# Supplementary material for: Structural basis of dimerization of chemokine receptors CCR5 and CXCR4
Source: Nat Commun. 2023 Oct 13;14:6439. doi: 10.1038/s41467-023-42082-z (PMC10575954; doi:10.1038/s41467-023-42082-z)
Supplement: Supplementary file 6 — Source Data [file 41467_2023_42082_MOESM6_ESM.zip]

Archive with 255 entries (181 files):
- Supplementary Figure 7/
- Supplementary Figure 7/Panel A/
- Supplementary Figure 7/Panel A/CCR5-CCR5_MIN_A.pdb
- Supplementary Figure 7/Panel A/CCR5-CCR5_MIN_B.pdb
- Supplementary Figure 7/Panel B/
- Supplementary Figure 7/Panel B/CXCR4-CXCR4_MIN_A.pdb
- Supplementary Figure 7/Panel B/CXCR4-CXCR4_MIN_B.pdb
- Supplementary Figure 7/Panel C/
- Supplementary Figure 7/Panel C/CCR5-CXCR4_MIN_A.pdb
- Supplementary Figure 7/Panel C/CCR5-CXCR4_MIN_B.pdb
- Supplementary Figure 8/
- Supplementary Figure 8/Panel A/
- Supplementary Figure 8/Panel A/Surface_Area_Bound.dat
- Supplementary Figure 8/Panel A/Surface_Area_Protomer1.dat
- Supplementary Figure 8/Panel A/Surface_Area_Protomer2.dat
- Supplementary Figure 8/Panel B/
- Supplementary Figure 8/Panel B/Surface_Area_Bound.dat
- Supplementary Figure 8/Panel B/Surface_Area_Protomer1.dat
- Supplementary Figure 8/Panel B/Surface_Area_Protomer2.dat
- Supplementary Figure 9/
- Supplementary Figure 9/CXCR4-CXCR4_MIN_A.pdb
- Supplementary Figure 9/CXCR4-CXCR4_MIN_B.pdb
- Supplementary Figure 10/
- Supplementary Figure 10/Panel A/
- Supplementary Figure 10/Panel A/Surface_Area_Bound.dat
- Supplementary Figure 10/Panel A/Surface_Area_Protomer1.dat
- Supplementary Figure 10/Panel A/Surface_Area_Protomer2.dat
- Supplementary Figure 10/Panel B/
- Supplementary Figure 10/Panel B/Surface_Area_Bound.dat
- Supplementary Figure 10/Panel B/Surface_Area_Protomer1.dat
- Supplementary Figure 10/Panel B/Surface_Area_Protomer2.dat
- Supplementary Figure 11/
- Supplementary Figure 11/Panel A/
- Supplementary Figure 11/Panel A/Exploration_CCR5_4mbs.dat
- Supplementary Figure 11/Panel A/FES_2D_CCR5-CCR5.dat
- Supplementary Figure 11/Panel B/
- Supplementary Figure 11/Panel B/CXCR4_Exploration_3oe9.dat
- Supplementary Figure 11/Panel B/FES_2D_CXCR4-CXCR4.dat
- Supplementary Figure 11/Panel C/
- Supplementary Figure 11/Panel C/CXCR4_exploration_3oe8.dat
- Supplementary Figure 11/Panel C/FES_2D_CXCR4-CXCR4.dat
- Supplementary Figure 12/
- Supplementary Figure 12/3oe8.pdb
- Supplementary Figure 12/3oe9.pdb
- Supplementary Figure 12/4mbs.pdb
- Supplementary Figure 13/
- Supplementary Figure 13/Exploration_CCR5_CG-MetaD.dat
- Supplementary Figure 13/Exploration_CCR5_Unbiased_CG-MD.dat
- Supplementary Figure 13/FES_2D_CCR5-CCR5.dat
- Supplementary Figure 14/
- Supplementary Figure 14/initial_state_example.pdb
- Supplementary Figure 15/
- Supplementary Figure 15/CCR5-UNB.pdb
- Supplementary Figure 15/CXCR4-UNB.pdb
- Supplementary Figure 15/Density_Chol_CCR5-UNB.pdb
- Supplementary Figure 15/Density_Chol_CXCR4-UNB.pdb
- Supplementary Figure 16/
- Supplementary Figure 16/MinA_aa.pdb
- Supplementary Figure 16/MinB_aa.pdb
- Supplementary Figure 16/MIN_A_Density_Chol.pdb
- Supplementary Figure 16/MIN_B_Density_Chol.pdb
- Supplementary Figure 17/
- Supplementary Figure 17/MinA_aa.pdb
- Supplementary Figure 17/MinB_aa.pdb
- Supplementary Figure 17/MIN_A_Density_Chol.pdb
- Supplementary Figure 17/MIN_B_Density_Chol.pdb
- Supplementary Figure 18/
- Supplementary Figure 18/MinA_aa.pdb
- Supplementary Figure 18/MinB_aa.pdb
- Supplementary Figure 18/MIN_A_Density_Chol.pdb
- Supplementary Figure 18/MIN_B_Density_Chol.pdb
- Supplementary Figure 19/
- Supplementary Figure 19/CCR5_MIN_A.pdb
- Supplementary Figure 19/CCR5_MIN_B.pdb
- Figure 1/
- Figure 1/Delta_Fes.ods
- Figure 1/Panel A/
- Figure 1/Panel A/CCR5-CCR5_MIN_A.pdb
- Figure 1/Panel A/CCR5-CCR5_MIN_B.pdb
- Figure 1/Panel A/FES_1D_CCR5-CCR5.dat
- Figure 1/Panel A/FES_2D_CCR5-CCR5.dat
- Figure 1/Panel B/
- Figure 1/Panel B/CXCR4-CXCR4_MIN_A.pdb
- Figure 1/Panel B/CXCR4-CXCR4_MIN_B.pdb
- Figure 1/Panel B/FES_1D_CXCR4-CXCR4.dat
- Figure 1/Panel B/FES_2D_CXCR4-CXCR4.dat
- Figure 1/Panel C/
- Figure 1/Panel C/CCR5-CXCR4_MIN_A.pdb
- Figure 1/Panel C/CCR5-CXCR4_MIN_B.pdb
- Figure 1/Panel C/FES_1D_CCR5-CXCR4.dat
- Figure 1/Panel C/FES_2D_CCR5-CXCR4.dat
- Figure 2/
- Figure 2/Panel A/
- Figure 2/Panel A/CCR5-CCR5_MIN_A.pdb
- Figure 2/Panel A/CCR5-CCR5_MIN_B.pdb
- Figure 2/Panel B/
- Figure 2/Panel B/CXCR4-CXCR4_MIN_A.pdb
- Figure 2/Panel B/CXCR4-CXCR4_MIN_B.pdb
- Figure 2/Panel C/
- Figure 2/Panel C/CCR5-CXCR4_MIN_A.pdb
- Figure 2/Panel C/CCR5-CXCR4_MIN_B.pdb
- Figure 3/
- Figure 3/Panel A/
- Figure 3/Panel A/CXCR4-UNB.pdb
- Figure 3/Panel A/Density_Chol_CXCR4-UNB.pdb
- Figure 3/Panel B/
- Figure 3/Panel B/MinB_aa.pdb
- Figure 3/Panel B/MIN_B_Density_Chol.pdb
- Figure 3/Panel C/
- Figure 3/Panel C/CXCR4-CXCR4_MIN_B_withCHL.pdb
- Figure 4/
- Figure 4/Panel A/
- Figure 4/Panel A/CCR5-CCR5_Vol.MIN_A.P1.csv
- Figure 4/Panel A/CCR5-CCR5_Vol.MIN_A.P2.csv
- Figure 4/Panel A/CCR5-CCR5_Vol.MIN_B.P1.csv
- Figure 4/Panel A/CCR5-CCR5_Vol.MIN_B.P2.csv
- Figure 4/Panel B/
- Figure 4/Panel B/CXCR4-CXCR4_Vol.MIN_A.P1.csv
- Figure 4/Panel B/CXCR4-CXCR4_Vol.MIN_A.P2.csv
- Figure 4/Panel B/CXCR4-CXCR4_Vol.MIN_B.P1.csv
- Figure 4/Panel B/CXCR4-CXCR4_Vol.MIN_B.P2.csv
- Figure 4/Panel C/
- Figure 4/Panel C/CCR5-CXCR4_Vol.MIN_A.P1.csv
- Figure 4/Panel C/CCR5-CXCR4_Vol.MIN_A.P2.csv
- Figure 4/Panel C/CCR5-CXCR4_Vol.MIN_B.P1.csv
- Figure 4/Panel C/CCR5-CXCR4_Vol.MIN_B.P2.csv
- Figure 4/Panel D/
- Figure 4/Panel D/CCR5_Minimum_A_dist_Arg126-Arg232.xvg
- Figure 4/Panel D/CCR5_Minimum_B_dist_Arg126-Arg232.xvg
- Figure 4/Panel E/
- Figure 4/Panel E/CXCR4_Minimum_A_dist_Arg134-Lys236.xvg
- Figure 4/Panel E/CXCR4_Minimum_B_dist_Arg134-Lys236.xvg
- Figure 4/Panel F/
- Figure 4/Panel F/CCR5-CXCR4_Minimum_A_dist_Arg126-Arg232_A_Arg134-Lys236_B.xvg
- Figure 4/Panel F/CCR5-CXCR4_Minimum_B_dist_Arg126-Arg232_A_Arg134-Lys236_B.xvg
- Figure 4/Panel G/
- Figure 4/Panel G/CCR5-CXCR4_MIN_A_Small_Volume.pdb
- Figure 4/Panel G/CCR5-UNB.pdb
- Figure 4/Panel H/
- Figure 4/Panel H/CCR5-CCR5_MIN_A_High-dist.pdb
- Figure 4/Panel H/CCR5-UNB.pdb
- Figure 4/Panel I/
- Figure 4/Panel I/CCR5-CXCR4_MIN_B_Low-dist.pdb
- Figure 4/Panel I/CXCR4-UNB.pdb
- Figure 5/
- Figure 5/Panel A/
- Figure 5/Panel A/CCR5_minimum_A.pdb
- Figure 5/Panel A/CCR5_minimum_B.pdb
- Figure 5/Panel A/FES_2D_CCR5-CCR5.dat
- Figure 5/Panel A/State_alpha.pdb
- Figure 5/Panel A/State_beta.pdb
- Figure 5/Panel A/State_gamma_4mbs.pdb
- Figure 5/Panel B/
- Figure 5/Panel B/CXCR4_minimum_A.pdb
- Figure 5/Panel B/CXCR4_minimum_B.pdb
- Figure 5/Panel B/FES_2D_CXCR4-CXCR4.dat
- Figure 5/Panel B/State_delta_3oe9.pdb
- Figure 5/Panel B/State_epsilon.pdb
- Figure 5/Panel B/State_epsilon_star_3oe8.pdb
- Figure 5/Panel C/
- Figure 5/Panel C/CCR5-CXCR4_minimum_A.pdb
- Figure 5/Panel C/CCR5-CXCR4_minimum_B.pdb
- Figure 5/Panel C/FES_2D_CCR5-CXCR4.dat
- Figure 5/Panel C/State_zeta.pdb
- Figure 5/Panel D/
- Figure 5/Panel D/CCR5_CCR5_gamma.pdb
- Figure 5/Panel D/CCR5_CCR5_gamma_4mbs.pdb
- Figure 5/Panel D/CXCR4_CXCR4_delta.pdb
- Figure 5/Panel D/CXCR4_CXCR4_delta_3oe9.pdb
- Figure 5/Panel D/CXCR4_CXCR4_epsilon_star.pdb
- Figure 5/Panel D/CXCR4_CXCR4_epsilon_star_3oe8.pdb
- Figure 6/
- Figure 6/Panel A/
- Figure 6/Panel A/bilayer_composition.xlsx
- Figure 6/Panel A/Bilayer_example.pdb
- Figure 6/Panel B/
- Figure 6/Panel B/CCR5_exploration_minimum_A.dat
- Figure 6/Panel B/CCR5_exploration_minimum_B.dat
- Figure 6/Panel B/CCR5_minimum_A_complex_membrane.pdb
- Figure 6/Panel B/CCR5_minimum_A_membrane_POPC-CHL.pdb
- Figure 6/Panel B/FES_2D_CCR5-CCR5.dat
- Figure 6/Panel C/
- Figure 6/Panel C/CXCR4_exploration_minimum_A.dat
- Figure 6/Panel C/CXCR4_exploration_minimum_B.dat
- Figure 6/Panel C/FES_2D_CXCR4-CXCR4.dat
- Figure 6/Panel D/
- Figure 6/Panel D/CCR5-CXCR4_exploration_minimum_A.dat
- Figure 6/Panel D/CCR5-CXCR4_exploration_minimum_B.dat
- Figure 6/Panel D/CCR5-CXCR4_minimum_A_complex_membrane.pdb
- Figure 6/Panel D/CCR5-CXCR4_minimum_A_membrane_POPC-CHL.pdb
- Figure 6/Panel D/FES_2D_CCR5-CXCR4.dat
- Figure 7/
- Figure 7/Panel A/
- Figure 7/Panel A/CCR5_Gprot_exploration_minimum_A.dat
- Figure 7/Panel A/CCR5_Gprot_exploration_minimum_B.dat
- Figure 7/Panel A/FES_2D_CCR5-CCR5.dat
- Figure 7/Panel B/
- Figure 7/Panel B/CCR5_minimum_A_Gprot.pdb
- Figure 7/Panel B/CCR5_minimum_A_noG.pdb
- Figure 7/Panel C/
- Figure 7/Panel C/CCR5_minimum_B_Gprot.pdb
- Figure 7/Panel C/CCR5_minimum_B_noG.pdb
- Figure 7/Panel D/
- Figure 7/Panel D/CCR5-CXCR4_Gprot_exploration_minimum_A.dat
- Figure 7/Panel D/CCR5-CXCR4_Gprot_exploration_minimum_B.dat
- Figure 7/Panel D/FES_2D_CCR5-CXCR4.dat
- Figure 7/Panel E/
- Figure 7/Panel E/CCR5-CXCR4_minimum_A_noG.pdb
- Figure 7/Panel E/CCR5_CXCR4_minimum_A_Gprot.pdb
- Figure 7/Panel F/
- Figure 7/Panel F/CCR5-CXCR4_minimum_B_noG.pdb
- Figure 7/Panel F/CCR5_CXCR4_minimum_B_Gprot.pdb
- Supplementary Figure 1/
- Supplementary Figure 1/CCR5_atomistic.pdb
- Supplementary Figure 1/CCR5_CG.pdb
- Supplementary Figure 2/
- Supplementary Figure 2/Panel A/
- Supplementary Figure 2/Panel A/A_Delta_Fes.ods
- Supplementary Figure 2/Panel B/
- Supplementary Figure 2/Panel B/CCR5-CCR5_CV1.dat
- Supplementary Figure 2/Panel B/CCR5-CXCR4_CV1.dat
- Supplementary Figure 2/Panel B/CXCR4-CXCR4_CV1.dat
- Supplementary Figure 2/Panel C/
- Supplementary Figure 2/Panel C/CCR5-CCR5_CV2.dat
- Supplementary Figure 2/Panel C/CCR5-CXCR4_CV2.dat
- Supplementary Figure 2/Panel C/CXCR4-CXCR4_CV2.dat
- Supplementary Figure 2/Panel D/
- Supplementary Figure 2/Panel D/CCR5-CCR5_HillsHeight.dat
- Supplementary Figure 2/Panel D/CCR5-CXCR4_HillsHeight.dat
- Supplementary Figure 2/Panel D/CXCR4-CXCR4_HillsHeight.dat
- Supplementary Figure 3/
- Supplementary Figure 3/CCR5-CCR5_Min_A.xvg
- Supplementary Figure 3/CCR5-CCR5_Min_B.xvg
- Supplementary Figure 3/CCR5-CXCR4_Min_A.xvg
- Supplementary Figure 3/CCR5-CXCR4_Min_B.xvg
- Supplementary Figure 3/CXCR4-CXCR4_Min_A.xvg
- Supplementary Figure 3/CXCR4-CXCR4_Min_B.xvg
- Supplementary Figure 4/
- Supplementary Figure 4/CCR5-CCR5_Min_A.dat
- Supplementary Figure 4/CCR5-CCR5_Min_B.dat
- Supplementary Figure 4/CCR5-CXCR4_Min_A.dat
- Supplementary Figure 4/CCR5-CXCR4_Min_B.dat
- Supplementary Figure 4/CXCR4-CXCR4_Min_A.dat
- Supplementary Figure 4/CXCR4-CXCR4_Min_B.dat
- Supplementary Figure 5/
- Supplementary Figure 5/Panel A/
- Supplementary Figure 5/Panel A/Surface_Area_Bound.dat
- Supplementary Figure 5/Panel A/Surface_Area_Protomer1.dat
- Supplementary Figure 5/Panel A/Surface_Area_Protomer2.dat
- Supplementary Figure 5/Panel B/
- Supplementary Figure 5/Panel B/Surface_Area_Bound.dat
- Supplementary Figure 5/Panel B/Surface_Area_Protomer1.dat
- Supplementary Figure 5/Panel B/Surface_Area_Protomer2.dat
- Supplementary Figure 6/
- Supplementary Figure 6/CCR5-CCR5_MIN_A.pdb
