# Supplementary material for: Structural basis of dimerization of chemokine receptors CCR5 and CXCR4
Source: Nat Commun. 2023 Oct 13;14:6439. doi: 10.1038/s41467-023-42082-z (PMC10575954; doi:10.1038/s41467-023-42082-z)
Supplement: Supplementary file 6 — Source Data [file 41467_2023_42082_MOESM6_ESM.zip › Supplementary Figure 7/Panel A/CCR5-CCR5_MIN_A.pdb]

ATOM      1  N   PRO A  19      74.407  83.326  74.409  1.00  0.00           N  
ATOM      2  CA  PRO A  19      74.186  82.845  75.794  1.00  0.00           C  
ATOM      3  C   PRO A  19      75.222  83.388  76.714  1.00  0.00           C  
ATOM      4  O   PRO A  19      75.270  84.593  76.969  1.00  0.00           O  
ATOM      5  CB  PRO A  19      72.783  83.331  76.157  1.00  0.00           C  
ATOM      6  CG  PRO A  19      72.399  84.383  75.115  1.00  0.00           C  
ATOM      7  CD  PRO A  19      73.124  83.879  73.858  1.00  0.00           C  
ATOM      8  HN1 PRO A  19      75.182  83.960  74.305  1.00  0.00           H  
ATOM      9  HN2 PRO A  19      74.678  82.513  73.880  1.00  0.00           H  
ATOM     10  HA  PRO A  19      74.300  81.776  75.794  1.00  0.00           H  
ATOM     11  HB1 PRO A  19      71.986  82.559  76.121  1.00  0.00           H  
ATOM     12  HB2 PRO A  19      72.749  83.697  77.204  1.00  0.00           H  
ATOM     13  HG1 PRO A  19      71.300  84.302  74.987  1.00  0.00           H  
ATOM     14  HG2 PRO A  19      72.766  85.384  75.426  1.00  0.00           H  
ATOM     15  HD1 PRO A  19      73.296  84.660  73.085  1.00  0.00           H  
ATOM     16  HD2 PRO A  19      72.421  83.142  73.396  1.00  0.00           H  
ATOM     17  N   CYS A  20      75.922  82.479  77.414  1.00  0.00           N  
ATOM     18  CA  CYS A  20      76.664  82.655  78.621  1.00  0.00           C  
ATOM     19  C   CYS A  20      77.646  83.774  78.627  1.00  0.00           C  
ATOM     20  O   CYS A  20      78.114  84.315  77.635  1.00  0.00           O  
ATOM     21  CB  CYS A  20      77.524  81.405  78.871  1.00  0.00           C  
ATOM     22  SG  CYS A  20      76.577  79.869  79.058  1.00  0.00           S  
ATOM     23  HN  CYS A  20      75.909  81.524  77.137  1.00  0.00           H  
ATOM     24  HA  CYS A  20      75.953  82.792  79.432  1.00  0.00           H  
ATOM     25  HB1 CYS A  20      78.035  81.518  79.847  1.00  0.00           H  
ATOM     26  HB2 CYS A  20      78.264  81.263  78.061  1.00  0.00           H  
ATOM     27  N   GLN A  21      78.113  84.121  79.838  1.00  0.00           N  
ATOM     28  CA  GLN A  21      79.373  84.769  80.050  1.00  0.00           C  
ATOM     29  C   GLN A  21      80.413  83.724  80.259  1.00  0.00           C  
ATOM     30  O   GLN A  21      80.780  83.502  81.418  1.00  0.00           O  
ATOM     31  CB  GLN A  21      79.322  85.738  81.238  1.00  0.00           C  
ATOM     32  CG  GLN A  21      80.545  86.634  81.476  1.00  0.00           C  
ATOM     33  CD  GLN A  21      80.477  87.817  80.523  1.00  0.00           C  
ATOM     34  NE2 GLN A  21      80.297  89.028  81.103  1.00  0.00           N  
ATOM     35  OE1 GLN A  21      80.505  87.740  79.295  1.00  0.00           O  
ATOM     36  HN  GLN A  21      77.607  83.806  80.634  1.00  0.00           H  
ATOM     37  HA  GLN A  21      79.571  85.398  79.197  1.00  0.00           H  
ATOM     38  HB1 GLN A  21      79.007  85.197  82.154  1.00  0.00           H  
ATOM     39  HB2 GLN A  21      78.462  86.423  81.060  1.00  0.00           H  
ATOM     40  HG1 GLN A  21      81.454  86.067  81.193  1.00  0.00           H  
ATOM     41  HG2 GLN A  21      80.689  86.917  82.543  1.00  0.00           H  
ATOM     42 1HE2 GLN A  21      80.090  89.042  82.090  1.00  0.00           H  
ATOM     43 2HE2 GLN A  21      80.628  89.812  80.585  1.00  0.00           H  
ATOM     44  N   LYS A  22      80.945  83.023  79.244  1.00  0.00           N  
ATOM     45  CA  LYS A  22      81.787  81.899  79.482  1.00  0.00           C  
ATOM     46  C   LYS A  22      83.224  82.243  79.247  1.00  0.00           C  
ATOM     47  O   LYS A  22      84.039  82.173  80.159  1.00  0.00           O  
ATOM     48  CB  LYS A  22      81.361  80.783  78.520  1.00  0.00           C  
ATOM     49  CG  LYS A  22      81.568  79.379  79.111  1.00  0.00           C  
ATOM     50  CD  LYS A  22      83.039  79.056  79.403  1.00  0.00           C  
ATOM     51  CE  LYS A  22      83.228  77.665  79.994  1.00  0.00           C  
ATOM     52  NZ  LYS A  22      84.535  77.048  79.710  1.00  0.00           N1+
ATOM     53  HN  LYS A  22      80.678  83.141  78.291  1.00  0.00           H  
ATOM     54  HA  LYS A  22      81.708  81.493  80.484  1.00  0.00           H  
ATOM     55  HB1 LYS A  22      81.808  80.861  77.506  1.00  0.00           H  
ATOM     56  HB2 LYS A  22      80.277  80.837  78.321  1.00  0.00           H  
ATOM     57  HG1 LYS A  22      81.221  78.618  78.387  1.00  0.00           H  
ATOM     58  HG2 LYS A  22      80.898  79.240  79.974  1.00  0.00           H  
ATOM     59  HD1 LYS A  22      83.533  79.784  80.079  1.00  0.00           H  
ATOM     60  HD2 LYS A  22      83.509  79.028  78.392  1.00  0.00           H  
ATOM     61  HE1 LYS A  22      82.434  76.991  79.594  1.00  0.00           H  
ATOM     62  HE2 LYS A  22      83.063  77.644  81.091  1.00  0.00           H  
ATOM     63  HZ1 LYS A  22      84.625  76.884  78.688  1.00  0.00           H  
ATOM     64  HZ2 LYS A  22      85.277  77.706  80.047  1.00  0.00           H  
ATOM     65  HZ3 LYS A  22      84.596  76.118  80.159  1.00  0.00           H  
ATOM     66  N   ILE A  23      83.588  82.746  78.049  1.00  0.00           N  
ATOM     67  CA  ILE A  23      84.907  83.160  77.685  1.00  0.00           C  
ATOM     68  C   ILE A  23      84.760  84.631  77.842  1.00  0.00           C  
ATOM     69  O   ILE A  23      83.792  85.252  77.405  1.00  0.00           O  
ATOM     70  CB  ILE A  23      85.199  82.724  76.280  1.00  0.00           C  
ATOM     71  CG1 ILE A  23      86.713  82.593  76.084  1.00  0.00           C  
ATOM     72  CG2 ILE A  23      84.506  83.452  75.116  1.00  0.00           C  
ATOM     73  CD  ILE A  23      87.162  81.383  75.262  1.00  0.00           C  
ATOM     74  HN  ILE A  23      82.958  82.962  77.313  1.00  0.00           H  
ATOM     75  HA  ILE A  23      85.574  82.752  78.438  1.00  0.00           H  
ATOM     76  HB  ILE A  23      84.801  81.693  76.307  1.00  0.00           H  
ATOM     77 1HG1 ILE A  23      87.230  82.510  77.067  1.00  0.00           H  
ATOM     78 2HG1 ILE A  23      87.124  83.549  75.671  1.00  0.00           H  
ATOM     79 1HG2 ILE A  23      84.837  84.497  74.927  1.00  0.00           H  
ATOM     80 2HG2 ILE A  23      84.664  82.936  74.142  1.00  0.00           H  
ATOM     81 3HG2 ILE A  23      83.415  83.616  75.236  1.00  0.00           H  
ATOM     82  HD1 ILE A  23      86.747  80.466  75.718  1.00  0.00           H  
ATOM     83  HD2 ILE A  23      88.278  81.377  75.284  1.00  0.00           H  
ATOM     84  HD3 ILE A  23      86.833  81.377  74.199  1.00  0.00           H  
ATOM     85  N   ASN A  24      85.716  85.375  78.433  1.00  0.00           N  
ATOM     86  CA  ASN A  24      85.756  86.801  78.462  1.00  0.00           C  
ATOM     87  C   ASN A  24      86.328  87.264  77.167  1.00  0.00           C  
ATOM     88  O   ASN A  24      87.539  87.198  76.958  1.00  0.00           O  
ATOM     89  CB  ASN A  24      86.490  87.439  79.651  1.00  0.00           C  
ATOM     90  CG  ASN A  24      86.109  88.905  79.731  1.00  0.00           C  
ATOM     91  ND2 ASN A  24      86.276  89.499  80.940  1.00  0.00           N  
ATOM     92  OD1 ASN A  24      85.617  89.530  78.797  1.00  0.00           O  
ATOM     93  HN  ASN A  24      86.603  85.023  78.726  1.00  0.00           H  
ATOM     94  HA  ASN A  24      84.717  87.120  78.424  1.00  0.00           H  
ATOM     95  HB1 ASN A  24      86.184  86.895  80.577  1.00  0.00           H  
ATOM     96  HB2 ASN A  24      87.591  87.342  79.556  1.00  0.00           H  
ATOM     97 1HD2 ASN A  24      86.010  90.465  81.039  1.00  0.00           H  
ATOM     98 2HD2 ASN A  24      86.599  88.996  81.737  1.00  0.00           H  
ATOM     99  N   VAL A  25      85.467  87.700  76.229  1.00  0.00           N  
ATOM    100  CA  VAL A  25      85.926  88.102  74.937  1.00  0.00           C  
ATOM    101  C   VAL A  25      86.627  89.412  74.957  1.00  0.00           C  
ATOM    102  O   VAL A  25      87.390  89.671  74.035  1.00  0.00           O  
ATOM    103  CB  VAL A  25      84.851  88.236  73.902  1.00  0.00           C  
ATOM    104  CG1 VAL A  25      84.373  86.789  73.688  1.00  0.00           C  
ATOM    105  CG2 VAL A  25      83.669  89.115  74.349  1.00  0.00           C  
ATOM    106  HN  VAL A  25      84.489  87.646  76.407  1.00  0.00           H  
ATOM    107  HA  VAL A  25      86.555  87.317  74.540  1.00  0.00           H  
ATOM    108  HB  VAL A  25      85.189  88.616  72.915  1.00  0.00           H  
ATOM    109 1HG1 VAL A  25      85.122  85.969  73.623  1.00  0.00           H  
ATOM    110 2HG1 VAL A  25      83.804  86.757  72.736  1.00  0.00           H  
ATOM    111 3HG1 VAL A  25      83.652  86.470  74.487  1.00  0.00           H  
ATOM    112 1HG2 VAL A  25      82.860  89.121  73.583  1.00  0.00           H  
ATOM    113 2HG2 VAL A  25      83.158  88.731  75.260  1.00  0.00           H  
ATOM    114 3HG2 VAL A  25      84.052  90.144  74.521  1.00  0.00           H  
ATOM    115  N   LYS A  26      86.384  90.308  75.945  1.00  0.00           N  
ATOM    116  CA  LYS A  26      86.464  91.694  75.611  1.00  0.00           C  
ATOM    117  C   LYS A  26      87.856  92.215  75.688  1.00  0.00           C  
ATOM    118  O   LYS A  26      88.182  93.121  74.918  1.00  0.00           O  
ATOM    119  CB  LYS A  26      85.603  92.594  76.510  1.00  0.00           C  
ATOM    120  CG  LYS A  26      85.665  94.035  76.010  1.00  0.00           C  
ATOM    121  CD  LYS A  26      84.558  94.889  76.608  1.00  0.00           C  
ATOM    122  CE  LYS A  26      84.602  96.351  76.158  1.00  0.00           C  
ATOM    123  NZ  LYS A  26      84.109  96.530  74.772  1.00  0.00           N1+
ATOM    124  HN  LYS A  26      85.948  89.997  76.783  1.00  0.00           H  
ATOM    125  HA  LYS A  26      86.123  91.849  74.599  1.00  0.00           H  
ATOM    126  HB1 LYS A  26      85.970  92.532  77.560  1.00  0.00           H  
ATOM    127  HB2 LYS A  26      84.618  92.084  76.537  1.00  0.00           H  
ATOM    128  HG1 LYS A  26      86.656  94.527  76.083  1.00  0.00           H  
ATOM    129  HG2 LYS A  26      85.500  93.973  74.908  1.00  0.00           H  
ATOM    130  HD1 LYS A  26      84.679  94.766  77.706  1.00  0.00           H  
ATOM    131  HD2 LYS A  26      83.535  94.541  76.333  1.00  0.00           H  
ATOM    132  HE1 LYS A  26      83.842  96.823  76.820  1.00  0.00           H  
ATOM    133  HE2 LYS A  26      85.570  96.892  76.294  1.00  0.00           H  
ATOM    134  HZ1 LYS A  26      84.810  96.402  74.012  1.00  0.00           H  
ATOM    135  HZ2 LYS A  26      83.745  97.492  74.617  1.00  0.00           H  
ATOM    136  HZ3 LYS A  26      83.351  95.846  74.553  1.00  0.00           H  
ATOM    137  N   GLN A  27      88.832  91.729  76.486  1.00  0.00           N  
ATOM    138  CA  GLN A  27      90.172  92.159  76.274  1.00  0.00           C  
ATOM    139  C   GLN A  27      90.804  91.871  74.949  1.00  0.00           C  
ATOM    140  O   GLN A  27      91.371  92.772  74.346  1.00  0.00           O  
ATOM    141  CB  GLN A  27      91.157  91.810  77.402  1.00  0.00           C  
ATOM    142  CG  GLN A  27      90.782  92.566  78.676  1.00  0.00           C  
ATOM    143  CD  GLN A  27      92.084  92.925  79.381  1.00  0.00           C  
ATOM    144  NE2 GLN A  27      92.685  94.096  79.038  1.00  0.00           N  
ATOM    145  OE1 GLN A  27      92.600  92.133  80.174  1.00  0.00           O  
ATOM    146  HN  GLN A  27      88.648  91.048  77.185  1.00  0.00           H  
ATOM    147  HA  GLN A  27      90.161  93.239  76.298  1.00  0.00           H  
ATOM    148  HB1 GLN A  27      91.153  90.725  77.618  1.00  0.00           H  
ATOM    149  HB2 GLN A  27      92.197  92.027  77.076  1.00  0.00           H  
ATOM    150  HG1 GLN A  27      90.115  91.963  79.327  1.00  0.00           H  
ATOM    151  HG2 GLN A  27      90.245  93.520  78.486  1.00  0.00           H  
ATOM    152 1HE2 GLN A  27      93.586  94.232  79.445  1.00  0.00           H  
ATOM    153 2HE2 GLN A  27      92.196  94.847  78.584  1.00  0.00           H  
ATOM    154  N   ILE A  28      90.633  90.635  74.447  1.00  0.00           N  
ATOM    155  CA  ILE A  28      91.175  90.360  73.151  1.00  0.00           C  
ATOM    156  C   ILE A  28      90.401  91.045  72.082  1.00  0.00           C  
ATOM    157  O   ILE A  28      90.933  91.602  71.123  1.00  0.00           O  
ATOM    158  CB  ILE A  28      91.535  88.933  72.862  1.00  0.00           C  
ATOM    159  CG1 ILE A  28      92.468  88.807  71.648  1.00  0.00           C  
ATOM    160  CG2 ILE A  28      90.232  88.154  72.610  1.00  0.00           C  
ATOM    161  CD  ILE A  28      93.817  89.500  71.856  1.00  0.00           C  
ATOM    162  HN  ILE A  28      90.138  89.895  74.893  1.00  0.00           H  
ATOM    163  HA  ILE A  28      92.106  90.910  73.126  1.00  0.00           H  
ATOM    164  HB  ILE A  28      92.089  88.595  73.758  1.00  0.00           H  
ATOM    165 1HG1 ILE A  28      91.987  89.214  70.739  1.00  0.00           H  
ATOM    166 2HG1 ILE A  28      92.684  87.722  71.489  1.00  0.00           H  
ATOM    167 1HG2 ILE A  28      90.517  87.104  72.356  1.00  0.00           H  
ATOM    168 2HG2 ILE A  28      89.725  88.466  71.674  1.00  0.00           H  
ATOM    169 3HG2 ILE A  28      89.520  88.115  73.459  1.00  0.00           H  
ATOM    170  HD1 ILE A  28      94.621  89.155  71.163  1.00  0.00           H  
ATOM    171  HD2 ILE A  28      93.668  90.592  71.766  1.00  0.00           H  
ATOM    172  HD3 ILE A  28      94.236  89.441  72.887  1.00  0.00           H  
ATOM    173  N   ALA A  29      89.058  91.108  72.238  1.00  0.00           N  
ATOM    174  CA  ALA A  29      88.179  91.729  71.312  1.00  0.00           C  
ATOM    175  C   ALA A  29      88.452  93.195  71.211  1.00  0.00           C  
ATOM    176  O   ALA A  29      88.654  93.710  70.109  1.00  0.00           O  
ATOM    177  CB  ALA A  29      86.696  91.478  71.652  1.00  0.00           C  
ATOM    178  HN  ALA A  29      88.633  90.560  72.950  1.00  0.00           H  
ATOM    179  HA  ALA A  29      88.320  91.340  70.317  1.00  0.00           H  
ATOM    180  HB1 ALA A  29      86.020  91.829  70.854  1.00  0.00           H  
ATOM    181  HB2 ALA A  29      86.520  90.388  71.793  1.00  0.00           H  
ATOM    182  HB3 ALA A  29      86.463  91.976  72.622  1.00  0.00           H  
ATOM    183  N   ALA A  30      88.676  93.930  72.311  1.00  0.00           N  
ATOM    184  CA  ALA A  30      89.054  95.305  72.226  1.00  0.00           C  
ATOM    185  C   ALA A  30      90.397  95.540  71.620  1.00  0.00           C  
ATOM    186  O   ALA A  30      90.719  96.618  71.142  1.00  0.00           O  
ATOM    187  CB  ALA A  30      89.117  95.848  73.669  1.00  0.00           C  
ATOM    188  HN  ALA A  30      88.591  93.482  73.190  1.00  0.00           H  
ATOM    189  HA  ALA A  30      88.333  95.814  71.608  1.00  0.00           H  
ATOM    190  HB1 ALA A  30      88.125  96.137  74.061  1.00  0.00           H  
ATOM    191  HB2 ALA A  30      89.515  95.075  74.360  1.00  0.00           H  
ATOM    192  HB3 ALA A  30      89.761  96.743  73.800  1.00  0.00           H  
ATOM    193  N   ARG A  31      91.236  94.488  71.582  1.00  0.00           N  
ATOM    194  CA  ARG A  31      92.560  94.568  71.045  1.00  0.00           C  
ATOM    195  C   ARG A  31      92.635  94.110  69.632  1.00  0.00           C  
ATOM    196  O   ARG A  31      93.596  94.479  68.953  1.00  0.00           O  
ATOM    197  CB  ARG A  31      93.558  93.933  72.013  1.00  0.00           C  
ATOM    198  CG  ARG A  31      93.556  94.679  73.348  1.00  0.00           C  
ATOM    199  CD  ARG A  31      94.334  94.019  74.489  1.00  0.00           C  
ATOM    200  NE  ARG A  31      94.029  94.872  75.662  1.00  0.00           N  
ATOM    201  CZ  ARG A  31      94.921  95.129  76.668  1.00  0.00           C  
ATOM    202  NH1 ARG A  31      95.593  94.118  77.290  1.00  0.00           N1+
ATOM    203  NH2 ARG A  31      95.104  96.333  77.288  1.00  0.00           N  
ATOM    204  HN  ARG A  31      90.977  93.582  71.923  1.00  0.00           H  
ATOM    205  HA  ARG A  31      92.810  95.625  71.025  1.00  0.00           H  
ATOM    206  HB1 ARG A  31      93.275  92.872  72.172  1.00  0.00           H  
ATOM    207  HB2 ARG A  31      94.562  93.881  71.548  1.00  0.00           H  
ATOM    208  HG1 ARG A  31      92.543  94.848  73.771  1.00  0.00           H  
ATOM    209  HG2 ARG A  31      93.963  95.683  73.118  1.00  0.00           H  
ATOM    210  HD1 ARG A  31      93.972  92.973  74.627  1.00  0.00           H  
ATOM    211  HD2 ARG A  31      95.427  93.868  74.330  1.00  0.00           H  
ATOM    212  HE  ARG A  31      93.257  95.500  75.632  1.00  0.00           H  
ATOM    213 1HH1 ARG A  31      96.408  94.459  77.749  1.00  0.00           H  
ATOM    214 2HH1 ARG A  31      95.351  93.148  77.216  1.00  0.00           H  
ATOM    215 1HH2 ARG A  31      94.374  97.017  77.224  1.00  0.00           H  
ATOM    216 2HH2 ARG A  31      95.562  96.309  78.172  1.00  0.00           H  
ATOM    217  N   LEU A  32      91.662  93.332  69.118  1.00  0.00           N  
ATOM    218  CA  LEU A  32      91.776  92.820  67.793  1.00  0.00           C  
ATOM    219  C   LEU A  32      90.580  92.924  66.912  1.00  0.00           C  
ATOM    220  O   LEU A  32      90.579  92.687  65.713  1.00  0.00           O  
ATOM    221  CB  LEU A  32      92.182  91.340  67.833  1.00  0.00           C  
ATOM    222  CG  LEU A  32      93.661  91.122  68.202  1.00  0.00           C  
ATOM    223  CD1 LEU A  32      94.035  89.636  68.271  1.00  0.00           C  
ATOM    224  CD2 LEU A  32      94.604  91.755  67.170  1.00  0.00           C  
ATOM    225  HN  LEU A  32      91.007  92.846  69.687  1.00  0.00           H  
ATOM    226  HA  LEU A  32      92.462  93.357  67.148  1.00  0.00           H  
ATOM    227  HB1 LEU A  32      91.552  90.719  68.504  1.00  0.00           H  
ATOM    228  HB2 LEU A  32      92.138  90.883  66.817  1.00  0.00           H  
ATOM    229  HG  LEU A  32      93.853  91.501  69.227  1.00  0.00           H  
ATOM    230 1HD1 LEU A  32      93.374  89.137  69.020  1.00  0.00           H  
ATOM    231 2HD1 LEU A  32      95.082  89.446  68.600  1.00  0.00           H  
ATOM    232 3HD1 LEU A  32      93.940  89.124  67.291  1.00  0.00           H  
ATOM    233 1HD2 LEU A  32      94.544  92.856  67.295  1.00  0.00           H  
ATOM    234 2HD2 LEU A  32      94.236  91.642  66.129  1.00  0.00           H  
ATOM    235 3HD2 LEU A  32      95.666  91.455  67.301  1.00  0.00           H  
ATOM    236  N   LEU A  33      89.451  93.374  67.512  1.00  0.00           N  
ATOM    237  CA  LEU A  33      88.303  93.814  66.786  1.00  0.00           C  
ATOM    238  C   LEU A  33      88.479  95.207  66.266  1.00  0.00           C  
ATOM    239  O   LEU A  33      88.061  95.376  65.122  1.00  0.00           O  
ATOM    240  CB  LEU A  33      87.057  93.633  67.670  1.00  0.00           C  
ATOM    241  CG  LEU A  33      85.687  93.804  66.990  1.00  0.00           C  
ATOM    242  CD1 LEU A  33      84.602  93.401  68.013  1.00  0.00           C  
ATOM    243  CD2 LEU A  33      85.532  92.927  65.731  1.00  0.00           C  
ATOM    244  HN  LEU A  33      89.425  93.377  68.504  1.00  0.00           H  
ATOM    245  HA  LEU A  33      88.162  93.223  65.899  1.00  0.00           H  
ATOM    246  HB1 LEU A  33      87.189  94.396  68.468  1.00  0.00           H  
ATOM    247  HB2 LEU A  33      87.121  92.612  68.113  1.00  0.00           H  
ATOM    248  HG  LEU A  33      85.577  94.878  66.770  1.00  0.00           H  
ATOM    249 1HD1 LEU A  33      84.456  94.141  68.822  1.00  0.00           H  
ATOM    250 2HD1 LEU A  33      83.641  93.428  67.465  1.00  0.00           H  
ATOM    251 3HD1 LEU A  33      84.806  92.353  68.338  1.00  0.00           H  
ATOM    252 1HD2 LEU A  33      86.199  93.227  64.899  1.00  0.00           H  
ATOM    253 2HD2 LEU A  33      85.672  91.856  65.972  1.00  0.00           H  
ATOM    254 3HD2 LEU A  33      84.494  92.938  65.310  1.00  0.00           H  
ATOM    255  N   PRO A  34      89.112  96.193  66.834  1.00  0.00           N  
ATOM    256  CA  PRO A  34      89.442  97.343  66.050  1.00  0.00           C  
ATOM    257  C   PRO A  34      90.447  97.175  64.965  1.00  0.00           C  
ATOM    258  O   PRO A  34      90.233  97.876  63.984  1.00  0.00           O  
ATOM    259  CB  PRO A  34      89.841  98.476  66.982  1.00  0.00           C  
ATOM    260  CG  PRO A  34      90.079  97.775  68.325  1.00  0.00           C  
ATOM    261  CD  PRO A  34      89.161  96.548  68.243  1.00  0.00           C  
ATOM    262  HA  PRO A  34      88.589  97.631  65.443  1.00  0.00           H  
ATOM    263  HB1 PRO A  34      90.695  99.067  66.587  1.00  0.00           H  
ATOM    264  HB2 PRO A  34      88.938  99.118  67.080  1.00  0.00           H  
ATOM    265  HG1 PRO A  34      89.884  98.470  69.169  1.00  0.00           H  
ATOM    266  HG2 PRO A  34      91.128  97.392  68.379  1.00  0.00           H  
ATOM    267  HD1 PRO A  34      88.122  96.790  68.561  1.00  0.00           H  
ATOM    268  HD2 PRO A  34      89.546  95.683  68.837  1.00  0.00           H  
ATOM    269  N   PRO A  35      91.461  96.360  64.879  1.00  0.00           N  
ATOM    270  CA  PRO A  35      92.215  96.257  63.650  1.00  0.00           C  
ATOM    271  C   PRO A  35      91.484  95.528  62.586  1.00  0.00           C  
ATOM    272  O   PRO A  35      91.743  95.844  61.422  1.00  0.00           O  
ATOM    273  CB  PRO A  35      93.563  95.645  64.009  1.00  0.00           C  
ATOM    274  CG  PRO A  35      93.314  95.007  65.391  1.00  0.00           C  
ATOM    275  CD  PRO A  35      92.327  96.023  65.994  1.00  0.00           C  
ATOM    276  HA  PRO A  35      92.442  97.198  63.180  1.00  0.00           H  
ATOM    277  HB1 PRO A  35      93.875  94.871  63.272  1.00  0.00           H  
ATOM    278  HB2 PRO A  35      94.350  96.418  64.065  1.00  0.00           H  
ATOM    279  HG1 PRO A  35      92.760  94.054  65.279  1.00  0.00           H  
ATOM    280  HG2 PRO A  35      94.264  94.859  65.940  1.00  0.00           H  
ATOM    281  HD1 PRO A  35      92.856  96.920  66.362  1.00  0.00           H  
ATOM    282  HD2 PRO A  35      91.761  95.552  66.827  1.00  0.00           H  
ATOM    283  N   LEU A  36      90.614  94.550  62.884  1.00  0.00           N  
ATOM    284  CA  LEU A  36      89.886  93.954  61.808  1.00  0.00           C  
ATOM    285  C   LEU A  36      89.018  94.944  61.099  1.00  0.00           C  
ATOM    286  O   LEU A  36      89.185  95.197  59.908  1.00  0.00           O  
ATOM    287  CB  LEU A  36      89.004  92.742  62.140  1.00  0.00           C  
ATOM    288  CG  LEU A  36      88.716  91.812  60.944  1.00  0.00           C  
ATOM    289  CD1 LEU A  36      87.593  92.255  59.989  1.00  0.00           C  
ATOM    290  CD2 LEU A  36      89.997  91.565  60.123  1.00  0.00           C  
ATOM    291  HN  LEU A  36      90.431  94.298  63.834  1.00  0.00           H  
ATOM    292  HA  LEU A  36      90.705  93.642  61.179  1.00  0.00           H  
ATOM    293  HB1 LEU A  36      88.030  92.969  62.629  1.00  0.00           H  
ATOM    294  HB2 LEU A  36      89.634  92.189  62.873  1.00  0.00           H  
ATOM    295  HG  LEU A  36      88.402  90.822  61.318  1.00  0.00           H  
ATOM    296 1HD1 LEU A  36      86.602  92.384  60.471  1.00  0.00           H  
ATOM    297 2HD1 LEU A  36      87.822  93.138  59.345  1.00  0.00           H  
ATOM    298 3HD1 LEU A  36      87.367  91.431  59.274  1.00  0.00           H  
ATOM    299 1HD2 LEU A  36      90.758  91.233  60.854  1.00  0.00           H  
ATOM    300 2HD2 LEU A  36      89.777  90.773  59.380  1.00  0.00           H  
ATOM    301 3HD2 LEU A  36      90.349  92.396  59.468  1.00  0.00           H  
ATOM    302  N   TYR A  37      88.223  95.689  61.879  1.00  0.00           N  
ATOM    303  CA  TYR A  37      87.428  96.764  61.368  1.00  0.00           C  
ATOM    304  C   TYR A  37      88.186  97.949  60.881  1.00  0.00           C  
ATOM    305  O   TYR A  37      87.704  98.698  60.026  1.00  0.00           O  
ATOM    306  CB  TYR A  37      86.355  97.333  62.299  1.00  0.00           C  
ATOM    307  CG  TYR A  37      85.255  96.380  62.662  1.00  0.00           C  
ATOM    308  CD1 TYR A  37      84.209  96.077  61.828  1.00  0.00           C  
ATOM    309  CD2 TYR A  37      85.128  96.140  64.015  1.00  0.00           C  
ATOM    310  CE1 TYR A  37      83.063  95.509  62.337  1.00  0.00           C  
ATOM    311  CE2 TYR A  37      83.936  95.712  64.522  1.00  0.00           C  
ATOM    312  CZ  TYR A  37      82.914  95.313  63.693  1.00  0.00           C  
ATOM    313  OH  TYR A  37      81.660  94.945  64.232  1.00  0.00           O  
ATOM    314  HN  TYR A  37      88.170  95.484  62.856  1.00  0.00           H  
ATOM    315  HA  TYR A  37      86.885  96.320  60.550  1.00  0.00           H  
ATOM    316  HB1 TYR A  37      86.787  97.789  63.215  1.00  0.00           H  
ATOM    317  HB2 TYR A  37      85.793  98.114  61.754  1.00  0.00           H  
ATOM    318  HD1 TYR A  37      84.323  96.328  60.786  1.00  0.00           H  
ATOM    319  HD2 TYR A  37      85.920  96.375  64.717  1.00  0.00           H  
ATOM    320  HE1 TYR A  37      82.176  95.322  61.756  1.00  0.00           H  
ATOM    321  HE2 TYR A  37      83.809  95.675  65.599  1.00  0.00           H  
ATOM    322  HH  TYR A  37      81.076  95.013  63.478  1.00  0.00           H  
ATOM    323  N   SER A  38      89.340  98.323  61.452  1.00  0.00           N  
ATOM    324  CA  SER A  38      90.120  99.405  60.938  1.00  0.00           C  
ATOM    325  C   SER A  38      90.960  99.152  59.731  1.00  0.00           C  
ATOM    326  O   SER A  38      91.126 100.068  58.927  1.00  0.00           O  
ATOM    327  CB  SER A  38      91.099  99.980  61.969  1.00  0.00           C  
ATOM    328  OG  SER A  38      90.319 100.549  63.018  1.00  0.00           O  
ATOM    329  HN  SER A  38      89.693  97.816  62.239  1.00  0.00           H  
ATOM    330  HA  SER A  38      89.456 100.213  60.683  1.00  0.00           H  
ATOM    331  HB1 SER A  38      91.743  99.183  62.384  1.00  0.00           H  
ATOM    332  HB2 SER A  38      91.643 100.887  61.616  1.00  0.00           H  
ATOM    333  HG1 SER A  38      89.894  99.799  63.435  1.00  0.00           H  
ATOM    334  N   LEU A  39      91.545  97.967  59.486  1.00  0.00           N  
ATOM    335  CA  LEU A  39      92.092  97.608  58.214  1.00  0.00           C  
ATOM    336  C   LEU A  39      90.972  97.502  57.231  1.00  0.00           C  
ATOM    337  O   LEU A  39      91.136  97.855  56.067  1.00  0.00           O  
ATOM    338  CB  LEU A  39      92.916  96.309  58.249  1.00  0.00           C  
ATOM    339  CG  LEU A  39      94.346  96.403  58.789  1.00  0.00           C  
ATOM    340  CD1 LEU A  39      94.805  94.945  58.953  1.00  0.00           C  
ATOM    341  CD2 LEU A  39      94.620  97.206  60.076  1.00  0.00           C  
ATOM    342  HN  LEU A  39      91.508  97.194  60.114  1.00  0.00           H  
ATOM    343  HA  LEU A  39      92.697  98.398  57.795  1.00  0.00           H  
ATOM    344  HB1 LEU A  39      92.996  95.861  57.228  1.00  0.00           H  
ATOM    345  HB2 LEU A  39      92.315  95.551  58.791  1.00  0.00           H  
ATOM    346  HG  LEU A  39      94.952  96.875  57.987  1.00  0.00           H  
ATOM    347 1HD1 LEU A  39      94.399  94.470  59.881  1.00  0.00           H  
ATOM    348 2HD1 LEU A  39      95.911  94.893  59.072  1.00  0.00           H  
ATOM    349 3HD1 LEU A  39      94.539  94.335  58.060  1.00  0.00           H  
ATOM    350 1HD2 LEU A  39      95.642  96.996  60.462  1.00  0.00           H  
ATOM    351 2HD2 LEU A  39      93.906  96.867  60.854  1.00  0.00           H  
ATOM    352 3HD2 LEU A  39      94.493  98.301  59.897  1.00  0.00           H  
ATOM    353  N   VAL A  40      89.776  97.042  57.636  1.00  0.00           N  
ATOM    354  CA  VAL A  40      88.739  96.942  56.656  1.00  0.00           C  
ATOM    355  C   VAL A  40      88.161  98.288  56.371  1.00  0.00           C  
ATOM    356  O   VAL A  40      87.708  98.492  55.248  1.00  0.00           O  
ATOM    357  CB  VAL A  40      87.776  95.846  56.983  1.00  0.00           C  
ATOM    358  CG1 VAL A  40      87.289  95.046  55.760  1.00  0.00           C  
ATOM    359  CG2 VAL A  40      86.541  96.451  57.670  1.00  0.00           C  
ATOM    360  HN  VAL A  40      89.635  96.683  58.560  1.00  0.00           H  
ATOM    361  HA  VAL A  40      89.179  96.587  55.732  1.00  0.00           H  
ATOM    362  HB  VAL A  40      88.242  95.103  57.658  1.00  0.00           H  
ATOM    363 1HG1 VAL A  40      86.604  94.263  56.138  1.00  0.00           H  
ATOM    364 2HG1 VAL A  40      86.718  95.650  55.013  1.00  0.00           H  
ATOM    365 3HG1 VAL A  40      88.066  94.458  55.241  1.00  0.00           H  
ATOM    366 1HG2 VAL A  40      86.837  97.110  58.527  1.00  0.00           H  
ATOM    367 2HG2 VAL A  40      85.831  95.694  58.049  1.00  0.00           H  
ATOM    368 3HG2 VAL A  40      86.072  97.110  56.910  1.00  0.00           H  
ATOM    369  N   PHE A  41      88.198  99.272  57.292  1.00  0.00           N  
ATOM    370  CA  PHE A  41      87.804 100.636  57.134  1.00  0.00           C  
ATOM    371  C   PHE A  41      88.643 101.308  56.092  1.00  0.00           C  
ATOM    372  O   PHE A  41      88.144 101.895  55.135  1.00  0.00           O  
ATOM    373  CB  PHE A  41      87.887 101.452  58.436  1.00  0.00           C  
ATOM    374  CG  PHE A  41      87.299 102.823  58.363  1.00  0.00           C  
ATOM    375  CD1 PHE A  41      87.868 103.807  59.129  1.00  0.00           C  
ATOM    376  CD2 PHE A  41      86.331 103.234  57.470  1.00  0.00           C  
ATOM    377  CE1 PHE A  41      87.329 105.067  59.210  1.00  0.00           C  
ATOM    378  CE2 PHE A  41      85.782 104.489  57.510  1.00  0.00           C  
ATOM    379  CZ  PHE A  41      86.356 105.448  58.315  1.00  0.00           C  
ATOM    380  HN  PHE A  41      88.500  99.059  58.209  1.00  0.00           H  
ATOM    381  HA  PHE A  41      86.778 100.659  56.804  1.00  0.00           H  
ATOM    382  HB1 PHE A  41      88.952 101.534  58.764  1.00  0.00           H  
ATOM    383  HB2 PHE A  41      87.249 100.968  59.196  1.00  0.00           H  
ATOM    384  HD1 PHE A  41      88.738 103.499  59.695  1.00  0.00           H  
ATOM    385  HD2 PHE A  41      85.921 102.468  56.834  1.00  0.00           H  
ATOM    386  HE1 PHE A  41      87.833 105.687  59.940  1.00  0.00           H  
ATOM    387  HE2 PHE A  41      85.020 104.759  56.785  1.00  0.00           H  
ATOM    388  HZ  PHE A  41      85.909 106.427  58.400  1.00  0.00           H  
ATOM    389  N   ILE A  42      89.965 101.156  56.220  1.00  0.00           N  
ATOM    390  CA  ILE A  42      90.956 101.737  55.367  1.00  0.00           C  
ATOM    391  C   ILE A  42      90.921 101.288  53.951  1.00  0.00           C  
ATOM    392  O   ILE A  42      90.884 102.135  53.056  1.00  0.00           O  
ATOM    393  CB  ILE A  42      92.325 101.836  55.975  1.00  0.00           C  
ATOM    394  CG1 ILE A  42      93.099 102.916  55.220  1.00  0.00           C  
ATOM    395  CG2 ILE A  42      93.123 100.538  55.789  1.00  0.00           C  
ATOM    396  CD  ILE A  42      94.283 103.528  55.959  1.00  0.00           C  
ATOM    397  HN  ILE A  42      90.323 100.618  56.996  1.00  0.00           H  
ATOM    398  HA  ILE A  42      90.591 102.761  55.326  1.00  0.00           H  
ATOM    399  HB  ILE A  42      92.223 102.110  57.054  1.00  0.00           H  
ATOM    400 1HG1 ILE A  42      93.424 102.535  54.231  1.00  0.00           H  
ATOM    401 2HG1 ILE A  42      92.428 103.734  54.856  1.00  0.00           H  
ATOM    402 1HG2 ILE A  42      93.221 100.191  54.745  1.00  0.00           H  
ATOM    403 2HG2 ILE A  42      92.668  99.756  56.434  1.00  0.00           H  
ATOM    404 3HG2 ILE A  42      94.160 100.693  56.171  1.00  0.00           H  
ATOM    405  HD1 ILE A  42      93.903 103.888  56.945  1.00  0.00           H  
ATOM    406  HD2 ILE A  42      95.080 102.774  56.111  1.00  0.00           H  
ATOM    407  HD3 ILE A  42      94.657 104.373  55.336  1.00  0.00           H  
ATOM    408  N   PHE A  43      90.833  99.971  53.657  1.00  0.00           N  
ATOM    409  CA  PHE A  43      90.818  99.472  52.319  1.00  0.00           C  
ATOM    410  C   PHE A  43      89.464  99.684  51.732  1.00  0.00           C  
ATOM    411  O   PHE A  43      89.272  99.918  50.539  1.00  0.00           O  
ATOM    412  CB  PHE A  43      91.247  97.996  52.249  1.00  0.00           C  
ATOM    413  CG  PHE A  43      92.640  97.876  52.743  1.00  0.00           C  
ATOM    414  CD1 PHE A  43      92.962  96.924  53.690  1.00  0.00           C  
ATOM    415  CD2 PHE A  43      93.627  98.695  52.257  1.00  0.00           C  
ATOM    416  CE1 PHE A  43      94.257  96.825  54.132  1.00  0.00           C  
ATOM    417  CE2 PHE A  43      94.929  98.575  52.678  1.00  0.00           C  
ATOM    418  CZ  PHE A  43      95.238  97.664  53.657  1.00  0.00           C  
ATOM    419  HN  PHE A  43      90.783  99.304  54.392  1.00  0.00           H  
ATOM    420  HA  PHE A  43      91.500 100.048  51.706  1.00  0.00           H  
ATOM    421  HB1 PHE A  43      90.603  97.350  52.888  1.00  0.00           H  
ATOM    422  HB2 PHE A  43      91.217  97.725  51.177  1.00  0.00           H  
ATOM    423  HD1 PHE A  43      92.184  96.308  54.106  1.00  0.00           H  
ATOM    424  HD2 PHE A  43      93.474  99.412  51.460  1.00  0.00           H  
ATOM    425  HE1 PHE A  43      94.565  96.114  54.885  1.00  0.00           H  
ATOM    426  HE2 PHE A  43      95.696  99.251  52.306  1.00  0.00           H  
ATOM    427  HZ  PHE A  43      96.244  97.649  54.067  1.00  0.00           H  
ATOM    428  N   GLY A  44      88.468  99.651  52.633  1.00  0.00           N  
ATOM    429  CA  GLY A  44      87.085  99.780  52.270  1.00  0.00           C  
ATOM    430  C   GLY A  44      86.770 101.170  51.855  1.00  0.00           C  
ATOM    431  O   GLY A  44      86.145 101.438  50.823  1.00  0.00           O  
ATOM    432  HN  GLY A  44      88.694  99.529  53.594  1.00  0.00           H  
ATOM    433  HA1 GLY A  44      86.496  99.405  53.099  1.00  0.00           H  
ATOM    434  HA2 GLY A  44      87.025  99.186  51.365  1.00  0.00           H  
ATOM    435  N   PHE A  45      87.216 102.151  52.668  1.00  0.00           N  
ATOM    436  CA  PHE A  45      87.012 103.548  52.437  1.00  0.00           C  
ATOM    437  C   PHE A  45      87.519 104.044  51.133  1.00  0.00           C  
ATOM    438  O   PHE A  45      86.804 104.570  50.276  1.00  0.00           O  
ATOM    439  CB  PHE A  45      87.532 104.249  53.694  1.00  0.00           C  
ATOM    440  CG  PHE A  45      87.604 105.735  53.659  1.00  0.00           C  
ATOM    441  CD1 PHE A  45      86.597 106.469  54.261  1.00  0.00           C  
ATOM    442  CD2 PHE A  45      88.761 106.374  53.275  1.00  0.00           C  
ATOM    443  CE1 PHE A  45      86.760 107.808  54.499  1.00  0.00           C  
ATOM    444  CE2 PHE A  45      88.889 107.736  53.403  1.00  0.00           C  
ATOM    445  CZ  PHE A  45      87.906 108.433  54.044  1.00  0.00           C  
ATOM    446  HN  PHE A  45      87.621 101.882  53.534  1.00  0.00           H  
ATOM    447  HA  PHE A  45      85.942 103.698  52.416  1.00  0.00           H  
ATOM    448  HB1 PHE A  45      88.570 103.872  53.819  1.00  0.00           H  
ATOM    449  HB2 PHE A  45      86.892 103.932  54.546  1.00  0.00           H  
ATOM    450  HD1 PHE A  45      85.779 105.911  54.680  1.00  0.00           H  
ATOM    451  HD2 PHE A  45      89.594 105.873  52.814  1.00  0.00           H  
ATOM    452  HE1 PHE A  45      86.065 108.408  55.061  1.00  0.00           H  
ATOM    453  HE2 PHE A  45      89.773 108.210  53.000  1.00  0.00           H  
ATOM    454  HZ  PHE A  45      88.005 109.512  54.091  1.00  0.00           H  
ATOM    455  N   VAL A  46      88.796 103.770  50.810  1.00  0.00           N  
ATOM    456  CA  VAL A  46      89.458 104.120  49.591  1.00  0.00           C  
ATOM    457  C   VAL A  46      88.893 103.348  48.448  1.00  0.00           C  
ATOM    458  O   VAL A  46      88.710 103.869  47.345  1.00  0.00           O  
ATOM    459  CB  VAL A  46      90.940 103.939  49.592  1.00  0.00           C  
ATOM    460  CG1 VAL A  46      91.530 104.899  50.628  1.00  0.00           C  
ATOM    461  CG2 VAL A  46      91.397 102.478  49.815  1.00  0.00           C  
ATOM    462  HN  VAL A  46      89.381 103.234  51.423  1.00  0.00           H  
ATOM    463  HA  VAL A  46      89.285 105.188  49.479  1.00  0.00           H  
ATOM    464  HB  VAL A  46      91.343 104.227  48.600  1.00  0.00           H  
ATOM    465 1HG1 VAL A  46      91.278 104.492  51.635  1.00  0.00           H  
ATOM    466 2HG1 VAL A  46      92.626 104.937  50.512  1.00  0.00           H  
ATOM    467 3HG1 VAL A  46      91.148 105.941  50.528  1.00  0.00           H  
ATOM    468 1HG2 VAL A  46      92.485 102.391  50.042  1.00  0.00           H  
ATOM    469 2HG2 VAL A  46      90.915 102.088  50.727  1.00  0.00           H  
ATOM    470 3HG2 VAL A  46      91.222 101.917  48.869  1.00  0.00           H  
ATOM    471  N   GLY A  47      88.491 102.073  48.609  1.00  0.00           N  
ATOM    472  CA  GLY A  47      87.873 101.302  47.575  1.00  0.00           C  
ATOM    473  C   GLY A  47      86.498 101.699  47.151  1.00  0.00           C  
ATOM    474  O   GLY A  47      86.205 101.646  45.955  1.00  0.00           O  
ATOM    475  HN  GLY A  47      88.550 101.640  49.503  1.00  0.00           H  
ATOM    476  HA1 GLY A  47      88.466 101.295  46.669  1.00  0.00           H  
ATOM    477  HA2 GLY A  47      87.666 100.357  48.035  1.00  0.00           H  
ATOM    478  N   ASN A  48      85.605 102.021  48.099  1.00  0.00           N  
ATOM    479  CA  ASN A  48      84.292 102.490  47.792  1.00  0.00           C  
ATOM    480  C   ASN A  48      84.335 103.878  47.227  1.00  0.00           C  
ATOM    481  O   ASN A  48      83.515 104.208  46.383  1.00  0.00           O  
ATOM    482  CB  ASN A  48      83.367 102.380  49.011  1.00  0.00           C  
ATOM    483  CG  ASN A  48      83.189 100.892  49.314  1.00  0.00           C  
ATOM    484  ND2 ASN A  48      82.859 100.590  50.597  1.00  0.00           N  
ATOM    485  OD1 ASN A  48      83.320 100.060  48.418  1.00  0.00           O  
ATOM    486  HN  ASN A  48      85.840 101.778  49.032  1.00  0.00           H  
ATOM    487  HA  ASN A  48      84.008 101.793  47.014  1.00  0.00           H  
ATOM    488  HB1 ASN A  48      83.805 102.867  49.910  1.00  0.00           H  
ATOM    489  HB2 ASN A  48      82.356 102.780  48.778  1.00  0.00           H  
ATOM    490 1HD2 ASN A  48      82.846  99.634  50.892  1.00  0.00           H  
ATOM    491 2HD2 ASN A  48      82.579 101.306  51.230  1.00  0.00           H  
ATOM    492  N   MET A  49      85.281 104.726  47.674  1.00  0.00           N  
ATOM    493  CA  MET A  49      85.583 106.025  47.151  1.00  0.00           C  
ATOM    494  C   MET A  49      86.110 105.944  45.757  1.00  0.00           C  
ATOM    495  O   MET A  49      85.814 106.763  44.892  1.00  0.00           O  
ATOM    496  CB  MET A  49      86.481 106.716  48.188  1.00  0.00           C  
ATOM    497  CG  MET A  49      86.826 108.161  47.796  1.00  0.00           C  
ATOM    498  SD  MET A  49      88.073 108.930  48.859  1.00  0.00           S  
ATOM    499  CE  MET A  49      87.024 108.833  50.345  1.00  0.00           C  
ATOM    500  HN  MET A  49      85.843 104.418  48.432  1.00  0.00           H  
ATOM    501  HA  MET A  49      84.637 106.525  47.067  1.00  0.00           H  
ATOM    502  HB1 MET A  49      86.064 106.643  49.213  1.00  0.00           H  
ATOM    503  HB2 MET A  49      87.422 106.137  48.266  1.00  0.00           H  
ATOM    504  HG1 MET A  49      85.885 108.754  47.799  1.00  0.00           H  
ATOM    505  HG2 MET A  49      87.153 108.242  46.738  1.00  0.00           H  
ATOM    506  HE1 MET A  49      85.962 108.943  50.021  1.00  0.00           H  
ATOM    507  HE2 MET A  49      87.295 109.572  51.126  1.00  0.00           H  
ATOM    508  HE3 MET A  49      87.134 107.840  50.832  1.00  0.00           H  
ATOM    509  N   LEU A  50      86.856 104.855  45.473  1.00  0.00           N  
ATOM    510  CA  LEU A  50      87.233 104.449  44.153  1.00  0.00           C  
ATOM    511  C   LEU A  50      86.147 104.080  43.203  1.00  0.00           C  
ATOM    512  O   LEU A  50      86.096 104.659  42.108  1.00  0.00           O  
ATOM    513  CB  LEU A  50      88.285 103.339  44.107  1.00  0.00           C  
ATOM    514  CG  LEU A  50      89.692 103.942  44.150  1.00  0.00           C  
ATOM    515  CD1 LEU A  50      90.681 102.791  44.411  1.00  0.00           C  
ATOM    516  CD2 LEU A  50      90.061 104.627  42.824  1.00  0.00           C  
ATOM    517  HN  LEU A  50      87.280 104.281  46.168  1.00  0.00           H  
ATOM    518  HA  LEU A  50      87.645 105.353  43.746  1.00  0.00           H  
ATOM    519  HB1 LEU A  50      88.200 102.658  44.980  1.00  0.00           H  
ATOM    520  HB2 LEU A  50      88.221 102.717  43.180  1.00  0.00           H  
ATOM    521  HG  LEU A  50      89.818 104.618  45.033  1.00  0.00           H  
ATOM    522 1HD1 LEU A  50      90.606 102.007  43.622  1.00  0.00           H  
ATOM    523 2HD1 LEU A  50      90.426 102.307  45.372  1.00  0.00           H  
ATOM    524 3HD1 LEU A  50      91.710 103.203  44.369  1.00  0.00           H  
ATOM    525 1HD2 LEU A  50      89.991 103.820  42.064  1.00  0.00           H  
ATOM    526 2HD2 LEU A  50      91.119 104.979  42.829  1.00  0.00           H  
ATOM    527 3HD2 LEU A  50      89.302 105.426  42.656  1.00  0.00           H  
ATOM    528  N   VAL A  51      85.199 103.177  43.504  1.00  0.00           N  
ATOM    529  CA  VAL A  51      84.031 102.932  42.721  1.00  0.00           C  
ATOM    530  C   VAL A  51      83.194 104.151  42.559  1.00  0.00           C  
ATOM    531  O   VAL A  51      82.622 104.372  41.495  1.00  0.00           O  
ATOM    532  CB  VAL A  51      83.184 101.750  43.106  1.00  0.00           C  
ATOM    533  CG1 VAL A  51      84.091 100.507  43.016  1.00  0.00           C  
ATOM    534  CG2 VAL A  51      82.571 101.867  44.510  1.00  0.00           C  
ATOM    535  HN  VAL A  51      85.275 102.662  44.353  1.00  0.00           H  
ATOM    536  HA  VAL A  51      84.424 102.763  41.728  1.00  0.00           H  
ATOM    537  HB  VAL A  51      82.306 101.609  42.428  1.00  0.00           H  
ATOM    538 1HG1 VAL A  51      84.884 100.584  43.787  1.00  0.00           H  
ATOM    539 2HG1 VAL A  51      83.445  99.637  43.238  1.00  0.00           H  
ATOM    540 3HG1 VAL A  51      84.497 100.461  41.982  1.00  0.00           H  
ATOM    541 1HG2 VAL A  51      82.028 100.961  44.842  1.00  0.00           H  
ATOM    542 2HG2 VAL A  51      81.859 102.716  44.497  1.00  0.00           H  
ATOM    543 3HG2 VAL A  51      83.367 101.964  45.272  1.00  0.00           H  
ATOM    544  N   ILE A  52      83.082 105.043  43.570  1.00  0.00           N  
ATOM    545  CA  ILE A  52      82.458 106.316  43.409  1.00  0.00           C  
ATOM    546  C   ILE A  52      83.072 107.152  42.342  1.00  0.00           C  
ATOM    547  O   ILE A  52      82.336 107.612  41.469  1.00  0.00           O  
ATOM    548  CB  ILE A  52      82.469 107.020  44.741  1.00  0.00           C  
ATOM    549  CG1 ILE A  52      81.446 106.386  45.711  1.00  0.00           C  
ATOM    550  CG2 ILE A  52      82.389 108.557  44.665  1.00  0.00           C  
ATOM    551  CD  ILE A  52      79.966 106.742  45.672  1.00  0.00           C  
ATOM    552  HN  ILE A  52      83.365 104.783  44.483  1.00  0.00           H  
ATOM    553  HA  ILE A  52      81.452 106.112  43.075  1.00  0.00           H  
ATOM    554  HB  ILE A  52      83.466 106.841  45.180  1.00  0.00           H  
ATOM    555 1HG1 ILE A  52      81.764 106.619  46.749  1.00  0.00           H  
ATOM    556 2HG1 ILE A  52      81.494 105.282  45.646  1.00  0.00           H  
ATOM    557 1HG2 ILE A  52      82.116 108.948  45.666  1.00  0.00           H  
ATOM    558 2HG2 ILE A  52      81.558 108.905  44.012  1.00  0.00           H  
ATOM    559 3HG2 ILE A  52      83.359 109.017  44.384  1.00  0.00           H  
ATOM    560  HD1 ILE A  52      79.614 106.720  44.617  1.00  0.00           H  
ATOM    561  HD2 ILE A  52      79.843 107.797  46.022  1.00  0.00           H  
ATOM    562  HD3 ILE A  52      79.327 106.067  46.278  1.00  0.00           H  
ATOM    563  N   LEU A  53      84.401 107.361  42.255  1.00  0.00           N  
ATOM    564  CA  LEU A  53      85.014 108.076  41.179  1.00  0.00           C  
ATOM    565  C   LEU A  53      85.075 107.378  39.869  1.00  0.00           C  
ATOM    566  O   LEU A  53      85.129 108.036  38.833  1.00  0.00           O  
ATOM    567  CB  LEU A  53      86.477 108.447  41.468  1.00  0.00           C  
ATOM    568  CG  LEU A  53      86.741 109.253  42.745  1.00  0.00           C  
ATOM    569  CD1 LEU A  53      88.184 109.781  42.884  1.00  0.00           C  
ATOM    570  CD2 LEU A  53      85.845 110.503  42.855  1.00  0.00           C  
ATOM    571  HN  LEU A  53      85.084 107.039  42.904  1.00  0.00           H  
ATOM    572  HA  LEU A  53      84.482 109.012  41.087  1.00  0.00           H  
ATOM    573  HB1 LEU A  53      86.792 109.047  40.586  1.00  0.00           H  
ATOM    574  HB2 LEU A  53      87.152 107.561  41.507  1.00  0.00           H  
ATOM    575  HG  LEU A  53      86.544 108.630  43.649  1.00  0.00           H  
ATOM    576 1HD1 LEU A  53      88.864 108.948  43.157  1.00  0.00           H  
ATOM    577 2HD1 LEU A  53      88.481 110.209  41.899  1.00  0.00           H  
ATOM    578 3HD1 LEU A  53      88.173 110.592  43.651  1.00  0.00           H  
ATOM    579 1HD2 LEU A  53      85.990 111.174  41.972  1.00  0.00           H  
ATOM    580 2HD2 LEU A  53      86.129 111.099  43.746  1.00  0.00           H  
ATOM    581 3HD2 LEU A  53      84.767 110.280  42.938  1.00  0.00           H  
ATOM    582  N   ILE A  54      84.998 106.031  39.814  1.00  0.00           N  
ATOM    583  CA  ILE A  54      84.892 105.317  38.578  1.00  0.00           C  
ATOM    584  C   ILE A  54      83.534 105.509  37.990  1.00  0.00           C  
ATOM    585  O   ILE A  54      83.281 105.398  36.792  1.00  0.00           O  
ATOM    586  CB  ILE A  54      85.328 103.909  38.815  1.00  0.00           C  
ATOM    587  CG1 ILE A  54      86.840 103.926  39.091  1.00  0.00           C  
ATOM    588  CG2 ILE A  54      84.946 103.016  37.619  1.00  0.00           C  
ATOM    589  CD  ILE A  54      87.363 102.575  39.585  1.00  0.00           C  
ATOM    590  HN  ILE A  54      85.195 105.507  40.646  1.00  0.00           H  
ATOM    591  HA  ILE A  54      85.575 105.777  37.878  1.00  0.00           H  
ATOM    592  HB  ILE A  54      84.804 103.448  39.680  1.00  0.00           H  
ATOM    593 1HG1 ILE A  54      87.139 104.705  39.825  1.00  0.00           H  
ATOM    594 2HG1 ILE A  54      87.438 104.172  38.193  1.00  0.00           H  
ATOM    595 1HG2 ILE A  54      85.372 101.992  37.641  1.00  0.00           H  
ATOM    596 2HG2 ILE A  54      85.420 103.487  36.733  1.00  0.00           H  
ATOM    597 3HG2 ILE A  54      83.839 103.008  37.486  1.00  0.00           H  
ATOM    598  HD1 ILE A  54      87.089 101.770  38.880  1.00  0.00           H  
ATOM    599  HD2 ILE A  54      88.471 102.588  39.649  1.00  0.00           H  
ATOM    600  HD3 ILE A  54      86.966 102.326  40.589  1.00  0.00           H  
ATOM    601  N   LEU A  55      82.552 105.948  38.804  1.00  0.00           N  
ATOM    602  CA  LEU A  55      81.200 106.188  38.389  1.00  0.00           C  
ATOM    603  C   LEU A  55      80.808 107.626  38.327  1.00  0.00           C  
ATOM    604  O   LEU A  55      79.783 108.040  37.803  1.00  0.00           O  
ATOM    605  CB  LEU A  55      80.292 105.460  39.385  1.00  0.00           C  
ATOM    606  CG  LEU A  55      80.428 103.929  39.244  1.00  0.00           C  
ATOM    607  CD1 LEU A  55      79.683 103.223  40.387  1.00  0.00           C  
ATOM    608  CD2 LEU A  55      79.775 103.449  37.938  1.00  0.00           C  
ATOM    609  HN  LEU A  55      82.738 106.057  39.779  1.00  0.00           H  
ATOM    610  HA  LEU A  55      81.025 105.741  37.421  1.00  0.00           H  
ATOM    611  HB1 LEU A  55      80.570 105.866  40.384  1.00  0.00           H  
ATOM    612  HB2 LEU A  55      79.230 105.759  39.255  1.00  0.00           H  
ATOM    613  HG  LEU A  55      81.483 103.586  39.301  1.00  0.00           H  
ATOM    614 1HD1 LEU A  55      80.033 102.165  40.364  1.00  0.00           H  
ATOM    615 2HD1 LEU A  55      78.579 103.291  40.319  1.00  0.00           H  
ATOM    616 3HD1 LEU A  55      79.961 103.682  41.359  1.00  0.00           H  
ATOM    617 1HD2 LEU A  55      79.660 102.342  37.908  1.00  0.00           H  
ATOM    618 2HD2 LEU A  55      78.716 103.785  38.000  1.00  0.00           H  
ATOM    619 3HD2 LEU A  55      80.311 103.867  37.070  1.00  0.00           H  
ATOM    620  N   ILE A  56      81.634 108.551  38.846  1.00  0.00           N  
ATOM    621  CA  ILE A  56      81.399 109.951  38.655  1.00  0.00           C  
ATOM    622  C   ILE A  56      82.358 110.566  37.692  1.00  0.00           C  
ATOM    623  O   ILE A  56      82.050 111.500  36.955  1.00  0.00           O  
ATOM    624  CB  ILE A  56      81.322 110.672  39.966  1.00  0.00           C  
ATOM    625  CG1 ILE A  56      80.195 110.074  40.834  1.00  0.00           C  
ATOM    626  CG2 ILE A  56      80.949 112.154  39.816  1.00  0.00           C  
ATOM    627  CD  ILE A  56      80.130 110.696  42.219  1.00  0.00           C  
ATOM    628  HN  ILE A  56      82.403 108.184  39.365  1.00  0.00           H  
ATOM    629  HA  ILE A  56      80.460 110.164  38.170  1.00  0.00           H  
ATOM    630  HB  ILE A  56      82.302 110.633  40.483  1.00  0.00           H  
ATOM    631 1HG1 ILE A  56      80.375 108.984  40.955  1.00  0.00           H  
ATOM    632 2HG1 ILE A  56      79.226 110.112  40.297  1.00  0.00           H  
ATOM    633 1HG2 ILE A  56      79.876 112.203  39.517  1.00  0.00           H  
ATOM    634 2HG2 ILE A  56      81.091 112.647  40.797  1.00  0.00           H  
ATOM    635 3HG2 ILE A  56      81.617 112.699  39.121  1.00  0.00           H  
ATOM    636  HD1 ILE A  56      79.604 111.670  42.140  1.00  0.00           H  
ATOM    637  HD2 ILE A  56      81.156 110.903  42.604  1.00  0.00           H  
ATOM    638  HD3 ILE A  56      79.592 110.025  42.929  1.00  0.00           H  
ATOM    639  N   ASN A  57      83.613 110.081  37.666  1.00  0.00           N  
ATOM    640  CA  ASN A  57      84.690 110.638  36.913  1.00  0.00           C  
ATOM    641  C   ASN A  57      84.939 109.808  35.710  1.00  0.00           C  
ATOM    642  O   ASN A  57      84.766 110.328  34.608  1.00  0.00           O  
ATOM    643  CB  ASN A  57      85.954 110.913  37.752  1.00  0.00           C  
ATOM    644  CG  ASN A  57      87.151 111.518  37.026  1.00  0.00           C  
ATOM    645  ND2 ASN A  57      86.954 112.488  36.095  1.00  0.00           N  
ATOM    646  OD1 ASN A  57      88.271 111.105  37.322  1.00  0.00           O  
ATOM    647  HN  ASN A  57      83.829 109.297  38.240  1.00  0.00           H  
ATOM    648  HA  ASN A  57      84.395 111.629  36.612  1.00  0.00           H  
ATOM    649  HB1 ASN A  57      86.359 109.974  38.180  1.00  0.00           H  
ATOM    650  HB2 ASN A  57      85.720 111.562  38.622  1.00  0.00           H  
ATOM    651 1HD2 ASN A  57      86.099 112.977  35.933  1.00  0.00           H  
ATOM    652 2HD2 ASN A  57      87.741 112.995  35.752  1.00  0.00           H  
ATOM    653  N   TYR A  58      85.372 108.542  35.816  1.00  0.00           N  
ATOM    654  CA  TYR A  58      85.718 107.805  34.632  1.00  0.00           C  
ATOM    655  C   TYR A  58      84.592 107.281  33.811  1.00  0.00           C  
ATOM    656  O   TYR A  58      84.504 107.235  32.582  1.00  0.00           O  
ATOM    657  CB  TYR A  58      86.783 106.746  34.972  1.00  0.00           C  
ATOM    658  CG  TYR A  58      87.999 107.168  34.214  1.00  0.00           C  
ATOM    659  CD1 TYR A  58      89.006 107.915  34.777  1.00  0.00           C  
ATOM    660  CD2 TYR A  58      88.020 106.928  32.865  1.00  0.00           C  
ATOM    661  CE1 TYR A  58      89.883 108.594  33.967  1.00  0.00           C  
ATOM    662  CE2 TYR A  58      88.913 107.584  32.054  1.00  0.00           C  
ATOM    663  CZ  TYR A  58      89.770 108.512  32.594  1.00  0.00           C  
ATOM    664  OH  TYR A  58      90.701 109.278  31.852  1.00  0.00           O  
ATOM    665  HN  TYR A  58      85.475 108.122  36.713  1.00  0.00           H  
ATOM    666  HA  TYR A  58      86.155 108.540  33.984  1.00  0.00           H  
ATOM    667  HB1 TYR A  58      86.509 105.743  34.604  1.00  0.00           H  
ATOM    668  HB2 TYR A  58      87.103 106.703  36.031  1.00  0.00           H  
ATOM    669  HD1 TYR A  58      89.060 108.091  35.843  1.00  0.00           H  
ATOM    670  HD2 TYR A  58      87.253 106.291  32.437  1.00  0.00           H  
ATOM    671  HE1 TYR A  58      90.621 109.246  34.395  1.00  0.00           H  
ATOM    672  HE2 TYR A  58      88.933 107.426  30.980  1.00  0.00           H  
ATOM    673  HH  TYR A  58      90.354 110.172  31.753  1.00  0.00           H  
ATOM    674  N   LYS A  59      83.512 106.871  34.503  1.00  0.00           N  
ATOM    675  CA  LYS A  59      82.230 106.747  33.885  1.00  0.00           C  
ATOM    676  C   LYS A  59      81.609 107.939  34.531  1.00  0.00           C  
ATOM    677  O   LYS A  59      82.030 108.355  35.605  1.00  0.00           O  
ATOM    678  CB  LYS A  59      81.637 105.402  34.347  1.00  0.00           C  
ATOM    679  CG  LYS A  59      80.747 104.806  33.247  1.00  0.00           C  
ATOM    680  CD  LYS A  59      80.470 103.342  33.599  1.00  0.00           C  
ATOM    681  CE  LYS A  59      81.634 102.380  33.366  1.00  0.00           C  
ATOM    682  NZ  LYS A  59      81.121 100.997  33.466  1.00  0.00           N1+
ATOM    683  HN  LYS A  59      83.519 106.949  35.492  1.00  0.00           H  
ATOM    684  HA  LYS A  59      82.256 106.842  32.810  1.00  0.00           H  
ATOM    685  HB1 LYS A  59      82.463 104.699  34.583  1.00  0.00           H  
ATOM    686  HB2 LYS A  59      81.092 105.571  35.295  1.00  0.00           H  
ATOM    687  HG1 LYS A  59      79.794 105.384  33.218  1.00  0.00           H  
ATOM    688  HG2 LYS A  59      81.178 104.785  32.225  1.00  0.00           H  
ATOM    689  HD1 LYS A  59      79.709 102.991  32.880  1.00  0.00           H  
ATOM    690  HD2 LYS A  59      80.077 103.173  34.619  1.00  0.00           H  
ATOM    691  HE1 LYS A  59      82.380 102.482  34.187  1.00  0.00           H  
ATOM    692  HE2 LYS A  59      82.083 102.467  32.353  1.00  0.00           H  
ATOM    693  HZ1 LYS A  59      81.945 100.410  33.230  1.00  0.00           H  
ATOM    694  HZ2 LYS A  59      80.469 100.794  32.681  1.00  0.00           H  
ATOM    695  HZ3 LYS A  59      80.709 100.648  34.353  1.00  0.00           H  
ATOM    696  N   ARG A  60      80.530 108.499  33.946  1.00  0.00           N  
ATOM    697  CA  ARG A  60      79.694 109.408  34.666  1.00  0.00           C  
ATOM    698  C   ARG A  60      78.419 108.630  34.605  1.00  0.00           C  
ATOM    699  O   ARG A  60      78.078 108.096  33.556  1.00  0.00           O  
ATOM    700  CB  ARG A  60      79.714 110.761  33.948  1.00  0.00           C  
ATOM    701  CG  ARG A  60      81.135 111.171  33.546  1.00  0.00           C  
ATOM    702  CD  ARG A  60      81.464 112.661  33.398  1.00  0.00           C  
ATOM    703  NE  ARG A  60      81.790 113.249  34.722  1.00  0.00           N  
ATOM    704  CZ  ARG A  60      82.466 114.432  34.863  1.00  0.00           C  
ATOM    705  NH1 ARG A  60      82.790 114.946  36.082  1.00  0.00           N1+
ATOM    706  NH2 ARG A  60      82.762 115.252  33.815  1.00  0.00           N  
ATOM    707  HN  ARG A  60      80.281 108.380  32.988  1.00  0.00           H  
ATOM    708  HA  ARG A  60      80.003 109.532  35.697  1.00  0.00           H  
ATOM    709  HB1 ARG A  60      79.140 110.699  32.994  1.00  0.00           H  
ATOM    710  HB2 ARG A  60      79.236 111.509  34.617  1.00  0.00           H  
ATOM    711  HG1 ARG A  60      81.297 110.675  32.564  1.00  0.00           H  
ATOM    712  HG2 ARG A  60      81.863 110.706  34.238  1.00  0.00           H  
ATOM    713  HD1 ARG A  60      80.594 113.212  32.989  1.00  0.00           H  
ATOM    714  HD2 ARG A  60      82.355 112.695  32.735  1.00  0.00           H  
ATOM    715  HE  ARG A  60      81.692 112.725  35.565  1.00  0.00           H  
ATOM    716 1HH1 ARG A  60      83.224 115.833  35.995  1.00  0.00           H  
ATOM    717 2HH1 ARG A  60      82.423 114.561  36.937  1.00  0.00           H  
ATOM    718 1HH2 ARG A  60      82.272 115.270  32.950  1.00  0.00           H  
ATOM    719 2HH2 ARG A  60      83.174 116.113  34.118  1.00  0.00           H  
ATOM    720  N   LEU A  61      77.729 108.463  35.757  1.00  0.00           N  
ATOM    721  CA  LEU A  61      76.736 107.471  35.990  1.00  0.00           C  
ATOM    722  C   LEU A  61      75.414 107.743  35.348  1.00  0.00           C  
ATOM    723  O   LEU A  61      74.410 107.416  35.968  1.00  0.00           O  
ATOM    724  CB  LEU A  61      76.507 107.358  37.510  1.00  0.00           C  
ATOM    725  CG  LEU A  61      75.859 108.573  38.186  1.00  0.00           C  
ATOM    726  CD1 LEU A  61      76.903 109.380  38.964  1.00  0.00           C  
ATOM    727  CD2 LEU A  61      74.649 108.076  38.999  1.00  0.00           C  
ATOM    728  HN  LEU A  61      77.969 108.918  36.607  1.00  0.00           H  
ATOM    729  HA  LEU A  61      77.153 106.527  35.646  1.00  0.00           H  
ATOM    730  HB1 LEU A  61      75.884 106.441  37.639  1.00  0.00           H  
ATOM    731  HB2 LEU A  61      77.502 107.169  37.967  1.00  0.00           H  
ATOM    732  HG  LEU A  61      75.401 109.240  37.427  1.00  0.00           H  
ATOM    733 1HD1 LEU A  61      77.315 108.748  39.775  1.00  0.00           H  
ATOM    734 2HD1 LEU A  61      77.747 109.784  38.365  1.00  0.00           H  
ATOM    735 3HD1 LEU A  61      76.391 110.204  39.508  1.00  0.00           H  
ATOM    736 1HD2 LEU A  61      74.079 107.380  38.342  1.00  0.00           H  
ATOM    737 2HD2 LEU A  61      75.006 107.607  39.940  1.00  0.00           H  
ATOM    738 3HD2 LEU A  61      73.952 108.917  39.207  1.00  0.00           H  
ATOM    739  N   LYS A  62      75.333 108.374  34.166  1.00  0.00           N  
ATOM    740  CA  LYS A  62      74.120 108.932  33.657  1.00  0.00           C  
ATOM    741  C   LYS A  62      73.340 107.902  32.922  1.00  0.00           C  
ATOM    742  O   LYS A  62      72.673 108.106  31.903  1.00  0.00           O  
ATOM    743  CB  LYS A  62      74.392 110.142  32.746  1.00  0.00           C  
ATOM    744  CG  LYS A  62      73.357 111.249  32.932  1.00  0.00           C  
ATOM    745  CD  LYS A  62      72.614 111.688  31.657  1.00  0.00           C  
ATOM    746  CE  LYS A  62      73.612 111.992  30.544  1.00  0.00           C  
ATOM    747  NZ  LYS A  62      72.965 112.948  29.618  1.00  0.00           N1+
ATOM    748  HN  LYS A  62      76.200 108.460  33.676  1.00  0.00           H  
ATOM    749  HA  LYS A  62      73.576 109.321  34.510  1.00  0.00           H  
ATOM    750  HB1 LYS A  62      74.495 109.763  31.710  1.00  0.00           H  
ATOM    751  HB2 LYS A  62      75.387 110.606  32.907  1.00  0.00           H  
ATOM    752  HG1 LYS A  62      72.634 110.912  33.700  1.00  0.00           H  
ATOM    753  HG2 LYS A  62      73.802 112.189  33.331  1.00  0.00           H  
ATOM    754  HD1 LYS A  62      71.817 110.952  31.402  1.00  0.00           H  
ATOM    755  HD2 LYS A  62      72.109 112.643  31.929  1.00  0.00           H  
ATOM    756  HE1 LYS A  62      73.812 111.062  29.964  1.00  0.00           H  
ATOM    757  HE2 LYS A  62      74.603 112.394  30.852  1.00  0.00           H  
ATOM    758  HZ1 LYS A  62      71.940 112.973  29.810  1.00  0.00           H  
ATOM    759  HZ2 LYS A  62      73.176 112.782  28.610  1.00  0.00           H  
ATOM    760  HZ3 LYS A  62      73.354 113.895  29.795  1.00  0.00           H  
ATOM    761  N   SER A  63      73.382 106.639  33.377  1.00  0.00           N  
ATOM    762  CA  SER A  63      72.699 105.544  32.750  1.00  0.00           C  
ATOM    763  C   SER A  63      72.451 104.599  33.871  1.00  0.00           C  
ATOM    764  O   SER A  63      72.957 104.753  34.980  1.00  0.00           O  
ATOM    765  CB  SER A  63      73.482 104.816  31.640  1.00  0.00           C  
ATOM    766  OG  SER A  63      72.609 104.161  30.737  1.00  0.00           O  
ATOM    767  HN  SER A  63      73.798 106.439  34.258  1.00  0.00           H  
ATOM    768  HA  SER A  63      71.760 105.939  32.409  1.00  0.00           H  
ATOM    769  HB1 SER A  63      74.047 105.592  31.078  1.00  0.00           H  
ATOM    770  HB2 SER A  63      74.215 104.058  32.010  1.00  0.00           H  
ATOM    771  HG1 SER A  63      72.500 104.793  30.025  1.00  0.00           H  
ATOM    772  N   MET A  64      71.701 103.507  33.633  1.00  0.00           N  
ATOM    773  CA  MET A  64      70.915 103.015  34.720  1.00  0.00           C  
ATOM    774  C   MET A  64      71.607 101.959  35.499  1.00  0.00           C  
ATOM    775  O   MET A  64      71.357 101.813  36.695  1.00  0.00           O  
ATOM    776  CB  MET A  64      69.590 102.479  34.132  1.00  0.00           C  
ATOM    777  CG  MET A  64      68.568 102.443  35.273  1.00  0.00           C  
ATOM    778  SD  MET A  64      67.008 101.726  34.656  1.00  0.00           S  
ATOM    779  CE  MET A  64      67.400  99.970  34.467  1.00  0.00           C  
ATOM    780  HN  MET A  64      71.403 103.230  32.723  1.00  0.00           H  
ATOM    781  HA  MET A  64      70.698 103.807  35.410  1.00  0.00           H  
ATOM    782  HB1 MET A  64      69.770 101.507  33.629  1.00  0.00           H  
ATOM    783  HB2 MET A  64      69.264 103.262  33.405  1.00  0.00           H  
ATOM    784  HG1 MET A  64      68.451 103.473  35.661  1.00  0.00           H  
ATOM    785  HG2 MET A  64      69.039 101.793  36.044  1.00  0.00           H  
ATOM    786  HE1 MET A  64      68.404  99.919  33.991  1.00  0.00           H  
ATOM    787  HE2 MET A  64      67.438  99.482  35.467  1.00  0.00           H  
ATOM    788  HE3 MET A  64      66.651  99.469  33.808  1.00  0.00           H  
ATOM    789  N   THR A  65      72.608 101.253  34.949  1.00  0.00           N  
ATOM    790  CA  THR A  65      73.206 100.242  35.759  1.00  0.00           C  
ATOM    791  C   THR A  65      74.125 100.871  36.752  1.00  0.00           C  
ATOM    792  O   THR A  65      74.515 100.309  37.768  1.00  0.00           O  
ATOM    793  CB  THR A  65      74.064  99.227  35.042  1.00  0.00           C  
ATOM    794  CG2 THR A  65      73.930  97.856  35.716  1.00  0.00           C  
ATOM    795  OG1 THR A  65      73.742  99.059  33.678  1.00  0.00           O  
ATOM    796  HN  THR A  65      72.961 101.321  34.011  1.00  0.00           H  
ATOM    797  HA  THR A  65      72.409  99.686  36.229  1.00  0.00           H  
ATOM    798  HB  THR A  65      75.122  99.579  35.048  1.00  0.00           H  
ATOM    799  HG1 THR A  65      74.480  98.548  33.313  1.00  0.00           H  
ATOM    800 1HG2 THR A  65      74.273  97.941  36.775  1.00  0.00           H  
ATOM    801 2HG2 THR A  65      74.585  97.094  35.242  1.00  0.00           H  
ATOM    802 3HG2 THR A  65      72.865  97.526  35.712  1.00  0.00           H  
ATOM    803  N   ASP A  66      74.582 102.097  36.429  1.00  0.00           N  
ATOM    804  CA  ASP A  66      75.651 102.743  37.116  1.00  0.00           C  
ATOM    805  C   ASP A  66      75.139 103.628  38.215  1.00  0.00           C  
ATOM    806  O   ASP A  66      75.870 104.053  39.108  1.00  0.00           O  
ATOM    807  CB  ASP A  66      76.262 103.680  36.066  1.00  0.00           C  
ATOM    808  CG  ASP A  66      76.726 102.969  34.797  1.00  0.00           C  
ATOM    809  OD1 ASP A  66      76.806 101.709  34.843  1.00  0.00           O  
ATOM    810  OD2 ASP A  66      77.044 103.630  33.779  1.00  0.00           O1-
ATOM    811  HN  ASP A  66      74.345 102.627  35.616  1.00  0.00           H  
ATOM    812  HA  ASP A  66      76.457 102.115  37.478  1.00  0.00           H  
ATOM    813  HB1 ASP A  66      77.156 104.228  36.431  1.00  0.00           H  
ATOM    814  HB2 ASP A  66      75.531 104.447  35.706  1.00  0.00           H  
ATOM    815  N   ILE A  67      73.815 103.838  38.261  1.00  0.00           N  
ATOM    816  CA  ILE A  67      73.161 104.548  39.314  1.00  0.00           C  
ATOM    817  C   ILE A  67      72.693 103.682  40.434  1.00  0.00           C  
ATOM    818  O   ILE A  67      72.884 104.010  41.605  1.00  0.00           O  
ATOM    819  CB  ILE A  67      72.056 105.423  38.800  1.00  0.00           C  
ATOM    820  CG1 ILE A  67      71.633 106.559  39.738  1.00  0.00           C  
ATOM    821  CG2 ILE A  67      70.926 104.603  38.139  1.00  0.00           C  
ATOM    822  CD  ILE A  67      70.466 106.258  40.666  1.00  0.00           C  
ATOM    823  HN  ILE A  67      73.154 103.378  37.668  1.00  0.00           H  
ATOM    824  HA  ILE A  67      73.871 105.212  39.781  1.00  0.00           H  
ATOM    825  HB  ILE A  67      72.530 106.011  37.982  1.00  0.00           H  
ATOM    826 1HG1 ILE A  67      72.505 106.783  40.401  1.00  0.00           H  
ATOM    827 2HG1 ILE A  67      71.423 107.492  39.185  1.00  0.00           H  
ATOM    828 1HG2 ILE A  67      71.327 104.089  37.243  1.00  0.00           H  
ATOM    829 2HG2 ILE A  67      70.443 103.836  38.784  1.00  0.00           H  
ATOM    830 3HG2 ILE A  67      70.155 105.317  37.764  1.00  0.00           H  
ATOM    831  HD1 ILE A  67      70.703 105.431  41.378  1.00  0.00           H  
ATOM    832  HD2 ILE A  67      69.545 105.994  40.109  1.00  0.00           H  
ATOM    833  HD3 ILE A  67      70.188 107.148  41.281  1.00  0.00           H  
ATOM    834  N   TYR A  68      72.153 102.464  40.304  1.00  0.00           N  
ATOM    835  CA  TYR A  68      71.978 101.587  41.421  1.00  0.00           C  
ATOM    836  C   TYR A  68      73.260 101.268  42.119  1.00  0.00           C  
ATOM    837  O   TYR A  68      73.421 101.261  43.337  1.00  0.00           O  
ATOM    838  CB  TYR A  68      71.331 100.256  41.000  1.00  0.00           C  
ATOM    839  CG  TYR A  68      70.008 100.287  40.311  1.00  0.00           C  
ATOM    840  CD1 TYR A  68      68.838  99.938  40.945  1.00  0.00           C  
ATOM    841  CD2 TYR A  68      70.134 100.121  38.950  1.00  0.00           C  
ATOM    842  CE1 TYR A  68      67.774  99.542  40.174  1.00  0.00           C  
ATOM    843  CE2 TYR A  68      69.018  99.887  38.179  1.00  0.00           C  
ATOM    844  CZ  TYR A  68      67.824  99.574  38.794  1.00  0.00           C  
ATOM    845  OH  TYR A  68      66.697  99.112  38.097  1.00  0.00           O  
ATOM    846  HN  TYR A  68      71.889 102.150  39.392  1.00  0.00           H  
ATOM    847  HA  TYR A  68      71.313 101.974  42.181  1.00  0.00           H  
ATOM    848  HB1 TYR A  68      72.055  99.750  40.334  1.00  0.00           H  
ATOM    849  HB2 TYR A  68      71.160  99.668  41.927  1.00  0.00           H  
ATOM    850  HD1 TYR A  68      68.826  99.860  42.022  1.00  0.00           H  
ATOM    851  HD2 TYR A  68      71.098 100.301  38.489  1.00  0.00           H  
ATOM    852  HE1 TYR A  68      66.910  99.128  40.682  1.00  0.00           H  
ATOM    853  HE2 TYR A  68      69.077  99.773  37.110  1.00  0.00           H  
ATOM    854  HH  TYR A  68      66.687  99.485  37.210  1.00  0.00           H  
ATOM    855  N   LEU A  69      74.298 101.084  41.294  1.00  0.00           N  
ATOM    856  CA  LEU A  69      75.643 100.864  41.740  1.00  0.00           C  
ATOM    857  C   LEU A  69      76.242 101.962  42.535  1.00  0.00           C  
ATOM    858  O   LEU A  69      76.997 101.848  43.502  1.00  0.00           O  
ATOM    859  CB  LEU A  69      76.611 100.544  40.593  1.00  0.00           C  
ATOM    860  CG  LEU A  69      78.029 100.226  41.084  1.00  0.00           C  
ATOM    861  CD1 LEU A  69      78.885  99.671  39.928  1.00  0.00           C  
ATOM    862  CD2 LEU A  69      78.013  99.158  42.203  1.00  0.00           C  
ATOM    863  HN  LEU A  69      74.241 100.954  40.301  1.00  0.00           H  
ATOM    864  HA  LEU A  69      75.600 100.064  42.466  1.00  0.00           H  
ATOM    865  HB1 LEU A  69      76.605 101.346  39.816  1.00  0.00           H  
ATOM    866  HB2 LEU A  69      76.168  99.662  40.088  1.00  0.00           H  
ATOM    867  HG  LEU A  69      78.440 101.148  41.531  1.00  0.00           H  
ATOM    868 1HD1 LEU A  69      79.927  99.563  40.272  1.00  0.00           H  
ATOM    869 2HD1 LEU A  69      78.535  98.653  39.667  1.00  0.00           H  
ATOM    870 3HD1 LEU A  69      78.908 100.344  39.042  1.00  0.00           H  
ATOM    871 1HD2 LEU A  69      77.580  98.227  41.786  1.00  0.00           H  
ATOM    872 2HD2 LEU A  69      77.446  99.425  43.118  1.00  0.00           H  
ATOM    873 3HD2 LEU A  69      79.058  98.890  42.496  1.00  0.00           H  
ATOM    874  N   LEU A  70      75.955 103.230  42.183  1.00  0.00           N  
ATOM    875  CA  LEU A  70      76.345 104.354  42.984  1.00  0.00           C  
ATOM    876  C   LEU A  70      75.833 104.290  44.378  1.00  0.00           C  
ATOM    877  O   LEU A  70      76.524 104.668  45.327  1.00  0.00           O  
ATOM    878  CB  LEU A  70      75.983 105.672  42.272  1.00  0.00           C  
ATOM    879  CG  LEU A  70      76.901 106.772  42.826  1.00  0.00           C  
ATOM    880  CD1 LEU A  70      76.297 108.138  42.471  1.00  0.00           C  
ATOM    881  CD2 LEU A  70      78.312 106.709  42.231  1.00  0.00           C  
ATOM    882  HN  LEU A  70      75.475 103.419  41.329  1.00  0.00           H  
ATOM    883  HA  LEU A  70      77.415 104.262  43.049  1.00  0.00           H  
ATOM    884  HB1 LEU A  70      76.202 105.603  41.180  1.00  0.00           H  
ATOM    885  HB2 LEU A  70      74.922 105.950  42.430  1.00  0.00           H  
ATOM    886  HG  LEU A  70      76.932 106.654  43.932  1.00  0.00           H  
ATOM    887 1HD1 LEU A  70      75.237 108.209  42.806  1.00  0.00           H  
ATOM    888 2HD1 LEU A  70      76.928 108.929  42.925  1.00  0.00           H  
ATOM    889 3HD1 LEU A  70      76.335 108.243  41.366  1.00  0.00           H  
ATOM    890 1HD2 LEU A  70      78.228 106.644  41.121  1.00  0.00           H  
ATOM    891 2HD2 LEU A  70      78.877 105.803  42.536  1.00  0.00           H  
ATOM    892 3HD2 LEU A  70      78.962 107.586  42.451  1.00  0.00           H  
ATOM    893  N   ASN A  71      74.566 103.870  44.563  1.00  0.00           N  
ATOM    894  CA  ASN A  71      73.996 103.761  45.872  1.00  0.00           C  
ATOM    895  C   ASN A  71      74.292 102.468  46.544  1.00  0.00           C  
ATOM    896  O   ASN A  71      74.224 102.318  47.765  1.00  0.00           O  
ATOM    897  CB  ASN A  71      72.473 103.933  45.819  1.00  0.00           C  
ATOM    898  CG  ASN A  71      72.129 105.415  45.741  1.00  0.00           C  
ATOM    899  ND2 ASN A  71      72.711 106.196  44.799  1.00  0.00           N  
ATOM    900  OD1 ASN A  71      71.369 105.905  46.575  1.00  0.00           O  
ATOM    901  HN  ASN A  71      74.047 103.562  43.764  1.00  0.00           H  
ATOM    902  HA  ASN A  71      74.415 104.571  46.452  1.00  0.00           H  
ATOM    903  HB1 ASN A  71      72.034 103.673  46.801  1.00  0.00           H  
ATOM    904  HB2 ASN A  71      71.978 103.358  45.003  1.00  0.00           H  
ATOM    905 1HD2 ASN A  71      73.321 105.793  44.117  1.00  0.00           H  
ATOM    906 2HD2 ASN A  71      72.502 107.183  44.761  1.00  0.00           H  
ATOM    907  N   LEU A  72      74.670 101.384  45.839  1.00  0.00           N  
ATOM    908  CA  LEU A  72      75.305 100.276  46.493  1.00  0.00           C  
ATOM    909  C   LEU A  72      76.628 100.684  47.041  1.00  0.00           C  
ATOM    910  O   LEU A  72      76.991 100.323  48.160  1.00  0.00           O  
ATOM    911  CB  LEU A  72      75.442  99.180  45.429  1.00  0.00           C  
ATOM    912  CG  LEU A  72      76.096  97.877  45.930  1.00  0.00           C  
ATOM    913  CD1 LEU A  72      75.945  96.814  44.829  1.00  0.00           C  
ATOM    914  CD2 LEU A  72      75.524  97.420  47.275  1.00  0.00           C  
ATOM    915  HN  LEU A  72      74.529 101.299  44.856  1.00  0.00           H  
ATOM    916  HA  LEU A  72      74.703  99.945  47.315  1.00  0.00           H  
ATOM    917  HB1 LEU A  72      76.027  99.588  44.581  1.00  0.00           H  
ATOM    918  HB2 LEU A  72      74.444  98.952  44.982  1.00  0.00           H  
ATOM    919  HG  LEU A  72      77.165  98.134  46.089  1.00  0.00           H  
ATOM    920 1HD1 LEU A  72      74.892  96.689  44.499  1.00  0.00           H  
ATOM    921 2HD1 LEU A  72      76.341  95.815  45.133  1.00  0.00           H  
ATOM    922 3HD1 LEU A  72      76.529  97.094  43.923  1.00  0.00           H  
ATOM    923 1HD2 LEU A  72      75.806  98.114  48.093  1.00  0.00           H  
ATOM    924 2HD2 LEU A  72      74.416  97.402  47.141  1.00  0.00           H  
ATOM    925 3HD2 LEU A  72      75.851  96.445  47.699  1.00  0.00           H  
ATOM    926  N   ALA A  73      77.436 101.508  46.360  1.00  0.00           N  
ATOM    927  CA  ALA A  73      78.658 102.080  46.846  1.00  0.00           C  
ATOM    928  C   ALA A  73      78.542 103.024  47.991  1.00  0.00           C  
ATOM    929  O   ALA A  73      79.356 103.006  48.906  1.00  0.00           O  
ATOM    930  CB  ALA A  73      79.274 102.804  45.641  1.00  0.00           C  
ATOM    931  HN  ALA A  73      77.300 101.675  45.384  1.00  0.00           H  
ATOM    932  HA  ALA A  73      79.236 101.257  47.228  1.00  0.00           H  
ATOM    933  HB1 ALA A  73      79.367 102.151  44.746  1.00  0.00           H  
ATOM    934  HB2 ALA A  73      78.730 103.702  45.265  1.00  0.00           H  
ATOM    935  HB3 ALA A  73      80.329 103.047  45.889  1.00  0.00           H  
ATOM    936  N   ILE A  74      77.440 103.798  48.002  1.00  0.00           N  
ATOM    937  CA  ILE A  74      77.200 104.665  49.117  1.00  0.00           C  
ATOM    938  C   ILE A  74      76.523 103.997  50.255  1.00  0.00           C  
ATOM    939  O   ILE A  74      76.660 104.418  51.401  1.00  0.00           O  
ATOM    940  CB  ILE A  74      76.439 105.881  48.667  1.00  0.00           C  
ATOM    941  CG1 ILE A  74      76.870 107.120  49.468  1.00  0.00           C  
ATOM    942  CG2 ILE A  74      74.898 105.734  48.702  1.00  0.00           C  
ATOM    943  CD  ILE A  74      78.322 107.494  49.205  1.00  0.00           C  
ATOM    944  HN  ILE A  74      76.792 103.735  47.246  1.00  0.00           H  
ATOM    945  HA  ILE A  74      78.163 104.975  49.498  1.00  0.00           H  
ATOM    946  HB  ILE A  74      76.756 106.136  47.631  1.00  0.00           H  
ATOM    947 1HG1 ILE A  74      76.213 107.969  49.206  1.00  0.00           H  
ATOM    948 2HG1 ILE A  74      76.745 106.869  50.550  1.00  0.00           H  
ATOM    949 1HG2 ILE A  74      74.397 105.975  49.667  1.00  0.00           H  
ATOM    950 2HG2 ILE A  74      74.595 104.694  48.481  1.00  0.00           H  
ATOM    951 3HG2 ILE A  74      74.454 106.418  47.944  1.00  0.00           H  
ATOM    952  HD1 ILE A  74      78.540 107.587  48.115  1.00  0.00           H  
ATOM    953  HD2 ILE A  74      78.541 108.480  49.671  1.00  0.00           H  
ATOM    954  HD3 ILE A  74      79.061 106.773  49.608  1.00  0.00           H  
ATOM    955  N   SER A  75      75.720 102.946  50.008  1.00  0.00           N  
ATOM    956  CA  SER A  75      75.259 102.114  51.071  1.00  0.00           C  
ATOM    957  C   SER A  75      76.323 101.372  51.813  1.00  0.00           C  
ATOM    958  O   SER A  75      76.297 101.285  53.040  1.00  0.00           O  
ATOM    959  CB  SER A  75      74.292 101.028  50.576  1.00  0.00           C  
ATOM    960  OG  SER A  75      73.141 101.641  50.003  1.00  0.00           O  
ATOM    961  HN  SER A  75      75.538 102.578  49.095  1.00  0.00           H  
ATOM    962  HA  SER A  75      74.711 102.751  51.750  1.00  0.00           H  
ATOM    963  HB1 SER A  75      73.956 100.423  51.447  1.00  0.00           H  
ATOM    964  HB2 SER A  75      74.790 100.386  49.815  1.00  0.00           H  
ATOM    965  HG1 SER A  75      73.431 102.107  49.211  1.00  0.00           H  
ATOM    966  N   ASP A  76      77.326 100.830  51.093  1.00  0.00           N  
ATOM    967  CA  ASP A  76      78.506 100.388  51.769  1.00  0.00           C  
ATOM    968  C   ASP A  76      79.290 101.439  52.476  1.00  0.00           C  
ATOM    969  O   ASP A  76      79.602 101.246  53.645  1.00  0.00           O  
ATOM    970  CB  ASP A  76      79.417  99.650  50.762  1.00  0.00           C  
ATOM    971  CG  ASP A  76      79.008  98.231  50.412  1.00  0.00           C  
ATOM    972  OD1 ASP A  76      79.855  97.668  49.666  1.00  0.00           O  
ATOM    973  OD2 ASP A  76      77.894  97.778  50.799  1.00  0.00           O1-
ATOM    974  HN  ASP A  76      77.356 100.735  50.105  1.00  0.00           H  
ATOM    975  HA  ASP A  76      78.128  99.707  52.513  1.00  0.00           H  
ATOM    976  HB1 ASP A  76      79.538 100.238  49.824  1.00  0.00           H  
ATOM    977  HB2 ASP A  76      80.439  99.498  51.193  1.00  0.00           H  
ATOM    978  N   LEU A  77      79.579 102.604  51.873  1.00  0.00           N  
ATOM    979  CA  LEU A  77      80.194 103.721  52.500  1.00  0.00           C  
ATOM    980  C   LEU A  77      79.525 104.353  53.677  1.00  0.00           C  
ATOM    981  O   LEU A  77      80.179 104.809  54.610  1.00  0.00           O  
ATOM    982  CB  LEU A  77      80.772 104.760  51.525  1.00  0.00           C  
ATOM    983  CG  LEU A  77      81.739 105.844  52.040  1.00  0.00           C  
ATOM    984  CD1 LEU A  77      82.137 106.833  50.936  1.00  0.00           C  
ATOM    985  CD2 LEU A  77      83.035 105.313  52.673  1.00  0.00           C  
ATOM    986  HN  LEU A  77      79.420 102.755  50.896  1.00  0.00           H  
ATOM    987  HA  LEU A  77      81.098 103.305  52.929  1.00  0.00           H  
ATOM    988  HB1 LEU A  77      81.427 104.315  50.742  1.00  0.00           H  
ATOM    989  HB2 LEU A  77      79.870 105.246  51.101  1.00  0.00           H  
ATOM    990  HG  LEU A  77      81.210 106.376  52.863  1.00  0.00           H  
ATOM    991 1HD1 LEU A  77      82.650 106.326  50.094  1.00  0.00           H  
ATOM    992 2HD1 LEU A  77      81.196 107.274  50.528  1.00  0.00           H  
ATOM    993 3HD1 LEU A  77      82.768 107.625  51.380  1.00  0.00           H  
ATOM    994 1HD2 LEU A  77      82.930 104.939  53.717  1.00  0.00           H  
ATOM    995 2HD2 LEU A  77      83.590 104.601  52.028  1.00  0.00           H  
ATOM    996 3HD2 LEU A  77      83.717 106.184  52.763  1.00  0.00           H  
ATOM    997  N   PHE A  78      78.184 104.302  53.724  1.00  0.00           N  
ATOM    998  CA  PHE A  78      77.396 104.662  54.859  1.00  0.00           C  
ATOM    999  C   PHE A  78      77.598 103.862  56.103  1.00  0.00           C  
ATOM   1000  O   PHE A  78      77.739 104.418  57.199  1.00  0.00           O  
ATOM   1001  CB  PHE A  78      75.921 104.907  54.532  1.00  0.00           C  
ATOM   1002  CG  PHE A  78      75.602 106.351  54.361  1.00  0.00           C  
ATOM   1003  CD1 PHE A  78      76.449 107.282  53.788  1.00  0.00           C  
ATOM   1004  CD2 PHE A  78      74.343 106.783  54.695  1.00  0.00           C  
ATOM   1005  CE1 PHE A  78      76.076 108.600  53.648  1.00  0.00           C  
ATOM   1006  CE2 PHE A  78      73.969 108.103  54.675  1.00  0.00           C  
ATOM   1007  CZ  PHE A  78      74.840 109.000  54.090  1.00  0.00           C  
ATOM   1008  HN  PHE A  78      77.689 104.064  52.891  1.00  0.00           H  
ATOM   1009  HA  PHE A  78      77.804 105.615  55.187  1.00  0.00           H  
ATOM   1010  HB1 PHE A  78      75.299 104.576  55.403  1.00  0.00           H  
ATOM   1011  HB2 PHE A  78      75.633 104.396  53.596  1.00  0.00           H  
ATOM   1012  HD1 PHE A  78      77.459 107.053  53.501  1.00  0.00           H  
ATOM   1013  HD2 PHE A  78      73.614 106.097  55.108  1.00  0.00           H  
ATOM   1014  HE1 PHE A  78      76.780 109.320  53.247  1.00  0.00           H  
ATOM   1015  HE2 PHE A  78      72.985 108.426  54.999  1.00  0.00           H  
ATOM   1016  HZ  PHE A  78      74.483 110.014  54.039  1.00  0.00           H  
ATOM   1017  N   PHE A  79      77.736 102.527  56.066  1.00  0.00           N  
ATOM   1018  CA  PHE A  79      77.952 101.740  57.241  1.00  0.00           C  
ATOM   1019  C   PHE A  79      79.434 101.691  57.382  1.00  0.00           C  
ATOM   1020  O   PHE A  79      79.884 101.238  58.437  1.00  0.00           O  
ATOM   1021  CB  PHE A  79      77.147 100.422  57.297  1.00  0.00           C  
ATOM   1022  CG  PHE A  79      77.827  99.224  56.733  1.00  0.00           C  
ATOM   1023  CD1 PHE A  79      78.088  98.141  57.529  1.00  0.00           C  
ATOM   1024  CD2 PHE A  79      78.010  99.037  55.382  1.00  0.00           C  
ATOM   1025  CE1 PHE A  79      78.452  96.889  57.062  1.00  0.00           C  
ATOM   1026  CE2 PHE A  79      78.489  97.859  54.874  1.00  0.00           C  
ATOM   1027  CZ  PHE A  79      78.616  96.767  55.704  1.00  0.00           C  
ATOM   1028  HN  PHE A  79      77.775 102.035  55.191  1.00  0.00           H  
ATOM   1029  HA  PHE A  79      77.499 102.246  58.085  1.00  0.00           H  
ATOM   1030  HB1 PHE A  79      76.182 100.541  56.756  1.00  0.00           H  
ATOM   1031  HB2 PHE A  79      76.953 100.234  58.372  1.00  0.00           H  
ATOM   1032  HD1 PHE A  79      77.925  98.244  58.594  1.00  0.00           H  
ATOM   1033  HD2 PHE A  79      77.664  99.828  54.734  1.00  0.00           H  
ATOM   1034  HE1 PHE A  79      78.596  96.051  57.720  1.00  0.00           H  
ATOM   1035  HE2 PHE A  79      78.721  97.744  53.819  1.00  0.00           H  
ATOM   1036  HZ  PHE A  79      78.914  95.831  55.258  1.00  0.00           H  
ATOM   1037  N   LEU A  80      80.290 102.128  56.454  1.00  0.00           N  
ATOM   1038  CA  LEU A  80      81.690 102.310  56.698  1.00  0.00           C  
ATOM   1039  C   LEU A  80      81.994 103.428  57.647  1.00  0.00           C  
ATOM   1040  O   LEU A  80      83.016 103.411  58.327  1.00  0.00           O  
ATOM   1041  CB  LEU A  80      82.628 102.559  55.500  1.00  0.00           C  
ATOM   1042  CG  LEU A  80      83.126 101.347  54.719  1.00  0.00           C  
ATOM   1043  CD1 LEU A  80      84.093 101.759  53.592  1.00  0.00           C  
ATOM   1044  CD2 LEU A  80      83.831 100.312  55.611  1.00  0.00           C  
ATOM   1045  HN  LEU A  80      79.953 102.145  55.513  1.00  0.00           H  
ATOM   1046  HA  LEU A  80      81.988 101.415  57.217  1.00  0.00           H  
ATOM   1047  HB1 LEU A  80      82.209 103.335  54.819  1.00  0.00           H  
ATOM   1048  HB2 LEU A  80      83.591 102.983  55.858  1.00  0.00           H  
ATOM   1049  HG  LEU A  80      82.293 100.787  54.234  1.00  0.00           H  
ATOM   1050 1HD1 LEU A  80      83.522 102.363  52.855  1.00  0.00           H  
ATOM   1051 2HD1 LEU A  80      84.589 100.905  53.077  1.00  0.00           H  
ATOM   1052 3HD1 LEU A  80      84.874 102.424  54.022  1.00  0.00           H  
ATOM   1053 1HD2 LEU A  80      83.129  99.862  56.341  1.00  0.00           H  
ATOM   1054 2HD2 LEU A  80      84.279  99.516  54.967  1.00  0.00           H  
ATOM   1055 3HD2 LEU A  80      84.748 100.714  56.097  1.00  0.00           H  
ATOM   1056  N   LEU A  81      81.128 104.449  57.762  1.00  0.00           N  
ATOM   1057  CA  LEU A  81      81.402 105.503  58.685  1.00  0.00           C  
ATOM   1058  C   LEU A  81      80.870 105.160  60.040  1.00  0.00           C  
ATOM   1059  O   LEU A  81      80.996 105.956  60.961  1.00  0.00           O  
ATOM   1060  CB  LEU A  81      80.809 106.869  58.290  1.00  0.00           C  
ATOM   1061  CG  LEU A  81      81.314 107.409  56.939  1.00  0.00           C  
ATOM   1062  CD1 LEU A  81      80.877 108.868  56.715  1.00  0.00           C  
ATOM   1063  CD2 LEU A  81      82.845 107.268  56.833  1.00  0.00           C  
ATOM   1064  HN  LEU A  81      80.325 104.562  57.185  1.00  0.00           H  
ATOM   1065  HA  LEU A  81      82.449 105.693  58.839  1.00  0.00           H  
ATOM   1066  HB1 LEU A  81      79.705 106.766  58.191  1.00  0.00           H  
ATOM   1067  HB2 LEU A  81      81.068 107.654  59.034  1.00  0.00           H  
ATOM   1068  HG  LEU A  81      80.829 106.779  56.159  1.00  0.00           H  
ATOM   1069 1HD1 LEU A  81      79.814 108.974  56.992  1.00  0.00           H  
ATOM   1070 2HD1 LEU A  81      81.047 109.210  55.671  1.00  0.00           H  
ATOM   1071 3HD1 LEU A  81      81.407 109.569  57.391  1.00  0.00           H  
ATOM   1072 1HD2 LEU A  81      83.195 107.656  55.858  1.00  0.00           H  
ATOM   1073 2HD2 LEU A  81      83.278 107.842  57.678  1.00  0.00           H  
ATOM   1074 3HD2 LEU A  81      83.206 106.228  56.963  1.00  0.00           H  
ATOM   1075  N   THR A  82      80.419 103.902  60.230  1.00  0.00           N  
ATOM   1076  CA  THR A  82      80.138 103.298  61.494  1.00  0.00           C  
ATOM   1077  C   THR A  82      81.270 102.460  61.991  1.00  0.00           C  
ATOM   1078  O   THR A  82      81.237 101.926  63.097  1.00  0.00           O  
ATOM   1079  CB  THR A  82      78.845 102.552  61.595  1.00  0.00           C  
ATOM   1080  CG2 THR A  82      77.761 103.415  60.921  1.00  0.00           C  
ATOM   1081  OG1 THR A  82      78.804 101.245  61.063  1.00  0.00           O  
ATOM   1082  HN  THR A  82      80.330 103.272  59.472  1.00  0.00           H  
ATOM   1083  HA  THR A  82      80.029 104.121  62.190  1.00  0.00           H  
ATOM   1084  HB  THR A  82      78.664 102.382  62.681  1.00  0.00           H  
ATOM   1085  HG1 THR A  82      79.118 101.266  60.161  1.00  0.00           H  
ATOM   1086 1HG2 THR A  82      76.720 103.061  61.046  1.00  0.00           H  
ATOM   1087 2HG2 THR A  82      77.897 103.331  59.816  1.00  0.00           H  
ATOM   1088 3HG2 THR A  82      77.889 104.456  61.277  1.00  0.00           H  
ATOM   1089  N   VAL A  83      82.316 102.265  61.166  1.00  0.00           N  
ATOM   1090  CA  VAL A  83      83.134 101.123  61.432  1.00  0.00           C  
ATOM   1091  C   VAL A  83      84.478 101.370  62.040  1.00  0.00           C  
ATOM   1092  O   VAL A  83      85.119 100.378  62.352  1.00  0.00           O  
ATOM   1093  CB  VAL A  83      83.265 100.530  60.062  1.00  0.00           C  
ATOM   1094  CG1 VAL A  83      83.116  99.008  60.073  1.00  0.00           C  
ATOM   1095  CG2 VAL A  83      84.548 100.870  59.280  1.00  0.00           C  
ATOM   1096  HN  VAL A  83      82.562 102.703  60.301  1.00  0.00           H  
ATOM   1097  HA  VAL A  83      82.562 100.417  62.019  1.00  0.00           H  
ATOM   1098  HB  VAL A  83      82.415 100.889  59.440  1.00  0.00           H  
ATOM   1099 1HG1 VAL A  83      82.118  98.747  60.477  1.00  0.00           H  
ATOM   1100 2HG1 VAL A  83      83.176  98.564  59.051  1.00  0.00           H  
ATOM   1101 3HG1 VAL A  83      83.868  98.501  60.722  1.00  0.00           H  
ATOM   1102 1HG2 VAL A  83      84.781 101.948  59.291  1.00  0.00           H  
ATOM   1103 2HG2 VAL A  83      84.384 100.423  58.282  1.00  0.00           H  
ATOM   1104 3HG2 VAL A  83      85.376 100.319  59.788  1.00  0.00           H  
ATOM   1105  N   PRO A  84      85.033 102.514  62.316  1.00  0.00           N  
ATOM   1106  CA  PRO A  84      84.417 103.670  62.889  1.00  0.00           C  
ATOM   1107  C   PRO A  84      83.914 103.432  64.272  1.00  0.00           C  
ATOM   1108  O   PRO A  84      84.602 102.813  65.072  1.00  0.00           O  
ATOM   1109  CB  PRO A  84      85.536 104.707  62.853  1.00  0.00           C  
ATOM   1110  CG  PRO A  84      86.799 103.898  63.195  1.00  0.00           C  
ATOM   1111  CD  PRO A  84      86.463 102.526  62.590  1.00  0.00           C  
ATOM   1112  HA  PRO A  84      83.555 103.968  62.303  1.00  0.00           H  
ATOM   1113  HB1 PRO A  84      85.640 105.190  61.856  1.00  0.00           H  
ATOM   1114  HB2 PRO A  84      85.293 105.467  63.610  1.00  0.00           H  
ATOM   1115  HG1 PRO A  84      86.969 103.878  64.292  1.00  0.00           H  
ATOM   1116  HG2 PRO A  84      87.709 104.408  62.796  1.00  0.00           H  
ATOM   1117  HD1 PRO A  84      86.802 101.695  63.234  1.00  0.00           H  
ATOM   1118  HD2 PRO A  84      86.985 102.342  61.619  1.00  0.00           H  
ATOM   1119  N   PHE A  85      82.679 103.830  64.604  1.00  0.00           N  
ATOM   1120  CA  PHE A  85      82.199 103.835  65.954  1.00  0.00           C  
ATOM   1121  C   PHE A  85      81.885 102.530  66.587  1.00  0.00           C  
ATOM   1122  O   PHE A  85      81.922 102.402  67.813  1.00  0.00           O  
ATOM   1123  CB  PHE A  85      81.019 104.814  66.147  1.00  0.00           C  
ATOM   1124  CG  PHE A  85      81.514 106.193  65.866  1.00  0.00           C  
ATOM   1125  CD1 PHE A  85      81.084 107.054  64.890  1.00  0.00           C  
ATOM   1126  CD2 PHE A  85      82.399 106.691  66.788  1.00  0.00           C  
ATOM   1127  CE1 PHE A  85      81.549 108.341  64.822  1.00  0.00           C  
ATOM   1128  CE2 PHE A  85      82.874 107.983  66.761  1.00  0.00           C  
ATOM   1129  CZ  PHE A  85      82.448 108.806  65.752  1.00  0.00           C  
ATOM   1130  HN  PHE A  85      82.063 104.185  63.898  1.00  0.00           H  
ATOM   1131  HA  PHE A  85      83.008 104.163  66.602  1.00  0.00           H  
ATOM   1132  HB1 PHE A  85      80.245 104.506  65.411  1.00  0.00           H  
ATOM   1133  HB2 PHE A  85      80.678 104.939  67.199  1.00  0.00           H  
ATOM   1134  HD1 PHE A  85      80.331 106.751  64.175  1.00  0.00           H  
ATOM   1135  HD2 PHE A  85      82.684 106.031  67.594  1.00  0.00           H  
ATOM   1136  HE1 PHE A  85      81.180 108.994  64.043  1.00  0.00           H  
ATOM   1137  HE2 PHE A  85      83.604 108.331  67.478  1.00  0.00           H  
ATOM   1138  HZ  PHE A  85      82.851 109.813  65.763  1.00  0.00           H  
ATOM   1139  N   TRP A  86      81.587 101.469  65.813  1.00  0.00           N  
ATOM   1140  CA  TRP A  86      81.233 100.225  66.419  1.00  0.00           C  
ATOM   1141  C   TRP A  86      82.455  99.410  66.659  1.00  0.00           C  
ATOM   1142  O   TRP A  86      82.407  98.274  67.131  1.00  0.00           O  
ATOM   1143  CB  TRP A  86      80.272  99.530  65.450  1.00  0.00           C  
ATOM   1144  CG  TRP A  86      79.043  99.142  66.190  1.00  0.00           C  
ATOM   1145  CD1 TRP A  86      78.897  97.854  66.618  1.00  0.00           C  
ATOM   1146  CD2 TRP A  86      77.910  99.899  66.650  1.00  0.00           C  
ATOM   1147  CE2 TRP A  86      77.088  98.998  67.305  1.00  0.00           C  
ATOM   1148  CE3 TRP A  86      77.491 101.189  66.596  1.00  0.00           C  
ATOM   1149  NE1 TRP A  86      77.703  97.771  67.279  1.00  0.00           N  
ATOM   1150  CZ2 TRP A  86      75.920  99.344  67.907  1.00  0.00           C  
ATOM   1151  CZ3 TRP A  86      76.339 101.570  67.230  1.00  0.00           C  
ATOM   1152  CH2 TRP A  86      75.588 100.681  67.969  1.00  0.00           C  
ATOM   1153  HN  TRP A  86      81.630 101.556  64.817  1.00  0.00           H  
ATOM   1154  HA  TRP A  86      80.757 100.380  67.378  1.00  0.00           H  
ATOM   1155  HB1 TRP A  86      80.051 100.260  64.642  1.00  0.00           H  
ATOM   1156  HB2 TRP A  86      80.698  98.624  64.979  1.00  0.00           H  
ATOM   1157  HD1 TRP A  86      79.623  97.065  66.454  1.00  0.00           H  
ATOM   1158  HE1 TRP A  86      77.306  96.942  67.601  1.00  0.00           H  
ATOM   1159  HE3 TRP A  86      78.086 101.981  66.167  1.00  0.00           H  
ATOM   1160  HZ2 TRP A  86      75.324  98.681  68.515  1.00  0.00           H  
ATOM   1161  HZ3 TRP A  86      76.139 102.627  67.327  1.00  0.00           H  
ATOM   1162  HH2 TRP A  86      74.762 101.113  68.506  1.00  0.00           H  
ATOM   1163  N   ALA A  87      83.631  99.997  66.373  1.00  0.00           N  
ATOM   1164  CA  ALA A  87      84.923  99.468  66.716  1.00  0.00           C  
ATOM   1165  C   ALA A  87      85.462 100.213  67.886  1.00  0.00           C  
ATOM   1166  O   ALA A  87      86.407  99.821  68.579  1.00  0.00           O  
ATOM   1167  CB  ALA A  87      85.863  99.494  65.502  1.00  0.00           C  
ATOM   1168  HN  ALA A  87      83.621 100.861  65.871  1.00  0.00           H  
ATOM   1169  HA  ALA A  87      84.896  98.433  67.005  1.00  0.00           H  
ATOM   1170  HB1 ALA A  87      85.565  98.670  64.824  1.00  0.00           H  
ATOM   1171  HB2 ALA A  87      85.778 100.447  64.933  1.00  0.00           H  
ATOM   1172  HB3 ALA A  87      86.940  99.348  65.714  1.00  0.00           H  
ATOM   1173  N   HIS A  88      84.895 101.390  68.191  1.00  0.00           N  
ATOM   1174  CA  HIS A  88      85.058 102.083  69.437  1.00  0.00           C  
ATOM   1175  C   HIS A  88      84.355 101.441  70.576  1.00  0.00           C  
ATOM   1176  O   HIS A  88      84.886 101.336  71.687  1.00  0.00           O  
ATOM   1177  CB  HIS A  88      84.655 103.570  69.307  1.00  0.00           C  
ATOM   1178  CG  HIS A  88      84.851 104.337  70.579  1.00  0.00           C  
ATOM   1179  CD2 HIS A  88      85.960 104.646  71.315  1.00  0.00           C  
ATOM   1180  ND1 HIS A  88      83.721 104.784  71.229  1.00  0.00           N  
ATOM   1181  CE1 HIS A  88      84.155 105.389  72.326  1.00  0.00           C  
ATOM   1182  NE2 HIS A  88      85.507 105.347  72.413  1.00  0.00           N  
ATOM   1183  HN  HIS A  88      84.248 101.806  67.559  1.00  0.00           H  
ATOM   1184  HA  HIS A  88      86.101 102.091  69.729  1.00  0.00           H  
ATOM   1185  HB1 HIS A  88      83.610 103.719  68.966  1.00  0.00           H  
ATOM   1186  HB2 HIS A  88      85.299 104.032  68.536  1.00  0.00           H  
ATOM   1187  HD2 HIS A  88      86.976 104.298  71.241  1.00  0.00           H  
ATOM   1188  HE1 HIS A  88      83.512 105.791  73.107  1.00  0.00           H  
ATOM   1189  HE2 HIS A  88      86.080 105.616  73.190  1.00  0.00           H  
ATOM   1190  N   TYR A  89      83.178 100.854  70.310  1.00  0.00           N  
ATOM   1191  CA  TYR A  89      82.453  99.944  71.138  1.00  0.00           C  
ATOM   1192  C   TYR A  89      83.259  98.738  71.470  1.00  0.00           C  
ATOM   1193  O   TYR A  89      83.177  98.153  72.550  1.00  0.00           O  
ATOM   1194  CB  TYR A  89      81.306  99.408  70.255  1.00  0.00           C  
ATOM   1195  CG  TYR A  89      80.060  99.095  70.990  1.00  0.00           C  
ATOM   1196  CD1 TYR A  89      79.958  97.911  71.687  1.00  0.00           C  
ATOM   1197  CD2 TYR A  89      78.985  99.960  70.957  1.00  0.00           C  
ATOM   1198  CE1 TYR A  89      78.777  97.555  72.300  1.00  0.00           C  
ATOM   1199  CE2 TYR A  89      77.810  99.584  71.559  1.00  0.00           C  
ATOM   1200  CZ  TYR A  89      77.699  98.401  72.256  1.00  0.00           C  
ATOM   1201  OH  TYR A  89      76.456  97.972  72.772  1.00  0.00           O  
ATOM   1202  HN  TYR A  89      82.725 101.080  69.450  1.00  0.00           H  
ATOM   1203  HA  TYR A  89      82.158 100.480  72.029  1.00  0.00           H  
ATOM   1204  HB1 TYR A  89      81.591  98.503  69.690  1.00  0.00           H  
ATOM   1205  HB2 TYR A  89      81.038 100.165  69.477  1.00  0.00           H  
ATOM   1206  HD1 TYR A  89      80.793  97.246  71.796  1.00  0.00           H  
ATOM   1207  HD2 TYR A  89      78.970 100.844  70.336  1.00  0.00           H  
ATOM   1208  HE1 TYR A  89      78.723  96.619  72.835  1.00  0.00           H  
ATOM   1209  HE2 TYR A  89      76.992 100.291  71.523  1.00  0.00           H  
ATOM   1210  HH  TYR A  89      75.779  98.591  72.484  1.00  0.00           H  
ATOM   1211  N   ALA A  90      84.023  98.259  70.477  1.00  0.00           N  
ATOM   1212  CA  ALA A  90      84.826  97.078  70.620  1.00  0.00           C  
ATOM   1213  C   ALA A  90      85.940  97.319  71.571  1.00  0.00           C  
ATOM   1214  O   ALA A  90      86.071  96.486  72.470  1.00  0.00           O  
ATOM   1215  CB  ALA A  90      85.377  96.727  69.228  1.00  0.00           C  
ATOM   1216  HN  ALA A  90      84.024  98.692  69.584  1.00  0.00           H  
ATOM   1217  HA  ALA A  90      84.258  96.270  71.059  1.00  0.00           H  
ATOM   1218  HB1 ALA A  90      86.032  97.510  68.779  1.00  0.00           H  
ATOM   1219  HB2 ALA A  90      85.992  95.792  69.251  1.00  0.00           H  
ATOM   1220  HB3 ALA A  90      84.520  96.584  68.531  1.00  0.00           H  
ATOM   1221  N   ALA A  91      86.697  98.412  71.378  1.00  0.00           N  
ATOM   1222  CA  ALA A  91      87.689  98.934  72.266  1.00  0.00           C  
ATOM   1223  C   ALA A  91      87.290  99.278  73.661  1.00  0.00           C  
ATOM   1224  O   ALA A  91      87.893  98.765  74.606  1.00  0.00           O  
ATOM   1225  CB  ALA A  91      88.298 100.179  71.597  1.00  0.00           C  
ATOM   1226  HN  ALA A  91      86.477  98.987  70.599  1.00  0.00           H  
ATOM   1227  HA  ALA A  91      88.487  98.234  72.391  1.00  0.00           H  
ATOM   1228  HB1 ALA A  91      89.013 100.664  72.283  1.00  0.00           H  
ATOM   1229  HB2 ALA A  91      88.790  99.825  70.665  1.00  0.00           H  
ATOM   1230  HB3 ALA A  91      87.505 100.883  71.271  1.00  0.00           H  
ATOM   1231  N   ALA A  92      86.194 100.048  73.853  1.00  0.00           N  
ATOM   1232  CA  ALA A  92      85.787 100.672  75.067  1.00  0.00           C  
ATOM   1233  C   ALA A  92      84.315 100.463  75.220  1.00  0.00           C  
ATOM   1234  O   ALA A  92      83.874  99.336  74.989  1.00  0.00           O  
ATOM   1235  CB  ALA A  92      86.213 102.152  75.101  1.00  0.00           C  
ATOM   1236  HN  ALA A  92      85.763 100.399  73.032  1.00  0.00           H  
ATOM   1237  HA  ALA A  92      86.268 100.140  75.877  1.00  0.00           H  
ATOM   1238  HB1 ALA A  92      87.292 102.142  74.852  1.00  0.00           H  
ATOM   1239  HB2 ALA A  92      85.700 102.730  74.294  1.00  0.00           H  
ATOM   1240  HB3 ALA A  92      86.127 102.675  76.078  1.00  0.00           H  
ATOM   1241  N   GLN A  93      83.502 101.466  75.576  1.00  0.00           N  
ATOM   1242  CA  GLN A  93      82.068 101.456  75.553  1.00  0.00           C  
ATOM   1243  C   GLN A  93      81.655 102.791  75.022  1.00  0.00           C  
ATOM   1244  O   GLN A  93      82.478 103.688  74.827  1.00  0.00           O  
ATOM   1245  CB  GLN A  93      81.352 100.980  76.823  1.00  0.00           C  
ATOM   1246  CG  GLN A  93      81.293  99.470  77.008  1.00  0.00           C  
ATOM   1247  CD  GLN A  93      80.655  99.037  78.323  1.00  0.00           C  
ATOM   1248  NE2 GLN A  93      80.778  99.884  79.378  1.00  0.00           N  
ATOM   1249  OE1 GLN A  93      80.197  97.906  78.463  1.00  0.00           O  
ATOM   1250  HN  GLN A  93      83.896 102.377  75.671  1.00  0.00           H  
ATOM   1251  HA  GLN A  93      81.807 100.821  74.720  1.00  0.00           H  
ATOM   1252  HB1 GLN A  93      80.296 101.322  76.796  1.00  0.00           H  
ATOM   1253  HB2 GLN A  93      81.819 101.463  77.713  1.00  0.00           H  
ATOM   1254  HG1 GLN A  93      82.324  99.036  76.959  1.00  0.00           H  
ATOM   1255  HG2 GLN A  93      80.680  98.974  76.224  1.00  0.00           H  
ATOM   1256 1HE2 GLN A  93      81.367 100.685  79.391  1.00  0.00           H  
ATOM   1257 2HE2 GLN A  93      80.399  99.491  80.223  1.00  0.00           H  
ATOM   1258  N   TRP A  94      80.358 102.951  74.724  1.00  0.00           N  
ATOM   1259  CA  TRP A  94      79.913 104.092  73.987  1.00  0.00           C  
ATOM   1260  C   TRP A  94      79.473 105.238  74.825  1.00  0.00           C  
ATOM   1261  O   TRP A  94      78.406 105.238  75.446  1.00  0.00           O  
ATOM   1262  CB  TRP A  94      78.767 103.778  72.999  1.00  0.00           C  
ATOM   1263  CG  TRP A  94      78.357 104.866  72.069  1.00  0.00           C  
ATOM   1264  CD1 TRP A  94      77.903 106.114  72.393  1.00  0.00           C  
ATOM   1265  CD2 TRP A  94      78.408 104.790  70.642  1.00  0.00           C  
ATOM   1266  CE2 TRP A  94      77.928 105.980  70.148  1.00  0.00           C  
ATOM   1267  CE3 TRP A  94      78.867 103.858  69.749  1.00  0.00           C  
ATOM   1268  NE1 TRP A  94      77.668 106.792  71.219  1.00  0.00           N  
ATOM   1269  CZ2 TRP A  94      77.722 106.177  68.812  1.00  0.00           C  
ATOM   1270  CZ3 TRP A  94      78.658 104.036  68.401  1.00  0.00           C  
ATOM   1271  CH2 TRP A  94      77.980 105.147  67.946  1.00  0.00           C  
ATOM   1272  HN  TRP A  94      79.722 102.188  74.853  1.00  0.00           H  
ATOM   1273  HA  TRP A  94      80.734 104.479  73.406  1.00  0.00           H  
ATOM   1274  HB1 TRP A  94      79.052 102.920  72.357  1.00  0.00           H  
ATOM   1275  HB2 TRP A  94      77.868 103.466  73.573  1.00  0.00           H  
ATOM   1276  HD1 TRP A  94      77.735 106.518  73.378  1.00  0.00           H  
ATOM   1277  HE1 TRP A  94      77.052 107.552  71.233  1.00  0.00           H  
ATOM   1278  HE3 TRP A  94      79.395 102.977  70.074  1.00  0.00           H  
ATOM   1279  HZ2 TRP A  94      77.241 107.098  68.520  1.00  0.00           H  
ATOM   1280  HZ3 TRP A  94      79.006 103.248  67.765  1.00  0.00           H  
ATOM   1281  HH2 TRP A  94      77.783 105.310  66.899  1.00  0.00           H  
ATOM   1282  N   ASP A  95      80.300 106.289  74.882  1.00  0.00           N  
ATOM   1283  CA  ASP A  95      79.941 107.379  75.739  1.00  0.00           C  
ATOM   1284  C   ASP A  95      80.066 108.700  75.061  1.00  0.00           C  
ATOM   1285  O   ASP A  95      79.994 109.732  75.732  1.00  0.00           O  
ATOM   1286  CB  ASP A  95      80.584 107.244  77.122  1.00  0.00           C  
ATOM   1287  CG  ASP A  95      82.097 107.241  77.116  1.00  0.00           C  
ATOM   1288  OD1 ASP A  95      82.683 106.630  78.054  1.00  0.00           O  
ATOM   1289  OD2 ASP A  95      82.723 107.994  76.314  1.00  0.00           O1-
ATOM   1290  HN  ASP A  95      81.240 106.342  74.532  1.00  0.00           H  
ATOM   1291  HA  ASP A  95      78.878 107.308  75.933  1.00  0.00           H  
ATOM   1292  HB1 ASP A  95      80.226 106.312  77.629  1.00  0.00           H  
ATOM   1293  HB2 ASP A  95      80.233 108.072  77.771  1.00  0.00           H  
ATOM   1294  N   PHE A  96      79.981 108.723  73.717  1.00  0.00           N  
ATOM   1295  CA  PHE A  96      79.428 109.894  73.119  1.00  0.00           C  
ATOM   1296  C   PHE A  96      77.963 109.963  73.342  1.00  0.00           C  
ATOM   1297  O   PHE A  96      77.344 109.046  73.872  1.00  0.00           O  
ATOM   1298  CB  PHE A  96      79.643 109.928  71.594  1.00  0.00           C  
ATOM   1299  CG  PHE A  96      81.077 109.845  71.209  1.00  0.00           C  
ATOM   1300  CD1 PHE A  96      81.849 110.960  70.947  1.00  0.00           C  
ATOM   1301  CD2 PHE A  96      81.593 108.605  70.908  1.00  0.00           C  
ATOM   1302  CE1 PHE A  96      83.114 110.825  70.434  1.00  0.00           C  
ATOM   1303  CE2 PHE A  96      82.842 108.488  70.335  1.00  0.00           C  
ATOM   1304  CZ  PHE A  96      83.623 109.599  70.104  1.00  0.00           C  
ATOM   1305  HN  PHE A  96      79.959 107.915  73.129  1.00  0.00           H  
ATOM   1306  HA  PHE A  96      79.912 110.718  73.621  1.00  0.00           H  
ATOM   1307  HB1 PHE A  96      79.092 109.174  70.994  1.00  0.00           H  
ATOM   1308  HB2 PHE A  96      79.277 110.916  71.230  1.00  0.00           H  
ATOM   1309  HD1 PHE A  96      81.485 111.957  71.146  1.00  0.00           H  
ATOM   1310  HD2 PHE A  96      80.998 107.745  71.162  1.00  0.00           H  
ATOM   1311  HE1 PHE A  96      83.694 111.718  70.192  1.00  0.00           H  
ATOM   1312  HE2 PHE A  96      83.197 107.496  70.086  1.00  0.00           H  
ATOM   1313  HZ  PHE A  96      84.617 109.494  69.694  1.00  0.00           H  
ATOM   1314  N   GLY A  97      77.296 111.016  72.823  1.00  0.00           N  
ATOM   1315  CA  GLY A  97      75.895 111.263  72.969  1.00  0.00           C  
ATOM   1316  C   GLY A  97      74.850 110.311  72.502  1.00  0.00           C  
ATOM   1317  O   GLY A  97      75.081 109.370  71.742  1.00  0.00           O  
ATOM   1318  HN  GLY A  97      77.779 111.740  72.336  1.00  0.00           H  
ATOM   1319  HA1 GLY A  97      75.696 111.384  74.015  1.00  0.00           H  
ATOM   1320  HA2 GLY A  97      75.779 112.216  72.470  1.00  0.00           H  
ATOM   1321  N   ASN A  98      73.603 110.592  72.926  1.00  0.00           N  
ATOM   1322  CA  ASN A  98      72.396 109.940  72.525  1.00  0.00           C  
ATOM   1323  C   ASN A  98      71.949 110.144  71.112  1.00  0.00           C  
ATOM   1324  O   ASN A  98      71.607 109.187  70.414  1.00  0.00           O  
ATOM   1325  CB  ASN A  98      71.321 110.444  73.501  1.00  0.00           C  
ATOM   1326  CG  ASN A  98      69.993 109.709  73.401  1.00  0.00           C  
ATOM   1327  ND2 ASN A  98      69.780 108.713  74.299  1.00  0.00           N  
ATOM   1328  OD1 ASN A  98      69.088 110.087  72.658  1.00  0.00           O  
ATOM   1329  HN  ASN A  98      73.442 111.348  73.555  1.00  0.00           H  
ATOM   1330  HA  ASN A  98      72.562 108.884  72.627  1.00  0.00           H  
ATOM   1331  HB1 ASN A  98      71.556 110.383  74.586  1.00  0.00           H  
ATOM   1332  HB2 ASN A  98      71.130 111.514  73.258  1.00  0.00           H  
ATOM   1333 1HD2 ASN A  98      68.835 108.370  74.307  1.00  0.00           H  
ATOM   1334 2HD2 ASN A  98      70.334 108.767  75.131  1.00  0.00           H  
ATOM   1335  N   THR A  99      72.087 111.388  70.620  1.00  0.00           N  
ATOM   1336  CA  THR A  99      71.879 111.800  69.268  1.00  0.00           C  
ATOM   1337  C   THR A  99      72.866 111.099  68.397  1.00  0.00           C  
ATOM   1338  O   THR A  99      72.519 110.535  67.355  1.00  0.00           O  
ATOM   1339  CB  THR A  99      71.924 113.291  69.102  1.00  0.00           C  
ATOM   1340  CG2 THR A  99      70.522 113.906  68.962  1.00  0.00           C  
ATOM   1341  OG1 THR A  99      72.425 113.878  70.290  1.00  0.00           O  
ATOM   1342  HN  THR A  99      72.307 112.217  71.135  1.00  0.00           H  
ATOM   1343  HA  THR A  99      70.918 111.400  68.992  1.00  0.00           H  
ATOM   1344  HB  THR A  99      72.564 113.667  68.274  1.00  0.00           H  
ATOM   1345  HG1 THR A  99      72.111 114.785  70.203  1.00  0.00           H  
ATOM   1346 1HG2 THR A  99      69.953 113.532  68.088  1.00  0.00           H  
ATOM   1347 2HG2 THR A  99      69.886 113.728  69.854  1.00  0.00           H  
ATOM   1348 3HG2 THR A  99      70.559 115.010  68.809  1.00  0.00           H  
ATOM   1349  N   MET A 100      74.145 111.016  68.800  1.00  0.00           N  
ATOM   1350  CA  MET A 100      75.166 110.242  68.154  1.00  0.00           C  
ATOM   1351  C   MET A 100      74.866 108.783  68.085  1.00  0.00           C  
ATOM   1352  O   MET A 100      75.168 108.153  67.078  1.00  0.00           O  
ATOM   1353  CB  MET A 100      76.478 110.493  68.912  1.00  0.00           C  
ATOM   1354  CG  MET A 100      77.474 111.334  68.107  1.00  0.00           C  
ATOM   1355  SD  MET A 100      78.230 110.533  66.660  1.00  0.00           S  
ATOM   1356  CE  MET A 100      79.210 109.342  67.620  1.00  0.00           C  
ATOM   1357  HN  MET A 100      74.453 111.513  69.605  1.00  0.00           H  
ATOM   1358  HA  MET A 100      75.291 110.620  67.151  1.00  0.00           H  
ATOM   1359  HB1 MET A 100      77.001 109.588  69.296  1.00  0.00           H  
ATOM   1360  HB2 MET A 100      76.239 111.068  69.837  1.00  0.00           H  
ATOM   1361  HG1 MET A 100      77.020 112.286  67.748  1.00  0.00           H  
ATOM   1362  HG2 MET A 100      78.323 111.602  68.782  1.00  0.00           H  
ATOM   1363  HE1 MET A 100      79.742 109.678  68.541  1.00  0.00           H  
ATOM   1364  HE2 MET A 100      78.585 108.482  67.933  1.00  0.00           H  
ATOM   1365  HE3 MET A 100      79.947 108.799  67.002  1.00  0.00           H  
ATOM   1366  N   CYS A 101      74.277 108.139  69.107  1.00  0.00           N  
ATOM   1367  CA  CYS A 101      74.026 106.759  68.823  1.00  0.00           C  
ATOM   1368  C   CYS A 101      72.858 106.450  67.946  1.00  0.00           C  
ATOM   1369  O   CYS A 101      72.888 105.517  67.140  1.00  0.00           O  
ATOM   1370  CB  CYS A 101      73.909 105.940  70.117  1.00  0.00           C  
ATOM   1371  SG  CYS A 101      74.621 104.316  69.726  1.00  0.00           S  
ATOM   1372  HN  CYS A 101      73.797 108.596  69.856  1.00  0.00           H  
ATOM   1373  HA  CYS A 101      74.916 106.404  68.324  1.00  0.00           H  
ATOM   1374  HB1 CYS A 101      72.873 105.810  70.499  1.00  0.00           H  
ATOM   1375  HB2 CYS A 101      74.522 106.436  70.902  1.00  0.00           H  
ATOM   1376  N   GLN A 102      71.810 107.296  67.973  1.00  0.00           N  
ATOM   1377  CA  GLN A 102      70.756 107.053  67.033  1.00  0.00           C  
ATOM   1378  C   GLN A 102      71.037 107.523  65.650  1.00  0.00           C  
ATOM   1379  O   GLN A 102      70.366 107.037  64.734  1.00  0.00           O  
ATOM   1380  CB  GLN A 102      69.415 107.665  67.467  1.00  0.00           C  
ATOM   1381  CG  GLN A 102      68.868 106.996  68.728  1.00  0.00           C  
ATOM   1382  CD  GLN A 102      67.444 107.463  68.989  1.00  0.00           C  
ATOM   1383  NE2 GLN A 102      66.816 107.012  70.113  1.00  0.00           N  
ATOM   1384  OE1 GLN A 102      66.877 108.326  68.320  1.00  0.00           O  
ATOM   1385  HN  GLN A 102      71.802 108.054  68.617  1.00  0.00           H  
ATOM   1386  HA  GLN A 102      70.520 106.008  66.984  1.00  0.00           H  
ATOM   1387  HB1 GLN A 102      68.682 107.571  66.637  1.00  0.00           H  
ATOM   1388  HB2 GLN A 102      69.548 108.762  67.606  1.00  0.00           H  
ATOM   1389  HG1 GLN A 102      68.830 105.907  68.542  1.00  0.00           H  
ATOM   1390  HG2 GLN A 102      69.484 107.176  69.641  1.00  0.00           H  
ATOM   1391 1HE2 GLN A 102      65.898 107.354  70.300  1.00  0.00           H  
ATOM   1392 2HE2 GLN A 102      67.102 106.155  70.554  1.00  0.00           H  
ATOM   1393  N   LEU A 103      72.063 108.362  65.477  1.00  0.00           N  
ATOM   1394  CA  LEU A 103      72.608 108.617  64.177  1.00  0.00           C  
ATOM   1395  C   LEU A 103      73.223 107.392  63.579  1.00  0.00           C  
ATOM   1396  O   LEU A 103      73.198 107.252  62.355  1.00  0.00           O  
ATOM   1397  CB  LEU A 103      73.680 109.731  64.165  1.00  0.00           C  
ATOM   1398  CG  LEU A 103      73.025 111.123  64.121  1.00  0.00           C  
ATOM   1399  CD1 LEU A 103      74.060 112.182  64.545  1.00  0.00           C  
ATOM   1400  CD2 LEU A 103      72.428 111.463  62.753  1.00  0.00           C  
ATOM   1401  HN  LEU A 103      72.411 108.907  66.227  1.00  0.00           H  
ATOM   1402  HA  LEU A 103      71.796 108.900  63.530  1.00  0.00           H  
ATOM   1403  HB1 LEU A 103      74.243 109.561  65.112  1.00  0.00           H  
ATOM   1404  HB2 LEU A 103      74.359 109.635  63.295  1.00  0.00           H  
ATOM   1405  HG  LEU A 103      72.181 111.189  64.843  1.00  0.00           H  
ATOM   1406 1HD1 LEU A 103      73.550 113.156  64.708  1.00  0.00           H  
ATOM   1407 2HD1 LEU A 103      74.513 111.968  65.527  1.00  0.00           H  
ATOM   1408 3HD1 LEU A 103      74.818 112.370  63.758  1.00  0.00           H  
ATOM   1409 1HD2 LEU A 103      73.178 111.432  61.931  1.00  0.00           H  
ATOM   1410 2HD2 LEU A 103      71.613 110.741  62.489  1.00  0.00           H  
ATOM   1411 3HD2 LEU A 103      71.976 112.472  62.859  1.00  0.00           H  
ATOM   1412  N   LEU A 104      73.881 106.544  64.382  1.00  0.00           N  
ATOM   1413  CA  LEU A 104      74.644 105.472  63.829  1.00  0.00           C  
ATOM   1414  C   LEU A 104      73.895 104.178  63.838  1.00  0.00           C  
ATOM   1415  O   LEU A 104      74.236 103.334  63.018  1.00  0.00           O  
ATOM   1416  CB  LEU A 104      76.033 105.462  64.491  1.00  0.00           C  
ATOM   1417  CG  LEU A 104      77.052 106.455  63.918  1.00  0.00           C  
ATOM   1418  CD1 LEU A 104      77.089 107.763  64.721  1.00  0.00           C  
ATOM   1419  CD2 LEU A 104      76.841 106.776  62.419  1.00  0.00           C  
ATOM   1420  HN  LEU A 104      74.076 106.764  65.336  1.00  0.00           H  
ATOM   1421  HA  LEU A 104      74.748 105.614  62.759  1.00  0.00           H  
ATOM   1422  HB1 LEU A 104      76.469 104.466  64.255  1.00  0.00           H  
ATOM   1423  HB2 LEU A 104      75.911 105.514  65.594  1.00  0.00           H  
ATOM   1424  HG  LEU A 104      78.078 106.062  64.021  1.00  0.00           H  
ATOM   1425 1HD1 LEU A 104      77.932 108.413  64.379  1.00  0.00           H  
ATOM   1426 2HD1 LEU A 104      77.380 107.383  65.726  1.00  0.00           H  
ATOM   1427 3HD1 LEU A 104      76.133 108.323  64.671  1.00  0.00           H  
ATOM   1428 1HD2 LEU A 104      76.043 107.530  62.257  1.00  0.00           H  
ATOM   1429 2HD2 LEU A 104      77.792 107.169  61.993  1.00  0.00           H  
ATOM   1430 3HD2 LEU A 104      76.624 105.848  61.858  1.00  0.00           H  
ATOM   1431  N   THR A 105      72.943 103.883  64.743  1.00  0.00           N  
ATOM   1432  CA  THR A 105      72.073 102.751  64.639  1.00  0.00           C  
ATOM   1433  C   THR A 105      71.208 102.801  63.424  1.00  0.00           C  
ATOM   1434  O   THR A 105      70.922 101.765  62.832  1.00  0.00           O  
ATOM   1435  CB  THR A 105      71.317 102.566  65.918  1.00  0.00           C  
ATOM   1436  CG2 THR A 105      72.312 102.275  67.050  1.00  0.00           C  
ATOM   1437  OG1 THR A 105      70.531 103.713  66.194  1.00  0.00           O  
ATOM   1438  HN  THR A 105      72.778 104.508  65.493  1.00  0.00           H  
ATOM   1439  HA  THR A 105      72.746 101.905  64.560  1.00  0.00           H  
ATOM   1440  HB  THR A 105      70.573 101.748  65.819  1.00  0.00           H  
ATOM   1441  HG1 THR A 105      70.084 103.567  67.034  1.00  0.00           H  
ATOM   1442 1HG2 THR A 105      73.018 103.116  67.219  1.00  0.00           H  
ATOM   1443 2HG2 THR A 105      71.838 102.102  68.047  1.00  0.00           H  
ATOM   1444 3HG2 THR A 105      72.935 101.404  66.738  1.00  0.00           H  
ATOM   1445  N   GLY A 106      70.774 104.034  63.075  1.00  0.00           N  
ATOM   1446  CA  GLY A 106      70.046 104.222  61.863  1.00  0.00           C  
ATOM   1447  C   GLY A 106      70.842 104.010  60.628  1.00  0.00           C  
ATOM   1448  O   GLY A 106      70.346 103.361  59.707  1.00  0.00           O  
ATOM   1449  HN  GLY A 106      70.904 104.822  63.674  1.00  0.00           H  
ATOM   1450  HA1 GLY A 106      69.591 105.206  61.897  1.00  0.00           H  
ATOM   1451  HA2 GLY A 106      69.272 103.467  61.808  1.00  0.00           H  
ATOM   1452  N   LEU A 107      72.104 104.479  60.618  1.00  0.00           N  
ATOM   1453  CA  LEU A 107      72.932 104.172  59.487  1.00  0.00           C  
ATOM   1454  C   LEU A 107      73.350 102.750  59.412  1.00  0.00           C  
ATOM   1455  O   LEU A 107      73.591 102.281  58.293  1.00  0.00           O  
ATOM   1456  CB  LEU A 107      74.196 105.050  59.465  1.00  0.00           C  
ATOM   1457  CG  LEU A 107      73.949 106.541  59.179  1.00  0.00           C  
ATOM   1458  CD1 LEU A 107      75.282 107.282  59.039  1.00  0.00           C  
ATOM   1459  CD2 LEU A 107      73.002 106.816  57.997  1.00  0.00           C  
ATOM   1460  HN  LEU A 107      72.446 105.045  61.369  1.00  0.00           H  
ATOM   1461  HA  LEU A 107      72.369 104.349  58.591  1.00  0.00           H  
ATOM   1462  HB1 LEU A 107      74.807 104.742  58.589  1.00  0.00           H  
ATOM   1463  HB2 LEU A 107      74.750 104.943  60.416  1.00  0.00           H  
ATOM   1464  HG  LEU A 107      73.410 107.074  59.992  1.00  0.00           H  
ATOM   1465 1HD1 LEU A 107      75.203 108.347  58.739  1.00  0.00           H  
ATOM   1466 2HD1 LEU A 107      75.888 107.178  59.962  1.00  0.00           H  
ATOM   1467 3HD1 LEU A 107      75.803 106.763  58.206  1.00  0.00           H  
ATOM   1468 1HD2 LEU A 107      71.929 106.627  58.163  1.00  0.00           H  
ATOM   1469 2HD2 LEU A 107      73.398 106.165  57.182  1.00  0.00           H  
ATOM   1470 3HD2 LEU A 107      73.195 107.872  57.715  1.00  0.00           H  
ATOM   1471  N   TYR A 108      73.486 102.022  60.529  1.00  0.00           N  
ATOM   1472  CA  TYR A 108      73.979 100.677  60.461  1.00  0.00           C  
ATOM   1473  C   TYR A 108      72.958  99.792  59.858  1.00  0.00           C  
ATOM   1474  O   TYR A 108      73.197  99.100  58.875  1.00  0.00           O  
ATOM   1475  CB  TYR A 108      74.429 100.258  61.879  1.00  0.00           C  
ATOM   1476  CG  TYR A 108      75.466  99.185  61.926  1.00  0.00           C  
ATOM   1477  CD1 TYR A 108      76.553  99.380  62.743  1.00  0.00           C  
ATOM   1478  CD2 TYR A 108      75.365  98.036  61.192  1.00  0.00           C  
ATOM   1479  CE1 TYR A 108      77.542  98.442  62.868  1.00  0.00           C  
ATOM   1480  CE2 TYR A 108      76.379  97.119  61.249  1.00  0.00           C  
ATOM   1481  CZ  TYR A 108      77.468  97.323  62.077  1.00  0.00           C  
ATOM   1482  OH  TYR A 108      78.485  96.359  62.080  1.00  0.00           O  
ATOM   1483  HN  TYR A 108      73.414 102.446  61.428  1.00  0.00           H  
ATOM   1484  HA  TYR A 108      74.870 100.717  59.848  1.00  0.00           H  
ATOM   1485  HB1 TYR A 108      74.894 101.196  62.258  1.00  0.00           H  
ATOM   1486  HB2 TYR A 108      73.538  99.994  62.486  1.00  0.00           H  
ATOM   1487  HD1 TYR A 108      76.647 100.300  63.301  1.00  0.00           H  
ATOM   1488  HD2 TYR A 108      74.497  97.838  60.571  1.00  0.00           H  
ATOM   1489  HE1 TYR A 108      78.479  98.563  63.405  1.00  0.00           H  
ATOM   1490  HE2 TYR A 108      76.393  96.226  60.626  1.00  0.00           H  
ATOM   1491  HH  TYR A 108      78.331  95.715  61.380  1.00  0.00           H  
ATOM   1492  N   PHE A 109      71.701  99.796  60.343  1.00  0.00           N  
ATOM   1493  CA  PHE A 109      70.774  98.825  59.848  1.00  0.00           C  
ATOM   1494  C   PHE A 109      70.042  99.159  58.606  1.00  0.00           C  
ATOM   1495  O   PHE A 109      69.505  98.298  57.909  1.00  0.00           O  
ATOM   1496  CB  PHE A 109      69.726  98.522  60.939  1.00  0.00           C  
ATOM   1497  CG  PHE A 109      69.634  97.067  61.287  1.00  0.00           C  
ATOM   1498  CD1 PHE A 109      70.187  96.578  62.443  1.00  0.00           C  
ATOM   1499  CD2 PHE A 109      68.906  96.215  60.505  1.00  0.00           C  
ATOM   1500  CE1 PHE A 109      70.095  95.231  62.709  1.00  0.00           C  
ATOM   1501  CE2 PHE A 109      68.735  94.888  60.830  1.00  0.00           C  
ATOM   1502  CZ  PHE A 109      69.297  94.387  61.985  1.00  0.00           C  
ATOM   1503  HN  PHE A 109      71.454 100.470  61.034  1.00  0.00           H  
ATOM   1504  HA  PHE A 109      71.373  97.948  59.674  1.00  0.00           H  
ATOM   1505  HB1 PHE A 109      68.725  98.921  60.707  1.00  0.00           H  
ATOM   1506  HB2 PHE A 109      69.993  99.026  61.884  1.00  0.00           H  
ATOM   1507  HD1 PHE A 109      70.772  97.242  63.078  1.00  0.00           H  
ATOM   1508  HD2 PHE A 109      68.568  96.620  59.561  1.00  0.00           H  
ATOM   1509  HE1 PHE A 109      70.597  94.882  63.602  1.00  0.00           H  
ATOM   1510  HE2 PHE A 109      68.176  94.252  60.168  1.00  0.00           H  
ATOM   1511  HZ  PHE A 109      69.240  93.356  62.294  1.00  0.00           H  
ATOM   1512  N   ILE A 110      69.963 100.444  58.211  1.00  0.00           N  
ATOM   1513  CA  ILE A 110      69.618 100.948  56.912  1.00  0.00           C  
ATOM   1514  C   ILE A 110      70.583 100.561  55.850  1.00  0.00           C  
ATOM   1515  O   ILE A 110      70.222 100.083  54.784  1.00  0.00           O  
ATOM   1516  CB  ILE A 110      69.407 102.435  56.857  1.00  0.00           C  
ATOM   1517  CG1 ILE A 110      68.361 102.732  55.764  1.00  0.00           C  
ATOM   1518  CG2 ILE A 110      70.628 103.343  56.665  1.00  0.00           C  
ATOM   1519  CD  ILE A 110      68.014 104.214  55.826  1.00  0.00           C  
ATOM   1520  HN  ILE A 110      70.174 101.174  58.859  1.00  0.00           H  
ATOM   1521  HA  ILE A 110      68.657 100.547  56.645  1.00  0.00           H  
ATOM   1522  HB  ILE A 110      68.970 102.704  57.846  1.00  0.00           H  
ATOM   1523 1HG1 ILE A 110      67.430 102.136  55.866  1.00  0.00           H  
ATOM   1524 2HG1 ILE A 110      68.794 102.505  54.768  1.00  0.00           H  
ATOM   1525 1HG2 ILE A 110      71.019 103.382  55.616  1.00  0.00           H  
ATOM   1526 2HG2 ILE A 110      71.526 102.962  57.197  1.00  0.00           H  
ATOM   1527 3HG2 ILE A 110      70.476 104.397  56.964  1.00  0.00           H  
ATOM   1528  HD1 ILE A 110      67.379 104.443  54.941  1.00  0.00           H  
ATOM   1529  HD2 ILE A 110      68.844 104.941  55.850  1.00  0.00           H  
ATOM   1530  HD3 ILE A 110      67.367 104.427  56.704  1.00  0.00           H  
ATOM   1531  N   GLY A 111      71.879 100.630  56.214  1.00  0.00           N  
ATOM   1532  CA  GLY A 111      72.966 100.098  55.447  1.00  0.00           C  
ATOM   1533  C   GLY A 111      72.808  98.707  54.945  1.00  0.00           C  
ATOM   1534  O   GLY A 111      72.801  98.492  53.737  1.00  0.00           O  
ATOM   1535  HN  GLY A 111      72.129 101.030  57.091  1.00  0.00           H  
ATOM   1536  HA1 GLY A 111      73.051 100.718  54.570  1.00  0.00           H  
ATOM   1537  HA2 GLY A 111      73.904  99.994  55.979  1.00  0.00           H  
ATOM   1538  N   PHE A 112      72.648  97.788  55.910  1.00  0.00           N  
ATOM   1539  CA  PHE A 112      72.350  96.392  55.805  1.00  0.00           C  
ATOM   1540  C   PHE A 112      71.329  96.090  54.772  1.00  0.00           C  
ATOM   1541  O   PHE A 112      71.597  95.392  53.789  1.00  0.00           O  
ATOM   1542  CB  PHE A 112      71.821  95.887  57.159  1.00  0.00           C  
ATOM   1543  CG  PHE A 112      72.840  95.129  57.939  1.00  0.00           C  
ATOM   1544  CD1 PHE A 112      72.456  94.510  59.098  1.00  0.00           C  
ATOM   1545  CD2 PHE A 112      74.185  95.177  57.651  1.00  0.00           C  
ATOM   1546  CE1 PHE A 112      73.357  93.825  59.880  1.00  0.00           C  
ATOM   1547  CE2 PHE A 112      75.066  94.437  58.388  1.00  0.00           C  
ATOM   1548  CZ  PHE A 112      74.659  93.677  59.457  1.00  0.00           C  
ATOM   1549  HN  PHE A 112      72.702  98.126  56.848  1.00  0.00           H  
ATOM   1550  HA  PHE A 112      73.276  95.968  55.472  1.00  0.00           H  
ATOM   1551  HB1 PHE A 112      71.564  96.737  57.832  1.00  0.00           H  
ATOM   1552  HB2 PHE A 112      70.956  95.189  57.095  1.00  0.00           H  
ATOM   1553  HD1 PHE A 112      71.454  94.567  59.494  1.00  0.00           H  
ATOM   1554  HD2 PHE A 112      74.566  95.752  56.819  1.00  0.00           H  
ATOM   1555  HE1 PHE A 112      73.137  93.306  60.800  1.00  0.00           H  
ATOM   1556  HE2 PHE A 112      76.108  94.386  58.104  1.00  0.00           H  
ATOM   1557  HZ  PHE A 112      75.405  93.069  59.958  1.00  0.00           H  
ATOM   1558  N   PHE A 113      70.082  96.581  54.969  1.00  0.00           N  
ATOM   1559  CA  PHE A 113      68.993  96.371  54.071  1.00  0.00           C  
ATOM   1560  C   PHE A 113      69.166  96.981  52.714  1.00  0.00           C  
ATOM   1561  O   PHE A 113      68.738  96.366  51.736  1.00  0.00           O  
ATOM   1562  CB  PHE A 113      67.642  96.823  54.644  1.00  0.00           C  
ATOM   1563  CG  PHE A 113      67.160  95.998  55.786  1.00  0.00           C  
ATOM   1564  CD1 PHE A 113      66.923  94.648  55.616  1.00  0.00           C  
ATOM   1565  CD2 PHE A 113      66.864  96.615  56.973  1.00  0.00           C  
ATOM   1566  CE1 PHE A 113      66.438  93.913  56.664  1.00  0.00           C  
ATOM   1567  CE2 PHE A 113      66.449  95.875  58.053  1.00  0.00           C  
ATOM   1568  CZ  PHE A 113      66.241  94.519  57.883  1.00  0.00           C  
ATOM   1569  HN  PHE A 113      69.947  97.156  55.767  1.00  0.00           H  
ATOM   1570  HA  PHE A 113      68.979  95.307  53.897  1.00  0.00           H  
ATOM   1571  HB1 PHE A 113      66.820  96.758  53.903  1.00  0.00           H  
ATOM   1572  HB2 PHE A 113      67.726  97.895  54.951  1.00  0.00           H  
ATOM   1573  HD1 PHE A 113      67.066  94.217  54.638  1.00  0.00           H  
ATOM   1574  HD2 PHE A 113      67.002  97.683  57.071  1.00  0.00           H  
ATOM   1575  HE1 PHE A 113      66.292  92.849  56.526  1.00  0.00           H  
ATOM   1576  HE2 PHE A 113      66.243  96.456  58.940  1.00  0.00           H  
ATOM   1577  HZ  PHE A 113      65.692  94.019  58.655  1.00  0.00           H  
ATOM   1578  N   SER A 114      69.711  98.205  52.624  1.00  0.00           N  
ATOM   1579  CA  SER A 114      69.968  98.843  51.372  1.00  0.00           C  
ATOM   1580  C   SER A 114      70.991  98.230  50.467  1.00  0.00           C  
ATOM   1581  O   SER A 114      70.705  98.104  49.277  1.00  0.00           O  
ATOM   1582  CB  SER A 114      70.418 100.307  51.566  1.00  0.00           C  
ATOM   1583  OG  SER A 114      69.445 101.068  52.272  1.00  0.00           O  
ATOM   1584  HN  SER A 114      70.063  98.663  53.438  1.00  0.00           H  
ATOM   1585  HA  SER A 114      69.013  98.855  50.873  1.00  0.00           H  
ATOM   1586  HB1 SER A 114      71.411 100.452  52.046  1.00  0.00           H  
ATOM   1587  HB2 SER A 114      70.569 100.831  50.594  1.00  0.00           H  
ATOM   1588  HG1 SER A 114      69.444 100.638  53.135  1.00  0.00           H  
ATOM   1589  N   GLY A 115      72.145  97.802  51.013  1.00  0.00           N  
ATOM   1590  CA  GLY A 115      73.219  97.306  50.198  1.00  0.00           C  
ATOM   1591  C   GLY A 115      72.846  96.013  49.576  1.00  0.00           C  
ATOM   1592  O   GLY A 115      72.951  95.799  48.361  1.00  0.00           O  
ATOM   1593  HN  GLY A 115      72.294  97.876  51.995  1.00  0.00           H  
ATOM   1594  HA1 GLY A 115      73.448  98.006  49.411  1.00  0.00           H  
ATOM   1595  HA2 GLY A 115      74.011  97.203  50.926  1.00  0.00           H  
ATOM   1596  N   ILE A 116      72.169  95.196  50.403  1.00  0.00           N  
ATOM   1597  CA  ILE A 116      71.575  93.941  50.058  1.00  0.00           C  
ATOM   1598  C   ILE A 116      70.442  94.050  49.100  1.00  0.00           C  
ATOM   1599  O   ILE A 116      70.415  93.238  48.170  1.00  0.00           O  
ATOM   1600  CB  ILE A 116      71.258  93.075  51.243  1.00  0.00           C  
ATOM   1601  CG1 ILE A 116      71.493  91.617  50.848  1.00  0.00           C  
ATOM   1602  CG2 ILE A 116      69.914  93.300  51.961  1.00  0.00           C  
ATOM   1603  CD  ILE A 116      71.404  90.726  52.088  1.00  0.00           C  
ATOM   1604  HN  ILE A 116      71.950  95.430  51.335  1.00  0.00           H  
ATOM   1605  HA  ILE A 116      72.361  93.403  49.543  1.00  0.00           H  
ATOM   1606  HB  ILE A 116      72.006  93.301  52.042  1.00  0.00           H  
ATOM   1607 1HG1 ILE A 116      72.401  91.410  50.229  1.00  0.00           H  
ATOM   1608 2HG1 ILE A 116      70.600  91.393  50.225  1.00  0.00           H  
ATOM   1609 1HG2 ILE A 116      69.145  92.907  51.269  1.00  0.00           H  
ATOM   1610 2HG2 ILE A 116      69.827  94.375  52.223  1.00  0.00           H  
ATOM   1611 3HG2 ILE A 116      69.839  92.743  52.923  1.00  0.00           H  
ATOM   1612  HD1 ILE A 116      70.326  90.514  52.302  1.00  0.00           H  
ATOM   1613  HD2 ILE A 116      71.890  89.776  51.796  1.00  0.00           H  
ATOM   1614  HD3 ILE A 116      71.895  91.173  52.985  1.00  0.00           H  
ATOM   1615  N   PHE A 117      69.504  95.005  49.168  1.00  0.00           N  
ATOM   1616  CA  PHE A 117      68.468  95.139  48.184  1.00  0.00           C  
ATOM   1617  C   PHE A 117      68.898  95.895  46.985  1.00  0.00           C  
ATOM   1618  O   PHE A 117      68.301  95.806  45.909  1.00  0.00           O  
ATOM   1619  CB  PHE A 117      67.087  95.589  48.706  1.00  0.00           C  
ATOM   1620  CG  PHE A 117      66.133  94.450  48.630  1.00  0.00           C  
ATOM   1621  CD1 PHE A 117      65.246  94.277  47.589  1.00  0.00           C  
ATOM   1622  CD2 PHE A 117      66.174  93.523  49.640  1.00  0.00           C  
ATOM   1623  CE1 PHE A 117      64.385  93.201  47.539  1.00  0.00           C  
ATOM   1624  CE2 PHE A 117      65.295  92.466  49.651  1.00  0.00           C  
ATOM   1625  CZ  PHE A 117      64.470  92.295  48.563  1.00  0.00           C  
ATOM   1626  HN  PHE A 117      69.499  95.620  49.952  1.00  0.00           H  
ATOM   1627  HA  PHE A 117      68.311  94.160  47.761  1.00  0.00           H  
ATOM   1628  HB1 PHE A 117      67.226  95.956  49.748  1.00  0.00           H  
ATOM   1629  HB2 PHE A 117      66.673  96.401  48.078  1.00  0.00           H  
ATOM   1630  HD1 PHE A 117      65.290  95.019  46.809  1.00  0.00           H  
ATOM   1631  HD2 PHE A 117      66.871  93.634  50.460  1.00  0.00           H  
ATOM   1632  HE1 PHE A 117      63.659  93.155  46.733  1.00  0.00           H  
ATOM   1633  HE2 PHE A 117      65.288  91.765  50.465  1.00  0.00           H  
ATOM   1634  HZ  PHE A 117      63.863  91.396  48.543  1.00  0.00           H  
ATOM   1635  N   PHE A 118      69.982  96.685  47.072  1.00  0.00           N  
ATOM   1636  CA  PHE A 118      70.578  97.296  45.918  1.00  0.00           C  
ATOM   1637  C   PHE A 118      71.230  96.312  45.007  1.00  0.00           C  
ATOM   1638  O   PHE A 118      71.109  96.484  43.792  1.00  0.00           O  
ATOM   1639  CB  PHE A 118      71.445  98.498  46.317  1.00  0.00           C  
ATOM   1640  CG  PHE A 118      70.603  99.716  46.456  1.00  0.00           C  
ATOM   1641  CD1 PHE A 118      70.739 100.527  47.559  1.00  0.00           C  
ATOM   1642  CD2 PHE A 118      69.713 100.098  45.484  1.00  0.00           C  
ATOM   1643  CE1 PHE A 118      70.040 101.695  47.750  1.00  0.00           C  
ATOM   1644  CE2 PHE A 118      68.981 101.253  45.662  1.00  0.00           C  
ATOM   1645  CZ  PHE A 118      69.121 102.031  46.783  1.00  0.00           C  
ATOM   1646  HN  PHE A 118      70.415  96.920  47.943  1.00  0.00           H  
ATOM   1647  HA  PHE A 118      69.731  97.622  45.334  1.00  0.00           H  
ATOM   1648  HB1 PHE A 118      72.220  98.842  45.601  1.00  0.00           H  
ATOM   1649  HB2 PHE A 118      71.938  98.278  47.289  1.00  0.00           H  
ATOM   1650  HD1 PHE A 118      71.492 100.258  48.285  1.00  0.00           H  
ATOM   1651  HD2 PHE A 118      69.674  99.563  44.553  1.00  0.00           H  
ATOM   1652  HE1 PHE A 118      70.256 102.305  48.620  1.00  0.00           H  
ATOM   1653  HE2 PHE A 118      68.268 101.567  44.911  1.00  0.00           H  
ATOM   1654  HZ  PHE A 118      68.538 102.932  46.878  1.00  0.00           H  
ATOM   1655  N   ILE A 119      71.899  95.269  45.526  1.00  0.00           N  
ATOM   1656  CA  ILE A 119      72.443  94.247  44.689  1.00  0.00           C  
ATOM   1657  C   ILE A 119      71.368  93.356  44.165  1.00  0.00           C  
ATOM   1658  O   ILE A 119      71.397  92.949  42.995  1.00  0.00           O  
ATOM   1659  CB  ILE A 119      73.565  93.482  45.322  1.00  0.00           C  
ATOM   1660  CG1 ILE A 119      74.079  92.348  44.426  1.00  0.00           C  
ATOM   1661  CG2 ILE A 119      73.308  92.914  46.729  1.00  0.00           C  
ATOM   1662  CD  ILE A 119      74.496  92.726  43.000  1.00  0.00           C  
ATOM   1663  HN  ILE A 119      72.044  95.262  46.513  1.00  0.00           H  
ATOM   1664  HA  ILE A 119      72.783  94.703  43.768  1.00  0.00           H  
ATOM   1665  HB  ILE A 119      74.372  94.252  45.378  1.00  0.00           H  
ATOM   1666 1HG1 ILE A 119      73.214  91.649  44.383  1.00  0.00           H  
ATOM   1667 2HG1 ILE A 119      74.932  91.882  44.961  1.00  0.00           H  
ATOM   1668 1HG2 ILE A 119      74.255  92.447  47.066  1.00  0.00           H  
ATOM   1669 2HG2 ILE A 119      72.482  92.161  46.773  1.00  0.00           H  
ATOM   1670 3HG2 ILE A 119      73.021  93.762  47.381  1.00  0.00           H  
ATOM   1671  HD1 ILE A 119      74.715  91.792  42.441  1.00  0.00           H  
ATOM   1672  HD2 ILE A 119      73.725  93.366  42.520  1.00  0.00           H  
ATOM   1673  HD3 ILE A 119      75.442  93.313  43.119  1.00  0.00           H  
ATOM   1674  N   ILE A 120      70.315  93.107  44.960  1.00  0.00           N  
ATOM   1675  CA  ILE A 120      69.132  92.521  44.423  1.00  0.00           C  
ATOM   1676  C   ILE A 120      68.535  93.339  43.329  1.00  0.00           C  
ATOM   1677  O   ILE A 120      68.105  92.820  42.288  1.00  0.00           O  
ATOM   1678  CB  ILE A 120      68.094  92.210  45.454  1.00  0.00           C  
ATOM   1679  CG1 ILE A 120      68.498  91.024  46.347  1.00  0.00           C  
ATOM   1680  CG2 ILE A 120      66.684  91.994  44.876  1.00  0.00           C  
ATOM   1681  CD  ILE A 120      68.795  89.713  45.603  1.00  0.00           C  
ATOM   1682  HN  ILE A 120      70.298  93.447  45.895  1.00  0.00           H  
ATOM   1683  HA  ILE A 120      69.357  91.568  43.963  1.00  0.00           H  
ATOM   1684  HB  ILE A 120      67.982  93.122  46.065  1.00  0.00           H  
ATOM   1685 1HG1 ILE A 120      69.421  91.246  46.921  1.00  0.00           H  
ATOM   1686 2HG1 ILE A 120      67.718  90.941  47.131  1.00  0.00           H  
ATOM   1687 1HG2 ILE A 120      66.626  91.095  44.231  1.00  0.00           H  
ATOM   1688 2HG2 ILE A 120      65.940  91.830  45.696  1.00  0.00           H  
ATOM   1689 3HG2 ILE A 120      66.273  92.889  44.354  1.00  0.00           H  
ATOM   1690  HD1 ILE A 120      69.759  89.715  45.060  1.00  0.00           H  
ATOM   1691  HD2 ILE A 120      68.871  88.835  46.277  1.00  0.00           H  
ATOM   1692  HD3 ILE A 120      68.021  89.459  44.841  1.00  0.00           H  
ATOM   1693  N   LEU A 121      68.486  94.671  43.469  1.00  0.00           N  
ATOM   1694  CA  LEU A 121      68.037  95.531  42.422  1.00  0.00           C  
ATOM   1695  C   LEU A 121      68.833  95.544  41.163  1.00  0.00           C  
ATOM   1696  O   LEU A 121      68.267  95.512  40.061  1.00  0.00           O  
ATOM   1697  CB  LEU A 121      67.535  96.870  42.991  1.00  0.00           C  
ATOM   1698  CG  LEU A 121      66.138  96.675  43.609  1.00  0.00           C  
ATOM   1699  CD1 LEU A 121      65.902  97.735  44.708  1.00  0.00           C  
ATOM   1700  CD2 LEU A 121      64.967  96.681  42.612  1.00  0.00           C  
ATOM   1701  HN  LEU A 121      68.608  95.102  44.365  1.00  0.00           H  
ATOM   1702  HA  LEU A 121      67.156  94.999  42.079  1.00  0.00           H  
ATOM   1703  HB1 LEU A 121      67.383  97.591  42.154  1.00  0.00           H  
ATOM   1704  HB2 LEU A 121      68.278  97.288  43.694  1.00  0.00           H  
ATOM   1705  HG  LEU A 121      66.179  95.702  44.134  1.00  0.00           H  
ATOM   1706 1HD1 LEU A 121      65.819  98.775  44.326  1.00  0.00           H  
ATOM   1707 2HD1 LEU A 121      64.976  97.499  45.286  1.00  0.00           H  
ATOM   1708 3HD1 LEU A 121      66.731  97.728  45.433  1.00  0.00           H  
ATOM   1709 1HD2 LEU A 121      64.060  96.313  43.142  1.00  0.00           H  
ATOM   1710 2HD2 LEU A 121      65.184  96.046  41.732  1.00  0.00           H  
ATOM   1711 3HD2 LEU A 121      64.731  97.714  42.285  1.00  0.00           H  
ATOM   1712  N   LEU A 122      70.162  95.426  41.234  1.00  0.00           N  
ATOM   1713  CA  LEU A 122      71.023  95.080  40.142  1.00  0.00           C  
ATOM   1714  C   LEU A 122      70.620  93.783  39.510  1.00  0.00           C  
ATOM   1715  O   LEU A 122      70.595  93.695  38.279  1.00  0.00           O  
ATOM   1716  CB  LEU A 122      72.486  94.952  40.568  1.00  0.00           C  
ATOM   1717  CG  LEU A 122      73.189  96.315  40.422  1.00  0.00           C  
ATOM   1718  CD1 LEU A 122      74.705  96.182  40.658  1.00  0.00           C  
ATOM   1719  CD2 LEU A 122      72.666  97.352  41.420  1.00  0.00           C  
ATOM   1720  HN  LEU A 122      70.611  95.464  42.122  1.00  0.00           H  
ATOM   1721  HA  LEU A 122      70.921  95.798  39.347  1.00  0.00           H  
ATOM   1722  HB1 LEU A 122      72.544  94.639  41.631  1.00  0.00           H  
ATOM   1723  HB2 LEU A 122      73.015  94.158  39.997  1.00  0.00           H  
ATOM   1724  HG  LEU A 122      73.073  96.648  39.368  1.00  0.00           H  
ATOM   1725 1HD1 LEU A 122      74.915  95.745  41.656  1.00  0.00           H  
ATOM   1726 2HD1 LEU A 122      75.142  97.201  40.570  1.00  0.00           H  
ATOM   1727 3HD1 LEU A 122      75.137  95.457  39.928  1.00  0.00           H  
ATOM   1728 1HD2 LEU A 122      73.242  98.289  41.271  1.00  0.00           H  
ATOM   1729 2HD2 LEU A 122      71.566  97.495  41.298  1.00  0.00           H  
ATOM   1730 3HD2 LEU A 122      72.933  97.014  42.448  1.00  0.00           H  
ATOM   1731  N   THR A 123      70.246  92.726  40.238  1.00  0.00           N  
ATOM   1732  CA  THR A 123      69.660  91.547  39.678  1.00  0.00           C  
ATOM   1733  C   THR A 123      68.372  91.837  38.979  1.00  0.00           C  
ATOM   1734  O   THR A 123      68.101  91.186  37.973  1.00  0.00           O  
ATOM   1735  CB  THR A 123      69.495  90.368  40.595  1.00  0.00           C  
ATOM   1736  CG2 THR A 123      70.729  90.076  41.453  1.00  0.00           C  
ATOM   1737  OG1 THR A 123      68.327  90.332  41.401  1.00  0.00           O  
ATOM   1738  HN  THR A 123      70.315  92.751  41.235  1.00  0.00           H  
ATOM   1739  HA  THR A 123      70.330  91.243  38.885  1.00  0.00           H  
ATOM   1740  HB  THR A 123      69.353  89.507  39.910  1.00  0.00           H  
ATOM   1741  HG1 THR A 123      68.184  91.218  41.738  1.00  0.00           H  
ATOM   1742 1HG2 THR A 123      70.410  89.267  42.140  1.00  0.00           H  
ATOM   1743 2HG2 THR A 123      71.540  89.664  40.807  1.00  0.00           H  
ATOM   1744 3HG2 THR A 123      71.164  90.970  41.949  1.00  0.00           H  
ATOM   1745  N   ILE A 124      67.570  92.798  39.463  1.00  0.00           N  
ATOM   1746  CA  ILE A 124      66.416  93.326  38.803  1.00  0.00           C  
ATOM   1747  C   ILE A 124      66.618  94.049  37.505  1.00  0.00           C  
ATOM   1748  O   ILE A 124      65.974  93.759  36.493  1.00  0.00           O  
ATOM   1749  CB  ILE A 124      65.464  93.952  39.771  1.00  0.00           C  
ATOM   1750  CG1 ILE A 124      64.720  92.809  40.493  1.00  0.00           C  
ATOM   1751  CG2 ILE A 124      64.496  94.956  39.120  1.00  0.00           C  
ATOM   1752  CD  ILE A 124      64.053  93.185  41.813  1.00  0.00           C  
ATOM   1753  HN  ILE A 124      67.908  93.290  40.258  1.00  0.00           H  
ATOM   1754  HA  ILE A 124      65.861  92.462  38.467  1.00  0.00           H  
ATOM   1755  HB  ILE A 124      66.066  94.492  40.528  1.00  0.00           H  
ATOM   1756 1HG1 ILE A 124      65.387  91.953  40.694  1.00  0.00           H  
ATOM   1757 2HG1 ILE A 124      63.906  92.452  39.832  1.00  0.00           H  
ATOM   1758 1HG2 ILE A 124      64.869  95.927  38.736  1.00  0.00           H  
ATOM   1759 2HG2 ILE A 124      63.671  95.182  39.833  1.00  0.00           H  
ATOM   1760 3HG2 ILE A 124      64.023  94.442  38.258  1.00  0.00           H  
ATOM   1761  HD1 ILE A 124      64.689  93.742  42.532  1.00  0.00           H  
ATOM   1762  HD2 ILE A 124      63.166  93.826  41.600  1.00  0.00           H  
ATOM   1763  HD3 ILE A 124      63.653  92.300  42.352  1.00  0.00           H  
ATOM   1764  N   ASP A 125      67.627  94.921  37.475  1.00  0.00           N  
ATOM   1765  CA  ASP A 125      68.082  95.532  36.256  1.00  0.00           C  
ATOM   1766  C   ASP A 125      68.541  94.482  35.305  1.00  0.00           C  
ATOM   1767  O   ASP A 125      68.172  94.410  34.136  1.00  0.00           O  
ATOM   1768  CB  ASP A 125      69.171  96.594  36.502  1.00  0.00           C  
ATOM   1769  CG  ASP A 125      69.499  97.402  35.254  1.00  0.00           C  
ATOM   1770  OD1 ASP A 125      68.937  97.166  34.148  1.00  0.00           O  
ATOM   1771  OD2 ASP A 125      70.388  98.297  35.342  1.00  0.00           O1-
ATOM   1772  HN  ASP A 125      68.141  95.095  38.304  1.00  0.00           H  
ATOM   1773  HA  ASP A 125      67.212  95.964  35.799  1.00  0.00           H  
ATOM   1774  HB1 ASP A 125      70.044  96.127  37.007  1.00  0.00           H  
ATOM   1775  HB2 ASP A 125      68.759  97.370  37.175  1.00  0.00           H  
ATOM   1776  N   ARG A 126      69.321  93.494  35.791  1.00  0.00           N  
ATOM   1777  CA  ARG A 126      69.787  92.388  35.037  1.00  0.00           C  
ATOM   1778  C   ARG A 126      68.783  91.295  34.872  1.00  0.00           C  
ATOM   1779  O   ARG A 126      69.171  90.234  34.389  1.00  0.00           O  
ATOM   1780  CB  ARG A 126      71.055  91.809  35.696  1.00  0.00           C  
ATOM   1781  CG  ARG A 126      72.225  92.786  35.667  1.00  0.00           C  
ATOM   1782  CD  ARG A 126      72.673  93.405  34.339  1.00  0.00           C  
ATOM   1783  NE  ARG A 126      71.869  94.620  34.019  1.00  0.00           N  
ATOM   1784  CZ  ARG A 126      72.216  95.507  33.037  1.00  0.00           C  
ATOM   1785  NH1 ARG A 126      73.309  95.352  32.246  1.00  0.00           N1+
ATOM   1786  NH2 ARG A 126      71.381  96.551  32.763  1.00  0.00           N  
ATOM   1787  HN  ARG A 126      69.617  93.534  36.745  1.00  0.00           H  
ATOM   1788  HA  ARG A 126      70.014  92.767  34.047  1.00  0.00           H  
ATOM   1789  HB1 ARG A 126      71.386  90.930  35.094  1.00  0.00           H  
ATOM   1790  HB2 ARG A 126      70.796  91.483  36.729  1.00  0.00           H  
ATOM   1791  HG1 ARG A 126      73.137  92.235  35.977  1.00  0.00           H  
ATOM   1792  HG2 ARG A 126      72.110  93.684  36.318  1.00  0.00           H  
ATOM   1793  HD1 ARG A 126      73.703  93.790  34.517  1.00  0.00           H  
ATOM   1794  HD2 ARG A 126      72.659  92.676  33.507  1.00  0.00           H  
ATOM   1795  HE  ARG A 126      71.149  94.916  34.639  1.00  0.00           H  
ATOM   1796 1HH1 ARG A 126      73.939  94.638  32.546  1.00  0.00           H  
ATOM   1797 2HH1 ARG A 126      73.765  96.157  31.844  1.00  0.00           H  
ATOM   1798 1HH2 ARG A 126      71.326  96.775  31.795  1.00  0.00           H  
ATOM   1799 2HH2 ARG A 126      70.533  96.631  33.296  1.00  0.00           H  
ATOM   1800  N   TYR A 127      67.515  91.619  35.168  1.00  0.00           N  
ATOM   1801  CA  TYR A 127      66.423  90.759  34.816  1.00  0.00           C  
ATOM   1802  C   TYR A 127      65.673  91.402  33.705  1.00  0.00           C  
ATOM   1803  O   TYR A 127      65.592  90.845  32.621  1.00  0.00           O  
ATOM   1804  CB  TYR A 127      65.671  90.489  36.139  1.00  0.00           C  
ATOM   1805  CG  TYR A 127      64.353  89.804  36.023  1.00  0.00           C  
ATOM   1806  CD1 TYR A 127      63.924  89.063  34.956  1.00  0.00           C  
ATOM   1807  CD2 TYR A 127      63.516  90.004  37.105  1.00  0.00           C  
ATOM   1808  CE1 TYR A 127      62.697  88.453  34.988  1.00  0.00           C  
ATOM   1809  CE2 TYR A 127      62.260  89.452  37.110  1.00  0.00           C  
ATOM   1810  CZ  TYR A 127      61.841  88.710  36.034  1.00  0.00           C  
ATOM   1811  OH  TYR A 127      60.556  88.113  36.035  1.00  0.00           O  
ATOM   1812  HN  TYR A 127      67.267  92.489  35.571  1.00  0.00           H  
ATOM   1813  HA  TYR A 127      66.758  89.812  34.429  1.00  0.00           H  
ATOM   1814  HB1 TYR A 127      65.570  91.455  36.664  1.00  0.00           H  
ATOM   1815  HB2 TYR A 127      66.357  89.892  36.780  1.00  0.00           H  
ATOM   1816  HD1 TYR A 127      64.567  88.828  34.117  1.00  0.00           H  
ATOM   1817  HD2 TYR A 127      63.748  90.591  37.975  1.00  0.00           H  
ATOM   1818  HE1 TYR A 127      62.406  87.769  34.201  1.00  0.00           H  
ATOM   1819  HE2 TYR A 127      61.606  89.628  37.956  1.00  0.00           H  
ATOM   1820  HH  TYR A 127      60.103  88.493  36.790  1.00  0.00           H  
ATOM   1821  N   LEU A 128      65.147  92.632  33.885  1.00  0.00           N  
ATOM   1822  CA  LEU A 128      64.485  93.376  32.853  1.00  0.00           C  
ATOM   1823  C   LEU A 128      65.321  93.563  31.637  1.00  0.00           C  
ATOM   1824  O   LEU A 128      64.932  93.380  30.490  1.00  0.00           O  
ATOM   1825  CB  LEU A 128      64.028  94.742  33.375  1.00  0.00           C  
ATOM   1826  CG  LEU A 128      62.682  95.226  32.798  1.00  0.00           C  
ATOM   1827  CD1 LEU A 128      62.311  96.520  33.538  1.00  0.00           C  
ATOM   1828  CD2 LEU A 128      62.673  95.432  31.277  1.00  0.00           C  
ATOM   1829  HN  LEU A 128      65.330  93.002  34.788  1.00  0.00           H  
ATOM   1830  HA  LEU A 128      63.582  92.843  32.579  1.00  0.00           H  
ATOM   1831  HB1 LEU A 128      64.869  95.463  33.319  1.00  0.00           H  
ATOM   1832  HB2 LEU A 128      63.776  94.625  34.453  1.00  0.00           H  
ATOM   1833  HG  LEU A 128      61.909  94.443  32.982  1.00  0.00           H  
ATOM   1834 1HD1 LEU A 128      62.215  96.314  34.624  1.00  0.00           H  
ATOM   1835 2HD1 LEU A 128      61.383  96.912  33.076  1.00  0.00           H  
ATOM   1836 3HD1 LEU A 128      63.161  97.233  33.431  1.00  0.00           H  
ATOM   1837 1HD2 LEU A 128      63.519  96.106  31.018  1.00  0.00           H  
ATOM   1838 2HD2 LEU A 128      61.708  95.919  31.002  1.00  0.00           H  
ATOM   1839 3HD2 LEU A 128      62.770  94.445  30.771  1.00  0.00           H  
ATOM   1840  N   ALA A 129      66.614  93.880  31.817  1.00  0.00           N  
ATOM   1841  CA  ALA A 129      67.427  94.057  30.650  1.00  0.00           C  
ATOM   1842  C   ALA A 129      67.912  92.785  30.035  1.00  0.00           C  
ATOM   1843  O   ALA A 129      68.352  92.751  28.893  1.00  0.00           O  
ATOM   1844  CB  ALA A 129      68.700  94.797  31.090  1.00  0.00           C  
ATOM   1845  HN  ALA A 129      67.007  94.174  32.682  1.00  0.00           H  
ATOM   1846  HA  ALA A 129      66.957  94.588  29.831  1.00  0.00           H  
ATOM   1847  HB1 ALA A 129      68.544  95.839  31.418  1.00  0.00           H  
ATOM   1848  HB2 ALA A 129      69.497  94.754  30.318  1.00  0.00           H  
ATOM   1849  HB3 ALA A 129      69.154  94.237  31.937  1.00  0.00           H  
ATOM   1850  N   VAL A 130      67.817  91.631  30.715  1.00  0.00           N  
ATOM   1851  CA  VAL A 130      68.226  90.391  30.120  1.00  0.00           C  
ATOM   1852  C   VAL A 130      67.056  89.697  29.506  1.00  0.00           C  
ATOM   1853  O   VAL A 130      67.240  88.930  28.566  1.00  0.00           O  
ATOM   1854  CB  VAL A 130      68.844  89.580  31.216  1.00  0.00           C  
ATOM   1855  CG1 VAL A 130      70.131  88.888  30.744  1.00  0.00           C  
ATOM   1856  CG2 VAL A 130      67.846  88.598  31.871  1.00  0.00           C  
ATOM   1857  HN  VAL A 130      67.327  91.592  31.590  1.00  0.00           H  
ATOM   1858  HA  VAL A 130      68.986  90.537  29.370  1.00  0.00           H  
ATOM   1859  HB  VAL A 130      69.165  90.312  31.977  1.00  0.00           H  
ATOM   1860 1HG1 VAL A 130      70.465  88.094  31.452  1.00  0.00           H  
ATOM   1861 2HG1 VAL A 130      69.993  88.416  29.745  1.00  0.00           H  
ATOM   1862 3HG1 VAL A 130      71.019  89.518  30.563  1.00  0.00           H  
ATOM   1863 1HG2 VAL A 130      67.441  87.857  31.156  1.00  0.00           H  
ATOM   1864 2HG2 VAL A 130      66.936  89.063  32.297  1.00  0.00           H  
ATOM   1865 3HG2 VAL A 130      68.382  88.036  32.670  1.00  0.00           H  
ATOM   1866  N   VAL A 131      65.844  89.956  30.010  1.00  0.00           N  
ATOM   1867  CA  VAL A 131      64.651  89.270  29.607  1.00  0.00           C  
ATOM   1868  C   VAL A 131      63.883  89.925  28.516  1.00  0.00           C  
ATOM   1869  O   VAL A 131      63.180  89.272  27.739  1.00  0.00           O  
ATOM   1870  CB  VAL A 131      63.831  88.999  30.828  1.00  0.00           C  
ATOM   1871  CG1 VAL A 131      62.860  87.809  30.647  1.00  0.00           C  
ATOM   1872  CG2 VAL A 131      63.000  90.200  31.297  1.00  0.00           C  
ATOM   1873  HN  VAL A 131      65.738  90.471  30.865  1.00  0.00           H  
ATOM   1874  HA  VAL A 131      64.963  88.304  29.249  1.00  0.00           H  
ATOM   1875  HB  VAL A 131      64.516  88.764  31.674  1.00  0.00           H  
ATOM   1876 1HG1 VAL A 131      62.056  88.075  29.940  1.00  0.00           H  
ATOM   1877 2HG1 VAL A 131      63.309  86.921  30.158  1.00  0.00           H  
ATOM   1878 3HG1 VAL A 131      62.447  87.465  31.614  1.00  0.00           H  
ATOM   1879 1HG2 VAL A 131      62.144  90.462  30.638  1.00  0.00           H  
ATOM   1880 2HG2 VAL A 131      62.565  89.959  32.291  1.00  0.00           H  
ATOM   1881 3HG2 VAL A 131      63.636  91.099  31.398  1.00  0.00           H  
ATOM   1882  N   HIS A 132      63.961  91.263  28.400  1.00  0.00           N  
ATOM   1883  CA  HIS A 132      63.381  92.015  27.342  1.00  0.00           C  
ATOM   1884  C   HIS A 132      64.184  93.251  27.160  1.00  0.00           C  
ATOM   1885  O   HIS A 132      63.919  94.375  27.601  1.00  0.00           O  
ATOM   1886  CB  HIS A 132      61.859  92.253  27.344  1.00  0.00           C  
ATOM   1887  CG  HIS A 132      61.297  91.934  25.992  1.00  0.00           C  
ATOM   1888  CD2 HIS A 132      60.306  91.026  25.760  1.00  0.00           C  
ATOM   1889  ND1 HIS A 132      61.570  92.731  24.891  1.00  0.00           N  
ATOM   1890  CE1 HIS A 132      60.696  92.300  23.994  1.00  0.00           C  
ATOM   1891  NE2 HIS A 132      59.953  91.257  24.451  1.00  0.00           N  
ATOM   1892  HN  HIS A 132      64.450  91.797  29.093  1.00  0.00           H  
ATOM   1893  HA  HIS A 132      63.554  91.419  26.454  1.00  0.00           H  
ATOM   1894  HB1 HIS A 132      61.449  91.566  28.117  1.00  0.00           H  
ATOM   1895  HB2 HIS A 132      61.569  93.278  27.677  1.00  0.00           H  
ATOM   1896  HD2 HIS A 132      59.953  90.246  26.417  1.00  0.00           H  
ATOM   1897  HE1 HIS A 132      60.504  92.782  23.028  1.00  0.00           H  
ATOM   1898  HE2 HIS A 132      59.157  90.851  23.999  1.00  0.00           H  
ATOM   1899  N   ALA A 133      65.351  93.123  26.504  1.00  0.00           N  
ATOM   1900  CA  ALA A 133      66.285  94.192  26.344  1.00  0.00           C  
ATOM   1901  C   ALA A 133      65.807  95.299  25.464  1.00  0.00           C  
ATOM   1902  O   ALA A 133      66.202  96.448  25.635  1.00  0.00           O  
ATOM   1903  CB  ALA A 133      67.583  93.608  25.760  1.00  0.00           C  
ATOM   1904  HN  ALA A 133      65.600  92.257  26.060  1.00  0.00           H  
ATOM   1905  HA  ALA A 133      66.496  94.612  27.312  1.00  0.00           H  
ATOM   1906  HB1 ALA A 133      67.565  93.345  24.679  1.00  0.00           H  
ATOM   1907  HB2 ALA A 133      68.413  94.340  25.855  1.00  0.00           H  
ATOM   1908  HB3 ALA A 133      67.894  92.663  26.236  1.00  0.00           H  
ATOM   1909  N   VAL A 134      65.009  94.997  24.427  1.00  0.00           N  
ATOM   1910  CA  VAL A 134      64.492  96.000  23.538  1.00  0.00           C  
ATOM   1911  C   VAL A 134      63.233  96.623  24.045  1.00  0.00           C  
ATOM   1912  O   VAL A 134      62.865  97.710  23.588  1.00  0.00           O  
ATOM   1913  CB  VAL A 134      64.255  95.399  22.186  1.00  0.00           C  
ATOM   1914  CG1 VAL A 134      65.592  94.974  21.564  1.00  0.00           C  
ATOM   1915  CG2 VAL A 134      63.212  94.272  22.158  1.00  0.00           C  
ATOM   1916  HN  VAL A 134      64.818  94.067  24.106  1.00  0.00           H  
ATOM   1917  HA  VAL A 134      65.204  96.791  23.393  1.00  0.00           H  
ATOM   1918  HB  VAL A 134      63.920  96.184  21.458  1.00  0.00           H  
ATOM   1919 1HG1 VAL A 134      66.134  94.194  22.138  1.00  0.00           H  
ATOM   1920 2HG1 VAL A 134      65.358  94.644  20.532  1.00  0.00           H  
ATOM   1921 3HG1 VAL A 134      66.161  95.930  21.456  1.00  0.00           H  
ATOM   1922 1HG2 VAL A 134      63.170  93.772  21.169  1.00  0.00           H  
ATOM   1923 2HG2 VAL A 134      62.212  94.674  22.417  1.00  0.00           H  
ATOM   1924 3HG2 VAL A 134      63.325  93.435  22.875  1.00  0.00           H  
ATOM   1925  N   PHE A 135      62.460  96.020  24.954  1.00  0.00           N  
ATOM   1926  CA  PHE A 135      61.541  96.808  25.723  1.00  0.00           C  
ATOM   1927  C   PHE A 135      62.246  97.669  26.716  1.00  0.00           C  
ATOM   1928  O   PHE A 135      61.874  98.803  27.004  1.00  0.00           O  
ATOM   1929  CB  PHE A 135      60.535  95.847  26.389  1.00  0.00           C  
ATOM   1930  CG  PHE A 135      59.810  96.397  27.569  1.00  0.00           C  
ATOM   1931  CD1 PHE A 135      59.999  95.982  28.870  1.00  0.00           C  
ATOM   1932  CD2 PHE A 135      58.991  97.477  27.319  1.00  0.00           C  
ATOM   1933  CE1 PHE A 135      59.401  96.663  29.902  1.00  0.00           C  
ATOM   1934  CE2 PHE A 135      58.371  98.142  28.349  1.00  0.00           C  
ATOM   1935  CZ  PHE A 135      58.592  97.742  29.642  1.00  0.00           C  
ATOM   1936  HN  PHE A 135      62.506  95.049  25.179  1.00  0.00           H  
ATOM   1937  HA  PHE A 135      61.010  97.537  25.126  1.00  0.00           H  
ATOM   1938  HB1 PHE A 135      59.777  95.569  25.626  1.00  0.00           H  
ATOM   1939  HB2 PHE A 135      61.114  94.966  26.727  1.00  0.00           H  
ATOM   1940  HD1 PHE A 135      60.638  95.141  29.071  1.00  0.00           H  
ATOM   1941  HD2 PHE A 135      58.773  97.754  26.299  1.00  0.00           H  
ATOM   1942  HE1 PHE A 135      59.475  96.320  30.923  1.00  0.00           H  
ATOM   1943  HE2 PHE A 135      57.696  98.950  28.124  1.00  0.00           H  
ATOM   1944  HZ  PHE A 135      58.041  98.260  30.423  1.00  0.00           H  
ATOM   1945  N   ALA A 136      63.416  97.212  27.200  1.00  0.00           N  
ATOM   1946  CA  ALA A 136      64.319  97.970  28.011  1.00  0.00           C  
ATOM   1947  C   ALA A 136      65.140  98.969  27.261  1.00  0.00           C  
ATOM   1948  O   ALA A 136      65.970  99.689  27.797  1.00  0.00           O  
ATOM   1949  CB  ALA A 136      65.249  97.053  28.817  1.00  0.00           C  
ATOM   1950  HN  ALA A 136      63.776  96.307  27.008  1.00  0.00           H  
ATOM   1951  HA  ALA A 136      63.704  98.516  28.702  1.00  0.00           H  
ATOM   1952  HB1 ALA A 136      64.717  96.224  29.316  1.00  0.00           H  
ATOM   1953  HB2 ALA A 136      65.817  97.629  29.576  1.00  0.00           H  
ATOM   1954  HB3 ALA A 136      65.960  96.529  28.140  1.00  0.00           H  
ATOM   1955  N   LEU A 137      64.838  99.200  25.965  1.00  0.00           N  
ATOM   1956  CA  LEU A 137      65.129 100.430  25.306  1.00  0.00           C  
ATOM   1957  C   LEU A 137      64.699 101.573  26.154  1.00  0.00           C  
ATOM   1958  O   LEU A 137      65.469 102.498  26.401  1.00  0.00           O  
ATOM   1959  CB  LEU A 137      64.291 100.450  24.009  1.00  0.00           C  
ATOM   1960  CG  LEU A 137      64.518 101.697  23.129  1.00  0.00           C  
ATOM   1961  CD1 LEU A 137      64.358 101.285  21.652  1.00  0.00           C  
ATOM   1962  CD2 LEU A 137      63.626 102.927  23.358  1.00  0.00           C  
ATOM   1963  HN  LEU A 137      64.158  98.598  25.552  1.00  0.00           H  
ATOM   1964  HA  LEU A 137      66.176 100.526  25.083  1.00  0.00           H  
ATOM   1965  HB1 LEU A 137      63.209 100.381  24.223  1.00  0.00           H  
ATOM   1966  HB2 LEU A 137      64.541  99.567  23.384  1.00  0.00           H  
ATOM   1967  HG  LEU A 137      65.592 101.924  23.277  1.00  0.00           H  
ATOM   1968 1HD1 LEU A 137      64.966 100.393  21.388  1.00  0.00           H  
ATOM   1969 2HD1 LEU A 137      63.275 101.122  21.499  1.00  0.00           H  
ATOM   1970 3HD1 LEU A 137      64.602 102.128  20.965  1.00  0.00           H  
ATOM   1971 1HD2 LEU A 137      63.875 103.675  22.565  1.00  0.00           H  
ATOM   1972 2HD2 LEU A 137      62.565 102.658  23.208  1.00  0.00           H  
ATOM   1973 3HD2 LEU A 137      63.756 103.464  24.322  1.00  0.00           H  
ATOM   1974  N   LYS A 138      63.452 101.523  26.646  1.00  0.00           N  
ATOM   1975  CA  LYS A 138      62.917 102.588  27.435  1.00  0.00           C  
ATOM   1976  C   LYS A 138      62.773 102.262  28.883  1.00  0.00           C  
ATOM   1977  O   LYS A 138      62.506 103.123  29.717  1.00  0.00           O  
ATOM   1978  CB  LYS A 138      61.686 103.259  26.814  1.00  0.00           C  
ATOM   1979  CG  LYS A 138      61.971 104.704  26.420  1.00  0.00           C  
ATOM   1980  CD  LYS A 138      62.014 105.635  27.629  1.00  0.00           C  
ATOM   1981  CE  LYS A 138      62.640 107.016  27.432  1.00  0.00           C  
ATOM   1982  NZ  LYS A 138      62.178 107.550  26.131  1.00  0.00           N1+
ATOM   1983  HN  LYS A 138      62.839 100.747  26.494  1.00  0.00           H  
ATOM   1984  HA  LYS A 138      63.648 103.385  27.432  1.00  0.00           H  
ATOM   1985  HB1 LYS A 138      61.458 102.632  25.922  1.00  0.00           H  
ATOM   1986  HB2 LYS A 138      60.809 103.190  27.505  1.00  0.00           H  
ATOM   1987  HG1 LYS A 138      62.942 104.745  25.880  1.00  0.00           H  
ATOM   1988  HG2 LYS A 138      61.174 105.069  25.730  1.00  0.00           H  
ATOM   1989  HD1 LYS A 138      62.601 105.126  28.423  1.00  0.00           H  
ATOM   1990  HD2 LYS A 138      60.985 105.716  28.036  1.00  0.00           H  
ATOM   1991  HE1 LYS A 138      62.444 107.711  28.276  1.00  0.00           H  
ATOM   1992  HE2 LYS A 138      63.713 106.754  27.305  1.00  0.00           H  
ATOM   1993  HZ1 LYS A 138      61.140 107.434  26.193  1.00  0.00           H  
ATOM   1994  HZ2 LYS A 138      62.528 106.987  25.331  1.00  0.00           H  
ATOM   1995  HZ3 LYS A 138      62.487 108.533  26.008  1.00  0.00           H  
ATOM   1996  N   ALA A 139      62.914 100.977  29.260  1.00  0.00           N  
ATOM   1997  CA  ALA A 139      63.170 100.667  30.630  1.00  0.00           C  
ATOM   1998  C   ALA A 139      64.591 100.698  31.075  1.00  0.00           C  
ATOM   1999  O   ALA A 139      65.033  99.897  31.895  1.00  0.00           O  
ATOM   2000  CB  ALA A 139      62.546  99.305  30.989  1.00  0.00           C  
ATOM   2001  HN  ALA A 139      62.975 100.230  28.608  1.00  0.00           H  
ATOM   2002  HA  ALA A 139      62.719 101.390  31.298  1.00  0.00           H  
ATOM   2003  HB1 ALA A 139      63.277  98.487  30.794  1.00  0.00           H  
ATOM   2004  HB2 ALA A 139      61.663  99.080  30.366  1.00  0.00           H  
ATOM   2005  HB3 ALA A 139      62.179  99.170  32.032  1.00  0.00           H  
ATOM   2006  N   ARG A 140      65.343 101.674  30.532  1.00  0.00           N  
ATOM   2007  CA  ARG A 140      66.737 101.832  30.845  1.00  0.00           C  
ATOM   2008  C   ARG A 140      67.189 103.163  31.321  1.00  0.00           C  
ATOM   2009  O   ARG A 140      68.408 103.339  31.389  1.00  0.00           O  
ATOM   2010  CB  ARG A 140      67.636 101.298  29.722  1.00  0.00           C  
ATOM   2011  CG  ARG A 140      67.979  99.812  29.860  1.00  0.00           C  
ATOM   2012  CD  ARG A 140      68.973  99.394  30.933  1.00  0.00           C  
ATOM   2013  NE  ARG A 140      70.239 100.147  30.661  1.00  0.00           N  
ATOM   2014  CZ  ARG A 140      71.290 100.141  31.534  1.00  0.00           C  
ATOM   2015  NH1 ARG A 140      71.273  99.475  32.721  1.00  0.00           N1+
ATOM   2016  NH2 ARG A 140      72.346 100.977  31.332  1.00  0.00           N  
ATOM   2017  HN  ARG A 140      65.024 102.206  29.757  1.00  0.00           H  
ATOM   2018  HA  ARG A 140      67.015 101.192  31.671  1.00  0.00           H  
ATOM   2019  HB1 ARG A 140      67.049 101.451  28.792  1.00  0.00           H  
ATOM   2020  HB2 ARG A 140      68.631 101.799  29.655  1.00  0.00           H  
ATOM   2021  HG1 ARG A 140      68.433  99.476  28.907  1.00  0.00           H  
ATOM   2022  HG2 ARG A 140      67.003  99.318  30.058  1.00  0.00           H  
ATOM   2023  HD1 ARG A 140      68.574  99.592  31.958  1.00  0.00           H  
ATOM   2024  HD2 ARG A 140      69.133  98.292  30.852  1.00  0.00           H  
ATOM   2025  HE  ARG A 140      70.305 100.849  29.960  1.00  0.00           H  
ATOM   2026 1HH1 ARG A 140      70.455  99.090  33.142  1.00  0.00           H  
ATOM   2027 2HH1 ARG A 140      72.076  99.421  33.323  1.00  0.00           H  
ATOM   2028 1HH2 ARG A 140      72.430 101.416  30.432  1.00  0.00           H  
ATOM   2029 2HH2 ARG A 140      73.082 101.062  32.001  1.00  0.00           H  
ATOM   2030  N   THR A 141      66.285 104.104  31.630  1.00  0.00           N  
ATOM   2031  CA  THR A 141      66.687 105.464  31.836  1.00  0.00           C  
ATOM   2032  C   THR A 141      67.153 105.706  33.230  1.00  0.00           C  
ATOM   2033  O   THR A 141      66.889 104.941  34.152  1.00  0.00           O  
ATOM   2034  CB  THR A 141      65.599 106.461  31.562  1.00  0.00           C  
ATOM   2035  CG2 THR A 141      65.351 106.352  30.053  1.00  0.00           C  
ATOM   2036  OG1 THR A 141      64.383 106.021  32.158  1.00  0.00           O  
ATOM   2037  HN  THR A 141      65.318 103.873  31.706  1.00  0.00           H  
ATOM   2038  HA  THR A 141      67.469 105.684  31.122  1.00  0.00           H  
ATOM   2039  HB  THR A 141      65.845 107.522  31.773  1.00  0.00           H  
ATOM   2040  HG1 THR A 141      63.871 106.814  32.298  1.00  0.00           H  
ATOM   2041 1HG2 THR A 141      66.270 106.317  29.426  1.00  0.00           H  
ATOM   2042 2HG2 THR A 141      64.806 107.248  29.707  1.00  0.00           H  
ATOM   2043 3HG2 THR A 141      64.867 105.377  29.801  1.00  0.00           H  
ATOM   2044  N   VAL A 142      67.835 106.827  33.508  1.00  0.00           N  
ATOM   2045  CA  VAL A 142      68.216 107.211  34.839  1.00  0.00           C  
ATOM   2046  C   VAL A 142      67.052 107.652  35.648  1.00  0.00           C  
ATOM   2047  O   VAL A 142      67.065 107.559  36.875  1.00  0.00           O  
ATOM   2048  CB  VAL A 142      69.271 108.279  34.813  1.00  0.00           C  
ATOM   2049  CG1 VAL A 142      70.365 107.907  35.833  1.00  0.00           C  
ATOM   2050  CG2 VAL A 142      69.912 108.441  33.430  1.00  0.00           C  
ATOM   2051  HN  VAL A 142      67.936 107.552  32.829  1.00  0.00           H  
ATOM   2052  HA  VAL A 142      68.577 106.318  35.310  1.00  0.00           H  
ATOM   2053  HB  VAL A 142      68.882 109.311  35.004  1.00  0.00           H  
ATOM   2054 1HG1 VAL A 142      70.883 107.010  35.435  1.00  0.00           H  
ATOM   2055 2HG1 VAL A 142      71.090 108.738  35.952  1.00  0.00           H  
ATOM   2056 3HG1 VAL A 142      69.939 107.545  36.798  1.00  0.00           H  
ATOM   2057 1HG2 VAL A 142      70.710 109.214  33.456  1.00  0.00           H  
ATOM   2058 2HG2 VAL A 142      70.371 107.501  33.067  1.00  0.00           H  
ATOM   2059 3HG2 VAL A 142      69.259 108.801  32.603  1.00  0.00           H  
ATOM   2060  N   THR A 143      65.881 107.983  35.075  1.00  0.00           N  
ATOM   2061  CA  THR A 143      64.632 108.217  35.726  1.00  0.00           C  
ATOM   2062  C   THR A 143      64.120 107.012  36.450  1.00  0.00           C  
ATOM   2063  O   THR A 143      63.831 107.158  37.635  1.00  0.00           O  
ATOM   2064  CB  THR A 143      63.684 108.786  34.714  1.00  0.00           C  
ATOM   2065  CG2 THR A 143      63.533 110.301  34.965  1.00  0.00           C  
ATOM   2066  OG1 THR A 143      64.020 108.603  33.348  1.00  0.00           O  
ATOM   2067  HN  THR A 143      65.769 108.056  34.084  1.00  0.00           H  
ATOM   2068  HA  THR A 143      64.868 108.878  36.550  1.00  0.00           H  
ATOM   2069  HB  THR A 143      62.650 108.410  34.839  1.00  0.00           H  
ATOM   2070  HG1 THR A 143      63.779 109.432  32.916  1.00  0.00           H  
ATOM   2071 1HG2 THR A 143      63.144 110.497  35.990  1.00  0.00           H  
ATOM   2072 2HG2 THR A 143      64.450 110.861  34.689  1.00  0.00           H  
ATOM   2073 3HG2 THR A 143      62.821 110.803  34.287  1.00  0.00           H  
ATOM   2074  N   PHE A 144      64.161 105.817  35.847  1.00  0.00           N  
ATOM   2075  CA  PHE A 144      63.920 104.516  36.392  1.00  0.00           C  
ATOM   2076  C   PHE A 144      64.901 104.251  37.486  1.00  0.00           C  
ATOM   2077  O   PHE A 144      64.534 103.837  38.590  1.00  0.00           O  
ATOM   2078  CB  PHE A 144      63.844 103.417  35.322  1.00  0.00           C  
ATOM   2079  CG  PHE A 144      63.758 102.012  35.804  1.00  0.00           C  
ATOM   2080  CD1 PHE A 144      64.009 100.995  34.919  1.00  0.00           C  
ATOM   2081  CD2 PHE A 144      63.366 101.581  37.056  1.00  0.00           C  
ATOM   2082  CE1 PHE A 144      63.918  99.656  35.195  1.00  0.00           C  
ATOM   2083  CE2 PHE A 144      63.418 100.261  37.438  1.00  0.00           C  
ATOM   2084  CZ  PHE A 144      63.794  99.315  36.522  1.00  0.00           C  
ATOM   2085  HN  PHE A 144      64.438 105.850  34.885  1.00  0.00           H  
ATOM   2086  HA  PHE A 144      62.951 104.539  36.877  1.00  0.00           H  
ATOM   2087  HB1 PHE A 144      62.961 103.582  34.655  1.00  0.00           H  
ATOM   2088  HB2 PHE A 144      64.797 103.524  34.765  1.00  0.00           H  
ATOM   2089  HD1 PHE A 144      64.153 101.250  33.878  1.00  0.00           H  
ATOM   2090  HD2 PHE A 144      62.978 102.268  37.784  1.00  0.00           H  
ATOM   2091  HE1 PHE A 144      64.202  98.951  34.423  1.00  0.00           H  
ATOM   2092  HE2 PHE A 144      63.290  99.982  38.478  1.00  0.00           H  
ATOM   2093  HZ  PHE A 144      63.961  98.286  36.817  1.00  0.00           H  
ATOM   2094  N   GLY A 145      66.183 104.524  37.202  1.00  0.00           N  
ATOM   2095  CA  GLY A 145      67.253 104.346  38.143  1.00  0.00           C  
ATOM   2096  C   GLY A 145      67.059 105.144  39.376  1.00  0.00           C  
ATOM   2097  O   GLY A 145      67.025 104.600  40.481  1.00  0.00           O  
ATOM   2098  HN  GLY A 145      66.301 104.867  36.276  1.00  0.00           H  
ATOM   2099  HA1 GLY A 145      68.115 104.807  37.699  1.00  0.00           H  
ATOM   2100  HA2 GLY A 145      67.335 103.287  38.364  1.00  0.00           H  
ATOM   2101  N   VAL A 146      66.924 106.487  39.314  1.00  0.00           N  
ATOM   2102  CA  VAL A 146      66.717 107.422  40.375  1.00  0.00           C  
ATOM   2103  C   VAL A 146      65.455 107.201  41.145  1.00  0.00           C  
ATOM   2104  O   VAL A 146      65.525 107.312  42.368  1.00  0.00           O  
ATOM   2105  CB  VAL A 146      66.825 108.842  39.915  1.00  0.00           C  
ATOM   2106  CG1 VAL A 146      66.569 109.852  41.050  1.00  0.00           C  
ATOM   2107  CG2 VAL A 146      68.240 109.149  39.406  1.00  0.00           C  
ATOM   2108  HN  VAL A 146      66.989 106.938  38.425  1.00  0.00           H  
ATOM   2109  HA  VAL A 146      67.514 107.350  41.096  1.00  0.00           H  
ATOM   2110  HB  VAL A 146      66.081 109.034  39.104  1.00  0.00           H  
ATOM   2111 1HG1 VAL A 146      66.422 110.867  40.614  1.00  0.00           H  
ATOM   2112 2HG1 VAL A 146      67.498 109.877  41.661  1.00  0.00           H  
ATOM   2113 3HG1 VAL A 146      65.652 109.664  41.652  1.00  0.00           H  
ATOM   2114 1HG2 VAL A 146      68.336 110.254  39.375  1.00  0.00           H  
ATOM   2115 2HG2 VAL A 146      69.045 108.773  40.076  1.00  0.00           H  
ATOM   2116 3HG2 VAL A 146      68.485 108.721  38.411  1.00  0.00           H  
ATOM   2117  N   VAL A 147      64.339 106.805  40.504  1.00  0.00           N  
ATOM   2118  CA  VAL A 147      63.095 106.618  41.186  1.00  0.00           C  
ATOM   2119  C   VAL A 147      63.169 105.337  41.942  1.00  0.00           C  
ATOM   2120  O   VAL A 147      62.583 105.229  43.021  1.00  0.00           O  
ATOM   2121  CB  VAL A 147      61.919 106.712  40.256  1.00  0.00           C  
ATOM   2122  CG1 VAL A 147      60.767 107.228  41.130  1.00  0.00           C  
ATOM   2123  CG2 VAL A 147      61.615 105.394  39.524  1.00  0.00           C  
ATOM   2124  HN  VAL A 147      64.294 106.743  39.515  1.00  0.00           H  
ATOM   2125  HA  VAL A 147      62.995 107.384  41.948  1.00  0.00           H  
ATOM   2126  HB  VAL A 147      62.112 107.431  39.428  1.00  0.00           H  
ATOM   2127 1HG1 VAL A 147      61.025 108.160  41.663  1.00  0.00           H  
ATOM   2128 2HG1 VAL A 147      59.934 107.507  40.453  1.00  0.00           H  
ATOM   2129 3HG1 VAL A 147      60.509 106.482  41.913  1.00  0.00           H  
ATOM   2130 1HG2 VAL A 147      61.283 104.625  40.253  1.00  0.00           H  
ATOM   2131 2HG2 VAL A 147      60.810 105.591  38.792  1.00  0.00           H  
ATOM   2132 3HG2 VAL A 147      62.504 105.077  38.937  1.00  0.00           H  
ATOM   2133  N   THR A 148      63.966 104.353  41.497  1.00  0.00           N  
ATOM   2134  CA  THR A 148      64.184 103.132  42.211  1.00  0.00           C  
ATOM   2135  C   THR A 148      65.056 103.410  43.379  1.00  0.00           C  
ATOM   2136  O   THR A 148      64.912 102.875  44.481  1.00  0.00           O  
ATOM   2137  CB  THR A 148      64.915 102.036  41.505  1.00  0.00           C  
ATOM   2138  CG2 THR A 148      64.829 100.785  42.389  1.00  0.00           C  
ATOM   2139  OG1 THR A 148      64.253 101.683  40.298  1.00  0.00           O  
ATOM   2140  HN  THR A 148      64.465 104.561  40.663  1.00  0.00           H  
ATOM   2141  HA  THR A 148      63.225 102.805  42.582  1.00  0.00           H  
ATOM   2142  HB  THR A 148      65.940 102.411  41.291  1.00  0.00           H  
ATOM   2143  HG1 THR A 148      64.382 102.408  39.680  1.00  0.00           H  
ATOM   2144 1HG2 THR A 148      65.363 100.852  43.362  1.00  0.00           H  
ATOM   2145 2HG2 THR A 148      63.765 100.596  42.666  1.00  0.00           H  
ATOM   2146 3HG2 THR A 148      65.252  99.915  41.840  1.00  0.00           H  
ATOM   2147  N   SER A 149      66.102 104.244  43.227  1.00  0.00           N  
ATOM   2148  CA  SER A 149      67.087 104.567  44.221  1.00  0.00           C  
ATOM   2149  C   SER A 149      66.453 105.118  45.443  1.00  0.00           C  
ATOM   2150  O   SER A 149      66.707 104.595  46.528  1.00  0.00           O  
ATOM   2151  CB  SER A 149      68.168 105.506  43.665  1.00  0.00           C  
ATOM   2152  OG  SER A 149      69.299 105.661  44.511  1.00  0.00           O  
ATOM   2153  HN  SER A 149      66.303 104.602  42.315  1.00  0.00           H  
ATOM   2154  HA  SER A 149      67.487 103.585  44.425  1.00  0.00           H  
ATOM   2155  HB1 SER A 149      67.740 106.505  43.431  1.00  0.00           H  
ATOM   2156  HB2 SER A 149      68.505 105.134  42.667  1.00  0.00           H  
ATOM   2157  HG1 SER A 149      69.074 105.571  45.441  1.00  0.00           H  
ATOM   2158  N   VAL A 150      65.518 106.070  45.271  1.00  0.00           N  
ATOM   2159  CA  VAL A 150      64.746 106.626  46.340  1.00  0.00           C  
ATOM   2160  C   VAL A 150      63.847 105.701  47.092  1.00  0.00           C  
ATOM   2161  O   VAL A 150      63.779 105.724  48.315  1.00  0.00           O  
ATOM   2162  CB  VAL A 150      64.023 107.899  46.005  1.00  0.00           C  
ATOM   2163  CG1 VAL A 150      65.098 108.936  45.657  1.00  0.00           C  
ATOM   2164  CG2 VAL A 150      63.023 107.815  44.847  1.00  0.00           C  
ATOM   2165  HN  VAL A 150      65.394 106.484  44.373  1.00  0.00           H  
ATOM   2166  HA  VAL A 150      65.429 106.884  47.129  1.00  0.00           H  
ATOM   2167  HB  VAL A 150      63.468 108.235  46.914  1.00  0.00           H  
ATOM   2168 1HG1 VAL A 150      64.618 109.941  45.612  1.00  0.00           H  
ATOM   2169 2HG1 VAL A 150      65.902 108.961  46.424  1.00  0.00           H  
ATOM   2170 3HG1 VAL A 150      65.582 108.761  44.666  1.00  0.00           H  
ATOM   2171 1HG2 VAL A 150      62.208 107.087  45.083  1.00  0.00           H  
ATOM   2172 2HG2 VAL A 150      63.575 107.521  43.930  1.00  0.00           H  
ATOM   2173 3HG2 VAL A 150      62.560 108.784  44.559  1.00  0.00           H  
ATOM   2174  N   ILE A 151      63.033 104.889  46.390  1.00  0.00           N  
ATOM   2175  CA  ILE A 151      62.021 104.114  47.039  1.00  0.00           C  
ATOM   2176  C   ILE A 151      62.563 102.888  47.712  1.00  0.00           C  
ATOM   2177  O   ILE A 151      62.079 102.439  48.750  1.00  0.00           O  
ATOM   2178  CB  ILE A 151      60.881 103.844  46.114  1.00  0.00           C  
ATOM   2179  CG1 ILE A 151      59.637 103.376  46.878  1.00  0.00           C  
ATOM   2180  CG2 ILE A 151      61.223 102.859  44.984  1.00  0.00           C  
ATOM   2181  CD  ILE A 151      59.397 101.866  46.947  1.00  0.00           C  
ATOM   2182  HN  ILE A 151      63.185 104.679  45.427  1.00  0.00           H  
ATOM   2183  HA  ILE A 151      61.611 104.685  47.858  1.00  0.00           H  
ATOM   2184  HB  ILE A 151      60.602 104.796  45.620  1.00  0.00           H  
ATOM   2185 1HG1 ILE A 151      58.747 103.937  46.519  1.00  0.00           H  
ATOM   2186 2HG1 ILE A 151      59.723 103.731  47.928  1.00  0.00           H  
ATOM   2187 1HG2 ILE A 151      60.406 102.764  44.241  1.00  0.00           H  
ATOM   2188 2HG2 ILE A 151      61.409 101.831  45.359  1.00  0.00           H  
ATOM   2189 3HG2 ILE A 151      62.123 103.181  44.410  1.00  0.00           H  
ATOM   2190  HD1 ILE A 151      59.188 101.563  45.897  1.00  0.00           H  
ATOM   2191  HD2 ILE A 151      58.512 101.639  47.588  1.00  0.00           H  
ATOM   2192  HD3 ILE A 151      60.225 101.251  47.360  1.00  0.00           H  
ATOM   2193  N   THR A 152      63.730 102.387  47.291  1.00  0.00           N  
ATOM   2194  CA  THR A 152      64.419 101.357  48.002  1.00  0.00           C  
ATOM   2195  C   THR A 152      64.837 101.783  49.368  1.00  0.00           C  
ATOM   2196  O   THR A 152      64.675 101.086  50.368  1.00  0.00           O  
ATOM   2197  CB  THR A 152      65.604 100.707  47.361  1.00  0.00           C  
ATOM   2198  CG2 THR A 152      65.785  99.270  47.899  1.00  0.00           C  
ATOM   2199  OG1 THR A 152      65.387 100.666  45.958  1.00  0.00           O  
ATOM   2200  HN  THR A 152      64.153 102.741  46.455  1.00  0.00           H  
ATOM   2201  HA  THR A 152      63.732 100.547  48.207  1.00  0.00           H  
ATOM   2202  HB  THR A 152      66.529 101.296  47.509  1.00  0.00           H  
ATOM   2203  HG1 THR A 152      65.478 101.542  45.589  1.00  0.00           H  
ATOM   2204 1HG2 THR A 152      64.897  98.651  47.659  1.00  0.00           H  
ATOM   2205 2HG2 THR A 152      65.842  99.351  49.009  1.00  0.00           H  
ATOM   2206 3HG2 THR A 152      66.719  98.774  47.551  1.00  0.00           H  
ATOM   2207  N   TRP A 153      65.410 103.006  49.359  1.00  0.00           N  
ATOM   2208  CA  TRP A 153      65.944 103.715  50.466  1.00  0.00           C  
ATOM   2209  C   TRP A 153      64.897 104.143  51.448  1.00  0.00           C  
ATOM   2210  O   TRP A 153      65.086 104.011  52.647  1.00  0.00           O  
ATOM   2211  CB  TRP A 153      66.857 104.854  49.960  1.00  0.00           C  
ATOM   2212  CG  TRP A 153      67.989 105.196  50.879  1.00  0.00           C  
ATOM   2213  CD1 TRP A 153      68.185 104.761  52.158  1.00  0.00           C  
ATOM   2214  CD2 TRP A 153      69.167 105.895  50.460  1.00  0.00           C  
ATOM   2215  CE2 TRP A 153      70.045 105.793  51.522  1.00  0.00           C  
ATOM   2216  CE3 TRP A 153      69.574 106.527  49.333  1.00  0.00           C  
ATOM   2217  NE1 TRP A 153      69.441 105.121  52.551  1.00  0.00           N  
ATOM   2218  CZ2 TRP A 153      71.291 106.339  51.486  1.00  0.00           C  
ATOM   2219  CZ3 TRP A 153      70.808 107.124  49.330  1.00  0.00           C  
ATOM   2220  CH2 TRP A 153      71.693 107.062  50.384  1.00  0.00           C  
ATOM   2221  HN  TRP A 153      65.529 103.535  48.526  1.00  0.00           H  
ATOM   2222  HA  TRP A 153      66.590 103.060  51.032  1.00  0.00           H  
ATOM   2223  HB1 TRP A 153      66.233 105.711  49.639  1.00  0.00           H  
ATOM   2224  HB2 TRP A 153      67.392 104.573  49.033  1.00  0.00           H  
ATOM   2225  HD1 TRP A 153      67.468 104.156  52.697  1.00  0.00           H  
ATOM   2226  HE1 TRP A 153      69.901 104.699  53.298  1.00  0.00           H  
ATOM   2227  HE3 TRP A 153      68.933 106.553  48.453  1.00  0.00           H  
ATOM   2228  HZ2 TRP A 153      72.026 106.202  52.260  1.00  0.00           H  
ATOM   2229  HZ3 TRP A 153      71.151 107.598  48.430  1.00  0.00           H  
ATOM   2230  HH2 TRP A 153      72.718 107.393  50.347  1.00  0.00           H  
ATOM   2231  N   VAL A 154      63.737 104.600  50.944  1.00  0.00           N  
ATOM   2232  CA  VAL A 154      62.562 104.862  51.719  1.00  0.00           C  
ATOM   2233  C   VAL A 154      62.060 103.656  52.434  1.00  0.00           C  
ATOM   2234  O   VAL A 154      61.690 103.686  53.598  1.00  0.00           O  
ATOM   2235  CB  VAL A 154      61.498 105.605  50.967  1.00  0.00           C  
ATOM   2236  CG1 VAL A 154      61.038 106.759  51.885  1.00  0.00           C  
ATOM   2237  CG2 VAL A 154      60.297 104.752  50.512  1.00  0.00           C  
ATOM   2238  HN  VAL A 154      63.687 104.793  49.973  1.00  0.00           H  
ATOM   2239  HA  VAL A 154      62.944 105.490  52.506  1.00  0.00           H  
ATOM   2240  HB  VAL A 154      61.958 106.049  50.059  1.00  0.00           H  
ATOM   2241 1HG1 VAL A 154      61.848 107.459  52.188  1.00  0.00           H  
ATOM   2242 2HG1 VAL A 154      60.295 107.387  51.365  1.00  0.00           H  
ATOM   2243 3HG1 VAL A 154      60.650 106.329  52.837  1.00  0.00           H  
ATOM   2244 1HG2 VAL A 154      59.761 104.334  51.390  1.00  0.00           H  
ATOM   2245 2HG2 VAL A 154      60.606 103.965  49.805  1.00  0.00           H  
ATOM   2246 3HG2 VAL A 154      59.608 105.452  49.988  1.00  0.00           H  
ATOM   2247  N   VAL A 155      62.039 102.453  51.809  1.00  0.00           N  
ATOM   2248  CA  VAL A 155      61.533 101.266  52.414  1.00  0.00           C  
ATOM   2249  C   VAL A 155      62.539 100.673  53.345  1.00  0.00           C  
ATOM   2250  O   VAL A 155      62.233 100.022  54.344  1.00  0.00           O  
ATOM   2251  CB  VAL A 155      61.115 100.299  51.342  1.00  0.00           C  
ATOM   2252  CG1 VAL A 155      59.963 100.881  50.506  1.00  0.00           C  
ATOM   2253  CG2 VAL A 155      60.644  98.972  51.969  1.00  0.00           C  
ATOM   2254  HN  VAL A 155      62.234 102.369  50.836  1.00  0.00           H  
ATOM   2255  HA  VAL A 155      60.681 101.556  53.011  1.00  0.00           H  
ATOM   2256  HB  VAL A 155      61.927 100.056  50.627  1.00  0.00           H  
ATOM   2257 1HG1 VAL A 155      59.071 100.958  51.177  1.00  0.00           H  
ATOM   2258 2HG1 VAL A 155      60.211 101.893  50.132  1.00  0.00           H  
ATOM   2259 3HG1 VAL A 155      59.694 100.152  49.716  1.00  0.00           H  
ATOM   2260 1HG2 VAL A 155      61.490  98.403  52.406  1.00  0.00           H  
ATOM   2261 2HG2 VAL A 155      59.893  99.054  52.785  1.00  0.00           H  
ATOM   2262 3HG2 VAL A 155      60.197  98.325  51.189  1.00  0.00           H  
ATOM   2263  N   ALA A 156      63.835 100.851  53.065  1.00  0.00           N  
ATOM   2264  CA  ALA A 156      64.927 100.444  53.891  1.00  0.00           C  
ATOM   2265  C   ALA A 156      64.957 101.136  55.203  1.00  0.00           C  
ATOM   2266  O   ALA A 156      65.119 100.491  56.236  1.00  0.00           O  
ATOM   2267  CB  ALA A 156      66.290 100.500  53.173  1.00  0.00           C  
ATOM   2268  HN  ALA A 156      64.139 101.278  52.211  1.00  0.00           H  
ATOM   2269  HA  ALA A 156      64.728  99.404  54.104  1.00  0.00           H  
ATOM   2270  HB1 ALA A 156      66.340 101.539  52.785  1.00  0.00           H  
ATOM   2271  HB2 ALA A 156      66.227  99.779  52.339  1.00  0.00           H  
ATOM   2272  HB3 ALA A 156      67.181 100.315  53.818  1.00  0.00           H  
ATOM   2273  N   VAL A 157      64.694 102.455  55.206  1.00  0.00           N  
ATOM   2274  CA  VAL A 157      64.333 103.164  56.398  1.00  0.00           C  
ATOM   2275  C   VAL A 157      63.134 102.661  57.110  1.00  0.00           C  
ATOM   2276  O   VAL A 157      63.133 102.489  58.331  1.00  0.00           O  
ATOM   2277  CB  VAL A 157      64.367 104.661  56.311  1.00  0.00           C  
ATOM   2278  CG1 VAL A 157      64.298 105.208  57.751  1.00  0.00           C  
ATOM   2279  CG2 VAL A 157      63.224 105.357  55.553  1.00  0.00           C  
ATOM   2280  HN  VAL A 157      64.706 103.013  54.372  1.00  0.00           H  
ATOM   2281  HA  VAL A 157      65.153 102.988  57.081  1.00  0.00           H  
ATOM   2282  HB  VAL A 157      65.311 104.948  55.807  1.00  0.00           H  
ATOM   2283 1HG1 VAL A 157      63.345 104.922  58.245  1.00  0.00           H  
ATOM   2284 2HG1 VAL A 157      65.069 104.874  58.483  1.00  0.00           H  
ATOM   2285 3HG1 VAL A 157      64.243 106.320  57.716  1.00  0.00           H  
ATOM   2286 1HG2 VAL A 157      63.364 105.179  54.462  1.00  0.00           H  
ATOM   2287 2HG2 VAL A 157      63.236 106.464  55.700  1.00  0.00           H  
ATOM   2288 3HG2 VAL A 157      62.261 104.942  55.898  1.00  0.00           H  
ATOM   2289  N   PHE A 158      62.086 102.239  56.378  1.00  0.00           N  
ATOM   2290  CA  PHE A 158      60.950 101.565  56.920  1.00  0.00           C  
ATOM   2291  C   PHE A 158      61.257 100.406  57.802  1.00  0.00           C  
ATOM   2292  O   PHE A 158      60.784 100.254  58.931  1.00  0.00           O  
ATOM   2293  CB  PHE A 158      59.842 102.608  57.170  1.00  0.00           C  
ATOM   2294  CG  PHE A 158      58.678 102.201  58.010  1.00  0.00           C  
ATOM   2295  CD1 PHE A 158      58.288 102.858  59.147  1.00  0.00           C  
ATOM   2296  CD2 PHE A 158      58.012 101.052  57.661  1.00  0.00           C  
ATOM   2297  CE1 PHE A 158      57.220 102.411  59.897  1.00  0.00           C  
ATOM   2298  CE2 PHE A 158      57.008 100.510  58.436  1.00  0.00           C  
ATOM   2299  CZ  PHE A 158      56.628 101.218  59.557  1.00  0.00           C  
ATOM   2300  HN  PHE A 158      62.037 102.442  55.408  1.00  0.00           H  
ATOM   2301  HA  PHE A 158      60.502 101.076  56.071  1.00  0.00           H  
ATOM   2302  HB1 PHE A 158      59.481 102.998  56.193  1.00  0.00           H  
ATOM   2303  HB2 PHE A 158      60.346 103.435  57.713  1.00  0.00           H  
ATOM   2304  HD1 PHE A 158      58.811 103.765  59.395  1.00  0.00           H  
ATOM   2305  HD2 PHE A 158      58.306 100.452  56.816  1.00  0.00           H  
ATOM   2306  HE1 PHE A 158      56.915 102.950  60.778  1.00  0.00           H  
ATOM   2307  HE2 PHE A 158      56.479  99.618  58.138  1.00  0.00           H  
ATOM   2308  HZ  PHE A 158      55.861 100.856  60.221  1.00  0.00           H  
ATOM   2309  N   ALA A 159      62.142  99.510  57.345  1.00  0.00           N  
ATOM   2310  CA  ALA A 159      62.485  98.246  57.920  1.00  0.00           C  
ATOM   2311  C   ALA A 159      63.321  98.487  59.124  1.00  0.00           C  
ATOM   2312  O   ALA A 159      63.431  97.715  60.067  1.00  0.00           O  
ATOM   2313  CB  ALA A 159      63.186  97.343  56.885  1.00  0.00           C  
ATOM   2314  HN  ALA A 159      62.534  99.690  56.446  1.00  0.00           H  
ATOM   2315  HA  ALA A 159      61.586  97.796  58.303  1.00  0.00           H  
ATOM   2316  HB1 ALA A 159      63.365  96.342  57.323  1.00  0.00           H  
ATOM   2317  HB2 ALA A 159      64.118  97.808  56.493  1.00  0.00           H  
ATOM   2318  HB3 ALA A 159      62.502  97.243  56.026  1.00  0.00           H  
ATOM   2319  N   SER A 160      63.921  99.691  59.164  1.00  0.00           N  
ATOM   2320  CA  SER A 160      64.844 100.125  60.174  1.00  0.00           C  
ATOM   2321  C   SER A 160      64.245 101.021  61.201  1.00  0.00           C  
ATOM   2322  O   SER A 160      64.844 101.182  62.263  1.00  0.00           O  
ATOM   2323  CB  SER A 160      65.954 100.927  59.490  1.00  0.00           C  
ATOM   2324  OG  SER A 160      67.031 101.189  60.382  1.00  0.00           O  
ATOM   2325  HN  SER A 160      63.731 100.386  58.485  1.00  0.00           H  
ATOM   2326  HA  SER A 160      65.261  99.261  60.668  1.00  0.00           H  
ATOM   2327  HB1 SER A 160      66.351 100.393  58.592  1.00  0.00           H  
ATOM   2328  HB2 SER A 160      65.607 101.905  59.076  1.00  0.00           H  
ATOM   2329  HG1 SER A 160      66.731 101.738  61.113  1.00  0.00           H  
ATOM   2330  N   LEU A 161      63.015 101.509  60.978  1.00  0.00           N  
ATOM   2331  CA  LEU A 161      62.444 102.493  61.851  1.00  0.00           C  
ATOM   2332  C   LEU A 161      62.105 102.093  63.248  1.00  0.00           C  
ATOM   2333  O   LEU A 161      62.456 102.839  64.162  1.00  0.00           O  
ATOM   2334  CB  LEU A 161      61.336 103.215  61.066  1.00  0.00           C  
ATOM   2335  CG  LEU A 161      60.817 104.524  61.683  1.00  0.00           C  
ATOM   2336  CD1 LEU A 161      59.680 104.223  62.682  1.00  0.00           C  
ATOM   2337  CD2 LEU A 161      61.876 105.500  62.202  1.00  0.00           C  
ATOM   2338  HN  LEU A 161      62.471 101.288  60.175  1.00  0.00           H  
ATOM   2339  HA  LEU A 161      63.207 103.247  61.936  1.00  0.00           H  
ATOM   2340  HB1 LEU A 161      60.500 102.498  60.922  1.00  0.00           H  
ATOM   2341  HB2 LEU A 161      61.724 103.526  60.066  1.00  0.00           H  
ATOM   2342  HG  LEU A 161      60.299 105.073  60.873  1.00  0.00           H  
ATOM   2343 1HD1 LEU A 161      59.164 105.171  62.942  1.00  0.00           H  
ATOM   2344 2HD1 LEU A 161      58.945 103.532  62.221  1.00  0.00           H  
ATOM   2345 3HD1 LEU A 161      60.081 103.827  63.639  1.00  0.00           H  
ATOM   2346 1HD2 LEU A 161      62.459 105.148  63.078  1.00  0.00           H  
ATOM   2347 2HD2 LEU A 161      61.407 106.482  62.437  1.00  0.00           H  
ATOM   2348 3HD2 LEU A 161      62.611 105.725  61.397  1.00  0.00           H  
ATOM   2349  N   PRO A 162      61.603 100.969  63.667  1.00  0.00           N  
ATOM   2350  CA  PRO A 162      61.526 100.675  65.068  1.00  0.00           C  
ATOM   2351  C   PRO A 162      62.863 100.365  65.648  1.00  0.00           C  
ATOM   2352  O   PRO A 162      63.052 100.232  66.858  1.00  0.00           O  
ATOM   2353  CB  PRO A 162      60.735  99.375  65.136  1.00  0.00           C  
ATOM   2354  CG  PRO A 162      59.648  99.736  64.096  1.00  0.00           C  
ATOM   2355  CD  PRO A 162      60.448 100.410  62.983  1.00  0.00           C  
ATOM   2356  HA  PRO A 162      60.979 101.470  65.548  1.00  0.00           H  
ATOM   2357  HB1 PRO A 162      60.309  99.252  66.158  1.00  0.00           H  
ATOM   2358  HB2 PRO A 162      61.289  98.466  64.809  1.00  0.00           H  
ATOM   2359  HG1 PRO A 162      58.991 100.432  64.656  1.00  0.00           H  
ATOM   2360  HG2 PRO A 162      59.097  98.831  63.747  1.00  0.00           H  
ATOM   2361  HD1 PRO A 162      59.897 101.200  62.429  1.00  0.00           H  
ATOM   2362  HD2 PRO A 162      60.817  99.622  62.288  1.00  0.00           H  
ATOM   2363  N   ASN A 163      63.907 100.160  64.832  1.00  0.00           N  
ATOM   2364  CA  ASN A 163      65.197  99.870  65.392  1.00  0.00           C  
ATOM   2365  C   ASN A 163      65.913 101.082  65.877  1.00  0.00           C  
ATOM   2366  O   ASN A 163      66.638 100.971  66.874  1.00  0.00           O  
ATOM   2367  CB  ASN A 163      65.984  99.162  64.273  1.00  0.00           C  
ATOM   2368  CG  ASN A 163      66.762  98.065  64.982  1.00  0.00           C  
ATOM   2369  ND2 ASN A 163      67.821  98.441  65.761  1.00  0.00           N  
ATOM   2370  OD1 ASN A 163      66.386  96.911  64.821  1.00  0.00           O  
ATOM   2371  HN  ASN A 163      63.841 100.265  63.845  1.00  0.00           H  
ATOM   2372  HA  ASN A 163      65.089  99.292  66.291  1.00  0.00           H  
ATOM   2373  HB1 ASN A 163      65.261  98.742  63.551  1.00  0.00           H  
ATOM   2374  HB2 ASN A 163      66.661  99.828  63.697  1.00  0.00           H  
ATOM   2375 1HD2 ASN A 163      68.020  99.400  65.944  1.00  0.00           H  
ATOM   2376 2HD2 ASN A 163      68.445  97.762  66.154  1.00  0.00           H  
ATOM   2377  N   ILE A 164      65.794 102.233  65.191  1.00  0.00           N  
ATOM   2378  CA  ILE A 164      66.412 103.457  65.604  1.00  0.00           C  
ATOM   2379  C   ILE A 164      65.814 103.874  66.899  1.00  0.00           C  
ATOM   2380  O   ILE A 164      66.483 104.244  67.867  1.00  0.00           O  
ATOM   2381  CB  ILE A 164      66.403 104.505  64.533  1.00  0.00           C  
ATOM   2382  CG1 ILE A 164      67.012 105.853  64.955  1.00  0.00           C  
ATOM   2383  CG2 ILE A 164      64.991 104.616  63.948  1.00  0.00           C  
ATOM   2384  CD  ILE A 164      67.273 106.742  63.740  1.00  0.00           C  
ATOM   2385  HN  ILE A 164      65.197 102.285  64.395  1.00  0.00           H  
ATOM   2386  HA  ILE A 164      67.451 103.268  65.812  1.00  0.00           H  
ATOM   2387  HB  ILE A 164      67.046 104.211  63.669  1.00  0.00           H  
ATOM   2388 1HG1 ILE A 164      68.003 105.703  65.435  1.00  0.00           H  
ATOM   2389 2HG1 ILE A 164      66.348 106.462  65.609  1.00  0.00           H  
ATOM   2390 1HG2 ILE A 164      64.967 105.373  63.127  1.00  0.00           H  
ATOM   2391 2HG2 ILE A 164      64.287 105.019  64.717  1.00  0.00           H  
ATOM   2392 3HG2 ILE A 164      64.573 103.659  63.559  1.00  0.00           H  
ATOM   2393  HD1 ILE A 164      67.942 107.566  64.077  1.00  0.00           H  
ATOM   2394  HD2 ILE A 164      67.810 106.198  62.926  1.00  0.00           H  
ATOM   2395  HD3 ILE A 164      66.306 107.153  63.389  1.00  0.00           H  
ATOM   2396  N   ILE A 165      64.496 103.796  67.116  1.00  0.00           N  
ATOM   2397  CA  ILE A 165      63.830 104.223  68.309  1.00  0.00           C  
ATOM   2398  C   ILE A 165      63.886 103.282  69.469  1.00  0.00           C  
ATOM   2399  O   ILE A 165      63.638 103.648  70.610  1.00  0.00           O  
ATOM   2400  CB  ILE A 165      62.439 104.648  67.956  1.00  0.00           C  
ATOM   2401  CG1 ILE A 165      61.810 105.555  69.023  1.00  0.00           C  
ATOM   2402  CG2 ILE A 165      61.478 103.500  67.598  1.00  0.00           C  
ATOM   2403  CD  ILE A 165      62.376 106.969  69.067  1.00  0.00           C  
ATOM   2404  HN  ILE A 165      63.945 103.429  66.372  1.00  0.00           H  
ATOM   2405  HA  ILE A 165      64.356 105.143  68.508  1.00  0.00           H  
ATOM   2406  HB  ILE A 165      62.461 105.311  67.060  1.00  0.00           H  
ATOM   2407 1HG1 ILE A 165      60.739 105.674  68.739  1.00  0.00           H  
ATOM   2408 2HG1 ILE A 165      61.904 105.098  70.027  1.00  0.00           H  
ATOM   2409 1HG2 ILE A 165      60.460 103.931  67.508  1.00  0.00           H  
ATOM   2410 2HG2 ILE A 165      61.683 102.964  66.655  1.00  0.00           H  
ATOM   2411 3HG2 ILE A 165      61.423 102.756  68.428  1.00  0.00           H  
ATOM   2412  HD1 ILE A 165      63.488 106.948  69.169  1.00  0.00           H  
ATOM   2413  HD2 ILE A 165      62.028 107.495  68.161  1.00  0.00           H  
ATOM   2414  HD3 ILE A 165      62.076 107.589  69.943  1.00  0.00           H  
ATOM   2415  N   PHE A 166      64.348 102.034  69.266  1.00  0.00           N  
ATOM   2416  CA  PHE A 166      64.706 101.245  70.396  1.00  0.00           C  
ATOM   2417  C   PHE A 166      66.116 101.390  70.848  1.00  0.00           C  
ATOM   2418  O   PHE A 166      66.486 100.948  71.942  1.00  0.00           O  
ATOM   2419  CB  PHE A 166      64.360  99.747  70.282  1.00  0.00           C  
ATOM   2420  CG  PHE A 166      63.112  99.365  70.991  1.00  0.00           C  
ATOM   2421  CD1 PHE A 166      63.024  98.335  71.911  1.00  0.00           C  
ATOM   2422  CD2 PHE A 166      61.924  99.902  70.562  1.00  0.00           C  
ATOM   2423  CE1 PHE A 166      61.798  97.879  72.335  1.00  0.00           C  
ATOM   2424  CE2 PHE A 166      60.686  99.431  70.945  1.00  0.00           C  
ATOM   2425  CZ  PHE A 166      60.616  98.446  71.908  1.00  0.00           C  
ATOM   2426  HN  PHE A 166      64.517 101.695  68.345  1.00  0.00           H  
ATOM   2427  HA  PHE A 166      64.143 101.586  71.265  1.00  0.00           H  
ATOM   2428  HB1 PHE A 166      65.160  99.087  70.671  1.00  0.00           H  
ATOM   2429  HB2 PHE A 166      64.211  99.548  69.201  1.00  0.00           H  
ATOM   2430  HD1 PHE A 166      63.925  97.836  72.234  1.00  0.00           H  
ATOM   2431  HD2 PHE A 166      61.947 100.639  69.771  1.00  0.00           H  
ATOM   2432  HE1 PHE A 166      61.722  97.132  73.113  1.00  0.00           H  
ATOM   2433  HE2 PHE A 166      59.766  99.882  70.628  1.00  0.00           H  
ATOM   2434  HZ  PHE A 166      59.665  98.165  72.332  1.00  0.00           H  
ATOM   2435  N   THR A 167      66.959 102.111  70.090  1.00  0.00           N  
ATOM   2436  CA  THR A 167      68.301 102.278  70.552  1.00  0.00           C  
ATOM   2437  C   THR A 167      68.517 103.513  71.366  1.00  0.00           C  
ATOM   2438  O   THR A 167      67.927 104.563  71.110  1.00  0.00           O  
ATOM   2439  CB  THR A 167      69.317 102.342  69.454  1.00  0.00           C  
ATOM   2440  CG2 THR A 167      69.278 101.022  68.670  1.00  0.00           C  
ATOM   2441  OG1 THR A 167      69.044 103.404  68.556  1.00  0.00           O  
ATOM   2442  HN  THR A 167      66.665 102.610  69.284  1.00  0.00           H  
ATOM   2443  HA  THR A 167      68.638 101.432  71.126  1.00  0.00           H  
ATOM   2444  HB  THR A 167      70.315 102.405  69.929  1.00  0.00           H  
ATOM   2445  HG1 THR A 167      68.142 103.711  68.631  1.00  0.00           H  
ATOM   2446 1HG2 THR A 167      69.634 100.236  69.368  1.00  0.00           H  
ATOM   2447 2HG2 THR A 167      69.940 101.063  67.779  1.00  0.00           H  
ATOM   2448 3HG2 THR A 167      68.242 100.762  68.330  1.00  0.00           H  
ATOM   2449  N   ARG A 168      69.373 103.509  72.404  1.00  0.00           N  
ATOM   2450  CA  ARG A 168      69.694 104.749  73.040  1.00  0.00           C  
ATOM   2451  C   ARG A 168      71.047 104.468  73.592  1.00  0.00           C  
ATOM   2452  O   ARG A 168      71.374 103.302  73.842  1.00  0.00           O  
ATOM   2453  CB  ARG A 168      68.818 105.079  74.251  1.00  0.00           C  
ATOM   2454  CG  ARG A 168      67.300 104.981  74.109  1.00  0.00           C  
ATOM   2455  CD  ARG A 168      66.481 105.183  75.392  1.00  0.00           C  
ATOM   2456  NE  ARG A 168      66.835 104.065  76.308  1.00  0.00           N  
ATOM   2457  CZ  ARG A 168      66.569 104.186  77.643  1.00  0.00           C  
ATOM   2458  NH1 ARG A 168      66.102 105.325  78.239  1.00  0.00           N1+
ATOM   2459  NH2 ARG A 168      66.830 103.104  78.428  1.00  0.00           N  
ATOM   2460  HN  ARG A 168      69.854 102.706  72.744  1.00  0.00           H  
ATOM   2461  HA  ARG A 168      69.719 105.561  72.325  1.00  0.00           H  
ATOM   2462  HB1 ARG A 168      68.992 104.307  75.045  1.00  0.00           H  
ATOM   2463  HB2 ARG A 168      68.988 106.123  74.588  1.00  0.00           H  
ATOM   2464  HG1 ARG A 168      66.978 105.726  73.349  1.00  0.00           H  
ATOM   2465  HG2 ARG A 168      67.024 104.016  73.633  1.00  0.00           H  
ATOM   2466  HD1 ARG A 168      66.799 106.107  75.917  1.00  0.00           H  
ATOM   2467  HD2 ARG A 168      65.378 105.136  75.226  1.00  0.00           H  
ATOM   2468  HE  ARG A 168      66.952 103.146  75.928  1.00  0.00           H  
ATOM   2469 1HH1 ARG A 168      65.738 106.081  77.699  1.00  0.00           H  
ATOM   2470 2HH1 ARG A 168      65.862 105.326  79.205  1.00  0.00           H  
ATOM   2471 1HH2 ARG A 168      67.364 102.356  78.051  1.00  0.00           H  
ATOM   2472 2HH2 ARG A 168      66.755 103.289  79.411  1.00  0.00           H  
ATOM   2473  N   SER A 169      71.851 105.522  73.809  1.00  0.00           N  
ATOM   2474  CA  SER A 169      72.934 105.536  74.744  1.00  0.00           C  
ATOM   2475  C   SER A 169      72.456 105.608  76.149  1.00  0.00           C  
ATOM   2476  O   SER A 169      72.223 106.736  76.601  1.00  0.00           O  
ATOM   2477  CB  SER A 169      73.870 106.701  74.370  1.00  0.00           C  
ATOM   2478  OG  SER A 169      75.060 106.668  75.135  1.00  0.00           O  
ATOM   2479  HN  SER A 169      71.548 106.415  73.470  1.00  0.00           H  
ATOM   2480  HA  SER A 169      73.509 104.640  74.609  1.00  0.00           H  
ATOM   2481  HB1 SER A 169      74.199 106.681  73.306  1.00  0.00           H  
ATOM   2482  HB2 SER A 169      73.292 107.636  74.538  1.00  0.00           H  
ATOM   2483  HG1 SER A 169      75.579 107.378  74.758  1.00  0.00           H  
ATOM   2484  N   GLN A 170      72.148 104.519  76.877  1.00  0.00           N  
ATOM   2485  CA  GLN A 170      71.468 104.586  78.135  1.00  0.00           C  
ATOM   2486  C   GLN A 170      71.580 103.290  78.871  1.00  0.00           C  
ATOM   2487  O   GLN A 170      70.635 102.579  79.176  1.00  0.00           O  
ATOM   2488  CB  GLN A 170      70.027 105.095  78.008  1.00  0.00           C  
ATOM   2489  CG  GLN A 170      69.593 106.278  78.879  1.00  0.00           C  
ATOM   2490  CD  GLN A 170      70.333 107.163  79.874  1.00  0.00           C  
ATOM   2491  NE2 GLN A 170      69.639 108.265  80.260  1.00  0.00           N  
ATOM   2492  OE1 GLN A 170      71.474 106.992  80.287  1.00  0.00           O  
ATOM   2493  HN  GLN A 170      72.432 103.628  76.543  1.00  0.00           H  
ATOM   2494  HA  GLN A 170      72.069 105.228  78.759  1.00  0.00           H  
ATOM   2495  HB1 GLN A 170      69.915 105.448  76.956  1.00  0.00           H  
ATOM   2496  HB2 GLN A 170      69.298 104.257  78.009  1.00  0.00           H  
ATOM   2497  HG1 GLN A 170      70.285 106.788  78.182  1.00  0.00           H  
ATOM   2498  HG2 GLN A 170      69.615 105.513  79.679  1.00  0.00           H  
ATOM   2499 1HE2 GLN A 170      70.036 108.801  81.011  1.00  0.00           H  
ATOM   2500 2HE2 GLN A 170      68.840 108.518  79.723  1.00  0.00           H  
ATOM   2501  N   LYS A 171      72.848 103.028  79.242  1.00  0.00           N  
ATOM   2502  CA  LYS A 171      73.170 102.688  80.591  1.00  0.00           C  
ATOM   2503  C   LYS A 171      73.687 103.888  81.301  1.00  0.00           C  
ATOM   2504  O   LYS A 171      74.250 104.763  80.646  1.00  0.00           O  
ATOM   2505  CB  LYS A 171      73.917 101.381  80.914  1.00  0.00           C  
ATOM   2506  CG  LYS A 171      73.137 100.071  80.811  1.00  0.00           C  
ATOM   2507  CD  LYS A 171      72.840  99.511  82.208  1.00  0.00           C  
ATOM   2508  CE  LYS A 171      72.088 100.504  83.097  1.00  0.00           C  
ATOM   2509  NZ  LYS A 171      71.792  99.821  84.375  1.00  0.00           N1+
ATOM   2510  HN  LYS A 171      73.556 103.539  78.766  1.00  0.00           H  
ATOM   2511  HA  LYS A 171      72.197 102.328  80.899  1.00  0.00           H  
ATOM   2512  HB1 LYS A 171      74.498 101.359  79.967  1.00  0.00           H  
ATOM   2513  HB2 LYS A 171      74.598 101.522  81.786  1.00  0.00           H  
ATOM   2514  HG1 LYS A 171      73.676  99.329  80.194  1.00  0.00           H  
ATOM   2515  HG2 LYS A 171      72.127 100.231  80.371  1.00  0.00           H  
ATOM   2516  HD1 LYS A 171      73.896  99.245  82.451  1.00  0.00           H  
ATOM   2517  HD2 LYS A 171      72.294  98.544  82.125  1.00  0.00           H  
ATOM   2518  HE1 LYS A 171      71.173 101.037  82.766  1.00  0.00           H  
ATOM   2519  HE2 LYS A 171      72.924 101.220  83.261  1.00  0.00           H  
ATOM   2520  HZ1 LYS A 171      71.565 100.607  85.024  1.00  0.00           H  
ATOM   2521  HZ2 LYS A 171      72.677  99.339  84.638  1.00  0.00           H  
ATOM   2522  HZ3 LYS A 171      71.080  99.067  84.292  1.00  0.00           H  
ATOM   2523  N   GLU A 172      73.519 103.931  82.633  1.00  0.00           N  
ATOM   2524  CA  GLU A 172      73.578 105.181  83.342  1.00  0.00           C  
ATOM   2525  C   GLU A 172      74.362 105.142  84.606  1.00  0.00           C  
ATOM   2526  O   GLU A 172      74.428 106.102  85.376  1.00  0.00           O  
ATOM   2527  CB  GLU A 172      72.134 105.653  83.583  1.00  0.00           C  
ATOM   2528  CG  GLU A 172      71.213 104.590  84.185  1.00  0.00           C  
ATOM   2529  CD  GLU A 172      69.968 105.137  84.868  1.00  0.00           C  
ATOM   2530  OE1 GLU A 172      69.677 106.363  84.954  1.00  0.00           O  
ATOM   2531  OE2 GLU A 172      69.182 104.311  85.390  1.00  0.00           O1-
ATOM   2532  HN  GLU A 172      73.114 103.189  83.161  1.00  0.00           H  
ATOM   2533  HA  GLU A 172      73.935 105.923  82.652  1.00  0.00           H  
ATOM   2534  HB1 GLU A 172      72.185 106.519  84.276  1.00  0.00           H  
ATOM   2535  HB2 GLU A 172      71.783 105.923  82.569  1.00  0.00           H  
ATOM   2536  HG1 GLU A 172      70.919 103.788  83.479  1.00  0.00           H  
ATOM   2537  HG2 GLU A 172      71.739 104.089  85.028  1.00  0.00           H  
ATOM   2538  N   GLY A 173      75.087 104.053  84.934  1.00  0.00           N  
ATOM   2539  CA  GLY A 173      75.791 103.848  86.164  1.00  0.00           C  
ATOM   2540  C   GLY A 173      77.172 104.328  85.866  1.00  0.00           C  
ATOM   2541  O   GLY A 173      77.378 105.531  85.765  1.00  0.00           O  
ATOM   2542  HN  GLY A 173      75.137 103.253  84.348  1.00  0.00           H  
ATOM   2543  HA1 GLY A 173      75.377 104.507  86.909  1.00  0.00           H  
ATOM   2544  HA2 GLY A 173      75.764 102.813  86.442  1.00  0.00           H  
ATOM   2545  N   LEU A 174      78.163 103.431  85.703  1.00  0.00           N  
ATOM   2546  CA  LEU A 174      79.208 103.733  84.772  1.00  0.00           C  
ATOM   2547  C   LEU A 174      79.344 102.687  83.721  1.00  0.00           C  
ATOM   2548  O   LEU A 174      80.397 102.608  83.095  1.00  0.00           O  
ATOM   2549  CB  LEU A 174      80.559 103.971  85.480  1.00  0.00           C  
ATOM   2550  CG  LEU A 174      81.145 105.342  85.090  1.00  0.00           C  
ATOM   2551  CD1 LEU A 174      82.446 105.594  85.868  1.00  0.00           C  
ATOM   2552  CD2 LEU A 174      81.394 105.400  83.577  1.00  0.00           C  
ATOM   2553  HN  LEU A 174      78.055 102.525  86.099  1.00  0.00           H  
ATOM   2554  HA  LEU A 174      78.963 104.650  84.256  1.00  0.00           H  
ATOM   2555  HB1 LEU A 174      81.347 103.239  85.232  1.00  0.00           H  
ATOM   2556  HB2 LEU A 174      80.429 103.974  86.579  1.00  0.00           H  
ATOM   2557  HG  LEU A 174      80.435 106.167  85.277  1.00  0.00           H  
ATOM   2558 1HD1 LEU A 174      82.926 106.549  85.577  1.00  0.00           H  
ATOM   2559 2HD1 LEU A 174      82.209 105.678  86.950  1.00  0.00           H  
ATOM   2560 3HD1 LEU A 174      83.186 104.771  85.723  1.00  0.00           H  
ATOM   2561 1HD2 LEU A 174      81.838 106.381  83.297  1.00  0.00           H  
ATOM   2562 2HD2 LEU A 174      82.215 104.682  83.341  1.00  0.00           H  
ATOM   2563 3HD2 LEU A 174      80.446 105.211  83.035  1.00  0.00           H  
ATOM   2564  N   HIS A 175      78.265 101.957  83.378  1.00  0.00           N  
ATOM   2565  CA  HIS A 175      78.098 101.516  82.029  1.00  0.00           C  
ATOM   2566  C   HIS A 175      77.531 102.652  81.239  1.00  0.00           C  
ATOM   2567  O   HIS A 175      76.678 103.434  81.659  1.00  0.00           O  
ATOM   2568  CB  HIS A 175      77.093 100.370  81.891  1.00  0.00           C  
ATOM   2569  CG  HIS A 175      77.780  99.036  81.899  1.00  0.00           C  
ATOM   2570  CD2 HIS A 175      77.294  97.773  81.688  1.00  0.00           C  
ATOM   2571  ND1 HIS A 175      79.130  99.001  82.167  1.00  0.00           N  
ATOM   2572  CE1 HIS A 175      79.464  97.728  82.069  1.00  0.00           C  
ATOM   2573  NE2 HIS A 175      78.394  96.941  81.783  1.00  0.00           N  
ATOM   2574  HN  HIS A 175      77.461 101.953  83.976  1.00  0.00           H  
ATOM   2575  HA  HIS A 175      79.085 101.267  81.660  1.00  0.00           H  
ATOM   2576  HB1 HIS A 175      76.595 100.389  80.905  1.00  0.00           H  
ATOM   2577  HB2 HIS A 175      76.287 100.477  82.647  1.00  0.00           H  
ATOM   2578  HD2 HIS A 175      76.299  97.461  81.406  1.00  0.00           H  
ATOM   2579  HE1 HIS A 175      80.433  97.239  82.094  1.00  0.00           H  
ATOM   2580  HE2 HIS A 175      78.419  95.940  81.765  1.00  0.00           H  
ATOM   2581  N   TYR A 176      77.964 102.791  79.977  1.00  0.00           N  
ATOM   2582  CA  TYR A 176      77.297 103.574  78.979  1.00  0.00           C  
ATOM   2583  C   TYR A 176      77.194 102.497  77.959  1.00  0.00           C  
ATOM   2584  O   TYR A 176      78.194 101.817  77.741  1.00  0.00           O  
ATOM   2585  CB  TYR A 176      77.932 104.858  78.404  1.00  0.00           C  
ATOM   2586  CG  TYR A 176      77.979 105.957  79.404  1.00  0.00           C  
ATOM   2587  CD1 TYR A 176      77.311 107.149  79.206  1.00  0.00           C  
ATOM   2588  CD2 TYR A 176      78.945 105.887  80.380  1.00  0.00           C  
ATOM   2589  CE1 TYR A 176      77.702 108.272  79.886  1.00  0.00           C  
ATOM   2590  CE2 TYR A 176      79.263 106.998  81.118  1.00  0.00           C  
ATOM   2591  CZ  TYR A 176      78.683 108.221  80.844  1.00  0.00           C  
ATOM   2592  OH  TYR A 176      79.201 109.364  81.490  1.00  0.00           O  
ATOM   2593  HN  TYR A 176      78.749 102.267  79.683  1.00  0.00           H  
ATOM   2594  HA  TYR A 176      76.338 103.868  79.362  1.00  0.00           H  
ATOM   2595  HB1 TYR A 176      78.978 104.710  78.054  1.00  0.00           H  
ATOM   2596  HB2 TYR A 176      77.365 105.237  77.531  1.00  0.00           H  
ATOM   2597  HD1 TYR A 176      76.585 107.215  78.407  1.00  0.00           H  
ATOM   2598  HD2 TYR A 176      79.535 104.984  80.435  1.00  0.00           H  
ATOM   2599  HE1 TYR A 176      77.375 109.257  79.593  1.00  0.00           H  
ATOM   2600  HE2 TYR A 176      80.115 107.001  81.785  1.00  0.00           H  
ATOM   2601  HH  TYR A 176      80.110 109.127  81.701  1.00  0.00           H  
ATOM   2602  N   THR A 177      76.031 102.240  77.325  1.00  0.00           N  
ATOM   2603  CA  THR A 177      75.781 101.149  76.441  1.00  0.00           C  
ATOM   2604  C   THR A 177      74.908 101.679  75.358  1.00  0.00           C  
ATOM   2605  O   THR A 177      73.995 102.451  75.635  1.00  0.00           O  
ATOM   2606  CB  THR A 177      75.114  99.905  76.957  1.00  0.00           C  
ATOM   2607  CG2 THR A 177      75.971  99.293  78.083  1.00  0.00           C  
ATOM   2608  OG1 THR A 177      73.855 100.143  77.578  1.00  0.00           O  
ATOM   2609  HN  THR A 177      75.254 102.849  77.425  1.00  0.00           H  
ATOM   2610  HA  THR A 177      76.718 100.886  75.959  1.00  0.00           H  
ATOM   2611  HB  THR A 177      75.066  99.159  76.142  1.00  0.00           H  
ATOM   2612  HG1 THR A 177      73.581  99.255  77.840  1.00  0.00           H  
ATOM   2613 1HG2 THR A 177      75.602  98.278  78.373  1.00  0.00           H  
ATOM   2614 2HG2 THR A 177      75.949  99.943  78.980  1.00  0.00           H  
ATOM   2615 3HG2 THR A 177      77.024  99.131  77.752  1.00  0.00           H  
ATOM   2616  N   CYS A 178      75.063 101.226  74.098  1.00  0.00           N  
ATOM   2617  CA  CYS A 178      74.064 101.516  73.116  1.00  0.00           C  
ATOM   2618  C   CYS A 178      73.737 100.239  72.437  1.00  0.00           C  
ATOM   2619  O   CYS A 178      74.542  99.564  71.792  1.00  0.00           O  
ATOM   2620  CB  CYS A 178      74.715 102.444  72.086  1.00  0.00           C  
ATOM   2621  SG  CYS A 178      73.500 103.093  70.902  1.00  0.00           S  
ATOM   2622  HN  CYS A 178      75.894 100.740  73.859  1.00  0.00           H  
ATOM   2623  HA  CYS A 178      73.151 101.954  73.501  1.00  0.00           H  
ATOM   2624  HB1 CYS A 178      75.562 101.958  71.546  1.00  0.00           H  
ATOM   2625  HB2 CYS A 178      75.185 103.358  72.514  1.00  0.00           H  
ATOM   2626  N   SER A 179      72.448  99.853  72.483  1.00  0.00           N  
ATOM   2627  CA  SER A 179      71.980  98.648  71.864  1.00  0.00           C  
ATOM   2628  C   SER A 179      70.548  98.971  71.614  1.00  0.00           C  
ATOM   2629  O   SER A 179      70.143 100.089  71.920  1.00  0.00           O  
ATOM   2630  CB  SER A 179      72.012  97.441  72.825  1.00  0.00           C  
ATOM   2631  OG  SER A 179      73.185  96.694  72.537  1.00  0.00           O  
ATOM   2632  HN  SER A 179      71.787 100.458  72.906  1.00  0.00           H  
ATOM   2633  HA  SER A 179      72.355  98.492  70.872  1.00  0.00           H  
ATOM   2634  HB1 SER A 179      71.173  96.717  72.781  1.00  0.00           H  
ATOM   2635  HB2 SER A 179      72.074  97.831  73.867  1.00  0.00           H  
ATOM   2636  HG1 SER A 179      73.685  96.556  73.345  1.00  0.00           H  
ATOM   2637  N   SER A 180      69.680  98.094  71.087  1.00  0.00           N  
ATOM   2638  CA  SER A 180      68.293  98.040  71.423  1.00  0.00           C  
ATOM   2639  C   SER A 180      68.127  97.818  72.887  1.00  0.00           C  
ATOM   2640  O   SER A 180      68.542  96.779  73.410  1.00  0.00           O  
ATOM   2641  CB  SER A 180      67.382  97.021  70.725  1.00  0.00           C  
ATOM   2642  OG  SER A 180      67.163  97.374  69.369  1.00  0.00           O  
ATOM   2643  HN  SER A 180      70.028  97.271  70.639  1.00  0.00           H  
ATOM   2644  HA  SER A 180      67.869  98.999  71.166  1.00  0.00           H  
ATOM   2645  HB1 SER A 180      67.818  96.000  70.808  1.00  0.00           H  
ATOM   2646  HB2 SER A 180      66.366  97.005  71.165  1.00  0.00           H  
ATOM   2647  HG1 SER A 180      68.017  97.337  68.920  1.00  0.00           H  
ATOM   2648  N   HIS A 181      67.385  98.736  73.541  1.00  0.00           N  
ATOM   2649  CA  HIS A 181      67.028  98.575  74.913  1.00  0.00           C  
ATOM   2650  C   HIS A 181      65.656  98.007  74.994  1.00  0.00           C  
ATOM   2651  O   HIS A 181      64.629  98.670  74.829  1.00  0.00           O  
ATOM   2652  CB  HIS A 181      67.305  99.815  75.789  1.00  0.00           C  
ATOM   2653  CG  HIS A 181      68.712  99.833  76.313  1.00  0.00           C  
ATOM   2654  CD2 HIS A 181      69.839 100.413  75.824  1.00  0.00           C  
ATOM   2655  ND1 HIS A 181      68.993  99.128  77.466  1.00  0.00           N  
ATOM   2656  CE1 HIS A 181      70.297  99.280  77.655  1.00  0.00           C  
ATOM   2657  NE2 HIS A 181      70.838 100.118  76.736  1.00  0.00           N  
ATOM   2658  HN  HIS A 181      66.929  99.493  73.068  1.00  0.00           H  
ATOM   2659  HA  HIS A 181      67.733  97.897  75.368  1.00  0.00           H  
ATOM   2660  HB1 HIS A 181      67.113 100.729  75.184  1.00  0.00           H  
ATOM   2661  HB2 HIS A 181      66.592  99.828  76.631  1.00  0.00           H  
ATOM   2662  HD2 HIS A 181      70.032 101.073  74.983  1.00  0.00           H  
ATOM   2663  HE1 HIS A 181      70.852  98.826  78.472  1.00  0.00           H  
ATOM   2664  HE2 HIS A 181      71.825 100.293  76.686  1.00  0.00           H  
ATOM   2665  N   PHE A 182      65.681  96.673  75.083  1.00  0.00           N  
ATOM   2666  CA  PHE A 182      64.652  95.791  75.564  1.00  0.00           C  
ATOM   2667  C   PHE A 182      64.385  95.975  77.013  1.00  0.00           C  
ATOM   2668  O   PHE A 182      65.336  96.357  77.689  1.00  0.00           O  
ATOM   2669  CB  PHE A 182      65.045  94.367  75.146  1.00  0.00           C  
ATOM   2670  CG  PHE A 182      66.493  93.993  75.093  1.00  0.00           C  
ATOM   2671  CD1 PHE A 182      66.883  92.966  74.271  1.00  0.00           C  
ATOM   2672  CD2 PHE A 182      67.405  94.519  75.978  1.00  0.00           C  
ATOM   2673  CE1 PHE A 182      68.185  92.520  74.299  1.00  0.00           C  
ATOM   2674  CE2 PHE A 182      68.714  94.113  75.999  1.00  0.00           C  
ATOM   2675  CZ  PHE A 182      69.110  93.120  75.119  1.00  0.00           C  
ATOM   2676  HN  PHE A 182      66.598  96.330  74.906  1.00  0.00           H  
ATOM   2677  HA  PHE A 182      63.742  96.111  75.058  1.00  0.00           H  
ATOM   2678  HB1 PHE A 182      64.596  94.143  74.155  1.00  0.00           H  
ATOM   2679  HB2 PHE A 182      64.657  93.628  75.876  1.00  0.00           H  
ATOM   2680  HD1 PHE A 182      66.207  92.634  73.496  1.00  0.00           H  
ATOM   2681  HD2 PHE A 182      67.066  95.249  76.690  1.00  0.00           H  
ATOM   2682  HE1 PHE A 182      68.530  91.767  73.605  1.00  0.00           H  
ATOM   2683  HE2 PHE A 182      69.468  94.532  76.651  1.00  0.00           H  
ATOM   2684  HZ  PHE A 182      70.101  92.691  75.119  1.00  0.00           H  
ATOM   2685  N   PRO A 183      63.251  95.823  77.641  1.00  0.00           N  
ATOM   2686  CA  PRO A 183      61.993  95.283  77.215  1.00  0.00           C  
ATOM   2687  C   PRO A 183      61.361  95.543  75.901  1.00  0.00           C  
ATOM   2688  O   PRO A 183      61.128  96.717  75.604  1.00  0.00           O  
ATOM   2689  CB  PRO A 183      61.025  95.491  78.375  1.00  0.00           C  
ATOM   2690  CG  PRO A 183      61.916  95.596  79.631  1.00  0.00           C  
ATOM   2691  CD  PRO A 183      63.224  96.151  79.056  1.00  0.00           C  
ATOM   2692  HA  PRO A 183      62.363  94.269  77.106  1.00  0.00           H  
ATOM   2693  HB1 PRO A 183      60.601  96.520  78.273  1.00  0.00           H  
ATOM   2694  HB2 PRO A 183      60.306  94.667  78.567  1.00  0.00           H  
ATOM   2695  HG1 PRO A 183      62.088  94.535  79.934  1.00  0.00           H  
ATOM   2696  HG2 PRO A 183      61.359  96.189  80.388  1.00  0.00           H  
ATOM   2697  HD1 PRO A 183      63.295  97.247  79.204  1.00  0.00           H  
ATOM   2698  HD2 PRO A 183      64.094  95.731  79.625  1.00  0.00           H  
ATOM   2699  N   TYR A 184      60.967  94.463  75.203  1.00  0.00           N  
ATOM   2700  CA  TYR A 184      59.558  94.189  75.123  1.00  0.00           C  
ATOM   2701  C   TYR A 184      59.362  93.064  76.073  1.00  0.00           C  
ATOM   2702  O   TYR A 184      60.286  92.792  76.843  1.00  0.00           O  
ATOM   2703  CB  TYR A 184      59.169  93.857  73.665  1.00  0.00           C  
ATOM   2704  CG  TYR A 184      57.722  93.974  73.339  1.00  0.00           C  
ATOM   2705  CD1 TYR A 184      56.813  94.647  74.121  1.00  0.00           C  
ATOM   2706  CD2 TYR A 184      57.358  93.361  72.173  1.00  0.00           C  
ATOM   2707  CE1 TYR A 184      55.510  94.646  73.672  1.00  0.00           C  
ATOM   2708  CE2 TYR A 184      56.061  93.391  71.716  1.00  0.00           C  
ATOM   2709  CZ  TYR A 184      55.131  94.058  72.487  1.00  0.00           C  
ATOM   2710  OH  TYR A 184      53.812  94.253  72.040  1.00  0.00           O  
ATOM   2711  HN  TYR A 184      61.508  93.629  75.272  1.00  0.00           H  
ATOM   2712  HA  TYR A 184      59.008  95.067  75.448  1.00  0.00           H  
ATOM   2713  HB1 TYR A 184      59.566  92.863  73.347  1.00  0.00           H  
ATOM   2714  HB2 TYR A 184      59.587  94.599  72.956  1.00  0.00           H  
ATOM   2715  HD1 TYR A 184      57.104  95.118  75.045  1.00  0.00           H  
ATOM   2716  HD2 TYR A 184      58.121  92.852  71.599  1.00  0.00           H  
ATOM   2717  HE1 TYR A 184      54.829  95.220  74.283  1.00  0.00           H  
ATOM   2718  HE2 TYR A 184      55.716  92.854  70.847  1.00  0.00           H  
ATOM   2719  HH  TYR A 184      53.889  94.085  71.099  1.00  0.00           H  
ATOM   2720  N   SER A 185      58.190  92.434  76.235  1.00  0.00           N  
ATOM   2721  CA  SER A 185      57.839  91.774  77.463  1.00  0.00           C  
ATOM   2722  C   SER A 185      58.707  90.650  77.923  1.00  0.00           C  
ATOM   2723  O   SER A 185      59.193  90.633  79.049  1.00  0.00           O  
ATOM   2724  CB  SER A 185      56.399  91.223  77.483  1.00  0.00           C  
ATOM   2725  OG  SER A 185      56.031  91.116  78.849  1.00  0.00           O  
ATOM   2726  HN  SER A 185      57.470  92.661  75.588  1.00  0.00           H  
ATOM   2727  HA  SER A 185      57.927  92.516  78.239  1.00  0.00           H  
ATOM   2728  HB1 SER A 185      55.748  91.967  76.974  1.00  0.00           H  
ATOM   2729  HB2 SER A 185      56.384  90.234  76.983  1.00  0.00           H  
ATOM   2730  HG1 SER A 185      55.135  90.769  78.939  1.00  0.00           H  
ATOM   2731  N   GLN A 186      58.998  89.687  77.032  1.00  0.00           N  
ATOM   2732  CA  GLN A 186      60.171  88.863  77.100  1.00  0.00           C  
ATOM   2733  C   GLN A 186      61.289  89.673  76.557  1.00  0.00           C  
ATOM   2734  O   GLN A 186      61.258  90.011  75.376  1.00  0.00           O  
ATOM   2735  CB  GLN A 186      59.973  87.563  76.303  1.00  0.00           C  
ATOM   2736  CG  GLN A 186      59.137  86.470  76.965  1.00  0.00           C  
ATOM   2737  CD  GLN A 186      57.743  87.000  77.262  1.00  0.00           C  
ATOM   2738  NE2 GLN A 186      57.366  86.949  78.571  1.00  0.00           N  
ATOM   2739  OE1 GLN A 186      57.002  87.372  76.353  1.00  0.00           O  
ATOM   2740  HN  GLN A 186      58.472  89.505  76.202  1.00  0.00           H  
ATOM   2741  HA  GLN A 186      60.395  88.685  78.148  1.00  0.00           H  
ATOM   2742  HB1 GLN A 186      59.550  87.773  75.302  1.00  0.00           H  
ATOM   2743  HB2 GLN A 186      60.981  87.109  76.171  1.00  0.00           H  
ATOM   2744  HG1 GLN A 186      59.137  85.606  76.264  1.00  0.00           H  
ATOM   2745  HG2 GLN A 186      59.511  86.097  77.943  1.00  0.00           H  
ATOM   2746 1HE2 GLN A 186      56.462  87.316  78.810  1.00  0.00           H  
ATOM   2747 2HE2 GLN A 186      58.025  86.839  79.315  1.00  0.00           H  
ATOM   2748  N   TYR A 187      62.349  89.937  77.339  1.00  0.00           N  
ATOM   2749  CA  TYR A 187      63.570  90.601  76.999  1.00  0.00           C  
ATOM   2750  C   TYR A 187      64.199  90.188  75.716  1.00  0.00           C  
ATOM   2751  O   TYR A 187      64.595  90.957  74.838  1.00  0.00           O  
ATOM   2752  CB  TYR A 187      64.548  90.443  78.170  1.00  0.00           C  
ATOM   2753  CG  TYR A 187      64.709  91.656  79.011  1.00  0.00           C  
ATOM   2754  CD1 TYR A 187      63.949  91.942  80.121  1.00  0.00           C  
ATOM   2755  CD2 TYR A 187      65.669  92.554  78.609  1.00  0.00           C  
ATOM   2756  CE1 TYR A 187      64.334  92.985  80.926  1.00  0.00           C  
ATOM   2757  CE2 TYR A 187      66.071  93.583  79.434  1.00  0.00           C  
ATOM   2758  CZ  TYR A 187      65.440  93.747  80.640  1.00  0.00           C  
ATOM   2759  OH  TYR A 187      65.876  94.744  81.544  1.00  0.00           O  
ATOM   2760  HN  TYR A 187      62.343  89.653  78.302  1.00  0.00           H  
ATOM   2761  HA  TYR A 187      63.321  91.636  76.823  1.00  0.00           H  
ATOM   2762  HB1 TYR A 187      64.203  89.592  78.793  1.00  0.00           H  
ATOM   2763  HB2 TYR A 187      65.566  90.136  77.818  1.00  0.00           H  
ATOM   2764  HD1 TYR A 187      63.064  91.394  80.418  1.00  0.00           H  
ATOM   2765  HD2 TYR A 187      66.260  92.424  77.715  1.00  0.00           H  
ATOM   2766  HE1 TYR A 187      63.779  93.148  81.844  1.00  0.00           H  
ATOM   2767  HE2 TYR A 187      66.908  94.200  79.140  1.00  0.00           H  
ATOM   2768  HH  TYR A 187      66.733  95.015  81.197  1.00  0.00           H  
ATOM   2769  N   GLN A 188      64.156  88.888  75.364  1.00  0.00           N  
ATOM   2770  CA  GLN A 188      64.587  88.334  74.115  1.00  0.00           C  
ATOM   2771  C   GLN A 188      63.503  87.976  73.156  1.00  0.00           C  
ATOM   2772  O   GLN A 188      63.880  87.426  72.116  1.00  0.00           O  
ATOM   2773  CB  GLN A 188      65.472  87.117  74.408  1.00  0.00           C  
ATOM   2774  CG  GLN A 188      66.805  87.528  75.027  1.00  0.00           C  
ATOM   2775  CD  GLN A 188      67.650  86.322  75.400  1.00  0.00           C  
ATOM   2776  NE2 GLN A 188      68.251  85.606  74.416  1.00  0.00           N  
ATOM   2777  OE1 GLN A 188      67.795  85.995  76.585  1.00  0.00           O  
ATOM   2778  HN  GLN A 188      63.936  88.232  76.084  1.00  0.00           H  
ATOM   2779  HA  GLN A 188      65.189  89.033  73.549  1.00  0.00           H  
ATOM   2780  HB1 GLN A 188      65.734  86.611  73.458  1.00  0.00           H  
ATOM   2781  HB2 GLN A 188      64.981  86.362  75.054  1.00  0.00           H  
ATOM   2782  HG1 GLN A 188      66.660  88.223  75.883  1.00  0.00           H  
ATOM   2783  HG2 GLN A 188      67.359  88.050  74.207  1.00  0.00           H  
ATOM   2784 1HE2 GLN A 188      68.227  85.955  73.476  1.00  0.00           H  
ATOM   2785 2HE2 GLN A 188      68.794  84.800  74.657  1.00  0.00           H  
ATOM   2786  N   PHE A 189      62.216  88.345  73.304  1.00  0.00           N  
ATOM   2787  CA  PHE A 189      61.285  88.376  72.226  1.00  0.00           C  
ATOM   2788  C   PHE A 189      61.638  89.408  71.194  1.00  0.00           C  
ATOM   2789  O   PHE A 189      61.655  89.158  69.994  1.00  0.00           O  
ATOM   2790  CB  PHE A 189      59.877  88.458  72.832  1.00  0.00           C  
ATOM   2791  CG  PHE A 189      58.772  88.666  71.841  1.00  0.00           C  
ATOM   2792  CD1 PHE A 189      57.964  87.626  71.445  1.00  0.00           C  
ATOM   2793  CD2 PHE A 189      58.680  89.916  71.273  1.00  0.00           C  
ATOM   2794  CE1 PHE A 189      57.093  87.827  70.400  1.00  0.00           C  
ATOM   2795  CE2 PHE A 189      57.809  90.117  70.228  1.00  0.00           C  
ATOM   2796  CZ  PHE A 189      57.050  89.062  69.782  1.00  0.00           C  
ATOM   2797  HN  PHE A 189      61.949  88.703  74.193  1.00  0.00           H  
ATOM   2798  HA  PHE A 189      61.356  87.470  71.644  1.00  0.00           H  
ATOM   2799  HB1 PHE A 189      59.677  87.428  73.196  1.00  0.00           H  
ATOM   2800  HB2 PHE A 189      59.782  89.253  73.596  1.00  0.00           H  
ATOM   2801  HD1 PHE A 189      58.034  86.635  71.870  1.00  0.00           H  
ATOM   2802  HD2 PHE A 189      59.345  90.664  71.675  1.00  0.00           H  
ATOM   2803  HE1 PHE A 189      56.444  87.054  70.017  1.00  0.00           H  
ATOM   2804  HE2 PHE A 189      57.714  91.076  69.740  1.00  0.00           H  
ATOM   2805  HZ  PHE A 189      56.406  89.128  68.915  1.00  0.00           H  
ATOM   2806  N   TRP A 190      62.092  90.574  71.689  1.00  0.00           N  
ATOM   2807  CA  TRP A 190      62.563  91.594  70.811  1.00  0.00           C  
ATOM   2808  C   TRP A 190      63.909  91.285  70.257  1.00  0.00           C  
ATOM   2809  O   TRP A 190      64.172  91.510  69.077  1.00  0.00           O  
ATOM   2810  CB  TRP A 190      62.453  92.981  71.465  1.00  0.00           C  
ATOM   2811  CG  TRP A 190      62.718  94.151  70.570  1.00  0.00           C  
ATOM   2812  CD1 TRP A 190      63.866  94.889  70.514  1.00  0.00           C  
ATOM   2813  CD2 TRP A 190      61.888  94.640  69.517  1.00  0.00           C  
ATOM   2814  CE2 TRP A 190      62.557  95.651  68.854  1.00  0.00           C  
ATOM   2815  CE3 TRP A 190      60.643  94.281  69.094  1.00  0.00           C  
ATOM   2816  NE1 TRP A 190      63.793  95.744  69.448  1.00  0.00           N  
ATOM   2817  CZ2 TRP A 190      62.067  96.394  67.828  1.00  0.00           C  
ATOM   2818  CZ3 TRP A 190      60.077  95.055  68.108  1.00  0.00           C  
ATOM   2819  CH2 TRP A 190      60.781  96.038  67.455  1.00  0.00           C  
ATOM   2820  HN  TRP A 190      62.149  90.705  72.673  1.00  0.00           H  
ATOM   2821  HA  TRP A 190      61.829  91.559  70.015  1.00  0.00           H  
ATOM   2822  HB1 TRP A 190      63.194  93.053  72.294  1.00  0.00           H  
ATOM   2823  HB2 TRP A 190      61.440  93.150  71.878  1.00  0.00           H  
ATOM   2824  HD1 TRP A 190      64.771  94.717  71.081  1.00  0.00           H  
ATOM   2825  HE1 TRP A 190      64.369  96.510  69.277  1.00  0.00           H  
ATOM   2826  HE3 TRP A 190      60.115  93.474  69.565  1.00  0.00           H  
ATOM   2827  HZ2 TRP A 190      62.586  97.204  67.337  1.00  0.00           H  
ATOM   2828  HZ3 TRP A 190      59.099  94.777  67.739  1.00  0.00           H  
ATOM   2829  HH2 TRP A 190      60.251  96.643  66.739  1.00  0.00           H  
ATOM   2830  N   LYS A 191      64.842  90.667  71.014  1.00  0.00           N  
ATOM   2831  CA  LYS A 191      66.004  90.111  70.388  1.00  0.00           C  
ATOM   2832  C   LYS A 191      65.742  89.061  69.376  1.00  0.00           C  
ATOM   2833  O   LYS A 191      66.320  89.121  68.294  1.00  0.00           O  
ATOM   2834  CB  LYS A 191      66.974  89.556  71.442  1.00  0.00           C  
ATOM   2835  CG  LYS A 191      68.367  90.182  71.345  1.00  0.00           C  
ATOM   2836  CD  LYS A 191      69.045  90.092  69.975  1.00  0.00           C  
ATOM   2837  CE  LYS A 191      69.769  91.379  69.564  1.00  0.00           C  
ATOM   2838  NZ  LYS A 191      70.999  91.633  70.349  1.00  0.00           N1+
ATOM   2839  HN  LYS A 191      64.687  90.571  71.996  1.00  0.00           H  
ATOM   2840  HA  LYS A 191      66.409  90.964  69.857  1.00  0.00           H  
ATOM   2841  HB1 LYS A 191      67.070  88.447  71.468  1.00  0.00           H  
ATOM   2842  HB2 LYS A 191      66.653  89.904  72.449  1.00  0.00           H  
ATOM   2843  HG1 LYS A 191      68.220  91.261  71.566  1.00  0.00           H  
ATOM   2844  HG2 LYS A 191      68.977  89.690  72.131  1.00  0.00           H  
ATOM   2845  HD1 LYS A 191      69.747  89.244  69.987  1.00  0.00           H  
ATOM   2846  HD2 LYS A 191      68.295  89.856  69.185  1.00  0.00           H  
ATOM   2847  HE1 LYS A 191      69.052  92.212  69.650  1.00  0.00           H  
ATOM   2848  HE2 LYS A 191      70.086  91.403  68.491  1.00  0.00           H  
ATOM   2849  HZ1 LYS A 191      71.431  92.551  70.124  1.00  0.00           H  
ATOM   2850  HZ2 LYS A 191      71.622  90.875  70.014  1.00  0.00           H  
ATOM   2851  HZ3 LYS A 191      70.937  91.435  71.377  1.00  0.00           H  
ATOM   2852  N   ASN A 192      64.767  88.168  69.606  1.00  0.00           N  
ATOM   2853  CA  ASN A 192      64.363  87.234  68.608  1.00  0.00           C  
ATOM   2854  C   ASN A 192      63.727  87.883  67.420  1.00  0.00           C  
ATOM   2855  O   ASN A 192      64.145  87.555  66.307  1.00  0.00           O  
ATOM   2856  CB  ASN A 192      63.415  86.194  69.240  1.00  0.00           C  
ATOM   2857  CG  ASN A 192      63.313  84.964  68.360  1.00  0.00           C  
ATOM   2858  ND2 ASN A 192      62.585  85.045  67.211  1.00  0.00           N  
ATOM   2859  OD1 ASN A 192      63.849  83.899  68.673  1.00  0.00           O  
ATOM   2860  HN  ASN A 192      64.298  88.134  70.493  1.00  0.00           H  
ATOM   2861  HA  ASN A 192      65.282  86.770  68.272  1.00  0.00           H  
ATOM   2862  HB1 ASN A 192      62.403  86.580  69.478  1.00  0.00           H  
ATOM   2863  HB2 ASN A 192      63.841  85.944  70.228  1.00  0.00           H  
ATOM   2864 1HD2 ASN A 192      62.557  84.205  66.661  1.00  0.00           H  
ATOM   2865 2HD2 ASN A 192      62.260  85.923  66.861  1.00  0.00           H  
ATOM   2866  N   PHE A 193      62.849  88.894  67.544  1.00  0.00           N  
ATOM   2867  CA  PHE A 193      62.460  89.562  66.335  1.00  0.00           C  
ATOM   2868  C   PHE A 193      63.497  90.414  65.693  1.00  0.00           C  
ATOM   2869  O   PHE A 193      63.541  90.547  64.470  1.00  0.00           O  
ATOM   2870  CB  PHE A 193      61.077  90.242  66.372  1.00  0.00           C  
ATOM   2871  CG  PHE A 193      60.695  90.765  65.033  1.00  0.00           C  
ATOM   2872  CD1 PHE A 193      60.176  90.028  63.984  1.00  0.00           C  
ATOM   2873  CD2 PHE A 193      61.005  92.080  64.822  1.00  0.00           C  
ATOM   2874  CE1 PHE A 193      59.999  90.570  62.733  1.00  0.00           C  
ATOM   2875  CE2 PHE A 193      60.821  92.642  63.581  1.00  0.00           C  
ATOM   2876  CZ  PHE A 193      60.281  91.908  62.552  1.00  0.00           C  
ATOM   2877  HN  PHE A 193      62.561  89.247  68.423  1.00  0.00           H  
ATOM   2878  HA  PHE A 193      62.205  88.751  65.660  1.00  0.00           H  
ATOM   2879  HB1 PHE A 193      60.348  89.490  66.710  1.00  0.00           H  
ATOM   2880  HB2 PHE A 193      61.139  91.061  67.122  1.00  0.00           H  
ATOM   2881  HD1 PHE A 193      60.025  88.967  64.097  1.00  0.00           H  
ATOM   2882  HD2 PHE A 193      61.353  92.744  65.610  1.00  0.00           H  
ATOM   2883  HE1 PHE A 193      59.751  89.953  61.890  1.00  0.00           H  
ATOM   2884  HE2 PHE A 193      61.088  93.660  63.359  1.00  0.00           H  
ATOM   2885  HZ  PHE A 193      60.052  92.414  61.628  1.00  0.00           H  
ATOM   2886  N   GLN A 194      64.481  90.937  66.449  1.00  0.00           N  
ATOM   2887  CA  GLN A 194      65.589  91.628  65.878  1.00  0.00           C  
ATOM   2888  C   GLN A 194      66.423  90.697  65.056  1.00  0.00           C  
ATOM   2889  O   GLN A 194      66.820  91.055  63.949  1.00  0.00           O  
ATOM   2890  CB  GLN A 194      66.383  92.418  66.928  1.00  0.00           C  
ATOM   2891  CG  GLN A 194      67.364  93.421  66.304  1.00  0.00           C  
ATOM   2892  CD  GLN A 194      68.354  93.891  67.359  1.00  0.00           C  
ATOM   2893  NE2 GLN A 194      67.835  94.608  68.396  1.00  0.00           N  
ATOM   2894  OE1 GLN A 194      69.552  93.598  67.354  1.00  0.00           O  
ATOM   2895  HN  GLN A 194      64.380  90.922  67.438  1.00  0.00           H  
ATOM   2896  HA  GLN A 194      65.249  92.456  65.273  1.00  0.00           H  
ATOM   2897  HB1 GLN A 194      65.676  93.017  67.541  1.00  0.00           H  
ATOM   2898  HB2 GLN A 194      66.920  91.676  67.555  1.00  0.00           H  
ATOM   2899  HG1 GLN A 194      66.873  94.261  65.766  1.00  0.00           H  
ATOM   2900  HG2 GLN A 194      67.974  92.891  65.544  1.00  0.00           H  
ATOM   2901 1HE2 GLN A 194      68.510  94.981  69.033  1.00  0.00           H  
ATOM   2902 2HE2 GLN A 194      66.933  95.023  68.388  1.00  0.00           H  
ATOM   2903  N   THR A 195      66.658  89.433  65.467  1.00  0.00           N  
ATOM   2904  CA  THR A 195      67.209  88.399  64.640  1.00  0.00           C  
ATOM   2905  C   THR A 195      66.406  87.998  63.455  1.00  0.00           C  
ATOM   2906  O   THR A 195      66.892  87.935  62.322  1.00  0.00           O  
ATOM   2907  CB  THR A 195      67.626  87.161  65.379  1.00  0.00           C  
ATOM   2908  CG2 THR A 195      68.471  87.572  66.606  1.00  0.00           C  
ATOM   2909  OG1 THR A 195      66.545  86.389  65.876  1.00  0.00           O  
ATOM   2910  HN  THR A 195      66.398  89.087  66.358  1.00  0.00           H  
ATOM   2911  HA  THR A 195      68.097  88.842  64.235  1.00  0.00           H  
ATOM   2912  HB  THR A 195      68.285  86.575  64.706  1.00  0.00           H  
ATOM   2913  HG1 THR A 195      66.933  85.775  66.497  1.00  0.00           H  
ATOM   2914 1HG2 THR A 195      69.190  88.390  66.352  1.00  0.00           H  
ATOM   2915 2HG2 THR A 195      67.862  87.943  67.456  1.00  0.00           H  
ATOM   2916 3HG2 THR A 195      69.054  86.725  67.026  1.00  0.00           H  
ATOM   2917  N   LEU A 196      65.093  87.778  63.652  1.00  0.00           N  
ATOM   2918  CA  LEU A 196      64.180  87.509  62.584  1.00  0.00           C  
ATOM   2919  C   LEU A 196      64.105  88.586  61.563  1.00  0.00           C  
ATOM   2920  O   LEU A 196      64.147  88.363  60.356  1.00  0.00           O  
ATOM   2921  CB  LEU A 196      62.740  87.162  63.009  1.00  0.00           C  
ATOM   2922  CG  LEU A 196      62.601  85.829  63.746  1.00  0.00           C  
ATOM   2923  CD1 LEU A 196      61.178  85.533  64.265  1.00  0.00           C  
ATOM   2924  CD2 LEU A 196      63.146  84.699  62.852  1.00  0.00           C  
ATOM   2925  HN  LEU A 196      64.815  87.735  64.614  1.00  0.00           H  
ATOM   2926  HA  LEU A 196      64.607  86.713  62.000  1.00  0.00           H  
ATOM   2927  HB1 LEU A 196      62.555  87.965  63.751  1.00  0.00           H  
ATOM   2928  HB2 LEU A 196      61.962  87.114  62.221  1.00  0.00           H  
ATOM   2929  HG  LEU A 196      63.241  85.914  64.643  1.00  0.00           H  
ATOM   2930 1HD1 LEU A 196      60.558  85.385  63.354  1.00  0.00           H  
ATOM   2931 2HD1 LEU A 196      61.236  84.602  64.875  1.00  0.00           H  
ATOM   2932 3HD1 LEU A 196      60.847  86.358  64.924  1.00  0.00           H  
ATOM   2933 1HD2 LEU A 196      62.628  84.660  61.871  1.00  0.00           H  
ATOM   2934 2HD2 LEU A 196      64.243  84.805  62.791  1.00  0.00           H  
ATOM   2935 3HD2 LEU A 196      62.968  83.682  63.268  1.00  0.00           H  
ATOM   2936  N   LYS A 197      64.159  89.845  62.033  1.00  0.00           N  
ATOM   2937  CA  LYS A 197      64.212  90.970  61.159  1.00  0.00           C  
ATOM   2938  C   LYS A 197      65.407  91.038  60.266  1.00  0.00           C  
ATOM   2939  O   LYS A 197      65.272  91.363  59.091  1.00  0.00           O  
ATOM   2940  CB  LYS A 197      64.100  92.250  62.006  1.00  0.00           C  
ATOM   2941  CG  LYS A 197      64.037  93.525  61.170  1.00  0.00           C  
ATOM   2942  CD  LYS A 197      65.355  94.309  61.182  1.00  0.00           C  
ATOM   2943  CE  LYS A 197      65.773  94.794  62.572  1.00  0.00           C  
ATOM   2944  NZ  LYS A 197      64.705  95.587  63.217  1.00  0.00           N1+
ATOM   2945  HN  LYS A 197      64.083  90.030  63.016  1.00  0.00           H  
ATOM   2946  HA  LYS A 197      63.347  90.844  60.523  1.00  0.00           H  
ATOM   2947  HB1 LYS A 197      63.255  92.194  62.720  1.00  0.00           H  
ATOM   2948  HB2 LYS A 197      65.016  92.265  62.646  1.00  0.00           H  
ATOM   2949  HG1 LYS A 197      63.176  94.142  61.498  1.00  0.00           H  
ATOM   2950  HG2 LYS A 197      63.791  93.300  60.114  1.00  0.00           H  
ATOM   2951  HD1 LYS A 197      66.189  93.704  60.764  1.00  0.00           H  
ATOM   2952  HD2 LYS A 197      65.189  95.200  60.547  1.00  0.00           H  
ATOM   2953  HE1 LYS A 197      66.648  95.474  62.434  1.00  0.00           H  
ATOM   2954  HE2 LYS A 197      66.059  94.017  63.309  1.00  0.00           H  
ATOM   2955  HZ1 LYS A 197      64.377  96.372  62.609  1.00  0.00           H  
ATOM   2956  HZ2 LYS A 197      63.935  94.940  63.480  1.00  0.00           H  
ATOM   2957  HZ3 LYS A 197      65.051  96.127  64.036  1.00  0.00           H  
ATOM   2958  N   ILE A 198      66.643  90.715  60.712  1.00  0.00           N  
ATOM   2959  CA  ILE A 198      67.682  90.417  59.779  1.00  0.00           C  
ATOM   2960  C   ILE A 198      67.571  89.150  59.006  1.00  0.00           C  
ATOM   2961  O   ILE A 198      67.893  89.130  57.821  1.00  0.00           O  
ATOM   2962  CB  ILE A 198      69.027  90.611  60.413  1.00  0.00           C  
ATOM   2963  CG1 ILE A 198      70.164  90.341  59.415  1.00  0.00           C  
ATOM   2964  CG2 ILE A 198      69.116  89.631  61.602  1.00  0.00           C  
ATOM   2965  CD  ILE A 198      71.516  90.850  59.901  1.00  0.00           C  
ATOM   2966  HN  ILE A 198      66.769  90.489  61.672  1.00  0.00           H  
ATOM   2967  HA  ILE A 198      67.665  91.217  59.051  1.00  0.00           H  
ATOM   2968  HB  ILE A 198      69.174  91.647  60.780  1.00  0.00           H  
ATOM   2969 1HG1 ILE A 198      69.980  90.872  58.454  1.00  0.00           H  
ATOM   2970 2HG1 ILE A 198      70.244  89.279  59.124  1.00  0.00           H  
ATOM   2971 1HG2 ILE A 198      68.376  89.887  62.390  1.00  0.00           H  
ATOM   2972 2HG2 ILE A 198      70.109  89.777  62.072  1.00  0.00           H  
ATOM   2973 3HG2 ILE A 198      69.063  88.562  61.316  1.00  0.00           H  
ATOM   2974  HD1 ILE A 198      71.696  90.417  60.910  1.00  0.00           H  
ATOM   2975  HD2 ILE A 198      71.447  91.950  59.925  1.00  0.00           H  
ATOM   2976  HD3 ILE A 198      72.334  90.584  59.195  1.00  0.00           H  
ATOM   2977  N   VAL A 199      67.006  88.022  59.504  1.00  0.00           N  
ATOM   2978  CA  VAL A 199      66.979  86.878  58.652  1.00  0.00           C  
ATOM   2979  C   VAL A 199      65.978  86.912  57.552  1.00  0.00           C  
ATOM   2980  O   VAL A 199      66.276  86.536  56.422  1.00  0.00           O  
ATOM   2981  CB  VAL A 199      66.891  85.531  59.309  1.00  0.00           C  
ATOM   2982  CG1 VAL A 199      68.061  85.292  60.289  1.00  0.00           C  
ATOM   2983  CG2 VAL A 199      65.572  85.154  59.996  1.00  0.00           C  
ATOM   2984  HN  VAL A 199      66.702  87.945  60.442  1.00  0.00           H  
ATOM   2985  HA  VAL A 199      67.943  86.825  58.165  1.00  0.00           H  
ATOM   2986  HB  VAL A 199      67.013  84.775  58.508  1.00  0.00           H  
ATOM   2987 1HG1 VAL A 199      69.030  85.435  59.756  1.00  0.00           H  
ATOM   2988 2HG1 VAL A 199      68.002  85.960  61.176  1.00  0.00           H  
ATOM   2989 3HG1 VAL A 199      68.051  84.248  60.668  1.00  0.00           H  
ATOM   2990 1HG2 VAL A 199      65.457  84.053  60.007  1.00  0.00           H  
ATOM   2991 2HG2 VAL A 199      64.630  85.526  59.553  1.00  0.00           H  
ATOM   2992 3HG2 VAL A 199      65.678  85.453  61.063  1.00  0.00           H  
ATOM   2993  N   ILE A 200      64.804  87.530  57.791  1.00  0.00           N  
ATOM   2994  CA  ILE A 200      63.784  87.581  56.791  1.00  0.00           C  
ATOM   2995  C   ILE A 200      64.170  88.200  55.492  1.00  0.00           C  
ATOM   2996  O   ILE A 200      64.002  87.553  54.459  1.00  0.00           O  
ATOM   2997  CB  ILE A 200      62.619  88.391  57.294  1.00  0.00           C  
ATOM   2998  CG1 ILE A 200      62.036  87.690  58.533  1.00  0.00           C  
ATOM   2999  CG2 ILE A 200      61.507  88.604  56.263  1.00  0.00           C  
ATOM   3000  CD  ILE A 200      61.285  88.639  59.468  1.00  0.00           C  
ATOM   3001  HN  ILE A 200      64.621  87.956  58.667  1.00  0.00           H  
ATOM   3002  HA  ILE A 200      63.400  86.598  56.542  1.00  0.00           H  
ATOM   3003  HB  ILE A 200      63.023  89.376  57.615  1.00  0.00           H  
ATOM   3004 1HG1 ILE A 200      61.325  86.915  58.187  1.00  0.00           H  
ATOM   3005 2HG1 ILE A 200      62.747  87.120  59.166  1.00  0.00           H  
ATOM   3006 1HG2 ILE A 200      61.031  87.623  56.062  1.00  0.00           H  
ATOM   3007 2HG2 ILE A 200      61.779  89.066  55.280  1.00  0.00           H  
ATOM   3008 3HG2 ILE A 200      60.695  89.270  56.626  1.00  0.00           H  
ATOM   3009  HD1 ILE A 200      60.333  88.947  58.970  1.00  0.00           H  
ATOM   3010  HD2 ILE A 200      61.894  89.558  59.630  1.00  0.00           H  
ATOM   3011  HD3 ILE A 200      61.126  88.059  60.396  1.00  0.00           H  
ATOM   3012  N   LEU A 201      64.733  89.414  55.482  1.00  0.00           N  
ATOM   3013  CA  LEU A 201      65.035  90.142  54.287  1.00  0.00           C  
ATOM   3014  C   LEU A 201      66.504  90.331  54.133  1.00  0.00           C  
ATOM   3015  O   LEU A 201      66.989  91.034  53.253  1.00  0.00           O  
ATOM   3016  CB  LEU A 201      64.345  91.515  54.301  1.00  0.00           C  
ATOM   3017  CG  LEU A 201      62.806  91.431  54.300  1.00  0.00           C  
ATOM   3018  CD1 LEU A 201      62.259  92.841  54.041  1.00  0.00           C  
ATOM   3019  CD2 LEU A 201      62.292  90.495  53.188  1.00  0.00           C  
ATOM   3020  HN  LEU A 201      65.005  89.831  56.351  1.00  0.00           H  
ATOM   3021  HA  LEU A 201      64.749  89.596  53.409  1.00  0.00           H  
ATOM   3022  HB1 LEU A 201      64.510  91.948  53.293  1.00  0.00           H  
ATOM   3023  HB2 LEU A 201      64.738  92.202  55.082  1.00  0.00           H  
ATOM   3024  HG  LEU A 201      62.435  91.038  55.275  1.00  0.00           H  
ATOM   3025 1HD1 LEU A 201      62.528  93.224  53.032  1.00  0.00           H  
ATOM   3026 2HD1 LEU A 201      61.148  92.826  54.137  1.00  0.00           H  
ATOM   3027 3HD1 LEU A 201      62.671  93.514  54.821  1.00  0.00           H  
ATOM   3028 1HD2 LEU A 201      62.699  90.920  52.246  1.00  0.00           H  
ATOM   3029 2HD2 LEU A 201      62.696  89.467  53.319  1.00  0.00           H  
ATOM   3030 3HD2 LEU A 201      61.181  90.470  53.154  1.00  0.00           H  
ATOM   3031  N   GLY A 202      67.232  89.657  55.040  1.00  0.00           N  
ATOM   3032  CA  GLY A 202      68.662  89.576  54.916  1.00  0.00           C  
ATOM   3033  C   GLY A 202      69.044  88.245  54.374  1.00  0.00           C  
ATOM   3034  O   GLY A 202      70.106  88.163  53.768  1.00  0.00           O  
ATOM   3035  HN  GLY A 202      66.735  89.221  55.788  1.00  0.00           H  
ATOM   3036  HA1 GLY A 202      69.118  90.306  54.278  1.00  0.00           H  
ATOM   3037  HA2 GLY A 202      69.164  89.691  55.871  1.00  0.00           H  
ATOM   3038  N   LEU A 203      68.232  87.174  54.417  1.00  0.00           N  
ATOM   3039  CA  LEU A 203      68.576  85.961  53.742  1.00  0.00           C  
ATOM   3040  C   LEU A 203      67.441  85.131  53.230  1.00  0.00           C  
ATOM   3041  O   LEU A 203      67.596  84.530  52.170  1.00  0.00           O  
ATOM   3042  CB  LEU A 203      69.436  85.060  54.648  1.00  0.00           C  
ATOM   3043  CG  LEU A 203      70.176  83.947  53.881  1.00  0.00           C  
ATOM   3044  CD1 LEU A 203      70.981  83.089  54.878  1.00  0.00           C  
ATOM   3045  CD2 LEU A 203      71.131  84.655  52.905  1.00  0.00           C  
ATOM   3046  HN  LEU A 203      67.476  87.209  55.059  1.00  0.00           H  
ATOM   3047  HA  LEU A 203      69.042  86.203  52.800  1.00  0.00           H  
ATOM   3048  HB1 LEU A 203      68.797  84.625  55.441  1.00  0.00           H  
ATOM   3049  HB2 LEU A 203      70.195  85.714  55.136  1.00  0.00           H  
ATOM   3050  HG  LEU A 203      69.435  83.278  53.412  1.00  0.00           H  
ATOM   3051 1HD1 LEU A 203      71.659  82.343  54.405  1.00  0.00           H  
ATOM   3052 2HD1 LEU A 203      70.288  82.638  55.619  1.00  0.00           H  
ATOM   3053 3HD1 LEU A 203      71.724  83.769  55.338  1.00  0.00           H  
ATOM   3054 1HD2 LEU A 203      71.613  83.929  52.207  1.00  0.00           H  
ATOM   3055 2HD2 LEU A 203      70.634  85.458  52.324  1.00  0.00           H  
ATOM   3056 3HD2 LEU A 203      71.941  85.151  53.484  1.00  0.00           H  
ATOM   3057  N   VAL A 204      66.253  85.193  53.851  1.00  0.00           N  
ATOM   3058  CA  VAL A 204      65.090  84.542  53.331  1.00  0.00           C  
ATOM   3059  C   VAL A 204      64.615  85.178  52.067  1.00  0.00           C  
ATOM   3060  O   VAL A 204      64.109  84.531  51.145  1.00  0.00           O  
ATOM   3061  CB  VAL A 204      64.025  84.368  54.371  1.00  0.00           C  
ATOM   3062  CG1 VAL A 204      64.232  83.034  55.117  1.00  0.00           C  
ATOM   3063  CG2 VAL A 204      62.610  84.348  53.756  1.00  0.00           C  
ATOM   3064  HN  VAL A 204      66.182  85.619  54.741  1.00  0.00           H  
ATOM   3065  HA  VAL A 204      65.372  83.534  53.069  1.00  0.00           H  
ATOM   3066  HB  VAL A 204      64.099  85.197  55.102  1.00  0.00           H  
ATOM   3067 1HG1 VAL A 204      63.453  82.961  55.902  1.00  0.00           H  
ATOM   3068 2HG1 VAL A 204      64.223  82.126  54.473  1.00  0.00           H  
ATOM   3069 3HG1 VAL A 204      65.210  83.046  55.638  1.00  0.00           H  
ATOM   3070 1HG2 VAL A 204      62.407  85.262  53.171  1.00  0.00           H  
ATOM   3071 2HG2 VAL A 204      61.810  84.149  54.501  1.00  0.00           H  
ATOM   3072 3HG2 VAL A 204      62.549  83.484  53.063  1.00  0.00           H  
ATOM   3073  N   LEU A 205      64.939  86.461  51.844  1.00  0.00           N  
ATOM   3074  CA  LEU A 205      64.458  87.190  50.707  1.00  0.00           C  
ATOM   3075  C   LEU A 205      65.346  88.173  50.029  1.00  0.00           C  
ATOM   3076  O   LEU A 205      64.757  89.155  49.578  1.00  0.00           O  
ATOM   3077  CB  LEU A 205      63.135  87.841  51.124  1.00  0.00           C  
ATOM   3078  CG  LEU A 205      61.896  87.057  50.643  1.00  0.00           C  
ATOM   3079  CD1 LEU A 205      60.669  87.649  51.360  1.00  0.00           C  
ATOM   3080  CD2 LEU A 205      61.788  87.331  49.134  1.00  0.00           C  
ATOM   3081  HN  LEU A 205      65.401  87.010  52.528  1.00  0.00           H  
ATOM   3082  HA  LEU A 205      64.286  86.486  49.902  1.00  0.00           H  
ATOM   3083  HB1 LEU A 205      62.966  88.931  50.974  1.00  0.00           H  
ATOM   3084  HB2 LEU A 205      63.132  87.700  52.218  1.00  0.00           H  
ATOM   3085  HG  LEU A 205      62.005  85.982  50.873  1.00  0.00           H  
ATOM   3086 1HD1 LEU A 205      60.822  87.703  52.461  1.00  0.00           H  
ATOM   3087 2HD1 LEU A 205      60.558  88.710  51.048  1.00  0.00           H  
ATOM   3088 3HD1 LEU A 205      59.752  87.050  51.191  1.00  0.00           H  
ATOM   3089 1HD2 LEU A 205      62.648  86.915  48.569  1.00  0.00           H  
ATOM   3090 2HD2 LEU A 205      60.813  86.952  48.749  1.00  0.00           H  
ATOM   3091 3HD2 LEU A 205      61.873  88.425  49.002  1.00  0.00           H  
ATOM   3092  N   PRO A 206      66.637  88.167  49.906  1.00  0.00           N  
ATOM   3093  CA  PRO A 206      67.555  87.053  49.967  1.00  0.00           C  
ATOM   3094  C   PRO A 206      67.223  86.005  48.962  1.00  0.00           C  
ATOM   3095  O   PRO A 206      67.167  86.318  47.768  1.00  0.00           O  
ATOM   3096  CB  PRO A 206      68.934  87.637  49.656  1.00  0.00           C  
ATOM   3097  CG  PRO A 206      68.813  89.146  49.917  1.00  0.00           C  
ATOM   3098  CD  PRO A 206      67.338  89.384  49.539  1.00  0.00           C  
ATOM   3099  HA  PRO A 206      67.481  86.617  50.947  1.00  0.00           H  
ATOM   3100  HB1 PRO A 206      69.212  87.494  48.582  1.00  0.00           H  
ATOM   3101  HB2 PRO A 206      69.691  87.092  50.253  1.00  0.00           H  
ATOM   3102  HG1 PRO A 206      69.531  89.755  49.328  1.00  0.00           H  
ATOM   3103  HG2 PRO A 206      68.974  89.353  50.989  1.00  0.00           H  
ATOM   3104  HD1 PRO A 206      66.950  90.280  50.051  1.00  0.00           H  
ATOM   3105  HD2 PRO A 206      67.232  89.423  48.436  1.00  0.00           H  
ATOM   3106  N   LEU A 207      66.996  84.776  49.462  1.00  0.00           N  
ATOM   3107  CA  LEU A 207      66.792  83.665  48.597  1.00  0.00           C  
ATOM   3108  C   LEU A 207      65.630  83.726  47.665  1.00  0.00           C  
ATOM   3109  O   LEU A 207      65.751  83.269  46.534  1.00  0.00           O  
ATOM   3110  CB  LEU A 207      66.690  82.306  49.313  1.00  0.00           C  
ATOM   3111  CG  LEU A 207      67.946  81.845  50.070  1.00  0.00           C  
ATOM   3112  CD1 LEU A 207      67.692  80.407  50.565  1.00  0.00           C  
ATOM   3113  CD2 LEU A 207      69.163  81.801  49.120  1.00  0.00           C  
ATOM   3114  HN  LEU A 207      67.261  84.528  50.395  1.00  0.00           H  
ATOM   3115  HA  LEU A 207      67.659  83.621  47.948  1.00  0.00           H  
ATOM   3116  HB1 LEU A 207      66.479  81.458  48.627  1.00  0.00           H  
ATOM   3117  HB2 LEU A 207      65.813  82.350  49.992  1.00  0.00           H  
ATOM   3118  HG  LEU A 207      68.179  82.492  50.944  1.00  0.00           H  
ATOM   3119 1HD1 LEU A 207      67.390  79.771  49.700  1.00  0.00           H  
ATOM   3120 2HD1 LEU A 207      68.625  79.986  50.995  1.00  0.00           H  
ATOM   3121 3HD1 LEU A 207      66.898  80.418  51.345  1.00  0.00           H  
ATOM   3122 1HD2 LEU A 207      68.980  81.091  48.284  1.00  0.00           H  
ATOM   3123 2HD2 LEU A 207      70.115  81.486  49.598  1.00  0.00           H  
ATOM   3124 3HD2 LEU A 207      69.384  82.837  48.777  1.00  0.00           H  
ATOM   3125  N   LEU A 208      64.455  84.240  48.067  1.00  0.00           N  
ATOM   3126  CA  LEU A 208      63.378  84.092  47.143  1.00  0.00           C  
ATOM   3127  C   LEU A 208      63.342  84.971  45.939  1.00  0.00           C  
ATOM   3128  O   LEU A 208      62.813  84.582  44.894  1.00  0.00           O  
ATOM   3129  CB  LEU A 208      62.033  84.081  47.885  1.00  0.00           C  
ATOM   3130  CG  LEU A 208      61.559  82.624  47.931  1.00  0.00           C  
ATOM   3131  CD1 LEU A 208      60.405  82.518  48.952  1.00  0.00           C  
ATOM   3132  CD2 LEU A 208      61.130  82.027  46.573  1.00  0.00           C  
ATOM   3133  HN  LEU A 208      64.364  84.616  48.983  1.00  0.00           H  
ATOM   3134  HA  LEU A 208      63.421  83.097  46.724  1.00  0.00           H  
ATOM   3135  HB1 LEU A 208      62.088  84.547  48.891  1.00  0.00           H  
ATOM   3136  HB2 LEU A 208      61.182  84.557  47.351  1.00  0.00           H  
ATOM   3137  HG  LEU A 208      62.316  81.957  48.388  1.00  0.00           H  
ATOM   3138 1HD1 LEU A 208      60.073  81.462  49.020  1.00  0.00           H  
ATOM   3139 2HD1 LEU A 208      59.526  83.078  48.584  1.00  0.00           H  
ATOM   3140 3HD1 LEU A 208      60.670  82.906  49.960  1.00  0.00           H  
ATOM   3141 1HD2 LEU A 208      60.286  82.606  46.137  1.00  0.00           H  
ATOM   3142 2HD2 LEU A 208      61.942  82.122  45.821  1.00  0.00           H  
ATOM   3143 3HD2 LEU A 208      60.818  80.966  46.661  1.00  0.00           H  
ATOM   3144  N   VAL A 209      63.970  86.161  45.979  1.00  0.00           N  
ATOM   3145  CA  VAL A 209      64.156  87.045  44.872  1.00  0.00           C  
ATOM   3146  C   VAL A 209      65.236  86.468  44.032  1.00  0.00           C  
ATOM   3147  O   VAL A 209      65.207  86.645  42.810  1.00  0.00           O  
ATOM   3148  CB  VAL A 209      64.403  88.467  45.288  1.00  0.00           C  
ATOM   3149  CG1 VAL A 209      63.062  89.079  45.732  1.00  0.00           C  
ATOM   3150  CG2 VAL A 209      65.608  88.652  46.229  1.00  0.00           C  
ATOM   3151  HN  VAL A 209      64.343  86.457  46.853  1.00  0.00           H  
ATOM   3152  HA  VAL A 209      63.286  87.002  44.232  1.00  0.00           H  
ATOM   3153  HB  VAL A 209      64.653  88.982  44.338  1.00  0.00           H  
ATOM   3154 1HG1 VAL A 209      62.304  89.028  44.924  1.00  0.00           H  
ATOM   3155 2HG1 VAL A 209      63.242  90.122  46.060  1.00  0.00           H  
ATOM   3156 3HG1 VAL A 209      62.640  88.626  46.661  1.00  0.00           H  
ATOM   3157 1HG2 VAL A 209      65.412  88.157  47.202  1.00  0.00           H  
ATOM   3158 2HG2 VAL A 209      66.513  88.158  45.790  1.00  0.00           H  
ATOM   3159 3HG2 VAL A 209      65.805  89.721  46.449  1.00  0.00           H  
ATOM   3160  N   MET A 210      66.118  85.664  44.664  1.00  0.00           N  
ATOM   3161  CA  MET A 210      67.171  84.901  44.071  1.00  0.00           C  
ATOM   3162  C   MET A 210      66.644  83.607  43.555  1.00  0.00           C  
ATOM   3163  O   MET A 210      67.472  82.749  43.259  1.00  0.00           O  
ATOM   3164  CB  MET A 210      68.346  84.632  45.029  1.00  0.00           C  
ATOM   3165  CG  MET A 210      69.084  85.949  45.282  1.00  0.00           C  
ATOM   3166  SD  MET A 210      69.865  86.713  43.824  1.00  0.00           S  
ATOM   3167  CE  MET A 210      71.201  85.493  43.909  1.00  0.00           C  
ATOM   3168  HN  MET A 210      66.094  85.565  45.649  1.00  0.00           H  
ATOM   3169  HA  MET A 210      67.545  85.437  43.216  1.00  0.00           H  
ATOM   3170  HB1 MET A 210      67.943  84.285  45.997  1.00  0.00           H  
ATOM   3171  HB2 MET A 210      69.076  83.853  44.736  1.00  0.00           H  
ATOM   3172  HG1 MET A 210      69.846  85.796  46.076  1.00  0.00           H  
ATOM   3173  HG2 MET A 210      68.359  86.701  45.654  1.00  0.00           H  
ATOM   3174  HE1 MET A 210      70.872  84.438  43.807  1.00  0.00           H  
ATOM   3175  HE2 MET A 210      71.938  85.677  43.101  1.00  0.00           H  
ATOM   3176  HE3 MET A 210      71.718  85.584  44.883  1.00  0.00           H  
ATOM   3177  N   VAL A 211      65.318  83.446  43.395  1.00  0.00           N  
ATOM   3178  CA  VAL A 211      64.800  82.397  42.575  1.00  0.00           C  
ATOM   3179  C   VAL A 211      64.024  83.072  41.506  1.00  0.00           C  
ATOM   3180  O   VAL A 211      64.127  82.681  40.349  1.00  0.00           O  
ATOM   3181  CB  VAL A 211      63.826  81.507  43.297  1.00  0.00           C  
ATOM   3182  CG1 VAL A 211      63.311  80.304  42.487  1.00  0.00           C  
ATOM   3183  CG2 VAL A 211      64.525  80.867  44.497  1.00  0.00           C  
ATOM   3184  HN  VAL A 211      64.687  84.155  43.716  1.00  0.00           H  
ATOM   3185  HA  VAL A 211      65.561  81.776  42.123  1.00  0.00           H  
ATOM   3186  HB  VAL A 211      62.989  82.092  43.724  1.00  0.00           H  
ATOM   3187 1HG1 VAL A 211      62.525  79.769  43.069  1.00  0.00           H  
ATOM   3188 2HG1 VAL A 211      62.753  80.623  41.580  1.00  0.00           H  
ATOM   3189 3HG1 VAL A 211      64.137  79.616  42.244  1.00  0.00           H  
ATOM   3190 1HG2 VAL A 211      64.527  81.481  45.422  1.00  0.00           H  
ATOM   3191 2HG2 VAL A 211      64.034  79.899  44.717  1.00  0.00           H  
ATOM   3192 3HG2 VAL A 211      65.598  80.653  44.273  1.00  0.00           H  
ATOM   3193  N   ILE A 212      63.277  84.149  41.799  1.00  0.00           N  
ATOM   3194  CA  ILE A 212      62.437  84.700  40.769  1.00  0.00           C  
ATOM   3195  C   ILE A 212      63.120  85.338  39.600  1.00  0.00           C  
ATOM   3196  O   ILE A 212      62.778  85.077  38.448  1.00  0.00           O  
ATOM   3197  CB  ILE A 212      61.393  85.517  41.446  1.00  0.00           C  
ATOM   3198  CG1 ILE A 212      60.399  84.571  42.154  1.00  0.00           C  
ATOM   3199  CG2 ILE A 212      60.639  86.436  40.465  1.00  0.00           C  
ATOM   3200  CD  ILE A 212      59.435  85.293  43.098  1.00  0.00           C  
ATOM   3201  HN  ILE A 212      63.006  84.373  42.729  1.00  0.00           H  
ATOM   3202  HA  ILE A 212      61.826  83.959  40.269  1.00  0.00           H  
ATOM   3203  HB  ILE A 212      61.820  86.220  42.199  1.00  0.00           H  
ATOM   3204 1HG1 ILE A 212      60.946  83.819  42.750  1.00  0.00           H  
ATOM   3205 2HG1 ILE A 212      59.786  84.022  41.407  1.00  0.00           H  
ATOM   3206 1HG2 ILE A 212      60.151  85.794  39.704  1.00  0.00           H  
ATOM   3207 2HG2 ILE A 212      59.827  87.000  40.971  1.00  0.00           H  
ATOM   3208 3HG2 ILE A 212      61.269  87.251  40.048  1.00  0.00           H  
ATOM   3209  HD1 ILE A 212      59.980  85.915  43.839  1.00  0.00           H  
ATOM   3210  HD2 ILE A 212      58.759  84.570  43.610  1.00  0.00           H  
ATOM   3211  HD3 ILE A 212      58.835  86.032  42.530  1.00  0.00           H  
ATOM   3212  N   CYS A 213      64.117  86.177  39.907  1.00  0.00           N  
ATOM   3213  CA  CYS A 213      65.013  86.781  38.963  1.00  0.00           C  
ATOM   3214  C   CYS A 213      65.890  85.768  38.317  1.00  0.00           C  
ATOM   3215  O   CYS A 213      66.171  85.806  37.124  1.00  0.00           O  
ATOM   3216  CB  CYS A 213      65.996  87.841  39.486  1.00  0.00           C  
ATOM   3217  SG  CYS A 213      67.187  87.411  40.795  1.00  0.00           S  
ATOM   3218  HN  CYS A 213      64.243  86.347  40.886  1.00  0.00           H  
ATOM   3219  HA  CYS A 213      64.385  87.233  38.213  1.00  0.00           H  
ATOM   3220  HB1 CYS A 213      65.295  88.620  39.860  1.00  0.00           H  
ATOM   3221  HB2 CYS A 213      66.504  88.393  38.666  1.00  0.00           H  
ATOM   3222  HG1 CYS A 213      67.615  88.640  41.052  1.00  0.00           H  
ATOM   3223  N   TYR A 214      66.363  84.856  39.190  1.00  0.00           N  
ATOM   3224  CA  TYR A 214      67.293  83.787  39.024  1.00  0.00           C  
ATOM   3225  C   TYR A 214      66.845  82.779  38.029  1.00  0.00           C  
ATOM   3226  O   TYR A 214      67.583  82.274  37.183  1.00  0.00           O  
ATOM   3227  CB  TYR A 214      67.654  83.214  40.399  1.00  0.00           C  
ATOM   3228  CG  TYR A 214      69.039  82.667  40.492  1.00  0.00           C  
ATOM   3229  CD1 TYR A 214      70.082  83.483  40.860  1.00  0.00           C  
ATOM   3230  CD2 TYR A 214      69.223  81.309  40.504  1.00  0.00           C  
ATOM   3231  CE1 TYR A 214      71.300  82.938  41.189  1.00  0.00           C  
ATOM   3232  CE2 TYR A 214      70.416  80.742  40.911  1.00  0.00           C  
ATOM   3233  CZ  TYR A 214      71.484  81.573  41.170  1.00  0.00           C  
ATOM   3234  OH  TYR A 214      72.674  80.936  41.563  1.00  0.00           O  
ATOM   3235  HN  TYR A 214      65.996  84.883  40.114  1.00  0.00           H  
ATOM   3236  HA  TYR A 214      68.178  84.272  38.612  1.00  0.00           H  
ATOM   3237  HB1 TYR A 214      67.663  84.122  41.043  1.00  0.00           H  
ATOM   3238  HB2 TYR A 214      66.852  82.507  40.728  1.00  0.00           H  
ATOM   3239  HD1 TYR A 214      69.924  84.543  40.958  1.00  0.00           H  
ATOM   3240  HD2 TYR A 214      68.376  80.694  40.256  1.00  0.00           H  
ATOM   3241  HE1 TYR A 214      72.074  83.611  41.529  1.00  0.00           H  
ATOM   3242  HE2 TYR A 214      70.478  79.665  40.879  1.00  0.00           H  
ATOM   3243  HH  TYR A 214      72.596  80.063  41.169  1.00  0.00           H  
ATOM   3244  N   SER A 215      65.538  82.451  38.018  1.00  0.00           N  
ATOM   3245  CA  SER A 215      64.949  81.567  37.067  1.00  0.00           C  
ATOM   3246  C   SER A 215      64.609  82.271  35.802  1.00  0.00           C  
ATOM   3247  O   SER A 215      64.600  81.660  34.727  1.00  0.00           O  
ATOM   3248  CB  SER A 215      63.713  80.840  37.602  1.00  0.00           C  
ATOM   3249  OG  SER A 215      63.320  79.748  36.783  1.00  0.00           O  
ATOM   3250  HN  SER A 215      64.952  82.827  38.738  1.00  0.00           H  
ATOM   3251  HA  SER A 215      65.695  80.824  36.787  1.00  0.00           H  
ATOM   3252  HB1 SER A 215      64.016  80.467  38.608  1.00  0.00           H  
ATOM   3253  HB2 SER A 215      62.870  81.538  37.756  1.00  0.00           H  
ATOM   3254  HG1 SER A 215      63.464  80.133  35.922  1.00  0.00           H  
ATOM   3255  N   GLY A 216      64.290  83.572  35.912  1.00  0.00           N  
ATOM   3256  CA  GLY A 216      64.180  84.439  34.775  1.00  0.00           C  
ATOM   3257  C   GLY A 216      65.424  84.504  33.954  1.00  0.00           C  
ATOM   3258  O   GLY A 216      65.382  84.264  32.753  1.00  0.00           O  
ATOM   3259  HN  GLY A 216      64.220  84.007  36.803  1.00  0.00           H  
ATOM   3260  HA1 GLY A 216      63.323  84.135  34.198  1.00  0.00           H  
ATOM   3261  HA2 GLY A 216      64.168  85.438  35.195  1.00  0.00           H  
ATOM   3262  N   ILE A 217      66.528  84.944  34.578  1.00  0.00           N  
ATOM   3263  CA  ILE A 217      67.822  85.195  34.012  1.00  0.00           C  
ATOM   3264  C   ILE A 217      68.456  83.924  33.582  1.00  0.00           C  
ATOM   3265  O   ILE A 217      69.111  83.793  32.539  1.00  0.00           O  
ATOM   3266  CB  ILE A 217      68.639  85.943  35.020  1.00  0.00           C  
ATOM   3267  CG1 ILE A 217      69.934  86.607  34.512  1.00  0.00           C  
ATOM   3268  CG2 ILE A 217      68.969  85.120  36.277  1.00  0.00           C  
ATOM   3269  CD  ILE A 217      70.308  87.765  35.446  1.00  0.00           C  
ATOM   3270  HN  ILE A 217      66.506  85.254  35.532  1.00  0.00           H  
ATOM   3271  HA  ILE A 217      67.674  85.699  33.070  1.00  0.00           H  
ATOM   3272  HB  ILE A 217      68.003  86.795  35.351  1.00  0.00           H  
ATOM   3273 1HG1 ILE A 217      69.792  87.023  33.494  1.00  0.00           H  
ATOM   3274 2HG1 ILE A 217      70.756  85.866  34.576  1.00  0.00           H  
ATOM   3275 1HG2 ILE A 217      68.167  84.414  36.586  1.00  0.00           H  
ATOM   3276 2HG2 ILE A 217      69.186  85.792  37.122  1.00  0.00           H  
ATOM   3277 3HG2 ILE A 217      69.913  84.581  36.067  1.00  0.00           H  
ATOM   3278  HD1 ILE A 217      69.418  88.335  35.780  1.00  0.00           H  
ATOM   3279  HD2 ILE A 217      71.005  88.435  34.910  1.00  0.00           H  
ATOM   3280  HD3 ILE A 217      70.693  87.341  36.400  1.00  0.00           H  
ATOM   3281  N   LEU A 218      68.359  82.824  34.356  1.00  0.00           N  
ATOM   3282  CA  LEU A 218      68.895  81.570  33.924  1.00  0.00           C  
ATOM   3283  C   LEU A 218      68.033  80.913  32.901  1.00  0.00           C  
ATOM   3284  O   LEU A 218      68.578  80.240  32.028  1.00  0.00           O  
ATOM   3285  CB  LEU A 218      69.179  80.599  35.079  1.00  0.00           C  
ATOM   3286  CG  LEU A 218      70.337  81.082  35.968  1.00  0.00           C  
ATOM   3287  CD1 LEU A 218      70.450  80.244  37.258  1.00  0.00           C  
ATOM   3288  CD2 LEU A 218      71.621  81.253  35.135  1.00  0.00           C  
ATOM   3289  HN  LEU A 218      67.954  82.860  35.259  1.00  0.00           H  
ATOM   3290  HA  LEU A 218      69.803  81.826  33.387  1.00  0.00           H  
ATOM   3291  HB1 LEU A 218      69.484  79.595  34.708  1.00  0.00           H  
ATOM   3292  HB2 LEU A 218      68.231  80.633  35.655  1.00  0.00           H  
ATOM   3293  HG  LEU A 218      70.052  82.082  36.350  1.00  0.00           H  
ATOM   3294 1HD1 LEU A 218      71.363  80.571  37.799  1.00  0.00           H  
ATOM   3295 2HD1 LEU A 218      69.600  80.444  37.949  1.00  0.00           H  
ATOM   3296 3HD1 LEU A 218      70.553  79.149  37.085  1.00  0.00           H  
ATOM   3297 1HD2 LEU A 218      71.533  82.049  34.355  1.00  0.00           H  
ATOM   3298 2HD2 LEU A 218      72.403  81.549  35.871  1.00  0.00           H  
ATOM   3299 3HD2 LEU A 218      71.958  80.262  34.786  1.00  0.00           H  
ATOM   3300  N   LYS A 219      66.715  81.157  32.889  1.00  0.00           N  
ATOM   3301  CA  LYS A 219      65.997  80.832  31.702  1.00  0.00           C  
ATOM   3302  C   LYS A 219      66.453  81.623  30.527  1.00  0.00           C  
ATOM   3303  O   LYS A 219      66.477  81.026  29.453  1.00  0.00           O  
ATOM   3304  CB  LYS A 219      64.462  80.780  31.814  1.00  0.00           C  
ATOM   3305  CG  LYS A 219      64.060  79.504  32.546  1.00  0.00           C  
ATOM   3306  CD  LYS A 219      63.534  78.403  31.623  1.00  0.00           C  
ATOM   3307  CE  LYS A 219      64.597  77.943  30.619  1.00  0.00           C  
ATOM   3308  NZ  LYS A 219      64.015  77.086  29.561  1.00  0.00           N1+
ATOM   3309  HN  LYS A 219      66.365  81.767  33.602  1.00  0.00           H  
ATOM   3310  HA  LYS A 219      66.215  79.806  31.427  1.00  0.00           H  
ATOM   3311  HB1 LYS A 219      63.917  80.877  30.852  1.00  0.00           H  
ATOM   3312  HB2 LYS A 219      64.160  81.653  32.437  1.00  0.00           H  
ATOM   3313  HG1 LYS A 219      64.920  79.203  33.183  1.00  0.00           H  
ATOM   3314  HG2 LYS A 219      63.168  79.747  33.179  1.00  0.00           H  
ATOM   3315  HD1 LYS A 219      63.166  77.538  32.214  1.00  0.00           H  
ATOM   3316  HD2 LYS A 219      62.631  78.756  31.079  1.00  0.00           H  
ATOM   3317  HE1 LYS A 219      65.068  78.831  30.143  1.00  0.00           H  
ATOM   3318  HE2 LYS A 219      65.325  77.353  31.212  1.00  0.00           H  
ATOM   3319  HZ1 LYS A 219      63.275  76.439  29.885  1.00  0.00           H  
ATOM   3320  HZ2 LYS A 219      64.775  76.570  29.076  1.00  0.00           H  
ATOM   3321  HZ3 LYS A 219      63.618  77.757  28.873  1.00  0.00           H  
ATOM   3322  N   THR A 220      66.873  82.901  30.547  1.00  0.00           N  
ATOM   3323  CA  THR A 220      67.368  83.572  29.384  1.00  0.00           C  
ATOM   3324  C   THR A 220      68.768  83.293  28.985  1.00  0.00           C  
ATOM   3325  O   THR A 220      69.250  83.792  27.961  1.00  0.00           O  
ATOM   3326  CB  THR A 220      67.347  85.063  29.516  1.00  0.00           C  
ATOM   3327  CG2 THR A 220      65.876  85.535  29.546  1.00  0.00           C  
ATOM   3328  OG1 THR A 220      67.916  85.523  30.738  1.00  0.00           O  
ATOM   3329  HN  THR A 220      66.838  83.467  31.377  1.00  0.00           H  
ATOM   3330  HA  THR A 220      66.722  83.341  28.547  1.00  0.00           H  
ATOM   3331  HB  THR A 220      67.852  85.595  28.685  1.00  0.00           H  
ATOM   3332  HG1 THR A 220      68.676  84.951  30.871  1.00  0.00           H  
ATOM   3333 1HG2 THR A 220      65.832  86.641  29.420  1.00  0.00           H  
ATOM   3334 2HG2 THR A 220      65.277  85.058  28.753  1.00  0.00           H  
ATOM   3335 3HG2 THR A 220      65.481  85.296  30.551  1.00  0.00           H  
ATOM   3336  N   LEU A 221      69.475  82.496  29.803  1.00  0.00           N  
ATOM   3337  CA  LEU A 221      70.864  82.287  29.579  1.00  0.00           C  
ATOM   3338  C   LEU A 221      71.079  80.845  29.295  1.00  0.00           C  
ATOM   3339  O   LEU A 221      72.055  80.497  28.638  1.00  0.00           O  
ATOM   3340  CB  LEU A 221      71.719  82.750  30.779  1.00  0.00           C  
ATOM   3341  CG  LEU A 221      72.355  84.153  30.794  1.00  0.00           C  
ATOM   3342  CD1 LEU A 221      72.497  84.746  32.203  1.00  0.00           C  
ATOM   3343  CD2 LEU A 221      71.645  85.160  29.890  1.00  0.00           C  
ATOM   3344  HN  LEU A 221      68.983  82.147  30.607  1.00  0.00           H  
ATOM   3345  HA  LEU A 221      71.196  82.813  28.702  1.00  0.00           H  
ATOM   3346  HB1 LEU A 221      72.630  82.103  30.731  1.00  0.00           H  
ATOM   3347  HB2 LEU A 221      71.191  82.619  31.747  1.00  0.00           H  
ATOM   3348  HG  LEU A 221      73.401  84.118  30.421  1.00  0.00           H  
ATOM   3349 1HD1 LEU A 221      73.231  84.194  32.818  1.00  0.00           H  
ATOM   3350 2HD1 LEU A 221      71.531  84.847  32.743  1.00  0.00           H  
ATOM   3351 3HD1 LEU A 221      72.981  85.745  32.136  1.00  0.00           H  
ATOM   3352 1HD2 LEU A 221      70.580  85.361  30.133  1.00  0.00           H  
ATOM   3353 2HD2 LEU A 221      72.146  86.154  29.983  1.00  0.00           H  
ATOM   3354 3HD2 LEU A 221      71.765  84.872  28.821  1.00  0.00           H  
ATOM   3355  N   LEU A 222      70.202  79.892  29.685  1.00  0.00           N  
ATOM   3356  CA  LEU A 222      70.266  78.551  29.213  1.00  0.00           C  
ATOM   3357  C   LEU A 222      69.118  78.292  28.299  1.00  0.00           C  
ATOM   3358  O   LEU A 222      68.948  77.226  27.710  1.00  0.00           O  
ATOM   3359  CB  LEU A 222      70.210  77.491  30.322  1.00  0.00           C  
ATOM   3360  CG  LEU A 222      71.356  77.466  31.357  1.00  0.00           C  
ATOM   3361  CD1 LEU A 222      71.024  78.234  32.643  1.00  0.00           C  
ATOM   3362  CD2 LEU A 222      72.714  77.900  30.775  1.00  0.00           C  
ATOM   3363  HN  LEU A 222      69.510  80.065  30.379  1.00  0.00           H  
ATOM   3364  HA  LEU A 222      71.142  78.339  28.613  1.00  0.00           H  
ATOM   3365  HB1 LEU A 222      70.236  76.506  29.814  1.00  0.00           H  
ATOM   3366  HB2 LEU A 222      69.278  77.561  30.921  1.00  0.00           H  
ATOM   3367  HG  LEU A 222      71.455  76.391  31.607  1.00  0.00           H  
ATOM   3368 1HD1 LEU A 222      71.837  78.076  33.379  1.00  0.00           H  
ATOM   3369 2HD1 LEU A 222      70.089  77.817  33.079  1.00  0.00           H  
ATOM   3370 3HD1 LEU A 222      70.855  79.324  32.493  1.00  0.00           H  
ATOM   3371 1HD2 LEU A 222      72.929  77.310  29.848  1.00  0.00           H  
ATOM   3372 2HD2 LEU A 222      72.789  78.984  30.531  1.00  0.00           H  
ATOM   3373 3HD2 LEU A 222      73.480  77.717  31.557  1.00  0.00           H  
ATOM   3374  N   ARG A 223      68.415  79.389  27.953  1.00  0.00           N  
ATOM   3375  CA  ARG A 223      67.783  79.424  26.664  1.00  0.00           C  
ATOM   3376  C   ARG A 223      68.678  80.321  25.879  1.00  0.00           C  
ATOM   3377  O   ARG A 223      69.115  81.393  26.317  1.00  0.00           O  
ATOM   3378  CB  ARG A 223      66.407  80.089  26.739  1.00  0.00           C  
ATOM   3379  CG  ARG A 223      65.623  79.897  25.439  1.00  0.00           C  
ATOM   3380  CD  ARG A 223      64.329  80.693  25.617  1.00  0.00           C  
ATOM   3381  NE  ARG A 223      63.558  80.577  24.343  1.00  0.00           N  
ATOM   3382  CZ  ARG A 223      62.408  81.292  24.178  1.00  0.00           C  
ATOM   3383  NH1 ARG A 223      61.968  81.435  22.891  1.00  0.00           N1+
ATOM   3384  NH2 ARG A 223      61.724  81.771  25.253  1.00  0.00           N  
ATOM   3385  HN  ARG A 223      68.381  80.220  28.501  1.00  0.00           H  
ATOM   3386  HA  ARG A 223      67.780  78.451  26.195  1.00  0.00           H  
ATOM   3387  HB1 ARG A 223      65.878  79.600  27.592  1.00  0.00           H  
ATOM   3388  HB2 ARG A 223      66.534  81.169  26.978  1.00  0.00           H  
ATOM   3389  HG1 ARG A 223      66.219  80.312  24.593  1.00  0.00           H  
ATOM   3390  HG2 ARG A 223      65.445  78.822  25.250  1.00  0.00           H  
ATOM   3391  HD1 ARG A 223      64.543  81.747  25.856  1.00  0.00           H  
ATOM   3392  HD2 ARG A 223      63.686  80.239  26.409  1.00  0.00           H  
ATOM   3393  HE  ARG A 223      63.961  80.138  23.542  1.00  0.00           H  
ATOM   3394 1HH1 ARG A 223      62.614  81.064  22.232  1.00  0.00           H  
ATOM   3395 2HH1 ARG A 223      61.458  82.248  22.611  1.00  0.00           H  
ATOM   3396 1HH2 ARG A 223      62.117  81.554  26.143  1.00  0.00           H  
ATOM   3397 2HH2 ARG A 223      60.730  81.665  25.217  1.00  0.00           H  
ATOM   3398  N   CYS A 224      69.163  79.853  24.718  1.00  0.00           N  
ATOM   3399  CA  CYS A 224      70.341  80.364  24.086  1.00  0.00           C  
ATOM   3400  C   CYS A 224      70.127  81.088  22.796  1.00  0.00           C  
ATOM   3401  O   CYS A 224      69.825  80.495  21.763  1.00  0.00           O  
ATOM   3402  CB  CYS A 224      71.328  79.210  23.835  1.00  0.00           C  
ATOM   3403  SG  CYS A 224      71.596  78.353  25.418  1.00  0.00           S  
ATOM   3404  HN  CYS A 224      68.712  79.056  24.329  1.00  0.00           H  
ATOM   3405  HA  CYS A 224      70.860  81.059  24.731  1.00  0.00           H  
ATOM   3406  HB1 CYS A 224      70.855  78.535  23.082  1.00  0.00           H  
ATOM   3407  HB2 CYS A 224      72.275  79.641  23.451  1.00  0.00           H  
ATOM   3408  HG1 CYS A 224      70.319  78.176  25.760  1.00  0.00           H  
ATOM   3409  N   ARG A 225      70.421  82.399  22.815  1.00  0.00           N  
ATOM   3410  CA  ARG A 225      70.832  83.173  21.687  1.00  0.00           C  
ATOM   3411  C   ARG A 225      72.041  83.950  22.057  1.00  0.00           C  
ATOM   3412  O   ARG A 225      72.212  84.281  23.228  1.00  0.00           O  
ATOM   3413  CB  ARG A 225      69.709  84.121  21.198  1.00  0.00           C  
ATOM   3414  CG  ARG A 225      68.985  83.534  19.993  1.00  0.00           C  
ATOM   3415  CD  ARG A 225      68.530  84.462  18.860  1.00  0.00           C  
ATOM   3416  NE  ARG A 225      69.752  85.111  18.319  1.00  0.00           N  
ATOM   3417  CZ  ARG A 225      69.836  86.316  17.662  1.00  0.00           C  
ATOM   3418  NH1 ARG A 225      68.716  86.944  17.221  1.00  0.00           N1+
ATOM   3419  NH2 ARG A 225      71.017  86.932  17.379  1.00  0.00           N  
ATOM   3420  HN  ARG A 225      70.543  82.884  23.674  1.00  0.00           H  
ATOM   3421  HA  ARG A 225      71.125  82.465  20.925  1.00  0.00           H  
ATOM   3422  HB1 ARG A 225      70.106  85.052  20.742  1.00  0.00           H  
ATOM   3423  HB2 ARG A 225      69.064  84.458  22.034  1.00  0.00           H  
ATOM   3424  HG1 ARG A 225      68.090  83.000  20.401  1.00  0.00           H  
ATOM   3425  HG2 ARG A 225      69.573  82.687  19.571  1.00  0.00           H  
ATOM   3426  HD1 ARG A 225      67.989  83.969  18.018  1.00  0.00           H  
ATOM   3427  HD2 ARG A 225      67.898  85.288  19.249  1.00  0.00           H  
ATOM   3428  HE  ARG A 225      70.627  84.678  18.495  1.00  0.00           H  
ATOM   3429 1HH1 ARG A 225      68.853  87.710  16.586  1.00  0.00           H  
ATOM   3430 2HH1 ARG A 225      67.840  86.472  17.163  1.00  0.00           H  
ATOM   3431 1HH2 ARG A 225      71.836  86.421  17.648  1.00  0.00           H  
ATOM   3432 2HH2 ARG A 225      70.978  87.810  16.896  1.00  0.00           H  
ATOM   3433  N   ASN A 226      72.919  84.164  21.054  1.00  0.00           N  
ATOM   3434  CA  ASN A 226      74.113  84.943  21.163  1.00  0.00           C  
ATOM   3435  C   ASN A 226      73.963  86.407  21.420  1.00  0.00           C  
ATOM   3436  O   ASN A 226      74.650  87.180  20.751  1.00  0.00           O  
ATOM   3437  CB  ASN A 226      74.957  84.714  19.899  1.00  0.00           C  
ATOM   3438  CG  ASN A 226      74.397  85.266  18.596  1.00  0.00           C  
ATOM   3439  ND2 ASN A 226      75.333  85.824  17.770  1.00  0.00           N  
ATOM   3440  OD1 ASN A 226      73.197  85.234  18.318  1.00  0.00           O  
ATOM   3441  HN  ASN A 226      72.799  83.690  20.186  1.00  0.00           H  
ATOM   3442  HA  ASN A 226      74.651  84.570  22.026  1.00  0.00           H  
ATOM   3443  HB1 ASN A 226      75.978  85.102  20.066  1.00  0.00           H  
ATOM   3444  HB2 ASN A 226      75.078  83.613  19.766  1.00  0.00           H  
ATOM   3445 1HD2 ASN A 226      74.999  86.444  17.071  1.00  0.00           H  
ATOM   3446 2HD2 ASN A 226      76.207  86.088  18.165  1.00  0.00           H  
ATOM   3447  N   GLU A 227      73.112  86.908  22.322  1.00  0.00           N  
ATOM   3448  CA  GLU A 227      72.873  88.314  22.462  1.00  0.00           C  
ATOM   3449  C   GLU A 227      73.642  88.972  23.563  1.00  0.00           C  
ATOM   3450  O   GLU A 227      73.190  89.225  24.670  1.00  0.00           O  
ATOM   3451  CB  GLU A 227      71.382  88.628  22.610  1.00  0.00           C  
ATOM   3452  CG  GLU A 227      70.641  87.949  21.449  1.00  0.00           C  
ATOM   3453  CD  GLU A 227      69.441  88.819  21.092  1.00  0.00           C  
ATOM   3454  OE1 GLU A 227      68.363  88.588  21.707  1.00  0.00           O  
ATOM   3455  OE2 GLU A 227      69.520  89.754  20.247  1.00  0.00           O1-
ATOM   3456  HN  GLU A 227      72.549  86.313  22.896  1.00  0.00           H  
ATOM   3457  HA  GLU A 227      73.182  88.825  21.564  1.00  0.00           H  
ATOM   3458  HB1 GLU A 227      71.337  89.734  22.495  1.00  0.00           H  
ATOM   3459  HB2 GLU A 227      70.974  88.372  23.604  1.00  0.00           H  
ATOM   3460  HG1 GLU A 227      70.321  86.918  21.709  1.00  0.00           H  
ATOM   3461  HG2 GLU A 227      71.193  87.820  20.503  1.00  0.00           H  
ATOM   3462  N   LYS A 228      74.916  89.316  23.303  1.00  0.00           N  
ATOM   3463  CA  LYS A 228      75.850  89.183  24.374  1.00  0.00           C  
ATOM   3464  C   LYS A 228      76.091  90.235  25.407  1.00  0.00           C  
ATOM   3465  O   LYS A 228      76.394  89.764  26.506  1.00  0.00           O  
ATOM   3466  CB  LYS A 228      77.268  88.781  23.947  1.00  0.00           C  
ATOM   3467  CG  LYS A 228      77.356  87.386  23.322  1.00  0.00           C  
ATOM   3468  CD  LYS A 228      77.953  86.383  24.303  1.00  0.00           C  
ATOM   3469  CE  LYS A 228      77.230  86.218  25.645  1.00  0.00           C  
ATOM   3470  NZ  LYS A 228      77.858  85.077  26.347  1.00  0.00           N1+
ATOM   3471  HN  LYS A 228      75.283  89.289  22.380  1.00  0.00           H  
ATOM   3472  HA  LYS A 228      75.524  88.388  25.032  1.00  0.00           H  
ATOM   3473  HB1 LYS A 228      77.530  89.488  23.121  1.00  0.00           H  
ATOM   3474  HB2 LYS A 228      78.085  88.876  24.700  1.00  0.00           H  
ATOM   3475  HG1 LYS A 228      76.409  87.047  22.870  1.00  0.00           H  
ATOM   3476  HG2 LYS A 228      78.047  87.420  22.452  1.00  0.00           H  
ATOM   3477  HD1 LYS A 228      78.169  85.390  23.860  1.00  0.00           H  
ATOM   3478  HD2 LYS A 228      78.944  86.786  24.601  1.00  0.00           H  
ATOM   3479  HE1 LYS A 228      77.293  87.093  26.329  1.00  0.00           H  
ATOM   3480  HE2 LYS A 228      76.148  86.004  25.488  1.00  0.00           H  
ATOM   3481  HZ1 LYS A 228      77.425  84.261  25.887  1.00  0.00           H  
ATOM   3482  HZ2 LYS A 228      78.891  85.048  26.204  1.00  0.00           H  
ATOM   3483  HZ3 LYS A 228      77.610  85.097  27.363  1.00  0.00           H  
ATOM   3484  N   LYS A 229      76.016  91.567  25.205  1.00  0.00           N  
ATOM   3485  CA  LYS A 229      76.615  92.505  26.090  1.00  0.00           C  
ATOM   3486  C   LYS A 229      76.090  92.484  27.487  1.00  0.00           C  
ATOM   3487  O   LYS A 229      76.823  92.303  28.459  1.00  0.00           O  
ATOM   3488  CB  LYS A 229      76.619  93.957  25.589  1.00  0.00           C  
ATOM   3489  CG  LYS A 229      77.320  95.012  26.444  1.00  0.00           C  
ATOM   3490  CD  LYS A 229      78.432  95.765  25.716  1.00  0.00           C  
ATOM   3491  CE  LYS A 229      79.741  94.997  25.531  1.00  0.00           C  
ATOM   3492  NZ  LYS A 229      80.856  95.929  25.267  1.00  0.00           N1+
ATOM   3493  HN  LYS A 229      75.632  91.893  24.334  1.00  0.00           H  
ATOM   3494  HA  LYS A 229      77.654  92.244  26.173  1.00  0.00           H  
ATOM   3495  HB1 LYS A 229      75.563  94.300  25.541  1.00  0.00           H  
ATOM   3496  HB2 LYS A 229      77.110  93.995  24.593  1.00  0.00           H  
ATOM   3497  HG1 LYS A 229      76.556  95.767  26.724  1.00  0.00           H  
ATOM   3498  HG2 LYS A 229      77.754  94.512  27.335  1.00  0.00           H  
ATOM   3499  HD1 LYS A 229      78.001  96.046  24.740  1.00  0.00           H  
ATOM   3500  HD2 LYS A 229      78.550  96.710  26.286  1.00  0.00           H  
ATOM   3501  HE1 LYS A 229      79.971  94.381  26.428  1.00  0.00           H  
ATOM   3502  HE2 LYS A 229      79.715  94.367  24.615  1.00  0.00           H  
ATOM   3503  HZ1 LYS A 229      80.745  96.355  24.321  1.00  0.00           H  
ATOM   3504  HZ2 LYS A 229      81.778  95.464  25.353  1.00  0.00           H  
ATOM   3505  HZ3 LYS A 229      80.762  96.721  25.941  1.00  0.00           H  
ATOM   3506  N   ARG A 230      74.745  92.470  27.587  1.00  0.00           N  
ATOM   3507  CA  ARG A 230      73.925  92.316  28.746  1.00  0.00           C  
ATOM   3508  C   ARG A 230      74.062  90.980  29.410  1.00  0.00           C  
ATOM   3509  O   ARG A 230      74.223  90.861  30.630  1.00  0.00           O  
ATOM   3510  CB  ARG A 230      72.481  92.728  28.421  1.00  0.00           C  
ATOM   3511  CG  ARG A 230      71.827  91.811  27.376  1.00  0.00           C  
ATOM   3512  CD  ARG A 230      70.734  92.434  26.524  1.00  0.00           C  
ATOM   3513  NE  ARG A 230      71.438  92.968  25.328  1.00  0.00           N  
ATOM   3514  CZ  ARG A 230      71.137  92.577  24.049  1.00  0.00           C  
ATOM   3515  NH1 ARG A 230      70.035  91.838  23.735  1.00  0.00           N1+
ATOM   3516  NH2 ARG A 230      71.886  93.031  22.999  1.00  0.00           N  
ATOM   3517  HN  ARG A 230      74.268  92.679  26.735  1.00  0.00           H  
ATOM   3518  HA  ARG A 230      74.261  93.015  29.496  1.00  0.00           H  
ATOM   3519  HB1 ARG A 230      72.609  93.752  28.034  1.00  0.00           H  
ATOM   3520  HB2 ARG A 230      71.835  92.785  29.328  1.00  0.00           H  
ATOM   3521  HG1 ARG A 230      72.591  91.305  26.751  1.00  0.00           H  
ATOM   3522  HG2 ARG A 230      71.372  90.964  27.936  1.00  0.00           H  
ATOM   3523  HD1 ARG A 230      70.232  93.312  27.001  1.00  0.00           H  
ATOM   3524  HD2 ARG A 230      70.066  91.573  26.275  1.00  0.00           H  
ATOM   3525  HE  ARG A 230      72.184  93.625  25.395  1.00  0.00           H  
ATOM   3526 1HH1 ARG A 230      69.475  91.386  24.429  1.00  0.00           H  
ATOM   3527 2HH1 ARG A 230      69.814  91.704  22.766  1.00  0.00           H  
ATOM   3528 1HH2 ARG A 230      71.618  92.697  22.096  1.00  0.00           H  
ATOM   3529 2HH2 ARG A 230      72.652  93.644  23.204  1.00  0.00           H  
ATOM   3530  N   HIS A 231      74.044  89.890  28.632  1.00  0.00           N  
ATOM   3531  CA  HIS A 231      74.415  88.605  29.146  1.00  0.00           C  
ATOM   3532  C   HIS A 231      75.762  88.524  29.772  1.00  0.00           C  
ATOM   3533  O   HIS A 231      75.954  87.816  30.761  1.00  0.00           O  
ATOM   3534  CB  HIS A 231      74.452  87.616  27.976  1.00  0.00           C  
ATOM   3535  CG  HIS A 231      73.107  87.199  27.466  1.00  0.00           C  
ATOM   3536  CD2 HIS A 231      71.873  87.761  27.639  1.00  0.00           C  
ATOM   3537  ND1 HIS A 231      73.065  86.142  26.580  1.00  0.00           N  
ATOM   3538  CE1 HIS A 231      71.801  86.078  26.207  1.00  0.00           C  
ATOM   3539  NE2 HIS A 231      71.044  87.022  26.822  1.00  0.00           N  
ATOM   3540  HN  HIS A 231      74.111  89.942  27.635  1.00  0.00           H  
ATOM   3541  HA  HIS A 231      73.633  88.326  29.836  1.00  0.00           H  
ATOM   3542  HB1 HIS A 231      75.049  87.972  27.105  1.00  0.00           H  
ATOM   3543  HB2 HIS A 231      74.894  86.649  28.293  1.00  0.00           H  
ATOM   3544  HD2 HIS A 231      71.526  88.604  28.219  1.00  0.00           H  
ATOM   3545  HE1 HIS A 231      71.370  85.260  25.627  1.00  0.00           H  
ATOM   3546  HE2 HIS A 231      70.047  87.120  26.769  1.00  0.00           H  
ATOM   3547  N   ARG A 232      76.791  89.234  29.269  1.00  0.00           N  
ATOM   3548  CA  ARG A 232      78.072  89.298  29.893  1.00  0.00           C  
ATOM   3549  C   ARG A 232      78.025  89.960  31.231  1.00  0.00           C  
ATOM   3550  O   ARG A 232      78.662  89.582  32.206  1.00  0.00           O  
ATOM   3551  CB  ARG A 232      79.087  90.067  29.033  1.00  0.00           C  
ATOM   3552  CG  ARG A 232      79.163  89.612  27.580  1.00  0.00           C  
ATOM   3553  CD  ARG A 232      80.594  89.785  27.052  1.00  0.00           C  
ATOM   3554  NE  ARG A 232      81.486  88.878  27.818  1.00  0.00           N  
ATOM   3555  CZ  ARG A 232      82.777  89.243  28.052  1.00  0.00           C  
ATOM   3556  NH1 ARG A 232      83.435  90.253  27.409  1.00  0.00           N1+
ATOM   3557  NH2 ARG A 232      83.552  88.551  28.939  1.00  0.00           N  
ATOM   3558  HN  ARG A 232      76.719  89.719  28.398  1.00  0.00           H  
ATOM   3559  HA  ARG A 232      78.364  88.275  30.072  1.00  0.00           H  
ATOM   3560  HB1 ARG A 232      80.080  89.927  29.524  1.00  0.00           H  
ATOM   3561  HB2 ARG A 232      78.832  91.143  29.010  1.00  0.00           H  
ATOM   3562  HG1 ARG A 232      78.780  88.584  27.388  1.00  0.00           H  
ATOM   3563  HG2 ARG A 232      78.558  90.258  26.905  1.00  0.00           H  
ATOM   3564  HD1 ARG A 232      80.874  90.855  27.194  1.00  0.00           H  
ATOM   3565  HD2 ARG A 232      80.636  89.573  25.966  1.00  0.00           H  
ATOM   3566  HE  ARG A 232      81.031  88.269  28.465  1.00  0.00           H  
ATOM   3567 1HH1 ARG A 232      84.306  90.560  27.786  1.00  0.00           H  
ATOM   3568 2HH1 ARG A 232      82.887  90.766  26.746  1.00  0.00           H  
ATOM   3569 1HH2 ARG A 232      84.513  88.821  29.047  1.00  0.00           H  
ATOM   3570 2HH2 ARG A 232      83.250  87.601  29.016  1.00  0.00           H  
ATOM   3571  N   ASP A 233      77.205  91.019  31.400  1.00  0.00           N  
ATOM   3572  CA  ASP A 233      77.148  91.839  32.568  1.00  0.00           C  
ATOM   3573  C   ASP A 233      76.466  91.143  33.693  1.00  0.00           C  
ATOM   3574  O   ASP A 233      76.519  91.494  34.872  1.00  0.00           O  
ATOM   3575  CB  ASP A 233      76.600  93.235  32.207  1.00  0.00           C  
ATOM   3576  CG  ASP A 233      77.571  94.100  31.413  1.00  0.00           C  
ATOM   3577  OD1 ASP A 233      78.757  93.730  31.241  1.00  0.00           O  
ATOM   3578  OD2 ASP A 233      77.117  95.232  31.096  1.00  0.00           O1-
ATOM   3579  HN  ASP A 233      76.693  91.382  30.618  1.00  0.00           H  
ATOM   3580  HA  ASP A 233      78.162  91.919  32.904  1.00  0.00           H  
ATOM   3581  HB1 ASP A 233      76.255  93.779  33.107  1.00  0.00           H  
ATOM   3582  HB2 ASP A 233      75.732  93.031  31.546  1.00  0.00           H  
ATOM   3583  N   VAL A 234      75.728  90.052  33.416  1.00  0.00           N  
ATOM   3584  CA  VAL A 234      75.099  89.177  34.360  1.00  0.00           C  
ATOM   3585  C   VAL A 234      76.014  88.410  35.236  1.00  0.00           C  
ATOM   3586  O   VAL A 234      75.772  88.312  36.446  1.00  0.00           O  
ATOM   3587  CB  VAL A 234      74.142  88.246  33.676  1.00  0.00           C  
ATOM   3588  CG1 VAL A 234      72.951  89.030  33.093  1.00  0.00           C  
ATOM   3589  CG2 VAL A 234      73.525  87.215  34.640  1.00  0.00           C  
ATOM   3590  HN  VAL A 234      75.539  89.871  32.455  1.00  0.00           H  
ATOM   3591  HA  VAL A 234      74.566  89.842  35.032  1.00  0.00           H  
ATOM   3592  HB  VAL A 234      74.619  87.652  32.867  1.00  0.00           H  
ATOM   3593 1HG1 VAL A 234      73.288  89.645  32.233  1.00  0.00           H  
ATOM   3594 2HG1 VAL A 234      72.189  88.362  32.654  1.00  0.00           H  
ATOM   3595 3HG1 VAL A 234      72.497  89.695  33.858  1.00  0.00           H  
ATOM   3596 1HG2 VAL A 234      73.180  87.758  35.549  1.00  0.00           H  
ATOM   3597 2HG2 VAL A 234      74.268  86.450  34.940  1.00  0.00           H  
ATOM   3598 3HG2 VAL A 234      72.638  86.701  34.207  1.00  0.00           H  
ATOM   3599  N   ARG A 235      77.071  87.841  34.627  1.00  0.00           N  
ATOM   3600  CA  ARG A 235      78.230  87.216  35.199  1.00  0.00           C  
ATOM   3601  C   ARG A 235      78.661  87.713  36.540  1.00  0.00           C  
ATOM   3602  O   ARG A 235      79.024  86.989  37.473  1.00  0.00           O  
ATOM   3603  CB  ARG A 235      79.396  87.339  34.199  1.00  0.00           C  
ATOM   3604  CG  ARG A 235      80.737  86.818  34.724  1.00  0.00           C  
ATOM   3605  CD  ARG A 235      81.849  87.878  34.810  1.00  0.00           C  
ATOM   3606  NE  ARG A 235      82.080  88.298  33.391  1.00  0.00           N  
ATOM   3607  CZ  ARG A 235      81.958  89.558  32.893  1.00  0.00           C  
ATOM   3608  NH1 ARG A 235      81.565  90.620  33.657  1.00  0.00           N1+
ATOM   3609  NH2 ARG A 235      82.145  89.737  31.547  1.00  0.00           N  
ATOM   3610  HN  ARG A 235      77.107  87.948  33.642  1.00  0.00           H  
ATOM   3611  HA  ARG A 235      78.000  86.174  35.381  1.00  0.00           H  
ATOM   3612  HB1 ARG A 235      79.187  86.921  33.191  1.00  0.00           H  
ATOM   3613  HB2 ARG A 235      79.472  88.436  34.046  1.00  0.00           H  
ATOM   3614  HG1 ARG A 235      81.061  86.007  34.046  1.00  0.00           H  
ATOM   3615  HG2 ARG A 235      80.672  86.319  35.711  1.00  0.00           H  
ATOM   3616  HD1 ARG A 235      81.664  88.781  35.428  1.00  0.00           H  
ATOM   3617  HD2 ARG A 235      82.731  87.402  35.274  1.00  0.00           H  
ATOM   3618  HE  ARG A 235      82.175  87.623  32.666  1.00  0.00           H  
ATOM   3619 1HH1 ARG A 235      81.381  90.539  34.638  1.00  0.00           H  
ATOM   3620 2HH1 ARG A 235      81.355  91.512  33.251  1.00  0.00           H  
ATOM   3621 1HH2 ARG A 235      81.946  90.644  31.193  1.00  0.00           H  
ATOM   3622 2HH2 ARG A 235      82.279  88.954  30.945  1.00  0.00           H  
ATOM   3623  N   LEU A 236      78.804  89.043  36.666  1.00  0.00           N  
ATOM   3624  CA  LEU A 236      79.237  89.650  37.884  1.00  0.00           C  
ATOM   3625  C   LEU A 236      78.275  89.603  39.025  1.00  0.00           C  
ATOM   3626  O   LEU A 236      78.613  89.276  40.156  1.00  0.00           O  
ATOM   3627  CB  LEU A 236      79.603  91.105  37.573  1.00  0.00           C  
ATOM   3628  CG  LEU A 236      80.449  91.737  38.695  1.00  0.00           C  
ATOM   3629  CD1 LEU A 236      79.742  92.226  39.971  1.00  0.00           C  
ATOM   3630  CD2 LEU A 236      81.606  90.800  39.095  1.00  0.00           C  
ATOM   3631  HN  LEU A 236      78.584  89.676  35.931  1.00  0.00           H  
ATOM   3632  HA  LEU A 236      80.093  89.068  38.190  1.00  0.00           H  
ATOM   3633  HB1 LEU A 236      78.690  91.724  37.439  1.00  0.00           H  
ATOM   3634  HB2 LEU A 236      80.221  91.175  36.654  1.00  0.00           H  
ATOM   3635  HG  LEU A 236      80.877  92.679  38.291  1.00  0.00           H  
ATOM   3636 1HD1 LEU A 236      79.227  91.383  40.480  1.00  0.00           H  
ATOM   3637 2HD1 LEU A 236      79.061  93.051  39.677  1.00  0.00           H  
ATOM   3638 3HD1 LEU A 236      80.475  92.591  40.720  1.00  0.00           H  
ATOM   3639 1HD2 LEU A 236      82.196  90.382  38.252  1.00  0.00           H  
ATOM   3640 2HD2 LEU A 236      82.245  91.433  39.750  1.00  0.00           H  
ATOM   3641 3HD2 LEU A 236      81.274  89.909  39.686  1.00  0.00           H  
ATOM   3642  N   ILE A 237      77.019  89.933  38.660  1.00  0.00           N  
ATOM   3643  CA  ILE A 237      75.900  90.180  39.517  1.00  0.00           C  
ATOM   3644  C   ILE A 237      75.428  88.968  40.232  1.00  0.00           C  
ATOM   3645  O   ILE A 237      75.088  89.053  41.411  1.00  0.00           O  
ATOM   3646  CB  ILE A 237      74.845  91.043  38.913  1.00  0.00           C  
ATOM   3647  CG1 ILE A 237      75.273  92.497  39.157  1.00  0.00           C  
ATOM   3648  CG2 ILE A 237      73.405  90.755  39.363  1.00  0.00           C  
ATOM   3649  CD  ILE A 237      74.742  93.464  38.085  1.00  0.00           C  
ATOM   3650  HN  ILE A 237      76.792  90.226  37.731  1.00  0.00           H  
ATOM   3651  HA  ILE A 237      76.312  90.801  40.314  1.00  0.00           H  
ATOM   3652  HB  ILE A 237      74.864  90.928  37.803  1.00  0.00           H  
ATOM   3653 1HG1 ILE A 237      76.381  92.615  39.177  1.00  0.00           H  
ATOM   3654 2HG1 ILE A 237      74.908  92.824  40.151  1.00  0.00           H  
ATOM   3655 1HG2 ILE A 237      73.097  89.735  39.023  1.00  0.00           H  
ATOM   3656 2HG2 ILE A 237      72.694  91.521  38.973  1.00  0.00           H  
ATOM   3657 3HG2 ILE A 237      73.273  90.748  40.461  1.00  0.00           H  
ATOM   3658  HD1 ILE A 237      75.162  93.157  37.103  1.00  0.00           H  
ATOM   3659  HD2 ILE A 237      75.099  94.505  38.167  1.00  0.00           H  
ATOM   3660  HD3 ILE A 237      73.632  93.400  38.168  1.00  0.00           H  
ATOM   3661  N   PHE A 238      75.574  87.787  39.613  1.00  0.00           N  
ATOM   3662  CA  PHE A 238      75.666  86.547  40.322  1.00  0.00           C  
ATOM   3663  C   PHE A 238      76.753  86.302  41.310  1.00  0.00           C  
ATOM   3664  O   PHE A 238      76.471  85.852  42.424  1.00  0.00           O  
ATOM   3665  CB  PHE A 238      75.906  85.352  39.385  1.00  0.00           C  
ATOM   3666  CG  PHE A 238      74.789  85.092  38.421  1.00  0.00           C  
ATOM   3667  CD1 PHE A 238      75.113  84.628  37.176  1.00  0.00           C  
ATOM   3668  CD2 PHE A 238      73.470  85.356  38.692  1.00  0.00           C  
ATOM   3669  CE1 PHE A 238      74.148  84.307  36.253  1.00  0.00           C  
ATOM   3670  CE2 PHE A 238      72.504  85.087  37.752  1.00  0.00           C  
ATOM   3671  CZ  PHE A 238      72.822  84.478  36.556  1.00  0.00           C  
ATOM   3672  HN  PHE A 238      75.768  87.702  38.640  1.00  0.00           H  
ATOM   3673  HA  PHE A 238      74.752  86.373  40.865  1.00  0.00           H  
ATOM   3674  HB1 PHE A 238      76.820  85.580  38.806  1.00  0.00           H  
ATOM   3675  HB2 PHE A 238      76.018  84.377  39.912  1.00  0.00           H  
ATOM   3676  HD1 PHE A 238      76.114  84.294  36.951  1.00  0.00           H  
ATOM   3677  HD2 PHE A 238      73.050  85.823  39.574  1.00  0.00           H  
ATOM   3678  HE1 PHE A 238      74.445  83.887  35.300  1.00  0.00           H  
ATOM   3679  HE2 PHE A 238      71.499  85.400  37.995  1.00  0.00           H  
ATOM   3680  HZ  PHE A 238      72.065  84.155  35.850  1.00  0.00           H  
ATOM   3681  N   THR A 239      77.993  86.603  40.886  1.00  0.00           N  
ATOM   3682  CA  THR A 239      79.193  86.396  41.629  1.00  0.00           C  
ATOM   3683  C   THR A 239      79.369  87.221  42.854  1.00  0.00           C  
ATOM   3684  O   THR A 239      79.736  86.701  43.912  1.00  0.00           O  
ATOM   3685  CB  THR A 239      80.513  86.328  40.911  1.00  0.00           C  
ATOM   3686  CG2 THR A 239      80.529  85.178  39.900  1.00  0.00           C  
ATOM   3687  OG1 THR A 239      80.821  87.463  40.106  1.00  0.00           O  
ATOM   3688  HN  THR A 239      78.148  87.047  40.009  1.00  0.00           H  
ATOM   3689  HA  THR A 239      79.126  85.445  42.123  1.00  0.00           H  
ATOM   3690  HB  THR A 239      81.345  86.279  41.644  1.00  0.00           H  
ATOM   3691  HG1 THR A 239      80.530  87.286  39.213  1.00  0.00           H  
ATOM   3692 1HG2 THR A 239      79.778  85.331  39.086  1.00  0.00           H  
ATOM   3693 2HG2 THR A 239      81.489  84.986  39.373  1.00  0.00           H  
ATOM   3694 3HG2 THR A 239      80.172  84.248  40.387  1.00  0.00           H  
ATOM   3695  N   ILE A 240      79.024  88.521  42.763  1.00  0.00           N  
ATOM   3696  CA  ILE A 240      78.851  89.374  43.900  1.00  0.00           C  
ATOM   3697  C   ILE A 240      77.769  88.859  44.775  1.00  0.00           C  
ATOM   3698  O   ILE A 240      77.870  88.913  46.006  1.00  0.00           O  
ATOM   3699  CB  ILE A 240      78.678  90.817  43.523  1.00  0.00           C  
ATOM   3700  CG1 ILE A 240      78.684  91.711  44.768  1.00  0.00           C  
ATOM   3701  CG2 ILE A 240      77.445  91.170  42.669  1.00  0.00           C  
ATOM   3702  CD  ILE A 240      78.622  93.218  44.509  1.00  0.00           C  
ATOM   3703  HN  ILE A 240      78.809  88.940  41.883  1.00  0.00           H  
ATOM   3704  HA  ILE A 240      79.800  89.330  44.416  1.00  0.00           H  
ATOM   3705  HB  ILE A 240      79.608  91.080  42.977  1.00  0.00           H  
ATOM   3706 1HG1 ILE A 240      79.656  91.631  45.313  1.00  0.00           H  
ATOM   3707 2HG1 ILE A 240      77.852  91.442  45.447  1.00  0.00           H  
ATOM   3708 1HG2 ILE A 240      77.576  92.142  42.148  1.00  0.00           H  
ATOM   3709 2HG2 ILE A 240      76.550  91.168  43.324  1.00  0.00           H  
ATOM   3710 3HG2 ILE A 240      77.276  90.380  41.918  1.00  0.00           H  
ATOM   3711  HD1 ILE A 240      79.407  93.686  43.883  1.00  0.00           H  
ATOM   3712  HD2 ILE A 240      77.639  93.476  44.057  1.00  0.00           H  
ATOM   3713  HD3 ILE A 240      78.767  93.784  45.455  1.00  0.00           H  
ATOM   3714  N   MET A 241      76.640  88.398  44.209  1.00  0.00           N  
ATOM   3715  CA  MET A 241      75.467  88.101  44.976  1.00  0.00           C  
ATOM   3716  C   MET A 241      75.642  86.886  45.830  1.00  0.00           C  
ATOM   3717  O   MET A 241      75.341  86.963  47.020  1.00  0.00           O  
ATOM   3718  CB  MET A 241      74.129  88.159  44.229  1.00  0.00           C  
ATOM   3719  CG  MET A 241      72.922  88.088  45.172  1.00  0.00           C  
ATOM   3720  SD  MET A 241      72.834  89.428  46.404  1.00  0.00           S  
ATOM   3721  CE  MET A 241      72.290  88.509  47.869  1.00  0.00           C  
ATOM   3722  HN  MET A 241      76.604  88.326  43.210  1.00  0.00           H  
ATOM   3723  HA  MET A 241      75.360  88.934  45.662  1.00  0.00           H  
ATOM   3724  HB1 MET A 241      74.105  89.111  43.662  1.00  0.00           H  
ATOM   3725  HB2 MET A 241      74.074  87.326  43.498  1.00  0.00           H  
ATOM   3726  HG1 MET A 241      72.937  87.146  45.759  1.00  0.00           H  
ATOM   3727  HG2 MET A 241      71.976  88.085  44.592  1.00  0.00           H  
ATOM   3728  HE1 MET A 241      72.296  89.143  48.786  1.00  0.00           H  
ATOM   3729  HE2 MET A 241      72.932  87.626  48.088  1.00  0.00           H  
ATOM   3730  HE3 MET A 241      71.234  88.163  47.785  1.00  0.00           H  
ATOM   3731  N   ILE A 242      76.261  85.806  45.323  1.00  0.00           N  
ATOM   3732  CA  ILE A 242      76.621  84.648  46.076  1.00  0.00           C  
ATOM   3733  C   ILE A 242      77.680  84.988  47.073  1.00  0.00           C  
ATOM   3734  O   ILE A 242      77.702  84.415  48.157  1.00  0.00           O  
ATOM   3735  CB  ILE A 242      77.007  83.483  45.215  1.00  0.00           C  
ATOM   3736  CG1 ILE A 242      77.102  82.220  46.093  1.00  0.00           C  
ATOM   3737  CG2 ILE A 242      78.326  83.683  44.445  1.00  0.00           C  
ATOM   3738  CD  ILE A 242      76.743  80.932  45.362  1.00  0.00           C  
ATOM   3739  HN  ILE A 242      76.506  85.834  44.359  1.00  0.00           H  
ATOM   3740  HA  ILE A 242      75.749  84.314  46.619  1.00  0.00           H  
ATOM   3741  HB  ILE A 242      76.185  83.358  44.470  1.00  0.00           H  
ATOM   3742 1HG1 ILE A 242      76.392  82.304  46.930  1.00  0.00           H  
ATOM   3743 2HG1 ILE A 242      78.137  82.139  46.499  1.00  0.00           H  
ATOM   3744 1HG2 ILE A 242      78.434  82.853  43.719  1.00  0.00           H  
ATOM   3745 2HG2 ILE A 242      78.248  84.617  43.845  1.00  0.00           H  
ATOM   3746 3HG2 ILE A 242      79.213  83.650  45.111  1.00  0.00           H  
ATOM   3747  HD1 ILE A 242      75.657  80.864  45.165  1.00  0.00           H  
ATOM   3748  HD2 ILE A 242      77.181  80.899  44.350  1.00  0.00           H  
ATOM   3749  HD3 ILE A 242      76.988  80.029  45.979  1.00  0.00           H  
ATOM   3750  N   VAL A 243      78.578  85.957  46.825  1.00  0.00           N  
ATOM   3751  CA  VAL A 243      79.576  86.236  47.817  1.00  0.00           C  
ATOM   3752  C   VAL A 243      79.130  87.141  48.909  1.00  0.00           C  
ATOM   3753  O   VAL A 243      79.479  86.932  50.068  1.00  0.00           O  
ATOM   3754  CB  VAL A 243      80.865  86.619  47.139  1.00  0.00           C  
ATOM   3755  CG1 VAL A 243      81.989  86.295  48.132  1.00  0.00           C  
ATOM   3756  CG2 VAL A 243      80.933  88.102  46.752  1.00  0.00           C  
ATOM   3757  HN  VAL A 243      78.612  86.404  45.935  1.00  0.00           H  
ATOM   3758  HA  VAL A 243      79.791  85.324  48.352  1.00  0.00           H  
ATOM   3759  HB  VAL A 243      81.027  86.016  46.220  1.00  0.00           H  
ATOM   3760 1HG1 VAL A 243      82.968  86.495  47.633  1.00  0.00           H  
ATOM   3761 2HG1 VAL A 243      81.905  86.990  48.990  1.00  0.00           H  
ATOM   3762 3HG1 VAL A 243      81.952  85.272  48.562  1.00  0.00           H  
ATOM   3763 1HG2 VAL A 243      81.917  88.338  46.295  1.00  0.00           H  
ATOM   3764 2HG2 VAL A 243      80.195  88.391  45.978  1.00  0.00           H  
ATOM   3765 3HG2 VAL A 243      80.827  88.789  47.618  1.00  0.00           H  
ATOM   3766  N   TYR A 244      78.205  88.079  48.615  1.00  0.00           N  
ATOM   3767  CA  TYR A 244      77.530  88.891  49.584  1.00  0.00           C  
ATOM   3768  C   TYR A 244      76.752  88.032  50.525  1.00  0.00           C  
ATOM   3769  O   TYR A 244      76.668  88.191  51.737  1.00  0.00           O  
ATOM   3770  CB  TYR A 244      76.566  89.857  48.880  1.00  0.00           C  
ATOM   3771  CG  TYR A 244      76.666  91.260  49.361  1.00  0.00           C  
ATOM   3772  CD1 TYR A 244      77.389  92.230  48.697  1.00  0.00           C  
ATOM   3773  CD2 TYR A 244      75.728  91.672  50.294  1.00  0.00           C  
ATOM   3774  CE1 TYR A 244      77.247  93.569  48.966  1.00  0.00           C  
ATOM   3775  CE2 TYR A 244      75.555  93.006  50.572  1.00  0.00           C  
ATOM   3776  CZ  TYR A 244      76.361  93.937  49.958  1.00  0.00           C  
ATOM   3777  OH  TYR A 244      76.063  95.266  50.321  1.00  0.00           O  
ATOM   3778  HN  TYR A 244      77.984  88.230  47.657  1.00  0.00           H  
ATOM   3779  HA  TYR A 244      78.263  89.409  50.183  1.00  0.00           H  
ATOM   3780  HB1 TYR A 244      75.500  89.521  48.946  1.00  0.00           H  
ATOM   3781  HB2 TYR A 244      76.772  89.880  47.795  1.00  0.00           H  
ATOM   3782  HD1 TYR A 244      78.067  91.913  47.923  1.00  0.00           H  
ATOM   3783  HD2 TYR A 244      75.149  90.923  50.797  1.00  0.00           H  
ATOM   3784  HE1 TYR A 244      77.777  94.321  48.401  1.00  0.00           H  
ATOM   3785  HE2 TYR A 244      74.790  93.230  51.297  1.00  0.00           H  
ATOM   3786  HH  TYR A 244      76.889  95.746  50.389  1.00  0.00           H  
ATOM   3787  N   PHE A 245      76.132  87.005  49.924  1.00  0.00           N  
ATOM   3788  CA  PHE A 245      75.418  85.907  50.510  1.00  0.00           C  
ATOM   3789  C   PHE A 245      76.312  85.017  51.317  1.00  0.00           C  
ATOM   3790  O   PHE A 245      75.930  84.627  52.412  1.00  0.00           O  
ATOM   3791  CB  PHE A 245      74.580  85.368  49.345  1.00  0.00           C  
ATOM   3792  CG  PHE A 245      73.849  84.066  49.424  1.00  0.00           C  
ATOM   3793  CD1 PHE A 245      73.262  83.624  48.263  1.00  0.00           C  
ATOM   3794  CD2 PHE A 245      73.670  83.282  50.538  1.00  0.00           C  
ATOM   3795  CE1 PHE A 245      72.687  82.382  48.131  1.00  0.00           C  
ATOM   3796  CE2 PHE A 245      73.104  82.034  50.445  1.00  0.00           C  
ATOM   3797  CZ  PHE A 245      72.615  81.568  49.246  1.00  0.00           C  
ATOM   3798  HN  PHE A 245      76.249  86.884  48.947  1.00  0.00           H  
ATOM   3799  HA  PHE A 245      74.715  86.357  51.192  1.00  0.00           H  
ATOM   3800  HB1 PHE A 245      73.841  86.151  49.056  1.00  0.00           H  
ATOM   3801  HB2 PHE A 245      75.332  85.233  48.545  1.00  0.00           H  
ATOM   3802  HD1 PHE A 245      73.233  84.293  47.416  1.00  0.00           H  
ATOM   3803  HD2 PHE A 245      73.971  83.530  51.547  1.00  0.00           H  
ATOM   3804  HE1 PHE A 245      72.279  82.055  47.184  1.00  0.00           H  
ATOM   3805  HE2 PHE A 245      73.118  81.339  51.270  1.00  0.00           H  
ATOM   3806  HZ  PHE A 245      72.158  80.596  49.165  1.00  0.00           H  
ATOM   3807  N   LEU A 246      77.550  84.738  50.883  1.00  0.00           N  
ATOM   3808  CA  LEU A 246      78.412  83.887  51.652  1.00  0.00           C  
ATOM   3809  C   LEU A 246      79.203  84.554  52.724  1.00  0.00           C  
ATOM   3810  O   LEU A 246      79.469  83.922  53.741  1.00  0.00           O  
ATOM   3811  CB  LEU A 246      79.290  83.027  50.716  1.00  0.00           C  
ATOM   3812  CG  LEU A 246      79.119  81.528  51.029  1.00  0.00           C  
ATOM   3813  CD1 LEU A 246      79.959  81.175  52.272  1.00  0.00           C  
ATOM   3814  CD2 LEU A 246      77.683  81.002  51.101  1.00  0.00           C  
ATOM   3815  HN  LEU A 246      77.805  84.996  49.955  1.00  0.00           H  
ATOM   3816  HA  LEU A 246      77.818  83.177  52.217  1.00  0.00           H  
ATOM   3817  HB1 LEU A 246      78.990  83.240  49.669  1.00  0.00           H  
ATOM   3818  HB2 LEU A 246      80.359  83.325  50.748  1.00  0.00           H  
ATOM   3819  HG  LEU A 246      79.602  80.964  50.202  1.00  0.00           H  
ATOM   3820 1HD1 LEU A 246      79.440  81.483  53.201  1.00  0.00           H  
ATOM   3821 2HD1 LEU A 246      80.096  80.066  52.340  1.00  0.00           H  
ATOM   3822 3HD1 LEU A 246      80.968  81.642  52.214  1.00  0.00           H  
ATOM   3823 1HD2 LEU A 246      77.704  79.910  50.956  1.00  0.00           H  
ATOM   3824 2HD2 LEU A 246      77.165  81.154  52.079  1.00  0.00           H  
ATOM   3825 3HD2 LEU A 246      77.167  81.502  50.257  1.00  0.00           H  
ATOM   3826  N   PHE A 247      79.556  85.849  52.673  1.00  0.00           N  
ATOM   3827  CA  PHE A 247      80.005  86.539  53.837  1.00  0.00           C  
ATOM   3828  C   PHE A 247      79.041  86.482  54.978  1.00  0.00           C  
ATOM   3829  O   PHE A 247      79.387  86.314  56.150  1.00  0.00           O  
ATOM   3830  CB  PHE A 247      80.419  87.970  53.456  1.00  0.00           C  
ATOM   3831  CG  PHE A 247      81.724  88.046  52.748  1.00  0.00           C  
ATOM   3832  CD1 PHE A 247      82.895  87.661  53.367  1.00  0.00           C  
ATOM   3833  CD2 PHE A 247      81.861  88.516  51.450  1.00  0.00           C  
ATOM   3834  CE1 PHE A 247      84.118  87.795  52.761  1.00  0.00           C  
ATOM   3835  CE2 PHE A 247      83.066  88.724  50.848  1.00  0.00           C  
ATOM   3836  CZ  PHE A 247      84.221  88.368  51.510  1.00  0.00           C  
ATOM   3837  HN  PHE A 247      79.431  86.313  51.799  1.00  0.00           H  
ATOM   3838  HA  PHE A 247      80.889  86.067  54.251  1.00  0.00           H  
ATOM   3839  HB1 PHE A 247      79.628  88.373  52.799  1.00  0.00           H  
ATOM   3840  HB2 PHE A 247      80.478  88.670  54.319  1.00  0.00           H  
ATOM   3841  HD1 PHE A 247      82.875  87.304  54.385  1.00  0.00           H  
ATOM   3842  HD2 PHE A 247      80.941  88.777  50.940  1.00  0.00           H  
ATOM   3843  HE1 PHE A 247      84.968  87.431  53.312  1.00  0.00           H  
ATOM   3844  HE2 PHE A 247      83.160  89.098  49.834  1.00  0.00           H  
ATOM   3845  HZ  PHE A 247      85.192  88.475  51.054  1.00  0.00           H  
ATOM   3846  N   TRP A 248      77.744  86.584  54.646  1.00  0.00           N  
ATOM   3847  CA  TRP A 248      76.679  86.631  55.591  1.00  0.00           C  
ATOM   3848  C   TRP A 248      76.122  85.312  56.025  1.00  0.00           C  
ATOM   3849  O   TRP A 248      75.795  85.242  57.204  1.00  0.00           O  
ATOM   3850  CB  TRP A 248      75.580  87.467  54.904  1.00  0.00           C  
ATOM   3851  CG  TRP A 248      74.910  88.467  55.786  1.00  0.00           C  
ATOM   3852  CD1 TRP A 248      74.837  88.470  57.147  1.00  0.00           C  
ATOM   3853  CD2 TRP A 248      74.490  89.773  55.372  1.00  0.00           C  
ATOM   3854  CE2 TRP A 248      74.249  90.526  56.510  1.00  0.00           C  
ATOM   3855  CE3 TRP A 248      74.361  90.355  54.155  1.00  0.00           C  
ATOM   3856  NE1 TRP A 248      74.408  89.695  57.590  1.00  0.00           N  
ATOM   3857  CZ2 TRP A 248      73.885  91.838  56.439  1.00  0.00           C  
ATOM   3858  CZ3 TRP A 248      74.082  91.693  54.078  1.00  0.00           C  
ATOM   3859  CH2 TRP A 248      73.830  92.438  55.205  1.00  0.00           C  
ATOM   3860  HN  TRP A 248      77.498  86.709  53.685  1.00  0.00           H  
ATOM   3861  HA  TRP A 248      77.014  87.169  56.460  1.00  0.00           H  
ATOM   3862  HB1 TRP A 248      76.009  88.083  54.087  1.00  0.00           H  
ATOM   3863  HB2 TRP A 248      74.809  86.801  54.464  1.00  0.00           H  
ATOM   3864  HD1 TRP A 248      75.078  87.665  57.821  1.00  0.00           H  
ATOM   3865  HE1 TRP A 248      74.465  89.993  58.515  1.00  0.00           H  
ATOM   3866  HE3 TRP A 248      74.430  89.747  53.262  1.00  0.00           H  
ATOM   3867  HZ2 TRP A 248      73.634  92.396  57.333  1.00  0.00           H  
ATOM   3868  HZ3 TRP A 248      74.049  92.217  53.131  1.00  0.00           H  
ATOM   3869  HH2 TRP A 248      73.528  93.473  55.147  1.00  0.00           H  
ATOM   3870  N   ALA A 249      75.949  84.263  55.205  1.00  0.00           N  
ATOM   3871  CA  ALA A 249      75.061  83.179  55.466  1.00  0.00           C  
ATOM   3872  C   ALA A 249      75.423  82.364  56.664  1.00  0.00           C  
ATOM   3873  O   ALA A 249      74.532  82.057  57.448  1.00  0.00           O  
ATOM   3874  CB  ALA A 249      74.773  82.410  54.171  1.00  0.00           C  
ATOM   3875  HN  ALA A 249      76.242  84.333  54.256  1.00  0.00           H  
ATOM   3876  HA  ALA A 249      74.145  83.655  55.762  1.00  0.00           H  
ATOM   3877  HB1 ALA A 249      74.028  81.618  54.405  1.00  0.00           H  
ATOM   3878  HB2 ALA A 249      74.380  83.097  53.394  1.00  0.00           H  
ATOM   3879  HB3 ALA A 249      75.634  81.841  53.746  1.00  0.00           H  
ATOM   3880  N   PRO A 250      76.654  82.063  56.970  1.00  0.00           N  
ATOM   3881  CA  PRO A 250      76.982  81.336  58.163  1.00  0.00           C  
ATOM   3882  C   PRO A 250      76.792  82.208  59.360  1.00  0.00           C  
ATOM   3883  O   PRO A 250      76.438  81.633  60.393  1.00  0.00           O  
ATOM   3884  CB  PRO A 250      78.424  80.865  58.052  1.00  0.00           C  
ATOM   3885  CG  PRO A 250      78.572  80.697  56.531  1.00  0.00           C  
ATOM   3886  CD  PRO A 250      77.696  81.830  55.981  1.00  0.00           C  
ATOM   3887  HA  PRO A 250      76.358  80.464  58.235  1.00  0.00           H  
ATOM   3888  HB1 PRO A 250      78.655  79.937  58.617  1.00  0.00           H  
ATOM   3889  HB2 PRO A 250      79.155  81.590  58.475  1.00  0.00           H  
ATOM   3890  HG1 PRO A 250      79.639  80.725  56.223  1.00  0.00           H  
ATOM   3891  HG2 PRO A 250      78.212  79.680  56.280  1.00  0.00           H  
ATOM   3892  HD1 PRO A 250      78.309  82.754  55.923  1.00  0.00           H  
ATOM   3893  HD2 PRO A 250      77.312  81.513  54.986  1.00  0.00           H  
ATOM   3894  N   TYR A 251      77.007  83.527  59.317  1.00  0.00           N  
ATOM   3895  CA  TYR A 251      76.642  84.430  60.372  1.00  0.00           C  
ATOM   3896  C   TYR A 251      75.158  84.437  60.519  1.00  0.00           C  
ATOM   3897  O   TYR A 251      74.672  84.267  61.636  1.00  0.00           O  
ATOM   3898  CB  TYR A 251      77.419  85.751  60.205  1.00  0.00           C  
ATOM   3899  CG  TYR A 251      76.802  87.055  60.557  1.00  0.00           C  
ATOM   3900  CD1 TYR A 251      76.073  87.293  61.695  1.00  0.00           C  
ATOM   3901  CD2 TYR A 251      76.995  88.049  59.609  1.00  0.00           C  
ATOM   3902  CE1 TYR A 251      75.606  88.570  61.930  1.00  0.00           C  
ATOM   3903  CE2 TYR A 251      76.569  89.328  59.845  1.00  0.00           C  
ATOM   3904  CZ  TYR A 251      75.868  89.550  61.003  1.00  0.00           C  
ATOM   3905  OH  TYR A 251      75.429  90.874  61.221  1.00  0.00           O  
ATOM   3906  HN  TYR A 251      77.344  83.908  58.461  1.00  0.00           H  
ATOM   3907  HA  TYR A 251      76.961  84.088  61.340  1.00  0.00           H  
ATOM   3908  HB1 TYR A 251      78.278  85.740  60.911  1.00  0.00           H  
ATOM   3909  HB2 TYR A 251      77.897  85.832  59.201  1.00  0.00           H  
ATOM   3910  HD1 TYR A 251      75.949  86.555  62.473  1.00  0.00           H  
ATOM   3911  HD2 TYR A 251      77.505  87.854  58.678  1.00  0.00           H  
ATOM   3912  HE1 TYR A 251      75.098  88.774  62.872  1.00  0.00           H  
ATOM   3913  HE2 TYR A 251      76.775  90.128  59.144  1.00  0.00           H  
ATOM   3914  HH  TYR A 251      74.858  90.878  61.987  1.00  0.00           H  
ATOM   3915  N   ASN A 252      74.387  84.451  59.424  1.00  0.00           N  
ATOM   3916  CA  ASN A 252      72.951  84.432  59.391  1.00  0.00           C  
ATOM   3917  C   ASN A 252      72.329  83.217  59.971  1.00  0.00           C  
ATOM   3918  O   ASN A 252      71.358  83.261  60.727  1.00  0.00           O  
ATOM   3919  CB  ASN A 252      72.481  84.674  57.950  1.00  0.00           C  
ATOM   3920  CG  ASN A 252      71.340  85.677  57.855  1.00  0.00           C  
ATOM   3921  ND2 ASN A 252      71.734  86.978  57.906  1.00  0.00           N  
ATOM   3922  OD1 ASN A 252      70.162  85.378  57.689  1.00  0.00           O  
ATOM   3923  HN  ASN A 252      74.802  84.647  58.537  1.00  0.00           H  
ATOM   3924  HA  ASN A 252      72.609  85.251  60.019  1.00  0.00           H  
ATOM   3925  HB1 ASN A 252      72.208  83.721  57.435  1.00  0.00           H  
ATOM   3926  HB2 ASN A 252      73.271  85.052  57.277  1.00  0.00           H  
ATOM   3927 1HD2 ASN A 252      71.064  87.726  57.928  1.00  0.00           H  
ATOM   3928 2HD2 ASN A 252      72.701  87.216  57.881  1.00  0.00           H  
ATOM   3929  N   ILE A 253      72.852  82.017  59.663  1.00  0.00           N  
ATOM   3930  CA  ILE A 253      72.491  80.863  60.425  1.00  0.00           C  
ATOM   3931  C   ILE A 253      72.963  80.797  61.838  1.00  0.00           C  
ATOM   3932  O   ILE A 253      72.129  80.475  62.674  1.00  0.00           O  
ATOM   3933  CB  ILE A 253      72.573  79.548  59.705  1.00  0.00           C  
ATOM   3934  CG1 ILE A 253      72.006  78.312  60.425  1.00  0.00           C  
ATOM   3935  CG2 ILE A 253      74.052  79.314  59.331  1.00  0.00           C  
ATOM   3936  CD  ILE A 253      71.350  77.182  59.646  1.00  0.00           C  
ATOM   3937  HN  ILE A 253      73.424  81.904  58.859  1.00  0.00           H  
ATOM   3938  HA  ILE A 253      71.424  80.871  60.534  1.00  0.00           H  
ATOM   3939  HB  ILE A 253      72.008  79.647  58.762  1.00  0.00           H  
ATOM   3940 1HG1 ILE A 253      71.206  78.731  61.072  1.00  0.00           H  
ATOM   3941 2HG1 ILE A 253      72.797  77.977  61.137  1.00  0.00           H  
ATOM   3942 1HG2 ILE A 253      74.704  79.183  60.224  1.00  0.00           H  
ATOM   3943 2HG2 ILE A 253      74.125  78.458  58.622  1.00  0.00           H  
ATOM   3944 3HG2 ILE A 253      74.424  80.141  58.687  1.00  0.00           H  
ATOM   3945  HD1 ILE A 253      72.019  76.975  58.789  1.00  0.00           H  
ATOM   3946  HD2 ILE A 253      71.236  76.260  60.271  1.00  0.00           H  
ATOM   3947  HD3 ILE A 253      70.361  77.461  59.215  1.00  0.00           H  
ATOM   3948  N   VAL A 254      74.212  81.171  62.191  1.00  0.00           N  
ATOM   3949  CA  VAL A 254      74.652  81.094  63.553  1.00  0.00           C  
ATOM   3950  C   VAL A 254      74.020  82.130  64.418  1.00  0.00           C  
ATOM   3951  O   VAL A 254      73.810  81.925  65.611  1.00  0.00           O  
ATOM   3952  CB  VAL A 254      76.118  81.079  63.836  1.00  0.00           C  
ATOM   3953  CG1 VAL A 254      76.774  79.898  63.082  1.00  0.00           C  
ATOM   3954  CG2 VAL A 254      76.791  82.436  63.558  1.00  0.00           C  
ATOM   3955  HN  VAL A 254      74.829  81.609  61.548  1.00  0.00           H  
ATOM   3956  HA  VAL A 254      74.238  80.172  63.938  1.00  0.00           H  
ATOM   3957  HB  VAL A 254      76.175  80.876  64.926  1.00  0.00           H  
ATOM   3958 1HG1 VAL A 254      76.046  79.061  63.063  1.00  0.00           H  
ATOM   3959 2HG1 VAL A 254      76.963  80.177  62.023  1.00  0.00           H  
ATOM   3960 3HG1 VAL A 254      77.720  79.554  63.547  1.00  0.00           H  
ATOM   3961 1HG2 VAL A 254      77.667  82.628  64.229  1.00  0.00           H  
ATOM   3962 2HG2 VAL A 254      76.139  83.300  63.769  1.00  0.00           H  
ATOM   3963 3HG2 VAL A 254      77.182  82.535  62.523  1.00  0.00           H  
ATOM   3964  N   LEU A 255      73.556  83.234  63.819  1.00  0.00           N  
ATOM   3965  CA  LEU A 255      72.768  84.231  64.466  1.00  0.00           C  
ATOM   3966  C   LEU A 255      71.420  83.719  64.842  1.00  0.00           C  
ATOM   3967  O   LEU A 255      71.018  83.909  65.987  1.00  0.00           O  
ATOM   3968  CB  LEU A 255      72.702  85.424  63.503  1.00  0.00           C  
ATOM   3969  CG  LEU A 255      72.379  86.850  63.993  1.00  0.00           C  
ATOM   3970  CD1 LEU A 255      72.240  87.837  62.824  1.00  0.00           C  
ATOM   3971  CD2 LEU A 255      71.077  86.918  64.812  1.00  0.00           C  
ATOM   3972  HN  LEU A 255      73.778  83.538  62.893  1.00  0.00           H  
ATOM   3973  HA  LEU A 255      73.307  84.549  65.346  1.00  0.00           H  
ATOM   3974  HB1 LEU A 255      73.737  85.606  63.115  1.00  0.00           H  
ATOM   3975  HB2 LEU A 255      72.093  85.222  62.599  1.00  0.00           H  
ATOM   3976  HG  LEU A 255      73.209  87.183  64.662  1.00  0.00           H  
ATOM   3977 1HD1 LEU A 255      73.195  87.843  62.250  1.00  0.00           H  
ATOM   3978 2HD1 LEU A 255      71.987  88.851  63.207  1.00  0.00           H  
ATOM   3979 3HD1 LEU A 255      71.353  87.538  62.245  1.00  0.00           H  
ATOM   3980 1HD2 LEU A 255      70.271  86.550  64.141  1.00  0.00           H  
ATOM   3981 2HD2 LEU A 255      71.137  86.319  65.745  1.00  0.00           H  
ATOM   3982 3HD2 LEU A 255      70.867  87.945  65.187  1.00  0.00           H  
ATOM   3983  N   LEU A 256      70.719  82.949  63.986  1.00  0.00           N  
ATOM   3984  CA  LEU A 256      69.398  82.526  64.329  1.00  0.00           C  
ATOM   3985  C   LEU A 256      69.422  81.382  65.284  1.00  0.00           C  
ATOM   3986  O   LEU A 256      68.471  81.130  66.011  1.00  0.00           O  
ATOM   3987  CB  LEU A 256      68.545  82.126  63.114  1.00  0.00           C  
ATOM   3988  CG  LEU A 256      67.027  82.122  63.349  1.00  0.00           C  
ATOM   3989  CD1 LEU A 256      66.346  82.101  61.964  1.00  0.00           C  
ATOM   3990  CD2 LEU A 256      66.517  83.381  64.073  1.00  0.00           C  
ATOM   3991  HN  LEU A 256      71.062  82.846  63.057  1.00  0.00           H  
ATOM   3992  HA  LEU A 256      69.029  83.410  64.831  1.00  0.00           H  
ATOM   3993  HB1 LEU A 256      68.717  82.839  62.285  1.00  0.00           H  
ATOM   3994  HB2 LEU A 256      68.893  81.135  62.735  1.00  0.00           H  
ATOM   3995  HG  LEU A 256      66.792  81.204  63.931  1.00  0.00           H  
ATOM   3996 1HD1 LEU A 256      66.769  82.936  61.362  1.00  0.00           H  
ATOM   3997 2HD1 LEU A 256      66.692  81.195  61.411  1.00  0.00           H  
ATOM   3998 3HD1 LEU A 256      65.262  82.351  62.010  1.00  0.00           H  
ATOM   3999 1HD2 LEU A 256      66.844  83.377  65.135  1.00  0.00           H  
ATOM   4000 2HD2 LEU A 256      66.929  84.272  63.565  1.00  0.00           H  
ATOM   4001 3HD2 LEU A 256      65.423  83.507  64.020  1.00  0.00           H  
ATOM   4002  N   LEU A 257      70.551  80.663  65.418  1.00  0.00           N  
ATOM   4003  CA  LEU A 257      70.820  79.705  66.443  1.00  0.00           C  
ATOM   4004  C   LEU A 257      71.097  80.247  67.802  1.00  0.00           C  
ATOM   4005  O   LEU A 257      71.027  79.553  68.815  1.00  0.00           O  
ATOM   4006  CB  LEU A 257      72.011  78.822  66.026  1.00  0.00           C  
ATOM   4007  CG  LEU A 257      71.765  78.057  64.713  1.00  0.00           C  
ATOM   4008  CD1 LEU A 257      73.100  77.413  64.306  1.00  0.00           C  
ATOM   4009  CD2 LEU A 257      70.659  76.992  64.817  1.00  0.00           C  
ATOM   4010  HN  LEU A 257      71.290  80.815  64.769  1.00  0.00           H  
ATOM   4011  HA  LEU A 257      69.930  79.116  66.627  1.00  0.00           H  
ATOM   4012  HB1 LEU A 257      72.203  78.096  66.844  1.00  0.00           H  
ATOM   4013  HB2 LEU A 257      72.876  79.504  65.898  1.00  0.00           H  
ATOM   4014  HG  LEU A 257      71.442  78.735  63.898  1.00  0.00           H  
ATOM   4015 1HD1 LEU A 257      73.889  78.180  64.172  1.00  0.00           H  
ATOM   4016 2HD1 LEU A 257      72.964  76.792  63.397  1.00  0.00           H  
ATOM   4017 3HD1 LEU A 257      73.448  76.711  65.111  1.00  0.00           H  
ATOM   4018 1HD2 LEU A 257      69.655  77.462  64.860  1.00  0.00           H  
ATOM   4019 2HD2 LEU A 257      70.688  76.330  63.930  1.00  0.00           H  
ATOM   4020 3HD2 LEU A 257      70.869  76.313  65.659  1.00  0.00           H  
ATOM   4021  N   ASN A 258      71.352  81.571  67.881  1.00  0.00           N  
ATOM   4022  CA  ASN A 258      71.604  82.250  69.109  1.00  0.00           C  
ATOM   4023  C   ASN A 258      70.427  82.889  69.750  1.00  0.00           C  
ATOM   4024  O   ASN A 258      70.458  83.402  70.869  1.00  0.00           O  
ATOM   4025  CB  ASN A 258      72.683  83.322  68.833  1.00  0.00           C  
ATOM   4026  CG  ASN A 258      73.318  83.702  70.161  1.00  0.00           C  
ATOM   4027  ND2 ASN A 258      74.178  82.832  70.769  1.00  0.00           N  
ATOM   4028  OD1 ASN A 258      73.044  84.781  70.669  1.00  0.00           O  
ATOM   4029  HN  ASN A 258      71.277  82.162  67.087  1.00  0.00           H  
ATOM   4030  HA  ASN A 258      71.948  81.515  69.820  1.00  0.00           H  
ATOM   4031  HB1 ASN A 258      73.516  82.915  68.208  1.00  0.00           H  
ATOM   4032  HB2 ASN A 258      72.204  84.240  68.441  1.00  0.00           H  
ATOM   4033 1HD2 ASN A 258      74.906  83.210  71.348  1.00  0.00           H  
ATOM   4034 2HD2 ASN A 258      74.018  81.862  70.647  1.00  0.00           H  
ATOM   4035  N   THR A 259      69.271  82.891  69.054  1.00  0.00           N  
ATOM   4036  CA  THR A 259      68.069  83.278  69.717  1.00  0.00           C  
ATOM   4037  C   THR A 259      66.994  82.254  69.615  1.00  0.00           C  
ATOM   4038  O   THR A 259      66.713  81.570  70.593  1.00  0.00           O  
ATOM   4039  CB  THR A 259      67.509  84.600  69.291  1.00  0.00           C  
ATOM   4040  CG2 THR A 259      68.395  85.701  69.914  1.00  0.00           C  
ATOM   4041  OG1 THR A 259      67.714  84.759  67.894  1.00  0.00           O  
ATOM   4042  HN  THR A 259      69.216  82.605  68.100  1.00  0.00           H  
ATOM   4043  HA  THR A 259      68.168  83.313  70.796  1.00  0.00           H  
ATOM   4044  HB  THR A 259      66.449  84.777  69.572  1.00  0.00           H  
ATOM   4045  HG1 THR A 259      68.656  84.621  67.791  1.00  0.00           H  
ATOM   4046 1HG2 THR A 259      67.889  86.655  69.654  1.00  0.00           H  
ATOM   4047 2HG2 THR A 259      68.341  85.558  71.006  1.00  0.00           H  
ATOM   4048 3HG2 THR A 259      69.445  85.685  69.543  1.00  0.00           H  
ATOM   4049  N   PHE A 260      66.371  82.065  68.441  1.00  0.00           N  
ATOM   4050  CA  PHE A 260      65.355  81.079  68.232  1.00  0.00           C  
ATOM   4051  C   PHE A 260      65.728  79.666  68.537  1.00  0.00           C  
ATOM   4052  O   PHE A 260      65.041  78.960  69.270  1.00  0.00           O  
ATOM   4053  CB  PHE A 260      64.778  81.124  66.805  1.00  0.00           C  
ATOM   4054  CG  PHE A 260      63.806  80.033  66.530  1.00  0.00           C  
ATOM   4055  CD1 PHE A 260      63.906  79.070  65.544  1.00  0.00           C  
ATOM   4056  CD2 PHE A 260      62.727  79.988  67.378  1.00  0.00           C  
ATOM   4057  CE1 PHE A 260      63.081  77.976  65.515  1.00  0.00           C  
ATOM   4058  CE2 PHE A 260      61.772  79.005  67.262  1.00  0.00           C  
ATOM   4059  CZ  PHE A 260      61.991  77.984  66.366  1.00  0.00           C  
ATOM   4060  HN  PHE A 260      66.658  82.698  67.730  1.00  0.00           H  
ATOM   4061  HA  PHE A 260      64.628  81.292  69.008  1.00  0.00           H  
ATOM   4062  HB1 PHE A 260      65.620  81.049  66.082  1.00  0.00           H  
ATOM   4063  HB2 PHE A 260      64.182  82.036  66.639  1.00  0.00           H  
ATOM   4064  HD1 PHE A 260      64.811  79.077  64.940  1.00  0.00           H  
ATOM   4065  HD2 PHE A 260      62.550  80.770  68.099  1.00  0.00           H  
ATOM   4066  HE1 PHE A 260      63.300  77.196  64.806  1.00  0.00           H  
ATOM   4067  HE2 PHE A 260      60.925  78.933  67.924  1.00  0.00           H  
ATOM   4068  HZ  PHE A 260      61.288  77.167  66.289  1.00  0.00           H  
ATOM   4069  N   GLN A 261      66.864  79.201  67.987  1.00  0.00           N  
ATOM   4070  CA  GLN A 261      67.236  77.836  68.205  1.00  0.00           C  
ATOM   4071  C   GLN A 261      67.948  77.734  69.522  1.00  0.00           C  
ATOM   4072  O   GLN A 261      68.009  76.652  70.101  1.00  0.00           O  
ATOM   4073  CB  GLN A 261      68.047  77.365  66.993  1.00  0.00           C  
ATOM   4074  CG  GLN A 261      67.639  75.991  66.445  1.00  0.00           C  
ATOM   4075  CD  GLN A 261      67.779  74.882  67.475  1.00  0.00           C  
ATOM   4076  NE2 GLN A 261      69.058  74.503  67.748  1.00  0.00           N  
ATOM   4077  OE1 GLN A 261      66.826  74.253  67.925  1.00  0.00           O  
ATOM   4078  HN  GLN A 261      67.397  79.735  67.337  1.00  0.00           H  
ATOM   4079  HA  GLN A 261      66.347  77.244  68.288  1.00  0.00           H  
ATOM   4080  HB1 GLN A 261      67.807  78.107  66.204  1.00  0.00           H  
ATOM   4081  HB2 GLN A 261      69.128  77.358  67.244  1.00  0.00           H  
ATOM   4082  HG1 GLN A 261      66.573  76.080  66.139  1.00  0.00           H  
ATOM   4083  HG2 GLN A 261      68.224  75.709  65.550  1.00  0.00           H  
ATOM   4084 1HE2 GLN A 261      69.761  74.793  67.096  1.00  0.00           H  
ATOM   4085 2HE2 GLN A 261      69.255  73.788  68.406  1.00  0.00           H  
ATOM   4086  N   GLU A 262      68.433  78.860  70.075  1.00  0.00           N  
ATOM   4087  CA  GLU A 262      68.999  78.795  71.381  1.00  0.00           C  
ATOM   4088  C   GLU A 262      67.967  78.286  72.338  1.00  0.00           C  
ATOM   4089  O   GLU A 262      68.083  77.295  73.066  1.00  0.00           O  
ATOM   4090  CB  GLU A 262      69.584  80.083  71.978  1.00  0.00           C  
ATOM   4091  CG  GLU A 262      70.234  79.697  73.305  1.00  0.00           C  
ATOM   4092  CD  GLU A 262      71.007  80.846  73.948  1.00  0.00           C  
ATOM   4093  OE1 GLU A 262      72.245  80.680  74.063  1.00  0.00           O  
ATOM   4094  OE2 GLU A 262      70.355  81.848  74.359  1.00  0.00           O1-
ATOM   4095  HN  GLU A 262      68.481  79.705  69.553  1.00  0.00           H  
ATOM   4096  HA  GLU A 262      69.780  78.053  71.423  1.00  0.00           H  
ATOM   4097  HB1 GLU A 262      70.375  80.530  71.341  1.00  0.00           H  
ATOM   4098  HB2 GLU A 262      68.756  80.810  72.124  1.00  0.00           H  
ATOM   4099  HG1 GLU A 262      69.474  79.379  74.053  1.00  0.00           H  
ATOM   4100  HG2 GLU A 262      70.976  78.885  73.150  1.00  0.00           H  
ATOM   4101  N   PHE A 263      66.782  78.926  72.298  1.00  0.00           N  
ATOM   4102  CA  PHE A 263      65.792  78.772  73.311  1.00  0.00           C  
ATOM   4103  C   PHE A 263      64.815  77.699  72.947  1.00  0.00           C  
ATOM   4104  O   PHE A 263      63.806  77.403  73.579  1.00  0.00           O  
ATOM   4105  CB  PHE A 263      65.210  80.113  73.777  1.00  0.00           C  
ATOM   4106  CG  PHE A 263      64.590  81.106  72.855  1.00  0.00           C  
ATOM   4107  CD1 PHE A 263      64.717  82.464  73.042  1.00  0.00           C  
ATOM   4108  CD2 PHE A 263      63.707  80.619  71.913  1.00  0.00           C  
ATOM   4109  CE1 PHE A 263      63.961  83.335  72.298  1.00  0.00           C  
ATOM   4110  CE2 PHE A 263      62.898  81.486  71.217  1.00  0.00           C  
ATOM   4111  CZ  PHE A 263      63.004  82.845  71.444  1.00  0.00           C  
ATOM   4112  HN  PHE A 263      66.649  79.594  71.578  1.00  0.00           H  
ATOM   4113  HA  PHE A 263      66.256  78.379  74.200  1.00  0.00           H  
ATOM   4114  HB1 PHE A 263      64.356  79.888  74.449  1.00  0.00           H  
ATOM   4115  HB2 PHE A 263      65.979  80.612  74.406  1.00  0.00           H  
ATOM   4116  HD1 PHE A 263      65.397  82.869  73.782  1.00  0.00           H  
ATOM   4117  HD2 PHE A 263      63.651  79.593  71.600  1.00  0.00           H  
ATOM   4118  HE1 PHE A 263      63.967  84.405  72.422  1.00  0.00           H  
ATOM   4119  HE2 PHE A 263      62.196  81.071  70.516  1.00  0.00           H  
ATOM   4120  HZ  PHE A 263      62.400  83.497  70.819  1.00  0.00           H  
ATOM   4121  N   PHE A 264      65.177  76.950  71.884  1.00  0.00           N  
ATOM   4122  CA  PHE A 264      64.549  75.726  71.480  1.00  0.00           C  
ATOM   4123  C   PHE A 264      65.472  74.604  71.781  1.00  0.00           C  
ATOM   4124  O   PHE A 264      65.204  73.622  72.477  1.00  0.00           O  
ATOM   4125  CB  PHE A 264      64.245  75.931  69.991  1.00  0.00           C  
ATOM   4126  CG  PHE A 264      63.102  75.110  69.510  1.00  0.00           C  
ATOM   4127  CD1 PHE A 264      61.832  75.617  69.417  1.00  0.00           C  
ATOM   4128  CD2 PHE A 264      63.360  73.794  69.206  1.00  0.00           C  
ATOM   4129  CE1 PHE A 264      60.805  74.776  69.058  1.00  0.00           C  
ATOM   4130  CE2 PHE A 264      62.346  72.966  68.788  1.00  0.00           C  
ATOM   4131  CZ  PHE A 264      61.060  73.447  68.804  1.00  0.00           C  
ATOM   4132  HN  PHE A 264      65.899  77.302  71.317  1.00  0.00           H  
ATOM   4133  HA  PHE A 264      63.630  75.524  72.011  1.00  0.00           H  
ATOM   4134  HB1 PHE A 264      63.896  76.967  69.761  1.00  0.00           H  
ATOM   4135  HB2 PHE A 264      65.171  75.875  69.362  1.00  0.00           H  
ATOM   4136  HD1 PHE A 264      61.544  76.641  69.620  1.00  0.00           H  
ATOM   4137  HD2 PHE A 264      64.363  73.459  69.413  1.00  0.00           H  
ATOM   4138  HE1 PHE A 264      59.798  75.174  69.116  1.00  0.00           H  
ATOM   4139  HE2 PHE A 264      62.422  71.901  68.687  1.00  0.00           H  
ATOM   4140  HZ  PHE A 264      60.250  72.807  68.515  1.00  0.00           H  
ATOM   4141  N   GLY A 265      66.732  74.620  71.307  1.00  0.00           N  
ATOM   4142  CA  GLY A 265      67.538  73.439  71.310  1.00  0.00           C  
ATOM   4143  C   GLY A 265      68.868  73.614  71.953  1.00  0.00           C  
ATOM   4144  O   GLY A 265      69.572  72.615  72.075  1.00  0.00           O  
ATOM   4145  HN  GLY A 265      66.994  75.409  70.758  1.00  0.00           H  
ATOM   4146  HA1 GLY A 265      67.688  73.214  70.266  1.00  0.00           H  
ATOM   4147  HA2 GLY A 265      67.102  72.583  71.810  1.00  0.00           H  
ATOM   4148  N   LEU A 266      69.365  74.788  72.369  1.00  0.00           N  
ATOM   4149  CA  LEU A 266      70.745  75.134  72.514  1.00  0.00           C  
ATOM   4150  C   LEU A 266      71.121  75.882  73.750  1.00  0.00           C  
ATOM   4151  O   LEU A 266      72.039  76.698  73.743  1.00  0.00           O  
ATOM   4152  CB  LEU A 266      71.222  75.867  71.244  1.00  0.00           C  
ATOM   4153  CG  LEU A 266      72.197  75.044  70.404  1.00  0.00           C  
ATOM   4154  CD1 LEU A 266      72.397  75.750  69.055  1.00  0.00           C  
ATOM   4155  CD2 LEU A 266      71.767  73.578  70.190  1.00  0.00           C  
ATOM   4156  HN  LEU A 266      68.800  75.617  72.430  1.00  0.00           H  
ATOM   4157  HA  LEU A 266      71.312  74.215  72.567  1.00  0.00           H  
ATOM   4158  HB1 LEU A 266      70.341  76.168  70.648  1.00  0.00           H  
ATOM   4159  HB2 LEU A 266      71.701  76.859  71.407  1.00  0.00           H  
ATOM   4160  HG  LEU A 266      73.156  75.005  70.971  1.00  0.00           H  
ATOM   4161 1HD1 LEU A 266      71.388  75.859  68.621  1.00  0.00           H  
ATOM   4162 2HD1 LEU A 266      72.827  76.757  69.277  1.00  0.00           H  
ATOM   4163 3HD1 LEU A 266      73.073  75.203  68.365  1.00  0.00           H  
ATOM   4164 1HD2 LEU A 266      72.320  73.178  69.316  1.00  0.00           H  
ATOM   4165 2HD2 LEU A 266      72.015  72.882  71.012  1.00  0.00           H  
ATOM   4166 3HD2 LEU A 266      70.686  73.585  69.928  1.00  0.00           H  
ATOM   4167  N   ASN A 267      70.408  75.691  74.869  1.00  0.00           N  
ATOM   4168  CA  ASN A 267      70.580  76.489  76.052  1.00  0.00           C  
ATOM   4169  C   ASN A 267      71.723  75.964  76.841  1.00  0.00           C  
ATOM   4170  O   ASN A 267      72.095  76.609  77.829  1.00  0.00           O  
ATOM   4171  CB  ASN A 267      69.408  76.562  77.045  1.00  0.00           C  
ATOM   4172  CG  ASN A 267      68.319  77.537  76.649  1.00  0.00           C  
ATOM   4173  ND2 ASN A 267      67.086  76.987  76.445  1.00  0.00           N  
ATOM   4174  OD1 ASN A 267      68.487  78.763  76.608  1.00  0.00           O  
ATOM   4175  HN  ASN A 267      69.643  75.050  74.902  1.00  0.00           H  
ATOM   4176  HA  ASN A 267      70.846  77.493  75.758  1.00  0.00           H  
ATOM   4177  HB1 ASN A 267      68.991  75.552  77.234  1.00  0.00           H  
ATOM   4178  HB2 ASN A 267      69.658  76.920  78.070  1.00  0.00           H  
ATOM   4179 1HD2 ASN A 267      66.981  76.020  76.686  1.00  0.00           H  
ATOM   4180 2HD2 ASN A 267      66.309  77.560  76.201  1.00  0.00           H  
ATOM   4181  N   ASN A 268      72.351  74.832  76.461  1.00  0.00           N  
ATOM   4182  CA  ASN A 268      73.584  74.398  77.039  1.00  0.00           C  
ATOM   4183  C   ASN A 268      74.739  75.334  76.897  1.00  0.00           C  
ATOM   4184  O   ASN A 268      75.066  75.815  75.816  1.00  0.00           O  
ATOM   4185  CB  ASN A 268      74.053  73.042  76.498  1.00  0.00           C  
ATOM   4186  CG  ASN A 268      72.909  72.047  76.576  1.00  0.00           C  
ATOM   4187  ND2 ASN A 268      72.740  71.320  77.715  1.00  0.00           N  
ATOM   4188  OD1 ASN A 268      72.100  71.923  75.651  1.00  0.00           O  
ATOM   4189  HN  ASN A 268      71.961  74.283  75.730  1.00  0.00           H  
ATOM   4190  HA  ASN A 268      73.388  74.253  78.096  1.00  0.00           H  
ATOM   4191  HB1 ASN A 268      74.311  73.137  75.419  1.00  0.00           H  
ATOM   4192  HB2 ASN A 268      74.893  72.567  77.041  1.00  0.00           H  
ATOM   4193 1HD2 ASN A 268      73.551  71.197  78.271  1.00  0.00           H  
ATOM   4194 2HD2 ASN A 268      71.883  70.801  77.844  1.00  0.00           H  
ATOM   4195  N   CYS A 269      75.400  75.622  78.029  1.00  0.00           N  
ATOM   4196  CA  CYS A 269      76.498  76.537  78.044  1.00  0.00           C  
ATOM   4197  C   CYS A 269      77.696  76.170  77.242  1.00  0.00           C  
ATOM   4198  O   CYS A 269      78.352  77.062  76.701  1.00  0.00           O  
ATOM   4199  CB  CYS A 269      76.973  76.835  79.483  1.00  0.00           C  
ATOM   4200  SG  CYS A 269      77.872  78.408  79.597  1.00  0.00           S  
ATOM   4201  HN  CYS A 269      75.033  75.238  78.874  1.00  0.00           H  
ATOM   4202  HA  CYS A 269      76.066  77.438  77.632  1.00  0.00           H  
ATOM   4203  HB1 CYS A 269      77.579  75.995  79.894  1.00  0.00           H  
ATOM   4204  HB2 CYS A 269      76.083  76.862  80.140  1.00  0.00           H  
ATOM   4205  N   SER A 270      78.110  74.893  77.136  1.00  0.00           N  
ATOM   4206  CA  SER A 270      79.128  74.528  76.198  1.00  0.00           C  
ATOM   4207  C   SER A 270      78.767  74.820  74.774  1.00  0.00           C  
ATOM   4208  O   SER A 270      79.530  75.374  73.992  1.00  0.00           O  
ATOM   4209  CB  SER A 270      79.533  73.057  76.399  1.00  0.00           C  
ATOM   4210  OG  SER A 270      80.564  72.656  75.499  1.00  0.00           O  
ATOM   4211  HN  SER A 270      77.649  74.182  77.665  1.00  0.00           H  
ATOM   4212  HA  SER A 270      80.026  75.086  76.413  1.00  0.00           H  
ATOM   4213  HB1 SER A 270      79.876  73.030  77.450  1.00  0.00           H  
ATOM   4214  HB2 SER A 270      78.636  72.408  76.308  1.00  0.00           H  
ATOM   4215  HG1 SER A 270      80.369  73.019  74.636  1.00  0.00           H  
ATOM   4216  N   SER A 271      77.511  74.572  74.389  1.00  0.00           N  
ATOM   4217  CA  SER A 271      77.060  74.822  73.049  1.00  0.00           C  
ATOM   4218  C   SER A 271      76.836  76.277  72.772  1.00  0.00           C  
ATOM   4219  O   SER A 271      77.107  76.719  71.667  1.00  0.00           O  
ATOM   4220  CB  SER A 271      75.768  74.138  72.583  1.00  0.00           C  
ATOM   4221  OG  SER A 271      75.867  72.741  72.379  1.00  0.00           O  
ATOM   4222  HN  SER A 271      76.815  74.202  74.994  1.00  0.00           H  
ATOM   4223  HA  SER A 271      77.829  74.565  72.342  1.00  0.00           H  
ATOM   4224  HB1 SER A 271      75.420  74.666  71.656  1.00  0.00           H  
ATOM   4225  HB2 SER A 271      75.007  74.388  73.360  1.00  0.00           H  
ATOM   4226  HG1 SER A 271      74.955  72.478  72.474  1.00  0.00           H  
ATOM   4227  N   SER A 272      76.302  77.022  73.750  1.00  0.00           N  
ATOM   4228  CA  SER A 272      76.213  78.450  73.655  1.00  0.00           C  
ATOM   4229  C   SER A 272      77.534  79.122  73.520  1.00  0.00           C  
ATOM   4230  O   SER A 272      77.625  80.071  72.735  1.00  0.00           O  
ATOM   4231  CB  SER A 272      75.459  79.065  74.849  1.00  0.00           C  
ATOM   4232  OG  SER A 272      74.072  78.756  74.907  1.00  0.00           O  
ATOM   4233  HN  SER A 272      75.906  76.584  74.560  1.00  0.00           H  
ATOM   4234  HA  SER A 272      75.635  78.659  72.770  1.00  0.00           H  
ATOM   4235  HB1 SER A 272      75.973  78.733  75.773  1.00  0.00           H  
ATOM   4236  HB2 SER A 272      75.572  80.162  74.897  1.00  0.00           H  
ATOM   4237  HG1 SER A 272      73.514  79.149  74.236  1.00  0.00           H  
ATOM   4238  N   ASN A 273      78.600  78.669  74.202  1.00  0.00           N  
ATOM   4239  CA  ASN A 273      79.865  79.319  74.093  1.00  0.00           C  
ATOM   4240  C   ASN A 273      80.525  79.076  72.782  1.00  0.00           C  
ATOM   4241  O   ASN A 273      81.093  79.978  72.159  1.00  0.00           O  
ATOM   4242  CB  ASN A 273      80.845  78.880  75.205  1.00  0.00           C  
ATOM   4243  CG  ASN A 273      82.112  79.712  75.109  1.00  0.00           C  
ATOM   4244  ND2 ASN A 273      83.312  79.115  75.354  1.00  0.00           N  
ATOM   4245  OD1 ASN A 273      82.126  80.902  74.810  1.00  0.00           O  
ATOM   4246  HN  ASN A 273      78.514  77.905  74.828  1.00  0.00           H  
ATOM   4247  HA  ASN A 273      79.740  80.388  74.123  1.00  0.00           H  
ATOM   4248  HB1 ASN A 273      80.286  79.082  76.145  1.00  0.00           H  
ATOM   4249  HB2 ASN A 273      81.114  77.814  75.069  1.00  0.00           H  
ATOM   4250 1HD2 ASN A 273      84.113  79.581  74.978  1.00  0.00           H  
ATOM   4251 2HD2 ASN A 273      83.374  78.190  75.733  1.00  0.00           H  
ATOM   4252  N   ARG A 274      80.474  77.829  72.273  1.00  0.00           N  
ATOM   4253  CA  ARG A 274      80.913  77.430  70.975  1.00  0.00           C  
ATOM   4254  C   ARG A 274      80.267  78.206  69.887  1.00  0.00           C  
ATOM   4255  O   ARG A 274      80.837  78.627  68.879  1.00  0.00           O  
ATOM   4256  CB  ARG A 274      80.662  75.938  70.684  1.00  0.00           C  
ATOM   4257  CG  ARG A 274      81.625  75.029  71.442  1.00  0.00           C  
ATOM   4258  CD  ARG A 274      81.529  73.545  71.097  1.00  0.00           C  
ATOM   4259  NE  ARG A 274      80.334  73.011  71.807  1.00  0.00           N  
ATOM   4260  CZ  ARG A 274      80.247  71.704  72.196  1.00  0.00           C  
ATOM   4261  NH1 ARG A 274      81.331  70.907  72.403  1.00  0.00           N1+
ATOM   4262  NH2 ARG A 274      79.077  71.232  72.710  1.00  0.00           N  
ATOM   4263  HN  ARG A 274      80.076  77.133  72.866  1.00  0.00           H  
ATOM   4264  HA  ARG A 274      81.969  77.652  70.951  1.00  0.00           H  
ATOM   4265  HB1 ARG A 274      80.785  75.784  69.584  1.00  0.00           H  
ATOM   4266  HB2 ARG A 274      79.628  75.634  70.944  1.00  0.00           H  
ATOM   4267  HG1 ARG A 274      82.648  75.386  71.196  1.00  0.00           H  
ATOM   4268  HG2 ARG A 274      81.576  75.201  72.536  1.00  0.00           H  
ATOM   4269  HD1 ARG A 274      81.432  73.296  70.014  1.00  0.00           H  
ATOM   4270  HD2 ARG A 274      82.458  73.096  71.494  1.00  0.00           H  
ATOM   4271  HE  ARG A 274      79.496  73.548  71.789  1.00  0.00           H  
ATOM   4272 1HH1 ARG A 274      81.203  70.066  72.923  1.00  0.00           H  
ATOM   4273 2HH1 ARG A 274      82.243  71.307  72.518  1.00  0.00           H  
ATOM   4274 1HH2 ARG A 274      79.217  70.349  73.165  1.00  0.00           H  
ATOM   4275 2HH2 ARG A 274      78.192  71.593  72.428  1.00  0.00           H  
ATOM   4276  N   LEU A 275      78.946  78.448  70.045  1.00  0.00           N  
ATOM   4277  CA  LEU A 275      78.192  79.325  69.211  1.00  0.00           C  
ATOM   4278  C   LEU A 275      78.453  80.786  69.209  1.00  0.00           C  
ATOM   4279  O   LEU A 275      78.549  81.456  68.185  1.00  0.00           O  
ATOM   4280  CB  LEU A 275      76.736  79.004  69.607  1.00  0.00           C  
ATOM   4281  CG  LEU A 275      75.680  79.722  68.753  1.00  0.00           C  
ATOM   4282  CD1 LEU A 275      74.258  79.368  69.239  1.00  0.00           C  
ATOM   4283  CD2 LEU A 275      75.764  79.422  67.251  1.00  0.00           C  
ATOM   4284  HN  LEU A 275      78.547  78.170  70.907  1.00  0.00           H  
ATOM   4285  HA  LEU A 275      78.366  79.004  68.191  1.00  0.00           H  
ATOM   4286  HB1 LEU A 275      76.556  79.179  70.697  1.00  0.00           H  
ATOM   4287  HB2 LEU A 275      76.656  77.910  69.449  1.00  0.00           H  
ATOM   4288  HG  LEU A 275      75.813  80.821  68.863  1.00  0.00           H  
ATOM   4289 1HD1 LEU A 275      74.194  78.257  69.130  1.00  0.00           H  
ATOM   4290 2HD1 LEU A 275      73.512  79.787  68.523  1.00  0.00           H  
ATOM   4291 3HD1 LEU A 275      74.069  79.722  70.270  1.00  0.00           H  
ATOM   4292 1HD2 LEU A 275      75.450  78.382  67.050  1.00  0.00           H  
ATOM   4293 2HD2 LEU A 275      76.787  79.595  66.862  1.00  0.00           H  
ATOM   4294 3HD2 LEU A 275      75.058  80.078  66.684  1.00  0.00           H  
ATOM   4295  N   ASP A 276      78.616  81.360  70.416  1.00  0.00           N  
ATOM   4296  CA  ASP A 276      79.017  82.721  70.612  1.00  0.00           C  
ATOM   4297  C   ASP A 276      80.387  83.006  70.091  1.00  0.00           C  
ATOM   4298  O   ASP A 276      80.627  84.065  69.519  1.00  0.00           O  
ATOM   4299  CB  ASP A 276      78.947  83.039  72.116  1.00  0.00           C  
ATOM   4300  CG  ASP A 276      77.507  83.371  72.448  1.00  0.00           C  
ATOM   4301  OD1 ASP A 276      76.869  84.170  71.712  1.00  0.00           O  
ATOM   4302  OD2 ASP A 276      76.981  82.918  73.504  1.00  0.00           O1-
ATOM   4303  HN  ASP A 276      78.531  80.795  71.237  1.00  0.00           H  
ATOM   4304  HA  ASP A 276      78.407  83.401  70.040  1.00  0.00           H  
ATOM   4305  HB1 ASP A 276      79.516  83.974  72.298  1.00  0.00           H  
ATOM   4306  HB2 ASP A 276      79.455  82.244  72.698  1.00  0.00           H  
ATOM   4307  N   GLN A 277      81.358  82.087  70.276  1.00  0.00           N  
ATOM   4308  CA  GLN A 277      82.650  82.387  69.733  1.00  0.00           C  
ATOM   4309  C   GLN A 277      82.649  82.182  68.255  1.00  0.00           C  
ATOM   4310  O   GLN A 277      83.365  82.882  67.532  1.00  0.00           O  
ATOM   4311  CB  GLN A 277      83.840  81.653  70.349  1.00  0.00           C  
ATOM   4312  CG  GLN A 277      84.917  82.615  70.869  1.00  0.00           C  
ATOM   4313  CD  GLN A 277      84.733  84.111  71.047  1.00  0.00           C  
ATOM   4314  NE2 GLN A 277      85.864  84.858  70.911  1.00  0.00           N  
ATOM   4315  OE1 GLN A 277      83.684  84.692  71.337  1.00  0.00           O  
ATOM   4316  HN  GLN A 277      81.146  81.218  70.692  1.00  0.00           H  
ATOM   4317  HA  GLN A 277      82.759  83.461  69.831  1.00  0.00           H  
ATOM   4318  HB1 GLN A 277      84.347  80.953  69.644  1.00  0.00           H  
ATOM   4319  HB2 GLN A 277      83.409  80.960  71.111  1.00  0.00           H  
ATOM   4320  HG1 GLN A 277      84.215  82.522  71.734  1.00  0.00           H  
ATOM   4321  HG2 GLN A 277      84.938  82.744  69.765  1.00  0.00           H  
ATOM   4322 1HE2 GLN A 277      85.735  85.845  70.945  1.00  0.00           H  
ATOM   4323 2HE2 GLN A 277      86.732  84.405  70.684  1.00  0.00           H  
ATOM   4324  N   ALA A 278      81.798  81.338  67.660  1.00  0.00           N  
ATOM   4325  CA  ALA A 278      81.519  81.349  66.249  1.00  0.00           C  
ATOM   4326  C   ALA A 278      80.911  82.622  65.778  1.00  0.00           C  
ATOM   4327  O   ALA A 278      81.243  83.131  64.709  1.00  0.00           O  
ATOM   4328  CB  ALA A 278      80.622  80.158  65.910  1.00  0.00           C  
ATOM   4329  HN  ALA A 278      81.272  80.726  68.245  1.00  0.00           H  
ATOM   4330  HA  ALA A 278      82.505  81.309  65.804  1.00  0.00           H  
ATOM   4331  HB1 ALA A 278      80.307  80.171  64.839  1.00  0.00           H  
ATOM   4332  HB2 ALA A 278      79.707  80.213  66.539  1.00  0.00           H  
ATOM   4333  HB3 ALA A 278      81.097  79.206  66.219  1.00  0.00           H  
ATOM   4334  N   MET A 279      79.982  83.240  66.525  1.00  0.00           N  
ATOM   4335  CA  MET A 279      79.366  84.477  66.151  1.00  0.00           C  
ATOM   4336  C   MET A 279      80.186  85.706  66.019  1.00  0.00           C  
ATOM   4337  O   MET A 279      80.122  86.451  65.046  1.00  0.00           O  
ATOM   4338  CB  MET A 279      78.146  84.842  67.023  1.00  0.00           C  
ATOM   4339  CG  MET A 279      76.966  83.896  66.792  1.00  0.00           C  
ATOM   4340  SD  MET A 279      76.092  83.709  68.378  1.00  0.00           S  
ATOM   4341  CE  MET A 279      75.441  85.402  68.255  1.00  0.00           C  
ATOM   4342  HN  MET A 279      79.743  82.899  67.437  1.00  0.00           H  
ATOM   4343  HA  MET A 279      79.010  84.319  65.137  1.00  0.00           H  
ATOM   4344  HB1 MET A 279      77.774  85.869  66.822  1.00  0.00           H  
ATOM   4345  HB2 MET A 279      78.519  84.871  68.068  1.00  0.00           H  
ATOM   4346  HG1 MET A 279      77.286  82.872  66.521  1.00  0.00           H  
ATOM   4347  HG2 MET A 279      76.269  84.242  65.993  1.00  0.00           H  
ATOM   4348  HE1 MET A 279      76.198  86.145  67.958  1.00  0.00           H  
ATOM   4349  HE2 MET A 279      74.653  85.293  67.482  1.00  0.00           H  
ATOM   4350  HE3 MET A 279      75.012  85.711  69.227  1.00  0.00           H  
ATOM   4351  N   GLN A 280      81.062  85.986  67.017  1.00  0.00           N  
ATOM   4352  CA  GLN A 280      81.970  87.078  66.878  1.00  0.00           C  
ATOM   4353  C   GLN A 280      82.942  86.948  65.754  1.00  0.00           C  
ATOM   4354  O   GLN A 280      83.277  87.842  64.983  1.00  0.00           O  
ATOM   4355  CB  GLN A 280      82.652  87.325  68.239  1.00  0.00           C  
ATOM   4356  CG  GLN A 280      81.962  88.281  69.207  1.00  0.00           C  
ATOM   4357  CD  GLN A 280      80.767  87.561  69.824  1.00  0.00           C  
ATOM   4358  NE2 GLN A 280      80.965  86.783  70.919  1.00  0.00           N  
ATOM   4359  OE1 GLN A 280      79.645  87.663  69.337  1.00  0.00           O  
ATOM   4360  HN  GLN A 280      81.055  85.456  67.862  1.00  0.00           H  
ATOM   4361  HA  GLN A 280      81.378  87.945  66.619  1.00  0.00           H  
ATOM   4362  HB1 GLN A 280      82.727  86.311  68.682  1.00  0.00           H  
ATOM   4363  HB2 GLN A 280      83.727  87.590  68.138  1.00  0.00           H  
ATOM   4364  HG1 GLN A 280      82.587  88.564  70.077  1.00  0.00           H  
ATOM   4365  HG2 GLN A 280      81.620  89.222  68.730  1.00  0.00           H  
ATOM   4366 1HE2 GLN A 280      80.278  86.085  71.122  1.00  0.00           H  
ATOM   4367 2HE2 GLN A 280      81.908  86.633  71.238  1.00  0.00           H  
ATOM   4368  N   VAL A 281      83.437  85.715  65.553  1.00  0.00           N  
ATOM   4369  CA  VAL A 281      84.211  85.388  64.401  1.00  0.00           C  
ATOM   4370  C   VAL A 281      83.506  85.528  63.096  1.00  0.00           C  
ATOM   4371  O   VAL A 281      84.003  86.112  62.138  1.00  0.00           O  
ATOM   4372  CB  VAL A 281      84.830  84.022  64.455  1.00  0.00           C  
ATOM   4373  CG1 VAL A 281      85.781  83.830  63.266  1.00  0.00           C  
ATOM   4374  CG2 VAL A 281      85.722  83.844  65.692  1.00  0.00           C  
ATOM   4375  HN  VAL A 281      83.258  85.004  66.231  1.00  0.00           H  
ATOM   4376  HA  VAL A 281      85.062  86.056  64.351  1.00  0.00           H  
ATOM   4377  HB  VAL A 281      83.997  83.288  64.530  1.00  0.00           H  
ATOM   4378 1HG1 VAL A 281      85.170  83.844  62.337  1.00  0.00           H  
ATOM   4379 2HG1 VAL A 281      86.297  82.857  63.345  1.00  0.00           H  
ATOM   4380 3HG1 VAL A 281      86.485  84.696  63.226  1.00  0.00           H  
ATOM   4381 1HG2 VAL A 281      85.159  84.027  66.631  1.00  0.00           H  
ATOM   4382 2HG2 VAL A 281      86.083  82.792  65.701  1.00  0.00           H  
ATOM   4383 3HG2 VAL A 281      86.597  84.523  65.564  1.00  0.00           H  
ATOM   4384  N   THR A 282      82.275  84.992  62.973  1.00  0.00           N  
ATOM   4385  CA  THR A 282      81.537  85.009  61.759  1.00  0.00           C  
ATOM   4386  C   THR A 282      81.004  86.383  61.527  1.00  0.00           C  
ATOM   4387  O   THR A 282      80.816  86.756  60.374  1.00  0.00           O  
ATOM   4388  CB  THR A 282      80.367  84.074  61.630  1.00  0.00           C  
ATOM   4389  CG2 THR A 282      80.915  82.638  61.567  1.00  0.00           C  
ATOM   4390  OG1 THR A 282      79.547  84.144  62.794  1.00  0.00           O  
ATOM   4391  HN  THR A 282      81.874  84.526  63.761  1.00  0.00           H  
ATOM   4392  HA  THR A 282      82.157  84.810  60.891  1.00  0.00           H  
ATOM   4393  HB  THR A 282      79.740  84.232  60.730  1.00  0.00           H  
ATOM   4394  HG1 THR A 282      80.066  83.764  63.515  1.00  0.00           H  
ATOM   4395 1HG2 THR A 282      81.574  82.487  62.448  1.00  0.00           H  
ATOM   4396 2HG2 THR A 282      80.075  81.913  61.542  1.00  0.00           H  
ATOM   4397 3HG2 THR A 282      81.484  82.608  60.609  1.00  0.00           H  
ATOM   4398  N   GLU A 283      80.739  87.166  62.586  1.00  0.00           N  
ATOM   4399  CA  GLU A 283      80.484  88.574  62.465  1.00  0.00           C  
ATOM   4400  C   GLU A 283      81.617  89.279  61.795  1.00  0.00           C  
ATOM   4401  O   GLU A 283      81.360  90.026  60.846  1.00  0.00           O  
ATOM   4402  CB  GLU A 283      80.094  89.247  63.793  1.00  0.00           C  
ATOM   4403  CG  GLU A 283      79.898  90.759  63.641  1.00  0.00           C  
ATOM   4404  CD  GLU A 283      79.056  91.439  64.716  1.00  0.00           C  
ATOM   4405  OE1 GLU A 283      78.967  92.694  64.630  1.00  0.00           O  
ATOM   4406  OE2 GLU A 283      78.443  90.819  65.618  1.00  0.00           O1-
ATOM   4407  HN  GLU A 283      80.697  86.849  63.525  1.00  0.00           H  
ATOM   4408  HA  GLU A 283      79.605  88.773  61.881  1.00  0.00           H  
ATOM   4409  HB1 GLU A 283      79.256  88.698  64.272  1.00  0.00           H  
ATOM   4410  HB2 GLU A 283      80.966  89.133  64.483  1.00  0.00           H  
ATOM   4411  HG1 GLU A 283      79.369  91.004  62.700  1.00  0.00           H  
ATOM   4412  HG2 GLU A 283      80.925  91.166  63.669  1.00  0.00           H  
ATOM   4413  N   THR A 284      82.887  89.154  62.225  1.00  0.00           N  
ATOM   4414  CA  THR A 284      83.990  89.875  61.685  1.00  0.00           C  
ATOM   4415  C   THR A 284      84.202  89.557  60.245  1.00  0.00           C  
ATOM   4416  O   THR A 284      84.346  90.392  59.354  1.00  0.00           O  
ATOM   4417  CB  THR A 284      85.333  89.662  62.311  1.00  0.00           C  
ATOM   4418  CG2 THR A 284      85.436  90.421  63.640  1.00  0.00           C  
ATOM   4419  OG1 THR A 284      85.677  88.316  62.620  1.00  0.00           O  
ATOM   4420  HN  THR A 284      83.148  88.640  63.039  1.00  0.00           H  
ATOM   4421  HA  THR A 284      83.731  90.928  61.690  1.00  0.00           H  
ATOM   4422  HB  THR A 284      86.125  90.109  61.673  1.00  0.00           H  
ATOM   4423  HG1 THR A 284      84.895  87.784  62.460  1.00  0.00           H  
ATOM   4424 1HG2 THR A 284      85.076  91.470  63.532  1.00  0.00           H  
ATOM   4425 2HG2 THR A 284      84.814  89.914  64.409  1.00  0.00           H  
ATOM   4426 3HG2 THR A 284      86.469  90.443  64.033  1.00  0.00           H  
ATOM   4427  N   LEU A 285      84.107  88.253  59.932  1.00  0.00           N  
ATOM   4428  CA  LEU A 285      84.166  87.824  58.570  1.00  0.00           C  
ATOM   4429  C   LEU A 285      83.055  88.231  57.663  1.00  0.00           C  
ATOM   4430  O   LEU A 285      83.208  88.635  56.512  1.00  0.00           O  
ATOM   4431  CB  LEU A 285      84.382  86.300  58.562  1.00  0.00           C  
ATOM   4432  CG  LEU A 285      85.799  85.981  59.073  1.00  0.00           C  
ATOM   4433  CD1 LEU A 285      86.056  84.474  59.277  1.00  0.00           C  
ATOM   4434  CD2 LEU A 285      86.829  86.593  58.112  1.00  0.00           C  
ATOM   4435  HN  LEU A 285      84.089  87.534  60.614  1.00  0.00           H  
ATOM   4436  HA  LEU A 285      85.012  88.310  58.107  1.00  0.00           H  
ATOM   4437  HB1 LEU A 285      84.354  85.872  57.539  1.00  0.00           H  
ATOM   4438  HB2 LEU A 285      83.591  85.862  59.220  1.00  0.00           H  
ATOM   4439  HG  LEU A 285      85.949  86.514  60.037  1.00  0.00           H  
ATOM   4440 1HD1 LEU A 285      85.468  84.048  60.113  1.00  0.00           H  
ATOM   4441 2HD1 LEU A 285      87.107  84.306  59.588  1.00  0.00           H  
ATOM   4442 3HD1 LEU A 285      85.949  83.901  58.332  1.00  0.00           H  
ATOM   4443 1HD2 LEU A 285      86.970  87.685  58.292  1.00  0.00           H  
ATOM   4444 2HD2 LEU A 285      86.514  86.431  57.059  1.00  0.00           H  
ATOM   4445 3HD2 LEU A 285      87.812  86.082  58.257  1.00  0.00           H  
ATOM   4446  N   GLY A 286      81.824  88.275  58.222  1.00  0.00           N  
ATOM   4447  CA  GLY A 286      80.630  88.755  57.618  1.00  0.00           C  
ATOM   4448  C   GLY A 286      80.520  90.228  57.375  1.00  0.00           C  
ATOM   4449  O   GLY A 286      79.908  90.692  56.417  1.00  0.00           O  
ATOM   4450  HN  GLY A 286      81.710  87.891  59.135  1.00  0.00           H  
ATOM   4451  HA1 GLY A 286      80.506  88.309  56.641  1.00  0.00           H  
ATOM   4452  HA2 GLY A 286      79.839  88.548  58.313  1.00  0.00           H  
ATOM   4453  N   MET A 287      81.198  91.033  58.213  1.00  0.00           N  
ATOM   4454  CA  MET A 287      81.332  92.460  58.155  1.00  0.00           C  
ATOM   4455  C   MET A 287      82.504  92.863  57.335  1.00  0.00           C  
ATOM   4456  O   MET A 287      82.731  94.060  57.133  1.00  0.00           O  
ATOM   4457  CB  MET A 287      81.441  92.985  59.598  1.00  0.00           C  
ATOM   4458  CG  MET A 287      80.163  92.906  60.418  1.00  0.00           C  
ATOM   4459  SD  MET A 287      78.718  93.735  59.690  1.00  0.00           S  
ATOM   4460  CE  MET A 287      77.752  93.418  61.194  1.00  0.00           C  
ATOM   4461  HN  MET A 287      81.508  90.571  59.043  1.00  0.00           H  
ATOM   4462  HA  MET A 287      80.426  92.865  57.735  1.00  0.00           H  
ATOM   4463  HB1 MET A 287      82.253  92.465  60.148  1.00  0.00           H  
ATOM   4464  HB2 MET A 287      81.898  94.006  59.572  1.00  0.00           H  
ATOM   4465  HG1 MET A 287      80.436  93.387  61.381  1.00  0.00           H  
ATOM   4466  HG2 MET A 287      79.931  91.857  60.699  1.00  0.00           H  
ATOM   4467  HE1 MET A 287      77.626  92.326  61.386  1.00  0.00           H  
ATOM   4468  HE2 MET A 287      76.797  93.978  61.135  1.00  0.00           H  
ATOM   4469  HE3 MET A 287      78.312  93.794  62.069  1.00  0.00           H  
ATOM   4470  N   THR A 288      83.292  91.930  56.782  1.00  0.00           N  
ATOM   4471  CA  THR A 288      84.374  92.212  55.891  1.00  0.00           C  
ATOM   4472  C   THR A 288      83.876  92.654  54.553  1.00  0.00           C  
ATOM   4473  O   THR A 288      84.548  93.326  53.766  1.00  0.00           O  
ATOM   4474  CB  THR A 288      85.236  90.992  55.722  1.00  0.00           C  
ATOM   4475  CG2 THR A 288      86.533  91.299  54.948  1.00  0.00           C  
ATOM   4476  OG1 THR A 288      85.755  90.603  56.984  1.00  0.00           O  
ATOM   4477  HN  THR A 288      83.167  90.967  57.023  1.00  0.00           H  
ATOM   4478  HA  THR A 288      84.977  92.965  56.371  1.00  0.00           H  
ATOM   4479  HB  THR A 288      84.681  90.169  55.237  1.00  0.00           H  
ATOM   4480  HG1 THR A 288      85.100  90.586  57.685  1.00  0.00           H  
ATOM   4481 1HG2 THR A 288      86.362  91.490  53.874  1.00  0.00           H  
ATOM   4482 2HG2 THR A 288      87.123  92.140  55.385  1.00  0.00           H  
ATOM   4483 3HG2 THR A 288      87.255  90.449  54.941  1.00  0.00           H  
ATOM   4484  N   HIS A 289      82.606  92.341  54.243  1.00  0.00           N  
ATOM   4485  CA  HIS A 289      81.955  92.730  53.027  1.00  0.00           C  
ATOM   4486  C   HIS A 289      81.605  94.175  52.916  1.00  0.00           C  
ATOM   4487  O   HIS A 289      80.860  94.586  52.030  1.00  0.00           O  
ATOM   4488  CB  HIS A 289      80.774  91.826  52.659  1.00  0.00           C  
ATOM   4489  CG  HIS A 289      79.420  92.094  53.230  1.00  0.00           C  
ATOM   4490  CD2 HIS A 289      78.182  91.668  52.863  1.00  0.00           C  
ATOM   4491  ND1 HIS A 289      79.320  92.894  54.355  1.00  0.00           N  
ATOM   4492  CE1 HIS A 289      78.048  92.859  54.706  1.00  0.00           C  
ATOM   4493  NE2 HIS A 289      77.307  92.150  53.813  1.00  0.00           N  
ATOM   4494  HN  HIS A 289      82.040  91.785  54.850  1.00  0.00           H  
ATOM   4495  HA  HIS A 289      82.652  92.575  52.215  1.00  0.00           H  
ATOM   4496  HB1 HIS A 289      81.007  90.760  52.884  1.00  0.00           H  
ATOM   4497  HB2 HIS A 289      80.716  91.908  51.550  1.00  0.00           H  
ATOM   4498  HD2 HIS A 289      77.953  90.985  52.057  1.00  0.00           H  
ATOM   4499  HE1 HIS A 289      77.719  93.380  55.605  1.00  0.00           H  
ATOM   4500  HE2 HIS A 289      76.321  92.030  53.806  1.00  0.00           H  
ATOM   4501  N   CYS A 290      82.197  95.069  53.727  1.00  0.00           N  
ATOM   4502  CA  CYS A 290      82.097  96.491  53.602  1.00  0.00           C  
ATOM   4503  C   CYS A 290      83.215  96.978  52.745  1.00  0.00           C  
ATOM   4504  O   CYS A 290      83.263  98.122  52.304  1.00  0.00           O  
ATOM   4505  CB  CYS A 290      82.119  97.200  54.965  1.00  0.00           C  
ATOM   4506  SG  CYS A 290      83.554  96.799  55.992  1.00  0.00           S  
ATOM   4507  HN  CYS A 290      82.695  94.689  54.508  1.00  0.00           H  
ATOM   4508  HA  CYS A 290      81.191  96.771  53.083  1.00  0.00           H  
ATOM   4509  HB1 CYS A 290      82.002  98.294  54.776  1.00  0.00           H  
ATOM   4510  HB2 CYS A 290      81.237  96.865  55.548  1.00  0.00           H  
ATOM   4511  HG1 CYS A 290      83.233  95.529  56.166  1.00  0.00           H  
ATOM   4512  N   CYS A 291      84.105  96.058  52.307  1.00  0.00           N  
ATOM   4513  CA  CYS A 291      85.026  96.340  51.250  1.00  0.00           C  
ATOM   4514  C   CYS A 291      84.784  95.601  49.989  1.00  0.00           C  
ATOM   4515  O   CYS A 291      85.665  95.446  49.152  1.00  0.00           O  
ATOM   4516  CB  CYS A 291      86.473  96.069  51.726  1.00  0.00           C  
ATOM   4517  SG  CYS A 291      87.018  94.369  52.066  1.00  0.00           S  
ATOM   4518  HN  CYS A 291      84.100  95.162  52.737  1.00  0.00           H  
ATOM   4519  HA  CYS A 291      84.962  97.380  50.979  1.00  0.00           H  
ATOM   4520  HB1 CYS A 291      86.599  96.692  52.635  1.00  0.00           H  
ATOM   4521  HB2 CYS A 291      87.158  96.473  50.961  1.00  0.00           H  
ATOM   4522  HG1 CYS A 291      86.243  93.994  53.070  1.00  0.00           H  
ATOM   4523  N   ILE A 292      83.528  95.145  49.790  1.00  0.00           N  
ATOM   4524  CA  ILE A 292      83.180  94.236  48.745  1.00  0.00           C  
ATOM   4525  C   ILE A 292      83.200  94.783  47.359  1.00  0.00           C  
ATOM   4526  O   ILE A 292      83.486  94.124  46.359  1.00  0.00           O  
ATOM   4527  CB  ILE A 292      81.870  93.581  49.022  1.00  0.00           C  
ATOM   4528  CG1 ILE A 292      81.599  92.270  48.262  1.00  0.00           C  
ATOM   4529  CG2 ILE A 292      80.685  94.561  48.935  1.00  0.00           C  
ATOM   4530  CD  ILE A 292      82.773  91.315  48.050  1.00  0.00           C  
ATOM   4531  HN  ILE A 292      82.850  95.231  50.528  1.00  0.00           H  
ATOM   4532  HA  ILE A 292      83.975  93.506  48.718  1.00  0.00           H  
ATOM   4533  HB  ILE A 292      81.856  93.321  50.097  1.00  0.00           H  
ATOM   4534 1HG1 ILE A 292      80.736  91.748  48.712  1.00  0.00           H  
ATOM   4535 2HG1 ILE A 292      81.208  92.486  47.242  1.00  0.00           H  
ATOM   4536 1HG2 ILE A 292      81.015  95.541  49.353  1.00  0.00           H  
ATOM   4537 2HG2 ILE A 292      80.310  94.634  47.886  1.00  0.00           H  
ATOM   4538 3HG2 ILE A 292      79.854  94.174  49.555  1.00  0.00           H  
ATOM   4539  HD1 ILE A 292      83.536  91.395  48.850  1.00  0.00           H  
ATOM   4540  HD2 ILE A 292      82.427  90.269  47.878  1.00  0.00           H  
ATOM   4541  HD3 ILE A 292      83.261  91.743  47.151  1.00  0.00           H  
ATOM   4542  N   ASN A 293      82.949  96.094  47.171  1.00  0.00           N  
ATOM   4543  CA  ASN A 293      82.660  96.568  45.852  1.00  0.00           C  
ATOM   4544  C   ASN A 293      83.669  96.593  44.760  1.00  0.00           C  
ATOM   4545  O   ASN A 293      83.268  96.122  43.693  1.00  0.00           O  
ATOM   4546  CB  ASN A 293      81.934  97.919  45.984  1.00  0.00           C  
ATOM   4547  CG  ASN A 293      80.409  97.850  45.884  1.00  0.00           C  
ATOM   4548  ND2 ASN A 293      79.728  97.382  46.965  1.00  0.00           N  
ATOM   4549  OD1 ASN A 293      79.839  98.200  44.858  1.00  0.00           O  
ATOM   4550  HN  ASN A 293      82.705  96.627  47.973  1.00  0.00           H  
ATOM   4551  HA  ASN A 293      81.951  95.858  45.451  1.00  0.00           H  
ATOM   4552  HB1 ASN A 293      82.251  98.654  45.201  1.00  0.00           H  
ATOM   4553  HB2 ASN A 293      82.182  98.437  46.929  1.00  0.00           H  
ATOM   4554 1HD2 ASN A 293      78.737  97.523  47.006  1.00  0.00           H  
ATOM   4555 2HD2 ASN A 293      80.098  97.380  47.888  1.00  0.00           H  
ATOM   4556  N   PRO A 294      84.914  96.960  44.661  1.00  0.00           N  
ATOM   4557  CA  PRO A 294      85.862  97.079  45.740  1.00  0.00           C  
ATOM   4558  C   PRO A 294      86.772  95.912  45.717  1.00  0.00           C  
ATOM   4559  O   PRO A 294      87.987  96.116  45.696  1.00  0.00           O  
ATOM   4560  CB  PRO A 294      86.583  98.342  45.257  1.00  0.00           C  
ATOM   4561  CG  PRO A 294      86.687  98.213  43.727  1.00  0.00           C  
ATOM   4562  CD  PRO A 294      85.496  97.309  43.379  1.00  0.00           C  
ATOM   4563  HA  PRO A 294      85.422  97.156  46.725  1.00  0.00           H  
ATOM   4564  HB1 PRO A 294      85.875  99.176  45.444  1.00  0.00           H  
ATOM   4565  HB2 PRO A 294      87.557  98.552  45.731  1.00  0.00           H  
ATOM   4566  HG1 PRO A 294      86.678  99.190  43.202  1.00  0.00           H  
ATOM   4567  HG2 PRO A 294      87.584  97.629  43.422  1.00  0.00           H  
ATOM   4568  HD1 PRO A 294      84.746  97.826  42.731  1.00  0.00           H  
ATOM   4569  HD2 PRO A 294      85.758  96.388  42.822  1.00  0.00           H  
ATOM   4570  N   ILE A 295      86.287  94.663  45.596  1.00  0.00           N  
ATOM   4571  CA  ILE A 295      87.114  93.526  45.362  1.00  0.00           C  
ATOM   4572  C   ILE A 295      86.427  92.760  44.286  1.00  0.00           C  
ATOM   4573  O   ILE A 295      87.128  92.113  43.510  1.00  0.00           O  
ATOM   4574  CB  ILE A 295      87.411  92.807  46.655  1.00  0.00           C  
ATOM   4575  CG1 ILE A 295      88.364  91.630  46.391  1.00  0.00           C  
ATOM   4576  CG2 ILE A 295      86.086  92.267  47.210  1.00  0.00           C  
ATOM   4577  CD  ILE A 295      88.872  90.897  47.639  1.00  0.00           C  
ATOM   4578  HN  ILE A 295      85.303  94.506  45.667  1.00  0.00           H  
ATOM   4579  HA  ILE A 295      88.111  93.782  45.018  1.00  0.00           H  
ATOM   4580  HB  ILE A 295      87.845  93.543  47.360  1.00  0.00           H  
ATOM   4581 1HG1 ILE A 295      87.799  90.910  45.773  1.00  0.00           H  
ATOM   4582 2HG1 ILE A 295      89.230  92.047  45.833  1.00  0.00           H  
ATOM   4583 1HG2 ILE A 295      85.348  93.088  47.245  1.00  0.00           H  
ATOM   4584 2HG2 ILE A 295      85.735  91.431  46.561  1.00  0.00           H  
ATOM   4585 3HG2 ILE A 295      86.271  91.864  48.231  1.00  0.00           H  
ATOM   4586  HD1 ILE A 295      88.030  90.502  48.249  1.00  0.00           H  
ATOM   4587  HD2 ILE A 295      89.544  90.078  47.341  1.00  0.00           H  
ATOM   4588  HD3 ILE A 295      89.529  91.562  48.236  1.00  0.00           H  
ATOM   4589  N   ILE A 296      85.091  92.772  44.147  1.00  0.00           N  
ATOM   4590  CA  ILE A 296      84.452  91.994  43.122  1.00  0.00           C  
ATOM   4591  C   ILE A 296      84.445  92.625  41.772  1.00  0.00           C  
ATOM   4592  O   ILE A 296      84.309  91.886  40.804  1.00  0.00           O  
ATOM   4593  CB  ILE A 296      83.099  91.634  43.649  1.00  0.00           C  
ATOM   4594  CG1 ILE A 296      82.536  90.355  43.023  1.00  0.00           C  
ATOM   4595  CG2 ILE A 296      82.148  92.854  43.605  1.00  0.00           C  
ATOM   4596  CD  ILE A 296      83.352  89.091  43.291  1.00  0.00           C  
ATOM   4597  HN  ILE A 296      84.451  93.228  44.751  1.00  0.00           H  
ATOM   4598  HA  ILE A 296      85.024  91.088  42.986  1.00  0.00           H  
ATOM   4599  HB  ILE A 296      83.165  91.430  44.740  1.00  0.00           H  
ATOM   4600 1HG1 ILE A 296      81.513  90.121  43.398  1.00  0.00           H  
ATOM   4601 2HG1 ILE A 296      82.478  90.497  41.928  1.00  0.00           H  
ATOM   4602 1HG2 ILE A 296      81.876  93.162  42.575  1.00  0.00           H  
ATOM   4603 2HG2 ILE A 296      81.198  92.587  44.120  1.00  0.00           H  
ATOM   4604 3HG2 ILE A 296      82.572  93.740  44.110  1.00  0.00           H  
ATOM   4605  HD1 ILE A 296      84.416  89.218  43.020  1.00  0.00           H  
ATOM   4606  HD2 ILE A 296      82.952  88.215  42.737  1.00  0.00           H  
ATOM   4607  HD3 ILE A 296      83.359  88.836  44.377  1.00  0.00           H  
ATOM   4608  N   TYR A 297      84.671  93.927  41.517  1.00  0.00           N  
ATOM   4609  CA  TYR A 297      84.694  94.440  40.179  1.00  0.00           C  
ATOM   4610  C   TYR A 297      86.091  94.595  39.699  1.00  0.00           C  
ATOM   4611  O   TYR A 297      86.428  95.250  38.712  1.00  0.00           O  
ATOM   4612  CB  TYR A 297      84.016  95.799  39.942  1.00  0.00           C  
ATOM   4613  CG  TYR A 297      82.673  96.074  40.543  1.00  0.00           C  
ATOM   4614  CD1 TYR A 297      81.715  95.097  40.628  1.00  0.00           C  
ATOM   4615  CD2 TYR A 297      82.472  97.285  41.172  1.00  0.00           C  
ATOM   4616  CE1 TYR A 297      80.577  95.283  41.380  1.00  0.00           C  
ATOM   4617  CE2 TYR A 297      81.325  97.474  41.904  1.00  0.00           C  
ATOM   4618  CZ  TYR A 297      80.403  96.476  42.049  1.00  0.00           C  
ATOM   4619  OH  TYR A 297      79.300  96.586  42.926  1.00  0.00           O  
ATOM   4620  HN  TYR A 297      84.705  94.535  42.302  1.00  0.00           H  
ATOM   4621  HA  TYR A 297      84.185  93.744  39.525  1.00  0.00           H  
ATOM   4622  HB1 TYR A 297      83.944  96.035  38.863  1.00  0.00           H  
ATOM   4623  HB2 TYR A 297      84.691  96.552  40.405  1.00  0.00           H  
ATOM   4624  HD1 TYR A 297      81.913  94.163  40.118  1.00  0.00           H  
ATOM   4625  HD2 TYR A 297      83.246  98.043  41.187  1.00  0.00           H  
ATOM   4626  HE1 TYR A 297      79.899  94.456  41.514  1.00  0.00           H  
ATOM   4627  HE2 TYR A 297      81.211  98.424  42.417  1.00  0.00           H  
ATOM   4628  HH  TYR A 297      79.525  97.284  43.543  1.00  0.00           H  
ATOM   4629  N   ALA A 298      87.015  93.855  40.327  1.00  0.00           N  
ATOM   4630  CA  ALA A 298      88.311  93.606  39.777  1.00  0.00           C  
ATOM   4631  C   ALA A 298      88.343  92.492  38.788  1.00  0.00           C  
ATOM   4632  O   ALA A 298      88.134  92.628  37.588  1.00  0.00           O  
ATOM   4633  CB  ALA A 298      89.324  93.353  40.902  1.00  0.00           C  
ATOM   4634  HN  ALA A 298      86.733  93.317  41.124  1.00  0.00           H  
ATOM   4635  HA  ALA A 298      88.596  94.529  39.277  1.00  0.00           H  
ATOM   4636  HB1 ALA A 298      90.325  93.062  40.520  1.00  0.00           H  
ATOM   4637  HB2 ALA A 298      88.967  92.560  41.599  1.00  0.00           H  
ATOM   4638  HB3 ALA A 298      89.516  94.262  41.512  1.00  0.00           H  
ATOM   4639  N   PHE A 299      88.604  91.269  39.283  1.00  0.00           N  
ATOM   4640  CA  PHE A 299      88.750  90.125  38.437  1.00  0.00           C  
ATOM   4641  C   PHE A 299      87.577  89.679  37.629  1.00  0.00           C  
ATOM   4642  O   PHE A 299      87.726  89.322  36.466  1.00  0.00           O  
ATOM   4643  CB  PHE A 299      89.535  89.008  39.135  1.00  0.00           C  
ATOM   4644  CG  PHE A 299      88.986  88.739  40.494  1.00  0.00           C  
ATOM   4645  CD1 PHE A 299      88.010  87.786  40.710  1.00  0.00           C  
ATOM   4646  CD2 PHE A 299      89.484  89.415  41.588  1.00  0.00           C  
ATOM   4647  CE1 PHE A 299      87.548  87.599  41.998  1.00  0.00           C  
ATOM   4648  CE2 PHE A 299      89.030  89.217  42.875  1.00  0.00           C  
ATOM   4649  CZ  PHE A 299      88.022  88.311  43.074  1.00  0.00           C  
ATOM   4650  HN  PHE A 299      88.885  91.230  40.242  1.00  0.00           H  
ATOM   4651  HA  PHE A 299      89.443  90.466  37.678  1.00  0.00           H  
ATOM   4652  HB1 PHE A 299      90.598  89.335  39.179  1.00  0.00           H  
ATOM   4653  HB2 PHE A 299      89.647  88.097  38.514  1.00  0.00           H  
ATOM   4654  HD1 PHE A 299      87.563  87.253  39.898  1.00  0.00           H  
ATOM   4655  HD2 PHE A 299      90.290  90.102  41.388  1.00  0.00           H  
ATOM   4656  HE1 PHE A 299      86.743  86.920  42.228  1.00  0.00           H  
ATOM   4657  HE2 PHE A 299      89.421  89.833  43.661  1.00  0.00           H  
ATOM   4658  HZ  PHE A 299      87.630  88.083  44.059  1.00  0.00           H  
ATOM   4659  N   VAL A 300      86.383  89.651  38.254  1.00  0.00           N  
ATOM   4660  CA  VAL A 300      85.206  89.249  37.550  1.00  0.00           C  
ATOM   4661  C   VAL A 300      84.453  90.385  36.944  1.00  0.00           C  
ATOM   4662  O   VAL A 300      83.531  90.148  36.159  1.00  0.00           O  
ATOM   4663  CB  VAL A 300      84.360  88.284  38.311  1.00  0.00           C  
ATOM   4664  CG1 VAL A 300      85.036  86.919  38.076  1.00  0.00           C  
ATOM   4665  CG2 VAL A 300      84.257  88.587  39.823  1.00  0.00           C  
ATOM   4666  HN  VAL A 300      86.386  89.822  39.239  1.00  0.00           H  
ATOM   4667  HA  VAL A 300      85.457  88.637  36.693  1.00  0.00           H  
ATOM   4668  HB  VAL A 300      83.319  88.221  37.935  1.00  0.00           H  
ATOM   4669 1HG1 VAL A 300      84.556  86.105  38.658  1.00  0.00           H  
ATOM   4670 2HG1 VAL A 300      86.092  86.952  38.400  1.00  0.00           H  
ATOM   4671 3HG1 VAL A 300      84.909  86.623  37.019  1.00  0.00           H  
ATOM   4672 1HG2 VAL A 300      85.242  88.579  40.333  1.00  0.00           H  
ATOM   4673 2HG2 VAL A 300      83.592  87.871  40.356  1.00  0.00           H  
ATOM   4674 3HG2 VAL A 300      83.809  89.576  40.049  1.00  0.00           H  
ATOM   4675  N   GLY A 301      84.809  91.659  37.173  1.00  0.00           N  
ATOM   4676  CA  GLY A 301      84.347  92.756  36.383  1.00  0.00           C  
ATOM   4677  C   GLY A 301      85.254  93.177  35.275  1.00  0.00           C  
ATOM   4678  O   GLY A 301      86.273  93.839  35.451  1.00  0.00           O  
ATOM   4679  HN  GLY A 301      85.555  91.805  37.817  1.00  0.00           H  
ATOM   4680  HA1 GLY A 301      84.453  93.639  36.998  1.00  0.00           H  
ATOM   4681  HA2 GLY A 301      83.328  92.594  36.061  1.00  0.00           H  
ATOM   4682  N   GLU A 302      84.946  92.868  34.001  1.00  0.00           N  
ATOM   4683  CA  GLU A 302      86.006  92.905  33.032  1.00  0.00           C  
ATOM   4684  C   GLU A 302      86.706  94.180  32.709  1.00  0.00           C  
ATOM   4685  O   GLU A 302      87.914  94.357  32.787  1.00  0.00           O  
ATOM   4686  CB  GLU A 302      85.573  92.339  31.667  1.00  0.00           C  
ATOM   4687  CG  GLU A 302      86.784  91.932  30.842  1.00  0.00           C  
ATOM   4688  CD  GLU A 302      86.485  91.932  29.349  1.00  0.00           C  
ATOM   4689  OE1 GLU A 302      85.421  91.398  28.930  1.00  0.00           O  
ATOM   4690  OE2 GLU A 302      87.300  92.440  28.525  1.00  0.00           O1-
ATOM   4691  HN  GLU A 302      84.128  92.311  33.849  1.00  0.00           H  
ATOM   4692  HA  GLU A 302      86.739  92.208  33.397  1.00  0.00           H  
ATOM   4693  HB1 GLU A 302      85.007  93.103  31.091  1.00  0.00           H  
ATOM   4694  HB2 GLU A 302      84.980  91.429  31.907  1.00  0.00           H  
ATOM   4695  HG1 GLU A 302      87.139  90.937  31.185  1.00  0.00           H  
ATOM   4696  HG2 GLU A 302      87.681  92.582  30.923  1.00  0.00           H  
ATOM   4697  N   GLU A 303      85.938  95.261  32.450  1.00  0.00           N  
ATOM   4698  CA  GLU A 303      86.464  96.522  32.041  1.00  0.00           C  
ATOM   4699  C   GLU A 303      86.621  97.458  33.184  1.00  0.00           C  
ATOM   4700  O   GLU A 303      87.174  98.557  33.115  1.00  0.00           O  
ATOM   4701  CB  GLU A 303      85.477  97.217  31.068  1.00  0.00           C  
ATOM   4702  CG  GLU A 303      85.956  98.540  30.481  1.00  0.00           C  
ATOM   4703  CD  GLU A 303      84.845  98.999  29.547  1.00  0.00           C  
ATOM   4704  OE1 GLU A 303      83.899  98.221  29.255  1.00  0.00           O  
ATOM   4705  OE2 GLU A 303      84.958 100.157  29.049  1.00  0.00           O1-
ATOM   4706  HN  GLU A 303      84.956  95.180  32.587  1.00  0.00           H  
ATOM   4707  HA  GLU A 303      87.444  96.391  31.610  1.00  0.00           H  
ATOM   4708  HB1 GLU A 303      84.458  97.295  31.484  1.00  0.00           H  
ATOM   4709  HB2 GLU A 303      85.319  96.535  30.204  1.00  0.00           H  
ATOM   4710  HG1 GLU A 303      86.012  99.327  31.269  1.00  0.00           H  
ATOM   4711  HG2 GLU A 303      86.937  98.518  29.947  1.00  0.00           H  
ATOM   4712  N   PHE A 304      86.188  97.079  34.398  1.00  0.00           N  
ATOM   4713  CA  PHE A 304      86.219  97.828  35.614  1.00  0.00           C  
ATOM   4714  C   PHE A 304      87.580  97.715  36.228  1.00  0.00           C  
ATOM   4715  O   PHE A 304      88.064  98.663  36.839  1.00  0.00           O  
ATOM   4716  CB  PHE A 304      85.028  97.325  36.457  1.00  0.00           C  
ATOM   4717  CG  PHE A 304      84.591  98.436  37.343  1.00  0.00           C  
ATOM   4718  CD1 PHE A 304      83.586  99.320  37.013  1.00  0.00           C  
ATOM   4719  CD2 PHE A 304      85.270  98.595  38.527  1.00  0.00           C  
ATOM   4720  CE1 PHE A 304      83.207 100.299  37.902  1.00  0.00           C  
ATOM   4721  CE2 PHE A 304      84.947  99.605  39.409  1.00  0.00           C  
ATOM   4722  CZ  PHE A 304      83.859 100.369  39.109  1.00  0.00           C  
ATOM   4723  HN  PHE A 304      85.625  96.266  34.476  1.00  0.00           H  
ATOM   4724  HA  PHE A 304      86.135  98.871  35.342  1.00  0.00           H  
ATOM   4725  HB1 PHE A 304      84.177  97.160  35.769  1.00  0.00           H  
ATOM   4726  HB2 PHE A 304      85.277  96.376  36.980  1.00  0.00           H  
ATOM   4727  HD1 PHE A 304      83.111  99.242  36.051  1.00  0.00           H  
ATOM   4728  HD2 PHE A 304      86.133  97.987  38.761  1.00  0.00           H  
ATOM   4729  HE1 PHE A 304      82.398 100.980  37.654  1.00  0.00           H  
ATOM   4730  HE2 PHE A 304      85.443  99.690  40.373  1.00  0.00           H  
ATOM   4731  HZ  PHE A 304      83.539 101.094  39.842  1.00  0.00           H  
ATOM   4732  N   ARG A 305      88.308  96.633  35.894  1.00  0.00           N  
ATOM   4733  CA  ARG A 305      89.738  96.630  35.956  1.00  0.00           C  
ATOM   4734  C   ARG A 305      90.405  97.608  35.050  1.00  0.00           C  
ATOM   4735  O   ARG A 305      91.331  98.286  35.505  1.00  0.00           O  
ATOM   4736  CB  ARG A 305      90.308  95.237  35.666  1.00  0.00           C  
ATOM   4737  CG  ARG A 305      91.834  95.150  35.815  1.00  0.00           C  
ATOM   4738  CD  ARG A 305      92.502  94.188  34.836  1.00  0.00           C  
ATOM   4739  NE  ARG A 305      92.266  94.728  33.462  1.00  0.00           N  
ATOM   4740  CZ  ARG A 305      92.179  93.908  32.380  1.00  0.00           C  
ATOM   4741  NH1 ARG A 305      92.332  92.551  32.452  1.00  0.00           N1+
ATOM   4742  NH2 ARG A 305      91.962  94.395  31.124  1.00  0.00           N  
ATOM   4743  HN  ARG A 305      87.885  95.820  35.514  1.00  0.00           H  
ATOM   4744  HA  ARG A 305      89.966  96.974  36.949  1.00  0.00           H  
ATOM   4745  HB1 ARG A 305      90.050  94.890  34.642  1.00  0.00           H  
ATOM   4746  HB2 ARG A 305      89.803  94.457  36.269  1.00  0.00           H  
ATOM   4747  HG1 ARG A 305      92.355  96.131  35.758  1.00  0.00           H  
ATOM   4748  HG2 ARG A 305      92.052  94.702  36.803  1.00  0.00           H  
ATOM   4749  HD1 ARG A 305      93.595  94.236  35.012  1.00  0.00           H  
ATOM   4750  HD2 ARG A 305      92.066  93.176  34.964  1.00  0.00           H  
ATOM   4751  HE  ARG A 305      92.411  95.688  33.222  1.00  0.00           H  
ATOM   4752 1HH1 ARG A 305      92.242  92.019  31.610  1.00  0.00           H  
ATOM   4753 2HH1 ARG A 305      92.571  92.149  33.333  1.00  0.00           H  
ATOM   4754 1HH2 ARG A 305      91.927  95.380  30.980  1.00  0.00           H  
ATOM   4755 2HH2 ARG A 305      92.048  93.776  30.352  1.00  0.00           H  
ATOM   4756  N   ASN A 306      89.892  97.800  33.815  1.00  0.00           N  
ATOM   4757  CA  ASN A 306      90.381  98.807  32.936  1.00  0.00           C  
ATOM   4758  C   ASN A 306      90.244 100.197  33.479  1.00  0.00           C  
ATOM   4759  O   ASN A 306      91.220 100.949  33.499  1.00  0.00           O  
ATOM   4760  CB  ASN A 306      89.732  98.627  31.561  1.00  0.00           C  
ATOM   4761  CG  ASN A 306      90.611  99.234  30.475  1.00  0.00           C  
ATOM   4762  ND2 ASN A 306      91.517 100.190  30.808  1.00  0.00           N  
ATOM   4763  OD1 ASN A 306      90.438  98.946  29.287  1.00  0.00           O  
ATOM   4764  HN  ASN A 306      89.063  97.290  33.605  1.00  0.00           H  
ATOM   4765  HA  ASN A 306      91.424  98.549  32.828  1.00  0.00           H  
ATOM   4766  HB1 ASN A 306      88.735  99.130  31.546  1.00  0.00           H  
ATOM   4767  HB2 ASN A 306      89.676  97.546  31.304  1.00  0.00           H  
ATOM   4768 1HD2 ASN A 306      91.518 100.621  31.710  1.00  0.00           H  
ATOM   4769 2HD2 ASN A 306      91.918 100.714  30.054  1.00  0.00           H  
ATOM   4770  N   TYR A 307      89.013 100.515  33.906  1.00  0.00           N  
ATOM   4771  CA  TYR A 307      88.715 101.801  34.437  1.00  0.00           C  
ATOM   4772  C   TYR A 307      89.492 102.122  35.675  1.00  0.00           C  
ATOM   4773  O   TYR A 307      89.849 103.286  35.876  1.00  0.00           O  
ATOM   4774  CB  TYR A 307      87.192 102.043  34.529  1.00  0.00           C  
ATOM   4775  CG  TYR A 307      86.482 102.563  33.331  1.00  0.00           C  
ATOM   4776  CD1 TYR A 307      86.754 102.308  32.008  1.00  0.00           C  
ATOM   4777  CD2 TYR A 307      85.450 103.413  33.670  1.00  0.00           C  
ATOM   4778  CE1 TYR A 307      85.976 102.806  30.986  1.00  0.00           C  
ATOM   4779  CE2 TYR A 307      84.694 103.978  32.664  1.00  0.00           C  
ATOM   4780  CZ  TYR A 307      84.953 103.652  31.355  1.00  0.00           C  
ATOM   4781  OH  TYR A 307      84.053 104.217  30.425  1.00  0.00           O  
ATOM   4782  HN  TYR A 307      88.239  99.914  33.701  1.00  0.00           H  
ATOM   4783  HA  TYR A 307      89.024 102.553  33.726  1.00  0.00           H  
ATOM   4784  HB1 TYR A 307      86.613 101.163  34.883  1.00  0.00           H  
ATOM   4785  HB2 TYR A 307      87.032 102.764  35.356  1.00  0.00           H  
ATOM   4786  HD1 TYR A 307      87.578 101.709  31.660  1.00  0.00           H  
ATOM   4787  HD2 TYR A 307      85.273 103.663  34.705  1.00  0.00           H  
ATOM   4788  HE1 TYR A 307      86.063 102.511  29.956  1.00  0.00           H  
ATOM   4789  HE2 TYR A 307      83.877 104.610  32.954  1.00  0.00           H  
ATOM   4790  HH  TYR A 307      83.914 105.116  30.714  1.00  0.00           H  
ATOM   4791  N   LEU A 308      89.778 101.123  36.517  1.00  0.00           N  
ATOM   4792  CA  LEU A 308      90.623 101.358  37.651  1.00  0.00           C  
ATOM   4793  C   LEU A 308      92.011 101.759  37.299  1.00  0.00           C  
ATOM   4794  O   LEU A 308      92.570 102.674  37.910  1.00  0.00           O  
ATOM   4795  CB  LEU A 308      90.680 100.046  38.455  1.00  0.00           C  
ATOM   4796  CG  LEU A 308      91.383 100.075  39.812  1.00  0.00           C  
ATOM   4797  CD1 LEU A 308      91.423  98.642  40.366  1.00  0.00           C  
ATOM   4798  CD2 LEU A 308      90.738 101.052  40.813  1.00  0.00           C  
ATOM   4799  HN  LEU A 308      89.404 100.212  36.373  1.00  0.00           H  
ATOM   4800  HA  LEU A 308      90.197 102.210  38.159  1.00  0.00           H  
ATOM   4801  HB1 LEU A 308      89.633  99.717  38.662  1.00  0.00           H  
ATOM   4802  HB2 LEU A 308      91.000  99.214  37.785  1.00  0.00           H  
ATOM   4803  HG  LEU A 308      92.445 100.376  39.683  1.00  0.00           H  
ATOM   4804 1HD1 LEU A 308      91.870  98.681  41.384  1.00  0.00           H  
ATOM   4805 2HD1 LEU A 308      90.403  98.231  40.518  1.00  0.00           H  
ATOM   4806 3HD1 LEU A 308      92.098  98.031  39.722  1.00  0.00           H  
ATOM   4807 1HD2 LEU A 308      89.659 100.826  40.946  1.00  0.00           H  
ATOM   4808 2HD2 LEU A 308      91.183 100.909  41.819  1.00  0.00           H  
ATOM   4809 3HD2 LEU A 308      90.821 102.118  40.517  1.00  0.00           H  
ATOM   4810  N   LEU A 309      92.655 101.118  36.311  1.00  0.00           N  
ATOM   4811  CA  LEU A 309      94.029 101.387  35.989  1.00  0.00           C  
ATOM   4812  C   LEU A 309      94.259 102.526  35.051  1.00  0.00           C  
ATOM   4813  O   LEU A 309      95.363 103.076  35.031  1.00  0.00           O  
ATOM   4814  CB  LEU A 309      94.923 100.209  35.603  1.00  0.00           C  
ATOM   4815  CG  LEU A 309      95.276  99.342  36.837  1.00  0.00           C  
ATOM   4816  CD1 LEU A 309      94.132  98.369  37.177  1.00  0.00           C  
ATOM   4817  CD2 LEU A 309      95.648 100.129  38.105  1.00  0.00           C  
ATOM   4818  HN  LEU A 309      92.247 100.278  35.970  1.00  0.00           H  
ATOM   4819  HA  LEU A 309      94.452 101.848  36.865  1.00  0.00           H  
ATOM   4820  HB1 LEU A 309      94.494  99.603  34.776  1.00  0.00           H  
ATOM   4821  HB2 LEU A 309      95.894 100.605  35.227  1.00  0.00           H  
ATOM   4822  HG  LEU A 309      96.194  98.817  36.507  1.00  0.00           H  
ATOM   4823 1HD1 LEU A 309      93.249  98.825  37.664  1.00  0.00           H  
ATOM   4824 2HD1 LEU A 309      93.861  97.792  36.267  1.00  0.00           H  
ATOM   4825 3HD1 LEU A 309      94.551  97.593  37.848  1.00  0.00           H  
ATOM   4826 1HD2 LEU A 309      94.734 100.519  38.597  1.00  0.00           H  
ATOM   4827 2HD2 LEU A 309      96.358 100.956  37.893  1.00  0.00           H  
ATOM   4828 3HD2 LEU A 309      96.068  99.419  38.861  1.00  0.00           H  
ATOM   4829  N   VAL A 310      93.178 103.076  34.466  1.00  0.00           N  
ATOM   4830  CA  VAL A 310      93.272 104.411  33.959  1.00  0.00           C  
ATOM   4831  C   VAL A 310      93.079 105.425  35.026  1.00  0.00           C  
ATOM   4832  O   VAL A 310      93.403 106.595  34.815  1.00  0.00           O  
ATOM   4833  CB  VAL A 310      92.401 104.653  32.766  1.00  0.00           C  
ATOM   4834  CG1 VAL A 310      92.879 103.693  31.671  1.00  0.00           C  
ATOM   4835  CG2 VAL A 310      90.887 104.617  33.020  1.00  0.00           C  
ATOM   4836  HN  VAL A 310      92.265 102.692  34.553  1.00  0.00           H  
ATOM   4837  HA  VAL A 310      94.306 104.543  33.687  1.00  0.00           H  
ATOM   4838  HB  VAL A 310      92.532 105.696  32.391  1.00  0.00           H  
ATOM   4839 1HG1 VAL A 310      92.433 104.066  30.721  1.00  0.00           H  
ATOM   4840 2HG1 VAL A 310      93.982 103.712  31.525  1.00  0.00           H  
ATOM   4841 3HG1 VAL A 310      92.537 102.650  31.850  1.00  0.00           H  
ATOM   4842 1HG2 VAL A 310      90.524 105.176  33.910  1.00  0.00           H  
ATOM   4843 2HG2 VAL A 310      90.321 104.887  32.110  1.00  0.00           H  
ATOM   4844 3HG2 VAL A 310      90.640 103.613  33.415  1.00  0.00           H  
ATOM   4845  N   PHE A 311      92.588 105.067  36.220  1.00  0.00           N  
ATOM   4846  CA  PHE A 311      92.471 105.941  37.350  1.00  0.00           C  
ATOM   4847  C   PHE A 311      93.565 105.735  38.340  1.00  0.00           C  
ATOM   4848  O   PHE A 311      93.425 105.976  39.536  1.00  0.00           O  
ATOM   4849  CB  PHE A 311      91.059 105.830  37.952  1.00  0.00           C  
ATOM   4850  CG  PHE A 311      90.781 107.028  38.799  1.00  0.00           C  
ATOM   4851  CD1 PHE A 311      90.744 108.314  38.305  1.00  0.00           C  
ATOM   4852  CD2 PHE A 311      90.860 106.863  40.154  1.00  0.00           C  
ATOM   4853  CE1 PHE A 311      90.658 109.396  39.149  1.00  0.00           C  
ATOM   4854  CE2 PHE A 311      90.835 107.944  41.010  1.00  0.00           C  
ATOM   4855  CZ  PHE A 311      90.663 109.213  40.511  1.00  0.00           C  
ATOM   4856  HN  PHE A 311      92.356 104.130  36.500  1.00  0.00           H  
ATOM   4857  HA  PHE A 311      92.612 106.923  36.940  1.00  0.00           H  
ATOM   4858  HB1 PHE A 311      90.978 104.921  38.599  1.00  0.00           H  
ATOM   4859  HB2 PHE A 311      90.264 105.743  37.181  1.00  0.00           H  
ATOM   4860  HD1 PHE A 311      90.736 108.566  37.259  1.00  0.00           H  
ATOM   4861  HD2 PHE A 311      90.944 105.897  40.621  1.00  0.00           H  
ATOM   4862  HE1 PHE A 311      90.580 110.398  38.735  1.00  0.00           H  
ATOM   4863  HE2 PHE A 311      90.837 107.773  42.081  1.00  0.00           H  
ATOM   4864  HZ  PHE A 311      90.566 110.046  41.187  1.00  0.00           H  
ATOM   4865  N   PHE A 312      94.800 105.491  37.858  1.00  0.00           N  
ATOM   4866  CA  PHE A 312      95.913 106.100  38.525  1.00  0.00           C  
ATOM   4867  C   PHE A 312      96.711 107.020  37.669  1.00  0.00           C  
ATOM   4868  O   PHE A 312      97.632 107.722  38.085  1.00  0.00           O  
ATOM   4869  CB  PHE A 312      96.743 105.079  39.321  1.00  0.00           C  
ATOM   4870  CG  PHE A 312      97.489 105.773  40.404  1.00  0.00           C  
ATOM   4871  CD1 PHE A 312      96.786 106.319  41.454  1.00  0.00           C  
ATOM   4872  CD2 PHE A 312      98.855 105.972  40.367  1.00  0.00           C  
ATOM   4873  CE1 PHE A 312      97.370 107.177  42.352  1.00  0.00           C  
ATOM   4874  CE2 PHE A 312      99.460 106.773  41.303  1.00  0.00           C  
ATOM   4875  CZ  PHE A 312      98.726 107.422  42.269  1.00  0.00           C  
ATOM   4876  HN  PHE A 312      94.858 105.215  36.909  1.00  0.00           H  
ATOM   4877  HA  PHE A 312      95.534 106.783  39.273  1.00  0.00           H  
ATOM   4878  HB1 PHE A 312      97.478 104.472  38.749  1.00  0.00           H  
ATOM   4879  HB2 PHE A 312      96.018 104.359  39.772  1.00  0.00           H  
ATOM   4880  HD1 PHE A 312      95.726 106.123  41.399  1.00  0.00           H  
ATOM   4881  HD2 PHE A 312      99.455 105.611  39.548  1.00  0.00           H  
ATOM   4882  HE1 PHE A 312      96.843 107.605  43.189  1.00  0.00           H  
ATOM   4883  HE2 PHE A 312     100.507 106.995  41.168  1.00  0.00           H  
ATOM   4884  HZ  PHE A 312      99.181 108.050  43.007  1.00  0.00           H  
ATOM   4885  N   GLN A 313      96.335 107.181  36.386  1.00  0.00           N  
ATOM   4886  CA  GLN A 313      96.556 108.415  35.705  1.00  0.00           C  
ATOM   4887  C   GLN A 313      97.799 108.575  34.830  1.00  0.00           C  
ATOM   4888  CB  GLN A 313      96.260 109.679  36.525  1.00  0.00           C  
ATOM   4889  CG  GLN A 313      94.787 109.778  36.920  1.00  0.00           C  
ATOM   4890  CD  GLN A 313      94.044 110.275  35.699  1.00  0.00           C  
ATOM   4891  NE2 GLN A 313      93.528 109.351  34.838  1.00  0.00           N  
ATOM   4892  OE1 GLN A 313      93.966 111.463  35.378  1.00  0.00           O  
ATOM   4893  OT1 GLN A 313      98.940 108.702  35.344  1.00  0.00           O  
ATOM   4894  OT2 GLN A 313      97.597 108.693  33.589  1.00  0.00           O  
ATOM   4895  HN  GLN A 313      95.739 106.526  35.932  1.00  0.00           H  
ATOM   4896  HA  GLN A 313      95.827 108.348  34.907  1.00  0.00           H  
ATOM   4897  HB1 GLN A 313      96.609 110.556  35.944  1.00  0.00           H  
ATOM   4898  HB2 GLN A 313      96.805 109.694  37.495  1.00  0.00           H  
ATOM   4899  HG1 GLN A 313      94.272 108.855  37.273  1.00  0.00           H  
ATOM   4900  HG2 GLN A 313      94.579 110.563  37.680  1.00  0.00           H  
ATOM   4901 1HE2 GLN A 313      93.782 108.392  34.940  1.00  0.00           H  
ATOM   4902 2HE2 GLN A 313      93.017 109.654  34.032  1.00  0.00           H  
ATOM   4903  N   PRO B  19      44.406 106.625  70.180  1.00  0.00           N  
ATOM   4904  CA  PRO B  19      43.018 106.077  70.162  1.00  0.00           C  
ATOM   4905  C   PRO B  19      42.909 104.993  71.177  1.00  0.00           C  
ATOM   4906  O   PRO B  19      43.886 104.727  71.879  1.00  0.00           O  
ATOM   4907  CB  PRO B  19      42.908 105.656  68.695  1.00  0.00           C  
ATOM   4908  CG  PRO B  19      44.324 105.457  68.132  1.00  0.00           C  
ATOM   4909  CD  PRO B  19      45.275 105.773  69.294  1.00  0.00           C  
ATOM   4910  HN1 PRO B  19      44.662 106.732  71.148  1.00  0.00           H  
ATOM   4911  HN2 PRO B  19      44.387 107.570  69.833  1.00  0.00           H  
ATOM   4912  HA  PRO B  19      42.307 106.797  70.531  1.00  0.00           H  
ATOM   4913  HB1 PRO B  19      42.390 106.461  68.134  1.00  0.00           H  
ATOM   4914  HB2 PRO B  19      42.345 104.714  68.594  1.00  0.00           H  
ATOM   4915  HG1 PRO B  19      44.497 104.402  67.803  1.00  0.00           H  
ATOM   4916  HG2 PRO B  19      44.467 106.118  67.249  1.00  0.00           H  
ATOM   4917  HD1 PRO B  19      45.620 104.850  69.793  1.00  0.00           H  
ATOM   4918  HD2 PRO B  19      46.129 106.365  68.889  1.00  0.00           H  
ATOM   4919  N   CYS B  20      41.730 104.374  71.350  1.00  0.00           N  
ATOM   4920  CA  CYS B  20      41.437 103.645  72.545  1.00  0.00           C  
ATOM   4921  C   CYS B  20      40.860 102.315  72.226  1.00  0.00           C  
ATOM   4922  O   CYS B  20      39.701 102.214  71.823  1.00  0.00           O  
ATOM   4923  CB  CYS B  20      40.421 104.412  73.410  1.00  0.00           C  
ATOM   4924  SG  CYS B  20      41.015 105.892  74.282  1.00  0.00           S  
ATOM   4925  HN  CYS B  20      40.923 104.468  70.771  1.00  0.00           H  
ATOM   4926  HA  CYS B  20      42.347 103.503  73.113  1.00  0.00           H  
ATOM   4927  HB1 CYS B  20      39.564 104.732  72.785  1.00  0.00           H  
ATOM   4928  HB2 CYS B  20      39.939 103.778  74.185  1.00  0.00           H  
ATOM   4929  N   GLN B  21      41.493 101.170  72.556  1.00  0.00           N  
ATOM   4930  CA  GLN B  21      40.869  99.892  72.610  1.00  0.00           C  
ATOM   4931  C   GLN B  21      40.344  99.528  73.964  1.00  0.00           C  
ATOM   4932  O   GLN B  21      40.757  98.544  74.570  1.00  0.00           O  
ATOM   4933  CB  GLN B  21      41.565  98.813  71.764  1.00  0.00           C  
ATOM   4934  CG  GLN B  21      41.380  98.887  70.250  1.00  0.00           C  
ATOM   4935  CD  GLN B  21      40.358  99.504  69.309  1.00  0.00           C  
ATOM   4936  NE2 GLN B  21      39.443 100.444  69.668  1.00  0.00           N  
ATOM   4937  OE1 GLN B  21      40.429  99.109  68.151  1.00  0.00           O  
ATOM   4938  HN  GLN B  21      42.453 101.164  72.825  1.00  0.00           H
[truncated: 394,151 more chars]
