# Supplementary material for: Structural basis of dimerization of chemokine receptors CCR5 and CXCR4
Source: Nat Commun. 2023 Oct 13;14:6439. doi: 10.1038/s41467-023-42082-z (PMC10575954; doi:10.1038/s41467-023-42082-z)
Supplement: Supplementary file 6 — Source Data [file 41467_2023_42082_MOESM6_ESM.zip › Supplementary Figure 7/Panel A/CCR5-CCR5_MIN_B.pdb]

ATOM      1  N   PRO A  19      71.396  86.782  72.097  1.00  0.00           N  
ATOM      2  CA  PRO A  19      71.123  86.354  73.491  1.00  0.00           C  
ATOM      3  C   PRO A  19      72.178  86.782  74.466  1.00  0.00           C  
ATOM      4  O   PRO A  19      72.036  87.884  74.974  1.00  0.00           O  
ATOM      5  CB  PRO A  19      70.788  84.877  73.381  1.00  0.00           C  
ATOM      6  CG  PRO A  19      70.005  84.808  72.058  1.00  0.00           C  
ATOM      7  CD  PRO A  19      70.853  85.734  71.169  1.00  0.00           C  
ATOM      8  HN1 PRO A  19      72.359  86.950  71.870  1.00  0.00           H  
ATOM      9  HN2 PRO A  19      70.976  87.672  71.907  1.00  0.00           H  
ATOM     10  HA  PRO A  19      70.297  87.019  73.695  1.00  0.00           H  
ATOM     11  HB1 PRO A  19      70.140  84.550  74.225  1.00  0.00           H  
ATOM     12  HB2 PRO A  19      71.677  84.213  73.355  1.00  0.00           H  
ATOM     13  HG1 PRO A  19      68.969  85.145  72.264  1.00  0.00           H  
ATOM     14  HG2 PRO A  19      70.012  83.743  71.737  1.00  0.00           H  
ATOM     15  HD1 PRO A  19      71.692  85.175  70.694  1.00  0.00           H  
ATOM     16  HD2 PRO A  19      70.205  86.281  70.446  1.00  0.00           H  
ATOM     17  N   CYS A  20      73.151  85.936  74.852  1.00  0.00           N  
ATOM     18  CA  CYS A  20      73.869  86.206  76.066  1.00  0.00           C  
ATOM     19  C   CYS A  20      75.207  86.826  75.851  1.00  0.00           C  
ATOM     20  O   CYS A  20      76.147  86.140  75.438  1.00  0.00           O  
ATOM     21  CB  CYS A  20      73.818  84.969  76.977  1.00  0.00           C  
ATOM     22  SG  CYS A  20      74.645  83.526  76.238  1.00  0.00           S  
ATOM     23  HN  CYS A  20      73.355  85.037  74.478  1.00  0.00           H  
ATOM     24  HA  CYS A  20      73.351  86.920  76.681  1.00  0.00           H  
ATOM     25  HB1 CYS A  20      72.744  84.704  77.124  1.00  0.00           H  
ATOM     26  HB2 CYS A  20      74.247  85.217  77.962  1.00  0.00           H  
ATOM     27  N   GLN A  21      75.348  88.130  76.104  1.00  0.00           N  
ATOM     28  CA  GLN A  21      76.658  88.703  76.239  1.00  0.00           C  
ATOM     29  C   GLN A  21      77.094  88.497  77.651  1.00  0.00           C  
ATOM     30  O   GLN A  21      76.485  89.094  78.529  1.00  0.00           O  
ATOM     31  CB  GLN A  21      76.659  90.232  76.074  1.00  0.00           C  
ATOM     32  CG  GLN A  21      76.383  90.700  74.645  1.00  0.00           C  
ATOM     33  CD  GLN A  21      75.042  90.324  74.044  1.00  0.00           C  
ATOM     34  NE2 GLN A  21      75.062  89.785  72.795  1.00  0.00           N  
ATOM     35  OE1 GLN A  21      73.988  90.606  74.610  1.00  0.00           O  
ATOM     36  HN  GLN A  21      74.627  88.807  76.258  1.00  0.00           H  
ATOM     37  HA  GLN A  21      77.338  88.320  75.496  1.00  0.00           H  
ATOM     38  HB1 GLN A  21      77.595  90.654  76.505  1.00  0.00           H  
ATOM     39  HB2 GLN A  21      75.957  90.762  76.743  1.00  0.00           H  
ATOM     40  HG1 GLN A  21      77.211  90.209  74.089  1.00  0.00           H  
ATOM     41  HG2 GLN A  21      76.663  91.750  74.432  1.00  0.00           H  
ATOM     42 1HE2 GLN A  21      75.926  89.673  72.298  1.00  0.00           H  
ATOM     43 2HE2 GLN A  21      74.216  89.566  72.311  1.00  0.00           H  
ATOM     44  N   LYS A  22      78.062  87.587  77.866  1.00  0.00           N  
ATOM     45  CA  LYS A  22      78.175  86.994  79.159  1.00  0.00           C  
ATOM     46  C   LYS A  22      79.558  87.082  79.707  1.00  0.00           C  
ATOM     47  O   LYS A  22      79.762  87.696  80.747  1.00  0.00           O  
ATOM     48  CB  LYS A  22      77.665  85.545  79.041  1.00  0.00           C  
ATOM     49  CG  LYS A  22      76.321  85.430  79.773  1.00  0.00           C  
ATOM     50  CD  LYS A  22      76.398  84.927  81.213  1.00  0.00           C  
ATOM     51  CE  LYS A  22      76.745  86.032  82.202  1.00  0.00           C  
ATOM     52  NZ  LYS A  22      76.195  85.607  83.518  1.00  0.00           N1+
ATOM     53  HN  LYS A  22      78.541  87.078  77.164  1.00  0.00           H  
ATOM     54  HA  LYS A  22      77.533  87.493  79.874  1.00  0.00           H  
ATOM     55  HB1 LYS A  22      78.383  84.861  79.541  1.00  0.00           H  
ATOM     56  HB2 LYS A  22      77.482  85.257  77.981  1.00  0.00           H  
ATOM     57  HG1 LYS A  22      75.657  86.314  79.800  1.00  0.00           H  
ATOM     58  HG2 LYS A  22      75.688  84.712  79.225  1.00  0.00           H  
ATOM     59  HD1 LYS A  22      77.094  84.059  81.250  1.00  0.00           H  
ATOM     60  HD2 LYS A  22      75.428  84.415  81.443  1.00  0.00           H  
ATOM     61  HE1 LYS A  22      76.262  86.971  81.854  1.00  0.00           H  
ATOM     62  HE2 LYS A  22      77.793  86.360  82.343  1.00  0.00           H  
ATOM     63  HZ1 LYS A  22      75.278  85.144  83.361  1.00  0.00           H  
ATOM     64  HZ2 LYS A  22      76.823  84.869  83.878  1.00  0.00           H  
ATOM     65  HZ3 LYS A  22      76.108  86.417  84.165  1.00  0.00           H  
ATOM     66  N   ILE A  23      80.564  86.629  78.937  1.00  0.00           N  
ATOM     67  CA  ILE A  23      81.948  86.561  79.275  1.00  0.00           C  
ATOM     68  C   ILE A  23      82.779  87.568  78.554  1.00  0.00           C  
ATOM     69  O   ILE A  23      82.632  87.806  77.362  1.00  0.00           O  
ATOM     70  CB  ILE A  23      82.461  85.187  78.957  1.00  0.00           C  
ATOM     71  CG1 ILE A  23      83.939  84.930  79.307  1.00  0.00           C  
ATOM     72  CG2 ILE A  23      82.224  84.752  77.501  1.00  0.00           C  
ATOM     73  CD  ILE A  23      84.387  83.478  79.455  1.00  0.00           C  
ATOM     74  HN  ILE A  23      80.395  86.165  78.070  1.00  0.00           H  
ATOM     75  HA  ILE A  23      82.017  86.704  80.346  1.00  0.00           H  
ATOM     76  HB  ILE A  23      81.899  84.536  79.661  1.00  0.00           H  
ATOM     77 1HG1 ILE A  23      84.103  85.316  80.335  1.00  0.00           H  
ATOM     78 2HG1 ILE A  23      84.618  85.557  78.685  1.00  0.00           H  
ATOM     79 1HG2 ILE A  23      82.739  85.448  76.802  1.00  0.00           H  
ATOM     80 2HG2 ILE A  23      82.614  83.720  77.368  1.00  0.00           H  
ATOM     81 3HG2 ILE A  23      81.160  84.822  77.204  1.00  0.00           H  
ATOM     82  HD1 ILE A  23      85.404  83.425  79.898  1.00  0.00           H  
ATOM     83  HD2 ILE A  23      83.619  82.990  80.077  1.00  0.00           H  
ATOM     84  HD3 ILE A  23      84.385  83.001  78.445  1.00  0.00           H  
ATOM     85  N   ASN A  24      83.671  88.253  79.300  1.00  0.00           N  
ATOM     86  CA  ASN A  24      84.433  89.305  78.712  1.00  0.00           C  
ATOM     87  C   ASN A  24      85.709  88.820  78.120  1.00  0.00           C  
ATOM     88  O   ASN A  24      86.798  88.820  78.690  1.00  0.00           O  
ATOM     89  CB  ASN A  24      84.643  90.453  79.707  1.00  0.00           C  
ATOM     90  CG  ASN A  24      83.292  90.987  80.171  1.00  0.00           C  
ATOM     91  ND2 ASN A  24      82.737  91.865  79.294  1.00  0.00           N  
ATOM     92  OD1 ASN A  24      82.697  90.539  81.152  1.00  0.00           O  
ATOM     93  HN  ASN A  24      83.730  88.222  80.291  1.00  0.00           H  
ATOM     94  HA  ASN A  24      83.896  89.712  77.861  1.00  0.00           H  
ATOM     95  HB1 ASN A  24      85.257  91.278  79.268  1.00  0.00           H  
ATOM     96  HB2 ASN A  24      85.216  90.122  80.601  1.00  0.00           H  
ATOM     97 1HD2 ASN A  24      81.780  92.109  79.438  1.00  0.00           H  
ATOM     98 2HD2 ASN A  24      83.210  92.199  78.474  1.00  0.00           H  
ATOM     99  N   VAL A  25      85.564  88.400  76.843  1.00  0.00           N  
ATOM    100  CA  VAL A  25      86.616  88.081  75.935  1.00  0.00           C  
ATOM    101  C   VAL A  25      86.872  89.306  75.115  1.00  0.00           C  
ATOM    102  O   VAL A  25      87.389  89.277  74.011  1.00  0.00           O  
ATOM    103  CB  VAL A  25      86.256  86.917  75.056  1.00  0.00           C  
ATOM    104  CG1 VAL A  25      87.546  86.283  74.517  1.00  0.00           C  
ATOM    105  CG2 VAL A  25      85.542  85.846  75.900  1.00  0.00           C  
ATOM    106  HN  VAL A  25      84.630  88.254  76.541  1.00  0.00           H  
ATOM    107  HA  VAL A  25      87.531  87.887  76.470  1.00  0.00           H  
ATOM    108  HB  VAL A  25      85.569  87.143  74.212  1.00  0.00           H  
ATOM    109 1HG1 VAL A  25      87.982  86.946  73.730  1.00  0.00           H  
ATOM    110 2HG1 VAL A  25      87.354  85.291  74.065  1.00  0.00           H  
ATOM    111 3HG1 VAL A  25      88.228  86.147  75.379  1.00  0.00           H  
ATOM    112 1HG2 VAL A  25      86.173  85.623  76.789  1.00  0.00           H  
ATOM    113 2HG2 VAL A  25      84.512  86.115  76.227  1.00  0.00           H  
ATOM    114 3HG2 VAL A  25      85.428  84.940  75.264  1.00  0.00           H  
ATOM    115  N   LYS A  26      86.437  90.481  75.624  1.00  0.00           N  
ATOM    116  CA  LYS A  26      86.425  91.693  74.868  1.00  0.00           C  
ATOM    117  C   LYS A  26      87.685  92.463  75.046  1.00  0.00           C  
ATOM    118  O   LYS A  26      87.815  93.536  74.466  1.00  0.00           O  
ATOM    119  CB  LYS A  26      85.243  92.601  75.285  1.00  0.00           C  
ATOM    120  CG  LYS A  26      84.374  92.947  74.080  1.00  0.00           C  
ATOM    121  CD  LYS A  26      83.548  91.820  73.456  1.00  0.00           C  
ATOM    122  CE  LYS A  26      82.778  92.218  72.200  1.00  0.00           C  
ATOM    123  NZ  LYS A  26      81.728  91.222  71.934  1.00  0.00           N1+
ATOM    124  HN  LYS A  26      86.170  90.489  76.582  1.00  0.00           H  
ATOM    125  HA  LYS A  26      86.366  91.451  73.819  1.00  0.00           H  
ATOM    126  HB1 LYS A  26      84.668  92.070  76.067  1.00  0.00           H  
ATOM    127  HB2 LYS A  26      85.655  93.471  75.820  1.00  0.00           H  
ATOM    128  HG1 LYS A  26      83.682  93.763  74.376  1.00  0.00           H  
ATOM    129  HG2 LYS A  26      85.059  93.391  73.320  1.00  0.00           H  
ATOM    130  HD1 LYS A  26      82.822  91.451  74.211  1.00  0.00           H  
ATOM    131  HD2 LYS A  26      84.234  90.966  73.271  1.00  0.00           H  
ATOM    132  HE1 LYS A  26      82.286  93.206  72.293  1.00  0.00           H  
ATOM    133  HE2 LYS A  26      83.433  92.222  71.300  1.00  0.00           H  
ATOM    134  HZ1 LYS A  26      81.037  91.541  71.220  1.00  0.00           H  
ATOM    135  HZ2 LYS A  26      81.139  91.054  72.782  1.00  0.00           H  
ATOM    136  HZ3 LYS A  26      82.043  90.287  71.603  1.00  0.00           H  
ATOM    137  N   GLN A  27      88.685  91.880  75.743  1.00  0.00           N  
ATOM    138  CA  GLN A  27      89.972  92.490  75.865  1.00  0.00           C  
ATOM    139  C   GLN A  27      90.737  92.308  74.606  1.00  0.00           C  
ATOM    140  O   GLN A  27      91.489  93.203  74.230  1.00  0.00           O  
ATOM    141  CB  GLN A  27      90.818  91.744  76.911  1.00  0.00           C  
ATOM    142  CG  GLN A  27      91.686  92.729  77.701  1.00  0.00           C  
ATOM    143  CD  GLN A  27      92.025  92.137  79.057  1.00  0.00           C  
ATOM    144  NE2 GLN A  27      91.378  92.642  80.133  1.00  0.00           N  
ATOM    145  OE1 GLN A  27      92.860  91.228  79.188  1.00  0.00           O  
ATOM    146  HN  GLN A  27      88.610  91.014  76.216  1.00  0.00           H  
ATOM    147  HA  GLN A  27      89.896  93.554  76.059  1.00  0.00           H  
ATOM    148  HB1 GLN A  27      91.364  90.867  76.521  1.00  0.00           H  
ATOM    149  HB2 GLN A  27      90.076  91.363  77.645  1.00  0.00           H  
ATOM    150  HG1 GLN A  27      91.098  93.655  77.825  1.00  0.00           H  
ATOM    151  HG2 GLN A  27      92.600  92.994  77.126  1.00  0.00           H  
ATOM    152 1HE2 GLN A  27      91.653  92.335  81.048  1.00  0.00           H  
ATOM    153 2HE2 GLN A  27      90.741  93.394  79.953  1.00  0.00           H  
ATOM    154  N   ILE A  28      90.631  91.160  73.903  1.00  0.00           N  
ATOM    155  CA  ILE A  28      91.113  91.031  72.565  1.00  0.00           C  
ATOM    156  C   ILE A  28      90.362  91.851  71.588  1.00  0.00           C  
ATOM    157  O   ILE A  28      90.971  92.588  70.808  1.00  0.00           O  
ATOM    158  CB  ILE A  28      91.422  89.591  72.247  1.00  0.00           C  
ATOM    159  CG1 ILE A  28      91.810  89.427  70.770  1.00  0.00           C  
ATOM    160  CG2 ILE A  28      90.195  88.694  72.516  1.00  0.00           C  
ATOM    161  CD  ILE A  28      93.150  90.074  70.404  1.00  0.00           C  
ATOM    162  HN  ILE A  28      90.185  90.345  74.258  1.00  0.00           H  
ATOM    163  HA  ILE A  28      92.137  91.394  72.593  1.00  0.00           H  
ATOM    164  HB  ILE A  28      92.176  89.239  72.978  1.00  0.00           H  
ATOM    165 1HG1 ILE A  28      91.892  88.343  70.547  1.00  0.00           H  
ATOM    166 2HG1 ILE A  28      91.028  89.806  70.086  1.00  0.00           H  
ATOM    167 1HG2 ILE A  28      89.309  89.115  72.002  1.00  0.00           H  
ATOM    168 2HG2 ILE A  28      89.968  88.689  73.599  1.00  0.00           H  
ATOM    169 3HG2 ILE A  28      90.425  87.677  72.136  1.00  0.00           H  
ATOM    170  HD1 ILE A  28      93.213  91.128  70.752  1.00  0.00           H  
ATOM    171  HD2 ILE A  28      93.970  89.493  70.873  1.00  0.00           H  
ATOM    172  HD3 ILE A  28      93.251  90.052  69.299  1.00  0.00           H  
ATOM    173  N   ALA A  29      89.022  91.933  71.616  1.00  0.00           N  
ATOM    174  CA  ALA A  29      88.260  92.672  70.659  1.00  0.00           C  
ATOM    175  C   ALA A  29      88.258  94.157  70.776  1.00  0.00           C  
ATOM    176  O   ALA A  29      88.027  94.872  69.811  1.00  0.00           O  
ATOM    177  CB  ALA A  29      86.804  92.164  70.680  1.00  0.00           C  
ATOM    178  HN  ALA A  29      88.542  91.372  72.287  1.00  0.00           H  
ATOM    179  HA  ALA A  29      88.636  92.476  69.663  1.00  0.00           H  
ATOM    180  HB1 ALA A  29      86.257  92.297  71.640  1.00  0.00           H  
ATOM    181  HB2 ALA A  29      86.777  91.086  70.416  1.00  0.00           H  
ATOM    182  HB3 ALA A  29      86.204  92.635  69.873  1.00  0.00           H  
ATOM    183  N   ALA A  30      88.643  94.665  71.965  1.00  0.00           N  
ATOM    184  CA  ALA A  30      88.972  96.033  72.176  1.00  0.00           C  
ATOM    185  C   ALA A  30      90.136  96.557  71.392  1.00  0.00           C  
ATOM    186  O   ALA A  30      90.251  97.746  71.121  1.00  0.00           O  
ATOM    187  CB  ALA A  30      89.291  96.117  73.674  1.00  0.00           C  
ATOM    188  HN  ALA A  30      88.780  94.096  72.767  1.00  0.00           H  
ATOM    189  HA  ALA A  30      88.154  96.711  71.978  1.00  0.00           H  
ATOM    190  HB1 ALA A  30      88.397  95.783  74.241  1.00  0.00           H  
ATOM    191  HB2 ALA A  30      90.172  95.509  73.968  1.00  0.00           H  
ATOM    192  HB3 ALA A  30      89.534  97.181  73.919  1.00  0.00           H  
ATOM    193  N   ARG A  31      90.981  95.607  70.952  1.00  0.00           N  
ATOM    194  CA  ARG A  31      92.236  96.027  70.409  1.00  0.00           C  
ATOM    195  C   ARG A  31      92.110  95.938  68.920  1.00  0.00           C  
ATOM    196  O   ARG A  31      92.008  96.938  68.217  1.00  0.00           O  
ATOM    197  CB  ARG A  31      93.443  95.162  70.818  1.00  0.00           C  
ATOM    198  CG  ARG A  31      93.575  95.182  72.338  1.00  0.00           C  
ATOM    199  CD  ARG A  31      94.934  94.855  72.968  1.00  0.00           C  
ATOM    200  NE  ARG A  31      94.599  94.854  74.422  1.00  0.00           N  
ATOM    201  CZ  ARG A  31      95.431  95.254  75.426  1.00  0.00           C  
ATOM    202  NH1 ARG A  31      96.776  95.443  75.306  1.00  0.00           N1+
ATOM    203  NH2 ARG A  31      94.866  95.491  76.644  1.00  0.00           N  
ATOM    204  HN  ARG A  31      90.803  94.651  71.144  1.00  0.00           H  
ATOM    205  HA  ARG A  31      92.391  97.061  70.666  1.00  0.00           H  
ATOM    206  HB1 ARG A  31      94.405  95.497  70.377  1.00  0.00           H  
ATOM    207  HB2 ARG A  31      93.249  94.093  70.588  1.00  0.00           H  
ATOM    208  HG1 ARG A  31      92.815  94.447  72.692  1.00  0.00           H  
ATOM    209  HG2 ARG A  31      93.220  96.182  72.676  1.00  0.00           H  
ATOM    210  HD1 ARG A  31      95.256  93.831  72.688  1.00  0.00           H  
ATOM    211  HD2 ARG A  31      95.684  95.641  72.744  1.00  0.00           H  
ATOM    212  HE  ARG A  31      93.663  94.702  74.763  1.00  0.00           H  
ATOM    213 1HH1 ARG A  31      97.223  95.741  76.142  1.00  0.00           H  
ATOM    214 2HH1 ARG A  31      97.106  95.495  74.353  1.00  0.00           H  
ATOM    215 1HH2 ARG A  31      95.404  95.978  77.336  1.00  0.00           H  
ATOM    216 2HH2 ARG A  31      93.889  95.677  76.545  1.00  0.00           H  
ATOM    217  N   LEU A  32      92.130  94.719  68.360  1.00  0.00           N  
ATOM    218  CA  LEU A  32      92.448  94.648  66.966  1.00  0.00           C  
ATOM    219  C   LEU A  32      91.223  94.574  66.121  1.00  0.00           C  
ATOM    220  O   LEU A  32      91.333  94.571  64.896  1.00  0.00           O  
ATOM    221  CB  LEU A  32      93.414  93.475  66.721  1.00  0.00           C  
ATOM    222  CG  LEU A  32      94.893  93.863  66.622  1.00  0.00           C  
ATOM    223  CD1 LEU A  32      95.760  92.599  66.479  1.00  0.00           C  
ATOM    224  CD2 LEU A  32      95.269  94.744  67.827  1.00  0.00           C  
ATOM    225  HN  LEU A  32      92.072  93.855  68.855  1.00  0.00           H  
ATOM    226  HA  LEU A  32      93.017  95.500  66.642  1.00  0.00           H  
ATOM    227  HB1 LEU A  32      93.315  92.579  67.372  1.00  0.00           H  
ATOM    228  HB2 LEU A  32      93.188  93.111  65.686  1.00  0.00           H  
ATOM    229  HG  LEU A  32      95.051  94.550  65.757  1.00  0.00           H  
ATOM    230 1HD1 LEU A  32      95.345  91.887  67.218  1.00  0.00           H  
ATOM    231 2HD1 LEU A  32      96.814  92.760  66.783  1.00  0.00           H  
ATOM    232 3HD1 LEU A  32      95.777  92.145  65.460  1.00  0.00           H  
ATOM    233 1HD2 LEU A  32      94.710  95.711  67.803  1.00  0.00           H  
ATOM    234 2HD2 LEU A  32      96.353  94.973  67.832  1.00  0.00           H  
ATOM    235 3HD2 LEU A  32      95.012  94.269  68.801  1.00  0.00           H  
ATOM    236  N   LEU A  33      90.002  94.662  66.683  1.00  0.00           N  
ATOM    237  CA  LEU A  33      88.808  94.897  65.939  1.00  0.00           C  
ATOM    238  C   LEU A  33      88.727  96.266  65.366  1.00  0.00           C  
ATOM    239  O   LEU A  33      88.426  96.363  64.179  1.00  0.00           O  
ATOM    240  CB  LEU A  33      87.558  94.473  66.744  1.00  0.00           C  
ATOM    241  CG  LEU A  33      86.237  94.298  65.981  1.00  0.00           C  
ATOM    242  CD1 LEU A  33      85.508  95.654  65.836  1.00  0.00           C  
ATOM    243  CD2 LEU A  33      86.495  93.655  64.616  1.00  0.00           C  
ATOM    244  HN  LEU A  33      89.846  94.815  67.661  1.00  0.00           H  
ATOM    245  HA  LEU A  33      88.914  94.276  65.061  1.00  0.00           H  
ATOM    246  HB1 LEU A  33      87.843  93.501  67.193  1.00  0.00           H  
ATOM    247  HB2 LEU A  33      87.405  95.168  67.596  1.00  0.00           H  
ATOM    248  HG  LEU A  33      85.570  93.620  66.555  1.00  0.00           H  
ATOM    249 1HD1 LEU A  33      86.108  96.300  65.166  1.00  0.00           H  
ATOM    250 2HD1 LEU A  33      85.299  96.142  66.806  1.00  0.00           H  
ATOM    251 3HD1 LEU A  33      84.545  95.419  65.331  1.00  0.00           H  
ATOM    252 1HD2 LEU A  33      85.559  93.175  64.256  1.00  0.00           H  
ATOM    253 2HD2 LEU A  33      86.873  94.363  63.853  1.00  0.00           H  
ATOM    254 3HD2 LEU A  33      87.282  92.860  64.671  1.00  0.00           H  
ATOM    255  N   PRO A  34      88.989  97.362  66.005  1.00  0.00           N  
ATOM    256  CA  PRO A  34      88.958  98.644  65.346  1.00  0.00           C  
ATOM    257  C   PRO A  34      89.999  98.834  64.292  1.00  0.00           C  
ATOM    258  O   PRO A  34      89.555  99.514  63.368  1.00  0.00           O  
ATOM    259  CB  PRO A  34      89.027  99.705  66.439  1.00  0.00           C  
ATOM    260  CG  PRO A  34      89.307  98.912  67.730  1.00  0.00           C  
ATOM    261  CD  PRO A  34      88.853  97.477  67.447  1.00  0.00           C  
ATOM    262  HA  PRO A  34      88.039  98.787  64.812  1.00  0.00           H  
ATOM    263  HB1 PRO A  34      88.102 100.278  66.643  1.00  0.00           H  
ATOM    264  HB2 PRO A  34      89.859 100.402  66.233  1.00  0.00           H  
ATOM    265  HG1 PRO A  34      88.880  99.432  68.617  1.00  0.00           H  
ATOM    266  HG2 PRO A  34      90.402  98.915  67.929  1.00  0.00           H  
ATOM    267  HD1 PRO A  34      87.798  97.339  67.746  1.00  0.00           H  
ATOM    268  HD2 PRO A  34      89.530  96.768  67.983  1.00  0.00           H  
ATOM    269  N   PRO A  35      91.205  98.351  64.205  1.00  0.00           N  
ATOM    270  CA  PRO A  35      91.969  98.442  63.004  1.00  0.00           C  
ATOM    271  C   PRO A  35      91.466  97.647  61.846  1.00  0.00           C  
ATOM    272  O   PRO A  35      91.681  98.032  60.688  1.00  0.00           O  
ATOM    273  CB  PRO A  35      93.379  97.985  63.379  1.00  0.00           C  
ATOM    274  CG  PRO A  35      93.487  98.585  64.801  1.00  0.00           C  
ATOM    275  CD  PRO A  35      92.091  98.298  65.359  1.00  0.00           C  
ATOM    276  HA  PRO A  35      91.968  99.496  62.753  1.00  0.00           H  
ATOM    277  HB1 PRO A  35      93.449  96.888  63.497  1.00  0.00           H  
ATOM    278  HB2 PRO A  35      94.082  98.371  62.621  1.00  0.00           H  
ATOM    279  HG1 PRO A  35      93.593  99.686  64.741  1.00  0.00           H  
ATOM    280  HG2 PRO A  35      94.252  98.173  65.494  1.00  0.00           H  
ATOM    281  HD1 PRO A  35      91.748  99.057  66.101  1.00  0.00           H  
ATOM    282  HD2 PRO A  35      91.999  97.277  65.791  1.00  0.00           H  
ATOM    283  N   LEU A  36      90.797  96.519  62.102  1.00  0.00           N  
ATOM    284  CA  LEU A  36      90.167  95.740  61.082  1.00  0.00           C  
ATOM    285  C   LEU A  36      88.926  96.398  60.571  1.00  0.00           C  
ATOM    286  O   LEU A  36      88.600  96.370  59.383  1.00  0.00           O  
ATOM    287  CB  LEU A  36      89.950  94.302  61.586  1.00  0.00           C  
ATOM    288  CG  LEU A  36      89.562  93.202  60.593  1.00  0.00           C  
ATOM    289  CD1 LEU A  36      88.053  93.094  60.314  1.00  0.00           C  
ATOM    290  CD2 LEU A  36      90.376  93.297  59.286  1.00  0.00           C  
ATOM    291  HN  LEU A  36      90.716  96.135  63.022  1.00  0.00           H  
ATOM    292  HA  LEU A  36      90.881  95.773  60.268  1.00  0.00           H  
ATOM    293  HB1 LEU A  36      90.966  94.016  61.931  1.00  0.00           H  
ATOM    294  HB2 LEU A  36      89.212  94.286  62.417  1.00  0.00           H  
ATOM    295  HG  LEU A  36      89.835  92.229  61.051  1.00  0.00           H  
ATOM    296 1HD1 LEU A  36      87.667  94.012  59.825  1.00  0.00           H  
ATOM    297 2HD1 LEU A  36      87.508  92.975  61.276  1.00  0.00           H  
ATOM    298 3HD1 LEU A  36      87.824  92.195  59.706  1.00  0.00           H  
ATOM    299 1HD2 LEU A  36      90.188  94.302  58.846  1.00  0.00           H  
ATOM    300 2HD2 LEU A  36      91.465  93.279  59.464  1.00  0.00           H  
ATOM    301 3HD2 LEU A  36      90.135  92.544  58.505  1.00  0.00           H  
ATOM    302  N   TYR A  37      88.220  97.104  61.469  1.00  0.00           N  
ATOM    303  CA  TYR A  37      87.171  97.958  61.015  1.00  0.00           C  
ATOM    304  C   TYR A  37      87.637  99.224  60.376  1.00  0.00           C  
ATOM    305  O   TYR A  37      86.941  99.710  59.489  1.00  0.00           O  
ATOM    306  CB  TYR A  37      86.054  98.041  62.069  1.00  0.00           C  
ATOM    307  CG  TYR A  37      85.100  96.900  62.046  1.00  0.00           C  
ATOM    308  CD1 TYR A  37      83.887  97.122  62.657  1.00  0.00           C  
ATOM    309  CD2 TYR A  37      85.281  95.777  61.270  1.00  0.00           C  
ATOM    310  CE1 TYR A  37      82.813  96.284  62.418  1.00  0.00           C  
ATOM    311  CE2 TYR A  37      84.218  94.950  61.012  1.00  0.00           C  
ATOM    312  CZ  TYR A  37      83.003  95.201  61.603  1.00  0.00           C  
ATOM    313  OH  TYR A  37      81.926  94.332  61.343  1.00  0.00           O  
ATOM    314  HN  TYR A  37      88.396  96.966  62.442  1.00  0.00           H  
ATOM    315  HA  TYR A  37      86.759  97.513  60.124  1.00  0.00           H  
ATOM    316  HB1 TYR A  37      85.436  98.970  62.080  1.00  0.00           H  
ATOM    317  HB2 TYR A  37      86.572  98.068  63.055  1.00  0.00           H  
ATOM    318  HD1 TYR A  37      83.695  98.017  63.223  1.00  0.00           H  
ATOM    319  HD2 TYR A  37      86.160  95.623  60.665  1.00  0.00           H  
ATOM    320  HE1 TYR A  37      81.879  96.458  62.937  1.00  0.00           H  
ATOM    321  HE2 TYR A  37      84.263  94.104  60.331  1.00  0.00           H  
ATOM    322  HH  TYR A  37      81.225  94.932  61.077  1.00  0.00           H  
ATOM    323  N   SER A  38      88.817  99.775  60.729  1.00  0.00           N  
ATOM    324  CA  SER A  38      89.445 100.817  59.978  1.00  0.00           C  
ATOM    325  C   SER A  38      89.768 100.384  58.597  1.00  0.00           C  
ATOM    326  O   SER A  38      89.647 101.165  57.653  1.00  0.00           O  
ATOM    327  CB  SER A  38      90.701 101.444  60.599  1.00  0.00           C  
ATOM    328  OG  SER A  38      91.264 102.477  59.791  1.00  0.00           O  
ATOM    329  HN  SER A  38      89.265  99.447  61.561  1.00  0.00           H  
ATOM    330  HA  SER A  38      88.797 101.670  59.876  1.00  0.00           H  
ATOM    331  HB1 SER A  38      91.398 100.610  60.786  1.00  0.00           H  
ATOM    332  HB2 SER A  38      90.480 101.942  61.567  1.00  0.00           H  
ATOM    333  HG1 SER A  38      91.499 102.085  58.944  1.00  0.00           H  
ATOM    334  N   LEU A  39      90.286  99.146  58.459  1.00  0.00           N  
ATOM    335  CA  LEU A  39      90.698  98.537  57.229  1.00  0.00           C  
ATOM    336  C   LEU A  39      89.569  98.452  56.254  1.00  0.00           C  
ATOM    337  O   LEU A  39      89.666  98.822  55.084  1.00  0.00           O  
ATOM    338  CB  LEU A  39      91.475  97.241  57.529  1.00  0.00           C  
ATOM    339  CG  LEU A  39      92.105  96.479  56.353  1.00  0.00           C  
ATOM    340  CD1 LEU A  39      91.108  95.461  55.771  1.00  0.00           C  
ATOM    341  CD2 LEU A  39      92.730  97.392  55.280  1.00  0.00           C  
ATOM    342  HN  LEU A  39      90.329  98.534  59.243  1.00  0.00           H  
ATOM    343  HA  LEU A  39      91.359  99.225  56.715  1.00  0.00           H  
ATOM    344  HB1 LEU A  39      92.272  97.500  58.259  1.00  0.00           H  
ATOM    345  HB2 LEU A  39      90.762  96.608  58.098  1.00  0.00           H  
ATOM    346  HG  LEU A  39      92.872  95.799  56.767  1.00  0.00           H  
ATOM    347 1HD1 LEU A  39      90.693  94.790  56.560  1.00  0.00           H  
ATOM    348 2HD1 LEU A  39      91.661  94.929  54.966  1.00  0.00           H  
ATOM    349 3HD1 LEU A  39      90.245  95.986  55.309  1.00  0.00           H  
ATOM    350 1HD2 LEU A  39      93.146  96.702  54.524  1.00  0.00           H  
ATOM    351 2HD2 LEU A  39      93.547  97.991  55.758  1.00  0.00           H  
ATOM    352 3HD2 LEU A  39      91.930  97.985  54.794  1.00  0.00           H  
ATOM    353  N   VAL A  40      88.350  98.033  56.629  1.00  0.00           N  
ATOM    354  CA  VAL A  40      87.261  98.136  55.716  1.00  0.00           C  
ATOM    355  C   VAL A  40      86.681  99.489  55.506  1.00  0.00           C  
ATOM    356  O   VAL A  40      86.094  99.663  54.441  1.00  0.00           O  
ATOM    357  CB  VAL A  40      86.142  97.173  56.006  1.00  0.00           C  
ATOM    358  CG1 VAL A  40      86.474  95.848  55.308  1.00  0.00           C  
ATOM    359  CG2 VAL A  40      85.877  96.990  57.509  1.00  0.00           C  
ATOM    360  HN  VAL A  40      88.182  97.699  57.550  1.00  0.00           H  
ATOM    361  HA  VAL A  40      87.612  97.906  54.718  1.00  0.00           H  
ATOM    362  HB  VAL A  40      85.158  97.492  55.594  1.00  0.00           H  
ATOM    363 1HG1 VAL A  40      87.355  95.346  55.762  1.00  0.00           H  
ATOM    364 2HG1 VAL A  40      85.615  95.134  55.300  1.00  0.00           H  
ATOM    365 3HG1 VAL A  40      86.754  96.043  54.259  1.00  0.00           H  
ATOM    366 1HG2 VAL A  40      84.975  96.397  57.777  1.00  0.00           H  
ATOM    367 2HG2 VAL A  40      86.730  96.464  57.981  1.00  0.00           H  
ATOM    368 3HG2 VAL A  40      85.842  98.004  57.969  1.00  0.00           H  
ATOM    369  N   PHE A  41      86.728 100.414  56.487  1.00  0.00           N  
ATOM    370  CA  PHE A  41      86.457 101.785  56.206  1.00  0.00           C  
ATOM    371  C   PHE A  41      87.312 102.395  55.149  1.00  0.00           C  
ATOM    372  O   PHE A  41      86.801 102.985  54.199  1.00  0.00           O  
ATOM    373  CB  PHE A  41      86.228 102.561  57.512  1.00  0.00           C  
ATOM    374  CG  PHE A  41      86.132 104.038  57.368  1.00  0.00           C  
ATOM    375  CD1 PHE A  41      84.975 104.722  57.619  1.00  0.00           C  
ATOM    376  CD2 PHE A  41      87.294 104.778  57.246  1.00  0.00           C  
ATOM    377  CE1 PHE A  41      84.956 106.100  57.534  1.00  0.00           C  
ATOM    378  CE2 PHE A  41      87.303 106.150  57.194  1.00  0.00           C  
ATOM    379  CZ  PHE A  41      86.103 106.815  57.290  1.00  0.00           C  
ATOM    380  HN  PHE A  41      86.972 100.173  57.417  1.00  0.00           H  
ATOM    381  HA  PHE A  41      85.486 101.893  55.737  1.00  0.00           H  
ATOM    382  HB1 PHE A  41      87.091 102.414  58.202  1.00  0.00           H  
ATOM    383  HB2 PHE A  41      85.240 102.273  57.950  1.00  0.00           H  
ATOM    384  HD1 PHE A  41      84.064 104.199  57.886  1.00  0.00           H  
ATOM    385  HD2 PHE A  41      88.196 104.213  57.059  1.00  0.00           H  
ATOM    386  HE1 PHE A  41      84.021 106.619  57.708  1.00  0.00           H  
ATOM    387  HE2 PHE A  41      88.257 106.643  57.143  1.00  0.00           H  
ATOM    388  HZ  PHE A  41      86.062 107.899  57.306  1.00  0.00           H  
ATOM    389  N   ILE A  42      88.639 102.183  55.222  1.00  0.00           N  
ATOM    390  CA  ILE A  42      89.597 102.688  54.288  1.00  0.00           C  
ATOM    391  C   ILE A  42      89.420 102.121  52.919  1.00  0.00           C  
ATOM    392  O   ILE A  42      89.228 102.851  51.938  1.00  0.00           O  
ATOM    393  CB  ILE A  42      91.008 102.545  54.760  1.00  0.00           C  
ATOM    394  CG1 ILE A  42      91.263 103.570  55.871  1.00  0.00           C  
ATOM    395  CG2 ILE A  42      92.076 102.647  53.649  1.00  0.00           C  
ATOM    396  CD  ILE A  42      92.443 103.115  56.736  1.00  0.00           C  
ATOM    397  HN  ILE A  42      88.982 101.679  56.005  1.00  0.00           H  
ATOM    398  HA  ILE A  42      89.395 103.749  54.218  1.00  0.00           H  
ATOM    399  HB  ILE A  42      91.184 101.518  55.149  1.00  0.00           H  
ATOM    400 1HG1 ILE A  42      91.338 104.578  55.417  1.00  0.00           H  
ATOM    401 2HG1 ILE A  42      90.401 103.597  56.570  1.00  0.00           H  
ATOM    402 1HG2 ILE A  42      91.981 101.813  52.934  1.00  0.00           H  
ATOM    403 2HG2 ILE A  42      93.094 102.595  54.082  1.00  0.00           H  
ATOM    404 3HG2 ILE A  42      92.003 103.583  53.051  1.00  0.00           H  
ATOM    405  HD1 ILE A  42      93.382 103.181  56.156  1.00  0.00           H  
ATOM    406  HD2 ILE A  42      92.542 103.792  57.614  1.00  0.00           H  
ATOM    407  HD3 ILE A  42      92.303 102.065  57.064  1.00  0.00           H  
ATOM    408  N   PHE A  43      89.462 100.800  52.684  1.00  0.00           N  
ATOM    409  CA  PHE A  43      89.529 100.265  51.359  1.00  0.00           C  
ATOM    410  C   PHE A  43      88.136 100.127  50.870  1.00  0.00           C  
ATOM    411  O   PHE A  43      87.911 100.123  49.662  1.00  0.00           O  
ATOM    412  CB  PHE A  43      90.408  99.012  51.186  1.00  0.00           C  
ATOM    413  CG  PHE A  43      91.004  99.038  49.818  1.00  0.00           C  
ATOM    414  CD1 PHE A  43      92.081  99.845  49.546  1.00  0.00           C  
ATOM    415  CD2 PHE A  43      90.405  98.335  48.801  1.00  0.00           C  
ATOM    416  CE1 PHE A  43      92.436 100.053  48.232  1.00  0.00           C  
ATOM    417  CE2 PHE A  43      90.833  98.441  47.495  1.00  0.00           C  
ATOM    418  CZ  PHE A  43      91.860  99.322  47.217  1.00  0.00           C  
ATOM    419  HN  PHE A  43      89.610 100.222  53.488  1.00  0.00           H  
ATOM    420  HA  PHE A  43      90.033 101.033  50.789  1.00  0.00           H  
ATOM    421  HB1 PHE A  43      89.791  98.100  51.345  1.00  0.00           H  
ATOM    422  HB2 PHE A  43      91.238  99.004  51.932  1.00  0.00           H  
ATOM    423  HD1 PHE A  43      92.579 100.459  50.273  1.00  0.00           H  
ATOM    424  HD2 PHE A  43      89.593  97.660  48.988  1.00  0.00           H  
ATOM    425  HE1 PHE A  43      93.221 100.743  47.992  1.00  0.00           H  
ATOM    426  HE2 PHE A  43      90.284  97.960  46.702  1.00  0.00           H  
ATOM    427  HZ  PHE A  43      92.272  99.403  46.222  1.00  0.00           H  
ATOM    428  N   GLY A  44      87.130 100.099  51.766  1.00  0.00           N  
ATOM    429  CA  GLY A  44      85.759 100.259  51.377  1.00  0.00           C  
ATOM    430  C   GLY A  44      85.349 101.544  50.762  1.00  0.00           C  
ATOM    431  O   GLY A  44      84.748 101.525  49.687  1.00  0.00           O  
ATOM    432  HN  GLY A  44      87.378 100.031  52.736  1.00  0.00           H  
ATOM    433  HA1 GLY A  44      85.130 100.157  52.250  1.00  0.00           H  
ATOM    434  HA2 GLY A  44      85.469  99.579  50.591  1.00  0.00           H  
ATOM    435  N   PHE A  45      85.663 102.668  51.446  1.00  0.00           N  
ATOM    436  CA  PHE A  45      85.194 103.950  51.026  1.00  0.00           C  
ATOM    437  C   PHE A  45      86.029 104.507  49.927  1.00  0.00           C  
ATOM    438  O   PHE A  45      85.584 105.423  49.232  1.00  0.00           O  
ATOM    439  CB  PHE A  45      84.838 104.868  52.198  1.00  0.00           C  
ATOM    440  CG  PHE A  45      85.637 106.105  52.436  1.00  0.00           C  
ATOM    441  CD1 PHE A  45      85.055 107.353  52.488  1.00  0.00           C  
ATOM    442  CD2 PHE A  45      86.969 105.989  52.750  1.00  0.00           C  
ATOM    443  CE1 PHE A  45      85.776 108.488  52.729  1.00  0.00           C  
ATOM    444  CE2 PHE A  45      87.709 107.128  52.994  1.00  0.00           C  
ATOM    445  CZ  PHE A  45      87.129 108.373  52.925  1.00  0.00           C  
ATOM    446  HN  PHE A  45      86.024 102.624  52.376  1.00  0.00           H  
ATOM    447  HA  PHE A  45      84.202 103.775  50.627  1.00  0.00           H  
ATOM    448  HB1 PHE A  45      84.867 104.308  53.161  1.00  0.00           H  
ATOM    449  HB2 PHE A  45      83.784 105.205  52.070  1.00  0.00           H  
ATOM    450  HD1 PHE A  45      84.010 107.476  52.232  1.00  0.00           H  
ATOM    451  HD2 PHE A  45      87.363 104.990  52.738  1.00  0.00           H  
ATOM    452  HE1 PHE A  45      85.310 109.459  52.785  1.00  0.00           H  
ATOM    453  HE2 PHE A  45      88.756 106.994  53.240  1.00  0.00           H  
ATOM    454  HZ  PHE A  45      87.775 109.235  53.051  1.00  0.00           H  
ATOM    455  N   VAL A  46      87.231 103.988  49.619  1.00  0.00           N  
ATOM    456  CA  VAL A  46      87.896 104.379  48.415  1.00  0.00           C  
ATOM    457  C   VAL A  46      87.245 103.706  47.262  1.00  0.00           C  
ATOM    458  O   VAL A  46      87.129 104.252  46.170  1.00  0.00           O  
ATOM    459  CB  VAL A  46      89.392 104.267  48.394  1.00  0.00           C  
ATOM    460  CG1 VAL A  46      89.954 105.219  49.466  1.00  0.00           C  
ATOM    461  CG2 VAL A  46      89.920 102.824  48.530  1.00  0.00           C  
ATOM    462  HN  VAL A  46      87.654 103.319  50.220  1.00  0.00           H  
ATOM    463  HA  VAL A  46      87.711 105.431  48.287  1.00  0.00           H  
ATOM    464  HB  VAL A  46      89.748 104.674  47.420  1.00  0.00           H  
ATOM    465 1HG1 VAL A  46      89.541 106.242  49.325  1.00  0.00           H  
ATOM    466 2HG1 VAL A  46      91.054 105.148  49.495  1.00  0.00           H  
ATOM    467 3HG1 VAL A  46      89.577 104.941  50.476  1.00  0.00           H  
ATOM    468 1HG2 VAL A  46      89.430 102.151  47.804  1.00  0.00           H  
ATOM    469 2HG2 VAL A  46      91.017 102.759  48.378  1.00  0.00           H  
ATOM    470 3HG2 VAL A  46      89.835 102.524  49.589  1.00  0.00           H  
ATOM    471  N   GLY A  47      86.826 102.436  47.433  1.00  0.00           N  
ATOM    472  CA  GLY A  47      86.321 101.702  46.314  1.00  0.00           C  
ATOM    473  C   GLY A  47      84.928 102.142  45.991  1.00  0.00           C  
ATOM    474  O   GLY A  47      84.586 102.234  44.811  1.00  0.00           O  
ATOM    475  HN  GLY A  47      86.916 101.952  48.290  1.00  0.00           H  
ATOM    476  HA1 GLY A  47      86.296 100.666  46.603  1.00  0.00           H  
ATOM    477  HA2 GLY A  47      86.907 101.777  45.407  1.00  0.00           H  
ATOM    478  N   ASN A  48      84.162 102.501  47.028  1.00  0.00           N  
ATOM    479  CA  ASN A  48      82.811 102.982  46.949  1.00  0.00           C  
ATOM    480  C   ASN A  48      82.637 104.425  46.607  1.00  0.00           C  
ATOM    481  O   ASN A  48      81.600 104.794  46.049  1.00  0.00           O  
ATOM    482  CB  ASN A  48      81.962 102.466  48.126  1.00  0.00           C  
ATOM    483  CG  ASN A  48      81.851 100.948  48.059  1.00  0.00           C  
ATOM    484  ND2 ASN A  48      81.404 100.341  49.186  1.00  0.00           N  
ATOM    485  OD1 ASN A  48      82.225 100.279  47.097  1.00  0.00           O  
ATOM    486  HN  ASN A  48      84.448 102.316  47.972  1.00  0.00           H  
ATOM    487  HA  ASN A  48      82.385 102.436  46.118  1.00  0.00           H  
ATOM    488  HB1 ASN A  48      80.952 102.920  48.012  1.00  0.00           H  
ATOM    489  HB2 ASN A  48      82.459 102.762  49.077  1.00  0.00           H  
ATOM    490 1HD2 ASN A  48      81.348 100.807  50.071  1.00  0.00           H  
ATOM    491 2HD2 ASN A  48      81.157  99.371  49.171  1.00  0.00           H  
ATOM    492  N   MET A  49      83.675 105.237  46.823  1.00  0.00           N  
ATOM    493  CA  MET A  49      83.815 106.480  46.132  1.00  0.00           C  
ATOM    494  C   MET A  49      84.197 106.326  44.704  1.00  0.00           C  
ATOM    495  O   MET A  49      83.634 107.012  43.858  1.00  0.00           O  
ATOM    496  CB  MET A  49      84.799 107.340  46.945  1.00  0.00           C  
ATOM    497  CG  MET A  49      85.191 108.687  46.328  1.00  0.00           C  
ATOM    498  SD  MET A  49      86.502 109.510  47.265  1.00  0.00           S  
ATOM    499  CE  MET A  49      87.737 108.637  46.260  1.00  0.00           C  
ATOM    500  HN  MET A  49      84.459 104.946  47.376  1.00  0.00           H  
ATOM    501  HA  MET A  49      82.832 106.920  46.171  1.00  0.00           H  
ATOM    502  HB1 MET A  49      85.739 106.745  47.034  1.00  0.00           H  
ATOM    503  HB2 MET A  49      84.404 107.513  47.960  1.00  0.00           H  
ATOM    504  HG1 MET A  49      84.300 109.351  46.375  1.00  0.00           H  
ATOM    505  HG2 MET A  49      85.422 108.582  45.247  1.00  0.00           H  
ATOM    506  HE1 MET A  49      87.816 108.977  45.209  1.00  0.00           H  
ATOM    507  HE2 MET A  49      88.754 108.846  46.670  1.00  0.00           H  
ATOM    508  HE3 MET A  49      87.597 107.540  46.246  1.00  0.00           H  
ATOM    509  N   LEU A  50      85.137 105.421  44.374  1.00  0.00           N  
ATOM    510  CA  LEU A  50      85.522 105.107  43.038  1.00  0.00           C  
ATOM    511  C   LEU A  50      84.404 104.594  42.198  1.00  0.00           C  
ATOM    512  O   LEU A  50      84.145 105.081  41.093  1.00  0.00           O  
ATOM    513  CB  LEU A  50      86.806 104.253  43.053  1.00  0.00           C  
ATOM    514  CG  LEU A  50      87.404 103.786  41.709  1.00  0.00           C  
ATOM    515  CD1 LEU A  50      86.657 102.637  41.023  1.00  0.00           C  
ATOM    516  CD2 LEU A  50      87.584 104.988  40.761  1.00  0.00           C  
ATOM    517  HN  LEU A  50      85.678 104.950  45.065  1.00  0.00           H  
ATOM    518  HA  LEU A  50      85.829 106.013  42.527  1.00  0.00           H  
ATOM    519  HB1 LEU A  50      86.644 103.370  43.708  1.00  0.00           H  
ATOM    520  HB2 LEU A  50      87.556 104.933  43.492  1.00  0.00           H  
ATOM    521  HG  LEU A  50      88.421 103.353  41.824  1.00  0.00           H  
ATOM    522 1HD1 LEU A  50      87.350 102.264  40.241  1.00  0.00           H  
ATOM    523 2HD1 LEU A  50      85.702 102.989  40.583  1.00  0.00           H  
ATOM    524 3HD1 LEU A  50      86.466 101.749  41.665  1.00  0.00           H  
ATOM    525 1HD2 LEU A  50      86.625 105.506  40.551  1.00  0.00           H  
ATOM    526 2HD2 LEU A  50      88.014 104.668  39.792  1.00  0.00           H  
ATOM    527 3HD2 LEU A  50      88.262 105.701  41.274  1.00  0.00           H  
ATOM    528  N   VAL A  51      83.608 103.604  42.641  1.00  0.00           N  
ATOM    529  CA  VAL A  51      82.542 103.038  41.857  1.00  0.00           C  
ATOM    530  C   VAL A  51      81.484 104.035  41.512  1.00  0.00           C  
ATOM    531  O   VAL A  51      81.057 104.207  40.373  1.00  0.00           O  
ATOM    532  CB  VAL A  51      81.968 101.788  42.445  1.00  0.00           C  
ATOM    533  CG1 VAL A  51      81.100 101.059  41.411  1.00  0.00           C  
ATOM    534  CG2 VAL A  51      81.144 102.023  43.718  1.00  0.00           C  
ATOM    535  HN  VAL A  51      83.675 103.128  43.516  1.00  0.00           H  
ATOM    536  HA  VAL A  51      83.046 102.719  40.966  1.00  0.00           H  
ATOM    537  HB  VAL A  51      82.889 101.246  42.753  1.00  0.00           H  
ATOM    538 1HG1 VAL A  51      80.759 100.119  41.899  1.00  0.00           H  
ATOM    539 2HG1 VAL A  51      80.202 101.634  41.126  1.00  0.00           H  
ATOM    540 3HG1 VAL A  51      81.620 100.712  40.491  1.00  0.00           H  
ATOM    541 1HG2 VAL A  51      80.245 102.618  43.422  1.00  0.00           H  
ATOM    542 2HG2 VAL A  51      80.923 101.100  44.298  1.00  0.00           H  
ATOM    543 3HG2 VAL A  51      81.653 102.777  44.354  1.00  0.00           H  
ATOM    544  N   ILE A  52      81.086 104.902  42.460  1.00  0.00           N  
ATOM    545  CA  ILE A  52      80.245 106.042  42.295  1.00  0.00           C  
ATOM    546  C   ILE A  52      80.833 106.961  41.280  1.00  0.00           C  
ATOM    547  O   ILE A  52      80.178 107.229  40.278  1.00  0.00           O  
ATOM    548  CB  ILE A  52      79.999 106.715  43.611  1.00  0.00           C  
ATOM    549  CG1 ILE A  52      79.032 105.874  44.458  1.00  0.00           C  
ATOM    550  CG2 ILE A  52      79.429 108.142  43.501  1.00  0.00           C  
ATOM    551  CD  ILE A  52      78.614 106.545  45.767  1.00  0.00           C  
ATOM    552  HN  ILE A  52      81.455 104.798  43.381  1.00  0.00           H  
ATOM    553  HA  ILE A  52      79.354 105.725  41.788  1.00  0.00           H  
ATOM    554  HB  ILE A  52      80.945 106.878  44.186  1.00  0.00           H  
ATOM    555 1HG1 ILE A  52      78.130 105.735  43.817  1.00  0.00           H  
ATOM    556 2HG1 ILE A  52      79.495 104.889  44.654  1.00  0.00           H  
ATOM    557 1HG2 ILE A  52      78.319 108.111  43.502  1.00  0.00           H  
ATOM    558 2HG2 ILE A  52      79.753 108.597  44.454  1.00  0.00           H  
ATOM    559 3HG2 ILE A  52      79.765 108.771  42.654  1.00  0.00           H  
ATOM    560  HD1 ILE A  52      79.540 106.806  46.318  1.00  0.00           H  
ATOM    561  HD2 ILE A  52      77.975 105.913  46.413  1.00  0.00           H  
ATOM    562  HD3 ILE A  52      78.019 107.463  45.559  1.00  0.00           H  
ATOM    563  N   LEU A  53      82.121 107.311  41.434  1.00  0.00           N  
ATOM    564  CA  LEU A  53      82.808 108.165  40.520  1.00  0.00           C  
ATOM    565  C   LEU A  53      82.969 107.671  39.123  1.00  0.00           C  
ATOM    566  O   LEU A  53      82.905 108.428  38.155  1.00  0.00           O  
ATOM    567  CB  LEU A  53      84.050 108.801  41.169  1.00  0.00           C  
ATOM    568  CG  LEU A  53      83.896 110.139  41.905  1.00  0.00           C  
ATOM    569  CD1 LEU A  53      83.064 109.960  43.191  1.00  0.00           C  
ATOM    570  CD2 LEU A  53      83.218 111.234  41.064  1.00  0.00           C  
ATOM    571  HN  LEU A  53      82.555 107.062  42.294  1.00  0.00           H  
ATOM    572  HA  LEU A  53      82.123 108.993  40.424  1.00  0.00           H  
ATOM    573  HB1 LEU A  53      84.819 108.942  40.370  1.00  0.00           H  
ATOM    574  HB2 LEU A  53      84.511 108.037  41.825  1.00  0.00           H  
ATOM    575  HG  LEU A  53      84.888 110.544  42.201  1.00  0.00           H  
ATOM    576 1HD1 LEU A  53      82.742 110.927  43.643  1.00  0.00           H  
ATOM    577 2HD1 LEU A  53      83.700 109.422  43.923  1.00  0.00           H  
ATOM    578 3HD1 LEU A  53      82.138 109.366  43.085  1.00  0.00           H  
ATOM    579 1HD2 LEU A  53      83.190 112.191  41.636  1.00  0.00           H  
ATOM    580 2HD2 LEU A  53      83.747 111.401  40.100  1.00  0.00           H  
ATOM    581 3HD2 LEU A  53      82.150 111.033  40.860  1.00  0.00           H  
ATOM    582  N   ILE A  54      83.279 106.374  38.915  1.00  0.00           N  
ATOM    583  CA  ILE A  54      83.624 105.856  37.627  1.00  0.00           C  
ATOM    584  C   ILE A  54      82.387 105.590  36.854  1.00  0.00           C  
ATOM    585  O   ILE A  54      82.446 105.662  35.633  1.00  0.00           O  
ATOM    586  CB  ILE A  54      84.469 104.626  37.773  1.00  0.00           C  
ATOM    587  CG1 ILE A  54      85.159 104.291  36.437  1.00  0.00           C  
ATOM    588  CG2 ILE A  54      83.700 103.420  38.321  1.00  0.00           C  
ATOM    589  CD  ILE A  54      86.353 103.381  36.735  1.00  0.00           C  
ATOM    590  HN  ILE A  54      83.307 105.739  39.677  1.00  0.00           H  
ATOM    591  HA  ILE A  54      84.123 106.643  37.076  1.00  0.00           H  
ATOM    592  HB  ILE A  54      85.236 104.942  38.519  1.00  0.00           H  
ATOM    593 1HG1 ILE A  54      85.444 105.192  35.854  1.00  0.00           H  
ATOM    594 2HG1 ILE A  54      84.431 103.731  35.818  1.00  0.00           H  
ATOM    595 1HG2 ILE A  54      83.200 102.924  37.462  1.00  0.00           H  
ATOM    596 2HG2 ILE A  54      84.383 102.702  38.817  1.00  0.00           H  
ATOM    597 3HG2 ILE A  54      82.912 103.719  39.044  1.00  0.00           H  
ATOM    598  HD1 ILE A  54      85.987 102.395  37.120  1.00  0.00           H  
ATOM    599  HD2 ILE A  54      87.072 103.742  37.496  1.00  0.00           H  
ATOM    600  HD3 ILE A  54      86.925 103.182  35.809  1.00  0.00           H  
ATOM    601  N   LEU A  55      81.207 105.393  37.472  1.00  0.00           N  
ATOM    602  CA  LEU A  55      79.936 105.207  36.836  1.00  0.00           C  
ATOM    603  C   LEU A  55      79.320 106.501  36.441  1.00  0.00           C  
ATOM    604  O   LEU A  55      78.417 106.529  35.597  1.00  0.00           O  
ATOM    605  CB  LEU A  55      78.967 104.571  37.851  1.00  0.00           C  
ATOM    606  CG  LEU A  55      78.871 103.052  37.634  1.00  0.00           C  
ATOM    607  CD1 LEU A  55      77.815 102.485  38.610  1.00  0.00           C  
ATOM    608  CD2 LEU A  55      80.194 102.283  37.662  1.00  0.00           C  
ATOM    609  HN  LEU A  55      81.178 105.340  38.465  1.00  0.00           H  
ATOM    610  HA  LEU A  55      80.029 104.624  35.936  1.00  0.00           H  
ATOM    611  HB1 LEU A  55      77.926 104.940  37.744  1.00  0.00           H  
ATOM    612  HB2 LEU A  55      79.261 104.893  38.872  1.00  0.00           H  
ATOM    613  HG  LEU A  55      78.534 102.935  36.577  1.00  0.00           H  
ATOM    614 1HD1 LEU A  55      77.531 101.454  38.330  1.00  0.00           H  
ATOM    615 2HD1 LEU A  55      78.202 102.466  39.654  1.00  0.00           H  
ATOM    616 3HD1 LEU A  55      76.874 103.069  38.552  1.00  0.00           H  
ATOM    617 1HD2 LEU A  55      80.983 102.805  37.082  1.00  0.00           H  
ATOM    618 2HD2 LEU A  55      80.115 101.265  37.232  1.00  0.00           H  
ATOM    619 3HD2 LEU A  55      80.536 102.279  38.721  1.00  0.00           H  
ATOM    620  N   ILE A  56      79.766 107.629  37.017  1.00  0.00           N  
ATOM    621  CA  ILE A  56      79.232 108.950  36.892  1.00  0.00           C  
ATOM    622  C   ILE A  56      80.137 109.834  36.099  1.00  0.00           C  
ATOM    623  O   ILE A  56      79.632 110.640  35.328  1.00  0.00           O  
ATOM    624  CB  ILE A  56      78.777 109.415  38.239  1.00  0.00           C  
ATOM    625  CG1 ILE A  56      77.506 110.259  38.095  1.00  0.00           C  
ATOM    626  CG2 ILE A  56      79.881 110.178  38.985  1.00  0.00           C  
ATOM    627  CD  ILE A  56      77.080 111.028  39.352  1.00  0.00           C  
ATOM    628  HN  ILE A  56      80.474 107.503  37.712  1.00  0.00           H  
ATOM    629  HA  ILE A  56      78.373 108.877  36.245  1.00  0.00           H  
ATOM    630  HB  ILE A  56      78.474 108.502  38.811  1.00  0.00           H  
ATOM    631 1HG1 ILE A  56      77.621 111.002  37.286  1.00  0.00           H  
ATOM    632 2HG1 ILE A  56      76.678 109.543  37.879  1.00  0.00           H  
ATOM    633 1HG2 ILE A  56      80.163 111.183  38.601  1.00  0.00           H  
ATOM    634 2HG2 ILE A  56      79.677 110.226  40.080  1.00  0.00           H  
ATOM    635 3HG2 ILE A  56      80.796 109.565  38.830  1.00  0.00           H  
ATOM    636  HD1 ILE A  56      77.674 111.962  39.403  1.00  0.00           H  
ATOM    637  HD2 ILE A  56      77.218 110.441  40.276  1.00  0.00           H  
ATOM    638  HD3 ILE A  56      76.006 111.304  39.304  1.00  0.00           H  
ATOM    639  N   ASN A  57      81.467 109.654  36.212  1.00  0.00           N  
ATOM    640  CA  ASN A  57      82.409 110.443  35.474  1.00  0.00           C  
ATOM    641  C   ASN A  57      83.397 109.704  34.645  1.00  0.00           C  
ATOM    642  O   ASN A  57      84.408 110.299  34.287  1.00  0.00           O  
ATOM    643  CB  ASN A  57      83.061 111.336  36.536  1.00  0.00           C  
ATOM    644  CG  ASN A  57      82.216 112.585  36.782  1.00  0.00           C  
ATOM    645  ND2 ASN A  57      82.169 113.484  35.764  1.00  0.00           N  
ATOM    646  OD1 ASN A  57      81.630 112.796  37.837  1.00  0.00           O  
ATOM    647  HN  ASN A  57      81.870 109.065  36.911  1.00  0.00           H  
ATOM    648  HA  ASN A  57      81.878 111.076  34.783  1.00  0.00           H  
ATOM    649  HB1 ASN A  57      83.177 110.798  37.507  1.00  0.00           H  
ATOM    650  HB2 ASN A  57      84.109 111.668  36.355  1.00  0.00           H  
ATOM    651 1HD2 ASN A  57      82.807 113.357  35.004  1.00  0.00           H  
ATOM    652 2HD2 ASN A  57      81.611 114.312  35.811  1.00  0.00           H  
ATOM    653  N   TYR A  58      83.120 108.441  34.277  1.00  0.00           N  
ATOM    654  CA  TYR A  58      83.592 108.049  32.981  1.00  0.00           C  
ATOM    655  C   TYR A  58      82.714 107.055  32.300  1.00  0.00           C  
ATOM    656  O   TYR A  58      82.661 107.061  31.069  1.00  0.00           O  
ATOM    657  CB  TYR A  58      85.053 107.560  32.990  1.00  0.00           C  
ATOM    658  CG  TYR A  58      85.703 108.028  31.733  1.00  0.00           C  
ATOM    659  CD1 TYR A  58      86.174 107.121  30.813  1.00  0.00           C  
ATOM    660  CD2 TYR A  58      85.698 109.351  31.369  1.00  0.00           C  
ATOM    661  CE1 TYR A  58      86.440 107.520  29.530  1.00  0.00           C  
ATOM    662  CE2 TYR A  58      86.038 109.790  30.112  1.00  0.00           C  
ATOM    663  CZ  TYR A  58      86.356 108.842  29.157  1.00  0.00           C  
ATOM    664  OH  TYR A  58      86.548 109.169  27.797  1.00  0.00           O  
ATOM    665  HN  TYR A  58      82.410 107.927  34.764  1.00  0.00           H  
ATOM    666  HA  TYR A  58      83.463 108.906  32.337  1.00  0.00           H  
ATOM    667  HB1 TYR A  58      85.237 106.466  33.078  1.00  0.00           H  
ATOM    668  HB2 TYR A  58      85.586 108.049  33.832  1.00  0.00           H  
ATOM    669  HD1 TYR A  58      86.071 106.075  31.074  1.00  0.00           H  
ATOM    670  HD2 TYR A  58      85.353 110.030  32.132  1.00  0.00           H  
ATOM    671  HE1 TYR A  58      86.758 106.798  28.794  1.00  0.00           H  
ATOM    672  HE2 TYR A  58      85.990 110.837  29.836  1.00  0.00           H  
ATOM    673  HH  TYR A  58      86.333 110.098  27.726  1.00  0.00           H  
ATOM    674  N   LYS A  59      81.880 106.340  33.068  1.00  0.00           N  
ATOM    675  CA  LYS A  59      80.563 106.181  32.557  1.00  0.00           C  
ATOM    676  C   LYS A  59      79.884 107.444  32.951  1.00  0.00           C  
ATOM    677  O   LYS A  59      80.323 108.126  33.882  1.00  0.00           O  
ATOM    678  CB  LYS A  59      79.736 104.966  32.989  1.00  0.00           C  
ATOM    679  CG  LYS A  59      79.833 103.807  31.985  1.00  0.00           C  
ATOM    680  CD  LYS A  59      81.261 103.263  31.980  1.00  0.00           C  
ATOM    681  CE  LYS A  59      81.545 102.000  31.166  1.00  0.00           C  
ATOM    682  NZ  LYS A  59      81.360 102.258  29.718  1.00  0.00           N1+
ATOM    683  HN  LYS A  59      81.882 106.201  34.065  1.00  0.00           H  
ATOM    684  HA  LYS A  59      80.562 106.137  31.482  1.00  0.00           H  
ATOM    685  HB1 LYS A  59      80.168 104.649  33.960  1.00  0.00           H  
ATOM    686  HB2 LYS A  59      78.653 105.173  33.121  1.00  0.00           H  
ATOM    687  HG1 LYS A  59      79.565 104.082  30.940  1.00  0.00           H  
ATOM    688  HG2 LYS A  59      79.256 102.945  32.398  1.00  0.00           H  
ATOM    689  HD1 LYS A  59      81.876 104.078  31.551  1.00  0.00           H  
ATOM    690  HD2 LYS A  59      81.550 103.192  33.055  1.00  0.00           H  
ATOM    691  HE1 LYS A  59      82.625 101.788  31.285  1.00  0.00           H  
ATOM    692  HE2 LYS A  59      80.913 101.151  31.503  1.00  0.00           H  
ATOM    693  HZ1 LYS A  59      80.504 101.758  29.397  1.00  0.00           H  
ATOM    694  HZ2 LYS A  59      81.307 103.275  29.533  1.00  0.00           H  
ATOM    695  HZ3 LYS A  59      82.177 101.926  29.159  1.00  0.00           H  
ATOM    696  N   ARG A  60      78.779 107.803  32.275  1.00  0.00           N  
ATOM    697  CA  ARG A  60      77.810 108.709  32.804  1.00  0.00           C  
ATOM    698  C   ARG A  60      76.675 107.760  32.921  1.00  0.00           C  
ATOM    699  O   ARG A  60      76.582 106.823  32.117  1.00  0.00           O  
ATOM    700  CB  ARG A  60      77.569 109.929  31.884  1.00  0.00           C  
ATOM    701  CG  ARG A  60      78.607 111.047  31.806  1.00  0.00           C  
ATOM    702  CD  ARG A  60      80.064 110.586  31.713  1.00  0.00           C  
ATOM    703  NE  ARG A  60      80.908 111.617  31.044  1.00  0.00           N  
ATOM    704  CZ  ARG A  60      81.075 112.907  31.450  1.00  0.00           C  
ATOM    705  NH1 ARG A  60      80.859 113.291  32.742  1.00  0.00           N1+
ATOM    706  NH2 ARG A  60      81.610 113.814  30.580  1.00  0.00           N  
ATOM    707  HN  ARG A  60      78.462 107.221  31.525  1.00  0.00           H  
ATOM    708  HA  ARG A  60      78.090 108.999  33.803  1.00  0.00           H  
ATOM    709  HB1 ARG A  60      76.621 110.457  32.077  1.00  0.00           H  
ATOM    710  HB2 ARG A  60      77.529 109.538  30.849  1.00  0.00           H  
ATOM    711  HG1 ARG A  60      78.249 111.648  30.941  1.00  0.00           H  
ATOM    712  HG2 ARG A  60      78.489 111.648  32.733  1.00  0.00           H  
ATOM    713  HD1 ARG A  60      80.516 110.342  32.695  1.00  0.00           H  
ATOM    714  HD2 ARG A  60      80.101 109.650  31.123  1.00  0.00           H  
ATOM    715  HE  ARG A  60      81.330 111.369  30.163  1.00  0.00           H  
ATOM    716 1HH1 ARG A  60      80.827 114.279  32.890  1.00  0.00           H  
ATOM    717 2HH1 ARG A  60      80.187 112.763  33.263  1.00  0.00           H  
ATOM    718 1HH2 ARG A  60      81.799 114.733  30.952  1.00  0.00           H  
ATOM    719 2HH2 ARG A  60      81.932 113.492  29.691  1.00  0.00           H  
ATOM    720  N   LEU A  61      75.898 107.937  33.998  1.00  0.00           N  
ATOM    721  CA  LEU A  61      74.953 106.980  34.476  1.00  0.00           C  
ATOM    722  C   LEU A  61      73.760 106.748  33.616  1.00  0.00           C  
ATOM    723  O   LEU A  61      72.631 106.513  34.069  1.00  0.00           O  
ATOM    724  CB  LEU A  61      74.497 107.496  35.853  1.00  0.00           C  
ATOM    725  CG  LEU A  61      73.568 108.721  35.961  1.00  0.00           C  
ATOM    726  CD1 LEU A  61      73.218 108.981  37.431  1.00  0.00           C  
ATOM    727  CD2 LEU A  61      74.137 109.989  35.302  1.00  0.00           C  
ATOM    728  HN  LEU A  61      75.919 108.719  34.616  1.00  0.00           H  
ATOM    729  HA  LEU A  61      75.358 105.986  34.646  1.00  0.00           H  
ATOM    730  HB1 LEU A  61      73.856 106.709  36.309  1.00  0.00           H  
ATOM    731  HB2 LEU A  61      75.355 107.621  36.550  1.00  0.00           H  
ATOM    732  HG  LEU A  61      72.588 108.525  35.473  1.00  0.00           H  
ATOM    733 1HD1 LEU A  61      74.065 109.513  37.912  1.00  0.00           H  
ATOM    734 2HD1 LEU A  61      72.278 109.568  37.463  1.00  0.00           H  
ATOM    735 3HD1 LEU A  61      73.075 107.996  37.918  1.00  0.00           H  
ATOM    736 1HD2 LEU A  61      75.206 110.171  35.527  1.00  0.00           H  
ATOM    737 2HD2 LEU A  61      74.057 109.874  34.200  1.00  0.00           H  
ATOM    738 3HD2 LEU A  61      73.566 110.911  35.568  1.00  0.00           H  
ATOM    739  N   LYS A  62      73.856 106.782  32.279  1.00  0.00           N  
ATOM    740  CA  LYS A  62      72.857 106.894  31.264  1.00  0.00           C  
ATOM    741  C   LYS A  62      72.187 105.621  30.888  1.00  0.00           C  
ATOM    742  O   LYS A  62      71.151 105.675  30.222  1.00  0.00           O  
ATOM    743  CB  LYS A  62      73.428 107.523  29.979  1.00  0.00           C  
ATOM    744  CG  LYS A  62      72.450 108.205  29.021  1.00  0.00           C  
ATOM    745  CD  LYS A  62      71.796 109.455  29.598  1.00  0.00           C  
ATOM    746  CE  LYS A  62      70.646 109.934  28.706  1.00  0.00           C  
ATOM    747  NZ  LYS A  62      70.292 111.328  29.029  1.00  0.00           N1+
ATOM    748  HN  LYS A  62      74.770 106.748  31.887  1.00  0.00           H  
ATOM    749  HA  LYS A  62      72.052 107.525  31.611  1.00  0.00           H  
ATOM    750  HB1 LYS A  62      74.107 106.773  29.520  1.00  0.00           H  
ATOM    751  HB2 LYS A  62      74.176 108.233  30.398  1.00  0.00           H  
ATOM    752  HG1 LYS A  62      73.033 108.461  28.112  1.00  0.00           H  
ATOM    753  HG2 LYS A  62      71.639 107.500  28.726  1.00  0.00           H  
ATOM    754  HD1 LYS A  62      72.531 110.269  29.814  1.00  0.00           H  
ATOM    755  HD2 LYS A  62      71.364 109.220  30.602  1.00  0.00           H  
ATOM    756  HE1 LYS A  62      71.036 109.981  27.659  1.00  0.00           H  
ATOM    757  HE2 LYS A  62      69.785 109.241  28.798  1.00  0.00           H  
ATOM    758  HZ1 LYS A  62      69.450 111.540  28.451  1.00  0.00           H  
ATOM    759  HZ2 LYS A  62      70.001 111.413  30.025  1.00  0.00           H  
ATOM    760  HZ3 LYS A  62      70.989 112.035  28.730  1.00  0.00           H  
ATOM    761  N   SER A  63      72.667 104.462  31.359  1.00  0.00           N  
ATOM    762  CA  SER A  63      71.974 103.230  31.161  1.00  0.00           C  
ATOM    763  C   SER A  63      71.574 102.663  32.483  1.00  0.00           C  
ATOM    764  O   SER A  63      71.957 103.109  33.572  1.00  0.00           O  
ATOM    765  CB  SER A  63      72.831 102.193  30.411  1.00  0.00           C  
ATOM    766  OG  SER A  63      72.093 101.109  29.866  1.00  0.00           O  
ATOM    767  HN  SER A  63      73.450 104.363  31.970  1.00  0.00           H  
ATOM    768  HA  SER A  63      71.053 103.464  30.635  1.00  0.00           H  
ATOM    769  HB1 SER A  63      73.392 102.752  29.627  1.00  0.00           H  
ATOM    770  HB2 SER A  63      73.568 101.809  31.151  1.00  0.00           H  
ATOM    771  HG1 SER A  63      72.760 100.609  29.404  1.00  0.00           H  
ATOM    772  N   MET A  64      70.707 101.644  32.447  1.00  0.00           N  
ATOM    773  CA  MET A  64      70.188 101.131  33.666  1.00  0.00           C  
ATOM    774  C   MET A  64      71.072 100.253  34.486  1.00  0.00           C  
ATOM    775  O   MET A  64      70.988 100.290  35.713  1.00  0.00           O  
ATOM    776  CB  MET A  64      68.785 100.505  33.513  1.00  0.00           C  
ATOM    777  CG  MET A  64      67.693 101.564  33.425  1.00  0.00           C  
ATOM    778  SD  MET A  64      66.028 100.957  33.859  1.00  0.00           S  
ATOM    779  CE  MET A  64      66.018  99.540  32.725  1.00  0.00           C  
ATOM    780  HN  MET A  64      70.389 101.212  31.605  1.00  0.00           H  
ATOM    781  HA  MET A  64      70.015 101.990  34.294  1.00  0.00           H  
ATOM    782  HB1 MET A  64      68.534  99.836  34.369  1.00  0.00           H  
ATOM    783  HB2 MET A  64      68.831  99.925  32.568  1.00  0.00           H  
ATOM    784  HG1 MET A  64      67.944 102.358  34.156  1.00  0.00           H  
ATOM    785  HG2 MET A  64      67.665 102.063  32.433  1.00  0.00           H  
ATOM    786  HE1 MET A  64      66.617  99.687  31.798  1.00  0.00           H  
ATOM    787  HE2 MET A  64      66.528  98.646  33.156  1.00  0.00           H  
ATOM    788  HE3 MET A  64      64.991  99.212  32.476  1.00  0.00           H  
ATOM    789  N   THR A  65      72.053  99.529  33.916  1.00  0.00           N  
ATOM    790  CA  THR A  65      73.051  98.836  34.675  1.00  0.00           C  
ATOM    791  C   THR A  65      73.919  99.819  35.375  1.00  0.00           C  
ATOM    792  O   THR A  65      74.684  99.371  36.229  1.00  0.00           O  
ATOM    793  CB  THR A  65      73.936  97.864  33.958  1.00  0.00           C  
ATOM    794  CG2 THR A  65      73.583  96.481  34.538  1.00  0.00           C  
ATOM    795  OG1 THR A  65      73.689  97.853  32.567  1.00  0.00           O  
ATOM    796  HN  THR A  65      72.142  99.428  32.931  1.00  0.00           H  
ATOM    797  HA  THR A  65      72.471  98.253  35.376  1.00  0.00           H  
ATOM    798  HB  THR A  65      75.019  97.976  34.134  1.00  0.00           H  
ATOM    799  HG1 THR A  65      74.154  98.610  32.194  1.00  0.00           H  
ATOM    800 1HG2 THR A  65      73.822  96.475  35.617  1.00  0.00           H  
ATOM    801 2HG2 THR A  65      74.098  95.638  34.015  1.00  0.00           H  
ATOM    802 3HG2 THR A  65      72.503  96.251  34.484  1.00  0.00           H  
ATOM    803  N   ASP A  66      73.860 101.104  34.995  1.00  0.00           N  
ATOM    804  CA  ASP A  66      74.649 102.136  35.607  1.00  0.00           C  
ATOM    805  C   ASP A  66      73.890 102.779  36.711  1.00  0.00           C  
ATOM    806  O   ASP A  66      74.477 103.497  37.526  1.00  0.00           O  
ATOM    807  CB  ASP A  66      75.058 103.111  34.492  1.00  0.00           C  
ATOM    808  CG  ASP A  66      75.602 102.437  33.236  1.00  0.00           C  
ATOM    809  OD1 ASP A  66      75.925 101.217  33.209  1.00  0.00           O  
ATOM    810  OD2 ASP A  66      75.821 103.200  32.266  1.00  0.00           O1-
ATOM    811  HN  ASP A  66      73.345 101.394  34.188  1.00  0.00           H  
ATOM    812  HA  ASP A  66      75.557 101.706  36.012  1.00  0.00           H  
ATOM    813  HB1 ASP A  66      75.811 103.860  34.811  1.00  0.00           H  
ATOM    814  HB2 ASP A  66      74.162 103.718  34.247  1.00  0.00           H  
ATOM    815  N   ILE A  67      72.577 102.586  36.935  1.00  0.00           N  
ATOM    816  CA  ILE A  67      71.742 103.376  37.789  1.00  0.00           C  
ATOM    817  C   ILE A  67      71.338 102.666  39.032  1.00  0.00           C  
ATOM    818  O   ILE A  67      71.378 103.259  40.106  1.00  0.00           O  
ATOM    819  CB  ILE A  67      70.596 103.959  37.027  1.00  0.00           C  
ATOM    820  CG1 ILE A  67      70.133 105.334  37.561  1.00  0.00           C  
ATOM    821  CG2 ILE A  67      69.410 102.988  36.878  1.00  0.00           C  
ATOM    822  CD  ILE A  67      70.616 106.207  38.716  1.00  0.00           C  
ATOM    823  HN  ILE A  67      72.132 101.951  36.313  1.00  0.00           H  
ATOM    824  HA  ILE A  67      72.387 104.181  38.107  1.00  0.00           H  
ATOM    825  HB  ILE A  67      70.954 104.093  35.986  1.00  0.00           H  
ATOM    826 1HG1 ILE A  67      69.732 104.685  38.372  1.00  0.00           H  
ATOM    827 2HG1 ILE A  67      71.147 105.555  37.157  1.00  0.00           H  
ATOM    828 1HG2 ILE A  67      68.973 102.854  37.891  1.00  0.00           H  
ATOM    829 2HG2 ILE A  67      69.691 102.006  36.443  1.00  0.00           H  
ATOM    830 3HG2 ILE A  67      68.627 103.367  36.194  1.00  0.00           H  
ATOM    831  HD1 ILE A  67      70.932 107.218  38.387  1.00  0.00           H  
ATOM    832  HD2 ILE A  67      69.829 106.295  39.492  1.00  0.00           H  
ATOM    833  HD3 ILE A  67      71.479 105.733  39.218  1.00  0.00           H  
ATOM    834  N   TYR A  68      70.950 101.376  39.006  1.00  0.00           N  
ATOM    835  CA  TYR A  68      70.656 100.750  40.258  1.00  0.00           C  
ATOM    836  C   TYR A  68      71.948 100.497  40.952  1.00  0.00           C  
ATOM    837  O   TYR A  68      71.893 100.386  42.173  1.00  0.00           O  
ATOM    838  CB  TYR A  68      69.888  99.420  40.134  1.00  0.00           C  
ATOM    839  CG  TYR A  68      68.895  99.229  39.043  1.00  0.00           C  
ATOM    840  CD1 TYR A  68      67.528  99.118  39.180  1.00  0.00           C  
ATOM    841  CD2 TYR A  68      69.485  98.945  37.838  1.00  0.00           C  
ATOM    842  CE1 TYR A  68      66.745  98.783  38.100  1.00  0.00           C  
ATOM    843  CE2 TYR A  68      68.707  98.560  36.779  1.00  0.00           C  
ATOM    844  CZ  TYR A  68      67.339  98.469  36.906  1.00  0.00           C  
ATOM    845  OH  TYR A  68      66.562  98.004  35.828  1.00  0.00           O  
ATOM    846  HN  TYR A  68      70.709 100.903  38.162  1.00  0.00           H  
ATOM    847  HA  TYR A  68      70.119 101.432  40.902  1.00  0.00           H  
ATOM    848  HB1 TYR A  68      69.353  99.373  41.107  1.00  0.00           H  
ATOM    849  HB2 TYR A  68      70.554  98.526  40.108  1.00  0.00           H  
ATOM    850  HD1 TYR A  68      67.016  99.415  40.081  1.00  0.00           H  
ATOM    851  HD2 TYR A  68      70.570  98.971  37.794  1.00  0.00           H  
ATOM    852  HE1 TYR A  68      65.689  98.652  38.298  1.00  0.00           H  
ATOM    853  HE2 TYR A  68      69.160  98.365  35.821  1.00  0.00           H  
ATOM    854  HH  TYR A  68      67.110  97.525  35.214  1.00  0.00           H  
ATOM    855  N   LEU A  69      73.069 100.372  40.220  1.00  0.00           N  
ATOM    856  CA  LEU A  69      74.387 100.199  40.754  1.00  0.00           C  
ATOM    857  C   LEU A  69      74.988 101.369  41.446  1.00  0.00           C  
ATOM    858  O   LEU A  69      75.721 101.222  42.424  1.00  0.00           O  
ATOM    859  CB  LEU A  69      75.322  99.889  39.573  1.00  0.00           C  
ATOM    860  CG  LEU A  69      76.767  99.455  39.881  1.00  0.00           C  
ATOM    861  CD1 LEU A  69      77.456  98.810  38.669  1.00  0.00           C  
ATOM    862  CD2 LEU A  69      76.804  98.488  41.090  1.00  0.00           C  
ATOM    863  HN  LEU A  69      73.127 100.438  39.230  1.00  0.00           H  
ATOM    864  HA  LEU A  69      74.393  99.347  41.406  1.00  0.00           H  
ATOM    865  HB1 LEU A  69      74.869  99.150  38.872  1.00  0.00           H  
ATOM    866  HB2 LEU A  69      75.353 100.776  38.915  1.00  0.00           H  
ATOM    867  HG  LEU A  69      77.388 100.346  40.115  1.00  0.00           H  
ATOM    868 1HD1 LEU A  69      78.556  98.783  38.849  1.00  0.00           H  
ATOM    869 2HD1 LEU A  69      77.269  99.340  37.701  1.00  0.00           H  
ATOM    870 3HD1 LEU A  69      77.169  97.743  38.560  1.00  0.00           H  
ATOM    871 1HD2 LEU A  69      76.583  99.015  42.038  1.00  0.00           H  
ATOM    872 2HD2 LEU A  69      77.869  98.172  41.188  1.00  0.00           H  
ATOM    873 3HD2 LEU A  69      76.112  97.649  40.888  1.00  0.00           H  
ATOM    874  N   LEU A  70      74.626 102.595  41.037  1.00  0.00           N  
ATOM    875  CA  LEU A  70      74.948 103.791  41.751  1.00  0.00           C  
ATOM    876  C   LEU A  70      74.432 103.826  43.147  1.00  0.00           C  
ATOM    877  O   LEU A  70      75.118 104.227  44.085  1.00  0.00           O  
ATOM    878  CB  LEU A  70      74.546 104.981  40.866  1.00  0.00           C  
ATOM    879  CG  LEU A  70      75.522 106.165  40.911  1.00  0.00           C  
ATOM    880  CD1 LEU A  70      74.957 107.252  39.971  1.00  0.00           C  
ATOM    881  CD2 LEU A  70      75.735 106.747  42.314  1.00  0.00           C  
ATOM    882  HN  LEU A  70      74.125 102.724  40.182  1.00  0.00           H  
ATOM    883  HA  LEU A  70      76.030 103.830  41.818  1.00  0.00           H  
ATOM    884  HB1 LEU A  70      73.522 105.379  41.062  1.00  0.00           H  
ATOM    885  HB2 LEU A  70      74.455 104.584  39.836  1.00  0.00           H  
ATOM    886  HG  LEU A  70      76.498 105.827  40.499  1.00  0.00           H  
ATOM    887 1HD1 LEU A  70      75.621 108.143  39.968  1.00  0.00           H  
ATOM    888 2HD1 LEU A  70      74.747 106.910  38.938  1.00  0.00           H  
ATOM    889 3HD1 LEU A  70      74.081 107.647  40.524  1.00  0.00           H  
ATOM    890 1HD2 LEU A  70      76.243 106.051  43.014  1.00  0.00           H  
ATOM    891 2HD2 LEU A  70      74.775 107.098  42.758  1.00  0.00           H  
ATOM    892 3HD2 LEU A  70      76.342 107.668  42.134  1.00  0.00           H  
ATOM    893  N   ASN A  71      73.201 103.299  43.271  1.00  0.00           N  
ATOM    894  CA  ASN A  71      72.576 103.238  44.566  1.00  0.00           C  
ATOM    895  C   ASN A  71      72.757 101.935  45.269  1.00  0.00           C  
ATOM    896  O   ASN A  71      72.385 101.812  46.439  1.00  0.00           O  
ATOM    897  CB  ASN A  71      71.081 103.570  44.495  1.00  0.00           C  
ATOM    898  CG  ASN A  71      70.996 105.000  43.981  1.00  0.00           C  
ATOM    899  ND2 ASN A  71      69.922 105.340  43.218  1.00  0.00           N  
ATOM    900  OD1 ASN A  71      71.917 105.797  44.175  1.00  0.00           O  
ATOM    901  HN  ASN A  71      72.653 102.931  42.526  1.00  0.00           H  
ATOM    902  HA  ASN A  71      73.003 103.972  45.235  1.00  0.00           H  
ATOM    903  HB1 ASN A  71      70.663 103.509  45.530  1.00  0.00           H  
ATOM    904  HB2 ASN A  71      70.493 102.896  43.840  1.00  0.00           H  
ATOM    905 1HD2 ASN A  71      69.321 104.620  42.864  1.00  0.00           H  
ATOM    906 2HD2 ASN A  71      69.794 106.296  42.955  1.00  0.00           H  
ATOM    907  N   LEU A  72      73.477 100.965  44.686  1.00  0.00           N  
ATOM    908  CA  LEU A  72      74.119  99.914  45.413  1.00  0.00           C  
ATOM    909  C   LEU A  72      75.309 100.424  46.139  1.00  0.00           C  
ATOM    910  O   LEU A  72      75.530 100.176  47.319  1.00  0.00           O  
ATOM    911  CB  LEU A  72      74.435  98.802  44.389  1.00  0.00           C  
ATOM    912  CG  LEU A  72      75.065  97.576  45.056  1.00  0.00           C  
ATOM    913  CD1 LEU A  72      75.163  96.388  44.082  1.00  0.00           C  
ATOM    914  CD2 LEU A  72      74.288  97.152  46.310  1.00  0.00           C  
ATOM    915  HN  LEU A  72      73.679 100.919  43.712  1.00  0.00           H  
ATOM    916  HA  LEU A  72      73.444  99.542  46.184  1.00  0.00           H  
ATOM    917  HB1 LEU A  72      75.146  99.199  43.632  1.00  0.00           H  
ATOM    918  HB2 LEU A  72      73.476  98.489  43.936  1.00  0.00           H  
ATOM    919  HG  LEU A  72      76.088  97.895  45.366  1.00  0.00           H  
ATOM    920 1HD1 LEU A  72      74.168  96.002  43.786  1.00  0.00           H  
ATOM    921 2HD1 LEU A  72      75.741  95.596  44.609  1.00  0.00           H  
ATOM    922 3HD1 LEU A  72      75.739  96.684  43.182  1.00  0.00           H  
ATOM    923 1HD2 LEU A  72      74.411  96.051  46.413  1.00  0.00           H  
ATOM    924 2HD2 LEU A  72      74.660  97.643  47.246  1.00  0.00           H  
ATOM    925 3HD2 LEU A  72      73.192  97.281  46.160  1.00  0.00           H  
ATOM    926  N   ALA A  73      76.151 101.192  45.422  1.00  0.00           N  
ATOM    927  CA  ALA A  73      77.314 101.776  46.014  1.00  0.00           C  
ATOM    928  C   ALA A  73      77.109 102.763  47.110  1.00  0.00           C  
ATOM    929  O   ALA A  73      77.853 102.768  48.098  1.00  0.00           O  
ATOM    930  CB  ALA A  73      78.040 102.561  44.913  1.00  0.00           C  
ATOM    931  HN  ALA A  73      76.107 101.407  44.451  1.00  0.00           H  
ATOM    932  HA  ALA A  73      77.992 101.024  46.400  1.00  0.00           H  
ATOM    933  HB1 ALA A  73      78.338 101.905  44.074  1.00  0.00           H  
ATOM    934  HB2 ALA A  73      78.937 103.018  45.389  1.00  0.00           H  
ATOM    935  HB3 ALA A  73      77.463 103.384  44.436  1.00  0.00           H  
ATOM    936  N   ILE A  74      76.012 103.539  47.044  1.00  0.00           N  
ATOM    937  CA  ILE A  74      75.670 104.446  48.097  1.00  0.00           C  
ATOM    938  C   ILE A  74      74.989 103.759  49.232  1.00  0.00           C  
ATOM    939  O   ILE A  74      75.051 104.225  50.359  1.00  0.00           O  
ATOM    940  CB  ILE A  74      74.906 105.607  47.528  1.00  0.00           C  
ATOM    941  CG1 ILE A  74      75.386 106.941  48.106  1.00  0.00           C  
ATOM    942  CG2 ILE A  74      73.381 105.383  47.570  1.00  0.00           C  
ATOM    943  CD  ILE A  74      74.757 108.093  47.310  1.00  0.00           C  
ATOM    944  HN  ILE A  74      75.564 103.603  46.155  1.00  0.00           H  
ATOM    945  HA  ILE A  74      76.593 104.835  48.497  1.00  0.00           H  
ATOM    946  HB  ILE A  74      75.230 105.705  46.474  1.00  0.00           H  
ATOM    947 1HG1 ILE A  74      76.479 107.047  47.972  1.00  0.00           H  
ATOM    948 2HG1 ILE A  74      75.123 106.981  49.185  1.00  0.00           H  
ATOM    949 1HG2 ILE A  74      73.102 104.334  47.361  1.00  0.00           H  
ATOM    950 2HG2 ILE A  74      72.837 105.951  46.787  1.00  0.00           H  
ATOM    951 3HG2 ILE A  74      73.043 105.564  48.610  1.00  0.00           H  
ATOM    952  HD1 ILE A  74      74.908 107.988  46.220  1.00  0.00           H  
ATOM    953  HD2 ILE A  74      75.093 109.111  47.605  1.00  0.00           H  
ATOM    954  HD3 ILE A  74      73.641 108.044  47.390  1.00  0.00           H  
ATOM    955  N   SER A  75      74.297 102.627  49.003  1.00  0.00           N  
ATOM    956  CA  SER A  75      73.709 101.890  50.087  1.00  0.00           C  
ATOM    957  C   SER A  75      74.768 101.185  50.862  1.00  0.00           C  
ATOM    958  O   SER A  75      74.679 101.100  52.090  1.00  0.00           O  
ATOM    959  CB  SER A  75      72.639 100.876  49.639  1.00  0.00           C  
ATOM    960  OG  SER A  75      71.571 101.502  48.954  1.00  0.00           O  
ATOM    961  HN  SER A  75      74.295 102.134  48.133  1.00  0.00           H  
ATOM    962  HA  SER A  75      73.204 102.507  50.805  1.00  0.00           H  
ATOM    963  HB1 SER A  75      73.021 100.093  48.940  1.00  0.00           H  
ATOM    964  HB2 SER A  75      72.267 100.386  50.561  1.00  0.00           H  
ATOM    965  HG1 SER A  75      71.850 101.740  48.065  1.00  0.00           H  
ATOM    966  N   ASP A  76      75.876 100.778  50.232  1.00  0.00           N  
ATOM    967  CA  ASP A  76      77.079 100.371  50.898  1.00  0.00           C  
ATOM    968  C   ASP A  76      77.833 101.471  51.575  1.00  0.00           C  
ATOM    969  O   ASP A  76      78.581 101.234  52.526  1.00  0.00           O  
ATOM    970  CB  ASP A  76      78.133  99.730  49.983  1.00  0.00           C  
ATOM    971  CG  ASP A  76      77.786  98.286  49.651  1.00  0.00           C  
ATOM    972  OD1 ASP A  76      76.625  97.841  49.881  1.00  0.00           O  
ATOM    973  OD2 ASP A  76      78.677  97.651  49.041  1.00  0.00           O1-
ATOM    974  HN  ASP A  76      75.912 100.620  49.242  1.00  0.00           H  
ATOM    975  HA  ASP A  76      76.803  99.657  51.661  1.00  0.00           H  
ATOM    976  HB1 ASP A  76      79.114  99.664  50.503  1.00  0.00           H  
ATOM    977  HB2 ASP A  76      78.236 100.286  49.023  1.00  0.00           H  
ATOM    978  N   LEU A  77      77.587 102.731  51.167  1.00  0.00           N  
ATOM    979  CA  LEU A  77      78.204 103.910  51.690  1.00  0.00           C  
ATOM    980  C   LEU A  77      77.572 104.392  52.949  1.00  0.00           C  
ATOM    981  O   LEU A  77      78.196 104.905  53.871  1.00  0.00           O  
ATOM    982  CB  LEU A  77      78.378 104.967  50.582  1.00  0.00           C  
ATOM    983  CG  LEU A  77      79.553 105.937  50.749  1.00  0.00           C  
ATOM    984  CD1 LEU A  77      79.965 106.463  49.358  1.00  0.00           C  
ATOM    985  CD2 LEU A  77      80.803 105.376  51.451  1.00  0.00           C  
ATOM    986  HN  LEU A  77      76.961 102.826  50.401  1.00  0.00           H  
ATOM    987  HA  LEU A  77      79.166 103.535  51.980  1.00  0.00           H  
ATOM    988  HB1 LEU A  77      78.605 104.381  49.665  1.00  0.00           H  
ATOM    989  HB2 LEU A  77      77.490 105.594  50.337  1.00  0.00           H  
ATOM    990  HG  LEU A  77      79.201 106.803  51.340  1.00  0.00           H  
ATOM    991 1HD1 LEU A  77      80.555 105.699  48.801  1.00  0.00           H  
ATOM    992 2HD1 LEU A  77      80.641 107.329  49.488  1.00  0.00           H  
ATOM    993 3HD1 LEU A  77      79.093 106.782  48.736  1.00  0.00           H  
ATOM    994 1HD2 LEU A  77      81.596 106.145  51.543  1.00  0.00           H  
ATOM    995 2HD2 LEU A  77      80.461 105.194  52.495  1.00  0.00           H  
ATOM    996 3HD2 LEU A  77      81.240 104.444  51.021  1.00  0.00           H  
ATOM    997  N   PHE A  78      76.250 104.185  53.071  1.00  0.00           N  
ATOM    998  CA  PHE A  78      75.517 104.220  54.305  1.00  0.00           C  
ATOM    999  C   PHE A  78      75.962 103.179  55.273  1.00  0.00           C  
ATOM   1000  O   PHE A  78      76.234 103.491  56.433  1.00  0.00           O  
ATOM   1001  CB  PHE A  78      74.020 103.954  54.119  1.00  0.00           C  
ATOM   1002  CG  PHE A  78      73.286 105.014  53.373  1.00  0.00           C  
ATOM   1003  CD1 PHE A  78      72.199 104.567  52.656  1.00  0.00           C  
ATOM   1004  CD2 PHE A  78      73.511 106.357  53.543  1.00  0.00           C  
ATOM   1005  CE1 PHE A  78      71.476 105.508  51.963  1.00  0.00           C  
ATOM   1006  CE2 PHE A  78      72.789 107.298  52.840  1.00  0.00           C  
ATOM   1007  CZ  PHE A  78      71.783 106.849  52.021  1.00  0.00           C  
ATOM   1008  HN  PHE A  78      75.763 103.974  52.221  1.00  0.00           H  
ATOM   1009  HA  PHE A  78      75.681 105.179  54.774  1.00  0.00           H  
ATOM   1010  HB1 PHE A  78      73.460 103.874  55.079  1.00  0.00           H  
ATOM   1011  HB2 PHE A  78      73.842 102.992  53.587  1.00  0.00           H  
ATOM   1012  HD1 PHE A  78      71.885 103.537  52.564  1.00  0.00           H  
ATOM   1013  HD2 PHE A  78      74.340 106.698  54.145  1.00  0.00           H  
ATOM   1014  HE1 PHE A  78      70.681 105.181  51.304  1.00  0.00           H  
ATOM   1015  HE2 PHE A  78      72.939 108.367  52.895  1.00  0.00           H  
ATOM   1016  HZ  PHE A  78      71.202 107.581  51.494  1.00  0.00           H  
ATOM   1017  N   PHE A  79      76.118 101.909  54.848  1.00  0.00           N  
ATOM   1018  CA  PHE A  79      76.659 100.835  55.605  1.00  0.00           C  
ATOM   1019  C   PHE A  79      77.988 101.168  56.186  1.00  0.00           C  
ATOM   1020  O   PHE A  79      78.263 101.038  57.380  1.00  0.00           O  
ATOM   1021  CB  PHE A  79      76.665  99.556  54.753  1.00  0.00           C  
ATOM   1022  CG  PHE A  79      76.901  98.218  55.362  1.00  0.00           C  
ATOM   1023  CD1 PHE A  79      77.021  97.146  54.520  1.00  0.00           C  
ATOM   1024  CD2 PHE A  79      77.021  98.062  56.722  1.00  0.00           C  
ATOM   1025  CE1 PHE A  79      77.213  95.892  55.053  1.00  0.00           C  
ATOM   1026  CE2 PHE A  79      77.212  96.807  57.265  1.00  0.00           C  
ATOM   1027  CZ  PHE A  79      77.283  95.729  56.418  1.00  0.00           C  
ATOM   1028  HN  PHE A  79      75.845 101.672  53.919  1.00  0.00           H  
ATOM   1029  HA  PHE A  79      76.000 100.739  56.465  1.00  0.00           H  
ATOM   1030  HB1 PHE A  79      77.501  99.738  54.051  1.00  0.00           H  
ATOM   1031  HB2 PHE A  79      75.703  99.512  54.186  1.00  0.00           H  
ATOM   1032  HD1 PHE A  79      76.903  97.299  53.451  1.00  0.00           H  
ATOM   1033  HD2 PHE A  79      76.968  98.867  57.443  1.00  0.00           H  
ATOM   1034  HE1 PHE A  79      77.375  95.090  54.353  1.00  0.00           H  
ATOM   1035  HE2 PHE A  79      77.322  96.643  58.323  1.00  0.00           H  
ATOM   1036  HZ  PHE A  79      77.520  94.760  56.832  1.00  0.00           H  
ATOM   1037  N   LEU A  80      78.904 101.690  55.347  1.00  0.00           N  
ATOM   1038  CA  LEU A  80      80.260 102.011  55.660  1.00  0.00           C  
ATOM   1039  C   LEU A  80      80.520 103.104  56.630  1.00  0.00           C  
ATOM   1040  O   LEU A  80      81.431 102.956  57.455  1.00  0.00           O  
ATOM   1041  CB  LEU A  80      81.032 102.343  54.376  1.00  0.00           C  
ATOM   1042  CG  LEU A  80      81.644 101.116  53.685  1.00  0.00           C  
ATOM   1043  CD1 LEU A  80      82.318 101.586  52.381  1.00  0.00           C  
ATOM   1044  CD2 LEU A  80      82.755 100.490  54.544  1.00  0.00           C  
ATOM   1045  HN  LEU A  80      78.731 101.737  54.365  1.00  0.00           H  
ATOM   1046  HA  LEU A  80      80.750 101.134  56.058  1.00  0.00           H  
ATOM   1047  HB1 LEU A  80      80.296 102.829  53.696  1.00  0.00           H  
ATOM   1048  HB2 LEU A  80      81.804 103.122  54.566  1.00  0.00           H  
ATOM   1049  HG  LEU A  80      80.899 100.329  53.427  1.00  0.00           H  
ATOM   1050 1HD1 LEU A  80      82.932 100.748  51.977  1.00  0.00           H  
ATOM   1051 2HD1 LEU A  80      81.562 101.887  51.629  1.00  0.00           H  
ATOM   1052 3HD1 LEU A  80      83.056 102.400  52.557  1.00  0.00           H  
ATOM   1053 1HD2 LEU A  80      83.535 101.230  54.806  1.00  0.00           H  
ATOM   1054 2HD2 LEU A  80      83.293  99.602  54.154  1.00  0.00           H  
ATOM   1055 3HD2 LEU A  80      82.351 100.076  55.493  1.00  0.00           H  
ATOM   1056  N   LEU A  81      79.789 104.232  56.698  1.00  0.00           N  
ATOM   1057  CA  LEU A  81      80.078 105.376  57.510  1.00  0.00           C  
ATOM   1058  C   LEU A  81      79.625 105.228  58.923  1.00  0.00           C  
ATOM   1059  O   LEU A  81      79.763 106.101  59.773  1.00  0.00           O  
ATOM   1060  CB  LEU A  81      79.622 106.643  56.769  1.00  0.00           C  
ATOM   1061  CG  LEU A  81      80.746 107.282  55.930  1.00  0.00           C  
ATOM   1062  CD1 LEU A  81      80.293 108.382  54.951  1.00  0.00           C  
ATOM   1063  CD2 LEU A  81      81.545 106.326  55.033  1.00  0.00           C  
ATOM   1064  HN  LEU A  81      79.097 104.462  56.014  1.00  0.00           H  
ATOM   1065  HA  LEU A  81      81.152 105.413  57.566  1.00  0.00           H  
ATOM   1066  HB1 LEU A  81      79.307 107.445  57.474  1.00  0.00           H  
ATOM   1067  HB2 LEU A  81      78.743 106.406  56.122  1.00  0.00           H  
ATOM   1068  HG  LEU A  81      81.468 107.742  56.631  1.00  0.00           H  
ATOM   1069 1HD1 LEU A  81      79.587 109.099  55.417  1.00  0.00           H  
ATOM   1070 2HD1 LEU A  81      79.693 107.925  54.132  1.00  0.00           H  
ATOM   1071 3HD1 LEU A  81      81.159 108.917  54.509  1.00  0.00           H  
ATOM   1072 1HD2 LEU A  81      82.118 106.876  54.251  1.00  0.00           H  
ATOM   1073 2HD2 LEU A  81      82.164 105.590  55.584  1.00  0.00           H  
ATOM   1074 3HD2 LEU A  81      80.806 105.784  54.402  1.00  0.00           H  
ATOM   1075  N   THR A  82      79.235 103.986  59.268  1.00  0.00           N  
ATOM   1076  CA  THR A  82      78.960 103.547  60.592  1.00  0.00           C  
ATOM   1077  C   THR A  82      79.994 102.611  61.105  1.00  0.00           C  
ATOM   1078  O   THR A  82      79.983 102.211  62.263  1.00  0.00           O  
ATOM   1079  CB  THR A  82      77.661 102.788  60.691  1.00  0.00           C  
ATOM   1080  CG2 THR A  82      76.561 103.778  60.261  1.00  0.00           C  
ATOM   1081  OG1 THR A  82      77.588 101.651  59.840  1.00  0.00           O  
ATOM   1082  HN  THR A  82      79.213 103.302  58.539  1.00  0.00           H  
ATOM   1083  HA  THR A  82      78.936 104.385  61.275  1.00  0.00           H  
ATOM   1084  HB  THR A  82      77.410 102.456  61.724  1.00  0.00           H  
ATOM   1085  HG1 THR A  82      77.884 101.901  58.963  1.00  0.00           H  
ATOM   1086 1HG2 THR A  82      76.737 104.141  59.230  1.00  0.00           H  
ATOM   1087 2HG2 THR A  82      75.541 103.346  60.285  1.00  0.00           H  
ATOM   1088 3HG2 THR A  82      76.563 104.660  60.937  1.00  0.00           H  
ATOM   1089  N   VAL A  83      80.959 102.221  60.249  1.00  0.00           N  
ATOM   1090  CA  VAL A  83      81.815 101.128  60.606  1.00  0.00           C  
ATOM   1091  C   VAL A  83      82.782 101.346  61.724  1.00  0.00           C  
ATOM   1092  O   VAL A  83      82.985 100.432  62.517  1.00  0.00           O  
ATOM   1093  CB  VAL A  83      82.407 100.561  59.353  1.00  0.00           C  
ATOM   1094  CG1 VAL A  83      81.279  99.816  58.615  1.00  0.00           C  
ATOM   1095  CG2 VAL A  83      83.583  99.619  59.659  1.00  0.00           C  
ATOM   1096  HN  VAL A  83      81.070 102.598  59.342  1.00  0.00           H  
ATOM   1097  HA  VAL A  83      81.151 100.355  60.959  1.00  0.00           H  
ATOM   1098  HB  VAL A  83      82.800 101.373  58.711  1.00  0.00           H  
ATOM   1099 1HG1 VAL A  83      80.737  99.075  59.232  1.00  0.00           H  
ATOM   1100 2HG1 VAL A  83      81.799  99.170  57.879  1.00  0.00           H  
ATOM   1101 3HG1 VAL A  83      80.588 100.523  58.108  1.00  0.00           H  
ATOM   1102 1HG2 VAL A  83      83.271  98.828  60.369  1.00  0.00           H  
ATOM   1103 2HG2 VAL A  83      84.428 100.258  60.008  1.00  0.00           H  
ATOM   1104 3HG2 VAL A  83      83.964  99.193  58.706  1.00  0.00           H  
ATOM   1105  N   PRO A  84      83.419 102.470  61.898  1.00  0.00           N  
ATOM   1106  CA  PRO A  84      84.181 102.734  63.086  1.00  0.00           C  
ATOM   1107  C   PRO A  84      83.343 102.977  64.287  1.00  0.00           C  
ATOM   1108  O   PRO A  84      83.824 102.800  65.402  1.00  0.00           O  
ATOM   1109  CB  PRO A  84      85.027 103.964  62.747  1.00  0.00           C  
ATOM   1110  CG  PRO A  84      85.321 103.767  61.250  1.00  0.00           C  
ATOM   1111  CD  PRO A  84      83.982 103.203  60.771  1.00  0.00           C  
ATOM   1112  HA  PRO A  84      84.821 101.892  63.248  1.00  0.00           H  
ATOM   1113  HB1 PRO A  84      84.515 104.950  62.838  1.00  0.00           H  
ATOM   1114  HB2 PRO A  84      85.951 104.135  63.329  1.00  0.00           H  
ATOM   1115  HG1 PRO A  84      86.059 102.943  61.210  1.00  0.00           H  
ATOM   1116  HG2 PRO A  84      85.723 104.622  60.659  1.00  0.00           H  
ATOM   1117  HD1 PRO A  84      83.299 104.026  60.444  1.00  0.00           H  
ATOM   1118  HD2 PRO A  84      84.249 102.592  59.889  1.00  0.00           H  
ATOM   1119  N   PHE A  85      82.110 103.503  64.180  1.00  0.00           N  
ATOM   1120  CA  PHE A  85      81.277 103.654  65.342  1.00  0.00           C  
ATOM   1121  C   PHE A  85      80.817 102.410  66.002  1.00  0.00           C  
ATOM   1122  O   PHE A  85      80.457 102.420  67.182  1.00  0.00           O  
ATOM   1123  CB  PHE A  85      80.027 104.529  65.160  1.00  0.00           C  
ATOM   1124  CG  PHE A  85      80.346 105.979  65.048  1.00  0.00           C  
ATOM   1125  CD1 PHE A  85      79.932 106.934  65.942  1.00  0.00           C  
ATOM   1126  CD2 PHE A  85      80.761 106.378  63.799  1.00  0.00           C  
ATOM   1127  CE1 PHE A  85      80.004 108.267  65.616  1.00  0.00           C  
ATOM   1128  CE2 PHE A  85      80.823 107.709  63.471  1.00  0.00           C  
ATOM   1129  CZ  PHE A  85      80.437 108.678  64.368  1.00  0.00           C  
ATOM   1130  HN  PHE A  85      81.759 103.700  63.259  1.00  0.00           H  
ATOM   1131  HA  PHE A  85      81.853 104.207  66.078  1.00  0.00           H  
ATOM   1132  HB1 PHE A  85      79.292 104.484  65.992  1.00  0.00           H  
ATOM   1133  HB2 PHE A  85      79.451 104.274  64.241  1.00  0.00           H  
ATOM   1134  HD1 PHE A  85      79.513 106.639  66.888  1.00  0.00           H  
ATOM   1135  HD2 PHE A  85      80.941 105.648  63.029  1.00  0.00           H  
ATOM   1136  HE1 PHE A  85      79.599 109.007  66.292  1.00  0.00           H  
ATOM   1137  HE2 PHE A  85      81.047 107.998  62.455  1.00  0.00           H  
ATOM   1138  HZ  PHE A  85      80.458 109.724  64.119  1.00  0.00           H  
ATOM   1139  N   TRP A  86      80.833 101.286  65.260  1.00  0.00           N  
ATOM   1140  CA  TRP A  86      80.654  99.953  65.747  1.00  0.00           C  
ATOM   1141  C   TRP A  86      81.956  99.331  66.103  1.00  0.00           C  
ATOM   1142  O   TRP A  86      81.983  98.174  66.529  1.00  0.00           O  
ATOM   1143  CB  TRP A  86      79.854  99.193  64.680  1.00  0.00           C  
ATOM   1144  CG  TRP A  86      78.547  98.715  65.208  1.00  0.00           C  
ATOM   1145  CD1 TRP A  86      78.496  97.752  66.177  1.00  0.00           C  
ATOM   1146  CD2 TRP A  86      77.187  99.144  65.080  1.00  0.00           C  
ATOM   1147  CE2 TRP A  86      76.375  98.382  65.900  1.00  0.00           C  
ATOM   1148  CE3 TRP A  86      76.591 100.141  64.358  1.00  0.00           C  
ATOM   1149  NE1 TRP A  86      77.207  97.494  66.544  1.00  0.00           N  
ATOM   1150  CZ2 TRP A  86      75.068  98.655  66.160  1.00  0.00           C  
ATOM   1151  CZ3 TRP A  86      75.253 100.407  64.534  1.00  0.00           C  
ATOM   1152  CH2 TRP A  86      74.512  99.667  65.423  1.00  0.00           C  
ATOM   1153  HN  TRP A  86      81.037 101.382  64.285  1.00  0.00           H  
ATOM   1154  HA  TRP A  86      80.118  99.946  66.679  1.00  0.00           H  
ATOM   1155  HB1 TRP A  86      80.387  98.382  64.138  1.00  0.00           H  
ATOM   1156  HB2 TRP A  86      79.547  99.902  63.879  1.00  0.00           H  
ATOM   1157  HD1 TRP A  86      79.365  97.173  66.449  1.00  0.00           H  
ATOM   1158  HE1 TRP A  86      76.911  96.627  66.884  1.00  0.00           H  
ATOM   1159  HE3 TRP A  86      77.123 100.830  63.711  1.00  0.00           H  
ATOM   1160  HZ2 TRP A  86      74.553  98.071  66.909  1.00  0.00           H  
ATOM   1161  HZ3 TRP A  86      74.755 101.210  64.005  1.00  0.00           H  
ATOM   1162  HH2 TRP A  86      73.464  99.900  65.578  1.00  0.00           H  
ATOM   1163  N   ALA A  87      83.044 100.124  66.043  1.00  0.00           N  
ATOM   1164  CA  ALA A  87      84.308  99.783  66.624  1.00  0.00           C  
ATOM   1165  C   ALA A  87      84.654 100.580  67.826  1.00  0.00           C  
ATOM   1166  O   ALA A  87      85.510 100.182  68.618  1.00  0.00           O  
ATOM   1167  CB  ALA A  87      85.370  99.925  65.522  1.00  0.00           C  
ATOM   1168  HN  ALA A  87      82.963 101.042  65.654  1.00  0.00           H  
ATOM   1169  HA  ALA A  87      84.269  98.756  66.931  1.00  0.00           H  
ATOM   1170  HB1 ALA A  87      85.472 100.947  65.100  1.00  0.00           H  
ATOM   1171  HB2 ALA A  87      86.321  99.592  65.981  1.00  0.00           H  
ATOM   1172  HB3 ALA A  87      85.127  99.220  64.700  1.00  0.00           H  
ATOM   1173  N   HIS A  88      83.913 101.680  68.044  1.00  0.00           N  
ATOM   1174  CA  HIS A  88      83.780 102.406  69.270  1.00  0.00           C  
ATOM   1175  C   HIS A  88      83.238 101.544  70.360  1.00  0.00           C  
ATOM   1176  O   HIS A  88      83.630 101.629  71.524  1.00  0.00           O  
ATOM   1177  CB  HIS A  88      82.832 103.590  69.004  1.00  0.00           C  
ATOM   1178  CG  HIS A  88      82.579 104.501  70.167  1.00  0.00           C  
ATOM   1179  CD2 HIS A  88      81.409 104.769  70.802  1.00  0.00           C  
ATOM   1180  ND1 HIS A  88      83.635 105.074  70.839  1.00  0.00           N  
ATOM   1181  CE1 HIS A  88      83.100 105.674  71.886  1.00  0.00           C  
ATOM   1182  NE2 HIS A  88      81.747 105.561  71.883  1.00  0.00           N  
ATOM   1183  HN  HIS A  88      83.378 102.069  67.304  1.00  0.00           H  
ATOM   1184  HA  HIS A  88      84.758 102.749  69.585  1.00  0.00           H  
ATOM   1185  HB1 HIS A  88      81.822 103.233  68.717  1.00  0.00           H  
ATOM   1186  HB2 HIS A  88      83.260 104.191  68.177  1.00  0.00           H  
ATOM   1187  HD2 HIS A  88      80.399 104.404  70.625  1.00  0.00           H  
ATOM   1188  HE1 HIS A  88      83.706 106.280  72.553  1.00  0.00           H  
ATOM   1189  HE2 HIS A  88      81.161 105.946  72.595  1.00  0.00           H  
ATOM   1190  N   TYR A  89      82.273 100.696  69.951  1.00  0.00           N  
ATOM   1191  CA  TYR A  89      81.720  99.623  70.710  1.00  0.00           C  
ATOM   1192  C   TYR A  89      82.734  98.697  71.311  1.00  0.00           C  
ATOM   1193  O   TYR A  89      82.601  98.302  72.468  1.00  0.00           O  
ATOM   1194  CB  TYR A  89      80.893  98.771  69.731  1.00  0.00           C  
ATOM   1195  CG  TYR A  89      79.749  97.981  70.258  1.00  0.00           C  
ATOM   1196  CD1 TYR A  89      79.812  96.877  71.069  1.00  0.00           C  
ATOM   1197  CD2 TYR A  89      78.558  98.269  69.625  1.00  0.00           C  
ATOM   1198  CE1 TYR A  89      78.672  96.153  71.365  1.00  0.00           C  
ATOM   1199  CE2 TYR A  89      77.393  97.592  69.898  1.00  0.00           C  
ATOM   1200  CZ  TYR A  89      77.490  96.555  70.792  1.00  0.00           C  
ATOM   1201  OH  TYR A  89      76.359  95.718  70.938  1.00  0.00           O  
ATOM   1202  HN  TYR A  89      81.981 100.618  69.008  1.00  0.00           H  
ATOM   1203  HA  TYR A  89      81.115  99.898  71.562  1.00  0.00           H  
ATOM   1204  HB1 TYR A  89      80.514  99.513  69.004  1.00  0.00           H  
ATOM   1205  HB2 TYR A  89      81.527  98.102  69.107  1.00  0.00           H  
ATOM   1206  HD1 TYR A  89      80.720  96.499  71.514  1.00  0.00           H  
ATOM   1207  HD2 TYR A  89      78.523  99.034  68.861  1.00  0.00           H  
ATOM   1208  HE1 TYR A  89      78.686  95.313  72.027  1.00  0.00           H  
ATOM   1209  HE2 TYR A  89      76.484  97.817  69.364  1.00  0.00           H  
ATOM   1210  HH  TYR A  89      75.628  96.222  70.590  1.00  0.00           H  
ATOM   1211  N   ALA A  90      83.631  98.218  70.440  1.00  0.00           N  
ATOM   1212  CA  ALA A  90      84.627  97.243  70.769  1.00  0.00           C  
ATOM   1213  C   ALA A  90      85.697  97.782  71.644  1.00  0.00           C  
ATOM   1214  O   ALA A  90      86.018  97.190  72.666  1.00  0.00           O  
ATOM   1215  CB  ALA A  90      85.110  96.630  69.446  1.00  0.00           C  
ATOM   1216  HN  ALA A  90      83.545  98.438  69.475  1.00  0.00           H  
ATOM   1217  HA  ALA A  90      84.105  96.472  71.327  1.00  0.00           H  
ATOM   1218  HB1 ALA A  90      85.932  95.913  69.654  1.00  0.00           H  
ATOM   1219  HB2 ALA A  90      84.278  96.050  68.977  1.00  0.00           H  
ATOM   1220  HB3 ALA A  90      85.526  97.384  68.746  1.00  0.00           H  
ATOM   1221  N   ALA A  91      86.205  98.978  71.291  1.00  0.00           N  
ATOM   1222  CA  ALA A  91      87.160  99.653  72.123  1.00  0.00           C  
ATOM   1223  C   ALA A  91      86.643 100.160  73.424  1.00  0.00           C  
ATOM   1224  O   ALA A  91      87.086  99.827  74.516  1.00  0.00           O  
ATOM   1225  CB  ALA A  91      87.571 100.876  71.278  1.00  0.00           C  
ATOM   1226  HN  ALA A  91      85.830  99.488  70.515  1.00  0.00           H  
ATOM   1227  HA  ALA A  91      87.979  98.975  72.321  1.00  0.00           H  
ATOM   1228  HB1 ALA A  91      88.205 101.535  71.898  1.00  0.00           H  
ATOM   1229  HB2 ALA A  91      86.677 101.378  70.843  1.00  0.00           H  
ATOM   1230  HB3 ALA A  91      88.224 100.518  70.462  1.00  0.00           H  
ATOM   1231  N   ALA A  92      85.582 100.980  73.341  1.00  0.00           N  
ATOM   1232  CA  ALA A  92      84.984 101.605  74.482  1.00  0.00           C  
ATOM   1233  C   ALA A  92      83.740 100.932  74.938  1.00  0.00           C  
ATOM   1234  O   ALA A  92      83.728  99.770  75.359  1.00  0.00           O  
ATOM   1235  CB  ALA A  92      84.815 103.110  74.220  1.00  0.00           C  
ATOM   1236  HN  ALA A  92      85.126 101.236  72.490  1.00  0.00           H  
ATOM   1237  HA  ALA A  92      85.709 101.584  75.288  1.00  0.00           H  
ATOM   1238  HB1 ALA A  92      84.189 103.303  73.322  1.00  0.00           H  
ATOM   1239  HB2 ALA A  92      85.740 103.656  73.975  1.00  0.00           H  
ATOM   1240  HB3 ALA A  92      84.327 103.661  75.061  1.00  0.00           H  
ATOM   1241  N   GLN A  93      82.586 101.620  74.847  1.00  0.00           N  
ATOM   1242  CA  GLN A  93      81.294 101.274  75.355  1.00  0.00           C  
ATOM   1243  C   GLN A  93      80.412 102.266  74.676  1.00  0.00           C  
ATOM   1244  O   GLN A  93      80.845 103.320  74.237  1.00  0.00           O  
ATOM   1245  CB  GLN A  93      81.302 101.470  76.882  1.00  0.00           C  
ATOM   1246  CG  GLN A  93      80.367 100.489  77.592  1.00  0.00           C  
ATOM   1247  CD  GLN A  93      80.647  99.036  77.272  1.00  0.00           C  
ATOM   1248  NE2 GLN A  93      79.857  98.401  76.355  1.00  0.00           N  
ATOM   1249  OE1 GLN A  93      81.584  98.441  77.802  1.00  0.00           O  
ATOM   1250  HN  GLN A  93      82.621 102.522  74.430  1.00  0.00           H  
ATOM   1251  HA  GLN A  93      81.045 100.259  75.109  1.00  0.00           H  
ATOM   1252  HB1 GLN A  93      80.925 102.486  77.106  1.00  0.00           H  
ATOM   1253  HB2 GLN A  93      82.280 101.293  77.372  1.00  0.00           H  
ATOM   1254  HG1 GLN A  93      79.315 100.784  77.385  1.00  0.00           H  
ATOM   1255  HG2 GLN A  93      80.572 100.590  78.677  1.00  0.00           H  
ATOM   1256 1HE2 GLN A  93      80.168  97.461  76.284  1.00  0.00           H  
ATOM   1257 2HE2 GLN A  93      78.973  98.817  76.143  1.00  0.00           H  
ATOM   1258  N   TRP A  94      79.118 101.945  74.450  1.00  0.00           N  
ATOM   1259  CA  TRP A  94      78.175 102.819  73.816  1.00  0.00           C  
ATOM   1260  C   TRP A  94      77.656 103.803  74.811  1.00  0.00           C  
ATOM   1261  O   TRP A  94      76.578 103.587  75.349  1.00  0.00           O  
ATOM   1262  CB  TRP A  94      77.105 102.080  72.993  1.00  0.00           C  
ATOM   1263  CG  TRP A  94      77.413 102.057  71.537  1.00  0.00           C  
ATOM   1264  CD1 TRP A  94      78.432 101.377  70.930  1.00  0.00           C  
ATOM   1265  CD2 TRP A  94      76.890 102.936  70.542  1.00  0.00           C  
ATOM   1266  CE2 TRP A  94      77.608 102.730  69.379  1.00  0.00           C  
ATOM   1267  CE3 TRP A  94      75.889 103.867  70.525  1.00  0.00           C  
ATOM   1268  NE1 TRP A  94      78.585 101.801  69.635  1.00  0.00           N  
ATOM   1269  CZ2 TRP A  94      77.368 103.410  68.233  1.00  0.00           C  
ATOM   1270  CZ3 TRP A  94      75.644 104.587  69.388  1.00  0.00           C  
ATOM   1271  CH2 TRP A  94      76.338 104.328  68.233  1.00  0.00           C  
ATOM   1272  HN  TRP A  94      78.662 101.138  74.794  1.00  0.00           H  
ATOM   1273  HA  TRP A  94      78.729 103.388  73.092  1.00  0.00           H  
ATOM   1274  HB1 TRP A  94      76.098 102.540  73.150  1.00  0.00           H  
ATOM   1275  HB2 TRP A  94      76.963 101.062  73.411  1.00  0.00           H  
ATOM   1276  HD1 TRP A  94      79.196 100.810  71.433  1.00  0.00           H  
ATOM   1277  HE1 TRP A  94      79.273 101.612  68.961  1.00  0.00           H  
ATOM   1278  HE3 TRP A  94      75.297 104.103  71.398  1.00  0.00           H  
ATOM   1279  HZ2 TRP A  94      77.950 103.283  67.327  1.00  0.00           H  
ATOM   1280  HZ3 TRP A  94      74.840 105.302  69.412  1.00  0.00           H  
ATOM   1281  HH2 TRP A  94      76.061 104.816  67.307  1.00  0.00           H  
ATOM   1282  N   ASP A  95      78.407 104.901  75.005  1.00  0.00           N  
ATOM   1283  CA  ASP A  95      78.031 105.981  75.862  1.00  0.00           C  
ATOM   1284  C   ASP A  95      77.522 107.140  75.078  1.00  0.00           C  
ATOM   1285  O   ASP A  95      76.933 108.065  75.624  1.00  0.00           O  
ATOM   1286  CB  ASP A  95      79.371 106.318  76.525  1.00  0.00           C  
ATOM   1287  CG  ASP A  95      79.206 107.508  77.462  1.00  0.00           C  
ATOM   1288  OD1 ASP A  95      78.444 107.331  78.443  1.00  0.00           O  
ATOM   1289  OD2 ASP A  95      79.828 108.558  77.162  1.00  0.00           O1-
ATOM   1290  HN  ASP A  95      79.337 104.871  74.646  1.00  0.00           H  
ATOM   1291  HA  ASP A  95      77.226 105.671  76.519  1.00  0.00           H  
ATOM   1292  HB1 ASP A  95      79.725 105.469  77.141  1.00  0.00           H  
ATOM   1293  HB2 ASP A  95      80.203 106.530  75.811  1.00  0.00           H  
ATOM   1294  N   PHE A  96      77.560 107.075  73.735  1.00  0.00           N  
ATOM   1295  CA  PHE A  96      76.665 107.768  72.856  1.00  0.00           C  
ATOM   1296  C   PHE A  96      75.243 107.370  73.111  1.00  0.00           C  
ATOM   1297  O   PHE A  96      74.947 106.295  73.624  1.00  0.00           O  
ATOM   1298  CB  PHE A  96      77.053 107.694  71.368  1.00  0.00           C  
ATOM   1299  CG  PHE A  96      78.068 108.670  70.887  1.00  0.00           C  
ATOM   1300  CD1 PHE A  96      79.162 108.299  70.134  1.00  0.00           C  
ATOM   1301  CD2 PHE A  96      77.864 110.020  71.075  1.00  0.00           C  
ATOM   1302  CE1 PHE A  96      79.990 109.197  69.495  1.00  0.00           C  
ATOM   1303  CE2 PHE A  96      78.663 110.955  70.472  1.00  0.00           C  
ATOM   1304  CZ  PHE A  96      79.707 110.527  69.685  1.00  0.00           C  
ATOM   1305  HN  PHE A  96      78.025 106.288  73.337  1.00  0.00           H  
ATOM   1306  HA  PHE A  96      76.704 108.808  73.142  1.00  0.00           H  
ATOM   1307  HB1 PHE A  96      77.387 106.681  71.059  1.00  0.00           H  
ATOM   1308  HB2 PHE A  96      76.144 107.827  70.754  1.00  0.00           H  
ATOM   1309  HD1 PHE A  96      79.265 107.240  69.974  1.00  0.00           H  
ATOM   1310  HD2 PHE A  96      76.991 110.304  71.649  1.00  0.00           H  
ATOM   1311  HE1 PHE A  96      80.774 108.889  68.822  1.00  0.00           H  
ATOM   1312  HE2 PHE A  96      78.451 112.010  70.622  1.00  0.00           H  
ATOM   1313  HZ  PHE A  96      80.310 111.331  69.295  1.00  0.00           H  
ATOM   1314  N   GLY A  97      74.287 108.282  72.867  1.00  0.00           N  
ATOM   1315  CA  GLY A  97      72.886 108.087  73.052  1.00  0.00           C  
ATOM   1316  C   GLY A  97      72.220 106.909  72.414  1.00  0.00           C  
ATOM   1317  O   GLY A  97      72.690 106.253  71.482  1.00  0.00           O  
ATOM   1318  HN  GLY A  97      74.535 109.194  72.542  1.00  0.00           H  
ATOM   1319  HA1 GLY A  97      72.387 108.921  72.593  1.00  0.00           H  
ATOM   1320  HA2 GLY A  97      72.605 107.983  74.090  1.00  0.00           H  
ATOM   1321  N   ASN A  98      70.993 106.632  72.898  1.00  0.00           N  
ATOM   1322  CA  ASN A  98      70.247 105.576  72.291  1.00  0.00           C  
ATOM   1323  C   ASN A  98      69.635 106.024  71.010  1.00  0.00           C  
ATOM   1324  O   ASN A  98      69.256 105.211  70.166  1.00  0.00           O  
ATOM   1325  CB  ASN A  98      69.210 104.960  73.249  1.00  0.00           C  
ATOM   1326  CG  ASN A  98      68.051 105.879  73.618  1.00  0.00           C  
ATOM   1327  ND2 ASN A  98      67.083 106.017  72.667  1.00  0.00           N  
ATOM   1328  OD1 ASN A  98      67.879 106.356  74.742  1.00  0.00           O  
ATOM   1329  HN  ASN A  98      70.599 107.143  73.658  1.00  0.00           H  
ATOM   1330  HA  ASN A  98      70.954 104.802  71.996  1.00  0.00           H  
ATOM   1331  HB1 ASN A  98      68.775 104.028  72.823  1.00  0.00           H  
ATOM   1332  HB2 ASN A  98      69.718 104.703  74.196  1.00  0.00           H  
ATOM   1333 1HD2 ASN A  98      67.185 105.468  71.838  1.00  0.00           H  
ATOM   1334 2HD2 ASN A  98      66.280 106.565  72.904  1.00  0.00           H  
ATOM   1335  N   THR A  99      69.480 107.318  70.671  1.00  0.00           N  
ATOM   1336  CA  THR A  99      68.875 107.748  69.452  1.00  0.00           C  
ATOM   1337  C   THR A  99      69.886 107.652  68.367  1.00  0.00           C  
ATOM   1338  O   THR A  99      69.589 107.277  67.235  1.00  0.00           O  
ATOM   1339  CB  THR A  99      68.312 109.141  69.534  1.00  0.00           C  
ATOM   1340  CG2 THR A  99      67.094 108.996  70.469  1.00  0.00           C  
ATOM   1341  OG1 THR A  99      69.302 109.985  70.096  1.00  0.00           O  
ATOM   1342  HN  THR A  99      69.760 108.063  71.275  1.00  0.00           H  
ATOM   1343  HA  THR A  99      68.074 107.057  69.238  1.00  0.00           H  
ATOM   1344  HB  THR A  99      67.971 109.478  68.532  1.00  0.00           H  
ATOM   1345  HG1 THR A  99      69.813 110.347  69.370  1.00  0.00           H  
ATOM   1346 1HG2 THR A  99      66.324 108.372  69.957  1.00  0.00           H  
ATOM   1347 2HG2 THR A  99      67.379 108.559  71.446  1.00  0.00           H  
ATOM   1348 3HG2 THR A  99      66.659 110.004  70.678  1.00  0.00           H  
ATOM   1349  N   MET A 100      71.152 107.893  68.771  1.00  0.00           N  
ATOM   1350  CA  MET A 100      72.250 107.461  67.960  1.00  0.00           C  
ATOM   1351  C   MET A 100      72.204 105.996  67.677  1.00  0.00           C  
ATOM   1352  O   MET A 100      72.254 105.634  66.510  1.00  0.00           O  
ATOM   1353  CB  MET A 100      73.589 107.817  68.612  1.00  0.00           C  
ATOM   1354  CG  MET A 100      74.809 107.510  67.731  1.00  0.00           C  
ATOM   1355  SD  MET A 100      75.000 108.653  66.332  1.00  0.00           S  
ATOM   1356  CE  MET A 100      75.980 109.974  67.100  1.00  0.00           C  
ATOM   1357  HN  MET A 100      71.380 108.274  69.665  1.00  0.00           H  
ATOM   1358  HA  MET A 100      72.268 107.966  67.002  1.00  0.00           H  
ATOM   1359  HB1 MET A 100      73.583 108.909  68.772  1.00  0.00           H  
ATOM   1360  HB2 MET A 100      73.757 107.285  69.568  1.00  0.00           H  
ATOM   1361  HG1 MET A 100      74.778 106.459  67.366  1.00  0.00           H  
ATOM   1362  HG2 MET A 100      75.753 107.522  68.316  1.00  0.00           H  
ATOM   1363  HE1 MET A 100      76.886 109.618  67.625  1.00  0.00           H  
ATOM   1364  HE2 MET A 100      75.417 110.505  67.904  1.00  0.00           H  
ATOM   1365  HE3 MET A 100      76.319 110.686  66.313  1.00  0.00           H  
ATOM   1366  N   CYS A 101      72.013 105.137  68.702  1.00  0.00           N  
ATOM   1367  CA  CYS A 101      71.924 103.730  68.475  1.00  0.00           C  
ATOM   1368  C   CYS A 101      70.760 103.341  67.629  1.00  0.00           C  
ATOM   1369  O   CYS A 101      70.964 102.540  66.712  1.00  0.00           O  
ATOM   1370  CB  CYS A 101      71.860 102.974  69.812  1.00  0.00           C  
ATOM   1371  SG  CYS A 101      71.764 101.157  69.789  1.00  0.00           S  
ATOM   1372  HN  CYS A 101      71.933 105.521  69.625  1.00  0.00           H  
ATOM   1373  HA  CYS A 101      72.789 103.414  67.920  1.00  0.00           H  
ATOM   1374  HB1 CYS A 101      72.689 103.376  70.443  1.00  0.00           H  
ATOM   1375  HB2 CYS A 101      70.913 103.268  70.308  1.00  0.00           H  
ATOM   1376  N   GLN A 102      69.539 103.855  67.835  1.00  0.00           N  
ATOM   1377  CA  GLN A 102      68.445 103.566  66.976  1.00  0.00           C  
ATOM   1378  C   GLN A 102      68.585 104.016  65.568  1.00  0.00           C  
ATOM   1379  O   GLN A 102      68.280 103.371  64.569  1.00  0.00           O  
ATOM   1380  CB  GLN A 102      67.083 104.059  67.499  1.00  0.00           C  
ATOM   1381  CG  GLN A 102      66.769 103.311  68.802  1.00  0.00           C  
ATOM   1382  CD  GLN A 102      65.602 103.896  69.595  1.00  0.00           C  
ATOM   1383  NE2 GLN A 102      64.385 103.410  69.218  1.00  0.00           N  
ATOM   1384  OE1 GLN A 102      65.744 104.671  70.537  1.00  0.00           O  
ATOM   1385  HN  GLN A 102      69.353 104.464  68.615  1.00  0.00           H  
ATOM   1386  HA  GLN A 102      68.361 102.484  66.887  1.00  0.00           H  
ATOM   1387  HB1 GLN A 102      67.051 105.164  67.506  1.00  0.00           H  
ATOM   1388  HB2 GLN A 102      66.284 103.720  66.800  1.00  0.00           H  
ATOM   1389  HG1 GLN A 102      67.660 103.288  69.463  1.00  0.00           H  
ATOM   1390  HG2 GLN A 102      66.520 102.294  68.455  1.00  0.00           H  
ATOM   1391 1HE2 GLN A 102      64.406 102.612  68.614  1.00  0.00           H  
ATOM   1392 2HE2 GLN A 102      63.547 103.815  69.583  1.00  0.00           H  
ATOM   1393  N   LEU A 103      69.084 105.255  65.345  1.00  0.00           N  
ATOM   1394  CA  LEU A 103      69.386 105.779  64.054  1.00  0.00           C  
ATOM   1395  C   LEU A 103      70.482 105.007  63.396  1.00  0.00           C  
ATOM   1396  O   LEU A 103      70.347 104.672  62.220  1.00  0.00           O  
ATOM   1397  CB  LEU A 103      69.625 107.302  64.043  1.00  0.00           C  
ATOM   1398  CG  LEU A 103      68.312 108.101  63.976  1.00  0.00           C  
ATOM   1399  CD1 LEU A 103      68.607 109.550  64.424  1.00  0.00           C  
ATOM   1400  CD2 LEU A 103      67.133 107.576  64.819  1.00  0.00           C  
ATOM   1401  HN  LEU A 103      69.394 105.815  66.094  1.00  0.00           H  
ATOM   1402  HA  LEU A 103      68.498 105.563  63.475  1.00  0.00           H  
ATOM   1403  HB1 LEU A 103      70.188 107.685  64.919  1.00  0.00           H  
ATOM   1404  HB2 LEU A 103      70.103 107.553  63.073  1.00  0.00           H  
ATOM   1405  HG  LEU A 103      67.938 108.182  62.933  1.00  0.00           H  
ATOM   1406 1HD1 LEU A 103      69.521 109.927  63.908  1.00  0.00           H  
ATOM   1407 2HD1 LEU A 103      67.760 110.202  64.143  1.00  0.00           H  
ATOM   1408 3HD1 LEU A 103      68.748 109.673  65.512  1.00  0.00           H  
ATOM   1409 1HD2 LEU A 103      66.813 106.569  64.455  1.00  0.00           H  
ATOM   1410 2HD2 LEU A 103      66.236 108.236  64.724  1.00  0.00           H  
ATOM   1411 3HD2 LEU A 103      67.473 107.521  65.868  1.00  0.00           H  
ATOM   1412  N   LEU A 104      71.523 104.612  64.156  1.00  0.00           N  
ATOM   1413  CA  LEU A 104      72.513 103.797  63.508  1.00  0.00           C  
ATOM   1414  C   LEU A 104      72.098 102.378  63.309  1.00  0.00           C  
ATOM   1415  O   LEU A 104      72.653 101.744  62.415  1.00  0.00           O  
ATOM   1416  CB  LEU A 104      73.879 103.915  64.195  1.00  0.00           C  
ATOM   1417  CG  LEU A 104      74.535 105.296  64.046  1.00  0.00           C  
ATOM   1418  CD1 LEU A 104      76.061 105.263  64.228  1.00  0.00           C  
ATOM   1419  CD2 LEU A 104      74.302 105.942  62.670  1.00  0.00           C  
ATOM   1420  HN  LEU A 104      71.721 104.980  65.056  1.00  0.00           H  
ATOM   1421  HA  LEU A 104      72.562 104.174  62.504  1.00  0.00           H  
ATOM   1422  HB1 LEU A 104      74.673 103.281  63.757  1.00  0.00           H  
ATOM   1423  HB2 LEU A 104      73.797 103.656  65.274  1.00  0.00           H  
ATOM   1424  HG  LEU A 104      74.145 106.010  64.805  1.00  0.00           H  
ATOM   1425 1HD1 LEU A 104      76.467 106.290  64.108  1.00  0.00           H  
ATOM   1426 2HD1 LEU A 104      76.602 104.601  63.514  1.00  0.00           H  
ATOM   1427 3HD1 LEU A 104      76.353 104.899  65.245  1.00  0.00           H  
ATOM   1428 1HD2 LEU A 104      74.815 105.445  61.821  1.00  0.00           H  
ATOM   1429 2HD2 LEU A 104      73.226 106.062  62.432  1.00  0.00           H  
ATOM   1430 3HD2 LEU A 104      74.751 106.959  62.745  1.00  0.00           H  
ATOM   1431  N   THR A 105      71.134 101.818  64.073  1.00  0.00           N  
ATOM   1432  CA  THR A 105      70.427 100.603  63.793  1.00  0.00           C  
ATOM   1433  C   THR A 105      69.777 100.682  62.462  1.00  0.00           C  
ATOM   1434  O   THR A 105      69.991  99.833  61.606  1.00  0.00           O  
ATOM   1435  CB  THR A 105      69.312 100.218  64.721  1.00  0.00           C  
ATOM   1436  CG2 THR A 105      68.780  98.822  64.350  1.00  0.00           C  
ATOM   1437  OG1 THR A 105      69.774 100.176  66.064  1.00  0.00           O  
ATOM   1438  HN  THR A 105      70.816 102.369  64.830  1.00  0.00           H  
ATOM   1439  HA  THR A 105      71.186  99.832  63.785  1.00  0.00           H  
ATOM   1440  HB  THR A 105      68.426 100.882  64.718  1.00  0.00           H  
ATOM   1441  HG1 THR A 105      70.240 100.995  66.223  1.00  0.00           H  
ATOM   1442 1HG2 THR A 105      69.631  98.111  64.260  1.00  0.00           H  
ATOM   1443 2HG2 THR A 105      68.045  98.452  65.104  1.00  0.00           H  
ATOM   1444 3HG2 THR A 105      68.256  98.834  63.373  1.00  0.00           H  
ATOM   1445  N   GLY A 106      69.051 101.784  62.209  1.00  0.00           N  
ATOM   1446  CA  GLY A 106      68.569 102.239  60.941  1.00  0.00           C  
ATOM   1447  C   GLY A 106      69.627 102.230  59.880  1.00  0.00           C  
ATOM   1448  O   GLY A 106      69.434 101.617  58.831  1.00  0.00           O  
ATOM   1449  HN  GLY A 106      68.682 102.348  62.951  1.00  0.00           H  
ATOM   1450  HA1 GLY A 106      67.736 101.651  60.602  1.00  0.00           H  
ATOM   1451  HA2 GLY A 106      68.278 103.264  61.113  1.00  0.00           H  
ATOM   1452  N   LEU A 107      70.775 102.885  60.118  1.00  0.00           N  
ATOM   1453  CA  LEU A 107      71.808 102.935  59.125  1.00  0.00           C  
ATOM   1454  C   LEU A 107      72.462 101.630  58.830  1.00  0.00           C  
ATOM   1455  O   LEU A 107      72.791 101.365  57.679  1.00  0.00           O  
ATOM   1456  CB  LEU A 107      72.822 104.058  59.385  1.00  0.00           C  
ATOM   1457  CG  LEU A 107      72.507 105.384  58.669  1.00  0.00           C  
ATOM   1458  CD1 LEU A 107      73.412 106.490  59.240  1.00  0.00           C  
ATOM   1459  CD2 LEU A 107      71.023 105.782  58.809  1.00  0.00           C  
ATOM   1460  HN  LEU A 107      70.919 103.396  60.962  1.00  0.00           H  
ATOM   1461  HA  LEU A 107      71.345 103.218  58.192  1.00  0.00           H  
ATOM   1462  HB1 LEU A 107      72.945 104.229  60.482  1.00  0.00           H  
ATOM   1463  HB2 LEU A 107      73.858 103.800  59.079  1.00  0.00           H  
ATOM   1464  HG  LEU A 107      72.736 105.218  57.587  1.00  0.00           H  
ATOM   1465 1HD1 LEU A 107      74.455 106.145  59.086  1.00  0.00           H  
ATOM   1466 2HD1 LEU A 107      73.267 107.426  58.655  1.00  0.00           H  
ATOM   1467 3HD1 LEU A 107      73.085 106.653  60.292  1.00  0.00           H  
ATOM   1468 1HD2 LEU A 107      70.787 105.847  59.901  1.00  0.00           H  
ATOM   1469 2HD2 LEU A 107      70.344 105.109  58.256  1.00  0.00           H  
ATOM   1470 3HD2 LEU A 107      70.857 106.780  58.361  1.00  0.00           H  
ATOM   1471  N   TYR A 108      72.709 100.715  59.787  1.00  0.00           N  
ATOM   1472  CA  TYR A 108      73.111  99.369  59.538  1.00  0.00           C  
ATOM   1473  C   TYR A 108      72.159  98.594  58.697  1.00  0.00           C  
ATOM   1474  O   TYR A 108      72.585  97.833  57.842  1.00  0.00           O  
ATOM   1475  CB  TYR A 108      73.377  98.595  60.848  1.00  0.00           C  
ATOM   1476  CG  TYR A 108      74.789  98.216  61.102  1.00  0.00           C  
ATOM   1477  CD1 TYR A 108      75.121  97.198  61.958  1.00  0.00           C  
ATOM   1478  CD2 TYR A 108      75.783  99.006  60.560  1.00  0.00           C  
ATOM   1479  CE1 TYR A 108      76.446  96.939  62.223  1.00  0.00           C  
ATOM   1480  CE2 TYR A 108      77.107  98.706  60.785  1.00  0.00           C  
ATOM   1481  CZ  TYR A 108      77.438  97.647  61.601  1.00  0.00           C  
ATOM   1482  OH  TYR A 108      78.805  97.342  61.810  1.00  0.00           O  
ATOM   1483  HN  TYR A 108      72.548 100.917  60.754  1.00  0.00           H  
ATOM   1484  HA  TYR A 108      73.940  99.359  58.847  1.00  0.00           H  
ATOM   1485  HB1 TYR A 108      72.783  97.654  60.918  1.00  0.00           H  
ATOM   1486  HB2 TYR A 108      73.016  99.143  61.742  1.00  0.00           H  
ATOM   1487  HD1 TYR A 108      74.353  96.596  62.421  1.00  0.00           H  
ATOM   1488  HD2 TYR A 108      75.508  99.897  60.022  1.00  0.00           H  
ATOM   1489  HE1 TYR A 108      76.720  96.122  62.881  1.00  0.00           H  
ATOM   1490  HE2 TYR A 108      77.868  99.338  60.352  1.00  0.00           H  
ATOM   1491  HH  TYR A 108      79.316  97.857  61.182  1.00  0.00           H  
ATOM   1492  N   PHE A 109      70.843  98.714  58.948  1.00  0.00           N  
ATOM   1493  CA  PHE A 109      69.819  97.984  58.260  1.00  0.00           C  
ATOM   1494  C   PHE A 109      69.463  98.534  56.923  1.00  0.00           C  
ATOM   1495  O   PHE A 109      69.272  97.733  56.007  1.00  0.00           O  
ATOM   1496  CB  PHE A 109      68.553  97.952  59.130  1.00  0.00           C  
ATOM   1497  CG  PHE A 109      67.951  96.599  59.314  1.00  0.00           C  
ATOM   1498  CD1 PHE A 109      66.665  96.345  58.917  1.00  0.00           C  
ATOM   1499  CD2 PHE A 109      68.696  95.618  59.929  1.00  0.00           C  
ATOM   1500  CE1 PHE A 109      66.111  95.099  59.085  1.00  0.00           C  
ATOM   1501  CE2 PHE A 109      68.113  94.399  60.154  1.00  0.00           C  
ATOM   1502  CZ  PHE A 109      66.848  94.117  59.690  1.00  0.00           C  
ATOM   1503  HN  PHE A 109      70.589  99.323  59.691  1.00  0.00           H  
ATOM   1504  HA  PHE A 109      70.226  96.993  58.109  1.00  0.00           H  
ATOM   1505  HB1 PHE A 109      68.817  98.260  60.158  1.00  0.00           H  
ATOM   1506  HB2 PHE A 109      67.793  98.653  58.716  1.00  0.00           H  
ATOM   1507  HD1 PHE A 109      66.110  97.110  58.393  1.00  0.00           H  
ATOM   1508  HD2 PHE A 109      69.683  95.824  60.337  1.00  0.00           H  
ATOM   1509  HE1 PHE A 109      65.099  94.871  58.756  1.00  0.00           H  
ATOM   1510  HE2 PHE A 109      68.697  93.648  60.671  1.00  0.00           H  
ATOM   1511  HZ  PHE A 109      66.331  93.210  59.959  1.00  0.00           H  
ATOM   1512  N   ILE A 110      69.295  99.849  56.693  1.00  0.00           N  
ATOM   1513  CA  ILE A 110      68.721 100.405  55.506  1.00  0.00           C  
ATOM   1514  C   ILE A 110      69.566 100.194  54.295  1.00  0.00           C  
ATOM   1515  O   ILE A 110      69.013  99.858  53.249  1.00  0.00           O  
ATOM   1516  CB  ILE A 110      68.339 101.851  55.635  1.00  0.00           C  
ATOM   1517  CG1 ILE A 110      67.422 102.162  54.446  1.00  0.00           C  
ATOM   1518  CG2 ILE A 110      69.482 102.877  55.739  1.00  0.00           C  
ATOM   1519  CD  ILE A 110      66.737 103.519  54.577  1.00  0.00           C  
ATOM   1520  HN  ILE A 110      69.527 100.469  57.434  1.00  0.00           H  
ATOM   1521  HA  ILE A 110      67.804  99.851  55.360  1.00  0.00           H  
ATOM   1522  HB  ILE A 110      67.685 101.999  56.524  1.00  0.00           H  
ATOM   1523 1HG1 ILE A 110      68.055 102.112  53.535  1.00  0.00           H  
ATOM   1524 2HG1 ILE A 110      66.591 101.420  54.401  1.00  0.00           H  
ATOM   1525 1HG2 ILE A 110      70.107 103.037  54.835  1.00  0.00           H  
ATOM   1526 2HG2 ILE A 110      68.992 103.867  55.912  1.00  0.00           H  
ATOM   1527 3HG2 ILE A 110      70.214 102.584  56.518  1.00  0.00           H  
ATOM   1528  HD1 ILE A 110      65.858 103.543  53.896  1.00  0.00           H  
ATOM   1529  HD2 ILE A 110      66.499 103.684  55.647  1.00  0.00           H  
ATOM   1530  HD3 ILE A 110      67.414 104.334  54.234  1.00  0.00           H  
ATOM   1531  N   GLY A 111      70.900 100.366  54.416  1.00  0.00           N  
ATOM   1532  CA  GLY A 111      71.866 100.184  53.378  1.00  0.00           C  
ATOM   1533  C   GLY A 111      71.984  98.730  53.061  1.00  0.00           C  
ATOM   1534  O   GLY A 111      72.136  98.351  51.904  1.00  0.00           O  
ATOM   1535  HN  GLY A 111      71.386 100.698  55.215  1.00  0.00           H  
ATOM   1536  HA1 GLY A 111      71.485 100.722  52.521  1.00  0.00           H  
ATOM   1537  HA2 GLY A 111      72.833 100.517  53.721  1.00  0.00           H  
ATOM   1538  N   PHE A 112      71.862  97.880  54.092  1.00  0.00           N  
ATOM   1539  CA  PHE A 112      71.918  96.455  54.061  1.00  0.00           C  
ATOM   1540  C   PHE A 112      70.759  95.858  53.338  1.00  0.00           C  
ATOM   1541  O   PHE A 112      70.925  95.013  52.458  1.00  0.00           O  
ATOM   1542  CB  PHE A 112      72.200  96.069  55.519  1.00  0.00           C  
ATOM   1543  CG  PHE A 112      72.032  94.688  56.068  1.00  0.00           C  
ATOM   1544  CD1 PHE A 112      73.003  94.216  56.912  1.00  0.00           C  
ATOM   1545  CD2 PHE A 112      70.872  93.943  55.960  1.00  0.00           C  
ATOM   1546  CE1 PHE A 112      72.811  93.130  57.727  1.00  0.00           C  
ATOM   1547  CE2 PHE A 112      70.698  92.829  56.737  1.00  0.00           C  
ATOM   1548  CZ  PHE A 112      71.622  92.423  57.666  1.00  0.00           C  
ATOM   1549  HN  PHE A 112      71.742  98.268  55.011  1.00  0.00           H  
ATOM   1550  HA  PHE A 112      72.809  96.164  53.518  1.00  0.00           H  
ATOM   1551  HB1 PHE A 112      71.481  96.577  56.187  1.00  0.00           H  
ATOM   1552  HB2 PHE A 112      73.193  96.455  55.835  1.00  0.00           H  
ATOM   1553  HD1 PHE A 112      73.937  94.760  57.000  1.00  0.00           H  
ATOM   1554  HD2 PHE A 112      70.074  94.261  55.315  1.00  0.00           H  
ATOM   1555  HE1 PHE A 112      73.547  92.786  58.427  1.00  0.00           H  
ATOM   1556  HE2 PHE A 112      69.759  92.285  56.699  1.00  0.00           H  
ATOM   1557  HZ  PHE A 112      71.483  91.551  58.274  1.00  0.00           H  
ATOM   1558  N   PHE A 113      69.527  96.312  53.624  1.00  0.00           N  
ATOM   1559  CA  PHE A 113      68.350  95.785  53.000  1.00  0.00           C  
ATOM   1560  C   PHE A 113      68.160  96.275  51.599  1.00  0.00           C  
ATOM   1561  O   PHE A 113      67.893  95.524  50.665  1.00  0.00           O  
ATOM   1562  CB  PHE A 113      67.123  96.171  53.849  1.00  0.00           C  
ATOM   1563  CG  PHE A 113      66.295  95.027  54.300  1.00  0.00           C  
ATOM   1564  CD1 PHE A 113      66.204  94.590  55.602  1.00  0.00           C  
ATOM   1565  CD2 PHE A 113      65.657  94.259  53.350  1.00  0.00           C  
ATOM   1566  CE1 PHE A 113      65.262  93.662  55.999  1.00  0.00           C  
ATOM   1567  CE2 PHE A 113      64.636  93.411  53.719  1.00  0.00           C  
ATOM   1568  CZ  PHE A 113      64.457  93.095  55.041  1.00  0.00           C  
ATOM   1569  HN  PHE A 113      69.404  96.898  54.420  1.00  0.00           H  
ATOM   1570  HA  PHE A 113      68.458  94.718  52.900  1.00  0.00           H  
ATOM   1571  HB1 PHE A 113      67.433  96.655  54.800  1.00  0.00           H  
ATOM   1572  HB2 PHE A 113      66.423  96.941  53.461  1.00  0.00           H  
ATOM   1573  HD1 PHE A 113      66.801  95.016  56.391  1.00  0.00           H  
ATOM   1574  HD2 PHE A 113      65.784  94.464  52.295  1.00  0.00           H  
ATOM   1575  HE1 PHE A 113      65.208  93.375  57.032  1.00  0.00           H  
ATOM   1576  HE2 PHE A 113      64.046  92.906  52.972  1.00  0.00           H  
ATOM   1577  HZ  PHE A 113      63.729  92.332  55.307  1.00  0.00           H  
ATOM   1578  N   SER A 114      68.322  97.580  51.322  1.00  0.00           N  
ATOM   1579  CA  SER A 114      68.332  98.229  50.051  1.00  0.00           C  
ATOM   1580  C   SER A 114      69.420  97.803  49.127  1.00  0.00           C  
ATOM   1581  O   SER A 114      69.274  97.737  47.908  1.00  0.00           O  
ATOM   1582  CB  SER A 114      68.495  99.753  50.093  1.00  0.00           C  
ATOM   1583  OG  SER A 114      67.365 100.299  50.770  1.00  0.00           O  
ATOM   1584  HN  SER A 114      68.452  98.159  52.123  1.00  0.00           H  
ATOM   1585  HA  SER A 114      67.384  98.007  49.577  1.00  0.00           H  
ATOM   1586  HB1 SER A 114      68.534 100.210  49.088  1.00  0.00           H  
ATOM   1587  HB2 SER A 114      69.478 100.069  50.499  1.00  0.00           H  
ATOM   1588  HG1 SER A 114      67.593 100.258  51.697  1.00  0.00           H  
ATOM   1589  N   GLY A 115      70.608  97.574  49.710  1.00  0.00           N  
ATOM   1590  CA  GLY A 115      71.760  97.140  48.974  1.00  0.00           C  
ATOM   1591  C   GLY A 115      71.691  95.777  48.376  1.00  0.00           C  
ATOM   1592  O   GLY A 115      71.870  95.612  47.180  1.00  0.00           O  
ATOM   1593  HN  GLY A 115      70.851  97.807  50.646  1.00  0.00           H  
ATOM   1594  HA1 GLY A 115      72.637  97.084  49.604  1.00  0.00           H  
ATOM   1595  HA2 GLY A 115      71.948  97.852  48.182  1.00  0.00           H  
ATOM   1596  N   ILE A 116      71.277  94.774  49.179  1.00  0.00           N  
ATOM   1597  CA  ILE A 116      71.013  93.487  48.612  1.00  0.00           C  
ATOM   1598  C   ILE A 116      69.839  93.469  47.692  1.00  0.00           C  
ATOM   1599  O   ILE A 116      69.822  92.828  46.641  1.00  0.00           O  
ATOM   1600  CB  ILE A 116      71.036  92.342  49.580  1.00  0.00           C  
ATOM   1601  CG1 ILE A 116      71.112  91.014  48.806  1.00  0.00           C  
ATOM   1602  CG2 ILE A 116      69.786  92.394  50.480  1.00  0.00           C  
ATOM   1603  CD  ILE A 116      71.121  89.753  49.662  1.00  0.00           C  
ATOM   1604  HN  ILE A 116      71.271  94.845  50.173  1.00  0.00           H  
ATOM   1605  HA  ILE A 116      71.869  93.300  47.975  1.00  0.00           H  
ATOM   1606  HB  ILE A 116      71.928  92.319  50.231  1.00  0.00           H  
ATOM   1607 1HG1 ILE A 116      70.227  90.917  48.146  1.00  0.00           H  
ATOM   1608 2HG1 ILE A 116      72.021  91.045  48.172  1.00  0.00           H  
ATOM   1609 1HG2 ILE A 116      69.877  91.729  51.370  1.00  0.00           H  
ATOM   1610 2HG2 ILE A 116      68.864  92.083  49.960  1.00  0.00           H  
ATOM   1611 3HG2 ILE A 116      69.569  93.422  50.821  1.00  0.00           H  
ATOM   1612  HD1 ILE A 116      71.109  88.840  49.026  1.00  0.00           H  
ATOM   1613  HD2 ILE A 116      70.195  89.709  50.274  1.00  0.00           H  
ATOM   1614  HD3 ILE A 116      72.009  89.669  50.324  1.00  0.00           H  
ATOM   1615  N   PHE A 117      68.772  94.236  47.951  1.00  0.00           N  
ATOM   1616  CA  PHE A 117      67.721  94.393  46.991  1.00  0.00           C  
ATOM   1617  C   PHE A 117      68.094  95.058  45.715  1.00  0.00           C  
ATOM   1618  O   PHE A 117      67.638  94.594  44.669  1.00  0.00           O  
ATOM   1619  CB  PHE A 117      66.448  94.981  47.623  1.00  0.00           C  
ATOM   1620  CG  PHE A 117      65.278  94.081  47.415  1.00  0.00           C  
ATOM   1621  CD1 PHE A 117      64.722  93.275  48.372  1.00  0.00           C  
ATOM   1622  CD2 PHE A 117      64.840  93.986  46.116  1.00  0.00           C  
ATOM   1623  CE1 PHE A 117      63.613  92.502  48.099  1.00  0.00           C  
ATOM   1624  CE2 PHE A 117      63.794  93.150  45.799  1.00  0.00           C  
ATOM   1625  CZ  PHE A 117      63.182  92.429  46.800  1.00  0.00           C  
ATOM   1626  HN  PHE A 117      68.742  94.765  48.797  1.00  0.00           H  
ATOM   1627  HA  PHE A 117      67.436  93.412  46.650  1.00  0.00           H  
ATOM   1628  HB1 PHE A 117      66.608  95.106  48.723  1.00  0.00           H  
ATOM   1629  HB2 PHE A 117      66.240  95.973  47.191  1.00  0.00           H  
ATOM   1630  HD1 PHE A 117      65.116  93.307  49.376  1.00  0.00           H  
ATOM   1631  HD2 PHE A 117      65.348  94.559  45.347  1.00  0.00           H  
ATOM   1632  HE1 PHE A 117      63.185  91.869  48.856  1.00  0.00           H  
ATOM   1633  HE2 PHE A 117      63.487  93.008  44.775  1.00  0.00           H  
ATOM   1634  HZ  PHE A 117      62.310  91.828  46.569  1.00  0.00           H  
ATOM   1635  N   PHE A 118      69.003  96.050  45.666  1.00  0.00           N  
ATOM   1636  CA  PHE A 118      69.648  96.388  44.430  1.00  0.00           C  
ATOM   1637  C   PHE A 118      70.413  95.310  43.732  1.00  0.00           C  
ATOM   1638  O   PHE A 118      70.360  95.246  42.501  1.00  0.00           O  
ATOM   1639  CB  PHE A 118      70.488  97.674  44.391  1.00  0.00           C  
ATOM   1640  CG  PHE A 118      69.634  98.862  44.707  1.00  0.00           C  
ATOM   1641  CD1 PHE A 118      69.946  99.771  45.694  1.00  0.00           C  
ATOM   1642  CD2 PHE A 118      68.583  99.164  43.866  1.00  0.00           C  
ATOM   1643  CE1 PHE A 118      69.192 100.890  45.921  1.00  0.00           C  
ATOM   1644  CE2 PHE A 118      67.790 100.267  44.089  1.00  0.00           C  
ATOM   1645  CZ  PHE A 118      68.087 101.104  45.126  1.00  0.00           C  
ATOM   1646  HN  PHE A 118      69.465  96.309  46.503  1.00  0.00           H  
ATOM   1647  HA  PHE A 118      68.799  96.548  43.782  1.00  0.00           H  
ATOM   1648  HB1 PHE A 118      70.877  97.862  43.372  1.00  0.00           H  
ATOM   1649  HB2 PHE A 118      71.312  97.634  45.136  1.00  0.00           H  
ATOM   1650  HD1 PHE A 118      70.838  99.636  46.286  1.00  0.00           H  
ATOM   1651  HD2 PHE A 118      68.385  98.495  43.049  1.00  0.00           H  
ATOM   1652  HE1 PHE A 118      69.451 101.556  46.734  1.00  0.00           H  
ATOM   1653  HE2 PHE A 118      66.955 100.540  43.461  1.00  0.00           H  
ATOM   1654  HZ  PHE A 118      67.463 101.949  45.408  1.00  0.00           H  
ATOM   1655  N   ILE A 119      71.175  94.455  44.428  1.00  0.00           N  
ATOM   1656  CA  ILE A 119      71.819  93.382  43.728  1.00  0.00           C  
ATOM   1657  C   ILE A 119      70.845  92.409  43.169  1.00  0.00           C  
ATOM   1658  O   ILE A 119      70.994  92.069  41.991  1.00  0.00           O  
ATOM   1659  CB  ILE A 119      73.076  92.881  44.380  1.00  0.00           C  
ATOM   1660  CG1 ILE A 119      74.043  92.157  43.428  1.00  0.00           C  
ATOM   1661  CG2 ILE A 119      72.746  91.958  45.562  1.00  0.00           C  
ATOM   1662  CD  ILE A 119      74.510  92.925  42.191  1.00  0.00           C  
ATOM   1663  HN  ILE A 119      71.353  94.539  45.400  1.00  0.00           H  
ATOM   1664  HA  ILE A 119      72.187  93.812  42.806  1.00  0.00           H  
ATOM   1665  HB  ILE A 119      73.637  93.767  44.719  1.00  0.00           H  
ATOM   1666 1HG1 ILE A 119      74.964  91.893  43.994  1.00  0.00           H  
ATOM   1667 2HG1 ILE A 119      73.611  91.178  43.143  1.00  0.00           H  
ATOM   1668 1HG2 ILE A 119      73.680  91.644  46.059  1.00  0.00           H  
ATOM   1669 2HG2 ILE A 119      72.182  91.023  45.314  1.00  0.00           H  
ATOM   1670 3HG2 ILE A 119      72.143  92.552  46.271  1.00  0.00           H  
ATOM   1671  HD1 ILE A 119      75.289  93.666  42.472  1.00  0.00           H  
ATOM   1672  HD2 ILE A 119      73.649  93.399  41.669  1.00  0.00           H  
ATOM   1673  HD3 ILE A 119      74.941  92.178  41.476  1.00  0.00           H  
ATOM   1674  N   ILE A 120      69.743  92.031  43.847  1.00  0.00           N  
ATOM   1675  CA  ILE A 120      68.657  91.364  43.203  1.00  0.00           C  
ATOM   1676  C   ILE A 120      68.104  92.176  42.085  1.00  0.00           C  
ATOM   1677  O   ILE A 120      67.823  91.633  41.017  1.00  0.00           O  
ATOM   1678  CB  ILE A 120      67.786  90.485  44.049  1.00  0.00           C  
ATOM   1679  CG1 ILE A 120      66.667  89.800  43.241  1.00  0.00           C  
ATOM   1680  CG2 ILE A 120      67.187  91.232  45.249  1.00  0.00           C  
ATOM   1681  CD  ILE A 120      65.350  90.546  43.083  1.00  0.00           C  
ATOM   1682  HN  ILE A 120      69.644  92.412  44.768  1.00  0.00           H  
ATOM   1683  HA  ILE A 120      69.166  90.561  42.688  1.00  0.00           H  
ATOM   1684  HB  ILE A 120      68.459  89.692  44.435  1.00  0.00           H  
ATOM   1685 1HG1 ILE A 120      67.044  89.434  42.257  1.00  0.00           H  
ATOM   1686 2HG1 ILE A 120      66.450  88.867  43.801  1.00  0.00           H  
ATOM   1687 1HG2 ILE A 120      68.010  91.453  45.962  1.00  0.00           H  
ATOM   1688 2HG2 ILE A 120      66.469  90.618  45.837  1.00  0.00           H  
ATOM   1689 3HG2 ILE A 120      66.672  92.167  44.918  1.00  0.00           H  
ATOM   1690  HD1 ILE A 120      65.452  91.537  42.592  1.00  0.00           H  
ATOM   1691  HD2 ILE A 120      64.645  90.018  42.395  1.00  0.00           H  
ATOM   1692  HD3 ILE A 120      64.786  90.667  44.031  1.00  0.00           H  
ATOM   1693  N   LEU A 121      67.929  93.508  42.206  1.00  0.00           N  
ATOM   1694  CA  LEU A 121      67.528  94.361  41.133  1.00  0.00           C  
ATOM   1695  C   LEU A 121      68.356  94.460  39.898  1.00  0.00           C  
ATOM   1696  O   LEU A 121      67.838  94.521  38.791  1.00  0.00           O  
ATOM   1697  CB  LEU A 121      66.942  95.689  41.636  1.00  0.00           C  
ATOM   1698  CG  LEU A 121      65.414  95.854  41.503  1.00  0.00           C  
ATOM   1699  CD1 LEU A 121      64.985  97.251  41.970  1.00  0.00           C  
ATOM   1700  CD2 LEU A 121      64.716  94.755  42.328  1.00  0.00           C  
ATOM   1701  HN  LEU A 121      68.016  93.982  43.075  1.00  0.00           H  
ATOM   1702  HA  LEU A 121      66.608  93.933  40.755  1.00  0.00           H  
ATOM   1703  HB1 LEU A 121      67.097  95.864  42.725  1.00  0.00           H  
ATOM   1704  HB2 LEU A 121      67.382  96.581  41.138  1.00  0.00           H  
ATOM   1705  HG  LEU A 121      65.137  95.755  40.431  1.00  0.00           H  
ATOM   1706 1HD1 LEU A 121      65.316  97.256  43.028  1.00  0.00           H  
ATOM   1707 2HD1 LEU A 121      63.885  97.424  42.000  1.00  0.00           H  
ATOM   1708 3HD1 LEU A 121      65.503  98.051  41.411  1.00  0.00           H  
ATOM   1709 1HD2 LEU A 121      64.752  93.770  41.818  1.00  0.00           H  
ATOM   1710 2HD2 LEU A 121      63.652  94.977  42.552  1.00  0.00           H  
ATOM   1711 3HD2 LEU A 121      65.220  94.659  43.314  1.00  0.00           H  
ATOM   1712  N   LEU A 122      69.705  94.391  39.972  1.00  0.00           N  
ATOM   1713  CA  LEU A 122      70.545  94.251  38.821  1.00  0.00           C  
ATOM   1714  C   LEU A 122      70.445  92.895  38.220  1.00  0.00           C  
ATOM   1715  O   LEU A 122      70.628  92.700  37.024  1.00  0.00           O  
ATOM   1716  CB  LEU A 122      72.011  94.537  39.194  1.00  0.00           C  
ATOM   1717  CG  LEU A 122      72.216  96.032  39.472  1.00  0.00           C  
ATOM   1718  CD1 LEU A 122      73.533  96.227  40.244  1.00  0.00           C  
ATOM   1719  CD2 LEU A 122      72.271  96.837  38.154  1.00  0.00           C  
ATOM   1720  HN  LEU A 122      70.213  94.435  40.826  1.00  0.00           H  
ATOM   1721  HA  LEU A 122      70.287  94.999  38.085  1.00  0.00           H  
ATOM   1722  HB1 LEU A 122      72.679  94.241  38.359  1.00  0.00           H  
ATOM   1723  HB2 LEU A 122      72.269  94.026  40.139  1.00  0.00           H  
ATOM   1724  HG  LEU A 122      71.389  96.374  40.121  1.00  0.00           H  
ATOM   1725 1HD1 LEU A 122      74.391  95.949  39.608  1.00  0.00           H  
ATOM   1726 2HD1 LEU A 122      73.673  97.309  40.489  1.00  0.00           H  
ATOM   1727 3HD1 LEU A 122      73.474  95.706  41.228  1.00  0.00           H  
ATOM   1728 1HD2 LEU A 122      71.420  96.662  37.448  1.00  0.00           H  
ATOM   1729 2HD2 LEU A 122      73.203  96.521  37.636  1.00  0.00           H  
ATOM   1730 3HD2 LEU A 122      72.348  97.929  38.302  1.00  0.00           H  
ATOM   1731  N   THR A 123      70.144  91.866  39.044  1.00  0.00           N  
ATOM   1732  CA  THR A 123      69.892  90.524  38.630  1.00  0.00           C  
ATOM   1733  C   THR A 123      68.616  90.385  37.881  1.00  0.00           C  
ATOM   1734  O   THR A 123      68.527  89.597  36.935  1.00  0.00           O  
ATOM   1735  CB  THR A 123      69.832  89.522  39.749  1.00  0.00           C  
ATOM   1736  CG2 THR A 123      69.984  88.126  39.113  1.00  0.00           C  
ATOM   1737  OG1 THR A 123      70.922  89.641  40.660  1.00  0.00           O  
ATOM   1738  HN  THR A 123      70.099  92.103  40.012  1.00  0.00           H  
ATOM   1739  HA  THR A 123      70.703  90.330  37.948  1.00  0.00           H  
ATOM   1740  HB  THR A 123      68.895  89.497  40.349  1.00  0.00           H  
ATOM   1741  HG1 THR A 123      70.830  90.457  41.145  1.00  0.00           H  
ATOM   1742 1HG2 THR A 123      68.960  87.759  38.885  1.00  0.00           H  
ATOM   1743 2HG2 THR A 123      70.611  87.443  39.715  1.00  0.00           H  
ATOM   1744 3HG2 THR A 123      70.481  88.238  38.127  1.00  0.00           H  
ATOM   1745  N   ILE A 124      67.602  91.172  38.296  1.00  0.00           N  
ATOM   1746  CA  ILE A 124      66.383  91.527  37.650  1.00  0.00           C  
ATOM   1747  C   ILE A 124      66.534  92.325  36.401  1.00  0.00           C  
ATOM   1748  O   ILE A 124      65.858  92.116  35.401  1.00  0.00           O  
ATOM   1749  CB  ILE A 124      65.545  92.199  38.696  1.00  0.00           C  
ATOM   1750  CG1 ILE A 124      64.615  91.271  39.487  1.00  0.00           C  
ATOM   1751  CG2 ILE A 124      64.911  93.574  38.389  1.00  0.00           C  
ATOM   1752  CD  ILE A 124      63.476  90.674  38.666  1.00  0.00           C  
ATOM   1753  HN  ILE A 124      67.759  91.545  39.203  1.00  0.00           H  
ATOM   1754  HA  ILE A 124      65.915  90.603  37.340  1.00  0.00           H  
ATOM   1755  HB  ILE A 124      66.278  92.531  39.459  1.00  0.00           H  
ATOM   1756 1HG1 ILE A 124      65.192  90.416  39.903  1.00  0.00           H  
ATOM   1757 2HG1 ILE A 124      64.208  91.783  40.386  1.00  0.00           H  
ATOM   1758 1HG2 ILE A 124      64.374  94.018  39.246  1.00  0.00           H  
ATOM   1759 2HG2 ILE A 124      65.711  94.306  38.140  1.00  0.00           H  
ATOM   1760 3HG2 ILE A 124      64.251  93.380  37.521  1.00  0.00           H  
ATOM   1761  HD1 ILE A 124      63.164  89.706  39.106  1.00  0.00           H  
ATOM   1762  HD2 ILE A 124      62.613  91.372  38.694  1.00  0.00           H  
ATOM   1763  HD3 ILE A 124      63.797  90.471  37.624  1.00  0.00           H  
ATOM   1764  N   ASP A 125      67.461  93.301  36.393  1.00  0.00           N  
ATOM   1765  CA  ASP A 125      67.819  94.016  35.206  1.00  0.00           C  
ATOM   1766  C   ASP A 125      68.422  93.083  34.219  1.00  0.00           C  
ATOM   1767  O   ASP A 125      67.975  93.021  33.070  1.00  0.00           O  
ATOM   1768  CB  ASP A 125      68.770  95.183  35.541  1.00  0.00           C  
ATOM   1769  CG  ASP A 125      69.092  96.086  34.368  1.00  0.00           C  
ATOM   1770  OD1 ASP A 125      70.277  96.177  33.932  1.00  0.00           O  
ATOM   1771  OD2 ASP A 125      68.156  96.751  33.837  1.00  0.00           O1-
ATOM   1772  HN  ASP A 125      67.867  93.583  37.255  1.00  0.00           H  
ATOM   1773  HA  ASP A 125      66.897  94.362  34.750  1.00  0.00           H  
ATOM   1774  HB1 ASP A 125      69.712  94.830  36.009  1.00  0.00           H  
ATOM   1775  HB2 ASP A 125      68.338  95.781  36.367  1.00  0.00           H  
ATOM   1776  N   ARG A 126      69.308  92.167  34.657  1.00  0.00           N  
ATOM   1777  CA  ARG A 126      69.807  91.075  33.903  1.00  0.00           C  
ATOM   1778  C   ARG A 126      68.796  90.069  33.460  1.00  0.00           C  
ATOM   1779  O   ARG A 126      68.850  89.567  32.335  1.00  0.00           O  
ATOM   1780  CB  ARG A 126      71.071  90.463  34.536  1.00  0.00           C  
ATOM   1781  CG  ARG A 126      72.285  91.359  34.297  1.00  0.00           C  
ATOM   1782  CD  ARG A 126      72.780  91.522  32.857  1.00  0.00           C  
ATOM   1783  NE  ARG A 126      73.516  92.811  32.636  1.00  0.00           N  
ATOM   1784  CZ  ARG A 126      73.411  93.487  31.464  1.00  0.00           C  
ATOM   1785  NH1 ARG A 126      73.780  94.804  31.438  1.00  0.00           N1+
ATOM   1786  NH2 ARG A 126      72.925  92.956  30.305  1.00  0.00           N  
ATOM   1787  HN  ARG A 126      69.678  92.295  35.577  1.00  0.00           H  
ATOM   1788  HA  ARG A 126      70.203  91.519  33.003  1.00  0.00           H  
ATOM   1789  HB1 ARG A 126      71.269  89.432  34.184  1.00  0.00           H  
ATOM   1790  HB2 ARG A 126      70.866  90.360  35.623  1.00  0.00           H  
ATOM   1791  HG1 ARG A 126      73.138  91.028  34.927  1.00  0.00           H  
ATOM   1792  HG2 ARG A 126      71.979  92.366  34.639  1.00  0.00           H  
ATOM   1793  HD1 ARG A 126      73.460  90.676  32.621  1.00  0.00           H  
ATOM   1794  HD2 ARG A 126      71.935  91.549  32.140  1.00  0.00           H  
ATOM   1795  HE  ARG A 126      73.863  93.256  33.461  1.00  0.00           H  
ATOM   1796 1HH1 ARG A 126      74.493  95.181  32.038  1.00  0.00           H  
ATOM   1797 2HH1 ARG A 126      73.480  95.303  30.630  1.00  0.00           H  
ATOM   1798 1HH2 ARG A 126      72.800  91.962  30.302  1.00  0.00           H  
ATOM   1799 2HH2 ARG A 126      72.973  93.468  29.441  1.00  0.00           H  
ATOM   1800  N   TYR A 127      67.832  89.672  34.313  1.00  0.00           N  
ATOM   1801  CA  TYR A 127      66.666  88.951  33.933  1.00  0.00           C  
ATOM   1802  C   TYR A 127      66.027  89.497  32.699  1.00  0.00           C  
ATOM   1803  O   TYR A 127      65.993  88.795  31.697  1.00  0.00           O  
ATOM   1804  CB  TYR A 127      65.684  88.831  35.113  1.00  0.00           C  
ATOM   1805  CG  TYR A 127      64.353  88.270  34.755  1.00  0.00           C  
ATOM   1806  CD1 TYR A 127      63.248  89.086  34.719  1.00  0.00           C  
ATOM   1807  CD2 TYR A 127      64.245  86.948  34.405  1.00  0.00           C  
ATOM   1808  CE1 TYR A 127      62.134  88.677  34.019  1.00  0.00           C  
ATOM   1809  CE2 TYR A 127      63.154  86.550  33.658  1.00  0.00           C  
ATOM   1810  CZ  TYR A 127      62.130  87.433  33.427  1.00  0.00           C  
ATOM   1811  OH  TYR A 127      61.103  87.041  32.535  1.00  0.00           O  
ATOM   1812  HN  TYR A 127      67.857  89.918  35.278  1.00  0.00           H  
ATOM   1813  HA  TYR A 127      66.930  87.968  33.566  1.00  0.00           H  
ATOM   1814  HB1 TYR A 127      66.159  88.182  35.880  1.00  0.00           H  
ATOM   1815  HB2 TYR A 127      65.530  89.840  35.561  1.00  0.00           H  
ATOM   1816  HD1 TYR A 127      63.487  90.120  34.944  1.00  0.00           H  
ATOM   1817  HD2 TYR A 127      65.105  86.302  34.446  1.00  0.00           H  
ATOM   1818  HE1 TYR A 127      61.322  89.334  33.782  1.00  0.00           H  
ATOM   1819  HE2 TYR A 127      63.055  85.532  33.326  1.00  0.00           H  
ATOM   1820  HH  TYR A 127      60.347  87.613  32.676  1.00  0.00           H  
ATOM   1821  N   LEU A 128      65.579  90.761  32.703  1.00  0.00           N  
ATOM   1822  CA  LEU A 128      65.040  91.413  31.548  1.00  0.00           C  
ATOM   1823  C   LEU A 128      65.973  91.648  30.402  1.00  0.00           C  
ATOM   1824  O   LEU A 128      65.615  91.456  29.243  1.00  0.00           O  
ATOM   1825  CB  LEU A 128      64.174  92.613  31.974  1.00  0.00           C  
ATOM   1826  CG  LEU A 128      62.818  92.160  32.557  1.00  0.00           C  
ATOM   1827  CD1 LEU A 128      61.997  93.357  33.047  1.00  0.00           C  
ATOM   1828  CD2 LEU A 128      61.906  91.418  31.579  1.00  0.00           C  
ATOM   1829  HN  LEU A 128      65.701  91.289  33.544  1.00  0.00           H  
ATOM   1830  HA  LEU A 128      64.354  90.711  31.105  1.00  0.00           H  
ATOM   1831  HB1 LEU A 128      64.666  93.218  32.771  1.00  0.00           H  
ATOM   1832  HB2 LEU A 128      63.984  93.255  31.095  1.00  0.00           H  
ATOM   1833  HG  LEU A 128      63.027  91.572  33.478  1.00  0.00           H  
ATOM   1834 1HD1 LEU A 128      60.963  93.070  33.329  1.00  0.00           H  
ATOM   1835 2HD1 LEU A 128      61.912  94.094  32.208  1.00  0.00           H  
ATOM   1836 3HD1 LEU A 128      62.509  93.825  33.918  1.00  0.00           H  
ATOM   1837 1HD2 LEU A 128      60.965  91.158  32.111  1.00  0.00           H  
ATOM   1838 2HD2 LEU A 128      62.313  90.452  31.186  1.00  0.00           H  
ATOM   1839 3HD2 LEU A 128      61.629  92.131  30.771  1.00  0.00           H  
ATOM   1840  N   ALA A 129      67.231  92.057  30.664  1.00  0.00           N  
ATOM   1841  CA  ALA A 129      68.196  92.197  29.623  1.00  0.00           C  
ATOM   1842  C   ALA A 129      68.503  90.949  28.871  1.00  0.00           C  
ATOM   1843  O   ALA A 129      68.460  90.877  27.641  1.00  0.00           O  
ATOM   1844  CB  ALA A 129      69.451  92.815  30.274  1.00  0.00           C  
ATOM   1845  HN  ALA A 129      67.397  92.440  31.571  1.00  0.00           H  
ATOM   1846  HA  ALA A 129      67.843  92.851  28.848  1.00  0.00           H  
ATOM   1847  HB1 ALA A 129      69.917  92.072  30.940  1.00  0.00           H  
ATOM   1848  HB2 ALA A 129      69.195  93.733  30.843  1.00  0.00           H  
ATOM   1849  HB3 ALA A 129      70.195  93.186  29.530  1.00  0.00           H  
ATOM   1850  N   VAL A 130      68.683  89.776  29.513  1.00  0.00           N  
ATOM   1851  CA  VAL A 130      69.135  88.599  28.835  1.00  0.00           C  
ATOM   1852  C   VAL A 130      67.990  87.748  28.418  1.00  0.00           C  
ATOM   1853  O   VAL A 130      68.038  87.186  27.322  1.00  0.00           O  
ATOM   1854  CB  VAL A 130      70.094  87.874  29.730  1.00  0.00           C  
ATOM   1855  CG1 VAL A 130      70.680  86.691  28.935  1.00  0.00           C  
ATOM   1856  CG2 VAL A 130      71.215  88.862  30.114  1.00  0.00           C  
ATOM   1857  HN  VAL A 130      68.651  89.744  30.505  1.00  0.00           H  
ATOM   1858  HA  VAL A 130      69.683  88.881  27.942  1.00  0.00           H  
ATOM   1859  HB  VAL A 130      69.640  87.534  30.683  1.00  0.00           H  
ATOM   1860 1HG1 VAL A 130      71.436  86.268  29.637  1.00  0.00           H  
ATOM   1861 2HG1 VAL A 130      69.849  85.985  28.729  1.00  0.00           H  
ATOM   1862 3HG1 VAL A 130      71.140  87.062  27.993  1.00  0.00           H  
ATOM   1863 1HG2 VAL A 130      70.797  89.571  30.860  1.00  0.00           H  
ATOM   1864 2HG2 VAL A 130      72.069  88.294  30.525  1.00  0.00           H  
ATOM   1865 3HG2 VAL A 130      71.593  89.425  29.231  1.00  0.00           H  
ATOM   1866  N   VAL A 131      66.885  87.654  29.173  1.00  0.00           N  
ATOM   1867  CA  VAL A 131      65.658  87.005  28.796  1.00  0.00           C  
ATOM   1868  C   VAL A 131      64.918  87.734  27.731  1.00  0.00           C  
ATOM   1869  O   VAL A 131      64.320  87.184  26.813  1.00  0.00           O  
ATOM   1870  CB  VAL A 131      64.833  86.613  29.984  1.00  0.00           C  
ATOM   1871  CG1 VAL A 131      64.279  85.197  29.752  1.00  0.00           C  
ATOM   1872  CG2 VAL A 131      63.669  87.590  30.232  1.00  0.00           C  
ATOM   1873  HN  VAL A 131      66.817  88.138  30.046  1.00  0.00           H  
ATOM   1874  HA  VAL A 131      65.985  86.059  28.365  1.00  0.00           H  
ATOM   1875  HB  VAL A 131      65.447  86.571  30.910  1.00  0.00           H  
ATOM   1876 1HG1 VAL A 131      64.043  84.612  30.668  1.00  0.00           H  
ATOM   1877 2HG1 VAL A 131      65.047  84.617  29.200  1.00  0.00           H  
ATOM   1878 3HG1 VAL A 131      63.347  85.185  29.147  1.00  0.00           H  
ATOM   1879 1HG2 VAL A 131      62.885  87.654  29.460  1.00  0.00           H  
ATOM   1880 2HG2 VAL A 131      63.178  87.357  31.210  1.00  0.00           H  
ATOM   1881 3HG2 VAL A 131      63.955  88.657  30.341  1.00  0.00           H  
ATOM   1882  N   HIS A 132      64.937  89.070  27.841  1.00  0.00           N  
ATOM   1883  CA  HIS A 132      64.016  89.864  27.090  1.00  0.00           C  
ATOM   1884  C   HIS A 132      64.584  90.957  26.251  1.00  0.00           C  
ATOM   1885  O   HIS A 132      63.782  91.668  25.643  1.00  0.00           O  
ATOM   1886  CB  HIS A 132      62.985  90.400  28.108  1.00  0.00           C  
ATOM   1887  CG  HIS A 132      61.529  90.061  28.017  1.00  0.00           C  
ATOM   1888  CD2 HIS A 132      60.484  90.936  28.006  1.00  0.00           C  
ATOM   1889  ND1 HIS A 132      61.024  88.779  28.140  1.00  0.00           N  
ATOM   1890  CE1 HIS A 132      59.707  88.905  28.189  1.00  0.00           C  
ATOM   1891  NE2 HIS A 132      59.326  90.207  28.179  1.00  0.00           N  
ATOM   1892  HN  HIS A 132      65.379  89.527  28.615  1.00  0.00           H  
ATOM   1893  HA  HIS A 132      63.529  89.261  26.343  1.00  0.00           H  
ATOM   1894  HB1 HIS A 132      63.265  90.055  29.124  1.00  0.00           H  
ATOM   1895  HB2 HIS A 132      62.991  91.493  28.259  1.00  0.00           H  
ATOM   1896  HD2 HIS A 132      60.534  92.020  27.930  1.00  0.00           H  
ATOM   1897  HE1 HIS A 132      59.004  88.105  28.458  1.00  0.00           H  
ATOM   1898  HE2 HIS A 132      58.370  90.480  28.263  1.00  0.00           H  
ATOM   1899  N   ALA A 133      65.895  91.252  26.127  1.00  0.00           N  
ATOM   1900  CA  ALA A 133      66.329  92.380  25.376  1.00  0.00           C  
ATOM   1901  C   ALA A 133      66.454  92.222  23.902  1.00  0.00           C  
ATOM   1902  O   ALA A 133      67.343  92.796  23.272  1.00  0.00           O  
ATOM   1903  CB  ALA A 133      67.597  93.068  25.897  1.00  0.00           C  
ATOM   1904  HN  ALA A 133      66.547  90.784  26.719  1.00  0.00           H  
ATOM   1905  HA  ALA A 133      65.511  93.084  25.459  1.00  0.00           H  
ATOM   1906  HB1 ALA A 133      68.492  92.423  25.791  1.00  0.00           H  
ATOM   1907  HB2 ALA A 133      67.739  94.063  25.410  1.00  0.00           H  
ATOM   1908  HB3 ALA A 133      67.511  93.222  26.993  1.00  0.00           H  
ATOM   1909  N   VAL A 134      65.479  91.530  23.290  1.00  0.00           N  
ATOM   1910  CA  VAL A 134      64.965  91.860  22.000  1.00  0.00           C  
ATOM   1911  C   VAL A 134      63.999  92.987  21.984  1.00  0.00           C  
ATOM   1912  O   VAL A 134      64.028  93.786  21.045  1.00  0.00           O  
ATOM   1913  CB  VAL A 134      64.420  90.626  21.334  1.00  0.00           C  
ATOM   1914  CG1 VAL A 134      65.678  89.820  20.934  1.00  0.00           C  
ATOM   1915  CG2 VAL A 134      63.510  89.774  22.237  1.00  0.00           C  
ATOM   1916  HN  VAL A 134      64.934  90.877  23.825  1.00  0.00           H  
ATOM   1917  HA  VAL A 134      65.802  92.288  21.466  1.00  0.00           H  
ATOM   1918  HB  VAL A 134      63.878  90.899  20.403  1.00  0.00           H  
ATOM   1919 1HG1 VAL A 134      65.483  89.171  20.056  1.00  0.00           H  
ATOM   1920 2HG1 VAL A 134      66.058  89.170  21.741  1.00  0.00           H  
ATOM   1921 3HG1 VAL A 134      66.531  90.477  20.660  1.00  0.00           H  
ATOM   1922 1HG2 VAL A 134      62.569  90.304  22.450  1.00  0.00           H  
ATOM   1923 2HG2 VAL A 134      64.032  89.427  23.156  1.00  0.00           H  
ATOM   1924 3HG2 VAL A 134      63.208  88.885  21.632  1.00  0.00           H  
ATOM   1925  N   PHE A 135      63.207  93.131  23.060  1.00  0.00           N  
ATOM   1926  CA  PHE A 135      62.422  94.307  23.303  1.00  0.00           C  
ATOM   1927  C   PHE A 135      62.459  94.856  24.688  1.00  0.00           C  
ATOM   1928  O   PHE A 135      61.897  95.900  25.004  1.00  0.00           O  
ATOM   1929  CB  PHE A 135      60.996  94.053  22.792  1.00  0.00           C  
ATOM   1930  CG  PHE A 135      60.636  95.250  21.981  1.00  0.00           C  
ATOM   1931  CD1 PHE A 135      61.169  95.451  20.726  1.00  0.00           C  
ATOM   1932  CD2 PHE A 135      60.012  96.284  22.643  1.00  0.00           C  
ATOM   1933  CE1 PHE A 135      60.897  96.633  20.075  1.00  0.00           C  
ATOM   1934  CE2 PHE A 135      59.836  97.488  22.012  1.00  0.00           C  
ATOM   1935  CZ  PHE A 135      60.282  97.678  20.728  1.00  0.00           C  
ATOM   1936  HN  PHE A 135      63.192  92.408  23.748  1.00  0.00           H  
ATOM   1937  HA  PHE A 135      62.857  95.043  22.645  1.00  0.00           H  
ATOM   1938  HB1 PHE A 135      60.239  93.893  23.593  1.00  0.00           H  
ATOM   1939  HB2 PHE A 135      60.943  93.194  22.091  1.00  0.00           H  
ATOM   1940  HD1 PHE A 135      61.686  94.669  20.201  1.00  0.00           H  
ATOM   1941  HD2 PHE A 135      59.698  96.135  23.669  1.00  0.00           H  
ATOM   1942  HE1 PHE A 135      61.314  96.745  19.080  1.00  0.00           H  
ATOM   1943  HE2 PHE A 135      59.234  98.249  22.498  1.00  0.00           H  
ATOM   1944  HZ  PHE A 135      60.136  98.595  20.172  1.00  0.00           H  
ATOM   1945  N   ALA A 136      63.368  94.376  25.556  1.00  0.00           N  
ATOM   1946  CA  ALA A 136      63.952  95.199  26.571  1.00  0.00           C  
ATOM   1947  C   ALA A 136      65.184  95.890  26.114  1.00  0.00           C  
ATOM   1948  O   ALA A 136      65.978  96.452  26.881  1.00  0.00           O  
ATOM   1949  CB  ALA A 136      64.219  94.373  27.841  1.00  0.00           C  
ATOM   1950  HN  ALA A 136      63.739  93.453  25.471  1.00  0.00           H  
ATOM   1951  HA  ALA A 136      63.232  95.989  26.774  1.00  0.00           H  
ATOM   1952  HB1 ALA A 136      64.928  93.533  27.709  1.00  0.00           H  
ATOM   1953  HB2 ALA A 136      63.267  93.927  28.214  1.00  0.00           H  
ATOM   1954  HB3 ALA A 136      64.634  95.019  28.640  1.00  0.00           H  
ATOM   1955  N   LEU A 137      65.227  96.018  24.781  1.00  0.00           N  
ATOM   1956  CA  LEU A 137      66.171  96.839  24.083  1.00  0.00           C  
ATOM   1957  C   LEU A 137      65.810  98.278  24.214  1.00  0.00           C  
ATOM   1958  O   LEU A 137      66.666  99.100  24.523  1.00  0.00           O  
ATOM   1959  CB  LEU A 137      66.038  96.396  22.617  1.00  0.00           C  
ATOM   1960  CG  LEU A 137      67.299  96.538  21.755  1.00  0.00           C  
ATOM   1961  CD1 LEU A 137      66.904  96.647  20.268  1.00  0.00           C  
ATOM   1962  CD2 LEU A 137      68.146  97.774  22.129  1.00  0.00           C  
ATOM   1963  HN  LEU A 137      64.693  95.452  24.150  1.00  0.00           H  
ATOM   1964  HA  LEU A 137      67.176  96.693  24.465  1.00  0.00           H  
ATOM   1965  HB1 LEU A 137      65.755  95.321  22.588  1.00  0.00           H  
ATOM   1966  HB2 LEU A 137      65.157  96.848  22.123  1.00  0.00           H  
ATOM   1967  HG  LEU A 137      67.971  95.670  21.941  1.00  0.00           H  
ATOM   1968 1HD1 LEU A 137      66.336  97.567  19.992  1.00  0.00           H  
ATOM   1969 2HD1 LEU A 137      67.796  96.746  19.612  1.00  0.00           H  
ATOM   1970 3HD1 LEU A 137      66.332  95.760  19.938  1.00  0.00           H  
ATOM   1971 1HD2 LEU A 137      67.528  98.701  22.039  1.00  0.00           H  
ATOM   1972 2HD2 LEU A 137      68.937  97.949  21.372  1.00  0.00           H  
ATOM   1973 3HD2 LEU A 137      68.574  97.619  23.138  1.00  0.00           H  
ATOM   1974  N   LYS A 138      64.518  98.613  24.033  1.00  0.00           N  
ATOM   1975  CA  LYS A 138      63.986  99.931  24.199  1.00  0.00           C  
ATOM   1976  C   LYS A 138      63.142 100.132  25.410  1.00  0.00           C  
ATOM   1977  O   LYS A 138      62.714 101.244  25.729  1.00  0.00           O  
ATOM   1978  CB  LYS A 138      63.276 100.366  22.909  1.00  0.00           C  
ATOM   1979  CG  LYS A 138      64.201 100.863  21.800  1.00  0.00           C  
ATOM   1980  CD  LYS A 138      65.708 101.116  21.806  1.00  0.00           C  
ATOM   1981  CE  LYS A 138      66.056 102.478  21.205  1.00  0.00           C  
ATOM   1982  NZ  LYS A 138      67.499 102.767  21.396  1.00  0.00           N1+
ATOM   1983  HN  LYS A 138      63.875  97.891  23.795  1.00  0.00           H  
ATOM   1984  HA  LYS A 138      64.771 100.668  24.310  1.00  0.00           H  
ATOM   1985  HB1 LYS A 138      62.464 101.103  23.083  1.00  0.00           H  
ATOM   1986  HB2 LYS A 138      62.650  99.513  22.563  1.00  0.00           H  
ATOM   1987  HG1 LYS A 138      64.264 101.733  22.492  1.00  0.00           H  
ATOM   1988  HG2 LYS A 138      64.424  99.782  21.782  1.00  0.00           H  
ATOM   1989  HD1 LYS A 138      66.153 100.983  22.816  1.00  0.00           H  
ATOM   1990  HD2 LYS A 138      66.260 100.406  21.144  1.00  0.00           H  
ATOM   1991  HE1 LYS A 138      65.534 103.300  21.728  1.00  0.00           H  
ATOM   1992  HE2 LYS A 138      65.821 102.535  20.116  1.00  0.00           H  
ATOM   1993  HZ1 LYS A 138      67.564 102.809  22.437  1.00  0.00           H  
ATOM   1994  HZ2 LYS A 138      67.747 103.677  20.970  1.00  0.00           H  
ATOM   1995  HZ3 LYS A 138      68.156 102.046  21.025  1.00  0.00           H  
ATOM   1996  N   ALA A 139      62.961  99.057  26.206  1.00  0.00           N  
ATOM   1997  CA  ALA A 139      62.343  99.178  27.490  1.00  0.00           C  
ATOM   1998  C   ALA A 139      63.364  99.402  28.564  1.00  0.00           C  
ATOM   1999  O   ALA A 139      63.026  99.747  29.693  1.00  0.00           O  
ATOM   2000  CB  ALA A 139      61.524  97.921  27.793  1.00  0.00           C  
ATOM   2001  HN  ALA A 139      63.294  98.157  25.956  1.00  0.00           H  
ATOM   2002  HA  ALA A 139      61.767 100.093  27.505  1.00  0.00           H  
ATOM   2003  HB1 ALA A 139      60.967  98.152  28.730  1.00  0.00           H  
ATOM   2004  HB2 ALA A 139      62.095  96.979  27.969  1.00  0.00           H  
ATOM   2005  HB3 ALA A 139      60.778  97.798  26.986  1.00  0.00           H  
ATOM   2006  N   ARG A 140      64.675  99.222  28.344  1.00  0.00           N  
ATOM   2007  CA  ARG A 140      65.625  99.567  29.360  1.00  0.00           C  
ATOM   2008  C   ARG A 140      65.934 101.028  29.336  1.00  0.00           C  
ATOM   2009  O   ARG A 140      66.717 101.482  28.505  1.00  0.00           O  
ATOM   2010  CB  ARG A 140      66.860  98.667  29.430  1.00  0.00           C  
ATOM   2011  CG  ARG A 140      66.591  97.296  30.059  1.00  0.00           C  
ATOM   2012  CD  ARG A 140      67.804  96.386  30.258  1.00  0.00           C  
ATOM   2013  NE  ARG A 140      68.876  97.074  31.021  1.00  0.00           N  
ATOM   2014  CZ  ARG A 140      70.121  97.415  30.579  1.00  0.00           C  
ATOM   2015  NH1 ARG A 140      70.323  97.572  29.241  1.00  0.00           N1+
ATOM   2016  NH2 ARG A 140      71.155  97.526  31.464  1.00  0.00           N  
ATOM   2017  HN  ARG A 140      65.024  99.105  27.415  1.00  0.00           H  
ATOM   2018  HA  ARG A 140      65.130  99.394  30.297  1.00  0.00           H  
ATOM   2019  HB1 ARG A 140      67.686  99.109  30.030  1.00  0.00           H  
ATOM   2020  HB2 ARG A 140      67.246  98.583  28.384  1.00  0.00           H  
ATOM   2021  HG1 ARG A 140      66.114  97.408  31.056  1.00  0.00           H  
ATOM   2022  HG2 ARG A 140      65.864  96.726  29.440  1.00  0.00           H  
ATOM   2023  HD1 ARG A 140      67.434  95.483  30.783  1.00  0.00           H  
ATOM   2024  HD2 ARG A 140      68.150  96.035  29.261  1.00  0.00           H  
ATOM   2025  HE  ARG A 140      68.874  96.964  32.017  1.00  0.00           H  
ATOM   2026 1HH1 ARG A 140      71.281  97.780  29.012  1.00  0.00           H  
ATOM   2027 2HH1 ARG A 140      69.632  97.308  28.572  1.00  0.00           H  
ATOM   2028 1HH2 ARG A 140      71.011  97.042  32.329  1.00  0.00           H  
ATOM   2029 2HH2 ARG A 140      72.113  97.621  31.176  1.00  0.00           H  
ATOM   2030  N   THR A 141      65.253 101.807  30.196  1.00  0.00           N  
ATOM   2031  CA  THR A 141      65.173 103.226  30.065  1.00  0.00           C  
ATOM   2032  C   THR A 141      65.582 103.870  31.345  1.00  0.00           C  
ATOM   2033  O   THR A 141      65.183 103.399  32.416  1.00  0.00           O  
ATOM   2034  CB  THR A 141      63.822 103.761  29.705  1.00  0.00           C  
ATOM   2035  CG2 THR A 141      63.801 103.836  28.164  1.00  0.00           C  
ATOM   2036  OG1 THR A 141      62.755 102.887  30.059  1.00  0.00           O  
ATOM   2037  HN  THR A 141      64.687 101.417  30.908  1.00  0.00           H  
ATOM   2038  HA  THR A 141      65.910 103.556  29.341  1.00  0.00           H  
ATOM   2039  HB  THR A 141      63.630 104.764  30.128  1.00  0.00           H  
ATOM   2040  HG1 THR A 141      62.959 102.154  29.473  1.00  0.00           H  
ATOM   2041 1HG2 THR A 141      64.461 104.616  27.730  1.00  0.00           H  
ATOM   2042 2HG2 THR A 141      64.034 102.877  27.674  1.00  0.00           H  
ATOM   2043 3HG2 THR A 141      62.780 104.091  27.799  1.00  0.00           H  
ATOM   2044  N   VAL A 142      66.411 104.923  31.307  1.00  0.00           N  
ATOM   2045  CA  VAL A 142      67.070 105.346  32.504  1.00  0.00           C  
ATOM   2046  C   VAL A 142      66.218 105.957  33.570  1.00  0.00           C  
ATOM   2047  O   VAL A 142      66.499 105.928  34.774  1.00  0.00           O  
ATOM   2048  CB  VAL A 142      68.252 106.195  32.141  1.00  0.00           C  
ATOM   2049  CG1 VAL A 142      69.156 106.428  33.364  1.00  0.00           C  
ATOM   2050  CG2 VAL A 142      67.859 107.532  31.487  1.00  0.00           C  
ATOM   2051  HN  VAL A 142      66.703 105.294  30.428  1.00  0.00           H  
ATOM   2052  HA  VAL A 142      67.470 104.439  32.934  1.00  0.00           H  
ATOM   2053  HB  VAL A 142      68.827 105.616  31.379  1.00  0.00           H  
ATOM   2054 1HG1 VAL A 142      69.559 105.490  33.795  1.00  0.00           H  
ATOM   2055 2HG1 VAL A 142      68.638 107.004  34.162  1.00  0.00           H  
ATOM   2056 3HG1 VAL A 142      69.974 107.099  33.017  1.00  0.00           H  
ATOM   2057 1HG2 VAL A 142      67.016 107.971  32.062  1.00  0.00           H  
ATOM   2058 2HG2 VAL A 142      68.707 108.245  31.504  1.00  0.00           H  
ATOM   2059 3HG2 VAL A 142      67.588 107.373  30.426  1.00  0.00           H  
ATOM   2060  N   THR A 143      65.112 106.552  33.113  1.00  0.00           N  
ATOM   2061  CA  THR A 143      63.973 107.038  33.850  1.00  0.00           C  
ATOM   2062  C   THR A 143      63.162 105.959  34.463  1.00  0.00           C  
ATOM   2063  O   THR A 143      62.401 106.196  35.400  1.00  0.00           O  
ATOM   2064  CB  THR A 143      63.106 107.896  32.982  1.00  0.00           C  
ATOM   2065  CG2 THR A 143      63.765 109.289  32.894  1.00  0.00           C  
ATOM   2066  OG1 THR A 143      63.039 107.375  31.664  1.00  0.00           O  
ATOM   2067  HN  THR A 143      64.921 106.567  32.139  1.00  0.00           H  
ATOM   2068  HA  THR A 143      64.346 107.578  34.706  1.00  0.00           H  
ATOM   2069  HB  THR A 143      62.095 108.019  33.423  1.00  0.00           H  
ATOM   2070  HG1 THR A 143      62.176 107.631  31.345  1.00  0.00           H  
ATOM   2071 1HG2 THR A 143      64.071 109.593  33.916  1.00  0.00           H  
ATOM   2072 2HG2 THR A 143      64.659 109.298  32.238  1.00  0.00           H  
ATOM   2073 3HG2 THR A 143      63.076 110.028  32.436  1.00  0.00           H  
ATOM   2074  N   PHE A 144      63.379 104.716  33.993  1.00  0.00           N  
ATOM   2075  CA  PHE A 144      62.763 103.562  34.576  1.00  0.00           C  
ATOM   2076  C   PHE A 144      63.625 102.877  35.572  1.00  0.00           C  
ATOM   2077  O   PHE A 144      63.229 101.882  36.175  1.00  0.00           O  
ATOM   2078  CB  PHE A 144      62.108 102.728  33.464  1.00  0.00           C  
ATOM   2079  CG  PHE A 144      60.725 103.264  33.332  1.00  0.00           C  
ATOM   2080  CD1 PHE A 144      60.372 104.197  32.384  1.00  0.00           C  
ATOM   2081  CD2 PHE A 144      59.839 102.931  34.332  1.00  0.00           C  
ATOM   2082  CE1 PHE A 144      59.141 104.808  32.457  1.00  0.00           C  
ATOM   2083  CE2 PHE A 144      58.616 103.534  34.437  1.00  0.00           C  
ATOM   2084  CZ  PHE A 144      58.295 104.470  33.472  1.00  0.00           C  
ATOM   2085  HN  PHE A 144      63.982 104.474  33.231  1.00  0.00           H  
ATOM   2086  HA  PHE A 144      61.963 103.947  35.197  1.00  0.00           H  
ATOM   2087  HB1 PHE A 144      62.660 102.797  32.503  1.00  0.00           H  
ATOM   2088  HB2 PHE A 144      61.976 101.658  33.752  1.00  0.00           H  
ATOM   2089  HD1 PHE A 144      61.056 104.570  31.634  1.00  0.00           H  
ATOM   2090  HD2 PHE A 144      60.124 102.156  35.031  1.00  0.00           H  
ATOM   2091  HE1 PHE A 144      58.801 105.504  31.693  1.00  0.00           H  
ATOM   2092  HE2 PHE A 144      57.982 103.260  35.271  1.00  0.00           H  
ATOM   2093  HZ  PHE A 144      57.297 104.888  33.489  1.00  0.00           H  
ATOM   2094  N   GLY A 145      64.756 103.532  35.879  1.00  0.00           N  
ATOM   2095  CA  GLY A 145      65.649 103.246  36.965  1.00  0.00           C  
ATOM   2096  C   GLY A 145      65.478 104.167  38.116  1.00  0.00           C  
ATOM   2097  O   GLY A 145      65.708 103.788  39.267  1.00  0.00           O  
ATOM   2098  HN  GLY A 145      64.994 104.316  35.313  1.00  0.00           H  
ATOM   2099  HA1 GLY A 145      66.654 103.529  36.680  1.00  0.00           H  
ATOM   2100  HA2 GLY A 145      65.516 102.250  37.373  1.00  0.00           H  
ATOM   2101  N   VAL A 146      65.125 105.459  37.938  1.00  0.00           N  
ATOM   2102  CA  VAL A 146      64.698 106.315  38.993  1.00  0.00           C  
ATOM   2103  C   VAL A 146      63.529 105.779  39.746  1.00  0.00           C  
ATOM   2104  O   VAL A 146      63.496 105.802  40.979  1.00  0.00           O  
ATOM   2105  CB  VAL A 146      64.582 107.775  38.656  1.00  0.00           C  
ATOM   2106  CG1 VAL A 146      64.261 108.609  39.903  1.00  0.00           C  
ATOM   2107  CG2 VAL A 146      63.561 108.054  37.548  1.00  0.00           C  
ATOM   2108  HN  VAL A 146      64.970 105.792  37.015  1.00  0.00           H  
ATOM   2109  HA  VAL A 146      65.535 106.296  39.679  1.00  0.00           H  
ATOM   2110  HB  VAL A 146      65.583 108.128  38.320  1.00  0.00           H  
ATOM   2111 1HG1 VAL A 146      65.051 108.495  40.676  1.00  0.00           H  
ATOM   2112 2HG1 VAL A 146      64.258 109.692  39.642  1.00  0.00           H  
ATOM   2113 3HG1 VAL A 146      63.275 108.372  40.350  1.00  0.00           H  
ATOM   2114 1HG2 VAL A 146      63.908 107.564  36.612  1.00  0.00           H  
ATOM   2115 2HG2 VAL A 146      63.494 109.130  37.320  1.00  0.00           H  
ATOM   2116 3HG2 VAL A 146      62.542 107.709  37.852  1.00  0.00           H  
ATOM   2117  N   VAL A 147      62.474 105.268  39.094  1.00  0.00           N  
ATOM   2118  CA  VAL A 147      61.348 104.746  39.801  1.00  0.00           C  
ATOM   2119  C   VAL A 147      61.697 103.507  40.561  1.00  0.00           C  
ATOM   2120  O   VAL A 147      61.385 103.453  41.756  1.00  0.00           O  
ATOM   2121  CB  VAL A 147      60.245 104.553  38.799  1.00  0.00           C  
ATOM   2122  CG1 VAL A 147      58.952 104.081  39.489  1.00  0.00           C  
ATOM   2123  CG2 VAL A 147      60.650 103.622  37.652  1.00  0.00           C  
ATOM   2124  HN  VAL A 147      62.389 105.478  38.129  1.00  0.00           H  
ATOM   2125  HA  VAL A 147      61.058 105.521  40.489  1.00  0.00           H  
ATOM   2126  HB  VAL A 147      60.176 105.573  38.361  1.00  0.00           H  
ATOM   2127 1HG1 VAL A 147      58.119 103.939  38.765  1.00  0.00           H  
ATOM   2128 2HG1 VAL A 147      58.589 104.857  40.200  1.00  0.00           H  
ATOM   2129 3HG1 VAL A 147      59.130 103.106  39.999  1.00  0.00           H  
ATOM   2130 1HG2 VAL A 147      61.564 103.989  37.146  1.00  0.00           H  
ATOM   2131 2HG2 VAL A 147      60.819 102.561  37.950  1.00  0.00           H  
ATOM   2132 3HG2 VAL A 147      59.952 103.574  36.779  1.00  0.00           H  
ATOM   2133  N   THR A 148      62.490 102.577  40.005  1.00  0.00           N  
ATOM   2134  CA  THR A 148      62.986 101.467  40.758  1.00  0.00           C  
ATOM   2135  C   THR A 148      63.841 101.803  41.925  1.00  0.00           C  
ATOM   2136  O   THR A 148      63.838 101.130  42.956  1.00  0.00           O  
ATOM   2137  CB  THR A 148      63.659 100.425  39.920  1.00  0.00           C  
ATOM   2138  CG2 THR A 148      62.631  99.301  39.698  1.00  0.00           C  
ATOM   2139  OG1 THR A 148      64.009 100.956  38.643  1.00  0.00           O  
ATOM   2140  HN  THR A 148      62.798 102.565  39.051  1.00  0.00           H  
ATOM   2141  HA  THR A 148      62.098 100.989  41.147  1.00  0.00           H  
ATOM   2142  HB  THR A 148      64.616 100.022  40.310  1.00  0.00           H  
ATOM   2143  HG1 THR A 148      63.467 100.599  37.929  1.00  0.00           H  
ATOM   2144 1HG2 THR A 148      61.686  99.789  39.398  1.00  0.00           H  
ATOM   2145 2HG2 THR A 148      62.954  98.579  38.912  1.00  0.00           H  
ATOM   2146 3HG2 THR A 148      62.564  98.831  40.700  1.00  0.00           H  
ATOM   2147  N   SER A 149      64.653 102.873  41.845  1.00  0.00           N  
ATOM   2148  CA  SER A 149      65.451 103.312  42.945  1.00  0.00           C  
ATOM   2149  C   SER A 149      64.705 103.777  44.153  1.00  0.00           C  
ATOM   2150  O   SER A 149      65.099 103.418  45.260  1.00  0.00           O  
ATOM   2151  CB  SER A 149      66.366 104.446  42.442  1.00  0.00           C  
ATOM   2152  OG  SER A 149      67.217 103.848  41.477  1.00  0.00           O  
ATOM   2153  HN  SER A 149      64.896 103.298  40.970  1.00  0.00           H  
ATOM   2154  HA  SER A 149      66.135 102.518  43.211  1.00  0.00           H  
ATOM   2155  HB1 SER A 149      66.923 104.899  43.297  1.00  0.00           H  
ATOM   2156  HB2 SER A 149      65.766 105.267  41.993  1.00  0.00           H  
ATOM   2157  HG1 SER A 149      66.703 103.634  40.694  1.00  0.00           H  
ATOM   2158  N   VAL A 150      63.624 104.554  44.018  1.00  0.00           N  
ATOM   2159  CA  VAL A 150      62.992 104.904  45.249  1.00  0.00           C  
ATOM   2160  C   VAL A 150      62.150 103.800  45.798  1.00  0.00           C  
ATOM   2161  O   VAL A 150      61.847 103.828  46.994  1.00  0.00           O  
ATOM   2162  CB  VAL A 150      62.219 106.184  45.140  1.00  0.00           C  
ATOM   2163  CG1 VAL A 150      63.104 107.303  44.554  1.00  0.00           C  
ATOM   2164  CG2 VAL A 150      60.970 106.016  44.254  1.00  0.00           C  
ATOM   2165  HN  VAL A 150      63.298 105.029  43.198  1.00  0.00           H  
ATOM   2166  HA  VAL A 150      63.717 105.154  46.002  1.00  0.00           H  
ATOM   2167  HB  VAL A 150      61.869 106.485  46.148  1.00  0.00           H  
ATOM   2168 1HG1 VAL A 150      63.392 107.035  43.520  1.00  0.00           H  
ATOM   2169 2HG1 VAL A 150      62.541 108.260  44.580  1.00  0.00           H  
ATOM   2170 3HG1 VAL A 150      63.968 107.478  45.221  1.00  0.00           H  
ATOM   2171 1HG2 VAL A 150      61.284 105.881  43.191  1.00  0.00           H  
ATOM   2172 2HG2 VAL A 150      60.251 105.203  44.502  1.00  0.00           H  
ATOM   2173 3HG2 VAL A 150      60.389 106.961  44.278  1.00  0.00           H  
ATOM   2174  N   ILE A 151      61.685 102.856  44.967  1.00  0.00           N  
ATOM   2175  CA  ILE A 151      60.663 101.927  45.357  1.00  0.00           C  
ATOM   2176  C   ILE A 151      61.132 100.754  46.158  1.00  0.00           C  
ATOM   2177  O   ILE A 151      60.333 100.133  46.858  1.00  0.00           O  
ATOM   2178  CB  ILE A 151      59.920 101.573  44.101  1.00  0.00           C  
ATOM   2179  CG1 ILE A 151      58.441 101.321  44.429  1.00  0.00           C  
ATOM   2180  CG2 ILE A 151      60.428 100.331  43.349  1.00  0.00           C  
ATOM   2181  CD  ILE A 151      57.503 101.690  43.277  1.00  0.00           C  
ATOM   2182  HN  ILE A 151      61.969 102.942  44.020  1.00  0.00           H  
ATOM   2183  HA  ILE A 151      59.982 102.509  45.947  1.00  0.00           H  
ATOM   2184  HB  ILE A 151      59.964 102.451  43.424  1.00  0.00           H  
ATOM   2185 1HG1 ILE A 151      58.088 101.890  45.313  1.00  0.00           H  
ATOM   2186 2HG1 ILE A 151      58.314 100.263  44.748  1.00  0.00           H  
ATOM   2187 1HG2 ILE A 151      60.189  99.342  43.787  1.00  0.00           H  
ATOM   2188 2HG2 ILE A 151      61.532 100.450  43.296  1.00  0.00           H  
ATOM   2189 3HG2 ILE A 151      59.974 100.452  42.338  1.00  0.00           H  
ATOM   2190  HD1 ILE A 151      57.532 102.767  43.009  1.00  0.00           H  
ATOM   2191  HD2 ILE A 151      57.824 101.166  42.349  1.00  0.00           H  
ATOM   2192  HD3 ILE A 151      56.466 101.392  43.509  1.00  0.00           H  
ATOM   2193  N   THR A 152      62.438 100.435  46.069  1.00  0.00           N  
ATOM   2194  CA  THR A 152      63.120  99.615  47.019  1.00  0.00           C  
ATOM   2195  C   THR A 152      63.245 100.335  48.311  1.00  0.00           C  
ATOM   2196  O   THR A 152      62.939  99.785  49.371  1.00  0.00           O  
ATOM   2197  CB  THR A 152      64.524  99.221  46.649  1.00  0.00           C  
ATOM   2198  CG2 THR A 152      64.541  97.993  45.728  1.00  0.00           C  
ATOM   2199  OG1 THR A 152      65.120 100.269  45.905  1.00  0.00           O  
ATOM   2200  HN  THR A 152      63.069 100.834  45.405  1.00  0.00           H  
ATOM   2201  HA  THR A 152      62.471  98.770  47.214  1.00  0.00           H  
ATOM   2202  HB  THR A 152      65.114  98.984  47.564  1.00  0.00           H  
ATOM   2203  HG1 THR A 152      66.024 100.036  45.675  1.00  0.00           H  
ATOM   2204 1HG2 THR A 152      64.148  97.108  46.260  1.00  0.00           H  
ATOM   2205 2HG2 THR A 152      63.991  98.185  44.777  1.00  0.00           H  
ATOM   2206 3HG2 THR A 152      65.569  97.724  45.410  1.00  0.00           H  
ATOM   2207  N   TRP A 153      63.593 101.630  48.313  1.00  0.00           N  
ATOM   2208  CA  TRP A 153      63.780 102.435  49.480  1.00  0.00           C  
ATOM   2209  C   TRP A 153      62.511 102.673  50.226  1.00  0.00           C  
ATOM   2210  O   TRP A 153      62.513 102.831  51.441  1.00  0.00           O  
ATOM   2211  CB  TRP A 153      64.507 103.774  49.278  1.00  0.00           C  
ATOM   2212  CG  TRP A 153      65.949 103.728  48.889  1.00  0.00           C  
ATOM   2213  CD1 TRP A 153      66.553 102.740  48.174  1.00  0.00           C  
ATOM   2214  CD2 TRP A 153      66.938 104.727  49.159  1.00  0.00           C  
ATOM   2215  CE2 TRP A 153      68.117 104.289  48.566  1.00  0.00           C  
ATOM   2216  CE3 TRP A 153      66.911 105.898  49.849  1.00  0.00           C  
ATOM   2217  NE1 TRP A 153      67.856 103.093  47.948  1.00  0.00           N  
ATOM   2218  CZ2 TRP A 153      69.275 104.993  48.634  1.00  0.00           C  
ATOM   2219  CZ3 TRP A 153      68.028 106.685  49.821  1.00  0.00           C  
ATOM   2220  CH2 TRP A 153      69.189 106.235  49.217  1.00  0.00           C  
ATOM   2221  HN  TRP A 153      63.901 102.023  47.446  1.00  0.00           H  
ATOM   2222  HA  TRP A 153      64.388 101.852  50.149  1.00  0.00           H  
ATOM   2223  HB1 TRP A 153      64.467 104.275  50.265  1.00  0.00           H  
ATOM   2224  HB2 TRP A 153      63.954 104.383  48.535  1.00  0.00           H  
ATOM   2225  HD1 TRP A 153      66.058 101.871  47.751  1.00  0.00           H  
ATOM   2226  HE1 TRP A 153      68.502 102.520  47.495  1.00  0.00           H  
ATOM   2227  HE3 TRP A 153      65.976 106.232  50.265  1.00  0.00           H  
ATOM   2228  HZ2 TRP A 153      70.211 104.650  48.218  1.00  0.00           H  
ATOM   2229  HZ3 TRP A 153      68.099 107.653  50.292  1.00  0.00           H  
ATOM   2230  HH2 TRP A 153      70.037 106.890  49.305  1.00  0.00           H  
ATOM   2231  N   VAL A 154      61.370 102.713  49.510  1.00  0.00           N  
ATOM   2232  CA  VAL A 154      60.048 102.809  50.051  1.00  0.00           C  
ATOM   2233  C   VAL A 154      59.704 101.748  51.042  1.00  0.00           C  
ATOM   2234  O   VAL A 154      59.199 102.010  52.125  1.00  0.00           O  
ATOM   2235  CB  VAL A 154      59.037 102.928  48.945  1.00  0.00           C  
ATOM   2236  CG1 VAL A 154      58.904 104.426  48.627  1.00  0.00           C  
ATOM   2237  CG2 VAL A 154      57.668 102.285  49.187  1.00  0.00           C  
ATOM   2238  HN  VAL A 154      61.441 102.761  48.512  1.00  0.00           H  
ATOM   2239  HA  VAL A 154      60.056 103.730  50.616  1.00  0.00           H  
ATOM   2240  HB  VAL A 154      59.364 102.445  48.007  1.00  0.00           H  
ATOM   2241 1HG1 VAL A 154      58.063 104.505  47.899  1.00  0.00           H  
ATOM   2242 2HG1 VAL A 154      58.574 104.949  49.544  1.00  0.00           H  
ATOM   2243 3HG1 VAL A 154      59.835 104.848  48.182  1.00  0.00           H  
ATOM   2244 1HG2 VAL A 154      56.930 102.669  48.457  1.00  0.00           H  
ATOM   2245 2HG2 VAL A 154      57.337 102.587  50.207  1.00  0.00           H  
ATOM   2246 3HG2 VAL A 154      57.759 101.175  49.106  1.00  0.00           H  
ATOM   2247  N   VAL A 155      59.981 100.466  50.740  1.00  0.00           N  
ATOM   2248  CA  VAL A 155      59.815  99.355  51.628  1.00  0.00           C  
ATOM   2249  C   VAL A 155      60.991  99.212  52.530  1.00  0.00           C  
ATOM   2250  O   VAL A 155      60.854  98.969  53.734  1.00  0.00           O  
ATOM   2251  CB  VAL A 155      59.547  98.075  50.890  1.00  0.00           C  
ATOM   2252  CG1 VAL A 155      59.205  96.974  51.911  1.00  0.00           C  
ATOM   2253  CG2 VAL A 155      60.653  97.720  49.887  1.00  0.00           C  
ATOM   2254  HN  VAL A 155      60.423 100.301  49.861  1.00  0.00           H  
ATOM   2255  HA  VAL A 155      58.901  99.593  52.168  1.00  0.00           H  
ATOM   2256  HB  VAL A 155      58.585  98.242  50.351  1.00  0.00           H  
ATOM   2257 1HG1 VAL A 155      60.127  96.650  52.438  1.00  0.00           H  
ATOM   2258 2HG1 VAL A 155      58.816  96.086  51.368  1.00  0.00           H  
ATOM   2259 3HG1 VAL A 155      58.403  97.230  52.623  1.00  0.00           H  
ATOM   2260 1HG2 VAL A 155      61.585  97.458  50.444  1.00  0.00           H  
ATOM   2261 2HG2 VAL A 155      60.339  96.820  49.322  1.00  0.00           H  
ATOM   2262 3HG2 VAL A 155      60.762  98.534  49.147  1.00  0.00           H  
ATOM   2263  N   ALA A 156      62.242  99.433  52.089  1.00  0.00           N  
ATOM   2264  CA  ALA A 156      63.438  99.127  52.803  1.00  0.00           C  
ATOM   2265  C   ALA A 156      63.731 100.126  53.868  1.00  0.00           C  
ATOM   2266  O   ALA A 156      64.422  99.771  54.834  1.00  0.00           O  
ATOM   2267  CB  ALA A 156      64.605  99.002  51.805  1.00  0.00           C  
ATOM   2268  HN  ALA A 156      62.462  99.753  51.173  1.00  0.00           H  
ATOM   2269  HA  ALA A 156      63.245  98.196  53.315  1.00  0.00           H  
ATOM   2270  HB1 ALA A 156      65.548  98.944  52.391  1.00  0.00           H  
ATOM   2271  HB2 ALA A 156      64.541  98.054  51.234  1.00  0.00           H  
ATOM   2272  HB3 ALA A 156      64.664  99.861  51.099  1.00  0.00           H  
ATOM   2273  N   VAL A 157      63.225 101.370  53.766  1.00  0.00           N  
ATOM   2274  CA  VAL A 157      63.268 102.366  54.796  1.00  0.00           C  
ATOM   2275  C   VAL A 157      62.473 102.039  56.007  1.00  0.00           C  
ATOM   2276  O   VAL A 157      62.893 102.148  57.153  1.00  0.00           O  
ATOM   2277  CB  VAL A 157      62.944 103.746  54.309  1.00  0.00           C  
ATOM   2278  CG1 VAL A 157      63.231 104.735  55.454  1.00  0.00           C  
ATOM   2279  CG2 VAL A 157      61.479 103.892  53.871  1.00  0.00           C  
ATOM   2280  HN  VAL A 157      62.859 101.708  52.913  1.00  0.00           H  
ATOM   2281  HA  VAL A 157      64.292 102.423  55.128  1.00  0.00           H  
ATOM   2282  HB  VAL A 157      63.527 103.941  53.380  1.00  0.00           H  
ATOM   2283 1HG1 VAL A 157      63.353 105.781  55.095  1.00  0.00           H  
ATOM   2284 2HG1 VAL A 157      64.177 104.464  55.982  1.00  0.00           H  
ATOM   2285 3HG1 VAL A 157      62.385 104.784  56.164  1.00  0.00           H  
ATOM   2286 1HG2 VAL A 157      61.428 104.737  53.165  1.00  0.00           H  
ATOM   2287 2HG2 VAL A 157      61.079 102.973  53.378  1.00  0.00           H  
ATOM   2288 3HG2 VAL A 157      60.807 104.137  54.717  1.00  0.00           H  
ATOM   2289  N   PHE A 158      61.274 101.477  55.753  1.00  0.00           N  
ATOM   2290  CA  PHE A 158      60.362 100.969  56.732  1.00  0.00           C  
ATOM   2291  C   PHE A 158      60.795  99.708  57.400  1.00  0.00           C  
ATOM   2292  O   PHE A 158      60.498  99.474  58.568  1.00  0.00           O  
ATOM   2293  CB  PHE A 158      58.969 100.777  56.113  1.00  0.00           C  
ATOM   2294  CG  PHE A 158      58.238 102.017  55.728  1.00  0.00           C  
ATOM   2295  CD1 PHE A 158      58.589 103.308  56.012  1.00  0.00           C  
ATOM   2296  CD2 PHE A 158      57.004 101.816  55.145  1.00  0.00           C  
ATOM   2297  CE1 PHE A 158      57.830 104.361  55.545  1.00  0.00           C  
ATOM   2298  CE2 PHE A 158      56.247 102.859  54.659  1.00  0.00           C  
ATOM   2299  CZ  PHE A 158      56.669 104.167  54.829  1.00  0.00           C  
ATOM   2300  HN  PHE A 158      61.033 101.324  54.795  1.00  0.00           H  
ATOM   2301  HA  PHE A 158      60.349 101.760  57.477  1.00  0.00           H  
ATOM   2302  HB1 PHE A 158      58.312 100.184  56.777  1.00  0.00           H  
ATOM   2303  HB2 PHE A 158      59.065 100.204  55.164  1.00  0.00           H  
ATOM   2304  HD1 PHE A 158      59.495 103.606  56.511  1.00  0.00           H  
ATOM   2305  HD2 PHE A 158      56.653 100.810  54.989  1.00  0.00           H  
ATOM   2306  HE1 PHE A 158      58.143 105.364  55.778  1.00  0.00           H  
ATOM   2307  HE2 PHE A 158      55.278 102.705  54.212  1.00  0.00           H  
ATOM   2308  HZ  PHE A 158      56.080 104.991  54.472  1.00  0.00           H  
ATOM   2309  N   ALA A 159      61.507  98.864  56.624  1.00  0.00           N  
ATOM   2310  CA  ALA A 159      61.933  97.533  56.930  1.00  0.00           C  
ATOM   2311  C   ALA A 159      62.700  97.528  58.212  1.00  0.00           C  
ATOM   2312  O   ALA A 159      62.577  96.571  58.972  1.00  0.00           O  
ATOM   2313  CB  ALA A 159      62.793  97.022  55.764  1.00  0.00           C  
ATOM   2314  HN  ALA A 159      61.607  99.128  55.667  1.00  0.00           H  
ATOM   2315  HA  ALA A 159      61.022  96.966  57.056  1.00  0.00           H  
ATOM   2316  HB1 ALA A 159      62.916  95.933  55.947  1.00  0.00           H  
ATOM   2317  HB2 ALA A 159      62.256  97.044  54.796  1.00  0.00           H  
ATOM   2318  HB3 ALA A 159      63.760  97.556  55.623  1.00  0.00           H  
ATOM   2319  N   SER A 160      63.477  98.582  58.500  1.00  0.00           N  
ATOM   2320  CA  SER A 160      64.092  98.909  59.754  1.00  0.00           C  
ATOM   2321  C   SER A 160      63.226  98.896  60.965  1.00  0.00           C  
ATOM   2322  O   SER A 160      63.727  98.407  61.974  1.00  0.00           O  
ATOM   2323  CB  SER A 160      64.809 100.271  59.732  1.00  0.00           C  
ATOM   2324  OG  SER A 160      65.748 100.397  58.668  1.00  0.00           O  
ATOM   2325  HN  SER A 160      63.433  99.297  57.796  1.00  0.00           H  
ATOM   2326  HA  SER A 160      64.831  98.129  59.865  1.00  0.00           H  
ATOM   2327  HB1 SER A 160      65.405 100.448  60.654  1.00  0.00           H  
ATOM   2328  HB2 SER A 160      64.152 101.152  59.588  1.00  0.00           H  
ATOM   2329  HG1 SER A 160      65.304 100.849  57.947  1.00  0.00           H  
ATOM   2330  N   LEU A 161      61.980  99.401  60.907  1.00  0.00           N  
ATOM   2331  CA  LEU A 161      61.350  99.951  62.065  1.00  0.00           C  
ATOM   2332  C   LEU A 161      61.058  99.113  63.260  1.00  0.00           C  
ATOM   2333  O   LEU A 161      61.370  99.541  64.372  1.00  0.00           O  
ATOM   2334  CB  LEU A 161      60.234 100.950  61.684  1.00  0.00           C  
ATOM   2335  CG  LEU A 161      60.647 102.409  61.440  1.00  0.00           C  
ATOM   2336  CD1 LEU A 161      59.404 103.189  60.988  1.00  0.00           C  
ATOM   2337  CD2 LEU A 161      61.753 102.567  60.383  1.00  0.00           C  
ATOM   2338  HN  LEU A 161      61.496  99.563  60.053  1.00  0.00           H  
ATOM   2339  HA  LEU A 161      62.097 100.659  62.394  1.00  0.00           H  
ATOM   2340  HB1 LEU A 161      59.763 100.497  60.787  1.00  0.00           H  
ATOM   2341  HB2 LEU A 161      59.443 100.997  62.459  1.00  0.00           H  
ATOM   2342  HG  LEU A 161      60.980 102.866  62.393  1.00  0.00           H  
ATOM   2343 1HD1 LEU A 161      58.585 103.161  61.741  1.00  0.00           H  
ATOM   2344 2HD1 LEU A 161      59.618 104.272  60.889  1.00  0.00           H  
ATOM   2345 3HD1 LEU A 161      59.027 102.756  60.030  1.00  0.00           H  
ATOM   2346 1HD2 LEU A 161      61.425 102.161  59.409  1.00  0.00           H  
ATOM   2347 2HD2 LEU A 161      62.646 102.076  60.807  1.00  0.00           H  
ATOM   2348 3HD2 LEU A 161      61.977 103.640  60.194  1.00  0.00           H  
ATOM   2349  N   PRO A 162      60.580  97.902  63.224  1.00  0.00           N  
ATOM   2350  CA  PRO A 162      60.558  97.047  64.375  1.00  0.00           C  
ATOM   2351  C   PRO A 162      61.889  96.499  64.754  1.00  0.00           C  
ATOM   2352  O   PRO A 162      61.986  95.787  65.745  1.00  0.00           O  
ATOM   2353  CB  PRO A 162      59.654  95.885  63.975  1.00  0.00           C  
ATOM   2354  CG  PRO A 162      58.621  96.570  63.062  1.00  0.00           C  
ATOM   2355  CD  PRO A 162      59.561  97.499  62.273  1.00  0.00           C  
ATOM   2356  HA  PRO A 162      60.203  97.546  65.270  1.00  0.00           H  
ATOM   2357  HB1 PRO A 162      59.109  95.451  64.840  1.00  0.00           H  
ATOM   2358  HB2 PRO A 162      60.206  95.086  63.434  1.00  0.00           H  
ATOM   2359  HG1 PRO A 162      58.177  95.803  62.402  1.00  0.00           H  
ATOM   2360  HG2 PRO A 162      57.837  97.078  63.673  1.00  0.00           H  
ATOM   2361  HD1 PRO A 162      58.961  98.374  61.964  1.00  0.00           H  
ATOM   2362  HD2 PRO A 162      59.944  96.904  61.422  1.00  0.00           H  
ATOM   2363  N   ASN A 163      63.011  96.799  64.068  1.00  0.00           N  
ATOM   2364  CA  ASN A 163      64.296  96.481  64.611  1.00  0.00           C  
ATOM   2365  C   ASN A 163      64.834  97.713  65.245  1.00  0.00           C  
ATOM   2366  O   ASN A 163      65.721  97.653  66.097  1.00  0.00           O  
ATOM   2367  CB  ASN A 163      65.169  95.922  63.476  1.00  0.00           C  
ATOM   2368  CG  ASN A 163      66.167  94.922  64.027  1.00  0.00           C  
ATOM   2369  ND2 ASN A 163      67.162  95.389  64.834  1.00  0.00           N  
ATOM   2370  OD1 ASN A 163      66.143  93.704  63.814  1.00  0.00           O  
ATOM   2371  HN  ASN A 163      62.969  97.065  63.117  1.00  0.00           H  
ATOM   2372  HA  ASN A 163      64.157  95.724  65.378  1.00  0.00           H  
ATOM   2373  HB1 ASN A 163      64.646  95.433  62.635  1.00  0.00           H  
ATOM   2374  HB2 ASN A 163      65.777  96.735  63.016  1.00  0.00           H  
ATOM   2375 1HD2 ASN A 163      67.619  94.714  65.408  1.00  0.00           H  
ATOM   2376 2HD2 ASN A 163      67.248  96.363  65.045  1.00  0.00           H  
ATOM   2377  N   ILE A 164      64.225  98.879  64.953  1.00  0.00           N  
ATOM   2378  CA  ILE A 164      64.673 100.156  65.418  1.00  0.00           C  
ATOM   2379  C   ILE A 164      64.046 100.388  66.750  1.00  0.00           C  
ATOM   2380  O   ILE A 164      64.436 101.222  67.565  1.00  0.00           O  
ATOM   2381  CB  ILE A 164      64.247 101.210  64.441  1.00  0.00           C  
ATOM   2382  CG1 ILE A 164      65.446 102.059  63.999  1.00  0.00           C  
ATOM   2383  CG2 ILE A 164      63.060 102.096  64.838  1.00  0.00           C  
ATOM   2384  CD  ILE A 164      65.209 102.837  62.702  1.00  0.00           C  
ATOM   2385  HN  ILE A 164      63.632  98.977  64.160  1.00  0.00           H  
ATOM   2386  HA  ILE A 164      65.737 100.104  65.584  1.00  0.00           H  
ATOM   2387  HB  ILE A 164      63.857 100.667  63.553  1.00  0.00           H  
ATOM   2388 1HG1 ILE A 164      65.755 102.702  64.858  1.00  0.00           H  
ATOM   2389 2HG1 ILE A 164      66.283 101.346  63.848  1.00  0.00           H  
ATOM   2390 1HG2 ILE A 164      62.637 102.699  64.006  1.00  0.00           H  
ATOM   2391 2HG2 ILE A 164      63.429 102.795  65.621  1.00  0.00           H  
ATOM   2392 3HG2 ILE A 164      62.204 101.594  65.340  1.00  0.00           H  
ATOM   2393  HD1 ILE A 164      64.750 102.217  61.899  1.00  0.00           H  
ATOM   2394  HD2 ILE A 164      66.162 103.273  62.320  1.00  0.00           H  
ATOM   2395  HD3 ILE A 164      64.509 103.688  62.826  1.00  0.00           H  
ATOM   2396  N   ILE A 165      62.962  99.631  67.032  1.00  0.00           N  
ATOM   2397  CA  ILE A 165      62.256  99.679  68.278  1.00  0.00           C  
ATOM   2398  C   ILE A 165      62.681  98.594  69.204  1.00  0.00           C  
ATOM   2399  O   ILE A 165      62.197  98.506  70.333  1.00  0.00           O  
ATOM   2400  CB  ILE A 165      60.783  99.596  68.012  1.00  0.00           C  
ATOM   2401  CG1 ILE A 165      59.826 100.302  68.986  1.00  0.00           C  
ATOM   2402  CG2 ILE A 165      60.260  98.154  67.823  1.00  0.00           C  
ATOM   2403  CD  ILE A 165      58.488 100.590  68.308  1.00  0.00           C  
ATOM   2404  HN  ILE A 165      62.625  99.008  66.331  1.00  0.00           H  
ATOM   2405  HA  ILE A 165      62.535 100.592  68.769  1.00  0.00           H  
ATOM   2406  HB  ILE A 165      60.667 100.074  67.011  1.00  0.00           H  
ATOM   2407 1HG1 ILE A 165      60.296 101.294  69.184  1.00  0.00           H  
ATOM   2408 2HG1 ILE A 165      59.678  99.729  69.921  1.00  0.00           H  
ATOM   2409 1HG2 ILE A 165      61.028  97.545  67.302  1.00  0.00           H  
ATOM   2410 2HG2 ILE A 165      60.003  97.679  68.797  1.00  0.00           H  
ATOM   2411 3HG2 ILE A 165      59.314  98.142  67.257  1.00  0.00           H  
ATOM   2412  HD1 ILE A 165      57.849  99.681  68.273  1.00  0.00           H  
ATOM   2413  HD2 ILE A 165      57.954 101.362  68.911  1.00  0.00           H  
ATOM   2414  HD3 ILE A 165      58.541 100.968  67.264  1.00  0.00           H  
ATOM   2415  N   PHE A 166      63.669  97.763  68.807  1.00  0.00           N  
ATOM   2416  CA  PHE A 166      64.209  96.721  69.634  1.00  0.00           C  
ATOM   2417  C   PHE A 166      65.593  97.029  70.100  1.00  0.00           C  
ATOM   2418  O   PHE A 166      66.117  96.276  70.913  1.00  0.00           O  
ATOM   2419  CB  PHE A 166      64.263  95.371  68.909  1.00  0.00           C  
ATOM   2420  CG  PHE A 166      62.990  94.686  68.538  1.00  0.00           C  
ATOM   2421  CD1 PHE A 166      63.106  93.438  67.968  1.00  0.00           C  
ATOM   2422  CD2 PHE A 166      61.740  95.226  68.690  1.00  0.00           C  
ATOM   2423  CE1 PHE A 166      62.001  92.753  67.533  1.00  0.00           C  
ATOM   2424  CE2 PHE A 166      60.609  94.549  68.303  1.00  0.00           C  
ATOM   2425  CZ  PHE A 166      60.755  93.285  67.766  1.00  0.00           C  
ATOM   2426  HN  PHE A 166      64.070  97.987  67.931  1.00  0.00           H  
ATOM   2427  HA  PHE A 166      63.671  96.582  70.557  1.00  0.00           H  
ATOM   2428  HB1 PHE A 166      64.909  95.373  67.998  1.00  0.00           H  
ATOM   2429  HB2 PHE A 166      64.694  94.676  69.661  1.00  0.00           H  
ATOM   2430  HD1 PHE A 166      64.067  92.972  67.776  1.00  0.00           H  
ATOM   2431  HD2 PHE A 166      61.571  96.192  69.137  1.00  0.00           H  
ATOM   2432  HE1 PHE A 166      62.134  91.725  67.234  1.00  0.00           H  
ATOM   2433  HE2 PHE A 166      59.615  94.978  68.371  1.00  0.00           H  
ATOM   2434  HZ  PHE A 166      59.872  92.676  67.654  1.00  0.00           H  
ATOM   2435  N   THR A 167      66.198  98.124  69.607  1.00  0.00           N  
ATOM   2436  CA  THR A 167      67.594  98.416  69.753  1.00  0.00           C  
ATOM   2437  C   THR A 167      67.791  99.678  70.525  1.00  0.00           C  
ATOM   2438  O   THR A 167      67.453 100.796  70.119  1.00  0.00           O  
ATOM   2439  CB  THR A 167      68.327  98.592  68.457  1.00  0.00           C  
ATOM   2440  CG2 THR A 167      68.469  97.214  67.791  1.00  0.00           C  
ATOM   2441  OG1 THR A 167      67.636  99.442  67.557  1.00  0.00           O  
ATOM   2442  HN  THR A 167      65.780  98.680  68.898  1.00  0.00           H  
ATOM   2443  HA  THR A 167      68.089  97.624  70.302  1.00  0.00           H  
ATOM   2444  HB  THR A 167      69.362  98.948  68.587  1.00  0.00           H  
ATOM   2445  HG1 THR A 167      68.360  99.754  66.993  1.00  0.00           H  
ATOM   2446 1HG2 THR A 167      68.936  96.420  68.417  1.00  0.00           H  
ATOM   2447 2HG2 THR A 167      69.029  97.294  66.831  1.00  0.00           H  
ATOM   2448 3HG2 THR A 167      67.474  96.770  67.576  1.00  0.00           H  
ATOM   2449  N   ARG A 168      68.371  99.607  71.728  1.00  0.00           N  
ATOM   2450  CA  ARG A 168      68.692 100.803  72.453  1.00  0.00           C  
ATOM   2451  C   ARG A 168      70.117 100.813  72.895  1.00  0.00           C  
ATOM   2452  O   ARG A 168      70.727  99.766  73.116  1.00  0.00           O  
ATOM   2453  CB  ARG A 168      67.768 101.004  73.656  1.00  0.00           C  
ATOM   2454  CG  ARG A 168      66.321 101.356  73.278  1.00  0.00           C  
ATOM   2455  CD  ARG A 168      65.356 101.420  74.458  1.00  0.00           C  
ATOM   2456  NE  ARG A 168      65.214 100.085  75.089  1.00  0.00           N  
ATOM   2457  CZ  ARG A 168      64.382  99.082  74.674  1.00  0.00           C  
ATOM   2458  NH1 ARG A 168      63.588  99.088  73.571  1.00  0.00           N1+
ATOM   2459  NH2 ARG A 168      64.294  98.021  75.530  1.00  0.00           N  
ATOM   2460  HN  ARG A 168      68.617  98.730  72.143  1.00  0.00           H  
ATOM   2461  HA  ARG A 168      68.658 101.651  71.778  1.00  0.00           H  
ATOM   2462  HB1 ARG A 168      68.146 101.813  74.309  1.00  0.00           H  
ATOM   2463  HB2 ARG A 168      67.754 100.047  74.236  1.00  0.00           H  
ATOM   2464  HG1 ARG A 168      66.029 100.517  72.613  1.00  0.00           H  
ATOM   2465  HG2 ARG A 168      66.418 102.293  72.696  1.00  0.00           H  
ATOM   2466  HD1 ARG A 168      64.350 101.768  74.134  1.00  0.00           H  
ATOM   2467  HD2 ARG A 168      65.745 102.161  75.193  1.00  0.00           H  
ATOM   2468  HE  ARG A 168      65.758  99.950  75.918  1.00  0.00           H  
ATOM   2469 1HH1 ARG A 168      63.649  99.868  72.946  1.00  0.00           H  
ATOM   2470 2HH1 ARG A 168      63.240  98.209  73.213  1.00  0.00           H  
ATOM   2471 1HH2 ARG A 168      64.681  98.100  76.442  1.00  0.00           H  
ATOM   2472 2HH2 ARG A 168      63.342  97.803  75.709  1.00  0.00           H  
ATOM   2473  N   SER A 169      70.647 102.015  73.128  1.00  0.00           N  
ATOM   2474  CA  SER A 169      71.752 102.186  74.029  1.00  0.00           C  
ATOM   2475  C   SER A 169      71.263 102.165  75.438  1.00  0.00           C  
ATOM   2476  O   SER A 169      70.845 103.211  75.940  1.00  0.00           O  
ATOM   2477  CB  SER A 169      72.588 103.446  73.759  1.00  0.00           C  
ATOM   2478  OG  SER A 169      73.824 103.397  74.445  1.00  0.00           O  
ATOM   2479  HN  SER A 169      70.008 102.779  73.057  1.00  0.00           H  
ATOM   2480  HA  SER A 169      72.412 101.349  73.881  1.00  0.00           H  
ATOM   2481  HB1 SER A 169      72.810 103.572  72.674  1.00  0.00           H  
ATOM   2482  HB2 SER A 169      71.982 104.342  74.002  1.00  0.00           H  
ATOM   2483  HG1 SER A 169      74.321 104.160  74.155  1.00  0.00           H  
ATOM   2484  N   GLN A 170      71.213 100.982  76.067  1.00  0.00           N  
ATOM   2485  CA  GLN A 170      70.811 100.789  77.426  1.00  0.00           C  
ATOM   2486  C   GLN A 170      71.720  99.790  78.048  1.00  0.00           C  
ATOM   2487  O   GLN A 170      72.528  99.142  77.381  1.00  0.00           O  
ATOM   2488  CB  GLN A 170      69.337 100.371  77.505  1.00  0.00           C  
ATOM   2489  CG  GLN A 170      68.489 101.645  77.550  1.00  0.00           C  
ATOM   2490  CD  GLN A 170      67.056 101.361  77.973  1.00  0.00           C  
ATOM   2491  NE2 GLN A 170      66.555 102.135  78.961  1.00  0.00           N  
ATOM   2492  OE1 GLN A 170      66.381 100.477  77.452  1.00  0.00           O  
ATOM   2493  HN  GLN A 170      71.565 100.150  75.638  1.00  0.00           H  
ATOM   2494  HA  GLN A 170      70.902 101.740  77.929  1.00  0.00           H  
ATOM   2495  HB1 GLN A 170      69.163  99.825  78.458  1.00  0.00           H  
ATOM   2496  HB2 GLN A 170      69.019  99.697  76.686  1.00  0.00           H  
ATOM   2497  HG1 GLN A 170      68.909 102.439  78.207  1.00  0.00           H  
ATOM   2498  HG2 GLN A 170      68.519 102.101  76.534  1.00  0.00           H  
ATOM   2499 1HE2 GLN A 170      67.046 102.951  79.284  1.00  0.00           H  
ATOM   2500 2HE2 GLN A 170      65.608 101.951  79.251  1.00  0.00           H  
ATOM   2501  N   LYS A 171      71.749  99.732  79.388  1.00  0.00           N  
ATOM   2502  CA  LYS A 171      72.934  99.242  80.033  1.00  0.00           C  
ATOM   2503  C   LYS A 171      72.944  97.821  80.469  1.00  0.00           C  
ATOM   2504  O   LYS A 171      73.850  97.346  81.156  1.00  0.00           O  
ATOM   2505  CB  LYS A 171      73.363 100.376  80.979  1.00  0.00           C  
ATOM   2506  CG  LYS A 171      74.072 100.153  82.318  1.00  0.00           C  
ATOM   2507  CD  LYS A 171      73.084  99.627  83.370  1.00  0.00           C  
ATOM   2508  CE  LYS A 171      73.880  99.079  84.560  1.00  0.00           C  
ATOM   2509  NZ  LYS A 171      73.094  98.087  85.315  1.00  0.00           N1+
ATOM   2510  HN  LYS A 171      71.073 100.242  79.919  1.00  0.00           H  
ATOM   2511  HA  LYS A 171      73.718  99.225  79.297  1.00  0.00           H  
ATOM   2512  HB1 LYS A 171      72.553 101.066  81.304  1.00  0.00           H  
ATOM   2513  HB2 LYS A 171      74.071 100.998  80.380  1.00  0.00           H  
ATOM   2514  HG1 LYS A 171      74.922  99.443  82.228  1.00  0.00           H  
ATOM   2515  HG2 LYS A 171      74.609 101.046  82.684  1.00  0.00           H  
ATOM   2516  HD1 LYS A 171      72.458  98.763  83.045  1.00  0.00           H  
ATOM   2517  HD2 LYS A 171      72.389 100.413  83.736  1.00  0.00           H  
ATOM   2518  HE1 LYS A 171      74.225  99.982  85.118  1.00  0.00           H  
ATOM   2519  HE2 LYS A 171      74.794  98.572  84.173  1.00  0.00           H  
ATOM   2520  HZ1 LYS A 171      73.736  97.793  86.075  1.00  0.00           H  
ATOM   2521  HZ2 LYS A 171      72.208  98.427  85.737  1.00  0.00           H  
ATOM   2522  HZ3 LYS A 171      72.852  97.287  84.706  1.00  0.00           H  
ATOM   2523  N   GLU A 172      71.955  97.049  80.006  1.00  0.00           N  
ATOM   2524  CA  GLU A 172      71.750  95.680  80.391  1.00  0.00           C  
ATOM   2525  C   GLU A 172      71.975  94.707  79.286  1.00  0.00           C  
ATOM   2526  O   GLU A 172      71.369  93.642  79.327  1.00  0.00           O  
ATOM   2527  CB  GLU A 172      70.369  95.529  81.039  1.00  0.00           C  
ATOM   2528  CG  GLU A 172      70.170  94.324  81.975  1.00  0.00           C  
ATOM   2529  CD  GLU A 172      71.202  94.278  83.093  1.00  0.00           C  
ATOM   2530  OE1 GLU A 172      72.356  93.835  82.860  1.00  0.00           O  
ATOM   2531  OE2 GLU A 172      70.820  94.638  84.238  1.00  0.00           O1-
ATOM   2532  HN  GLU A 172      71.259  97.513  79.461  1.00  0.00           H  
ATOM   2533  HA  GLU A 172      72.481  95.417  81.139  1.00  0.00           H  
ATOM   2534  HB1 GLU A 172      70.124  96.487  81.549  1.00  0.00           H  
ATOM   2535  HB2 GLU A 172      69.615  95.475  80.221  1.00  0.00           H  
ATOM   2536  HG1 GLU A 172      70.256  93.336  81.480  1.00  0.00           H  
ATOM   2537  HG2 GLU A 172      69.167  94.377  82.428  1.00  0.00           H  
ATOM   2538  N   GLY A 173      72.874  94.982  78.328  1.00  0.00           N  
ATOM   2539  CA  GLY A 173      73.600  93.960  77.646  1.00  0.00           C  
ATOM   2540  C   GLY A 173      74.637  93.397  78.558  1.00  0.00           C  
ATOM   2541  O   GLY A 173      74.597  92.231  78.956  1.00  0.00           O  
ATOM   2542  HN  GLY A 173      73.207  95.920  78.232  1.00  0.00           H  
ATOM   2543  HA1 GLY A 173      74.085  94.387  76.785  1.00  0.00           H  
ATOM   2544  HA2 GLY A 173      72.893  93.170  77.422  1.00  0.00           H  
ATOM   2545  N   LEU A 174      75.554  94.280  78.992  1.00  0.00           N  
ATOM   2546  CA  LEU A 174      76.451  94.035  80.088  1.00  0.00           C  
ATOM   2547  C   LEU A 174      76.648  95.326  80.819  1.00  0.00           C  
ATOM   2548  O   LEU A 174      76.348  95.496  82.004  1.00  0.00           O  
ATOM   2549  CB  LEU A 174      77.794  93.333  79.826  1.00  0.00           C  
ATOM   2550  CG  LEU A 174      77.663  91.801  79.676  1.00  0.00           C  
ATOM   2551  CD1 LEU A 174      79.051  91.186  79.448  1.00  0.00           C  
ATOM   2552  CD2 LEU A 174      76.977  91.165  80.900  1.00  0.00           C  
ATOM   2553  HN  LEU A 174      75.477  95.178  78.584  1.00  0.00           H  
ATOM   2554  HA  LEU A 174      75.840  93.519  80.806  1.00  0.00           H  
ATOM   2555  HB1 LEU A 174      78.319  93.774  78.949  1.00  0.00           H  
ATOM   2556  HB2 LEU A 174      78.462  93.458  80.695  1.00  0.00           H  
ATOM   2557  HG  LEU A 174      77.049  91.672  78.762  1.00  0.00           H  
ATOM   2558 1HD1 LEU A 174      79.768  91.356  80.281  1.00  0.00           H  
ATOM   2559 2HD1 LEU A 174      79.442  91.497  78.459  1.00  0.00           H  
ATOM   2560 3HD1 LEU A 174      78.913  90.089  79.414  1.00  0.00           H  
ATOM   2561 1HD2 LEU A 174      77.418  91.485  81.866  1.00  0.00           H  
ATOM   2562 2HD2 LEU A 174      75.911  91.464  80.943  1.00  0.00           H  
ATOM   2563 3HD2 LEU A 174      77.066  90.056  80.839  1.00  0.00           H  
ATOM   2564  N   HIS A 175      77.243  96.325  80.145  1.00  0.00           N  
ATOM   2565  CA  HIS A 175      77.226  97.721  80.432  1.00  0.00           C  
ATOM   2566  C   HIS A 175      76.542  98.385  79.293  1.00  0.00           C  
ATOM   2567  O   HIS A 175      75.909  97.712  78.483  1.00  0.00           O  
ATOM   2568  CB  HIS A 175      78.659  98.290  80.569  1.00  0.00           C  
ATOM   2569  CG  HIS A 175      79.029  98.399  82.021  1.00  0.00           C  
ATOM   2570  CD2 HIS A 175      80.080  97.893  82.723  1.00  0.00           C  
ATOM   2571  ND1 HIS A 175      78.108  99.026  82.839  1.00  0.00           N  
ATOM   2572  CE1 HIS A 175      78.564  98.808  84.052  1.00  0.00           C  
ATOM   2573  NE2 HIS A 175      79.773  98.175  84.037  1.00  0.00           N  
ATOM   2574  HN  HIS A 175      77.600  96.039  79.259  1.00  0.00           H  
ATOM   2575  HA  HIS A 175      76.593  97.901  81.282  1.00  0.00           H  
ATOM   2576  HB1 HIS A 175      78.778  99.315  80.169  1.00  0.00           H  
ATOM   2577  HB2 HIS A 175      79.418  97.689  80.027  1.00  0.00           H  
ATOM   2578  HD2 HIS A 175      80.986  97.416  82.375  1.00  0.00           H  
ATOM   2579  HE1 HIS A 175      78.096  99.142  84.977  1.00  0.00           H  
ATOM   2580  HE2 HIS A 175      80.342  98.165  84.857  1.00  0.00           H  
ATOM   2581  N   TYR A 176      76.542  99.724  79.180  1.00  0.00           N  
ATOM   2582  CA  TYR A 176      76.103 100.510  78.064  1.00  0.00           C  
ATOM   2583  C   TYR A 176      76.329  99.955  76.705  1.00  0.00           C  
ATOM   2584  O   TYR A 176      77.397 100.048  76.116  1.00  0.00           O  
ATOM   2585  CB  TYR A 176      76.507 101.992  77.980  1.00  0.00           C  
ATOM   2586  CG  TYR A 176      76.577 102.755  79.256  1.00  0.00           C  
ATOM   2587  CD1 TYR A 176      76.075 104.034  79.375  1.00  0.00           C  
ATOM   2588  CD2 TYR A 176      77.410 102.298  80.247  1.00  0.00           C  
ATOM   2589  CE1 TYR A 176      76.373 104.812  80.472  1.00  0.00           C  
ATOM   2590  CE2 TYR A 176      77.678 103.062  81.362  1.00  0.00           C  
ATOM   2591  CZ  TYR A 176      77.137 104.317  81.497  1.00  0.00           C  
ATOM   2592  OH  TYR A 176      77.618 105.128  82.553  1.00  0.00           O  
ATOM   2593  HN  TYR A 176      76.991 100.241  79.913  1.00  0.00           H  
ATOM   2594  HA  TYR A 176      75.024 100.485  78.148  1.00  0.00           H  
ATOM   2595  HB1 TYR A 176      77.502 102.037  77.485  1.00  0.00           H  
ATOM   2596  HB2 TYR A 176      75.829 102.566  77.314  1.00  0.00           H  
ATOM   2597  HD1 TYR A 176      75.585 104.477  78.518  1.00  0.00           H  
ATOM   2598  HD2 TYR A 176      78.025 101.408  80.216  1.00  0.00           H  
ATOM   2599  HE1 TYR A 176      76.037 105.839  80.480  1.00  0.00           H  
ATOM   2600  HE2 TYR A 176      78.336 102.598  82.085  1.00  0.00           H  
ATOM   2601  HH  TYR A 176      77.604 106.048  82.301  1.00  0.00           H  
ATOM   2602  N   THR A 177      75.307  99.297  76.107  1.00  0.00           N  
ATOM   2603  CA  THR A 177      75.435  98.501  74.931  1.00  0.00           C  
ATOM   2604  C   THR A 177      74.352  98.897  73.976  1.00  0.00           C  
ATOM   2605  O   THR A 177      73.252  99.249  74.396  1.00  0.00           O  
ATOM   2606  CB  THR A 177      75.398  97.008  75.112  1.00  0.00           C  
ATOM   2607  CG2 THR A 177      76.798  96.447  75.417  1.00  0.00           C  
ATOM   2608  OG1 THR A 177      74.625  96.703  76.264  1.00  0.00           O  
ATOM   2609  HN  THR A 177      74.398  99.291  76.509  1.00  0.00           H  
ATOM   2610  HA  THR A 177      76.372  98.680  74.429  1.00  0.00           H  
ATOM   2611  HB  THR A 177      74.931  96.486  74.257  1.00  0.00           H  
ATOM   2612  HG1 THR A 177      75.028  97.203  76.973  1.00  0.00           H  
ATOM   2613 1HG2 THR A 177      76.810  95.354  75.609  1.00  0.00           H  
ATOM   2614 2HG2 THR A 177      77.274  96.980  76.263  1.00  0.00           H  
ATOM   2615 3HG2 THR A 177      77.461  96.613  74.536  1.00  0.00           H  
ATOM   2616  N   CYS A 178      74.697  98.781  72.675  1.00  0.00           N  
ATOM   2617  CA  CYS A 178      73.762  99.042  71.635  1.00  0.00           C  
ATOM   2618  C   CYS A 178      73.500  97.734  70.978  1.00  0.00           C  
ATOM   2619  O   CYS A 178      74.238  97.205  70.142  1.00  0.00           O  
ATOM   2620  CB  CYS A 178      74.396 100.049  70.653  1.00  0.00           C  
ATOM   2621  SG  CYS A 178      73.588 100.568  69.121  1.00  0.00           S  
ATOM   2622  HN  CYS A 178      75.621  98.649  72.315  1.00  0.00           H  
ATOM   2623  HA  CYS A 178      72.840  99.438  72.042  1.00  0.00           H  
ATOM   2624  HB1 CYS A 178      75.389  99.675  70.323  1.00  0.00           H  
ATOM   2625  HB2 CYS A 178      74.468 100.970  71.285  1.00  0.00           H  
ATOM   2626  N   SER A 179      72.352  97.111  71.312  1.00  0.00           N  
ATOM   2627  CA  SER A 179      72.188  95.722  71.007  1.00  0.00           C  
ATOM   2628  C   SER A 179      70.753  95.422  70.737  1.00  0.00           C  
ATOM   2629  O   SER A 179      69.835  96.235  70.870  1.00  0.00           O  
ATOM   2630  CB  SER A 179      72.714  94.805  72.123  1.00  0.00           C  
ATOM   2631  OG  SER A 179      72.802  93.465  71.652  1.00  0.00           O  
ATOM   2632  HN  SER A 179      71.671  97.541  71.904  1.00  0.00           H  
ATOM   2633  HA  SER A 179      72.760  95.493  70.121  1.00  0.00           H  
ATOM   2634  HB1 SER A 179      73.720  95.162  72.451  1.00  0.00           H  
ATOM   2635  HB2 SER A 179      72.142  94.904  73.071  1.00  0.00           H  
ATOM   2636  HG1 SER A 179      73.482  93.497  70.975  1.00  0.00           H  
ATOM   2637  N   SER A 180      70.401  94.217  70.241  1.00  0.00           N  
ATOM   2638  CA  SER A 180      69.085  93.656  70.247  1.00  0.00           C  
ATOM   2639  C   SER A 180      68.566  93.489  71.634  1.00  0.00           C  
ATOM   2640  O   SER A 180      68.965  92.515  72.265  1.00  0.00           O  
ATOM   2641  CB  SER A 180      69.090  92.270  69.557  1.00  0.00           C  
ATOM   2642  OG  SER A 180      69.601  92.296  68.230  1.00  0.00           O  
ATOM   2643  HN  SER A 180      71.160  93.632  69.990  1.00  0.00           H  
ATOM   2644  HA  SER A 180      68.407  94.294  69.711  1.00  0.00           H  
ATOM   2645  HB1 SER A 180      69.698  91.523  70.126  1.00  0.00           H  
ATOM   2646  HB2 SER A 180      68.067  91.846  69.489  1.00  0.00           H  
ATOM   2647  HG1 SER A 180      70.521  92.547  68.329  1.00  0.00           H  
ATOM   2648  N   HIS A 181      67.684  94.375  72.121  1.00  0.00           N  
ATOM   2649  CA  HIS A 181      67.117  94.312  73.442  1.00  0.00           C  
ATOM   2650  C   HIS A 181      65.770  93.674  73.355  1.00  0.00           C  
ATOM   2651  O   HIS A 181      64.970  93.885  72.450  1.00  0.00           O  
ATOM   2652  CB  HIS A 181      66.974  95.660  74.149  1.00  0.00           C  
ATOM   2653  CG  HIS A 181      68.263  96.120  74.765  1.00  0.00           C  
ATOM   2654  CD2 HIS A 181      68.933  95.502  75.772  1.00  0.00           C  
ATOM   2655  ND1 HIS A 181      68.845  97.349  74.540  1.00  0.00           N  
ATOM   2656  CE1 HIS A 181      69.919  97.392  75.309  1.00  0.00           C  
ATOM   2657  NE2 HIS A 181      70.029  96.274  76.074  1.00  0.00           N  
ATOM   2658  HN  HIS A 181      67.424  95.157  71.565  1.00  0.00           H  
ATOM   2659  HA  HIS A 181      67.773  93.764  74.095  1.00  0.00           H  
ATOM   2660  HB1 HIS A 181      66.627  96.448  73.444  1.00  0.00           H  
ATOM   2661  HB2 HIS A 181      66.196  95.659  74.956  1.00  0.00           H  
ATOM   2662  HD2 HIS A 181      68.720  94.537  76.222  1.00  0.00           H  
ATOM   2663  HE1 HIS A 181      70.643  98.209  75.213  1.00  0.00           H  
ATOM   2664  HE2 HIS A 181      70.895  95.990  76.504  1.00  0.00           H  
ATOM   2665  N   PHE A 182      65.512  92.713  74.263  1.00  0.00           N  
ATOM   2666  CA  PHE A 182      64.336  91.889  74.325  1.00  0.00           C  
ATOM   2667  C   PHE A 182      63.580  92.363  75.522  1.00  0.00           C  
ATOM   2668  O   PHE A 182      64.069  92.269  76.646  1.00  0.00           O  
ATOM   2669  CB  PHE A 182      64.617  90.383  74.377  1.00  0.00           C  
ATOM   2670  CG  PHE A 182      65.555  89.885  73.329  1.00  0.00           C  
ATOM   2671  CD1 PHE A 182      65.558  90.169  71.990  1.00  0.00           C  
ATOM   2672  CD2 PHE A 182      66.375  88.860  73.761  1.00  0.00           C  
ATOM   2673  CE1 PHE A 182      66.316  89.449  71.097  1.00  0.00           C  
ATOM   2674  CE2 PHE A 182      67.089  88.094  72.864  1.00  0.00           C  
ATOM   2675  CZ  PHE A 182      67.053  88.363  71.522  1.00  0.00           C  
ATOM   2676  HN  PHE A 182      66.187  92.461  74.945  1.00  0.00           H  
ATOM   2677  HA  PHE A 182      63.709  91.992  73.448  1.00  0.00           H  
ATOM   2678  HB1 PHE A 182      65.048  90.208  75.386  1.00  0.00           H  
ATOM   2679  HB2 PHE A 182      63.641  89.844  74.305  1.00  0.00           H  
ATOM   2680  HD1 PHE A 182      64.908  90.944  71.596  1.00  0.00           H  
ATOM   2681  HD2 PHE A 182      66.343  88.556  74.796  1.00  0.00           H  
ATOM   2682  HE1 PHE A 182      66.361  89.734  70.053  1.00  0.00           H  
ATOM   2683  HE2 PHE A 182      67.645  87.288  73.319  1.00  0.00           H  
ATOM   2684  HZ  PHE A 182      67.749  87.882  70.851  1.00  0.00           H  
ATOM   2685  N   PRO A 183      62.412  92.906  75.351  1.00  0.00           N  
ATOM   2686  CA  PRO A 183      61.485  92.974  76.444  1.00  0.00           C  
ATOM   2687  C   PRO A 183      60.962  91.657  76.907  1.00  0.00           C  
ATOM   2688  O   PRO A 183      60.929  90.737  76.088  1.00  0.00           O  
ATOM   2689  CB  PRO A 183      60.404  93.871  75.846  1.00  0.00           C  
ATOM   2690  CG  PRO A 183      61.109  94.714  74.773  1.00  0.00           C  
ATOM   2691  CD  PRO A 183      61.946  93.577  74.152  1.00  0.00           C  
ATOM   2692  HA  PRO A 183      61.848  93.513  77.299  1.00  0.00           H  
ATOM   2693  HB1 PRO A 183      59.875  94.506  76.582  1.00  0.00           H  
ATOM   2694  HB2 PRO A 183      59.657  93.211  75.346  1.00  0.00           H  
ATOM   2695  HG1 PRO A 183      60.351  95.198  74.120  1.00  0.00           H  
ATOM   2696  HG2 PRO A 183      61.708  95.497  75.277  1.00  0.00           H  
ATOM   2697  HD1 PRO A 183      61.392  92.857  73.521  1.00  0.00           H  
ATOM   2698  HD2 PRO A 183      62.802  93.925  73.531  1.00  0.00           H  
ATOM   2699  N   TYR A 184      60.807  91.464  78.230  1.00  0.00           N  
ATOM   2700  CA  TYR A 184      61.280  90.204  78.690  1.00  0.00           C  
ATOM   2701  C   TYR A 184      60.285  89.088  78.642  1.00  0.00           C  
ATOM   2702  O   TYR A 184      60.653  87.914  78.609  1.00  0.00           O  
ATOM   2703  CB  TYR A 184      62.062  90.373  80.002  1.00  0.00           C  
ATOM   2704  CG  TYR A 184      62.698  89.156  80.599  1.00  0.00           C  
ATOM   2705  CD1 TYR A 184      63.844  88.605  80.075  1.00  0.00           C  
ATOM   2706  CD2 TYR A 184      62.171  88.610  81.738  1.00  0.00           C  
ATOM   2707  CE1 TYR A 184      64.371  87.443  80.580  1.00  0.00           C  
ATOM   2708  CE2 TYR A 184      62.714  87.460  82.275  1.00  0.00           C  
ATOM   2709  CZ  TYR A 184      63.817  86.883  81.706  1.00  0.00           C  
ATOM   2710  OH  TYR A 184      64.429  85.764  82.320  1.00  0.00           O  
ATOM   2711  HN  TYR A 184      60.858  92.260  78.830  1.00  0.00           H  
ATOM   2712  HA  TYR A 184      62.118  89.924  78.062  1.00  0.00           H  
ATOM   2713  HB1 TYR A 184      61.394  90.798  80.776  1.00  0.00           H  
ATOM   2714  HB2 TYR A 184      62.915  91.086  79.970  1.00  0.00           H  
ATOM   2715  HD1 TYR A 184      64.152  89.108  79.166  1.00  0.00           H  
ATOM   2716  HD2 TYR A 184      61.251  88.985  82.156  1.00  0.00           H  
ATOM   2717  HE1 TYR A 184      65.182  86.961  80.072  1.00  0.00           H  
ATOM   2718  HE2 TYR A 184      62.234  87.004  83.126  1.00  0.00           H  
ATOM   2719  HH  TYR A 184      63.903  85.563  83.094  1.00  0.00           H  
ATOM   2720  N   SER A 185      58.983  89.382  78.511  1.00  0.00           N  
ATOM   2721  CA  SER A 185      58.057  88.295  78.439  1.00  0.00           C  
ATOM   2722  C   SER A 185      57.641  87.929  77.065  1.00  0.00           C  
ATOM   2723  O   SER A 185      57.059  86.863  76.876  1.00  0.00           O  
ATOM   2724  CB  SER A 185      56.771  88.642  79.213  1.00  0.00           C  
ATOM   2725  OG  SER A 185      56.041  87.467  79.533  1.00  0.00           O  
ATOM   2726  HN  SER A 185      58.664  90.329  78.450  1.00  0.00           H  
ATOM   2727  HA  SER A 185      58.416  87.414  78.945  1.00  0.00           H  
ATOM   2728  HB1 SER A 185      56.122  89.323  78.630  1.00  0.00           H  
ATOM   2729  HB2 SER A 185      57.064  89.223  80.111  1.00  0.00           H  
ATOM   2730  HG1 SER A 185      56.455  87.011  80.262  1.00  0.00           H  
ATOM   2731  N   GLN A 186      57.835  88.820  76.081  1.00  0.00           N  
ATOM   2732  CA  GLN A 186      57.467  88.541  74.720  1.00  0.00           C  
ATOM   2733  C   GLN A 186      58.607  88.153  73.842  1.00  0.00           C  
ATOM   2734  O   GLN A 186      58.386  87.847  72.677  1.00  0.00           O  
ATOM   2735  CB  GLN A 186      56.439  89.506  74.117  1.00  0.00           C  
ATOM   2736  CG  GLN A 186      54.992  89.021  74.219  1.00  0.00           C  
ATOM   2737  CD  GLN A 186      54.803  87.624  73.661  1.00  0.00           C  
ATOM   2738  NE2 GLN A 186      53.694  86.915  74.020  1.00  0.00           N  
ATOM   2739  OE1 GLN A 186      55.568  87.108  72.837  1.00  0.00           O  
ATOM   2740  HN  GLN A 186      58.288  89.679  76.318  1.00  0.00           H  
ATOM   2741  HA  GLN A 186      56.950  87.589  74.748  1.00  0.00           H  
ATOM   2742  HB1 GLN A 186      56.679  89.563  73.035  1.00  0.00           H  
ATOM   2743  HB2 GLN A 186      56.535  90.497  74.620  1.00  0.00           H  
ATOM   2744  HG1 GLN A 186      54.295  89.717  73.691  1.00  0.00           H  
ATOM   2745  HG2 GLN A 186      54.764  88.945  75.303  1.00  0.00           H  
ATOM   2746 1HE2 GLN A 186      53.348  86.271  73.338  1.00  0.00           H  
ATOM   2747 2HE2 GLN A 186      53.098  87.318  74.711  1.00  0.00           H  
ATOM   2748  N   TYR A 187      59.799  87.965  74.434  1.00  0.00           N  
ATOM   2749  CA  TYR A 187      61.092  87.714  73.871  1.00  0.00           C  
ATOM   2750  C   TYR A 187      61.111  86.557  72.939  1.00  0.00           C  
ATOM   2751  O   TYR A 187      61.850  86.599  71.957  1.00  0.00           O  
ATOM   2752  CB  TYR A 187      62.235  87.519  74.871  1.00  0.00           C  
ATOM   2753  CG  TYR A 187      62.203  86.315  75.763  1.00  0.00           C  
ATOM   2754  CD1 TYR A 187      63.381  85.631  75.916  1.00  0.00           C  
ATOM   2755  CD2 TYR A 187      61.128  85.912  76.514  1.00  0.00           C  
ATOM   2756  CE1 TYR A 187      63.456  84.519  76.728  1.00  0.00           C  
ATOM   2757  CE2 TYR A 187      61.235  84.835  77.369  1.00  0.00           C  
ATOM   2758  CZ  TYR A 187      62.377  84.085  77.459  1.00  0.00           C  
ATOM   2759  OH  TYR A 187      62.399  82.884  78.206  1.00  0.00           O  
ATOM   2760  HN  TYR A 187      59.848  88.174  75.412  1.00  0.00           H  
ATOM   2761  HA  TYR A 187      61.357  88.562  73.256  1.00  0.00           H  
ATOM   2762  HB1 TYR A 187      63.206  87.551  74.333  1.00  0.00           H  
ATOM   2763  HB2 TYR A 187      62.319  88.382  75.564  1.00  0.00           H  
ATOM   2764  HD1 TYR A 187      64.185  85.992  75.299  1.00  0.00           H  
ATOM   2765  HD2 TYR A 187      60.180  86.436  76.496  1.00  0.00           H  
ATOM   2766  HE1 TYR A 187      64.401  83.995  76.766  1.00  0.00           H  
ATOM   2767  HE2 TYR A 187      60.398  84.621  78.022  1.00  0.00           H  
ATOM   2768  HH  TYR A 187      61.505  82.798  78.550  1.00  0.00           H  
ATOM   2769  N   GLN A 188      60.287  85.508  73.118  1.00  0.00           N  
ATOM   2770  CA  GLN A 188      60.234  84.422  72.199  1.00  0.00           C  
ATOM   2771  C   GLN A 188      59.728  84.680  70.820  1.00  0.00           C  
ATOM   2772  O   GLN A 188      60.365  84.246  69.852  1.00  0.00           O  
ATOM   2773  CB  GLN A 188      59.691  83.127  72.840  1.00  0.00           C  
ATOM   2774  CG  GLN A 188      60.733  82.565  73.803  1.00  0.00           C  
ATOM   2775  CD  GLN A 188      60.576  81.057  73.993  1.00  0.00           C  
ATOM   2776  NE2 GLN A 188      59.308  80.561  73.942  1.00  0.00           N  
ATOM   2777  OE1 GLN A 188      61.552  80.338  74.186  1.00  0.00           O  
ATOM   2778  HN  GLN A 188      59.822  85.387  73.988  1.00  0.00           H  
ATOM   2779  HA  GLN A 188      61.280  84.229  72.013  1.00  0.00           H  
ATOM   2780  HB1 GLN A 188      58.747  83.361  73.378  1.00  0.00           H  
ATOM   2781  HB2 GLN A 188      59.418  82.389  72.056  1.00  0.00           H  
ATOM   2782  HG1 GLN A 188      61.734  82.703  73.338  1.00  0.00           H  
ATOM   2783  HG2 GLN A 188      60.809  83.020  74.811  1.00  0.00           H  
ATOM   2784 1HE2 GLN A 188      59.226  79.562  73.933  1.00  0.00           H  
ATOM   2785 2HE2 GLN A 188      58.546  81.193  74.061  1.00  0.00           H  
ATOM   2786  N   PHE A 189      58.614  85.412  70.672  1.00  0.00           N  
ATOM   2787  CA  PHE A 189      58.051  85.584  69.369  1.00  0.00           C  
ATOM   2788  C   PHE A 189      58.689  86.698  68.618  1.00  0.00           C  
ATOM   2789  O   PHE A 189      58.976  86.628  67.431  1.00  0.00           O  
ATOM   2790  CB  PHE A 189      56.525  85.744  69.427  1.00  0.00           C  
ATOM   2791  CG  PHE A 189      55.858  84.410  69.514  1.00  0.00           C  
ATOM   2792  CD1 PHE A 189      55.182  83.987  68.396  1.00  0.00           C  
ATOM   2793  CD2 PHE A 189      56.144  83.500  70.496  1.00  0.00           C  
ATOM   2794  CE1 PHE A 189      54.723  82.695  68.272  1.00  0.00           C  
ATOM   2795  CE2 PHE A 189      55.769  82.179  70.380  1.00  0.00           C  
ATOM   2796  CZ  PHE A 189      55.122  81.789  69.234  1.00  0.00           C  
ATOM   2797  HN  PHE A 189      58.119  85.859  71.413  1.00  0.00           H  
ATOM   2798  HA  PHE A 189      58.254  84.680  68.804  1.00  0.00           H  
ATOM   2799  HB1 PHE A 189      56.162  86.365  68.581  1.00  0.00           H  
ATOM   2800  HB2 PHE A 189      56.171  86.342  70.281  1.00  0.00           H  
ATOM   2801  HD1 PHE A 189      54.983  84.659  67.576  1.00  0.00           H  
ATOM   2802  HD2 PHE A 189      56.733  83.766  71.366  1.00  0.00           H  
ATOM   2803  HE1 PHE A 189      54.276  82.286  67.377  1.00  0.00           H  
ATOM   2804  HE2 PHE A 189      56.097  81.451  71.103  1.00  0.00           H  
ATOM   2805  HZ  PHE A 189      54.925  80.743  69.114  1.00  0.00           H  
ATOM   2806  N   TRP A 190      59.098  87.735  69.382  1.00  0.00           N  
ATOM   2807  CA  TRP A 190      60.162  88.641  69.107  1.00  0.00           C  
ATOM   2808  C   TRP A 190      61.416  88.082  68.523  1.00  0.00           C  
ATOM   2809  O   TRP A 190      61.923  88.599  67.524  1.00  0.00           O  
ATOM   2810  CB  TRP A 190      60.448  89.322  70.456  1.00  0.00           C  
ATOM   2811  CG  TRP A 190      60.467  90.807  70.464  1.00  0.00           C  
ATOM   2812  CD1 TRP A 190      61.625  91.550  70.492  1.00  0.00           C  
ATOM   2813  CD2 TRP A 190      59.392  91.704  70.741  1.00  0.00           C  
ATOM   2814  CE2 TRP A 190      59.980  92.907  71.110  1.00  0.00           C  
ATOM   2815  CE3 TRP A 190      58.046  91.533  70.750  1.00  0.00           C  
ATOM   2816  NE1 TRP A 190      61.329  92.822  70.893  1.00  0.00           N  
ATOM   2817  CZ2 TRP A 190      59.203  93.908  71.616  1.00  0.00           C  
ATOM   2818  CZ3 TRP A 190      57.251  92.560  71.194  1.00  0.00           C  
ATOM   2819  CH2 TRP A 190      57.845  93.696  71.695  1.00  0.00           C  
ATOM   2820  HN  TRP A 190      58.712  87.827  70.298  1.00  0.00           H  
ATOM   2821  HA  TRP A 190      59.744  89.348  68.406  1.00  0.00           H  
ATOM   2822  HB1 TRP A 190      59.638  89.073  71.192  1.00  0.00           H  
ATOM   2823  HB2 TRP A 190      61.387  88.937  70.894  1.00  0.00           H  
ATOM   2824  HD1 TRP A 190      62.630  91.200  70.313  1.00  0.00           H  
ATOM   2825  HE1 TRP A 190      61.928  93.604  70.884  1.00  0.00           H  
ATOM   2826  HE3 TRP A 190      57.651  90.559  70.479  1.00  0.00           H  
ATOM   2827  HZ2 TRP A 190      59.627  94.836  71.951  1.00  0.00           H  
ATOM   2828  HZ3 TRP A 190      56.181  92.444  71.200  1.00  0.00           H  
ATOM   2829  HH2 TRP A 190      57.272  94.500  72.133  1.00  0.00           H  
ATOM   2830  N   LYS A 191      61.993  87.019  69.113  1.00  0.00           N  
ATOM   2831  CA  LYS A 191      63.059  86.255  68.543  1.00  0.00           C  
ATOM   2832  C   LYS A 191      62.862  85.676  67.192  1.00  0.00           C  
ATOM   2833  O   LYS A 191      63.661  85.899  66.284  1.00  0.00           O  
ATOM   2834  CB  LYS A 191      63.498  85.163  69.541  1.00  0.00           C  
ATOM   2835  CG  LYS A 191      64.790  84.404  69.254  1.00  0.00           C  
ATOM   2836  CD  LYS A 191      65.518  83.930  70.516  1.00  0.00           C  
ATOM   2837  CE  LYS A 191      64.736  82.880  71.313  1.00  0.00           C  
ATOM   2838  NZ  LYS A 191      65.609  82.196  72.300  1.00  0.00           N1+
ATOM   2839  HN  LYS A 191      61.662  86.653  69.978  1.00  0.00           H  
ATOM   2840  HA  LYS A 191      63.892  86.934  68.448  1.00  0.00           H  
ATOM   2841  HB1 LYS A 191      62.666  84.445  69.686  1.00  0.00           H  
ATOM   2842  HB2 LYS A 191      63.703  85.674  70.501  1.00  0.00           H  
ATOM   2843  HG1 LYS A 191      65.413  85.158  68.726  1.00  0.00           H  
ATOM   2844  HG2 LYS A 191      64.687  83.559  68.528  1.00  0.00           H  
ATOM   2845  HD1 LYS A 191      65.654  84.838  71.134  1.00  0.00           H  
ATOM   2846  HD2 LYS A 191      66.511  83.526  70.226  1.00  0.00           H  
ATOM   2847  HE1 LYS A 191      63.953  83.398  71.894  1.00  0.00           H  
ATOM   2848  HE2 LYS A 191      64.379  82.122  70.581  1.00  0.00           H  
ATOM   2849  HZ1 LYS A 191      65.042  81.828  73.091  1.00  0.00           H  
ATOM   2850  HZ2 LYS A 191      66.270  82.845  72.761  1.00  0.00           H  
ATOM   2851  HZ3 LYS A 191      66.109  81.374  71.905  1.00  0.00           H  
ATOM   2852  N   ASN A 192      61.688  85.077  66.930  1.00  0.00           N  
ATOM   2853  CA  ASN A 192      61.312  84.687  65.600  1.00  0.00           C  
ATOM   2854  C   ASN A 192      61.221  85.814  64.626  1.00  0.00           C  
ATOM   2855  O   ASN A 192      61.721  85.772  63.500  1.00  0.00           O  
ATOM   2856  CB  ASN A 192      59.915  84.053  65.498  1.00  0.00           C  
ATOM   2857  CG  ASN A 192      59.977  82.716  66.220  1.00  0.00           C  
ATOM   2858  ND2 ASN A 192      59.045  82.527  67.194  1.00  0.00           N  
ATOM   2859  OD1 ASN A 192      60.875  81.907  65.985  1.00  0.00           O  
ATOM   2860  HN  ASN A 192      60.999  85.005  67.647  1.00  0.00           H  
ATOM   2861  HA  ASN A 192      62.100  84.044  65.232  1.00  0.00           H  
ATOM   2862  HB1 ASN A 192      59.570  83.906  64.460  1.00  0.00           H  
ATOM   2863  HB2 ASN A 192      59.127  84.689  65.977  1.00  0.00           H  
ATOM   2864 1HD2 ASN A 192      58.324  83.203  67.247  1.00  0.00           H  
ATOM   2865 2HD2 ASN A 192      58.974  81.641  67.648  1.00  0.00           H  
ATOM   2866  N   PHE A 193      60.524  86.893  65.029  1.00  0.00           N  
ATOM   2867  CA  PHE A 193      60.180  88.074  64.291  1.00  0.00           C  
ATOM   2868  C   PHE A 193      61.433  88.780  63.906  1.00  0.00           C  
ATOM   2869  O   PHE A 193      61.599  89.280  62.792  1.00  0.00           O  
ATOM   2870  CB  PHE A 193      59.158  88.800  65.178  1.00  0.00           C  
ATOM   2871  CG  PHE A 193      58.715  90.188  64.870  1.00  0.00           C  
ATOM   2872  CD1 PHE A 193      58.109  90.909  65.858  1.00  0.00           C  
ATOM   2873  CD2 PHE A 193      58.834  90.700  63.590  1.00  0.00           C  
ATOM   2874  CE1 PHE A 193      57.710  92.204  65.626  1.00  0.00           C  
ATOM   2875  CE2 PHE A 193      58.399  91.980  63.344  1.00  0.00           C  
ATOM   2876  CZ  PHE A 193      57.809  92.713  64.354  1.00  0.00           C  
ATOM   2877  HN  PHE A 193      60.047  86.720  65.888  1.00  0.00           H  
ATOM   2878  HA  PHE A 193      59.699  87.790  63.371  1.00  0.00           H  
ATOM   2879  HB1 PHE A 193      59.574  88.805  66.204  1.00  0.00           H  
ATOM   2880  HB2 PHE A 193      58.258  88.153  65.295  1.00  0.00           H  
ATOM   2881  HD1 PHE A 193      57.980  90.521  66.864  1.00  0.00           H  
ATOM   2882  HD2 PHE A 193      59.130  90.064  62.761  1.00  0.00           H  
ATOM   2883  HE1 PHE A 193      57.234  92.806  66.387  1.00  0.00           H  
ATOM   2884  HE2 PHE A 193      58.444  92.377  62.350  1.00  0.00           H  
ATOM   2885  HZ  PHE A 193      57.404  93.663  64.034  1.00  0.00           H  
ATOM   2886  N   GLN A 194      62.434  88.907  64.798  1.00  0.00           N  
ATOM   2887  CA  GLN A 194      63.764  89.301  64.454  1.00  0.00           C  
ATOM   2888  C   GLN A 194      64.618  88.453  63.581  1.00  0.00           C  
ATOM   2889  O   GLN A 194      65.087  88.903  62.538  1.00  0.00           O  
ATOM   2890  CB  GLN A 194      64.458  89.480  65.817  1.00  0.00           C  
ATOM   2891  CG  GLN A 194      65.889  89.981  65.643  1.00  0.00           C  
ATOM   2892  CD  GLN A 194      66.499  90.360  66.986  1.00  0.00           C  
ATOM   2893  NE2 GLN A 194      67.825  90.068  67.070  1.00  0.00           N  
ATOM   2894  OE1 GLN A 194      65.813  90.827  67.889  1.00  0.00           O  
ATOM   2895  HN  GLN A 194      62.284  88.778  65.779  1.00  0.00           H  
ATOM   2896  HA  GLN A 194      63.829  90.288  64.029  1.00  0.00           H  
ATOM   2897  HB1 GLN A 194      64.090  88.535  66.272  1.00  0.00           H  
ATOM   2898  HB2 GLN A 194      64.057  90.309  66.433  1.00  0.00           H  
ATOM   2899  HG1 GLN A 194      65.844  90.930  65.057  1.00  0.00           H  
ATOM   2900  HG2 GLN A 194      66.347  89.130  65.093  1.00  0.00           H  
ATOM   2901 1HE2 GLN A 194      68.338  89.963  66.217  1.00  0.00           H  
ATOM   2902 2HE2 GLN A 194      68.243  90.231  67.964  1.00  0.00           H  
ATOM   2903  N   THR A 195      64.756  87.134  63.808  1.00  0.00           N  
ATOM   2904  CA  THR A 195      65.472  86.278  62.913  1.00  0.00           C  
ATOM   2905  C   THR A 195      64.973  86.103  61.518  1.00  0.00           C  
ATOM   2906  O   THR A 195      65.713  86.206  60.545  1.00  0.00           O  
ATOM   2907  CB  THR A 195      65.613  84.897  63.502  1.00  0.00           C  
ATOM   2908  CG2 THR A 195      66.863  84.247  62.878  1.00  0.00           C  
ATOM   2909  OG1 THR A 195      65.753  84.865  64.913  1.00  0.00           O  
ATOM   2910  HN  THR A 195      64.415  86.889  64.722  1.00  0.00           H  
ATOM   2911  HA  THR A 195      66.450  86.717  62.995  1.00  0.00           H  
ATOM   2912  HB  THR A 195      64.722  84.275  63.289  1.00  0.00           H  
ATOM   2913  HG1 THR A 195      64.958  85.227  65.313  1.00  0.00           H  
ATOM   2914 1HG2 THR A 195      67.717  84.935  63.077  1.00  0.00           H  
ATOM   2915 2HG2 THR A 195      66.833  84.047  61.792  1.00  0.00           H  
ATOM   2916 3HG2 THR A 195      67.097  83.300  63.403  1.00  0.00           H  
ATOM   2917  N   LEU A 196      63.661  85.891  61.330  1.00  0.00           N  
ATOM   2918  CA  LEU A 196      63.089  85.549  60.070  1.00  0.00           C  
ATOM   2919  C   LEU A 196      63.349  86.495  58.952  1.00  0.00           C  
ATOM   2920  O   LEU A 196      63.702  86.092  57.845  1.00  0.00           O  
ATOM   2921  CB  LEU A 196      61.563  85.469  60.241  1.00  0.00           C  
ATOM   2922  CG  LEU A 196      61.059  84.147  60.827  1.00  0.00           C  
ATOM   2923  CD1 LEU A 196      59.535  84.159  61.058  1.00  0.00           C  
ATOM   2924  CD2 LEU A 196      61.366  82.995  59.843  1.00  0.00           C  
ATOM   2925  HN  LEU A 196      63.017  85.907  62.090  1.00  0.00           H  
ATOM   2926  HA  LEU A 196      63.423  84.595  59.680  1.00  0.00           H  
ATOM   2927  HB1 LEU A 196      61.044  85.664  59.284  1.00  0.00           H  
ATOM   2928  HB2 LEU A 196      61.209  86.256  60.953  1.00  0.00           H  
ATOM   2929  HG  LEU A 196      61.604  83.924  61.767  1.00  0.00           H  
ATOM   2930 1HD1 LEU A 196      59.266  83.145  61.432  1.00  0.00           H  
ATOM   2931 2HD1 LEU A 196      59.022  84.244  60.081  1.00  0.00           H  
ATOM   2932 3HD1 LEU A 196      59.290  84.911  61.840  1.00  0.00           H  
ATOM   2933 1HD2 LEU A 196      60.808  83.236  58.911  1.00  0.00           H  
ATOM   2934 2HD2 LEU A 196      60.898  82.077  60.247  1.00  0.00           H  
ATOM   2935 3HD2 LEU A 196      62.453  82.858  59.681  1.00  0.00           H  
ATOM   2936  N   LYS A 197      63.213  87.815  59.217  1.00  0.00           N  
ATOM   2937  CA  LYS A 197      63.356  88.850  58.247  1.00  0.00           C  
ATOM   2938  C   LYS A 197      64.693  88.885  57.585  1.00  0.00           C  
ATOM   2939  O   LYS A 197      64.824  89.026  56.371  1.00  0.00           O  
ATOM   2940  CB  LYS A 197      63.041  90.244  58.796  1.00  0.00           C  
ATOM   2941  CG  LYS A 197      61.613  90.376  59.336  1.00  0.00           C  
ATOM   2942  CD  LYS A 197      61.337  91.581  60.243  1.00  0.00           C  
ATOM   2943  CE  LYS A 197      62.399  91.891  61.300  1.00  0.00           C  
ATOM   2944  NZ  LYS A 197      61.907  92.060  62.686  1.00  0.00           N1+
ATOM   2945  HN  LYS A 197      63.006  88.071  60.159  1.00  0.00           H  
ATOM   2946  HA  LYS A 197      62.692  88.666  57.409  1.00  0.00           H  
ATOM   2947  HB1 LYS A 197      63.806  90.479  59.563  1.00  0.00           H  
ATOM   2948  HB2 LYS A 197      63.170  90.968  57.968  1.00  0.00           H  
ATOM   2949  HG1 LYS A 197      60.895  90.377  58.491  1.00  0.00           H  
ATOM   2950  HG2 LYS A 197      61.410  89.497  59.988  1.00  0.00           H  
ATOM   2951  HD1 LYS A 197      61.224  92.438  59.540  1.00  0.00           H  
ATOM   2952  HD2 LYS A 197      60.429  91.296  60.798  1.00  0.00           H  
ATOM   2953  HE1 LYS A 197      63.016  92.759  60.991  1.00  0.00           H  
ATOM   2954  HE2 LYS A 197      63.077  91.010  61.345  1.00  0.00           H  
ATOM   2955  HZ1 LYS A 197      62.652  92.281  63.381  1.00  0.00           H  
ATOM   2956  HZ2 LYS A 197      61.470  91.163  62.963  1.00  0.00           H  
ATOM   2957  HZ3 LYS A 197      61.175  92.791  62.577  1.00  0.00           H  
ATOM   2958  N   ILE A 198      65.787  88.699  58.349  1.00  0.00           N  
ATOM   2959  CA  ILE A 198      67.096  88.803  57.774  1.00  0.00           C  
ATOM   2960  C   ILE A 198      67.488  87.527  57.121  1.00  0.00           C  
ATOM   2961  O   ILE A 198      68.089  87.530  56.045  1.00  0.00           O  
ATOM   2962  CB  ILE A 198      68.050  89.230  58.849  1.00  0.00           C  
ATOM   2963  CG1 ILE A 198      67.695  90.619  59.394  1.00  0.00           C  
ATOM   2964  CG2 ILE A 198      69.502  89.283  58.330  1.00  0.00           C  
ATOM   2965  CD  ILE A 198      67.451  90.580  60.898  1.00  0.00           C  
ATOM   2966  HN  ILE A 198      65.718  88.560  59.338  1.00  0.00           H  
ATOM   2967  HA  ILE A 198      67.157  89.591  57.039  1.00  0.00           H  
ATOM   2968  HB  ILE A 198      68.095  88.488  59.685  1.00  0.00           H  
ATOM   2969 1HG1 ILE A 198      66.817  91.019  58.831  1.00  0.00           H  
ATOM   2970 2HG1 ILE A 198      68.503  91.352  59.176  1.00  0.00           H  
ATOM   2971 1HG2 ILE A 198      69.534  89.943  57.442  1.00  0.00           H  
ATOM   2972 2HG2 ILE A 198      70.132  89.654  59.162  1.00  0.00           H  
ATOM   2973 3HG2 ILE A 198      69.855  88.263  58.043  1.00  0.00           H  
ATOM   2974  HD1 ILE A 198      68.404  90.613  61.474  1.00  0.00           H  
ATOM   2975  HD2 ILE A 198      66.897  91.485  61.227  1.00  0.00           H  
ATOM   2976  HD3 ILE A 198      66.846  89.703  61.208  1.00  0.00           H  
ATOM   2977  N   VAL A 199      67.084  86.348  57.635  1.00  0.00           N  
ATOM   2978  CA  VAL A 199      67.332  85.133  56.917  1.00  0.00           C  
ATOM   2979  C   VAL A 199      66.570  85.099  55.636  1.00  0.00           C  
ATOM   2980  O   VAL A 199      67.089  84.799  54.565  1.00  0.00           O  
ATOM   2981  CB  VAL A 199      67.230  83.888  57.743  1.00  0.00           C  
ATOM   2982  CG1 VAL A 199      67.476  82.679  56.834  1.00  0.00           C  
ATOM   2983  CG2 VAL A 199      65.857  83.728  58.422  1.00  0.00           C  
ATOM   2984  HN  VAL A 199      66.533  86.386  58.454  1.00  0.00           H  
ATOM   2985  HA  VAL A 199      68.374  85.119  56.639  1.00  0.00           H  
ATOM   2986  HB  VAL A 199      67.996  83.933  58.552  1.00  0.00           H  
ATOM   2987 1HG1 VAL A 199      66.548  82.448  56.271  1.00  0.00           H  
ATOM   2988 2HG1 VAL A 199      68.301  82.880  56.110  1.00  0.00           H  
ATOM   2989 3HG1 VAL A 199      67.782  81.773  57.395  1.00  0.00           H  
ATOM   2990 1HG2 VAL A 199      65.065  83.620  57.651  1.00  0.00           H  
ATOM   2991 2HG2 VAL A 199      65.533  84.627  58.995  1.00  0.00           H  
ATOM   2992 3HG2 VAL A 199      65.814  82.850  59.099  1.00  0.00           H  
ATOM   2993  N   ILE A 200      65.287  85.521  55.666  1.00  0.00           N  
ATOM   2994  CA  ILE A 200      64.438  85.579  54.526  1.00  0.00           C  
ATOM   2995  C   ILE A 200      64.776  86.628  53.514  1.00  0.00           C  
ATOM   2996  O   ILE A 200      64.685  86.369  52.312  1.00  0.00           O  
ATOM   2997  CB  ILE A 200      63.000  85.557  54.966  1.00  0.00           C  
ATOM   2998  CG1 ILE A 200      62.734  84.206  55.646  1.00  0.00           C  
ATOM   2999  CG2 ILE A 200      61.978  85.774  53.838  1.00  0.00           C  
ATOM   3000  CD  ILE A 200      61.285  83.961  56.077  1.00  0.00           C  
ATOM   3001  HN  ILE A 200      64.887  85.751  56.548  1.00  0.00           H  
ATOM   3002  HA  ILE A 200      64.512  84.688  53.918  1.00  0.00           H  
ATOM   3003  HB  ILE A 200      62.812  86.385  55.684  1.00  0.00           H  
ATOM   3004 1HG1 ILE A 200      63.078  83.379  54.984  1.00  0.00           H  
ATOM   3005 2HG1 ILE A 200      63.297  84.067  56.597  1.00  0.00           H  
ATOM   3006 1HG2 ILE A 200      60.977  85.869  54.311  1.00  0.00           H  
ATOM   3007 2HG2 ILE A 200      62.016  84.878  53.187  1.00  0.00           H  
ATOM   3008 3HG2 ILE A 200      62.180  86.653  53.197  1.00  0.00           H  
ATOM   3009  HD1 ILE A 200      60.676  83.883  55.154  1.00  0.00           H  
ATOM   3010  HD2 ILE A 200      60.865  84.787  56.681  1.00  0.00           H  
ATOM   3011  HD3 ILE A 200      61.189  83.013  56.660  1.00  0.00           H  
ATOM   3012  N   LEU A 201      65.201  87.860  53.857  1.00  0.00           N  
ATOM   3013  CA  LEU A 201      65.414  88.894  52.893  1.00  0.00           C  
ATOM   3014  C   LEU A 201      66.813  89.404  52.836  1.00  0.00           C  
ATOM   3015  O   LEU A 201      67.206  90.161  51.954  1.00  0.00           O  
ATOM   3016  CB  LEU A 201      64.428  90.055  53.157  1.00  0.00           C  
ATOM   3017  CG  LEU A 201      62.996  89.643  52.807  1.00  0.00           C  
ATOM   3018  CD1 LEU A 201      61.941  90.716  53.155  1.00  0.00           C  
ATOM   3019  CD2 LEU A 201      62.787  89.241  51.333  1.00  0.00           C  
ATOM   3020  HN  LEU A 201      65.085  88.208  54.787  1.00  0.00           H  
ATOM   3021  HA  LEU A 201      65.255  88.539  51.886  1.00  0.00           H  
ATOM   3022  HB1 LEU A 201      64.721  90.957  52.584  1.00  0.00           H  
ATOM   3023  HB2 LEU A 201      64.486  90.268  54.246  1.00  0.00           H  
ATOM   3024  HG  LEU A 201      62.782  88.731  53.408  1.00  0.00           H  
ATOM   3025 1HD1 LEU A 201      62.005  90.969  54.234  1.00  0.00           H  
ATOM   3026 2HD1 LEU A 201      62.199  91.644  52.599  1.00  0.00           H  
ATOM   3027 3HD1 LEU A 201      60.928  90.349  52.918  1.00  0.00           H  
ATOM   3028 1HD2 LEU A 201      63.383  88.324  51.120  1.00  0.00           H  
ATOM   3029 2HD2 LEU A 201      63.150  90.101  50.728  1.00  0.00           H  
ATOM   3030 3HD2 LEU A 201      61.717  89.059  51.118  1.00  0.00           H  
ATOM   3031  N   GLY A 202      67.711  88.984  53.743  1.00  0.00           N  
ATOM   3032  CA  GLY A 202      69.104  89.014  53.439  1.00  0.00           C  
ATOM   3033  C   GLY A 202      69.596  87.820  52.685  1.00  0.00           C  
ATOM   3034  O   GLY A 202      70.616  87.895  52.001  1.00  0.00           O  
ATOM   3035  HN  GLY A 202      67.433  88.421  54.525  1.00  0.00           H  
ATOM   3036  HA1 GLY A 202      69.326  89.876  52.830  1.00  0.00           H  
ATOM   3037  HA2 GLY A 202      69.613  88.979  54.394  1.00  0.00           H  
ATOM   3038  N   LEU A 203      68.868  86.689  52.724  1.00  0.00           N  
ATOM   3039  CA  LEU A 203      69.280  85.497  52.062  1.00  0.00           C  
ATOM   3040  C   LEU A 203      68.206  84.868  51.238  1.00  0.00           C  
ATOM   3041  O   LEU A 203      68.281  84.901  50.009  1.00  0.00           O  
ATOM   3042  CB  LEU A 203      69.799  84.425  53.038  1.00  0.00           C  
ATOM   3043  CG  LEU A 203      70.981  83.538  52.600  1.00  0.00           C  
ATOM   3044  CD1 LEU A 203      71.392  82.525  53.676  1.00  0.00           C  
ATOM   3045  CD2 LEU A 203      70.700  82.787  51.283  1.00  0.00           C  
ATOM   3046  HN  LEU A 203      68.150  86.552  53.407  1.00  0.00           H  
ATOM   3047  HA  LEU A 203      70.105  85.658  51.389  1.00  0.00           H  
ATOM   3048  HB1 LEU A 203      69.006  83.758  53.438  1.00  0.00           H  
ATOM   3049  HB2 LEU A 203      70.197  84.870  53.978  1.00  0.00           H  
ATOM   3050  HG  LEU A 203      71.873  84.193  52.452  1.00  0.00           H  
ATOM   3051 1HD1 LEU A 203      72.194  81.931  53.198  1.00  0.00           H  
ATOM   3052 2HD1 LEU A 203      70.561  81.840  53.962  1.00  0.00           H  
ATOM   3053 3HD1 LEU A 203      71.828  82.894  54.630  1.00  0.00           H  
ATOM   3054 1HD2 LEU A 203      70.637  83.517  50.446  1.00  0.00           H  
ATOM   3055 2HD2 LEU A 203      71.480  82.035  51.046  1.00  0.00           H  
ATOM   3056 3HD2 LEU A 203      69.752  82.203  51.295  1.00  0.00           H  
ATOM   3057  N   VAL A 204      67.208  84.210  51.849  1.00  0.00           N  
ATOM   3058  CA  VAL A 204      66.292  83.293  51.244  1.00  0.00           C  
ATOM   3059  C   VAL A 204      65.426  83.783  50.128  1.00  0.00           C  
ATOM   3060  O   VAL A 204      65.214  82.990  49.210  1.00  0.00           O  
ATOM   3061  CB  VAL A 204      65.514  82.613  52.329  1.00  0.00           C  
ATOM   3062  CG1 VAL A 204      66.137  81.225  52.564  1.00  0.00           C  
ATOM   3063  CG2 VAL A 204      63.983  82.505  52.178  1.00  0.00           C  
ATOM   3064  HN  VAL A 204      67.251  84.308  52.837  1.00  0.00           H  
ATOM   3065  HA  VAL A 204      66.993  82.626  50.767  1.00  0.00           H  
ATOM   3066  HB  VAL A 204      65.653  83.176  53.272  1.00  0.00           H  
ATOM   3067 1HG1 VAL A 204      66.034  80.607  51.645  1.00  0.00           H  
ATOM   3068 2HG1 VAL A 204      67.215  81.318  52.821  1.00  0.00           H  
ATOM   3069 3HG1 VAL A 204      65.598  80.701  53.390  1.00  0.00           H  
ATOM   3070 1HG2 VAL A 204      63.756  82.031  51.195  1.00  0.00           H  
ATOM   3071 2HG2 VAL A 204      63.543  81.912  53.004  1.00  0.00           H  
ATOM   3072 3HG2 VAL A 204      63.522  83.514  52.133  1.00  0.00           H  
ATOM   3073  N   LEU A 205      64.864  85.000  50.011  1.00  0.00           N  
ATOM   3074  CA  LEU A 205      64.092  85.411  48.875  1.00  0.00           C  
ATOM   3075  C   LEU A 205      64.803  86.236  47.863  1.00  0.00           C  
ATOM   3076  O   LEU A 205      64.301  86.107  46.749  1.00  0.00           O  
ATOM   3077  CB  LEU A 205      62.746  86.083  49.208  1.00  0.00           C  
ATOM   3078  CG  LEU A 205      61.935  85.297  50.251  1.00  0.00           C  
ATOM   3079  CD1 LEU A 205      60.590  85.960  50.593  1.00  0.00           C  
ATOM   3080  CD2 LEU A 205      61.750  83.823  49.854  1.00  0.00           C  
ATOM   3081  HN  LEU A 205      64.892  85.605  50.792  1.00  0.00           H  
ATOM   3082  HA  LEU A 205      63.793  84.544  48.311  1.00  0.00           H  
ATOM   3083  HB1 LEU A 205      62.828  87.140  49.558  1.00  0.00           H  
ATOM   3084  HB2 LEU A 205      62.155  86.189  48.274  1.00  0.00           H  
ATOM   3085  HG  LEU A 205      62.523  85.282  51.203  1.00  0.00           H  
ATOM   3086 1HD1 LEU A 205      59.958  86.122  49.695  1.00  0.00           H  
ATOM   3087 2HD1 LEU A 205      60.819  86.899  51.150  1.00  0.00           H  
ATOM   3088 3HD1 LEU A 205      60.048  85.353  51.349  1.00  0.00           H  
ATOM   3089 1HD2 LEU A 205      61.149  83.330  50.643  1.00  0.00           H  
ATOM   3090 2HD2 LEU A 205      62.751  83.354  49.767  1.00  0.00           H  
ATOM   3091 3HD2 LEU A 205      61.275  83.710  48.853  1.00  0.00           H  
ATOM   3092  N   PRO A 206      65.943  86.829  48.061  1.00  0.00           N  
ATOM   3093  CA  PRO A 206      66.896  87.069  47.007  1.00  0.00           C  
ATOM   3094  C   PRO A 206      67.440  85.775  46.480  1.00  0.00           C  
ATOM   3095  O   PRO A 206      67.526  85.719  45.263  1.00  0.00           O  
ATOM   3096  CB  PRO A 206      67.881  88.075  47.618  1.00  0.00           C  
ATOM   3097  CG  PRO A 206      67.077  88.753  48.728  1.00  0.00           C  
ATOM   3098  CD  PRO A 206      66.179  87.621  49.253  1.00  0.00           C  
ATOM   3099  HA  PRO A 206      66.365  87.497  46.177  1.00  0.00           H  
ATOM   3100  HB1 PRO A 206      68.274  88.804  46.877  1.00  0.00           H  
ATOM   3101  HB2 PRO A 206      68.810  87.586  47.986  1.00  0.00           H  
ATOM   3102  HG1 PRO A 206      66.476  89.574  48.289  1.00  0.00           H  
ATOM   3103  HG2 PRO A 206      67.805  89.125  49.490  1.00  0.00           H  
ATOM   3104  HD1 PRO A 206      66.696  86.978  50.003  1.00  0.00           H  
ATOM   3105  HD2 PRO A 206      65.235  88.034  49.658  1.00  0.00           H  
ATOM   3106  N   LEU A 207      67.745  84.753  47.304  1.00  0.00           N  
ATOM   3107  CA  LEU A 207      68.001  83.425  46.859  1.00  0.00           C  
ATOM   3108  C   LEU A 207      66.870  82.771  46.140  1.00  0.00           C  
ATOM   3109  O   LEU A 207      67.068  82.069  45.152  1.00  0.00           O  
ATOM   3110  CB  LEU A 207      68.463  82.460  47.969  1.00  0.00           C  
ATOM   3111  CG  LEU A 207      68.609  80.959  47.646  1.00  0.00           C  
ATOM   3112  CD1 LEU A 207      69.095  80.129  48.848  1.00  0.00           C  
ATOM   3113  CD2 LEU A 207      69.646  80.754  46.535  1.00  0.00           C  
ATOM   3114  HN  LEU A 207      67.677  84.847  48.291  1.00  0.00           H  
ATOM   3115  HA  LEU A 207      68.774  83.568  46.121  1.00  0.00           H  
ATOM   3116  HB1 LEU A 207      69.423  82.744  48.454  1.00  0.00           H  
ATOM   3117  HB2 LEU A 207      67.653  82.514  48.723  1.00  0.00           H  
ATOM   3118  HG  LEU A 207      67.658  80.527  47.274  1.00  0.00           H  
ATOM   3119 1HD1 LEU A 207      69.208  79.050  48.608  1.00  0.00           H  
ATOM   3120 2HD1 LEU A 207      68.269  80.151  49.600  1.00  0.00           H  
ATOM   3121 3HD1 LEU A 207      69.994  80.548  49.355  1.00  0.00           H  
ATOM   3122 1HD2 LEU A 207      69.736  79.645  46.464  1.00  0.00           H  
ATOM   3123 2HD2 LEU A 207      69.302  81.224  45.592  1.00  0.00           H  
ATOM   3124 3HD2 LEU A 207      70.624  81.198  46.819  1.00  0.00           H  
ATOM   3125  N   LEU A 208      65.593  82.959  46.515  1.00  0.00           N  
ATOM   3126  CA  LEU A 208      64.524  82.422  45.730  1.00  0.00           C  
ATOM   3127  C   LEU A 208      64.379  83.172  44.453  1.00  0.00           C  
ATOM   3128  O   LEU A 208      64.031  82.551  43.449  1.00  0.00           O  
ATOM   3129  CB  LEU A 208      63.198  82.168  46.465  1.00  0.00           C  
ATOM   3130  CG  LEU A 208      63.363  80.928  47.358  1.00  0.00           C  
ATOM   3131  CD1 LEU A 208      61.978  80.604  47.957  1.00  0.00           C  
ATOM   3132  CD2 LEU A 208      63.899  79.700  46.608  1.00  0.00           C  
ATOM   3133  HN  LEU A 208      65.340  83.299  47.411  1.00  0.00           H  
ATOM   3134  HA  LEU A 208      64.859  81.478  45.320  1.00  0.00           H  
ATOM   3135  HB1 LEU A 208      63.019  83.057  47.113  1.00  0.00           H  
ATOM   3136  HB2 LEU A 208      62.356  82.005  45.760  1.00  0.00           H  
ATOM   3137  HG  LEU A 208      63.999  81.130  48.253  1.00  0.00           H  
ATOM   3138 1HD1 LEU A 208      61.762  81.507  48.560  1.00  0.00           H  
ATOM   3139 2HD1 LEU A 208      62.123  79.667  48.543  1.00  0.00           H  
ATOM   3140 3HD1 LEU A 208      61.167  80.554  47.204  1.00  0.00           H  
ATOM   3141 1HD2 LEU A 208      63.271  79.600  45.703  1.00  0.00           H  
ATOM   3142 2HD2 LEU A 208      63.779  78.770  47.208  1.00  0.00           H  
ATOM   3143 3HD2 LEU A 208      64.968  79.800  46.321  1.00  0.00           H  
ATOM   3144  N   VAL A 209      64.716  84.462  44.273  1.00  0.00           N  
ATOM   3145  CA  VAL A 209      64.899  85.042  42.979  1.00  0.00           C  
ATOM   3146  C   VAL A 209      66.023  84.482  42.172  1.00  0.00           C  
ATOM   3147  O   VAL A 209      66.018  84.434  40.945  1.00  0.00           O  
ATOM   3148  CB  VAL A 209      64.763  86.537  43.012  1.00  0.00           C  
ATOM   3149  CG1 VAL A 209      63.347  86.952  43.471  1.00  0.00           C  
ATOM   3150  CG2 VAL A 209      65.061  87.150  41.639  1.00  0.00           C  
ATOM   3151  HN  VAL A 209      64.906  85.077  45.030  1.00  0.00           H  
ATOM   3152  HA  VAL A 209      64.013  84.805  42.411  1.00  0.00           H  
ATOM   3153  HB  VAL A 209      65.512  86.941  43.726  1.00  0.00           H  
ATOM   3154 1HG1 VAL A 209      63.161  86.527  44.482  1.00  0.00           H  
ATOM   3155 2HG1 VAL A 209      63.235  88.056  43.460  1.00  0.00           H  
ATOM   3156 3HG1 VAL A 209      62.653  86.554  42.703  1.00  0.00           H  
ATOM   3157 1HG2 VAL A 209      64.740  88.216  41.537  1.00  0.00           H  
ATOM   3158 2HG2 VAL A 209      64.630  86.573  40.798  1.00  0.00           H  
ATOM   3159 3HG2 VAL A 209      66.163  87.177  41.517  1.00  0.00           H  
ATOM   3160  N   MET A 210      67.028  83.888  42.839  1.00  0.00           N  
ATOM   3161  CA  MET A 210      68.051  83.088  42.245  1.00  0.00           C  
ATOM   3162  C   MET A 210      67.641  81.679  41.986  1.00  0.00           C  
ATOM   3163  O   MET A 210      68.491  80.862  41.626  1.00  0.00           O  
ATOM   3164  CB  MET A 210      69.392  83.124  42.990  1.00  0.00           C  
ATOM   3165  CG  MET A 210      69.935  84.530  43.232  1.00  0.00           C  
ATOM   3166  SD  MET A 210      70.049  85.560  41.736  1.00  0.00           S  
ATOM   3167  CE  MET A 210      68.946  86.932  42.187  1.00  0.00           C  
ATOM   3168  HN  MET A 210      66.993  83.866  43.841  1.00  0.00           H  
ATOM   3169  HA  MET A 210      68.234  83.565  41.294  1.00  0.00           H  
ATOM   3170  HB1 MET A 210      69.186  82.584  43.940  1.00  0.00           H  
ATOM   3171  HB2 MET A 210      70.097  82.496  42.413  1.00  0.00           H  
ATOM   3172  HG1 MET A 210      70.923  84.425  43.733  1.00  0.00           H  
ATOM   3173  HG2 MET A 210      69.254  85.004  43.974  1.00  0.00           H  
ATOM   3174  HE1 MET A 210      68.587  87.430  41.263  1.00  0.00           H  
ATOM   3175  HE2 MET A 210      68.076  86.613  42.807  1.00  0.00           H  
ATOM   3176  HE3 MET A 210      69.489  87.690  42.777  1.00  0.00           H  
ATOM   3177  N   VAL A 211      66.331  81.352  42.040  1.00  0.00           N  
ATOM   3178  CA  VAL A 211      65.892  80.181  41.344  1.00  0.00           C  
ATOM   3179  C   VAL A 211      64.750  80.581  40.474  1.00  0.00           C  
ATOM   3180  O   VAL A 211      64.498  79.942  39.450  1.00  0.00           O  
ATOM   3181  CB  VAL A 211      65.606  79.036  42.261  1.00  0.00           C  
ATOM   3182  CG1 VAL A 211      66.047  77.745  41.543  1.00  0.00           C  
ATOM   3183  CG2 VAL A 211      64.178  79.007  42.813  1.00  0.00           C  
ATOM   3184  HN  VAL A 211      65.673  81.933  42.502  1.00  0.00           H  
ATOM   3185  HA  VAL A 211      66.577  79.868  40.561  1.00  0.00           H  
ATOM   3186  HB  VAL A 211      66.345  79.118  43.097  1.00  0.00           H  
ATOM   3187 1HG1 VAL A 211      66.343  76.952  42.263  1.00  0.00           H  
ATOM   3188 2HG1 VAL A 211      65.223  77.245  40.994  1.00  0.00           H  
ATOM   3189 3HG1 VAL A 211      66.879  77.886  40.820  1.00  0.00           H  
ATOM   3190 1HG2 VAL A 211      64.030  79.929  43.413  1.00  0.00           H  
ATOM   3191 2HG2 VAL A 211      64.210  78.191  43.568  1.00  0.00           H  
ATOM   3192 3HG2 VAL A 211      63.370  78.847  42.072  1.00  0.00           H  
ATOM   3193  N   ILE A 212      63.983  81.621  40.830  1.00  0.00           N  
ATOM   3194  CA  ILE A 212      62.939  82.165  40.008  1.00  0.00           C  
ATOM   3195  C   ILE A 212      63.385  82.809  38.740  1.00  0.00           C  
ATOM   3196  O   ILE A 212      63.040  82.398  37.634  1.00  0.00           O  
ATOM   3197  CB  ILE A 212      61.984  82.959  40.851  1.00  0.00           C  
ATOM   3198  CG1 ILE A 212      60.774  82.109  41.291  1.00  0.00           C  
ATOM   3199  CG2 ILE A 212      61.488  84.306  40.297  1.00  0.00           C  
ATOM   3200  CD  ILE A 212      61.088  81.115  42.407  1.00  0.00           C  
ATOM   3201  HN  ILE A 212      64.085  82.017  41.741  1.00  0.00           H  
ATOM   3202  HA  ILE A 212      62.363  81.318  39.667  1.00  0.00           H  
ATOM   3203  HB  ILE A 212      62.459  83.263  41.799  1.00  0.00           H  
ATOM   3204 1HG1 ILE A 212      59.962  82.711  41.748  1.00  0.00           H  
ATOM   3205 2HG1 ILE A 212      60.340  81.590  40.409  1.00  0.00           H  
ATOM   3206 1HG2 ILE A 212      60.674  84.700  40.956  1.00  0.00           H  
ATOM   3207 2HG2 ILE A 212      62.321  85.036  40.242  1.00  0.00           H  
ATOM   3208 3HG2 ILE A 212      61.089  84.172  39.274  1.00  0.00           H  
ATOM   3209  HD1 ILE A 212      60.163  80.517  42.602  1.00  0.00           H  
ATOM   3210  HD2 ILE A 212      61.907  80.475  42.032  1.00  0.00           H  
ATOM   3211  HD3 ILE A 212      61.462  81.586  43.344  1.00  0.00           H  
ATOM   3212  N   CYS A 213      64.249  83.838  38.796  1.00  0.00           N  
ATOM   3213  CA  CYS A 213      64.769  84.515  37.655  1.00  0.00           C  
ATOM   3214  C   CYS A 213      65.958  83.808  37.106  1.00  0.00           C  
ATOM   3215  O   CYS A 213      66.331  83.991  35.956  1.00  0.00           O  
ATOM   3216  CB  CYS A 213      65.184  85.975  37.904  1.00  0.00           C  
ATOM   3217  SG  CYS A 213      63.693  86.923  38.320  1.00  0.00           S  
ATOM   3218  HN  CYS A 213      64.542  84.197  39.676  1.00  0.00           H  
ATOM   3219  HA  CYS A 213      64.009  84.552  36.886  1.00  0.00           H  
ATOM   3220  HB1 CYS A 213      65.749  86.462  37.071  1.00  0.00           H  
ATOM   3221  HB2 CYS A 213      65.900  85.984  38.749  1.00  0.00           H  
ATOM   3222  HG1 CYS A 213      63.391  87.169  37.042  1.00  0.00           H  
ATOM   3223  N   TYR A 214      66.628  82.953  37.914  1.00  0.00           N  
ATOM   3224  CA  TYR A 214      67.836  82.360  37.437  1.00  0.00           C  
ATOM   3225  C   TYR A 214      67.569  81.158  36.587  1.00  0.00           C  
ATOM   3226  O   TYR A 214      68.404  80.813  35.759  1.00  0.00           O  
ATOM   3227  CB  TYR A 214      68.881  82.206  38.557  1.00  0.00           C  
ATOM   3228  CG  TYR A 214      70.245  81.934  38.021  1.00  0.00           C  
ATOM   3229  CD1 TYR A 214      70.913  82.664  37.065  1.00  0.00           C  
ATOM   3230  CD2 TYR A 214      70.956  80.887  38.564  1.00  0.00           C  
ATOM   3231  CE1 TYR A 214      72.126  82.303  36.536  1.00  0.00           C  
ATOM   3232  CE2 TYR A 214      72.147  80.453  38.043  1.00  0.00           C  
ATOM   3233  CZ  TYR A 214      72.733  81.161  37.019  1.00  0.00           C  
ATOM   3234  OH  TYR A 214      73.926  80.646  36.489  1.00  0.00           O  
ATOM   3235  HN  TYR A 214      66.272  82.817  38.835  1.00  0.00           H  
ATOM   3236  HA  TYR A 214      68.324  83.115  36.835  1.00  0.00           H  
ATOM   3237  HB1 TYR A 214      68.998  83.160  39.102  1.00  0.00           H  
ATOM   3238  HB2 TYR A 214      68.569  81.415  39.277  1.00  0.00           H  
ATOM   3239  HD1 TYR A 214      70.481  83.536  36.593  1.00  0.00           H  
ATOM   3240  HD2 TYR A 214      70.471  80.256  39.285  1.00  0.00           H  
ATOM   3241  HE1 TYR A 214      72.626  82.864  35.756  1.00  0.00           H  
ATOM   3242  HE2 TYR A 214      72.596  79.530  38.407  1.00  0.00           H  
ATOM   3243  HH  TYR A 214      73.862  80.839  35.546  1.00  0.00           H  
ATOM   3244  N   SER A 215      66.359  80.570  36.583  1.00  0.00           N  
ATOM   3245  CA  SER A 215      66.058  79.562  35.608  1.00  0.00           C  
ATOM   3246  C   SER A 215      65.468  80.186  34.388  1.00  0.00           C  
ATOM   3247  O   SER A 215      65.793  79.780  33.269  1.00  0.00           O  
ATOM   3248  CB  SER A 215      65.148  78.471  36.202  1.00  0.00           C  
ATOM   3249  OG  SER A 215      65.166  77.267  35.441  1.00  0.00           O  
ATOM   3250  HN  SER A 215      65.614  80.751  37.221  1.00  0.00           H  
ATOM   3251  HA  SER A 215      66.938  79.042  35.278  1.00  0.00           H  
ATOM   3252  HB1 SER A 215      65.557  78.304  37.218  1.00  0.00           H  
ATOM   3253  HB2 SER A 215      64.095  78.802  36.275  1.00  0.00           H  
ATOM   3254  HG1 SER A 215      64.466  77.436  34.817  1.00  0.00           H  
ATOM   3255  N   GLY A 216      64.592  81.188  34.563  1.00  0.00           N  
ATOM   3256  CA  GLY A 216      63.956  81.951  33.529  1.00  0.00           C  
ATOM   3257  C   GLY A 216      64.915  82.607  32.592  1.00  0.00           C  
ATOM   3258  O   GLY A 216      64.731  82.517  31.379  1.00  0.00           O  
ATOM   3259  HN  GLY A 216      64.224  81.302  35.481  1.00  0.00           H  
ATOM   3260  HA1 GLY A 216      63.448  82.735  34.054  1.00  0.00           H  
ATOM   3261  HA2 GLY A 216      63.383  81.299  32.895  1.00  0.00           H  
ATOM   3262  N   ILE A 217      65.950  83.276  33.131  1.00  0.00           N  
ATOM   3263  CA  ILE A 217      67.099  83.770  32.436  1.00  0.00           C  
ATOM   3264  C   ILE A 217      67.972  82.719  31.849  1.00  0.00           C  
ATOM   3265  O   ILE A 217      68.486  82.942  30.753  1.00  0.00           O  
ATOM   3266  CB  ILE A 217      67.921  84.641  33.344  1.00  0.00           C  
ATOM   3267  CG1 ILE A 217      68.741  85.645  32.531  1.00  0.00           C  
ATOM   3268  CG2 ILE A 217      68.781  83.824  34.331  1.00  0.00           C  
ATOM   3269  CD  ILE A 217      69.591  86.520  33.452  1.00  0.00           C  
ATOM   3270  HN  ILE A 217      65.928  83.315  34.133  1.00  0.00           H  
ATOM   3271  HA  ILE A 217      66.647  84.391  31.682  1.00  0.00           H  
ATOM   3272  HB  ILE A 217      67.307  85.244  34.051  1.00  0.00           H  
ATOM   3273 1HG1 ILE A 217      68.013  86.328  32.031  1.00  0.00           H  
ATOM   3274 2HG1 ILE A 217      69.429  85.202  31.780  1.00  0.00           H  
ATOM   3275 1HG2 ILE A 217      68.168  82.999  34.750  1.00  0.00           H  
ATOM   3276 2HG2 ILE A 217      69.676  83.383  33.841  1.00  0.00           H  
ATOM   3277 3HG2 ILE A 217      69.100  84.478  35.171  1.00  0.00           H  
ATOM   3278  HD1 ILE A 217      68.980  86.934  34.282  1.00  0.00           H  
ATOM   3279  HD2 ILE A 217      69.911  87.395  32.852  1.00  0.00           H  
ATOM   3280  HD3 ILE A 217      70.448  86.025  33.943  1.00  0.00           H  
ATOM   3281  N   LEU A 218      68.208  81.605  32.566  1.00  0.00           N  
ATOM   3282  CA  LEU A 218      69.146  80.587  32.197  1.00  0.00           C  
ATOM   3283  C   LEU A 218      68.580  79.785  31.073  1.00  0.00           C  
ATOM   3284  O   LEU A 218      69.298  79.065  30.387  1.00  0.00           O  
ATOM   3285  CB  LEU A 218      69.627  79.686  33.348  1.00  0.00           C  
ATOM   3286  CG  LEU A 218      70.562  78.517  32.999  1.00  0.00           C  
ATOM   3287  CD1 LEU A 218      71.133  77.902  34.298  1.00  0.00           C  
ATOM   3288  CD2 LEU A 218      71.831  78.914  32.237  1.00  0.00           C  
ATOM   3289  HN  LEU A 218      67.788  81.511  33.460  1.00  0.00           H  
ATOM   3290  HA  LEU A 218      69.963  81.115  31.740  1.00  0.00           H  
ATOM   3291  HB1 LEU A 218      68.773  79.328  33.950  1.00  0.00           H  
ATOM   3292  HB2 LEU A 218      70.193  80.338  34.051  1.00  0.00           H  
ATOM   3293  HG  LEU A 218      70.076  77.676  32.456  1.00  0.00           H  
ATOM   3294 1HD1 LEU A 218      71.415  76.836  34.175  1.00  0.00           H  
ATOM   3295 2HD1 LEU A 218      71.955  78.549  34.665  1.00  0.00           H  
ATOM   3296 3HD1 LEU A 218      70.302  77.974  35.029  1.00  0.00           H  
ATOM   3297 1HD2 LEU A 218      71.674  79.001  31.145  1.00  0.00           H  
ATOM   3298 2HD2 LEU A 218      72.234  79.842  32.690  1.00  0.00           H  
ATOM   3299 3HD2 LEU A 218      72.519  78.047  32.364  1.00  0.00           H  
ATOM   3300  N   LYS A 219      67.283  79.874  30.752  1.00  0.00           N  
ATOM   3301  CA  LYS A 219      66.708  79.351  29.555  1.00  0.00           C  
ATOM   3302  C   LYS A 219      67.505  79.861  28.403  1.00  0.00           C  
ATOM   3303  O   LYS A 219      67.970  79.095  27.562  1.00  0.00           O  
ATOM   3304  CB  LYS A 219      65.214  79.671  29.393  1.00  0.00           C  
ATOM   3305  CG  LYS A 219      64.451  78.342  29.320  1.00  0.00           C  
ATOM   3306  CD  LYS A 219      64.587  77.459  30.548  1.00  0.00           C  
ATOM   3307  CE  LYS A 219      63.539  76.339  30.625  1.00  0.00           C  
ATOM   3308  NZ  LYS A 219      63.534  75.631  31.928  1.00  0.00           N1+
ATOM   3309  HN  LYS A 219      66.613  80.276  31.375  1.00  0.00           H  
ATOM   3310  HA  LYS A 219      66.832  78.277  29.506  1.00  0.00           H  
ATOM   3311  HB1 LYS A 219      64.861  80.221  30.298  1.00  0.00           H  
ATOM   3312  HB2 LYS A 219      65.050  80.184  28.418  1.00  0.00           H  
ATOM   3313  HG1 LYS A 219      64.609  77.737  28.407  1.00  0.00           H  
ATOM   3314  HG2 LYS A 219      63.367  78.597  29.291  1.00  0.00           H  
ATOM   3315  HD1 LYS A 219      64.526  78.116  31.440  1.00  0.00           H  
ATOM   3316  HD2 LYS A 219      65.602  77.015  30.602  1.00  0.00           H  
ATOM   3317  HE1 LYS A 219      63.723  75.648  29.765  1.00  0.00           H  
ATOM   3318  HE2 LYS A 219      62.567  76.859  30.554  1.00  0.00           H  
ATOM   3319  HZ1 LYS A 219      62.860  74.855  31.768  1.00  0.00           H  
ATOM   3320  HZ2 LYS A 219      64.487  75.325  32.226  1.00  0.00           H  
ATOM   3321  HZ3 LYS A 219      63.166  76.295  32.639  1.00  0.00           H  
ATOM   3322  N   THR A 220      67.821  81.170  28.301  1.00  0.00           N  
ATOM   3323  CA  THR A 220      68.413  81.774  27.148  1.00  0.00           C  
ATOM   3324  C   THR A 220      69.901  81.702  27.146  1.00  0.00           C  
ATOM   3325  O   THR A 220      70.575  82.079  26.184  1.00  0.00           O  
ATOM   3326  CB  THR A 220      68.043  83.215  26.948  1.00  0.00           C  
ATOM   3327  CG2 THR A 220      66.512  83.317  27.137  1.00  0.00           C  
ATOM   3328  OG1 THR A 220      68.603  84.134  27.879  1.00  0.00           O  
ATOM   3329  HN  THR A 220      67.460  81.784  29.003  1.00  0.00           H  
ATOM   3330  HA  THR A 220      68.036  81.293  26.251  1.00  0.00           H  
ATOM   3331  HB  THR A 220      68.363  83.597  25.961  1.00  0.00           H  
ATOM   3332  HG1 THR A 220      68.309  83.803  28.727  1.00  0.00           H  
ATOM   3333 1HG2 THR A 220      66.232  83.122  28.186  1.00  0.00           H  
ATOM   3334 2HG2 THR A 220      66.165  84.335  26.851  1.00  0.00           H  
ATOM   3335 3HG2 THR A 220      66.048  82.567  26.454  1.00  0.00           H  
ATOM   3336  N   LEU A 221      70.400  81.206  28.295  1.00  0.00           N  
ATOM   3337  CA  LEU A 221      71.808  81.057  28.497  1.00  0.00           C  
ATOM   3338  C   LEU A 221      72.182  79.612  28.457  1.00  0.00           C  
ATOM   3339  O   LEU A 221      73.339  79.197  28.575  1.00  0.00           O  
ATOM   3340  CB  LEU A 221      72.221  81.594  29.879  1.00  0.00           C  
ATOM   3341  CG  LEU A 221      71.959  83.097  30.050  1.00  0.00           C  
ATOM   3342  CD1 LEU A 221      71.785  83.471  31.537  1.00  0.00           C  
ATOM   3343  CD2 LEU A 221      73.064  83.826  29.279  1.00  0.00           C  
ATOM   3344  HN  LEU A 221      69.798  81.046  29.071  1.00  0.00           H  
ATOM   3345  HA  LEU A 221      72.375  81.618  27.764  1.00  0.00           H  
ATOM   3346  HB1 LEU A 221      73.257  81.298  30.145  1.00  0.00           H  
ATOM   3347  HB2 LEU A 221      71.619  81.009  30.599  1.00  0.00           H  
ATOM   3348  HG  LEU A 221      70.978  83.355  29.589  1.00  0.00           H  
ATOM   3349 1HD1 LEU A 221      71.698  84.580  31.578  1.00  0.00           H  
ATOM   3350 2HD1 LEU A 221      70.930  82.969  32.040  1.00  0.00           H  
ATOM   3351 3HD1 LEU A 221      72.723  83.188  32.055  1.00  0.00           H  
ATOM   3352 1HD2 LEU A 221      74.077  83.467  29.553  1.00  0.00           H  
ATOM   3353 2HD2 LEU A 221      73.038  84.925  29.437  1.00  0.00           H  
ATOM   3354 3HD2 LEU A 221      72.942  83.636  28.193  1.00  0.00           H  
ATOM   3355  N   LEU A 222      71.171  78.762  28.214  1.00  0.00           N  
ATOM   3356  CA  LEU A 222      71.462  77.355  28.145  1.00  0.00           C  
ATOM   3357  C   LEU A 222      70.871  76.739  26.926  1.00  0.00           C  
ATOM   3358  O   LEU A 222      71.380  75.715  26.494  1.00  0.00           O  
ATOM   3359  CB  LEU A 222      70.963  76.542  29.349  1.00  0.00           C  
ATOM   3360  CG  LEU A 222      71.857  75.332  29.680  1.00  0.00           C  
ATOM   3361  CD1 LEU A 222      71.424  74.701  31.010  1.00  0.00           C  
ATOM   3362  CD2 LEU A 222      73.347  75.677  29.845  1.00  0.00           C  
ATOM   3363  HN  LEU A 222      70.236  79.106  28.208  1.00  0.00           H  
ATOM   3364  HA  LEU A 222      72.529  77.208  28.091  1.00  0.00           H  
ATOM   3365  HB1 LEU A 222      69.901  76.261  29.186  1.00  0.00           H  
ATOM   3366  HB2 LEU A 222      70.923  77.201  30.233  1.00  0.00           H  
ATOM   3367  HG  LEU A 222      71.812  74.572  28.869  1.00  0.00           H  
ATOM   3368 1HD1 LEU A 222      71.480  75.462  31.812  1.00  0.00           H  
ATOM   3369 2HD1 LEU A 222      70.404  74.247  30.953  1.00  0.00           H  
ATOM   3370 3HD1 LEU A 222      72.175  73.904  31.222  1.00  0.00           H  
ATOM   3371 1HD2 LEU A 222      73.872  75.935  28.899  1.00  0.00           H  
ATOM   3372 2HD2 LEU A 222      73.836  74.781  30.273  1.00  0.00           H  
ATOM   3373 3HD2 LEU A 222      73.493  76.469  30.616  1.00  0.00           H  
ATOM   3374  N   ARG A 223      69.926  77.379  26.204  1.00  0.00           N  
ATOM   3375  CA  ARG A 223      69.815  77.273  24.787  1.00  0.00           C  
ATOM   3376  C   ARG A 223      70.502  78.532  24.381  1.00  0.00           C  
ATOM   3377  O   ARG A 223      69.969  79.600  24.690  1.00  0.00           O  
ATOM   3378  CB  ARG A 223      68.351  77.097  24.352  1.00  0.00           C  
ATOM   3379  CG  ARG A 223      67.429  78.314  24.500  1.00  0.00           C  
ATOM   3380  CD  ARG A 223      65.905  78.139  24.462  1.00  0.00           C  
ATOM   3381  NE  ARG A 223      65.475  77.159  25.503  1.00  0.00           N  
ATOM   3382  CZ  ARG A 223      64.148  76.904  25.736  1.00  0.00           C  
ATOM   3383  NH1 ARG A 223      63.854  75.794  26.481  1.00  0.00           N1+
ATOM   3384  NH2 ARG A 223      63.139  77.568  25.117  1.00  0.00           N  
ATOM   3385  HN  ARG A 223      69.395  78.107  26.627  1.00  0.00           H  
ATOM   3386  HA  ARG A 223      70.450  76.489  24.415  1.00  0.00           H  
ATOM   3387  HB1 ARG A 223      67.916  76.299  24.989  1.00  0.00           H  
ATOM   3388  HB2 ARG A 223      68.312  76.686  23.327  1.00  0.00           H  
ATOM   3389  HG1 ARG A 223      67.657  78.917  25.402  1.00  0.00           H  
ATOM   3390  HG2 ARG A 223      67.661  79.021  23.673  1.00  0.00           H  
ATOM   3391  HD1 ARG A 223      65.419  79.101  24.736  1.00  0.00           H  
ATOM   3392  HD2 ARG A 223      65.638  77.760  23.454  1.00  0.00           H  
ATOM   3393  HE  ARG A 223      66.084  76.541  25.991  1.00  0.00           H  
ATOM   3394 1HH1 ARG A 223      64.632  75.255  26.804  1.00  0.00           H  
ATOM   3395 2HH1 ARG A 223      62.892  75.509  26.438  1.00  0.00           H  
ATOM   3396 1HH2 ARG A 223      62.211  77.284  25.349  1.00  0.00           H  
ATOM   3397 2HH2 ARG A 223      63.339  78.070  24.278  1.00  0.00           H  
ATOM   3398  N   CYS A 224      71.732  78.525  23.830  1.00  0.00           N  
ATOM   3399  CA  CYS A 224      72.369  79.782  23.630  1.00  0.00           C  
ATOM   3400  C   CYS A 224      73.097  79.836  22.335  1.00  0.00           C  
ATOM   3401  O   CYS A 224      74.005  79.049  22.070  1.00  0.00           O  
ATOM   3402  CB  CYS A 224      73.363  80.085  24.771  1.00  0.00           C  
ATOM   3403  SG  CYS A 224      74.508  78.738  25.208  1.00  0.00           S  
ATOM   3404  HN  CYS A 224      72.249  77.718  23.557  1.00  0.00           H  
ATOM   3405  HA  CYS A 224      71.644  80.578  23.671  1.00  0.00           H  
ATOM   3406  HB1 CYS A 224      73.989  80.977  24.543  1.00  0.00           H  
ATOM   3407  HB2 CYS A 224      72.708  80.253  25.649  1.00  0.00           H  
ATOM   3408  HG1 CYS A 224      75.452  79.183  24.393  1.00  0.00           H  
ATOM   3409  N   ARG A 225      72.794  80.889  21.551  1.00  0.00           N  
ATOM   3410  CA  ARG A 225      73.782  81.430  20.669  1.00  0.00           C  
ATOM   3411  C   ARG A 225      74.888  81.943  21.528  1.00  0.00           C  
ATOM   3412  O   ARG A 225      74.662  82.631  22.514  1.00  0.00           O  
ATOM   3413  CB  ARG A 225      73.135  82.529  19.821  1.00  0.00           C  
ATOM   3414  CG  ARG A 225      72.794  83.842  20.539  1.00  0.00           C  
ATOM   3415  CD  ARG A 225      72.022  84.833  19.659  1.00  0.00           C  
ATOM   3416  NE  ARG A 225      72.996  85.595  18.834  1.00  0.00           N  
ATOM   3417  CZ  ARG A 225      73.181  85.327  17.508  1.00  0.00           C  
ATOM   3418  NH1 ARG A 225      74.366  85.739  16.969  1.00  0.00           N1+
ATOM   3419  NH2 ARG A 225      72.290  84.682  16.702  1.00  0.00           N  
ATOM   3420  HN  ARG A 225      71.928  81.367  21.692  1.00  0.00           H  
ATOM   3421  HA  ARG A 225      74.083  80.607  20.033  1.00  0.00           H  
ATOM   3422  HB1 ARG A 225      72.182  82.146  19.409  1.00  0.00           H  
ATOM   3423  HB2 ARG A 225      73.818  82.809  18.992  1.00  0.00           H  
ATOM   3424  HG1 ARG A 225      72.113  83.602  21.388  1.00  0.00           H  
ATOM   3425  HG2 ARG A 225      73.641  84.374  21.010  1.00  0.00           H  
ATOM   3426  HD1 ARG A 225      71.527  85.561  20.327  1.00  0.00           H  
ATOM   3427  HD2 ARG A 225      71.219  84.355  19.072  1.00  0.00           H  
ATOM   3428  HE  ARG A 225      73.458  86.426  19.123  1.00  0.00           H  
ATOM   3429 1HH1 ARG A 225      75.162  85.712  17.570  1.00  0.00           H  
ATOM   3430 2HH1 ARG A 225      74.547  85.429  16.045  1.00  0.00           H  
ATOM   3431 1HH2 ARG A 225      72.478  84.684  15.716  1.00  0.00           H  
ATOM   3432 2HH2 ARG A 225      71.321  84.864  16.846  1.00  0.00           H  
ATOM   3433  N   ASN A 226      76.149  81.612  21.194  1.00  0.00           N  
ATOM   3434  CA  ASN A 226      77.288  82.026  21.946  1.00  0.00           C  
ATOM   3435  C   ASN A 226      77.758  83.335  21.417  1.00  0.00           C  
ATOM   3436  O   ASN A 226      78.851  83.625  20.940  1.00  0.00           O  
ATOM   3437  CB  ASN A 226      78.391  80.959  22.035  1.00  0.00           C  
ATOM   3438  CG  ASN A 226      78.069  80.056  23.207  1.00  0.00           C  
ATOM   3439  ND2 ASN A 226      79.046  79.191  23.583  1.00  0.00           N  
ATOM   3440  OD1 ASN A 226      76.961  80.068  23.741  1.00  0.00           O  
ATOM   3441  HN  ASN A 226      76.294  81.008  20.410  1.00  0.00           H  
ATOM   3442  HA  ASN A 226      76.885  82.288  22.918  1.00  0.00           H  
ATOM   3443  HB1 ASN A 226      78.445  80.410  21.071  1.00  0.00           H  
ATOM   3444  HB2 ASN A 226      79.389  81.403  22.220  1.00  0.00           H  
ATOM   3445 1HD2 ASN A 226      79.983  79.467  23.372  1.00  0.00           H  
ATOM   3446 2HD2 ASN A 226      78.800  78.519  24.289  1.00  0.00           H  
ATOM   3447  N   GLU A 227      76.778  84.251  21.523  1.00  0.00           N  
ATOM   3448  CA  GLU A 227      77.084  85.648  21.409  1.00  0.00           C  
ATOM   3449  C   GLU A 227      77.094  86.044  22.844  1.00  0.00           C  
ATOM   3450  O   GLU A 227      76.103  85.954  23.571  1.00  0.00           O  
ATOM   3451  CB  GLU A 227      75.903  86.360  20.733  1.00  0.00           C  
ATOM   3452  CG  GLU A 227      75.958  87.890  20.724  1.00  0.00           C  
ATOM   3453  CD  GLU A 227      74.567  88.500  20.782  1.00  0.00           C  
ATOM   3454  OE1 GLU A 227      73.589  87.763  20.461  1.00  0.00           O  
ATOM   3455  OE2 GLU A 227      74.444  89.683  21.191  1.00  0.00           O1-
ATOM   3456  HN  GLU A 227      75.873  83.961  21.838  1.00  0.00           H  
ATOM   3457  HA  GLU A 227      78.047  85.761  20.941  1.00  0.00           H  
ATOM   3458  HB1 GLU A 227      75.007  85.995  21.261  1.00  0.00           H  
ATOM   3459  HB2 GLU A 227      75.773  85.948  19.709  1.00  0.00           H  
ATOM   3460  HG1 GLU A 227      76.517  88.305  19.851  1.00  0.00           H  
ATOM   3461  HG2 GLU A 227      76.548  88.346  21.552  1.00  0.00           H  
ATOM   3462  N   LYS A 228      78.275  86.359  23.410  1.00  0.00           N  
ATOM   3463  CA  LYS A 228      78.359  86.350  24.836  1.00  0.00           C  
ATOM   3464  C   LYS A 228      78.354  87.656  25.537  1.00  0.00           C  
ATOM   3465  O   LYS A 228      78.389  87.707  26.766  1.00  0.00           O  
ATOM   3466  CB  LYS A 228      79.512  85.418  25.270  1.00  0.00           C  
ATOM   3467  CG  LYS A 228      79.038  83.964  25.206  1.00  0.00           C  
ATOM   3468  CD  LYS A 228      80.082  82.990  25.761  1.00  0.00           C  
ATOM   3469  CE  LYS A 228      80.270  83.138  27.266  1.00  0.00           C  
ATOM   3470  NZ  LYS A 228      80.984  81.971  27.830  1.00  0.00           N1+
ATOM   3471  HN  LYS A 228      79.097  86.583  22.887  1.00  0.00           H  
ATOM   3472  HA  LYS A 228      77.469  85.924  25.284  1.00  0.00           H  
ATOM   3473  HB1 LYS A 228      79.949  85.677  26.256  1.00  0.00           H  
ATOM   3474  HB2 LYS A 228      80.296  85.510  24.483  1.00  0.00           H  
ATOM   3475  HG1 LYS A 228      78.854  83.776  24.125  1.00  0.00           H  
ATOM   3476  HG2 LYS A 228      78.158  83.837  25.874  1.00  0.00           H  
ATOM   3477  HD1 LYS A 228      81.036  83.019  25.192  1.00  0.00           H  
ATOM   3478  HD2 LYS A 228      79.635  82.001  25.535  1.00  0.00           H  
ATOM   3479  HE1 LYS A 228      79.297  83.207  27.802  1.00  0.00           H  
ATOM   3480  HE2 LYS A 228      80.839  84.072  27.464  1.00  0.00           H  
ATOM   3481  HZ1 LYS A 228      81.401  82.206  28.753  1.00  0.00           H  
ATOM   3482  HZ2 LYS A 228      80.318  81.182  27.922  1.00  0.00           H  
ATOM   3483  HZ3 LYS A 228      81.734  81.689  27.173  1.00  0.00           H  
ATOM   3484  N   LYS A 229      78.282  88.811  24.845  1.00  0.00           N  
ATOM   3485  CA  LYS A 229      78.520  89.997  25.602  1.00  0.00           C  
ATOM   3486  C   LYS A 229      77.358  90.472  26.396  1.00  0.00           C  
ATOM   3487  O   LYS A 229      77.502  91.197  27.379  1.00  0.00           O  
ATOM   3488  CB  LYS A 229      78.951  91.099  24.609  1.00  0.00           C  
ATOM   3489  CG  LYS A 229      79.407  92.402  25.265  1.00  0.00           C  
ATOM   3490  CD  LYS A 229      80.569  92.168  26.227  1.00  0.00           C  
ATOM   3491  CE  LYS A 229      81.291  93.514  26.376  1.00  0.00           C  
ATOM   3492  NZ  LYS A 229      82.129  93.637  27.593  1.00  0.00           N1+
ATOM   3493  HN  LYS A 229      78.295  88.841  23.851  1.00  0.00           H  
ATOM   3494  HA  LYS A 229      79.391  89.840  26.232  1.00  0.00           H  
ATOM   3495  HB1 LYS A 229      79.793  90.640  24.064  1.00  0.00           H  
ATOM   3496  HB2 LYS A 229      78.156  91.304  23.865  1.00  0.00           H  
ATOM   3497  HG1 LYS A 229      79.807  92.897  24.345  1.00  0.00           H  
ATOM   3498  HG2 LYS A 229      78.527  92.915  25.706  1.00  0.00           H  
ATOM   3499  HD1 LYS A 229      80.037  91.889  27.161  1.00  0.00           H  
ATOM   3500  HD2 LYS A 229      81.273  91.326  26.043  1.00  0.00           H  
ATOM   3501  HE1 LYS A 229      80.486  94.233  26.611  1.00  0.00           H  
ATOM   3502  HE2 LYS A 229      81.890  93.661  25.449  1.00  0.00           H  
ATOM   3503  HZ1 LYS A 229      81.473  93.561  28.393  1.00  0.00           H  
ATOM   3504  HZ2 LYS A 229      82.839  92.882  27.651  1.00  0.00           H  
ATOM   3505  HZ3 LYS A 229      82.626  94.546  27.514  1.00  0.00           H  
ATOM   3506  N   ARG A 230      76.147  89.958  26.100  1.00  0.00           N  
ATOM   3507  CA  ARG A 230      74.947  90.214  26.833  1.00  0.00           C  
ATOM   3508  C   ARG A 230      74.791  89.199  27.912  1.00  0.00           C  
ATOM   3509  O   ARG A 230      74.517  89.593  29.047  1.00  0.00           O  
ATOM   3510  CB  ARG A 230      73.738  90.099  25.880  1.00  0.00           C  
ATOM   3511  CG  ARG A 230      72.523  90.903  26.365  1.00  0.00           C  
ATOM   3512  CD  ARG A 230      71.212  90.301  25.859  1.00  0.00           C  
ATOM   3513  NE  ARG A 230      71.269  90.205  24.368  1.00  0.00           N  
ATOM   3514  CZ  ARG A 230      70.538  90.857  23.416  1.00  0.00           C  
ATOM   3515  NH1 ARG A 230      70.039  92.100  23.656  1.00  0.00           N1+
ATOM   3516  NH2 ARG A 230      70.443  90.244  22.196  1.00  0.00           N  
ATOM   3517  HN  ARG A 230      76.058  89.364  25.303  1.00  0.00           H  
ATOM   3518  HA  ARG A 230      74.971  91.204  27.248  1.00  0.00           H  
ATOM   3519  HB1 ARG A 230      74.062  90.584  24.933  1.00  0.00           H  
ATOM   3520  HB2 ARG A 230      73.369  89.061  25.753  1.00  0.00           H  
ATOM   3521  HG1 ARG A 230      72.582  91.952  26.030  1.00  0.00           H  
ATOM   3522  HG2 ARG A 230      72.518  90.886  27.471  1.00  0.00           H  
ATOM   3523  HD1 ARG A 230      71.084  89.297  26.328  1.00  0.00           H  
ATOM   3524  HD2 ARG A 230      70.336  90.921  26.118  1.00  0.00           H  
ATOM   3525  HE  ARG A 230      71.658  89.369  23.983  1.00  0.00           H  
ATOM   3526 1HH1 ARG A 230      69.471  92.547  22.972  1.00  0.00           H  
ATOM   3527 2HH1 ARG A 230      70.213  92.495  24.564  1.00  0.00           H  
ATOM   3528 1HH2 ARG A 230      69.809  90.642  21.526  1.00  0.00           H  
ATOM   3529 2HH2 ARG A 230      70.883  89.350  22.097  1.00  0.00           H  
ATOM   3530  N   HIS A 231      75.052  87.934  27.548  1.00  0.00           N  
ATOM   3531  CA  HIS A 231      75.086  86.829  28.456  1.00  0.00           C  
ATOM   3532  C   HIS A 231      76.174  86.809  29.479  1.00  0.00           C  
ATOM   3533  O   HIS A 231      75.985  86.386  30.620  1.00  0.00           O  
ATOM   3534  CB  HIS A 231      75.431  85.584  27.618  1.00  0.00           C  
ATOM   3535  CG  HIS A 231      74.568  85.226  26.450  1.00  0.00           C  
ATOM   3536  CD2 HIS A 231      74.726  84.042  25.783  1.00  0.00           C  
ATOM   3537  ND1 HIS A 231      73.442  85.890  26.001  1.00  0.00           N  
ATOM   3538  CE1 HIS A 231      72.977  85.133  25.027  1.00  0.00           C  
ATOM   3539  NE2 HIS A 231      73.710  83.993  24.849  1.00  0.00           N  
ATOM   3540  HN  HIS A 231      75.109  87.768  26.560  1.00  0.00           H  
ATOM   3541  HA  HIS A 231      74.142  86.699  28.957  1.00  0.00           H  
ATOM   3542  HB1 HIS A 231      75.406  84.636  28.197  1.00  0.00           H  
ATOM   3543  HB2 HIS A 231      76.408  85.697  27.110  1.00  0.00           H  
ATOM   3544  HD2 HIS A 231      75.485  83.274  25.876  1.00  0.00           H  
ATOM   3545  HE1 HIS A 231      72.127  85.374  24.388  1.00  0.00           H  
ATOM   3546  HE2 HIS A 231      73.626  83.301  24.134  1.00  0.00           H  
ATOM   3547  N   ARG A 232      77.374  87.318  29.171  1.00  0.00           N  
ATOM   3548  CA  ARG A 232      78.476  87.186  30.085  1.00  0.00           C  
ATOM   3549  C   ARG A 232      78.388  88.266  31.112  1.00  0.00           C  
ATOM   3550  O   ARG A 232      79.068  88.113  32.125  1.00  0.00           O  
ATOM   3551  CB  ARG A 232      79.788  87.215  29.280  1.00  0.00           C  
ATOM   3552  CG  ARG A 232      80.907  86.393  29.901  1.00  0.00           C  
ATOM   3553  CD  ARG A 232      82.115  87.251  30.295  1.00  0.00           C  
ATOM   3554  NE  ARG A 232      81.874  87.655  31.704  1.00  0.00           N  
ATOM   3555  CZ  ARG A 232      82.226  88.909  32.139  1.00  0.00           C  
ATOM   3556  NH1 ARG A 232      82.614  89.950  31.354  1.00  0.00           N1+
ATOM   3557  NH2 ARG A 232      82.226  89.141  33.484  1.00  0.00           N  
ATOM   3558  HN  ARG A 232      77.583  87.586  28.234  1.00  0.00           H  
ATOM   3559  HA  ARG A 232      78.342  86.295  30.673  1.00  0.00           H  
ATOM   3560  HB1 ARG A 232      79.556  86.651  28.358  1.00  0.00           H  
ATOM   3561  HB2 ARG A 232      80.064  88.274  29.087  1.00  0.00           H  
ATOM   3562  HG1 ARG A 232      80.613  85.698  30.723  1.00  0.00           H  
ATOM   3563  HG2 ARG A 232      81.294  85.729  29.102  1.00  0.00           H  
ATOM   3564  HD1 ARG A 232      83.089  86.710  30.276  1.00  0.00           H  
ATOM   3565  HD2 ARG A 232      82.189  88.165  29.670  1.00  0.00           H  
ATOM   3566  HE  ARG A 232      81.733  86.957  32.410  1.00  0.00           H  
ATOM   3567 1HH1 ARG A 232      82.521  90.893  31.668  1.00  0.00           H  
ATOM   3568 2HH1 ARG A 232      82.790  89.699  30.399  1.00  0.00           H  
ATOM   3569 1HH2 ARG A 232      81.813  88.445  34.072  1.00  0.00           H  
ATOM   3570 2HH2 ARG A 232      82.851  89.814  33.871  1.00  0.00           H  
ATOM   3571  N   ASP A 233      77.486  89.247  30.953  1.00  0.00           N  
ATOM   3572  CA  ASP A 233      77.279  90.231  31.968  1.00  0.00           C  
ATOM   3573  C   ASP A 233      76.448  89.645  33.057  1.00  0.00           C  
ATOM   3574  O   ASP A 233      76.311  90.186  34.154  1.00  0.00           O  
ATOM   3575  CB  ASP A 233      76.485  91.407  31.376  1.00  0.00           C  
ATOM   3576  CG  ASP A 233      77.356  92.389  30.599  1.00  0.00           C  
ATOM   3577  OD1 ASP A 233      76.830  93.078  29.676  1.00  0.00           O  
ATOM   3578  OD2 ASP A 233      78.524  92.617  30.994  1.00  0.00           O1-
ATOM   3579  HN  ASP A 233      76.919  89.389  30.142  1.00  0.00           H  
ATOM   3580  HA  ASP A 233      78.180  90.578  32.446  1.00  0.00           H  
ATOM   3581  HB1 ASP A 233      76.052  92.016  32.202  1.00  0.00           H  
ATOM   3582  HB2 ASP A 233      75.604  91.080  30.779  1.00  0.00           H  
ATOM   3583  N   VAL A 234      75.831  88.472  32.846  1.00  0.00           N  
ATOM   3584  CA  VAL A 234      75.292  87.732  33.945  1.00  0.00           C  
ATOM   3585  C   VAL A 234      76.337  87.036  34.749  1.00  0.00           C  
ATOM   3586  O   VAL A 234      76.127  86.752  35.926  1.00  0.00           O  
ATOM   3587  CB  VAL A 234      74.205  86.749  33.625  1.00  0.00           C  
ATOM   3588  CG1 VAL A 234      73.240  87.278  32.540  1.00  0.00           C  
ATOM   3589  CG2 VAL A 234      74.662  85.309  33.352  1.00  0.00           C  
ATOM   3590  HN  VAL A 234      75.867  87.984  31.980  1.00  0.00           H  
ATOM   3591  HA  VAL A 234      74.858  88.477  34.599  1.00  0.00           H  
ATOM   3592  HB  VAL A 234      73.595  86.692  34.550  1.00  0.00           H  
ATOM   3593 1HG1 VAL A 234      72.542  86.486  32.227  1.00  0.00           H  
ATOM   3594 2HG1 VAL A 234      72.676  88.191  32.847  1.00  0.00           H  
ATOM   3595 3HG1 VAL A 234      73.835  87.515  31.632  1.00  0.00           H  
ATOM   3596 1HG2 VAL A 234      75.342  85.256  32.476  1.00  0.00           H  
ATOM   3597 2HG2 VAL A 234      73.814  84.670  33.023  1.00  0.00           H  
ATOM   3598 3HG2 VAL A 234      75.124  84.823  34.237  1.00  0.00           H  
ATOM   3599  N   ARG A 235      77.548  86.875  34.187  1.00  0.00           N  
ATOM   3600  CA  ARG A 235      78.736  86.426  34.851  1.00  0.00           C  
ATOM   3601  C   ARG A 235      79.585  87.554  35.347  1.00  0.00           C  
ATOM   3602  O   ARG A 235      80.804  87.459  35.439  1.00  0.00           O  
ATOM   3603  CB  ARG A 235      79.510  85.417  33.983  1.00  0.00           C  
ATOM   3604  CG  ARG A 235      78.563  84.242  33.719  1.00  0.00           C  
ATOM   3605  CD  ARG A 235      79.263  82.878  33.660  1.00  0.00           C  
ATOM   3606  NE  ARG A 235      80.337  82.942  32.641  1.00  0.00           N  
ATOM   3607  CZ  ARG A 235      80.798  81.896  31.902  1.00  0.00           C  
ATOM   3608  NH1 ARG A 235      80.177  80.684  31.782  1.00  0.00           N1+
ATOM   3609  NH2 ARG A 235      81.965  82.090  31.212  1.00  0.00           N  
ATOM   3610  HN  ARG A 235      77.714  87.097  33.226  1.00  0.00           H  
ATOM   3611  HA  ARG A 235      78.551  85.858  35.743  1.00  0.00           H  
ATOM   3612  HB1 ARG A 235      79.755  85.891  33.018  1.00  0.00           H  
ATOM   3613  HB2 ARG A 235      80.433  85.092  34.499  1.00  0.00           H  
ATOM   3614  HG1 ARG A 235      77.765  84.187  34.495  1.00  0.00           H  
ATOM   3615  HG2 ARG A 235      78.032  84.446  32.770  1.00  0.00           H  
ATOM   3616  HD1 ARG A 235      79.710  82.664  34.651  1.00  0.00           H  
ATOM   3617  HD2 ARG A 235      78.471  82.136  33.418  1.00  0.00           H  
ATOM   3618  HE  ARG A 235      80.987  83.711  32.638  1.00  0.00           H  
ATOM   3619 1HH1 ARG A 235      80.531  80.000  31.140  1.00  0.00           H  
ATOM   3620 2HH1 ARG A 235      79.405  80.478  32.380  1.00  0.00           H  
ATOM   3621 1HH2 ARG A 235      82.471  82.916  31.466  1.00  0.00           H  
ATOM   3622 2HH2 ARG A 235      82.423  81.380  30.681  1.00  0.00           H  
ATOM   3623  N   LEU A 236      78.914  88.618  35.823  1.00  0.00           N  
ATOM   3624  CA  LEU A 236      79.191  89.076  37.153  1.00  0.00           C  
ATOM   3625  C   LEU A 236      78.034  89.161  38.093  1.00  0.00           C  
ATOM   3626  O   LEU A 236      78.220  89.080  39.298  1.00  0.00           O  
ATOM   3627  CB  LEU A 236      79.937  90.412  37.174  1.00  0.00           C  
ATOM   3628  CG  LEU A 236      81.470  90.293  37.096  1.00  0.00           C  
ATOM   3629  CD1 LEU A 236      82.176  91.627  36.812  1.00  0.00           C  
ATOM   3630  CD2 LEU A 236      82.004  89.541  38.332  1.00  0.00           C  
ATOM   3631  HN  LEU A 236      78.107  88.949  35.348  1.00  0.00           H  
ATOM   3632  HA  LEU A 236      79.816  88.340  37.644  1.00  0.00           H  
ATOM   3633  HB1 LEU A 236      79.731  90.981  38.113  1.00  0.00           H  
ATOM   3634  HB2 LEU A 236      79.612  91.058  36.332  1.00  0.00           H  
ATOM   3635  HG  LEU A 236      81.712  89.629  36.232  1.00  0.00           H  
ATOM   3636 1HD1 LEU A 236      81.951  92.362  37.617  1.00  0.00           H  
ATOM   3637 2HD1 LEU A 236      83.271  91.476  36.892  1.00  0.00           H  
ATOM   3638 3HD1 LEU A 236      82.029  92.101  35.818  1.00  0.00           H  
ATOM   3639 1HD2 LEU A 236      83.113  89.552  38.371  1.00  0.00           H  
ATOM   3640 2HD2 LEU A 236      81.597  90.053  39.221  1.00  0.00           H  
ATOM   3641 3HD2 LEU A 236      81.748  88.460  38.337  1.00  0.00           H  
ATOM   3642  N   ILE A 237      76.802  89.234  37.538  1.00  0.00           N  
ATOM   3643  CA  ILE A 237      75.619  89.322  38.334  1.00  0.00           C  
ATOM   3644  C   ILE A 237      75.356  88.127  39.184  1.00  0.00           C  
ATOM   3645  O   ILE A 237      74.818  88.163  40.286  1.00  0.00           O  
ATOM   3646  CB  ILE A 237      74.425  89.696  37.509  1.00  0.00           C  
ATOM   3647  CG1 ILE A 237      73.680  90.817  38.259  1.00  0.00           C  
ATOM   3648  CG2 ILE A 237      73.415  88.582  37.198  1.00  0.00           C  
ATOM   3649  CD  ILE A 237      74.468  92.121  38.415  1.00  0.00           C  
ATOM   3650  HN  ILE A 237      76.617  89.360  36.574  1.00  0.00           H  
ATOM   3651  HA  ILE A 237      75.794  90.037  39.119  1.00  0.00           H  
ATOM   3652  HB  ILE A 237      74.817  90.128  36.559  1.00  0.00           H  
ATOM   3653 1HG1 ILE A 237      73.407  90.381  39.241  1.00  0.00           H  
ATOM   3654 2HG1 ILE A 237      72.760  91.010  37.673  1.00  0.00           H  
ATOM   3655 1HG2 ILE A 237      72.690  88.845  36.390  1.00  0.00           H  
ATOM   3656 2HG2 ILE A 237      72.903  88.367  38.154  1.00  0.00           H  
ATOM   3657 3HG2 ILE A 237      73.905  87.668  36.813  1.00  0.00           H  
ATOM   3658  HD1 ILE A 237      74.480  92.728  37.486  1.00  0.00           H  
ATOM   3659  HD2 ILE A 237      74.111  92.740  39.269  1.00  0.00           H  
ATOM   3660  HD3 ILE A 237      75.519  91.919  38.712  1.00  0.00           H  
ATOM   3661  N   PHE A 238      75.770  86.939  38.703  1.00  0.00           N  
ATOM   3662  CA  PHE A 238      75.778  85.706  39.429  1.00  0.00           C  
ATOM   3663  C   PHE A 238      77.161  85.255  39.771  1.00  0.00           C  
ATOM   3664  O   PHE A 238      77.496  84.125  40.116  1.00  0.00           O  
ATOM   3665  CB  PHE A 238      74.816  84.653  38.851  1.00  0.00           C  
ATOM   3666  CG  PHE A 238      74.369  83.753  39.951  1.00  0.00           C  
ATOM   3667  CD1 PHE A 238      73.636  84.237  41.009  1.00  0.00           C  
ATOM   3668  CD2 PHE A 238      74.737  82.428  39.919  1.00  0.00           C  
ATOM   3669  CE1 PHE A 238      73.196  83.376  41.988  1.00  0.00           C  
ATOM   3670  CE2 PHE A 238      74.381  81.639  40.976  1.00  0.00           C  
ATOM   3671  CZ  PHE A 238      73.595  82.066  42.020  1.00  0.00           C  
ATOM   3672  HN  PHE A 238      76.022  86.890  37.744  1.00  0.00           H  
ATOM   3673  HA  PHE A 238      75.408  86.033  40.394  1.00  0.00           H  
ATOM   3674  HB1 PHE A 238      75.364  84.051  38.087  1.00  0.00           H  
ATOM   3675  HB2 PHE A 238      73.961  85.138  38.350  1.00  0.00           H  
ATOM   3676  HD1 PHE A 238      73.296  85.264  41.046  1.00  0.00           H  
ATOM   3677  HD2 PHE A 238      75.367  82.087  39.110  1.00  0.00           H  
ATOM   3678  HE1 PHE A 238      72.670  83.721  42.867  1.00  0.00           H  
ATOM   3679  HE2 PHE A 238      74.742  80.617  41.022  1.00  0.00           H  
ATOM   3680  HZ  PHE A 238      73.413  81.468  42.912  1.00  0.00           H  
ATOM   3681  N   THR A 239      78.103  86.213  39.845  1.00  0.00           N  
ATOM   3682  CA  THR A 239      79.299  86.090  40.618  1.00  0.00           C  
ATOM   3683  C   THR A 239      79.110  86.820  41.899  1.00  0.00           C  
ATOM   3684  O   THR A 239      79.399  86.337  42.998  1.00  0.00           O  
ATOM   3685  CB  THR A 239      80.493  86.743  39.977  1.00  0.00           C  
ATOM   3686  CG2 THR A 239      81.815  86.249  40.585  1.00  0.00           C  
ATOM   3687  OG1 THR A 239      80.544  86.366  38.609  1.00  0.00           O  
ATOM   3688  HN  THR A 239      77.966  87.114  39.432  1.00  0.00           H  
ATOM   3689  HA  THR A 239      79.528  85.088  40.952  1.00  0.00           H  
ATOM   3690  HB  THR A 239      80.444  87.845  39.952  1.00  0.00           H  
ATOM   3691  HG1 THR A 239      81.232  85.707  38.562  1.00  0.00           H  
ATOM   3692 1HG2 THR A 239      82.614  86.496  39.858  1.00  0.00           H  
ATOM   3693 2HG2 THR A 239      81.927  86.749  41.576  1.00  0.00           H  
ATOM   3694 3HG2 THR A 239      81.891  85.153  40.743  1.00  0.00           H  
ATOM   3695  N   ILE A 240      78.561  88.038  41.753  1.00  0.00           N  
ATOM   3696  CA  ILE A 240      78.310  88.907  42.856  1.00  0.00           C  
ATOM   3697  C   ILE A 240      77.237  88.489  43.809  1.00  0.00           C  
ATOM   3698  O   ILE A 240      77.396  88.707  45.008  1.00  0.00           O  
ATOM   3699  CB  ILE A 240      78.180  90.333  42.397  1.00  0.00           C  
ATOM   3700  CG1 ILE A 240      78.356  91.259  43.612  1.00  0.00           C  
ATOM   3701  CG2 ILE A 240      76.871  90.542  41.623  1.00  0.00           C  
ATOM   3702  CD  ILE A 240      78.658  92.700  43.177  1.00  0.00           C  
ATOM   3703  HN  ILE A 240      78.370  88.397  40.846  1.00  0.00           H  
ATOM   3704  HA  ILE A 240      79.223  88.855  43.429  1.00  0.00           H  
ATOM   3705  HB  ILE A 240      79.013  90.534  41.694  1.00  0.00           H  
ATOM   3706 1HG1 ILE A 240      79.175  90.924  44.279  1.00  0.00           H  
ATOM   3707 2HG1 ILE A 240      77.396  91.290  44.170  1.00  0.00           H  
ATOM   3708 1HG2 ILE A 240      75.973  90.563  42.277  1.00  0.00           H  
ATOM   3709 2HG2 ILE A 240      76.747  89.703  40.895  1.00  0.00           H  
ATOM   3710 3HG2 ILE A 240      76.992  91.503  41.083  1.00  0.00           H  
ATOM   3711  HD1 ILE A 240      77.724  93.074  42.699  1.00  0.00           H  
ATOM   3712  HD2 ILE A 240      78.819  93.245  44.122  1.00  0.00           H  
ATOM   3713  HD3 ILE A 240      79.545  92.768  42.510  1.00  0.00           H  
ATOM   3714  N   MET A 241      76.176  87.779  43.378  1.00  0.00           N  
ATOM   3715  CA  MET A 241      75.218  87.223  44.273  1.00  0.00           C  
ATOM   3716  C   MET A 241      75.769  86.111  45.092  1.00  0.00           C  
ATOM   3717  O   MET A 241      75.444  86.005  46.277  1.00  0.00           O  
ATOM   3718  CB  MET A 241      73.877  86.796  43.642  1.00  0.00           C  
ATOM   3719  CG  MET A 241      72.776  87.821  43.905  1.00  0.00           C  
ATOM   3720  SD  MET A 241      72.421  87.966  45.678  1.00  0.00           S  
ATOM   3721  CE  MET A 241      70.699  88.518  45.462  1.00  0.00           C  
ATOM   3722  HN  MET A 241      75.988  87.774  42.405  1.00  0.00           H  
ATOM   3723  HA  MET A 241      75.047  87.974  45.033  1.00  0.00           H  
ATOM   3724  HB1 MET A 241      73.540  85.782  43.970  1.00  0.00           H  
ATOM   3725  HB2 MET A 241      73.955  86.792  42.534  1.00  0.00           H  
ATOM   3726  HG1 MET A 241      73.108  88.813  43.547  1.00  0.00           H  
ATOM   3727  HG2 MET A 241      71.819  87.517  43.421  1.00  0.00           H  
ATOM   3728  HE1 MET A 241      70.354  88.979  46.408  1.00  0.00           H  
ATOM   3729  HE2 MET A 241      70.640  89.269  44.655  1.00  0.00           H  
ATOM   3730  HE3 MET A 241      69.957  87.761  45.144  1.00  0.00           H  
ATOM   3731  N   ILE A 242      76.687  85.309  44.537  1.00  0.00           N  
ATOM   3732  CA  ILE A 242      77.254  84.176  45.217  1.00  0.00           C  
ATOM   3733  C   ILE A 242      78.398  84.542  46.081  1.00  0.00           C  
ATOM   3734  O   ILE A 242      78.548  83.919  47.136  1.00  0.00           O  
ATOM   3735  CB  ILE A 242      77.405  83.025  44.268  1.00  0.00           C  
ATOM   3736  CG1 ILE A 242      78.076  81.772  44.869  1.00  0.00           C  
ATOM   3737  CG2 ILE A 242      78.198  83.523  43.056  1.00  0.00           C  
ATOM   3738  CD  ILE A 242      77.727  80.452  44.173  1.00  0.00           C  
ATOM   3739  HN  ILE A 242      76.903  85.457  43.582  1.00  0.00           H  
ATOM   3740  HA  ILE A 242      76.554  83.841  45.975  1.00  0.00           H  
ATOM   3741  HB  ILE A 242      76.405  82.718  43.920  1.00  0.00           H  
ATOM   3742 1HG1 ILE A 242      79.181  81.923  44.866  1.00  0.00           H  
ATOM   3743 2HG1 ILE A 242      77.762  81.675  45.924  1.00  0.00           H  
ATOM   3744 1HG2 ILE A 242      78.328  82.647  42.373  1.00  0.00           H  
ATOM   3745 2HG2 ILE A 242      79.255  83.804  43.278  1.00  0.00           H  
ATOM   3746 3HG2 ILE A 242      77.662  84.320  42.513  1.00  0.00           H  
ATOM   3747  HD1 ILE A 242      76.662  80.157  44.271  1.00  0.00           H  
ATOM   3748  HD2 ILE A 242      78.380  79.647  44.577  1.00  0.00           H  
ATOM   3749  HD3 ILE A 242      77.896  80.520  43.084  1.00  0.00           H  
ATOM   3750  N   VAL A 243      79.175  85.592  45.756  1.00  0.00           N  
ATOM   3751  CA  VAL A 243      80.149  86.160  46.651  1.00  0.00           C  
ATOM   3752  C   VAL A 243      79.479  86.766  47.825  1.00  0.00           C  
ATOM   3753  O   VAL A 243      79.873  86.528  48.972  1.00  0.00           O  
ATOM   3754  CB  VAL A 243      81.111  87.074  45.954  1.00  0.00           C  
ATOM   3755  CG1 VAL A 243      82.418  86.945  46.748  1.00  0.00           C  
ATOM   3756  CG2 VAL A 243      80.701  88.553  45.910  1.00  0.00           C  
ATOM   3757  HN  VAL A 243      79.068  86.003  44.857  1.00  0.00           H  
ATOM   3758  HA  VAL A 243      80.662  85.285  47.012  1.00  0.00           H  
ATOM   3759  HB  VAL A 243      81.359  86.600  44.978  1.00  0.00           H  
ATOM   3760 1HG1 VAL A 243      82.266  87.342  47.775  1.00  0.00           H  
ATOM   3761 2HG1 VAL A 243      82.667  85.871  46.873  1.00  0.00           H  
ATOM   3762 3HG1 VAL A 243      83.292  87.347  46.188  1.00  0.00           H  
ATOM   3763 1HG2 VAL A 243      80.701  88.949  46.941  1.00  0.00           H  
ATOM   3764 2HG2 VAL A 243      81.498  89.127  45.391  1.00  0.00           H  
ATOM   3765 3HG2 VAL A 243      79.709  88.678  45.428  1.00  0.00           H  
ATOM   3766  N   TYR A 244      78.344  87.442  47.556  1.00  0.00           N  
ATOM   3767  CA  TYR A 244      77.448  87.874  48.578  1.00  0.00           C  
ATOM   3768  C   TYR A 244      76.874  86.802  49.446  1.00  0.00           C  
ATOM   3769  O   TYR A 244      76.741  86.993  50.657  1.00  0.00           O  
ATOM   3770  CB  TYR A 244      76.240  88.604  47.949  1.00  0.00           C  
ATOM   3771  CG  TYR A 244      76.312  90.085  47.943  1.00  0.00           C  
ATOM   3772  CD1 TYR A 244      77.186  90.856  47.198  1.00  0.00           C  
ATOM   3773  CD2 TYR A 244      75.249  90.689  48.575  1.00  0.00           C  
ATOM   3774  CE1 TYR A 244      76.973  92.195  46.984  1.00  0.00           C  
ATOM   3775  CE2 TYR A 244      75.089  92.047  48.416  1.00  0.00           C  
ATOM   3776  CZ  TYR A 244      75.893  92.797  47.595  1.00  0.00           C  
ATOM   3777  OH  TYR A 244      75.648  94.174  47.437  1.00  0.00           O  
ATOM   3778  HN  TYR A 244      78.005  87.620  46.636  1.00  0.00           H  
ATOM   3779  HA  TYR A 244      77.986  88.562  49.208  1.00  0.00           H  
ATOM   3780  HB1 TYR A 244      76.124  88.253  46.906  1.00  0.00           H  
ATOM   3781  HB2 TYR A 244      75.278  88.320  48.419  1.00  0.00           H  
ATOM   3782  HD1 TYR A 244      78.075  90.386  46.808  1.00  0.00           H  
ATOM   3783  HD2 TYR A 244      74.503  90.112  49.100  1.00  0.00           H  
ATOM   3784  HE1 TYR A 244      77.691  92.820  46.476  1.00  0.00           H  
ATOM   3785  HE2 TYR A 244      74.311  92.545  48.978  1.00  0.00           H  
ATOM   3786  HH  TYR A 244      76.307  94.652  47.940  1.00  0.00           H  
ATOM   3787  N   PHE A 245      76.458  85.648  48.913  1.00  0.00           N  
ATOM   3788  CA  PHE A 245      76.076  84.497  49.680  1.00  0.00           C  
ATOM   3789  C   PHE A 245      77.165  83.969  50.536  1.00  0.00           C  
ATOM   3790  O   PHE A 245      76.878  83.665  51.697  1.00  0.00           O  
ATOM   3791  CB  PHE A 245      75.487  83.344  48.838  1.00  0.00           C  
ATOM   3792  CG  PHE A 245      74.183  83.658  48.184  1.00  0.00           C  
ATOM   3793  CD1 PHE A 245      73.879  83.208  46.921  1.00  0.00           C  
ATOM   3794  CD2 PHE A 245      73.206  84.365  48.854  1.00  0.00           C  
ATOM   3795  CE1 PHE A 245      72.706  83.579  46.309  1.00  0.00           C  
ATOM   3796  CE2 PHE A 245      72.019  84.725  48.281  1.00  0.00           C  
ATOM   3797  CZ  PHE A 245      71.730  84.237  47.020  1.00  0.00           C  
ATOM   3798  HN  PHE A 245      76.368  85.604  47.920  1.00  0.00           H  
ATOM   3799  HA  PHE A 245      75.318  84.819  50.375  1.00  0.00           H  
ATOM   3800  HB1 PHE A 245      75.235  82.469  49.475  1.00  0.00           H  
ATOM   3801  HB2 PHE A 245      76.229  83.049  48.070  1.00  0.00           H  
ATOM   3802  HD1 PHE A 245      74.648  82.709  46.349  1.00  0.00           H  
ATOM   3803  HD2 PHE A 245      73.348  84.778  49.849  1.00  0.00           H  
ATOM   3804  HE1 PHE A 245      72.591  83.380  45.255  1.00  0.00           H  
ATOM   3805  HE2 PHE A 245      71.329  85.286  48.900  1.00  0.00           H  
ATOM   3806  HZ  PHE A 245      70.808  84.522  46.545  1.00  0.00           H  
ATOM   3807  N   LEU A 246      78.434  83.818  50.091  1.00  0.00           N  
ATOM   3808  CA  LEU A 246      79.479  83.273  50.893  1.00  0.00           C  
ATOM   3809  C   LEU A 246      80.029  84.203  51.913  1.00  0.00           C  
ATOM   3810  O   LEU A 246      80.445  83.836  53.013  1.00  0.00           O  
ATOM   3811  CB  LEU A 246      80.581  82.599  50.054  1.00  0.00           C  
ATOM   3812  CG  LEU A 246      81.509  81.697  50.877  1.00  0.00           C  
ATOM   3813  CD1 LEU A 246      82.296  80.847  49.868  1.00  0.00           C  
ATOM   3814  CD2 LEU A 246      80.892  80.795  51.960  1.00  0.00           C  
ATOM   3815  HN  LEU A 246      78.630  83.973  49.124  1.00  0.00           H  
ATOM   3816  HA  LEU A 246      79.028  82.483  51.478  1.00  0.00           H  
ATOM   3817  HB1 LEU A 246      80.071  81.894  49.366  1.00  0.00           H  
ATOM   3818  HB2 LEU A 246      81.214  83.220  49.387  1.00  0.00           H  
ATOM   3819  HG  LEU A 246      82.280  82.301  51.411  1.00  0.00           H  
ATOM   3820 1HD1 LEU A 246      81.594  80.172  49.342  1.00  0.00           H  
ATOM   3821 2HD1 LEU A 246      82.916  81.445  49.150  1.00  0.00           H  
ATOM   3822 3HD1 LEU A 246      83.012  80.173  50.377  1.00  0.00           H  
ATOM   3823 1HD2 LEU A 246      80.566  81.378  52.857  1.00  0.00           H  
ATOM   3824 2HD2 LEU A 246      81.712  80.131  52.329  1.00  0.00           H  
ATOM   3825 3HD2 LEU A 246      80.020  80.232  51.578  1.00  0.00           H  
ATOM   3826  N   PHE A 247      80.037  85.519  51.641  1.00  0.00           N  
ATOM   3827  CA  PHE A 247      80.310  86.464  52.674  1.00  0.00           C  
ATOM   3828  C   PHE A 247      79.272  86.466  53.747  1.00  0.00           C  
ATOM   3829  O   PHE A 247      79.643  86.468  54.919  1.00  0.00           O  
ATOM   3830  CB  PHE A 247      80.419  87.876  52.069  1.00  0.00           C  
ATOM   3831  CG  PHE A 247      81.833  88.221  51.753  1.00  0.00           C  
ATOM   3832  CD1 PHE A 247      82.876  88.182  52.641  1.00  0.00           C  
ATOM   3833  CD2 PHE A 247      82.107  88.519  50.431  1.00  0.00           C  
ATOM   3834  CE1 PHE A 247      84.119  88.593  52.228  1.00  0.00           C  
ATOM   3835  CE2 PHE A 247      83.379  88.854  50.031  1.00  0.00           C  
ATOM   3836  CZ  PHE A 247      84.409  88.975  50.936  1.00  0.00           C  
ATOM   3837  HN  PHE A 247      79.823  85.834  50.722  1.00  0.00           H  
ATOM   3838  HA  PHE A 247      81.204  86.084  53.148  1.00  0.00           H  
ATOM   3839  HB1 PHE A 247      79.970  88.640  52.741  1.00  0.00           H  
ATOM   3840  HB2 PHE A 247      79.732  87.971  51.196  1.00  0.00           H  
ATOM   3841  HD1 PHE A 247      82.702  87.890  53.671  1.00  0.00           H  
ATOM   3842  HD2 PHE A 247      81.335  88.475  49.682  1.00  0.00           H  
ATOM   3843  HE1 PHE A 247      84.949  88.634  52.912  1.00  0.00           H  
ATOM   3844  HE2 PHE A 247      83.494  89.007  48.966  1.00  0.00           H  
ATOM   3845  HZ  PHE A 247      85.402  89.226  50.600  1.00  0.00           H  
ATOM   3846  N   TRP A 248      77.988  86.344  53.369  1.00  0.00           N  
ATOM   3847  CA  TRP A 248      76.947  86.625  54.309  1.00  0.00           C  
ATOM   3848  C   TRP A 248      76.252  85.482  54.954  1.00  0.00           C  
ATOM   3849  O   TRP A 248      75.937  85.538  56.138  1.00  0.00           O  
ATOM   3850  CB  TRP A 248      75.934  87.415  53.477  1.00  0.00           C  
ATOM   3851  CG  TRP A 248      75.095  88.394  54.229  1.00  0.00           C  
ATOM   3852  CD1 TRP A 248      74.820  88.489  55.568  1.00  0.00           C  
ATOM   3853  CD2 TRP A 248      74.521  89.547  53.599  1.00  0.00           C  
ATOM   3854  CE2 TRP A 248      73.847  90.239  54.591  1.00  0.00           C  
ATOM   3855  CE3 TRP A 248      74.512  89.961  52.308  1.00  0.00           C  
ATOM   3856  NE1 TRP A 248      73.984  89.546  55.767  1.00  0.00           N  
ATOM   3857  CZ2 TRP A 248      73.259  91.428  54.270  1.00  0.00           C  
ATOM   3858  CZ3 TRP A 248      73.892  91.156  51.994  1.00  0.00           C  
ATOM   3859  CH2 TRP A 248      73.276  91.885  52.971  1.00  0.00           C  
ATOM   3860  HN  TRP A 248      77.729  86.260  52.400  1.00  0.00           H  
ATOM   3861  HA  TRP A 248      77.317  87.225  55.124  1.00  0.00           H  
ATOM   3862  HB1 TRP A 248      76.621  88.044  52.866  1.00  0.00           H  
ATOM   3863  HB2 TRP A 248      75.358  86.752  52.783  1.00  0.00           H  
ATOM   3864  HD1 TRP A 248      75.118  87.746  56.298  1.00  0.00           H  
ATOM   3865  HE1 TRP A 248      73.619  89.841  56.622  1.00  0.00           H  
ATOM   3866  HE3 TRP A 248      74.931  89.372  51.501  1.00  0.00           H  
ATOM   3867  HZ2 TRP A 248      72.774  92.008  55.041  1.00  0.00           H  
ATOM   3868  HZ3 TRP A 248      73.925  91.450  50.950  1.00  0.00           H  
ATOM   3869  HH2 TRP A 248      72.827  92.852  52.757  1.00  0.00           H  
ATOM   3870  N   ALA A 249      76.063  84.373  54.222  1.00  0.00           N  
ATOM   3871  CA  ALA A 249      75.348  83.213  54.674  1.00  0.00           C  
ATOM   3872  C   ALA A 249      75.902  82.554  55.891  1.00  0.00           C  
ATOM   3873  O   ALA A 249      75.122  82.079  56.723  1.00  0.00           O  
ATOM   3874  CB  ALA A 249      75.177  82.168  53.562  1.00  0.00           C  
ATOM   3875  HN  ALA A 249      76.353  84.258  53.277  1.00  0.00           H  
ATOM   3876  HA  ALA A 249      74.370  83.579  54.976  1.00  0.00           H  
ATOM   3877  HB1 ALA A 249      74.785  82.622  52.624  1.00  0.00           H  
ATOM   3878  HB2 ALA A 249      76.154  81.693  53.321  1.00  0.00           H  
ATOM   3879  HB3 ALA A 249      74.480  81.339  53.812  1.00  0.00           H  
ATOM   3880  N   PRO A 250      77.164  82.529  56.177  1.00  0.00           N  
ATOM   3881  CA  PRO A 250      77.587  82.047  57.460  1.00  0.00           C  
ATOM   3882  C   PRO A 250      77.199  82.940  58.589  1.00  0.00           C  
ATOM   3883  O   PRO A 250      76.970  82.349  59.637  1.00  0.00           O  
ATOM   3884  CB  PRO A 250      79.110  81.976  57.320  1.00  0.00           C  
ATOM   3885  CG  PRO A 250      79.318  81.647  55.836  1.00  0.00           C  
ATOM   3886  CD  PRO A 250      78.262  82.588  55.230  1.00  0.00           C  
ATOM   3887  HA  PRO A 250      77.123  81.095  57.664  1.00  0.00           H  
ATOM   3888  HB1 PRO A 250      79.551  82.983  57.475  1.00  0.00           H  
ATOM   3889  HB2 PRO A 250      79.509  81.236  58.050  1.00  0.00           H  
ATOM   3890  HG1 PRO A 250      78.986  80.585  55.773  1.00  0.00           H  
ATOM   3891  HG2 PRO A 250      80.326  81.776  55.402  1.00  0.00           H  
ATOM   3892  HD1 PRO A 250      77.981  82.248  54.211  1.00  0.00           H  
ATOM   3893  HD2 PRO A 250      78.584  83.657  55.182  1.00  0.00           H  
ATOM   3894  N   TYR A 251      77.137  84.281  58.480  1.00  0.00           N  
ATOM   3895  CA  TYR A 251      76.652  85.099  59.550  1.00  0.00           C  
ATOM   3896  C   TYR A 251      75.197  84.826  59.669  1.00  0.00           C  
ATOM   3897  O   TYR A 251      74.657  84.801  60.772  1.00  0.00           O  
ATOM   3898  CB  TYR A 251      77.152  86.555  59.555  1.00  0.00           C  
ATOM   3899  CG  TYR A 251      76.143  87.640  59.737  1.00  0.00           C  
ATOM   3900  CD1 TYR A 251      75.257  87.742  60.784  1.00  0.00           C  
ATOM   3901  CD2 TYR A 251      76.002  88.558  58.719  1.00  0.00           C  
ATOM   3902  CE1 TYR A 251      74.284  88.698  60.869  1.00  0.00           C  
ATOM   3903  CE2 TYR A 251      75.073  89.560  58.809  1.00  0.00           C  
ATOM   3904  CZ  TYR A 251      74.148  89.596  59.822  1.00  0.00           C  
ATOM   3905  OH  TYR A 251      73.113  90.553  59.811  1.00  0.00           O  
ATOM   3906  HN  TYR A 251      77.436  84.724  57.631  1.00  0.00           H  
ATOM   3907  HA  TYR A 251      76.983  84.658  60.481  1.00  0.00           H  
ATOM   3908  HB1 TYR A 251      77.674  86.630  58.571  1.00  0.00           H  
ATOM   3909  HB2 TYR A 251      77.876  86.766  60.369  1.00  0.00           H  
ATOM   3910  HD1 TYR A 251      75.419  87.003  61.560  1.00  0.00           H  
ATOM   3911  HD2 TYR A 251      76.636  88.549  57.838  1.00  0.00           H  
ATOM   3912  HE1 TYR A 251      73.572  88.646  61.684  1.00  0.00           H  
ATOM   3913  HE2 TYR A 251      75.029  90.314  58.044  1.00  0.00           H  
ATOM   3914  HH  TYR A 251      72.725  90.623  60.687  1.00  0.00           H  
ATOM   3915  N   ASN A 252      74.455  84.676  58.552  1.00  0.00           N  
ATOM   3916  CA  ASN A 252      73.070  84.350  58.639  1.00  0.00           C  
ATOM   3917  C   ASN A 252      72.846  83.078  59.402  1.00  0.00           C  
ATOM   3918  O   ASN A 252      72.031  83.045  60.327  1.00  0.00           O  
ATOM   3919  CB  ASN A 252      72.327  84.216  57.300  1.00  0.00           C  
ATOM   3920  CG  ASN A 252      72.402  85.467  56.432  1.00  0.00           C  
ATOM   3921  ND2 ASN A 252      72.479  86.699  57.011  1.00  0.00           N  
ATOM   3922  OD1 ASN A 252      72.393  85.368  55.206  1.00  0.00           O  
ATOM   3923  HN  ASN A 252      74.918  84.817  57.672  1.00  0.00           H  
ATOM   3924  HA  ASN A 252      72.703  85.144  59.268  1.00  0.00           H  
ATOM   3925  HB1 ASN A 252      71.272  83.924  57.490  1.00  0.00           H  
ATOM   3926  HB2 ASN A 252      72.794  83.396  56.721  1.00  0.00           H  
ATOM   3927 1HD2 ASN A 252      72.685  86.798  57.985  1.00  0.00           H  
ATOM   3928 2HD2 ASN A 252      72.592  87.435  56.332  1.00  0.00           H  
ATOM   3929  N   ILE A 253      73.538  81.960  59.099  1.00  0.00           N  
ATOM   3930  CA  ILE A 253      73.216  80.702  59.702  1.00  0.00           C  
ATOM   3931  C   ILE A 253      73.657  80.608  61.123  1.00  0.00           C  
ATOM   3932  O   ILE A 253      73.059  79.965  61.975  1.00  0.00           O  
ATOM   3933  CB  ILE A 253      73.728  79.589  58.849  1.00  0.00           C  
ATOM   3934  CG1 ILE A 253      72.923  78.276  58.872  1.00  0.00           C  
ATOM   3935  CG2 ILE A 253      75.231  79.351  59.020  1.00  0.00           C  
ATOM   3936  CD  ILE A 253      72.686  77.600  60.221  1.00  0.00           C  
ATOM   3937  HN  ILE A 253      74.195  81.987  58.350  1.00  0.00           H  
ATOM   3938  HA  ILE A 253      72.130  80.685  59.745  1.00  0.00           H  
ATOM   3939  HB  ILE A 253      73.631  79.957  57.801  1.00  0.00           H  
ATOM   3940 1HG1 ILE A 253      73.511  77.591  58.223  1.00  0.00           H  
ATOM   3941 2HG1 ILE A 253      71.957  78.394  58.343  1.00  0.00           H  
ATOM   3942 1HG2 ILE A 253      75.678  78.655  58.277  1.00  0.00           H  
ATOM   3943 2HG2 ILE A 253      75.862  80.268  59.024  1.00  0.00           H  
ATOM   3944 3HG2 ILE A 253      75.413  78.851  59.997  1.00  0.00           H  
ATOM   3945  HD1 ILE A 253      72.270  76.568  60.149  1.00  0.00           H  
ATOM   3946  HD2 ILE A 253      73.590  77.568  60.864  1.00  0.00           H  
ATOM   3947  HD3 ILE A 253      71.984  78.170  60.850  1.00  0.00           H  
ATOM   3948  N   VAL A 254      74.732  81.308  61.525  1.00  0.00           N  
ATOM   3949  CA  VAL A 254      75.124  81.308  62.900  1.00  0.00           C  
ATOM   3950  C   VAL A 254      74.314  82.251  63.716  1.00  0.00           C  
ATOM   3951  O   VAL A 254      74.130  81.991  64.906  1.00  0.00           O  
ATOM   3952  CB  VAL A 254      76.592  81.530  63.134  1.00  0.00           C  
ATOM   3953  CG1 VAL A 254      77.410  80.371  62.523  1.00  0.00           C  
ATOM   3954  CG2 VAL A 254      77.077  82.968  62.898  1.00  0.00           C  
ATOM   3955  HN  VAL A 254      75.258  81.875  60.888  1.00  0.00           H  
ATOM   3956  HA  VAL A 254      74.873  80.347  63.327  1.00  0.00           H  
ATOM   3957  HB  VAL A 254      76.692  81.345  64.221  1.00  0.00           H  
ATOM   3958 1HG1 VAL A 254      76.918  79.395  62.734  1.00  0.00           H  
ATOM   3959 2HG1 VAL A 254      78.443  80.319  62.907  1.00  0.00           H  
ATOM   3960 3HG1 VAL A 254      77.404  80.548  61.425  1.00  0.00           H  
ATOM   3961 1HG2 VAL A 254      78.071  83.065  63.377  1.00  0.00           H  
ATOM   3962 2HG2 VAL A 254      77.250  83.087  61.808  1.00  0.00           H  
ATOM   3963 3HG2 VAL A 254      76.462  83.777  63.352  1.00  0.00           H  
ATOM   3964  N   LEU A 255      73.745  83.325  63.137  1.00  0.00           N  
ATOM   3965  CA  LEU A 255      72.741  84.069  63.824  1.00  0.00           C  
ATOM   3966  C   LEU A 255      71.461  83.325  64.016  1.00  0.00           C  
ATOM   3967  O   LEU A 255      70.907  83.329  65.117  1.00  0.00           O  
ATOM   3968  CB  LEU A 255      72.549  85.516  63.350  1.00  0.00           C  
ATOM   3969  CG  LEU A 255      71.882  86.452  64.370  1.00  0.00           C  
ATOM   3970  CD1 LEU A 255      72.034  87.881  63.819  1.00  0.00           C  
ATOM   3971  CD2 LEU A 255      72.460  86.386  65.795  1.00  0.00           C  
ATOM   3972  HN  LEU A 255      73.919  83.497  62.168  1.00  0.00           H  
ATOM   3973  HA  LEU A 255      73.150  84.143  64.819  1.00  0.00           H  
ATOM   3974  HB1 LEU A 255      71.992  85.606  62.399  1.00  0.00           H  
ATOM   3975  HB2 LEU A 255      73.596  85.826  63.109  1.00  0.00           H  
ATOM   3976  HG  LEU A 255      70.789  86.285  64.475  1.00  0.00           H  
ATOM   3977 1HD1 LEU A 255      71.509  87.974  62.852  1.00  0.00           H  
ATOM   3978 2HD1 LEU A 255      71.690  88.670  64.532  1.00  0.00           H  
ATOM   3979 3HD1 LEU A 255      73.107  88.054  63.602  1.00  0.00           H  
ATOM   3980 1HD2 LEU A 255      73.554  86.535  65.802  1.00  0.00           H  
ATOM   3981 2HD2 LEU A 255      72.155  85.451  66.316  1.00  0.00           H  
ATOM   3982 3HD2 LEU A 255      72.010  87.199  66.416  1.00  0.00           H  
ATOM   3983  N   LEU A 256      71.096  82.540  62.982  1.00  0.00           N  
ATOM   3984  CA  LEU A 256      70.050  81.562  63.068  1.00  0.00           C  
ATOM   3985  C   LEU A 256      70.327  80.572  64.140  1.00  0.00           C  
ATOM   3986  O   LEU A 256      69.404  80.188  64.866  1.00  0.00           O  
ATOM   3987  CB  LEU A 256      69.822  80.798  61.747  1.00  0.00           C  
ATOM   3988  CG  LEU A 256      68.481  81.106  61.068  1.00  0.00           C  
ATOM   3989  CD1 LEU A 256      68.369  80.287  59.778  1.00  0.00           C  
ATOM   3990  CD2 LEU A 256      67.358  80.681  62.026  1.00  0.00           C  
ATOM   3991  HN  LEU A 256      71.607  82.526  62.129  1.00  0.00           H  
ATOM   3992  HA  LEU A 256      69.162  82.129  63.317  1.00  0.00           H  
ATOM   3993  HB1 LEU A 256      70.578  81.150  61.014  1.00  0.00           H  
ATOM   3994  HB2 LEU A 256      69.900  79.690  61.805  1.00  0.00           H  
ATOM   3995  HG  LEU A 256      68.456  82.208  60.905  1.00  0.00           H  
ATOM   3996 1HD1 LEU A 256      69.294  80.341  59.156  1.00  0.00           H  
ATOM   3997 2HD1 LEU A 256      68.132  79.223  59.986  1.00  0.00           H  
ATOM   3998 3HD1 LEU A 256      67.556  80.592  59.092  1.00  0.00           H  
ATOM   3999 1HD2 LEU A 256      67.455  79.588  62.176  1.00  0.00           H  
ATOM   4000 2HD2 LEU A 256      66.371  80.857  61.535  1.00  0.00           H  
ATOM   4001 3HD2 LEU A 256      67.348  81.325  62.934  1.00  0.00           H  
ATOM   4002  N   LEU A 257      71.563  80.077  64.277  1.00  0.00           N  
ATOM   4003  CA  LEU A 257      71.826  79.228  65.407  1.00  0.00           C  
ATOM   4004  C   LEU A 257      71.659  79.911  66.720  1.00  0.00           C  
ATOM   4005  O   LEU A 257      71.269  79.288  67.703  1.00  0.00           O  
ATOM   4006  CB  LEU A 257      73.226  78.599  65.391  1.00  0.00           C  
ATOM   4007  CG  LEU A 257      73.529  77.516  64.345  1.00  0.00           C  
ATOM   4008  CD1 LEU A 257      74.861  76.826  64.695  1.00  0.00           C  
ATOM   4009  CD2 LEU A 257      72.478  76.402  64.251  1.00  0.00           C  
ATOM   4010  HN  LEU A 257      72.288  80.215  63.614  1.00  0.00           H  
ATOM   4011  HA  LEU A 257      71.126  78.411  65.355  1.00  0.00           H  
ATOM   4012  HB1 LEU A 257      73.338  78.030  66.342  1.00  0.00           H  
ATOM   4013  HB2 LEU A 257      74.073  79.311  65.317  1.00  0.00           H  
ATOM   4014  HG  LEU A 257      73.614  77.948  63.325  1.00  0.00           H  
ATOM   4015 1HD1 LEU A 257      74.827  76.391  65.721  1.00  0.00           H  
ATOM   4016 2HD1 LEU A 257      75.086  76.042  63.951  1.00  0.00           H  
ATOM   4017 3HD1 LEU A 257      75.686  77.565  64.609  1.00  0.00           H  
ATOM   4018 1HD2 LEU A 257      72.828  75.693  63.469  1.00  0.00           H  
ATOM   4019 2HD2 LEU A 257      72.403  75.859  65.214  1.00  0.00           H  
ATOM   4020 3HD2 LEU A 257      71.514  76.867  63.961  1.00  0.00           H  
ATOM   4021  N   ASN A 258      72.000  81.216  66.782  1.00  0.00           N  
ATOM   4022  CA  ASN A 258      72.171  81.941  68.009  1.00  0.00           C  
ATOM   4023  C   ASN A 258      70.885  82.503  68.499  1.00  0.00           C  
ATOM   4024  O   ASN A 258      70.777  82.948  69.640  1.00  0.00           O  
ATOM   4025  CB  ASN A 258      73.204  83.012  67.629  1.00  0.00           C  
ATOM   4026  CG  ASN A 258      73.744  83.842  68.780  1.00  0.00           C  
ATOM   4027  ND2 ASN A 258      74.110  83.147  69.888  1.00  0.00           N  
ATOM   4028  OD1 ASN A 258      73.863  85.066  68.730  1.00  0.00           O  
ATOM   4029  HN  ASN A 258      72.334  81.684  65.967  1.00  0.00           H  
ATOM   4030  HA  ASN A 258      72.478  81.302  68.829  1.00  0.00           H  
ATOM   4031  HB1 ASN A 258      74.124  82.585  67.181  1.00  0.00           H  
ATOM   4032  HB2 ASN A 258      72.729  83.712  66.902  1.00  0.00           H  
ATOM   4033 1HD2 ASN A 258      73.948  82.157  69.861  1.00  0.00           H  
ATOM   4034 2HD2 ASN A 258      74.390  83.654  70.705  1.00  0.00           H  
ATOM   4035  N   THR A 259      69.843  82.513  67.642  1.00  0.00           N  
ATOM   4036  CA  THR A 259      68.520  82.907  68.009  1.00  0.00           C  
ATOM   4037  C   THR A 259      67.547  81.793  67.943  1.00  0.00           C  
ATOM   4038  O   THR A 259      66.579  81.727  68.702  1.00  0.00           O  
ATOM   4039  CB  THR A 259      67.926  83.992  67.157  1.00  0.00           C  
ATOM   4040  CG2 THR A 259      68.458  85.389  67.528  1.00  0.00           C  
ATOM   4041  OG1 THR A 259      68.185  83.823  65.767  1.00  0.00           O  
ATOM   4042  HN  THR A 259      69.986  82.388  66.662  1.00  0.00           H  
ATOM   4043  HA  THR A 259      68.481  83.207  69.048  1.00  0.00           H  
ATOM   4044  HB  THR A 259      66.829  84.047  67.319  1.00  0.00           H  
ATOM   4045  HG1 THR A 259      67.537  84.335  65.296  1.00  0.00           H  
ATOM   4046 1HG2 THR A 259      68.149  86.108  66.737  1.00  0.00           H  
ATOM   4047 2HG2 THR A 259      69.562  85.276  67.478  1.00  0.00           H  
ATOM   4048 3HG2 THR A 259      68.258  85.659  68.591  1.00  0.00           H  
ATOM   4049  N   PHE A 260      67.711  80.865  66.973  1.00  0.00           N  
ATOM   4050  CA  PHE A 260      66.644  79.995  66.614  1.00  0.00           C  
ATOM   4051  C   PHE A 260      66.929  78.566  66.937  1.00  0.00           C  
ATOM   4052  O   PHE A 260      66.119  77.871  67.547  1.00  0.00           O  
ATOM   4053  CB  PHE A 260      66.408  80.285  65.121  1.00  0.00           C  
ATOM   4054  CG  PHE A 260      65.007  80.145  64.612  1.00  0.00           C  
ATOM   4055  CD1 PHE A 260      64.424  81.175  63.921  1.00  0.00           C  
ATOM   4056  CD2 PHE A 260      64.352  78.945  64.719  1.00  0.00           C  
ATOM   4057  CE1 PHE A 260      63.174  80.994  63.377  1.00  0.00           C  
ATOM   4058  CE2 PHE A 260      63.090  78.762  64.183  1.00  0.00           C  
ATOM   4059  CZ  PHE A 260      62.492  79.811  63.522  1.00  0.00           C  
ATOM   4060  HN  PHE A 260      68.525  80.886  66.401  1.00  0.00           H  
ATOM   4061  HA  PHE A 260      65.728  80.262  67.124  1.00  0.00           H  
ATOM   4062  HB1 PHE A 260      66.781  81.318  65.008  1.00  0.00           H  
ATOM   4063  HB2 PHE A 260      67.005  79.601  64.483  1.00  0.00           H  
ATOM   4064  HD1 PHE A 260      64.940  82.116  63.823  1.00  0.00           H  
ATOM   4065  HD2 PHE A 260      64.748  78.079  65.228  1.00  0.00           H  
ATOM   4066  HE1 PHE A 260      62.656  81.783  62.856  1.00  0.00           H  
ATOM   4067  HE2 PHE A 260      62.550  77.829  64.319  1.00  0.00           H  
ATOM   4068  HZ  PHE A 260      61.495  79.655  63.153  1.00  0.00           H  
ATOM   4069  N   GLN A 261      68.150  78.042  66.752  1.00  0.00           N  
ATOM   4070  CA  GLN A 261      68.423  76.661  67.033  1.00  0.00           C  
ATOM   4071  C   GLN A 261      69.164  76.532  68.324  1.00  0.00           C  
ATOM   4072  O   GLN A 261      69.361  75.450  68.886  1.00  0.00           O  
ATOM   4073  CB  GLN A 261      69.110  76.037  65.810  1.00  0.00           C  
ATOM   4074  CG  GLN A 261      68.209  76.026  64.576  1.00  0.00           C  
ATOM   4075  CD  GLN A 261      68.840  75.363  63.358  1.00  0.00           C  
ATOM   4076  NE2 GLN A 261      68.176  75.576  62.195  1.00  0.00           N  
ATOM   4077  OE1 GLN A 261      69.856  74.680  63.505  1.00  0.00           O  
ATOM   4078  HN  GLN A 261      68.796  78.607  66.238  1.00  0.00           H  
ATOM   4079  HA  GLN A 261      67.517  76.084  67.119  1.00  0.00           H  
ATOM   4080  HB1 GLN A 261      69.305  74.968  66.061  1.00  0.00           H  
ATOM   4081  HB2 GLN A 261      70.060  76.577  65.638  1.00  0.00           H  
ATOM   4082  HG1 GLN A 261      67.886  77.080  64.413  1.00  0.00           H  
ATOM   4083  HG2 GLN A 261      67.306  75.411  64.783  1.00  0.00           H  
ATOM   4084 1HE2 GLN A 261      67.296  76.038  62.194  1.00  0.00           H  
ATOM   4085 2HE2 GLN A 261      68.527  74.990  61.461  1.00  0.00           H  
ATOM   4086  N   GLU A 262      69.396  77.666  69.009  1.00  0.00           N  
ATOM   4087  CA  GLU A 262      69.512  77.732  70.427  1.00  0.00           C  
ATOM   4088  C   GLU A 262      68.275  77.236  71.093  1.00  0.00           C  
ATOM   4089  O   GLU A 262      68.266  76.439  72.034  1.00  0.00           O  
ATOM   4090  CB  GLU A 262      69.771  79.222  70.670  1.00  0.00           C  
ATOM   4091  CG  GLU A 262      69.863  79.679  72.122  1.00  0.00           C  
ATOM   4092  CD  GLU A 262      68.564  80.163  72.752  1.00  0.00           C  
ATOM   4093  OE1 GLU A 262      67.657  80.564  71.965  1.00  0.00           O  
ATOM   4094  OE2 GLU A 262      68.496  80.292  74.001  1.00  0.00           O1-
ATOM   4095  HN  GLU A 262      69.430  78.569  68.602  1.00  0.00           H  
ATOM   4096  HA  GLU A 262      70.316  77.107  70.804  1.00  0.00           H  
ATOM   4097  HB1 GLU A 262      69.043  79.864  70.120  1.00  0.00           H  
ATOM   4098  HB2 GLU A 262      70.769  79.390  70.195  1.00  0.00           H  
ATOM   4099  HG1 GLU A 262      70.169  78.846  72.793  1.00  0.00           H  
ATOM   4100  HG2 GLU A 262      70.577  80.491  72.346  1.00  0.00           H  
ATOM   4101  N   PHE A 263      67.136  77.684  70.544  1.00  0.00           N  
ATOM   4102  CA  PHE A 263      65.826  77.458  71.079  1.00  0.00           C  
ATOM   4103  C   PHE A 263      65.296  76.122  70.708  1.00  0.00           C  
ATOM   4104  O   PHE A 263      64.693  75.365  71.459  1.00  0.00           O  
ATOM   4105  CB  PHE A 263      65.115  78.749  70.635  1.00  0.00           C  
ATOM   4106  CG  PHE A 263      63.711  78.771  70.144  1.00  0.00           C  
ATOM   4107  CD1 PHE A 263      63.323  79.586  69.103  1.00  0.00           C  
ATOM   4108  CD2 PHE A 263      62.728  78.013  70.737  1.00  0.00           C  
ATOM   4109  CE1 PHE A 263      62.020  79.703  68.691  1.00  0.00           C  
ATOM   4110  CE2 PHE A 263      61.427  78.069  70.296  1.00  0.00           C  
ATOM   4111  CZ  PHE A 263      61.047  78.937  69.305  1.00  0.00           C  
ATOM   4112  HN  PHE A 263      67.206  78.341  69.791  1.00  0.00           H  
ATOM   4113  HA  PHE A 263      65.901  77.400  72.152  1.00  0.00           H  
ATOM   4114  HB1 PHE A 263      65.135  79.396  71.535  1.00  0.00           H  
ATOM   4115  HB2 PHE A 263      65.729  79.274  69.877  1.00  0.00           H  
ATOM   4116  HD1 PHE A 263      64.119  80.130  68.624  1.00  0.00           H  
ATOM   4117  HD2 PHE A 263      62.924  77.351  71.577  1.00  0.00           H  
ATOM   4118  HE1 PHE A 263      61.771  80.369  67.877  1.00  0.00           H  
ATOM   4119  HE2 PHE A 263      60.723  77.374  70.745  1.00  0.00           H  
ATOM   4120  HZ  PHE A 263      60.013  78.929  69.002  1.00  0.00           H  
ATOM   4121  N   PHE A 264      65.651  75.626  69.501  1.00  0.00           N  
ATOM   4122  CA  PHE A 264      65.450  74.224  69.273  1.00  0.00           C  
ATOM   4123  C   PHE A 264      66.524  73.281  69.690  1.00  0.00           C  
ATOM   4124  O   PHE A 264      66.216  72.118  69.932  1.00  0.00           O  
ATOM   4125  CB  PHE A 264      65.163  73.963  67.790  1.00  0.00           C  
ATOM   4126  CG  PHE A 264      63.989  74.647  67.185  1.00  0.00           C  
ATOM   4127  CD1 PHE A 264      62.857  75.052  67.863  1.00  0.00           C  
ATOM   4128  CD2 PHE A 264      63.971  74.726  65.816  1.00  0.00           C  
ATOM   4129  CE1 PHE A 264      61.769  75.584  67.197  1.00  0.00           C  
ATOM   4130  CE2 PHE A 264      62.882  75.146  65.101  1.00  0.00           C  
ATOM   4131  CZ  PHE A 264      61.823  75.652  65.825  1.00  0.00           C  
ATOM   4132  HN  PHE A 264      66.048  76.216  68.801  1.00  0.00           H  
ATOM   4133  HA  PHE A 264      64.533  73.906  69.748  1.00  0.00           H  
ATOM   4134  HB1 PHE A 264      66.085  74.230  67.226  1.00  0.00           H  
ATOM   4135  HB2 PHE A 264      64.923  72.890  67.626  1.00  0.00           H  
ATOM   4136  HD1 PHE A 264      62.775  74.883  68.922  1.00  0.00           H  
ATOM   4137  HD2 PHE A 264      64.833  74.340  65.282  1.00  0.00           H  
ATOM   4138  HE1 PHE A 264      60.902  75.939  67.721  1.00  0.00           H  
ATOM   4139  HE2 PHE A 264      62.888  75.133  64.016  1.00  0.00           H  
ATOM   4140  HZ  PHE A 264      60.957  76.014  65.294  1.00  0.00           H  
ATOM   4141  N   GLY A 265      67.785  73.719  69.891  1.00  0.00           N  
ATOM   4142  CA  GLY A 265      68.882  72.825  70.119  1.00  0.00           C  
ATOM   4143  C   GLY A 265      69.821  73.191  71.213  1.00  0.00           C  
ATOM   4144  O   GLY A 265      69.976  72.445  72.170  1.00  0.00           O  
ATOM   4145  HN  GLY A 265      67.984  74.656  69.621  1.00  0.00           H  
ATOM   4146  HA1 GLY A 265      69.498  72.803  69.235  1.00  0.00           H  
ATOM   4147  HA2 GLY A 265      68.465  71.882  70.448  1.00  0.00           H  
ATOM   4148  N   LEU A 266      70.515  74.347  71.181  1.00  0.00           N  
ATOM   4149  CA  LEU A 266      71.598  74.736  72.028  1.00  0.00           C  
ATOM   4150  C   LEU A 266      71.229  75.631  73.159  1.00  0.00           C  
ATOM   4151  O   LEU A 266      71.633  76.793  73.189  1.00  0.00           O  
ATOM   4152  CB  LEU A 266      72.796  75.305  71.247  1.00  0.00           C  
ATOM   4153  CG  LEU A 266      73.481  74.382  70.229  1.00  0.00           C  
ATOM   4154  CD1 LEU A 266      74.820  75.039  69.863  1.00  0.00           C  
ATOM   4155  CD2 LEU A 266      72.686  74.061  68.947  1.00  0.00           C  
ATOM   4156  HN  LEU A 266      70.325  75.023  70.473  1.00  0.00           H  
ATOM   4157  HA  LEU A 266      71.961  73.835  72.515  1.00  0.00           H  
ATOM   4158  HB1 LEU A 266      73.544  75.719  71.961  1.00  0.00           H  
ATOM   4159  HB2 LEU A 266      72.434  76.184  70.671  1.00  0.00           H  
ATOM   4160  HG  LEU A 266      73.681  73.410  70.720  1.00  0.00           H  
ATOM   4161 1HD1 LEU A 266      75.453  74.350  69.279  1.00  0.00           H  
ATOM   4162 2HD1 LEU A 266      75.446  75.330  70.746  1.00  0.00           H  
ATOM   4163 3HD1 LEU A 266      74.685  75.904  69.168  1.00  0.00           H  
ATOM   4164 1HD2 LEU A 266      73.431  73.606  68.251  1.00  0.00           H  
ATOM   4165 2HD2 LEU A 266      71.911  73.290  69.088  1.00  0.00           H  
ATOM   4166 3HD2 LEU A 266      72.338  75.004  68.461  1.00  0.00           H  
ATOM   4167  N   ASN A 267      70.410  75.093  74.068  1.00  0.00           N  
ATOM   4168  CA  ASN A 267      69.608  75.788  75.027  1.00  0.00           C  
ATOM   4169  C   ASN A 267      70.309  76.675  76.003  1.00  0.00           C  
ATOM   4170  O   ASN A 267      69.672  77.564  76.565  1.00  0.00           O  
ATOM   4171  CB  ASN A 267      68.706  74.730  75.701  1.00  0.00           C  
ATOM   4172  CG  ASN A 267      67.420  75.383  76.181  1.00  0.00           C  
ATOM   4173  ND2 ASN A 267      66.684  74.540  76.950  1.00  0.00           N  
ATOM   4174  OD1 ASN A 267      67.042  76.508  75.861  1.00  0.00           O  
ATOM   4175  HN  ASN A 267      70.148  74.130  73.981  1.00  0.00           H  
ATOM   4176  HA  ASN A 267      69.018  76.435  74.400  1.00  0.00           H  
ATOM   4177  HB1 ASN A 267      69.277  74.185  76.487  1.00  0.00           H  
ATOM   4178  HB2 ASN A 267      68.434  73.992  74.907  1.00  0.00           H  
ATOM   4179 1HD2 ASN A 267      66.908  73.607  77.242  1.00  0.00           H  
ATOM   4180 2HD2 ASN A 267      65.847  74.915  77.336  1.00  0.00           H  
ATOM   4181  N   ASN A 268      71.580  76.442  76.362  1.00  0.00           N  
ATOM   4182  CA  ASN A 268      72.142  77.123  77.487  1.00  0.00           C  
ATOM   4183  C   ASN A 268      73.220  78.057  77.032  1.00  0.00           C  
ATOM   4184  O   ASN A 268      73.950  77.847  76.061  1.00  0.00           O  
ATOM   4185  CB  ASN A 268      72.708  76.221  78.586  1.00  0.00           C  
ATOM   4186  CG  ASN A 268      73.961  75.455  78.185  1.00  0.00           C  
ATOM   4187  ND2 ASN A 268      73.868  74.192  77.705  1.00  0.00           N  
ATOM   4188  OD1 ASN A 268      75.072  75.934  78.421  1.00  0.00           O  
ATOM   4189  HN  ASN A 268      72.112  75.841  75.767  1.00  0.00           H  
ATOM   4190  HA  ASN A 268      71.380  77.712  77.969  1.00  0.00           H  
ATOM   4191  HB1 ASN A 268      71.901  75.541  78.935  1.00  0.00           H  
ATOM   4192  HB2 ASN A 268      73.060  76.840  79.450  1.00  0.00           H  
ATOM   4193 1HD2 ASN A 268      74.607  73.980  77.067  1.00  0.00           H  
ATOM   4194 2HD2 ASN A 268      73.264  73.520  78.144  1.00  0.00           H  
ATOM   4195  N   CYS A 269      73.461  79.143  77.790  1.00  0.00           N  
ATOM   4196  CA  CYS A 269      74.473  80.102  77.459  1.00  0.00           C  
ATOM   4197  C   CYS A 269      75.828  79.573  77.156  1.00  0.00           C  
ATOM   4198  O   CYS A 269      76.512  80.053  76.255  1.00  0.00           O  
ATOM   4199  CB  CYS A 269      74.547  81.312  78.410  1.00  0.00           C  
ATOM   4200  SG  CYS A 269      75.623  82.636  77.781  1.00  0.00           S  
ATOM   4201  HN  CYS A 269      73.073  79.265  78.695  1.00  0.00           H  
ATOM   4202  HA  CYS A 269      74.213  80.501  76.485  1.00  0.00           H  
ATOM   4203  HB1 CYS A 269      73.489  81.661  78.412  1.00  0.00           H  
ATOM   4204  HB2 CYS A 269      74.837  81.029  79.446  1.00  0.00           H  
ATOM   4205  N   SER A 270      76.394  78.540  77.815  1.00  0.00           N  
ATOM   4206  CA  SER A 270      77.722  78.138  77.508  1.00  0.00           C  
ATOM   4207  C   SER A 270      77.788  77.582  76.123  1.00  0.00           C  
ATOM   4208  O   SER A 270      78.720  77.835  75.369  1.00  0.00           O  
ATOM   4209  CB  SER A 270      78.263  77.027  78.426  1.00  0.00           C  
ATOM   4210  OG  SER A 270      79.644  76.895  78.152  1.00  0.00           O  
ATOM   4211  HN  SER A 270      75.886  78.078  78.542  1.00  0.00           H  
ATOM   4212  HA  SER A 270      78.405  78.973  77.598  1.00  0.00           H  
ATOM   4213  HB1 SER A 270      78.126  77.365  79.475  1.00  0.00           H  
ATOM   4214  HB2 SER A 270      77.720  76.068  78.301  1.00  0.00           H  
ATOM   4215  HG1 SER A 270      79.804  76.844  77.204  1.00  0.00           H  
ATOM   4216  N   SER A 271      76.776  76.788  75.718  1.00  0.00           N  
ATOM   4217  CA  SER A 271      76.588  76.251  74.408  1.00  0.00           C  
ATOM   4218  C   SER A 271      76.389  77.271  73.334  1.00  0.00           C  
ATOM   4219  O   SER A 271      76.712  77.156  72.151  1.00  0.00           O  
ATOM   4220  CB  SER A 271      75.402  75.292  74.350  1.00  0.00           C  
ATOM   4221  OG  SER A 271      75.577  74.246  75.291  1.00  0.00           O  
ATOM   4222  HN  SER A 271      76.117  76.446  76.380  1.00  0.00           H  
ATOM   4223  HA  SER A 271      77.500  75.718  74.182  1.00  0.00           H  
ATOM   4224  HB1 SER A 271      75.247  74.817  73.354  1.00  0.00           H  
ATOM   4225  HB2 SER A 271      74.450  75.821  74.572  1.00  0.00           H  
ATOM   4226  HG1 SER A 271      75.940  73.447  74.913  1.00  0.00           H  
ATOM   4227  N   SER A 272      75.731  78.366  73.741  1.00  0.00           N  
ATOM   4228  CA  SER A 272      75.395  79.443  72.853  1.00  0.00           C  
ATOM   4229  C   SER A 272      76.352  80.586  72.948  1.00  0.00           C  
ATOM   4230  O   SER A 272      76.270  81.630  72.297  1.00  0.00           O  
ATOM   4231  CB  SER A 272      73.983  79.984  73.100  1.00  0.00           C  
ATOM   4232  OG  SER A 272      73.405  80.612  71.962  1.00  0.00           O  
ATOM   4233  HN  SER A 272      75.397  78.364  74.673  1.00  0.00           H  
ATOM   4234  HA  SER A 272      75.380  79.076  71.830  1.00  0.00           H  
ATOM   4235  HB1 SER A 272      73.974  80.628  73.998  1.00  0.00           H  
ATOM   4236  HB2 SER A 272      73.438  79.064  73.366  1.00  0.00           H  
ATOM   4237  HG1 SER A 272      72.507  80.295  71.936  1.00  0.00           H  
ATOM   4238  N   ASN A 273      77.407  80.426  73.767  1.00  0.00           N  
ATOM   4239  CA  ASN A 273      78.393  81.462  73.906  1.00  0.00           C  
ATOM   4240  C   ASN A 273      79.545  81.326  72.976  1.00  0.00           C  
ATOM   4241  O   ASN A 273      80.285  82.261  72.669  1.00  0.00           O  
ATOM   4242  CB  ASN A 273      78.869  81.454  75.370  1.00  0.00           C  
ATOM   4243  CG  ASN A 273      79.932  82.523  75.616  1.00  0.00           C  
ATOM   4244  ND2 ASN A 273      79.471  83.791  75.438  1.00  0.00           N  
ATOM   4245  OD1 ASN A 273      81.081  82.294  75.983  1.00  0.00           O  
ATOM   4246  HN  ASN A 273      77.433  79.708  74.450  1.00  0.00           H  
ATOM   4247  HA  ASN A 273      77.993  82.423  73.616  1.00  0.00           H  
ATOM   4248  HB1 ASN A 273      79.219  80.479  75.775  1.00  0.00           H  
ATOM   4249  HB2 ASN A 273      78.059  81.809  76.030  1.00  0.00           H  
ATOM   4250 1HD2 ASN A 273      78.577  84.073  75.095  1.00  0.00           H  
ATOM   4251 2HD2 ASN A 273      80.167  84.488  75.581  1.00  0.00           H  
ATOM   4252  N   ARG A 274      79.757  80.121  72.415  1.00  0.00           N  
ATOM   4253  CA  ARG A 274      80.705  79.926  71.365  1.00  0.00           C  
ATOM   4254  C   ARG A 274      80.070  80.392  70.102  1.00  0.00           C  
ATOM   4255  O   ARG A 274      80.757  80.966  69.250  1.00  0.00           O  
ATOM   4256  CB  ARG A 274      81.149  78.458  71.262  1.00  0.00           C  
ATOM   4257  CG  ARG A 274      82.338  78.277  70.327  1.00  0.00           C  
ATOM   4258  CD  ARG A 274      83.693  78.595  70.970  1.00  0.00           C  
ATOM   4259  NE  ARG A 274      84.189  77.372  71.664  1.00  0.00           N  
ATOM   4260  CZ  ARG A 274      85.447  76.846  71.613  1.00  0.00           C  
ATOM   4261  NH1 ARG A 274      85.597  75.485  71.680  1.00  0.00           N1+
ATOM   4262  NH2 ARG A 274      86.583  77.582  71.457  1.00  0.00           N  
ATOM   4263  HN  ARG A 274      79.169  79.366  72.696  1.00  0.00           H  
ATOM   4264  HA  ARG A 274      81.581  80.536  71.547  1.00  0.00           H  
ATOM   4265  HB1 ARG A 274      81.456  78.136  72.280  1.00  0.00           H  
ATOM   4266  HB2 ARG A 274      80.289  77.837  70.932  1.00  0.00           H  
ATOM   4267  HG1 ARG A 274      82.227  77.255  69.913  1.00  0.00           H  
ATOM   4268  HG2 ARG A 274      82.242  78.971  69.456  1.00  0.00           H  
ATOM   4269  HD1 ARG A 274      83.605  79.416  71.708  1.00  0.00           H  
ATOM   4270  HD2 ARG A 274      84.436  78.966  70.237  1.00  0.00           H  
ATOM   4271  HE  ARG A 274      83.501  76.759  72.044  1.00  0.00           H  
ATOM   4272 1HH1 ARG A 274      84.807  74.872  71.759  1.00  0.00           H  
ATOM   4273 2HH1 ARG A 274      86.538  75.180  71.576  1.00  0.00           H  
ATOM   4274 1HH2 ARG A 274      86.610  78.541  71.773  1.00  0.00           H  
ATOM   4275 2HH2 ARG A 274      87.431  77.065  71.446  1.00  0.00           H  
ATOM   4276  N   LEU A 275      78.730  80.362  70.060  1.00  0.00           N  
ATOM   4277  CA  LEU A 275      78.008  81.013  69.018  1.00  0.00           C  
ATOM   4278  C   LEU A 275      78.116  82.500  69.055  1.00  0.00           C  
ATOM   4279  O   LEU A 275      78.309  83.127  68.013  1.00  0.00           O  
ATOM   4280  CB  LEU A 275      76.518  80.661  68.974  1.00  0.00           C  
ATOM   4281  CG  LEU A 275      76.317  79.141  68.908  1.00  0.00           C  
ATOM   4282  CD1 LEU A 275      74.796  78.888  68.940  1.00  0.00           C  
ATOM   4283  CD2 LEU A 275      76.926  78.526  67.637  1.00  0.00           C  
ATOM   4284  HN  LEU A 275      78.158  79.941  70.771  1.00  0.00           H  
ATOM   4285  HA  LEU A 275      78.405  80.700  68.065  1.00  0.00           H  
ATOM   4286  HB1 LEU A 275      76.038  81.125  68.088  1.00  0.00           H  
ATOM   4287  HB2 LEU A 275      76.004  81.059  69.874  1.00  0.00           H  
ATOM   4288  HG  LEU A 275      76.705  78.656  69.825  1.00  0.00           H  
ATOM   4289 1HD1 LEU A 275      74.371  78.886  69.973  1.00  0.00           H  
ATOM   4290 2HD1 LEU A 275      74.252  79.642  68.327  1.00  0.00           H  
ATOM   4291 3HD1 LEU A 275      74.575  77.921  68.445  1.00  0.00           H  
ATOM   4292 1HD2 LEU A 275      77.982  78.839  67.508  1.00  0.00           H  
ATOM   4293 2HD2 LEU A 275      76.377  78.900  66.745  1.00  0.00           H  
ATOM   4294 3HD2 LEU A 275      76.889  77.414  67.724  1.00  0.00           H  
ATOM   4295  N   ASP A 276      78.118  83.151  70.235  1.00  0.00           N  
ATOM   4296  CA  ASP A 276      78.408  84.543  70.401  1.00  0.00           C  
ATOM   4297  C   ASP A 276      79.706  84.968  69.823  1.00  0.00           C  
ATOM   4298  O   ASP A 276      79.737  85.851  68.963  1.00  0.00           O  
ATOM   4299  CB  ASP A 276      78.319  84.787  71.918  1.00  0.00           C  
ATOM   4300  CG  ASP A 276      78.594  86.204  72.404  1.00  0.00           C  
ATOM   4301  OD1 ASP A 276      78.345  87.153  71.617  1.00  0.00           O  
ATOM   4302  OD2 ASP A 276      79.021  86.315  73.591  1.00  0.00           O1-
ATOM   4303  HN  ASP A 276      77.772  82.702  71.059  1.00  0.00           H  
ATOM   4304  HA  ASP A 276      77.662  85.132  69.890  1.00  0.00           H  
ATOM   4305  HB1 ASP A 276      77.242  84.593  72.104  1.00  0.00           H  
ATOM   4306  HB2 ASP A 276      79.018  84.173  72.525  1.00  0.00           H  
ATOM   4307  N   GLN A 277      80.823  84.301  70.161  1.00  0.00           N  
ATOM   4308  CA  GLN A 277      82.105  84.553  69.572  1.00  0.00           C  
ATOM   4309  C   GLN A 277      82.177  84.237  68.115  1.00  0.00           C  
ATOM   4310  O   GLN A 277      82.796  84.965  67.345  1.00  0.00           O  
ATOM   4311  CB  GLN A 277      83.233  83.774  70.254  1.00  0.00           C  
ATOM   4312  CG  GLN A 277      83.232  84.149  71.737  1.00  0.00           C  
ATOM   4313  CD  GLN A 277      84.050  83.121  72.501  1.00  0.00           C  
ATOM   4314  NE2 GLN A 277      85.362  83.028  72.160  1.00  0.00           N  
ATOM   4315  OE1 GLN A 277      83.541  82.317  73.282  1.00  0.00           O  
ATOM   4316  HN  GLN A 277      80.801  83.618  70.878  1.00  0.00           H  
ATOM   4317  HA  GLN A 277      82.326  85.611  69.634  1.00  0.00           H  
ATOM   4318  HB1 GLN A 277      83.091  82.675  70.159  1.00  0.00           H  
ATOM   4319  HB2 GLN A 277      84.196  83.987  69.754  1.00  0.00           H  
ATOM   4320  HG1 GLN A 277      82.244  84.195  72.242  1.00  0.00           H  
ATOM   4321  HG2 GLN A 277      83.695  85.157  71.774  1.00  0.00           H  
ATOM   4322 1HE2 GLN A 277      85.854  82.210  72.457  1.00  0.00           H  
ATOM   4323 2HE2 GLN A 277      85.821  83.648  71.516  1.00  0.00           H  
ATOM   4324  N   ALA A 278      81.532  83.157  67.649  1.00  0.00           N  
ATOM   4325  CA  ALA A 278      81.466  82.745  66.279  1.00  0.00           C  
ATOM   4326  C   ALA A 278      80.805  83.699  65.351  1.00  0.00           C  
ATOM   4327  O   ALA A 278      81.259  83.995  64.247  1.00  0.00           O  
ATOM   4328  CB  ALA A 278      80.804  81.368  66.176  1.00  0.00           C  
ATOM   4329  HN  ALA A 278      81.190  82.534  68.344  1.00  0.00           H  
ATOM   4330  HA  ALA A 278      82.499  82.749  65.970  1.00  0.00           H  
ATOM   4331  HB1 ALA A 278      79.713  81.334  66.390  1.00  0.00           H  
ATOM   4332  HB2 ALA A 278      81.323  80.631  66.817  1.00  0.00           H  
ATOM   4333  HB3 ALA A 278      80.951  80.921  65.160  1.00  0.00           H  
ATOM   4334  N   MET A 279      79.707  84.237  65.920  1.00  0.00           N  
ATOM   4335  CA  MET A 279      78.956  85.309  65.343  1.00  0.00           C  
ATOM   4336  C   MET A 279      79.841  86.497  65.179  1.00  0.00           C  
ATOM   4337  O   MET A 279      79.827  87.046  64.077  1.00  0.00           O  
ATOM   4338  CB  MET A 279      77.830  85.680  66.314  1.00  0.00           C  
ATOM   4339  CG  MET A 279      76.552  86.250  65.679  1.00  0.00           C  
ATOM   4340  SD  MET A 279      76.740  87.785  64.719  1.00  0.00           S  
ATOM   4341  CE  MET A 279      77.082  88.819  66.170  1.00  0.00           C  
ATOM   4342  HN  MET A 279      79.401  83.905  66.797  1.00  0.00           H  
ATOM   4343  HA  MET A 279      78.561  85.015  64.382  1.00  0.00           H  
ATOM   4344  HB1 MET A 279      78.201  86.191  67.230  1.00  0.00           H  
ATOM   4345  HB2 MET A 279      77.457  84.693  66.668  1.00  0.00           H  
ATOM   4346  HG1 MET A 279      76.097  85.462  65.049  1.00  0.00           H  
ATOM   4347  HG2 MET A 279      75.834  86.478  66.500  1.00  0.00           H  
ATOM   4348  HE1 MET A 279      76.377  88.626  67.006  1.00  0.00           H  
ATOM   4349  HE2 MET A 279      76.969  89.866  65.838  1.00  0.00           H  
ATOM   4350  HE3 MET A 279      78.109  88.595  66.535  1.00  0.00           H  
ATOM   4351  N   GLN A 280      80.716  86.941  66.106  1.00  0.00           N  
ATOM   4352  CA  GLN A 280      81.688  87.968  65.891  1.00  0.00           C  
ATOM   4353  C   GLN A 280      82.624  87.690  64.770  1.00  0.00           C  
ATOM   4354  O   GLN A 280      82.844  88.567  63.950  1.00  0.00           O  
ATOM   4355  CB  GLN A 280      82.429  88.293  67.197  1.00  0.00           C  
ATOM   4356  CG  GLN A 280      82.782  89.765  67.440  1.00  0.00           C  
ATOM   4357  CD  GLN A 280      83.273  90.609  66.275  1.00  0.00           C  
ATOM   4358  NE2 GLN A 280      82.368  91.376  65.605  1.00  0.00           N  
ATOM   4359  OE1 GLN A 280      84.481  90.636  66.012  1.00  0.00           O  
ATOM   4360  HN  GLN A 280      80.735  86.449  66.976  1.00  0.00           H  
ATOM   4361  HA  GLN A 280      81.101  88.846  65.654  1.00  0.00           H  
ATOM   4362  HB1 GLN A 280      83.350  87.677  67.304  1.00  0.00           H  
ATOM   4363  HB2 GLN A 280      81.774  87.955  68.030  1.00  0.00           H  
ATOM   4364  HG1 GLN A 280      83.624  89.838  68.156  1.00  0.00           H  
ATOM   4365  HG2 GLN A 280      81.918  90.339  67.851  1.00  0.00           H  
ATOM   4366 1HE2 GLN A 280      82.720  92.001  64.901  1.00  0.00           H  
ATOM   4367 2HE2 GLN A 280      81.384  91.221  65.619  1.00  0.00           H  
ATOM   4368  N   VAL A 281      83.156  86.463  64.583  1.00  0.00           N  
ATOM   4369  CA  VAL A 281      84.008  86.204  63.464  1.00  0.00           C  
ATOM   4370  C   VAL A 281      83.340  86.020  62.153  1.00  0.00           C  
ATOM   4371  O   VAL A 281      83.980  86.169  61.110  1.00  0.00           O  
ATOM   4372  CB  VAL A 281      85.010  85.107  63.684  1.00  0.00           C  
ATOM   4373  CG1 VAL A 281      86.079  85.557  64.690  1.00  0.00           C  
ATOM   4374  CG2 VAL A 281      84.400  83.746  64.058  1.00  0.00           C  
ATOM   4375  HN  VAL A 281      82.950  85.714  65.193  1.00  0.00           H  
ATOM   4376  HA  VAL A 281      84.688  87.045  63.373  1.00  0.00           H  
ATOM   4377  HB  VAL A 281      85.597  84.869  62.770  1.00  0.00           H  
ATOM   4378 1HG1 VAL A 281      85.496  85.766  65.615  1.00  0.00           H  
ATOM   4379 2HG1 VAL A 281      86.832  84.770  64.873  1.00  0.00           H  
ATOM   4380 3HG1 VAL A 281      86.532  86.526  64.374  1.00  0.00           H  
ATOM   4381 1HG2 VAL A 281      83.774  83.446  63.195  1.00  0.00           H  
ATOM   4382 2HG2 VAL A 281      85.262  83.051  64.140  1.00  0.00           H  
ATOM   4383 3HG2 VAL A 281      83.750  83.784  64.958  1.00  0.00           H  
ATOM   4384  N   THR A 282      82.035  85.721  62.107  1.00  0.00           N  
ATOM   4385  CA  THR A 282      81.320  85.522  60.883  1.00  0.00           C  
ATOM   4386  C   THR A 282      80.650  86.789  60.463  1.00  0.00           C  
ATOM   4387  O   THR A 282      80.488  87.055  59.278  1.00  0.00           O  
ATOM   4388  CB  THR A 282      80.340  84.390  60.907  1.00  0.00           C  
ATOM   4389  CG2 THR A 282      81.085  83.059  60.752  1.00  0.00           C  
ATOM   4390  OG1 THR A 282      79.583  84.390  62.118  1.00  0.00           O  
ATOM   4391  HN  THR A 282      81.470  85.637  62.926  1.00  0.00           H  
ATOM   4392  HA  THR A 282      82.036  85.264  60.122  1.00  0.00           H  
ATOM   4393  HB  THR A 282      79.669  84.446  60.026  1.00  0.00           H  
ATOM   4394  HG1 THR A 282      80.137  84.235  62.878  1.00  0.00           H  
ATOM   4395 1HG2 THR A 282      81.768  83.067  59.875  1.00  0.00           H  
ATOM   4396 2HG2 THR A 282      80.338  82.264  60.534  1.00  0.00           H  
ATOM   4397 3HG2 THR A 282      81.720  82.807  61.631  1.00  0.00           H  
ATOM   4398  N   GLU A 283      80.186  87.608  61.424  1.00  0.00           N  
ATOM   4399  CA  GLU A 283      79.872  88.986  61.250  1.00  0.00           C  
ATOM   4400  C   GLU A 283      81.031  89.716  60.654  1.00  0.00           C  
ATOM   4401  O   GLU A 283      80.813  90.422  59.671  1.00  0.00           O  
ATOM   4402  CB  GLU A 283      79.491  89.562  62.623  1.00  0.00           C  
ATOM   4403  CG  GLU A 283      79.047  91.026  62.526  1.00  0.00           C  
ATOM   4404  CD  GLU A 283      78.834  91.514  63.957  1.00  0.00           C  
ATOM   4405  OE1 GLU A 283      77.739  91.998  64.357  1.00  0.00           O  
ATOM   4406  OE2 GLU A 283      79.803  91.484  64.757  1.00  0.00           O1-
ATOM   4407  HN  GLU A 283      80.089  87.263  62.352  1.00  0.00           H  
ATOM   4408  HA  GLU A 283      79.056  88.947  60.536  1.00  0.00           H  
ATOM   4409  HB1 GLU A 283      78.592  89.032  62.991  1.00  0.00           H  
ATOM   4410  HB2 GLU A 283      80.331  89.423  63.331  1.00  0.00           H  
ATOM   4411  HG1 GLU A 283      78.057  91.070  62.025  1.00  0.00           H  
ATOM   4412  HG2 GLU A 283      79.773  91.682  62.008  1.00  0.00           H  
ATOM   4413  N   THR A 284      82.258  89.612  61.199  1.00  0.00           N  
ATOM   4414  CA  THR A 284      83.431  90.110  60.557  1.00  0.00           C  
ATOM   4415  C   THR A 284      83.632  89.611  59.174  1.00  0.00           C  
ATOM   4416  O   THR A 284      84.052  90.423  58.354  1.00  0.00           O  
ATOM   4417  CB  THR A 284      84.767  90.164  61.231  1.00  0.00           C  
ATOM   4418  CG2 THR A 284      84.620  91.288  62.272  1.00  0.00           C  
ATOM   4419  OG1 THR A 284      84.968  88.976  61.986  1.00  0.00           O  
ATOM   4420  HN  THR A 284      82.391  89.062  62.021  1.00  0.00           H  
ATOM   4421  HA  THR A 284      83.232  91.160  60.376  1.00  0.00           H  
ATOM   4422  HB  THR A 284      85.611  90.348  60.539  1.00  0.00           H  
ATOM   4423  HG1 THR A 284      84.293  88.986  62.663  1.00  0.00           H  
ATOM   4424 1HG2 THR A 284      83.759  91.031  62.922  1.00  0.00           H  
ATOM   4425 2HG2 THR A 284      84.480  92.277  61.776  1.00  0.00           H  
ATOM   4426 3HG2 THR A 284      85.518  91.286  62.933  1.00  0.00           H  
ATOM   4427  N   LEU A 285      83.353  88.338  58.837  1.00  0.00           N  
ATOM   4428  CA  LEU A 285      83.220  87.989  57.460  1.00  0.00           C  
ATOM   4429  C   LEU A 285      82.209  88.739  56.650  1.00  0.00           C  
ATOM   4430  O   LEU A 285      82.481  89.367  55.626  1.00  0.00           O  
ATOM   4431  CB  LEU A 285      82.960  86.488  57.237  1.00  0.00           C  
ATOM   4432  CG  LEU A 285      84.265  85.676  57.193  1.00  0.00           C  
ATOM   4433  CD1 LEU A 285      84.002  84.161  57.232  1.00  0.00           C  
ATOM   4434  CD2 LEU A 285      85.029  85.997  55.899  1.00  0.00           C  
ATOM   4435  HN  LEU A 285      83.273  87.638  59.549  1.00  0.00           H  
ATOM   4436  HA  LEU A 285      84.164  88.189  56.969  1.00  0.00           H  
ATOM   4437  HB1 LEU A 285      82.453  86.282  56.275  1.00  0.00           H  
ATOM   4438  HB2 LEU A 285      82.268  86.145  58.036  1.00  0.00           H  
ATOM   4439  HG  LEU A 285      84.868  85.894  58.095  1.00  0.00           H  
ATOM   4440 1HD1 LEU A 285      84.958  83.595  57.111  1.00  0.00           H  
ATOM   4441 2HD1 LEU A 285      83.542  83.922  58.213  1.00  0.00           H  
ATOM   4442 3HD1 LEU A 285      83.263  83.878  56.458  1.00  0.00           H  
ATOM   4443 1HD2 LEU A 285      84.409  85.928  54.974  1.00  0.00           H  
ATOM   4444 2HD2 LEU A 285      85.531  86.988  55.870  1.00  0.00           H  
ATOM   4445 3HD2 LEU A 285      85.765  85.181  55.769  1.00  0.00           H  
ATOM   4446  N   GLY A 286      80.952  88.771  57.128  1.00  0.00           N  
ATOM   4447  CA  GLY A 286      79.777  89.313  56.514  1.00  0.00           C  
ATOM   4448  C   GLY A 286      79.739  90.800  56.486  1.00  0.00           C  
ATOM   4449  O   GLY A 286      78.916  91.314  55.726  1.00  0.00           O  
ATOM   4450  HN  GLY A 286      80.799  88.235  57.952  1.00  0.00           H  
ATOM   4451  HA1 GLY A 286      78.870  88.996  56.990  1.00  0.00           H  
ATOM   4452  HA2 GLY A 286      79.813  88.933  55.506  1.00  0.00           H  
ATOM   4453  N   MET A 287      80.583  91.500  57.287  1.00  0.00           N  
ATOM   4454  CA  MET A 287      80.638  92.930  57.309  1.00  0.00           C  
ATOM   4455  C   MET A 287      81.991  93.448  56.986  1.00  0.00           C  
ATOM   4456  O   MET A 287      82.332  94.633  57.099  1.00  0.00           O  
ATOM   4457  CB  MET A 287      80.127  93.419  58.671  1.00  0.00           C  
ATOM   4458  CG  MET A 287      78.713  92.891  58.918  1.00  0.00           C  
ATOM   4459  SD  MET A 287      77.738  93.940  60.037  1.00  0.00           S  
ATOM   4460  CE  MET A 287      76.250  92.892  59.960  1.00  0.00           C  
ATOM   4461  HN  MET A 287      81.113  91.028  57.977  1.00  0.00           H  
ATOM   4462  HA  MET A 287      80.074  93.415  56.525  1.00  0.00           H  
ATOM   4463  HB1 MET A 287      80.114  94.536  58.669  1.00  0.00           H  
ATOM   4464  HB2 MET A 287      80.804  93.008  59.445  1.00  0.00           H  
ATOM   4465  HG1 MET A 287      78.825  91.866  59.340  1.00  0.00           H  
ATOM   4466  HG2 MET A 287      78.250  92.840  57.917  1.00  0.00           H  
ATOM   4467  HE1 MET A 287      75.356  93.362  60.399  1.00  0.00           H  
ATOM   4468  HE2 MET A 287      76.037  92.690  58.885  1.00  0.00           H  
ATOM   4469  HE3 MET A 287      76.406  91.862  60.357  1.00  0.00           H  
ATOM   4470  N   THR A 288      82.874  92.571  56.469  1.00  0.00           N  
ATOM   4471  CA  THR A 288      84.019  93.034  55.754  1.00  0.00           C  
ATOM   4472  C   THR A 288      83.699  93.002  54.306  1.00  0.00           C  
ATOM   4473  O   THR A 288      84.525  93.422  53.489  1.00  0.00           O  
ATOM   4474  CB  THR A 288      85.337  92.339  55.941  1.00  0.00           C  
ATOM   4475  CG2 THR A 288      85.908  92.664  57.332  1.00  0.00           C  
ATOM   4476  OG1 THR A 288      85.268  90.926  55.827  1.00  0.00           O  
ATOM   4477  HN  THR A 288      82.719  91.595  56.553  1.00  0.00           H  
ATOM   4478  HA  THR A 288      84.222  94.065  56.036  1.00  0.00           H  
ATOM   4479  HB  THR A 288      86.049  92.675  55.155  1.00  0.00           H  
ATOM   4480  HG1 THR A 288      84.866  90.662  56.664  1.00  0.00           H  
ATOM   4481 1HG2 THR A 288      86.204  93.731  57.351  1.00  0.00           H  
ATOM   4482 2HG2 THR A 288      85.158  92.465  58.123  1.00  0.00           H  
ATOM   4483 3HG2 THR A 288      86.791  92.025  57.546  1.00  0.00           H  
ATOM   4484  N   HIS A 289      82.457  92.594  53.975  1.00  0.00           N  
ATOM   4485  CA  HIS A 289      81.926  92.538  52.647  1.00  0.00           C  
ATOM   4486  C   HIS A 289      81.400  93.841  52.151  1.00  0.00           C  
ATOM   4487  O   HIS A 289      80.700  93.901  51.146  1.00  0.00           O  
ATOM   4488  CB  HIS A 289      80.860  91.440  52.461  1.00  0.00           C  
ATOM   4489  CG  HIS A 289      79.419  91.764  52.164  1.00  0.00           C  
ATOM   4490  CD2 HIS A 289      78.460  92.324  52.938  1.00  0.00           C  
ATOM   4491  ND1 HIS A 289      78.861  91.334  50.978  1.00  0.00           N  
ATOM   4492  CE1 HIS A 289      77.575  91.595  51.039  1.00  0.00           C  
ATOM   4493  NE2 HIS A 289      77.296  92.250  52.201  1.00  0.00           N  
ATOM   4494  HN  HIS A 289      81.807  92.376  54.697  1.00  0.00           H  
ATOM   4495  HA  HIS A 289      82.771  92.259  52.040  1.00  0.00           H  
ATOM   4496  HB1 HIS A 289      80.887  90.787  53.364  1.00  0.00           H  
ATOM   4497  HB2 HIS A 289      81.162  90.705  51.694  1.00  0.00           H  
ATOM   4498  HD2 HIS A 289      78.615  92.718  53.935  1.00  0.00           H  
ATOM   4499  HE1 HIS A 289      76.871  91.486  50.206  1.00  0.00           H  
ATOM   4500  HE2 HIS A 289      76.411  92.568  52.532  1.00  0.00           H  
ATOM   4501  N   CYS A 290      81.770  94.961  52.790  1.00  0.00           N  
ATOM   4502  CA  CYS A 290      81.351  96.293  52.505  1.00  0.00           C  
ATOM   4503  C   CYS A 290      82.190  96.891  51.427  1.00  0.00           C  
ATOM   4504  O   CYS A 290      81.944  98.019  50.990  1.00  0.00           O  
ATOM   4505  CB  CYS A 290      81.468  97.173  53.764  1.00  0.00           C  
ATOM   4506  SG  CYS A 290      80.588  96.538  55.221  1.00  0.00           S  
ATOM   4507  HN  CYS A 290      82.334  94.910  53.610  1.00  0.00           H  
ATOM   4508  HA  CYS A 290      80.334  96.296  52.133  1.00  0.00           H  
ATOM   4509  HB1 CYS A 290      82.534  97.335  54.049  1.00  0.00           H  
ATOM   4510  HB2 CYS A 290      81.057  98.184  53.523  1.00  0.00           H  
ATOM   4511  HG1 CYS A 290      79.652  97.450  55.391  1.00  0.00           H  
ATOM   4512  N   CYS A 291      83.169  96.137  50.908  1.00  0.00           N  
ATOM   4513  CA  CYS A 291      83.972  96.558  49.808  1.00  0.00           C  
ATOM   4514  C   CYS A 291      83.670  95.747  48.589  1.00  0.00           C  
ATOM   4515  O   CYS A 291      84.461  95.565  47.674  1.00  0.00           O  
ATOM   4516  CB  CYS A 291      85.465  96.484  50.177  1.00  0.00           C  
ATOM   4517  SG  CYS A 291      86.517  97.226  48.898  1.00  0.00           S  
ATOM   4518  HN  CYS A 291      83.378  95.244  51.298  1.00  0.00           H  
ATOM   4519  HA  CYS A 291      83.733  97.581  49.543  1.00  0.00           H  
ATOM   4520  HB1 CYS A 291      85.599  97.087  51.110  1.00  0.00           H  
ATOM   4521  HB2 CYS A 291      85.760  95.438  50.407  1.00  0.00           H  
ATOM   4522  HG1 CYS A 291      86.134  96.499  47.872  1.00  0.00           H  
ATOM   4523  N   ILE A 292      82.541  95.027  48.544  1.00  0.00           N  
ATOM   4524  CA  ILE A 292      82.439  93.915  47.650  1.00  0.00           C  
ATOM   4525  C   ILE A 292      82.249  94.273  46.221  1.00  0.00           C  
ATOM   4526  O   ILE A 292      82.685  93.523  45.347  1.00  0.00           O  
ATOM   4527  CB  ILE A 292      81.395  92.967  48.189  1.00  0.00           C  
ATOM   4528  CG1 ILE A 292      81.396  91.572  47.538  1.00  0.00           C  
ATOM   4529  CG2 ILE A 292      79.988  93.572  48.094  1.00  0.00           C  
ATOM   4530  CD  ILE A 292      82.799  91.000  47.321  1.00  0.00           C  
ATOM   4531  HN  ILE A 292      81.879  95.120  49.292  1.00  0.00           H  
ATOM   4532  HA  ILE A 292      83.394  93.422  47.649  1.00  0.00           H  
ATOM   4533  HB  ILE A 292      81.697  92.807  49.245  1.00  0.00           H  
ATOM   4534 1HG1 ILE A 292      80.828  91.670  46.587  1.00  0.00           H  
ATOM   4535 2HG1 ILE A 292      80.875  90.906  48.257  1.00  0.00           H  
ATOM   4536 1HG2 ILE A 292      80.034  94.606  48.531  1.00  0.00           H  
ATOM   4537 2HG2 ILE A 292      79.600  93.671  47.060  1.00  0.00           H  
ATOM   4538 3HG2 ILE A 292      79.270  92.959  48.682  1.00  0.00           H  
ATOM   4539  HD1 ILE A 292      82.780  89.979  46.897  1.00  0.00           H  
ATOM   4540  HD2 ILE A 292      83.358  90.961  48.281  1.00  0.00           H  
ATOM   4541  HD3 ILE A 292      83.374  91.632  46.608  1.00  0.00           H  
ATOM   4542  N   ASN A 293      81.599  95.403  45.875  1.00  0.00           N  
ATOM   4543  CA  ASN A 293      81.075  95.660  44.574  1.00  0.00           C  
ATOM   4544  C   ASN A 293      81.772  96.648  43.700  1.00  0.00           C  
ATOM   4545  O   ASN A 293      81.151  97.031  42.710  1.00  0.00           O  
ATOM   4546  CB  ASN A 293      79.552  95.790  44.643  1.00  0.00           C  
ATOM   4547  CG  ASN A 293      79.097  97.193  45.047  1.00  0.00           C  
ATOM   4548  ND2 ASN A 293      79.251  97.524  46.356  1.00  0.00           N  
ATOM   4549  OD1 ASN A 293      78.458  97.922  44.304  1.00  0.00           O  
ATOM   4550  HN  ASN A 293      81.346  96.012  46.618  1.00  0.00           H  
ATOM   4551  HA  ASN A 293      81.229  94.769  43.975  1.00  0.00           H  
ATOM   4552  HB1 ASN A 293      79.035  95.104  45.352  1.00  0.00           H  
ATOM   4553  HB2 ASN A 293      79.093  95.539  43.666  1.00  0.00           H  
ATOM   4554 1HD2 ASN A 293      79.361  96.879  47.117  1.00  0.00           H  
ATOM   4555 2HD2 ASN A 293      78.846  98.396  46.639  1.00  0.00           H  
ATOM   4556  N   PRO A 294      82.934  97.221  43.799  1.00  0.00           N  
ATOM   4557  CA  PRO A 294      84.121  96.824  44.514  1.00  0.00           C  
ATOM   4558  C   PRO A 294      84.931  95.861  43.729  1.00  0.00           C  
ATOM   4559  O   PRO A 294      84.911  95.771  42.501  1.00  0.00           O  
ATOM   4560  CB  PRO A 294      84.891  98.135  44.638  1.00  0.00           C  
ATOM   4561  CG  PRO A 294      84.630  98.879  43.319  1.00  0.00           C  
ATOM   4562  CD  PRO A 294      83.233  98.370  42.954  1.00  0.00           C  
ATOM   4563  HA  PRO A 294      83.859  96.398  45.477  1.00  0.00           H  
ATOM   4564  HB1 PRO A 294      85.975  98.036  44.877  1.00  0.00           H  
ATOM   4565  HB2 PRO A 294      84.467  98.754  45.465  1.00  0.00           H  
ATOM   4566  HG1 PRO A 294      85.391  98.587  42.563  1.00  0.00           H  
ATOM   4567  HG2 PRO A 294      84.606  99.978  43.457  1.00  0.00           H  
ATOM   4568  HD1 PRO A 294      83.284  97.981  41.908  1.00  0.00           H  
ATOM   4569  HD2 PRO A 294      82.468  99.163  43.092  1.00  0.00           H  
ATOM   4570  N   ILE A 295      85.651  95.032  44.511  1.00  0.00           N  
ATOM   4571  CA  ILE A 295      86.609  94.066  44.072  1.00  0.00           C  
ATOM   4572  C   ILE A 295      86.200  93.094  43.026  1.00  0.00           C  
ATOM   4573  O   ILE A 295      87.005  92.774  42.154  1.00  0.00           O  
ATOM   4574  CB  ILE A 295      87.214  93.301  45.225  1.00  0.00           C  
ATOM   4575  CG1 ILE A 295      88.560  92.688  44.811  1.00  0.00           C  
ATOM   4576  CG2 ILE A 295      86.122  92.347  45.739  1.00  0.00           C  
ATOM   4577  CD  ILE A 295      89.247  91.974  45.981  1.00  0.00           C  
ATOM   4578  HN  ILE A 295      85.499  94.994  45.491  1.00  0.00           H  
ATOM   4579  HA  ILE A 295      87.483  94.614  43.732  1.00  0.00           H  
ATOM   4580  HB  ILE A 295      87.465  94.056  46.006  1.00  0.00           H  
ATOM   4581 1HG1 ILE A 295      89.251  93.484  44.450  1.00  0.00           H  
ATOM   4582 2HG1 ILE A 295      88.431  91.957  43.991  1.00  0.00           H  
ATOM   4583 1HG2 ILE A 295      86.499  91.809  46.635  1.00  0.00           H  
ATOM   4584 2HG2 ILE A 295      85.220  92.962  45.965  1.00  0.00           H  
ATOM   4585 3HG2 ILE A 295      85.913  91.557  44.992  1.00  0.00           H  
ATOM   4586  HD1 ILE A 295      90.125  91.393  45.642  1.00  0.00           H  
ATOM   4587  HD2 ILE A 295      88.567  91.274  46.503  1.00  0.00           H  
ATOM   4588  HD3 ILE A 295      89.648  92.677  46.748  1.00  0.00           H  
ATOM   4589  N   ILE A 296      84.926  92.657  42.954  1.00  0.00           N  
ATOM   4590  CA  ILE A 296      84.519  91.608  42.079  1.00  0.00           C  
ATOM   4591  C   ILE A 296      84.449  92.174  40.700  1.00  0.00           C  
ATOM   4592  O   ILE A 296      84.596  91.505  39.676  1.00  0.00           O  
ATOM   4593  CB  ILE A 296      83.291  90.928  42.597  1.00  0.00           C  
ATOM   4594  CG1 ILE A 296      83.129  89.466  42.152  1.00  0.00           C  
ATOM   4595  CG2 ILE A 296      82.040  91.760  42.264  1.00  0.00           C  
ATOM   4596  CD  ILE A 296      84.061  88.697  41.207  1.00  0.00           C  
ATOM   4597  HN  ILE A 296      84.284  92.934  43.662  1.00  0.00           H  
ATOM   4598  HA  ILE A 296      85.312  90.873  42.094  1.00  0.00           H  
ATOM   4599  HB  ILE A 296      83.299  90.883  43.704  1.00  0.00           H  
ATOM   4600 1HG1 ILE A 296      82.853  90.016  41.236  1.00  0.00           H  
ATOM   4601 2HG1 ILE A 296      83.977  89.338  42.871  1.00  0.00           H  
ATOM   4602 1HG2 ILE A 296      81.149  91.355  42.793  1.00  0.00           H  
ATOM   4603 2HG2 ILE A 296      82.090  92.803  42.651  1.00  0.00           H  
ATOM   4604 3HG2 ILE A 296      81.798  91.937  41.193  1.00  0.00           H  
ATOM   4605  HD1 ILE A 296      83.552  88.510  40.234  1.00  0.00           H  
ATOM   4606  HD2 ILE A 296      84.340  87.713  41.625  1.00  0.00           H  
ATOM   4607  HD3 ILE A 296      85.029  89.199  40.997  1.00  0.00           H  
ATOM   4608  N   TYR A 297      84.322  93.506  40.545  1.00  0.00           N  
ATOM   4609  CA  TYR A 297      84.418  94.074  39.232  1.00  0.00           C  
ATOM   4610  C   TYR A 297      85.796  94.401  38.793  1.00  0.00           C  
ATOM   4611  O   TYR A 297      86.046  94.873  37.688  1.00  0.00           O  
ATOM   4612  CB  TYR A 297      83.642  95.393  39.093  1.00  0.00           C  
ATOM   4613  CG  TYR A 297      82.178  95.384  39.370  1.00  0.00           C  
ATOM   4614  CD1 TYR A 297      81.345  94.314  39.559  1.00  0.00           C  
ATOM   4615  CD2 TYR A 297      81.583  96.621  39.460  1.00  0.00           C  
ATOM   4616  CE1 TYR A 297      79.990  94.439  39.785  1.00  0.00           C  
ATOM   4617  CE2 TYR A 297      80.280  96.827  39.872  1.00  0.00           C  
ATOM   4618  CZ  TYR A 297      79.517  95.695  40.058  1.00  0.00           C  
ATOM   4619  OH  TYR A 297      78.173  95.825  40.466  1.00  0.00           O  
ATOM   4620  HN  TYR A 297      84.194  94.171  41.280  1.00  0.00           H  
ATOM   4621  HA  TYR A 297      83.966  93.415  38.510  1.00  0.00           H  
ATOM   4622  HB1 TYR A 297      83.766  95.770  38.057  1.00  0.00           H  
ATOM   4623  HB2 TYR A 297      84.107  96.114  39.806  1.00  0.00           H  
ATOM   4624  HD1 TYR A 297      81.719  93.301  39.465  1.00  0.00           H  
ATOM   4625  HD2 TYR A 297      82.223  97.474  39.245  1.00  0.00           H  
ATOM   4626  HE1 TYR A 297      79.360  93.575  39.912  1.00  0.00           H  
ATOM   4627  HE2 TYR A 297      79.864  97.806  40.033  1.00  0.00           H  
ATOM   4628  HH  TYR A 297      78.189  96.100  41.390  1.00  0.00           H  
ATOM   4629  N   ALA A 298      86.819  94.096  39.611  1.00  0.00           N  
ATOM   4630  CA  ALA A 298      88.178  94.362  39.251  1.00  0.00           C  
ATOM   4631  C   ALA A 298      88.781  93.155  38.618  1.00  0.00           C  
ATOM   4632  O   ALA A 298      89.324  93.159  37.516  1.00  0.00           O  
ATOM   4633  CB  ALA A 298      88.919  94.787  40.536  1.00  0.00           C  
ATOM   4634  HN  ALA A 298      86.600  93.765  40.527  1.00  0.00           H  
ATOM   4635  HA  ALA A 298      88.216  95.116  38.484  1.00  0.00           H  
ATOM   4636  HB1 ALA A 298      89.928  95.172  40.271  1.00  0.00           H  
ATOM   4637  HB2 ALA A 298      88.424  95.623  41.062  1.00  0.00           H  
ATOM   4638  HB3 ALA A 298      89.032  93.971  41.289  1.00  0.00           H  
ATOM   4639  N   PHE A 299      88.677  92.017  39.322  1.00  0.00           N  
ATOM   4640  CA  PHE A 299      89.086  90.757  38.781  1.00  0.00           C  
ATOM   4641  C   PHE A 299      88.498  90.341  37.481  1.00  0.00           C  
ATOM   4642  O   PHE A 299      89.217  89.938  36.561  1.00  0.00           O  
ATOM   4643  CB  PHE A 299      88.806  89.603  39.759  1.00  0.00           C  
ATOM   4644  CG  PHE A 299      89.648  89.607  40.988  1.00  0.00           C  
ATOM   4645  CD1 PHE A 299      91.000  89.355  40.964  1.00  0.00           C  
ATOM   4646  CD2 PHE A 299      89.018  89.634  42.212  1.00  0.00           C  
ATOM   4647  CE1 PHE A 299      91.715  89.139  42.122  1.00  0.00           C  
ATOM   4648  CE2 PHE A 299      89.714  89.405  43.368  1.00  0.00           C  
ATOM   4649  CZ  PHE A 299      91.077  89.235  43.334  1.00  0.00           C  
ATOM   4650  HN  PHE A 299      88.186  92.024  40.188  1.00  0.00           H  
ATOM   4651  HA  PHE A 299      90.143  90.826  38.554  1.00  0.00           H  
ATOM   4652  HB1 PHE A 299      87.740  89.625  40.065  1.00  0.00           H  
ATOM   4653  HB2 PHE A 299      88.978  88.568  39.374  1.00  0.00           H  
ATOM   4654  HD1 PHE A 299      91.556  89.275  40.045  1.00  0.00           H  
ATOM   4655  HD2 PHE A 299      87.935  89.749  42.254  1.00  0.00           H  
ATOM   4656  HE1 PHE A 299      92.784  89.101  42.007  1.00  0.00           H  
ATOM   4657  HE2 PHE A 299      89.134  89.442  44.275  1.00  0.00           H  
ATOM   4658  HZ  PHE A 299      91.701  89.153  44.211  1.00  0.00           H  
ATOM   4659  N   VAL A 300      87.154  90.269  37.429  1.00  0.00           N  
ATOM   4660  CA  VAL A 300      86.411  89.568  36.427  1.00  0.00           C  
ATOM   4661  C   VAL A 300      85.532  90.549  35.728  1.00  0.00           C  
ATOM   4662  O   VAL A 300      84.702  90.243  34.885  1.00  0.00           O  
ATOM   4663  CB  VAL A 300      85.621  88.494  37.122  1.00  0.00           C  
ATOM   4664  CG1 VAL A 300      86.522  87.381  37.674  1.00  0.00           C  
ATOM   4665  CG2 VAL A 300      84.536  87.822  36.267  1.00  0.00           C  
ATOM   4666  HN  VAL A 300      86.674  90.529  38.263  1.00  0.00           H  
ATOM   4667  HA  VAL A 300      87.085  89.143  35.694  1.00  0.00           H  
ATOM   4668  HB  VAL A 300      85.053  88.974  37.946  1.00  0.00           H  
ATOM   4669 1HG1 VAL A 300      85.881  86.508  37.930  1.00  0.00           H  
ATOM   4670 2HG1 VAL A 300      87.002  87.735  38.613  1.00  0.00           H  
ATOM   4671 3HG1 VAL A 300      87.250  87.043  36.895  1.00  0.00           H  
ATOM   4672 1HG2 VAL A 300      83.968  86.994  36.751  1.00  0.00           H  
ATOM   4673 2HG2 VAL A 300      85.001  87.328  35.383  1.00  0.00           H  
ATOM   4674 3HG2 VAL A 300      83.738  88.520  35.941  1.00  0.00           H  
ATOM   4675  N   GLY A 301      85.705  91.830  36.095  1.00  0.00           N  
ATOM   4676  CA  GLY A 301      85.048  92.890  35.397  1.00  0.00           C  
ATOM   4677  C   GLY A 301      85.912  93.268  34.243  1.00  0.00           C  
ATOM   4678  O   GLY A 301      86.831  94.082  34.336  1.00  0.00           O  
ATOM   4679  HN  GLY A 301      86.466  92.081  36.680  1.00  0.00           H  
ATOM   4680  HA1 GLY A 301      84.923  93.736  36.070  1.00  0.00           H  
ATOM   4681  HA2 GLY A 301      84.093  92.588  34.993  1.00  0.00           H  
ATOM   4682  N   GLU A 302      85.591  92.617  33.112  1.00  0.00           N  
ATOM   4683  CA  GLU A 302      86.469  92.472  31.994  1.00  0.00           C  
ATOM   4684  C   GLU A 302      86.846  93.809  31.436  1.00  0.00           C  
ATOM   4685  O   GLU A 302      88.039  94.058  31.240  1.00  0.00           O  
ATOM   4686  CB  GLU A 302      85.721  91.578  30.984  1.00  0.00           C  
ATOM   4687  CG  GLU A 302      86.014  90.110  31.287  1.00  0.00           C  
ATOM   4688  CD  GLU A 302      87.327  89.669  30.668  1.00  0.00           C  
ATOM   4689  OE1 GLU A 302      88.447  89.924  31.199  1.00  0.00           O  
ATOM   4690  OE2 GLU A 302      87.170  88.862  29.715  1.00  0.00           O1-
ATOM   4691  HN  GLU A 302      84.941  91.870  33.185  1.00  0.00           H  
ATOM   4692  HA  GLU A 302      87.350  91.968  32.357  1.00  0.00           H  
ATOM   4693  HB1 GLU A 302      86.048  91.799  29.939  1.00  0.00           H  
ATOM   4694  HB2 GLU A 302      84.648  91.836  31.046  1.00  0.00           H  
ATOM   4695  HG1 GLU A 302      85.214  89.445  30.913  1.00  0.00           H  
ATOM   4696  HG2 GLU A 302      86.045  89.977  32.387  1.00  0.00           H  
ATOM   4697  N   GLU A 303      85.886  94.721  31.242  1.00  0.00           N  
ATOM   4698  CA  GLU A 303      86.042  96.061  30.773  1.00  0.00           C  
ATOM   4699  C   GLU A 303      85.996  97.078  31.864  1.00  0.00           C  
ATOM   4700  O   GLU A 303      86.535  98.160  31.646  1.00  0.00           O  
ATOM   4701  CB  GLU A 303      85.137  96.495  29.604  1.00  0.00           C  
ATOM   4702  CG  GLU A 303      85.683  95.811  28.348  1.00  0.00           C  
ATOM   4703  CD  GLU A 303      84.666  95.758  27.222  1.00  0.00           C  
ATOM   4704  OE1 GLU A 303      85.116  95.497  26.073  1.00  0.00           O  
ATOM   4705  OE2 GLU A 303      83.433  95.978  27.420  1.00  0.00           O1-
ATOM   4706  HN  GLU A 303      84.960  94.395  31.404  1.00  0.00           H  
ATOM   4707  HA  GLU A 303      87.041  96.211  30.408  1.00  0.00           H  
ATOM   4708  HB1 GLU A 303      84.138  96.070  29.820  1.00  0.00           H  
ATOM   4709  HB2 GLU A 303      85.052  97.578  29.354  1.00  0.00           H  
ATOM   4710  HG1 GLU A 303      86.072  94.808  28.607  1.00  0.00           H  
ATOM   4711  HG2 GLU A 303      86.566  96.390  27.988  1.00  0.00           H  
ATOM   4712  N   PHE A 304      85.493  96.697  33.054  1.00  0.00           N  
ATOM   4713  CA  PHE A 304      85.605  97.553  34.193  1.00  0.00           C  
ATOM   4714  C   PHE A 304      87.008  97.712  34.652  1.00  0.00           C  
ATOM   4715  O   PHE A 304      87.366  98.844  34.978  1.00  0.00           O  
ATOM   4716  CB  PHE A 304      84.640  97.122  35.307  1.00  0.00           C  
ATOM   4717  CG  PHE A 304      84.442  98.168  36.353  1.00  0.00           C  
ATOM   4718  CD1 PHE A 304      83.494  99.164  36.229  1.00  0.00           C  
ATOM   4719  CD2 PHE A 304      85.203  98.088  37.484  1.00  0.00           C  
ATOM   4720  CE1 PHE A 304      83.243  99.972  37.313  1.00  0.00           C  
ATOM   4721  CE2 PHE A 304      84.866  98.836  38.589  1.00  0.00           C  
ATOM   4722  CZ  PHE A 304      83.953  99.866  38.479  1.00  0.00           C  
ATOM   4723  HN  PHE A 304      85.133  95.765  33.097  1.00  0.00           H  
ATOM   4724  HA  PHE A 304      85.287  98.534  33.861  1.00  0.00           H  
ATOM   4725  HB1 PHE A 304      85.004  96.201  35.804  1.00  0.00           H  
ATOM   4726  HB2 PHE A 304      83.647  96.924  34.838  1.00  0.00           H  
ATOM   4727  HD1 PHE A 304      82.944  99.335  35.309  1.00  0.00           H  
ATOM   4728  HD2 PHE A 304      86.002  97.366  37.620  1.00  0.00           H  
ATOM   4729  HE1 PHE A 304      82.539 100.788  37.215  1.00  0.00           H  
ATOM   4730  HE2 PHE A 304      85.428  98.736  39.500  1.00  0.00           H  
ATOM   4731  HZ  PHE A 304      83.725 100.531  39.305  1.00  0.00           H  
ATOM   4732  N   ARG A 305      87.884  96.693  34.607  1.00  0.00           N  
ATOM   4733  CA  ARG A 305      89.250  96.886  34.992  1.00  0.00           C  
ATOM   4734  C   ARG A 305      90.081  97.584  33.963  1.00  0.00           C  
ATOM   4735  O   ARG A 305      91.068  98.232  34.296  1.00  0.00           O  
ATOM   4736  CB  ARG A 305      89.962  95.595  35.427  1.00  0.00           C  
ATOM   4737  CG  ARG A 305      90.016  94.480  34.387  1.00  0.00           C  
ATOM   4738  CD  ARG A 305      91.039  93.387  34.700  1.00  0.00           C  
ATOM   4739  NE  ARG A 305      90.507  91.999  34.730  1.00  0.00           N  
ATOM   4740  CZ  ARG A 305      90.104  91.358  33.591  1.00  0.00           C  
ATOM   4741  NH1 ARG A 305      89.803  91.877  32.360  1.00  0.00           N1+
ATOM   4742  NH2 ARG A 305      90.046  90.014  33.788  1.00  0.00           N  
ATOM   4743  HN  ARG A 305      87.601  95.738  34.518  1.00  0.00           H  
ATOM   4744  HA  ARG A 305      89.154  97.508  35.871  1.00  0.00           H  
ATOM   4745  HB1 ARG A 305      89.420  95.202  36.311  1.00  0.00           H  
ATOM   4746  HB2 ARG A 305      90.980  95.814  35.817  1.00  0.00           H  
ATOM   4747  HG1 ARG A 305      90.311  94.899  33.407  1.00  0.00           H  
ATOM   4748  HG2 ARG A 305      89.036  93.997  34.174  1.00  0.00           H  
ATOM   4749  HD1 ARG A 305      91.871  93.386  33.968  1.00  0.00           H  
ATOM   4750  HD2 ARG A 305      91.543  93.624  35.662  1.00  0.00           H  
ATOM   4751  HE  ARG A 305      90.457  91.497  35.594  1.00  0.00           H  
ATOM   4752 1HH1 ARG A 305      89.392  91.236  31.712  1.00  0.00           H  
ATOM   4753 2HH1 ARG A 305      89.743  92.866  32.285  1.00  0.00           H  
ATOM   4754 1HH2 ARG A 305      90.179  89.448  32.973  1.00  0.00           H  
ATOM   4755 2HH2 ARG A 305      90.240  89.696  34.715  1.00  0.00           H  
ATOM   4756  N   ASN A 306      89.688  97.516  32.688  1.00  0.00           N  
ATOM   4757  CA  ASN A 306      90.154  98.226  31.532  1.00  0.00           C  
ATOM   4758  C   ASN A 306      89.694  99.633  31.684  1.00  0.00           C  
ATOM   4759  O   ASN A 306      90.216 100.584  31.094  1.00  0.00           O  
ATOM   4760  CB  ASN A 306      89.594  97.702  30.195  1.00  0.00           C  
ATOM   4761  CG  ASN A 306      90.399  98.120  28.964  1.00  0.00           C  
ATOM   4762  ND2 ASN A 306      89.833  99.090  28.186  1.00  0.00           N  
ATOM   4763  OD1 ASN A 306      91.530  97.685  28.759  1.00  0.00           O  
ATOM   4764  HN  ASN A 306      88.864  96.993  32.481  1.00  0.00           H  
ATOM   4765  HA  ASN A 306      91.229  98.141  31.539  1.00  0.00           H  
ATOM   4766  HB1 ASN A 306      89.762  96.605  30.242  1.00  0.00           H  
ATOM   4767  HB2 ASN A 306      88.508  97.852  30.016  1.00  0.00           H  
ATOM   4768 1HD2 ASN A 306      89.063  99.614  28.527  1.00  0.00           H  
ATOM   4769 2HD2 ASN A 306      90.404  99.337  27.406  1.00  0.00           H  
ATOM   4770  N   TYR A 307      88.667  99.893  32.515  1.00  0.00           N  
ATOM   4771  CA  TYR A 307      88.062 101.180  32.644  1.00  0.00           C  
ATOM   4772  C   TYR A 307      88.736 101.955  33.728  1.00  0.00           C  
ATOM   4773  O   TYR A 307      88.579 103.168  33.832  1.00  0.00           O  
ATOM   4774  CB  TYR A 307      86.552 101.083  32.877  1.00  0.00           C  
ATOM   4775  CG  TYR A 307      85.807 102.069  32.040  1.00  0.00           C  
ATOM   4776  CD1 TYR A 307      85.874 102.118  30.670  1.00  0.00           C  
ATOM   4777  CD2 TYR A 307      85.098 103.042  32.715  1.00  0.00           C  
ATOM   4778  CE1 TYR A 307      85.197 103.096  29.980  1.00  0.00           C  
ATOM   4779  CE2 TYR A 307      84.385 103.985  32.022  1.00  0.00           C  
ATOM   4780  CZ  TYR A 307      84.417 103.999  30.648  1.00  0.00           C  
ATOM   4781  OH  TYR A 307      83.732 104.953  29.858  1.00  0.00           O  
ATOM   4782  HN  TYR A 307      88.273  99.159  33.055  1.00  0.00           H  
ATOM   4783  HA  TYR A 307      88.263 101.669  31.704  1.00  0.00           H  
ATOM   4784  HB1 TYR A 307      86.215 101.164  33.938  1.00  0.00           H  
ATOM   4785  HB2 TYR A 307      86.230 100.077  32.533  1.00  0.00           H  
ATOM   4786  HD1 TYR A 307      86.366 101.292  30.153  1.00  0.00           H  
ATOM   4787  HD2 TYR A 307      85.033 102.967  33.794  1.00  0.00           H  
ATOM   4788  HE1 TYR A 307      85.104 102.899  28.918  1.00  0.00           H  
ATOM   4789  HE2 TYR A 307      83.766 104.664  32.587  1.00  0.00           H  
ATOM   4790  HH  TYR A 307      83.422 105.642  30.454  1.00  0.00           H  
ATOM   4791  N   LEU A 308      89.592 101.306  34.543  1.00  0.00           N  
ATOM   4792  CA  LEU A 308      90.536 102.009  35.353  1.00  0.00           C  
ATOM   4793  C   LEU A 308      91.671 102.488  34.507  1.00  0.00           C  
ATOM   4794  O   LEU A 308      92.209 103.570  34.721  1.00  0.00           O  
ATOM   4795  CB  LEU A 308      90.926 101.137  36.556  1.00  0.00           C  
ATOM   4796  CG  LEU A 308      89.930 101.308  37.712  1.00  0.00           C  
ATOM   4797  CD1 LEU A 308      90.383 100.831  39.098  1.00  0.00           C  
ATOM   4798  CD2 LEU A 308      88.567 100.692  37.341  1.00  0.00           C  
ATOM   4799  HN  LEU A 308      89.766 100.336  34.358  1.00  0.00           H  
ATOM   4800  HA  LEU A 308      90.169 102.901  35.851  1.00  0.00           H  
ATOM   4801  HB1 LEU A 308      91.071 100.081  36.268  1.00  0.00           H  
ATOM   4802  HB2 LEU A 308      91.923 101.454  36.923  1.00  0.00           H  
ATOM   4803  HG  LEU A 308      89.760 102.407  37.785  1.00  0.00           H  
ATOM   4804 1HD1 LEU A 308      91.379 101.217  39.384  1.00  0.00           H  
ATOM   4805 2HD1 LEU A 308      89.665 101.300  39.806  1.00  0.00           H  
ATOM   4806 3HD1 LEU A 308      90.326  99.727  39.173  1.00  0.00           H  
ATOM   4807 1HD2 LEU A 308      88.044 101.212  36.511  1.00  0.00           H  
ATOM   4808 2HD2 LEU A 308      88.716  99.645  36.994  1.00  0.00           H  
ATOM   4809 3HD2 LEU A 308      87.889 100.726  38.218  1.00  0.00           H  
ATOM   4810  N   LEU A 309      92.002 101.790  33.400  1.00  0.00           N  
ATOM   4811  CA  LEU A 309      92.947 102.262  32.434  1.00  0.00           C  
ATOM   4812  C   LEU A 309      92.594 103.502  31.705  1.00  0.00           C  
ATOM   4813  O   LEU A 309      93.502 104.224  31.305  1.00  0.00           O  
ATOM   4814  CB  LEU A 309      93.301 101.058  31.546  1.00  0.00           C  
ATOM   4815  CG  LEU A 309      94.512 100.287  32.105  1.00  0.00           C  
ATOM   4816  CD1 LEU A 309      95.818 100.989  31.696  1.00  0.00           C  
ATOM   4817  CD2 LEU A 309      94.510 100.159  33.634  1.00  0.00           C  
ATOM   4818  HN  LEU A 309      91.527 100.957  33.140  1.00  0.00           H  
ATOM   4819  HA  LEU A 309      93.863 102.552  32.935  1.00  0.00           H  
ATOM   4820  HB1 LEU A 309      93.582 101.445  30.545  1.00  0.00           H  
ATOM   4821  HB2 LEU A 309      92.452 100.352  31.428  1.00  0.00           H  
ATOM   4822  HG  LEU A 309      94.506  99.268  31.652  1.00  0.00           H  
ATOM   4823 1HD1 LEU A 309      96.724 100.447  32.062  1.00  0.00           H  
ATOM   4824 2HD1 LEU A 309      95.938 100.980  30.592  1.00  0.00           H  
ATOM   4825 3HD1 LEU A 309      95.869 102.022  32.083  1.00  0.00           H  
ATOM   4826 1HD2 LEU A 309      93.686  99.476  33.951  1.00  0.00           H  
ATOM   4827 2HD2 LEU A 309      95.458  99.702  33.973  1.00  0.00           H  
ATOM   4828 3HD2 LEU A 309      94.523 101.130  34.179  1.00  0.00           H  
ATOM   4829  N   VAL A 310      91.285 103.744  31.512  1.00  0.00           N  
ATOM   4830  CA  VAL A 310      90.857 105.009  30.996  1.00  0.00           C  
ATOM   4831  C   VAL A 310      90.561 106.063  32.002  1.00  0.00           C  
ATOM   4832  O   VAL A 310      90.642 107.267  31.757  1.00  0.00           O  
ATOM   4833  CB  VAL A 310      89.688 104.971  30.056  1.00  0.00           C  
ATOM   4834  CG1 VAL A 310      90.078 104.146  28.816  1.00  0.00           C  
ATOM   4835  CG2 VAL A 310      88.436 104.413  30.751  1.00  0.00           C  
ATOM   4836  HN  VAL A 310      90.624 103.018  31.665  1.00  0.00           H  
ATOM   4837  HA  VAL A 310      91.676 105.435  30.450  1.00  0.00           H  
ATOM   4838  HB  VAL A 310      89.517 105.988  29.628  1.00  0.00           H  
ATOM   4839 1HG1 VAL A 310      89.176 104.017  28.165  1.00  0.00           H  
ATOM   4840 2HG1 VAL A 310      90.905 104.561  28.201  1.00  0.00           H  
ATOM   4841 3HG1 VAL A 310      90.348 103.130  29.164  1.00  0.00           H  
ATOM   4842 1HG2 VAL A 310      88.626 103.408  31.171  1.00  0.00           H  
ATOM   4843 2HG2 VAL A 310      87.590 104.289  30.036  1.00  0.00           H  
ATOM   4844 3HG2 VAL A 310      88.067 105.099  31.542  1.00  0.00           H  
ATOM   4845  N   PHE A 311      90.268 105.659  33.253  1.00  0.00           N  
ATOM   4846  CA  PHE A 311      90.066 106.555  34.340  1.00  0.00           C  
ATOM   4847  C   PHE A 311      91.312 107.238  34.779  1.00  0.00           C  
ATOM   4848  O   PHE A 311      91.383 108.460  34.915  1.00  0.00           O  
ATOM   4849  CB  PHE A 311      89.347 105.782  35.462  1.00  0.00           C  
ATOM   4850  CG  PHE A 311      89.042 106.606  36.660  1.00  0.00           C  
ATOM   4851  CD1 PHE A 311      87.729 106.919  36.929  1.00  0.00           C  
ATOM   4852  CD2 PHE A 311      89.964 106.877  37.643  1.00  0.00           C  
ATOM   4853  CE1 PHE A 311      87.362 107.533  38.103  1.00  0.00           C  
ATOM   4854  CE2 PHE A 311      89.606 107.392  38.859  1.00  0.00           C  
ATOM   4855  CZ  PHE A 311      88.306 107.806  39.068  1.00  0.00           C  
ATOM   4856  HN  PHE A 311      90.174 104.683  33.433  1.00  0.00           H  
ATOM   4857  HA  PHE A 311      89.463 107.388  34.011  1.00  0.00           H  
ATOM   4858  HB1 PHE A 311      89.988 104.976  35.884  1.00  0.00           H  
ATOM   4859  HB2 PHE A 311      88.438 105.245  35.105  1.00  0.00           H  
ATOM   4860  HD1 PHE A 311      87.040 106.652  36.139  1.00  0.00           H  
ATOM   4861  HD2 PHE A 311      90.948 106.436  37.594  1.00  0.00           H  
ATOM   4862  HE1 PHE A 311      86.366 107.894  38.272  1.00  0.00           H  
ATOM   4863  HE2 PHE A 311      90.365 107.355  39.638  1.00  0.00           H  
ATOM   4864  HZ  PHE A 311      87.999 108.201  40.019  1.00  0.00           H  
ATOM   4865  N   PHE A 312      92.450 106.518  34.868  1.00  0.00           N  
ATOM   4866  CA  PHE A 312      93.730 107.146  34.939  1.00  0.00           C  
ATOM   4867  C   PHE A 312      94.101 107.587  33.565  1.00  0.00           C  
ATOM   4868  O   PHE A 312      93.925 108.768  33.275  1.00  0.00           O  
ATOM   4869  CB  PHE A 312      94.828 106.303  35.598  1.00  0.00           C  
ATOM   4870  CG  PHE A 312      94.600 105.830  36.997  1.00  0.00           C  
ATOM   4871  CD1 PHE A 312      95.609 105.959  37.910  1.00  0.00           C  
ATOM   4872  CD2 PHE A 312      93.515 105.054  37.319  1.00  0.00           C  
ATOM   4873  CE1 PHE A 312      95.582 105.266  39.099  1.00  0.00           C  
ATOM   4874  CE2 PHE A 312      93.507 104.312  38.480  1.00  0.00           C  
ATOM   4875  CZ  PHE A 312      94.568 104.376  39.359  1.00  0.00           C  
ATOM   4876  HN  PHE A 312      92.415 105.523  34.783  1.00  0.00           H  
ATOM   4877  HA  PHE A 312      93.606 108.041  35.531  1.00  0.00           H  
ATOM   4878  HB1 PHE A 312      95.800 106.838  35.519  1.00  0.00           H  
ATOM   4879  HB2 PHE A 312      94.967 105.379  34.987  1.00  0.00           H  
ATOM   4880  HD1 PHE A 312      96.531 106.464  37.655  1.00  0.00           H  
ATOM   4881  HD2 PHE A 312      92.679 104.892  36.654  1.00  0.00           H  
ATOM   4882  HE1 PHE A 312      96.428 105.267  39.776  1.00  0.00           H  
ATOM   4883  HE2 PHE A 312      92.655 103.684  38.703  1.00  0.00           H  
ATOM   4884  HZ  PHE A 312      94.546 103.839  40.296  1.00  0.00           H  
ATOM   4885  N   GLN A 313      94.615 106.715  32.679  1.00  0.00           N  
ATOM   4886  CA  GLN A 313      95.537 106.971  31.612  1.00  0.00           C  
ATOM   4887  C   GLN A 313      96.908 107.429  32.106  1.00  0.00           C  
ATOM   4888  CB  GLN A 313      94.959 107.923  30.561  1.00  0.00           C  
ATOM   4889  CG  GLN A 313      95.882 108.186  29.374  1.00  0.00           C  
ATOM   4890  CD  GLN A 313      96.672 106.966  28.921  1.00  0.00           C  
ATOM   4891  NE2 GLN A 313      98.022 106.980  29.085  1.00  0.00           N  
ATOM   4892  OE1 GLN A 313      96.158 105.914  28.528  1.00  0.00           O  
ATOM   4893  OT1 GLN A 313      97.157 108.662  32.179  1.00  0.00           O  
ATOM   4894  OT2 GLN A 313      97.783 106.547  32.311  1.00  0.00           O  
ATOM   4895  HN  GLN A 313      94.548 105.765  32.963  1.00  0.00           H  
ATOM   4896  HA  GLN A 313      95.678 106.011  31.133  1.00  0.00           H  
ATOM   4897  HB1 GLN A 313      93.982 107.499  30.237  1.00  0.00           H  
ATOM   4898  HB2 GLN A 313      94.635 108.861  31.073  1.00  0.00           H  
ATOM   4899  HG1 GLN A 313      95.281 108.493  28.488  1.00  0.00           H  
ATOM   4900  HG2 GLN A 313      96.501 109.068  29.648  1.00  0.00           H  
ATOM   4901 1HE2 GLN A 313      98.540 107.788  29.350  1.00  0.00           H  
ATOM   4902 2HE2 GLN A 313      98.541 106.136  28.943  1.00  0.00           H  
ATOM   4903  N   PRO B  19      30.802  98.485  71.271  1.00  0.00           N  
ATOM   4904  CA  PRO B  19      31.266  97.085  71.391  1.00  0.00           C  
ATOM   4905  C   PRO B  19      31.360  96.685  72.821  1.00  0.00           C  
ATOM   4906  O   PRO B  19      30.841  97.374  73.697  1.00  0.00           O  
ATOM   4907  CB  PRO B  19      32.684  97.132  70.817  1.00  0.00           C  
ATOM   4908  CG  PRO B  19      32.568  98.172  69.691  1.00  0.00           C  
ATOM   4909  CD  PRO B  19      31.730  99.260  70.391  1.00  0.00           C  
ATOM   4910  HN1 PRO B  19      29.864  98.631  70.936  1.00  0.00           H  
ATOM   4911  HN2 PRO B  19      30.760  98.903  72.188  1.00  0.00           H  
ATOM   4912  HA  PRO B  19      30.627  96.426  70.821  1.00  0.00           H  
ATOM   4913  HB1 PRO B  19      33.461  97.479  71.524  1.00  0.00           H  
ATOM   4914  HB2 PRO B  19      32.995  96.144  70.395  1.00  0.00           H  
ATOM   4915  HG1 PRO B  19      33.585  98.517  69.406  1.00  0.00           H  
ATOM   4916  HG2 PRO B  19      31.981  97.806  68.822  1.00  0.00           H  
ATOM   4917  HD1 PRO B  19      32.420  99.886  71.007  1.00  0.00           H  
ATOM   4918  HD2 PRO B  19      31.068  99.816  69.697  1.00  0.00           H  
ATOM   4919  N   CYS B  20      32.096  95.584  73.075  1.00  0.00           N  
ATOM   4920  CA  CYS B  20      32.127  94.992  74.370  1.00  0.00           C  
ATOM   4921  C   CYS B  20      33.481  95.007  75.006  1.00  0.00           C  
ATOM   4922  O   CYS B  20      34.492  94.609  74.427  1.00  0.00           O  
ATOM   4923  CB  CYS B  20      31.523  93.585  74.443  1.00  0.00           C  
ATOM   4924  SG  CYS B  20      29.787  93.768  74.953  1.00  0.00           S  
ATOM   4925  HN  CYS B  20      32.568  95.074  72.352  1.00  0.00           H  
ATOM   4926  HA  CYS B  20      31.528  95.595  75.038  1.00  0.00           H  
ATOM   4927  HB1 CYS B  20      31.959  92.829  75.127  1.00  0.00           H  
ATOM   4928  HB2 CYS B  20      31.601  93.119  73.430  1.00  0.00           H  
ATOM   4929  N   GLN B  21      33.545  95.436  76.275  1.00  0.00           N  
ATOM   4930  CA  GLN B  21      34.746  95.506  77.056  1.00  0.00           C  
ATOM   4931  C   GLN B  21      35.076  94.169  77.624  1.00  0.00           C  
ATOM   4932  O   GLN B  21      35.650  94.013  78.697  1.00  0.00           O  
ATOM   4933  CB  GLN B  21      34.561  96.604  78.113  1.00  0.00           C  
ATOM   4934  CG  GLN B  21      35.878  97.313  78.418  1.00  0.00           C  
ATOM   4935  CD  GLN B  21      35.763  98.421  79.461  1.00  0.00           C  
ATOM   4936  NE2 GLN B  21      35.597  98.025  80.755  1.00  0.00           N  
ATOM   4937  OE1 GLN B  21      35.727  99.610  79.186  1.00  0.00           O  
ATOM   4938  HN  GLN B  21      32.728  95.746  76.754  1.00  0.00           H
[truncated: 394,151 more chars]
