# Supplementary material for: Structural basis of dimerization of chemokine receptors CCR5 and CXCR4
Source: Nat Commun. 2023 Oct 13;14:6439. doi: 10.1038/s41467-023-42082-z (PMC10575954; doi:10.1038/s41467-023-42082-z)
Supplement: Supplementary file 6 — Source Data [file 41467_2023_42082_MOESM6_ESM.zip › Supplementary Figure 7/Panel B/CXCR4-CXCR4_MIN_A.pdb]

ATOM      1  N   PRO A  27      77.919  99.292  67.322  1.00  0.00           N  
ATOM      2  CA  PRO A  27      77.385  97.928  67.102  1.00  0.00           C  
ATOM      3  C   PRO A  27      77.421  97.305  68.456  1.00  0.00           C  
ATOM      4  O   PRO A  27      78.288  96.491  68.740  1.00  0.00           O  
ATOM      5  CB  PRO A  27      78.301  97.334  66.033  1.00  0.00           C  
ATOM      6  CG  PRO A  27      78.777  98.541  65.209  1.00  0.00           C  
ATOM      7  CD  PRO A  27      78.423  99.802  66.006  1.00  0.00           C  
ATOM      8  HN1 PRO A  27      78.713  99.202  67.941  1.00  0.00           H  
ATOM      9  HN2 PRO A  27      77.267  99.955  67.719  1.00  0.00           H  
ATOM     10  HA  PRO A  27      76.341  98.050  66.841  1.00  0.00           H  
ATOM     11  HB1 PRO A  27      79.211  96.850  66.466  1.00  0.00           H  
ATOM     12  HB2 PRO A  27      77.682  96.676  65.398  1.00  0.00           H  
ATOM     13  HG1 PRO A  27      78.348  98.554  64.179  1.00  0.00           H  
ATOM     14  HG2 PRO A  27      79.870  98.483  65.051  1.00  0.00           H  
ATOM     15  HD1 PRO A  27      77.675 100.427  65.481  1.00  0.00           H  
ATOM     16  HD2 PRO A  27      79.330 100.418  66.217  1.00  0.00           H  
ATOM     17  N   CYS A  28      76.565  97.790  69.374  1.00  0.00           N  
ATOM     18  CA  CYS A  28      76.686  97.663  70.788  1.00  0.00           C  
ATOM     19  C   CYS A  28      75.762  96.634  71.363  1.00  0.00           C  
ATOM     20  O   CYS A  28      75.912  96.313  72.534  1.00  0.00           O  
ATOM     21  CB  CYS A  28      76.413  99.082  71.319  1.00  0.00           C  
ATOM     22  SG  CYS A  28      77.036  99.354  72.995  1.00  0.00           S  
ATOM     23  HN  CYS A  28      75.851  98.440  69.116  1.00  0.00           H  
ATOM     24  HA  CYS A  28      77.660  97.303  71.055  1.00  0.00           H  
ATOM     25  HB1 CYS A  28      76.982  99.794  70.683  1.00  0.00           H  
ATOM     26  HB2 CYS A  28      75.329  99.337  71.211  1.00  0.00           H  
ATOM     27  N   PHE A  29      74.880  96.026  70.548  1.00  0.00           N  
ATOM     28  CA  PHE A  29      74.198  94.777  70.688  1.00  0.00           C  
ATOM     29  C   PHE A  29      72.941  94.778  69.896  1.00  0.00           C  
ATOM     30  O   PHE A  29      72.236  95.789  69.922  1.00  0.00           O  
ATOM     31  CB  PHE A  29      73.909  94.239  72.096  1.00  0.00           C  
ATOM     32  CG  PHE A  29      74.846  93.185  72.578  1.00  0.00           C  
ATOM     33  CD1 PHE A  29      74.506  92.545  73.749  1.00  0.00           C  
ATOM     34  CD2 PHE A  29      75.941  92.767  71.863  1.00  0.00           C  
ATOM     35  CE1 PHE A  29      75.332  91.571  74.274  1.00  0.00           C  
ATOM     36  CE2 PHE A  29      76.809  91.840  72.393  1.00  0.00           C  
ATOM     37  CZ  PHE A  29      76.463  91.246  73.582  1.00  0.00           C  
ATOM     38  HN  PHE A  29      74.721  96.442  69.657  1.00  0.00           H  
ATOM     39  HA  PHE A  29      74.779  94.106  70.059  1.00  0.00           H  
ATOM     40  HB1 PHE A  29      73.845  95.111  72.791  1.00  0.00           H  
ATOM     41  HB2 PHE A  29      72.936  93.712  72.095  1.00  0.00           H  
ATOM     42  HD1 PHE A  29      73.745  92.994  74.358  1.00  0.00           H  
ATOM     43  HD2 PHE A  29      76.158  93.268  70.931  1.00  0.00           H  
ATOM     44  HE1 PHE A  29      75.043  91.111  75.215  1.00  0.00           H  
ATOM     45  HE2 PHE A  29      77.706  91.516  71.890  1.00  0.00           H  
ATOM     46  HZ  PHE A  29      77.139  90.632  74.167  1.00  0.00           H  
ATOM     47  N   ARG A  30      72.615  93.679  69.192  1.00  0.00           N  
ATOM     48  CA  ARG A  30      71.306  93.317  68.756  1.00  0.00           C  
ATOM     49  C   ARG A  30      70.140  93.775  69.571  1.00  0.00           C  
ATOM     50  O   ARG A  30      70.126  93.700  70.793  1.00  0.00           O  
ATOM     51  CB  ARG A  30      71.056  91.845  68.376  1.00  0.00           C  
ATOM     52  CG  ARG A  30      71.919  91.360  67.207  1.00  0.00           C  
ATOM     53  CD  ARG A  30      71.563  91.936  65.839  1.00  0.00           C  
ATOM     54  NE  ARG A  30      72.769  91.980  64.945  1.00  0.00           N  
ATOM     55  CZ  ARG A  30      72.708  92.338  63.635  1.00  0.00           C  
ATOM     56  NH1 ARG A  30      71.549  92.605  62.951  1.00  0.00           N1+
ATOM     57  NH2 ARG A  30      73.888  92.592  62.995  1.00  0.00           N  
ATOM     58  HN  ARG A  30      73.321  92.984  69.077  1.00  0.00           H  
ATOM     59  HA  ARG A  30      71.222  93.853  67.821  1.00  0.00           H  
ATOM     60  HB1 ARG A  30      70.012  91.638  68.074  1.00  0.00           H  
ATOM     61  HB2 ARG A  30      71.230  91.256  69.305  1.00  0.00           H  
ATOM     62  HG1 ARG A  30      72.998  91.529  67.403  1.00  0.00           H  
ATOM     63  HG2 ARG A  30      71.778  90.266  67.064  1.00  0.00           H  
ATOM     64  HD1 ARG A  30      70.802  91.314  65.324  1.00  0.00           H  
ATOM     65  HD2 ARG A  30      71.148  92.957  65.915  1.00  0.00           H  
ATOM     66  HE  ARG A  30      73.659  92.101  65.390  1.00  0.00           H  
ATOM     67 1HH1 ARG A  30      71.653  93.309  62.250  1.00  0.00           H  
ATOM     68 2HH1 ARG A  30      70.702  92.543  63.480  1.00  0.00           H  
ATOM     69 1HH2 ARG A  30      74.707  92.205  63.413  1.00  0.00           H  
ATOM     70 2HH2 ARG A  30      73.867  93.103  62.140  1.00  0.00           H  
ATOM     71  N   GLU A  31      69.085  94.277  68.905  1.00  0.00           N  
ATOM     72  CA  GLU A  31      68.000  94.927  69.565  1.00  0.00           C  
ATOM     73  C   GLU A  31      67.091  93.952  70.231  1.00  0.00           C  
ATOM     74  O   GLU A  31      67.043  92.739  69.994  1.00  0.00           O  
ATOM     75  CB  GLU A  31      67.185  95.866  68.649  1.00  0.00           C  
ATOM     76  CG  GLU A  31      66.374  95.154  67.564  1.00  0.00           C  
ATOM     77  CD  GLU A  31      67.212  94.925  66.324  1.00  0.00           C  
ATOM     78  OE1 GLU A  31      66.784  95.239  65.175  1.00  0.00           O  
ATOM     79  OE2 GLU A  31      68.288  94.284  66.450  1.00  0.00           O1-
ATOM     80  HN  GLU A  31      69.032  94.279  67.908  1.00  0.00           H  
ATOM     81  HA  GLU A  31      68.481  95.539  70.303  1.00  0.00           H  
ATOM     82  HB1 GLU A  31      67.831  96.616  68.154  1.00  0.00           H  
ATOM     83  HB2 GLU A  31      66.497  96.485  69.263  1.00  0.00           H  
ATOM     84  HG1 GLU A  31      65.518  95.798  67.256  1.00  0.00           H  
ATOM     85  HG2 GLU A  31      65.935  94.212  67.962  1.00  0.00           H  
ATOM     86  N   GLU A  32      66.329  94.507  71.191  1.00  0.00           N  
ATOM     87  CA  GLU A  32      65.269  93.856  71.908  1.00  0.00           C  
ATOM     88  C   GLU A  32      64.013  93.461  71.207  1.00  0.00           C  
ATOM     89  O   GLU A  32      63.269  92.562  71.592  1.00  0.00           O  
ATOM     90  CB  GLU A  32      64.992  94.933  72.962  1.00  0.00           C  
ATOM     91  CG  GLU A  32      63.666  94.863  73.718  1.00  0.00           C  
ATOM     92  CD  GLU A  32      63.699  95.799  74.920  1.00  0.00           C  
ATOM     93  OE1 GLU A  32      62.952  96.814  74.890  1.00  0.00           O  
ATOM     94  OE2 GLU A  32      64.439  95.508  75.900  1.00  0.00           O1-
ATOM     95  HN  GLU A  32      66.616  95.356  71.613  1.00  0.00           H  
ATOM     96  HA  GLU A  32      65.668  92.950  72.351  1.00  0.00           H  
ATOM     97  HB1 GLU A  32      65.805  94.939  73.722  1.00  0.00           H  
ATOM     98  HB2 GLU A  32      64.987  95.919  72.451  1.00  0.00           H  
ATOM     99  HG1 GLU A  32      62.715  95.044  73.176  1.00  0.00           H  
ATOM    100  HG2 GLU A  32      63.472  93.857  74.142  1.00  0.00           H  
ATOM    101  N   ASN A  33      63.577  94.199  70.167  1.00  0.00           N  
ATOM    102  CA  ASN A  33      62.201  94.256  69.782  1.00  0.00           C  
ATOM    103  C   ASN A  33      61.705  93.108  68.985  1.00  0.00           C  
ATOM    104  O   ASN A  33      61.854  92.994  67.766  1.00  0.00           O  
ATOM    105  CB  ASN A  33      61.854  95.597  69.112  1.00  0.00           C  
ATOM    106  CG  ASN A  33      61.776  96.644  70.215  1.00  0.00           C  
ATOM    107  ND2 ASN A  33      60.503  96.870  70.637  1.00  0.00           N  
ATOM    108  OD1 ASN A  33      62.725  97.223  70.727  1.00  0.00           O  
ATOM    109  HN  ASN A  33      64.231  94.851  69.797  1.00  0.00           H  
ATOM    110  HA  ASN A  33      61.610  94.255  70.689  1.00  0.00           H  
ATOM    111  HB1 ASN A  33      60.872  95.647  68.600  1.00  0.00           H  
ATOM    112  HB2 ASN A  33      62.667  95.874  68.400  1.00  0.00           H  
ATOM    113 1HD2 ASN A  33      59.746  96.386  70.201  1.00  0.00           H  
ATOM    114 2HD2 ASN A  33      60.293  97.627  71.265  1.00  0.00           H  
ATOM    115  N   ALA A  34      60.942  92.255  69.688  1.00  0.00           N  
ATOM    116  CA  ALA A  34      60.371  91.028  69.217  1.00  0.00           C  
ATOM    117  C   ALA A  34      58.920  91.060  68.892  1.00  0.00           C  
ATOM    118  O   ALA A  34      58.358  90.034  68.517  1.00  0.00           O  
ATOM    119  CB  ALA A  34      60.684  89.927  70.239  1.00  0.00           C  
ATOM    120  HN  ALA A  34      60.815  92.402  70.667  1.00  0.00           H  
ATOM    121  HA  ALA A  34      60.784  90.747  68.262  1.00  0.00           H  
ATOM    122  HB1 ALA A  34      61.800  89.854  70.255  1.00  0.00           H  
ATOM    123  HB2 ALA A  34      60.278  88.932  69.966  1.00  0.00           H  
ATOM    124  HB3 ALA A  34      60.280  90.183  71.236  1.00  0.00           H  
ATOM    125  N   ASN A  35      58.250  92.220  69.050  1.00  0.00           N  
ATOM    126  CA  ASN A  35      56.919  92.398  68.577  1.00  0.00           C  
ATOM    127  C   ASN A  35      57.017  92.753  67.137  1.00  0.00           C  
ATOM    128  O   ASN A  35      57.140  91.874  66.278  1.00  0.00           O  
ATOM    129  CB  ASN A  35      56.119  93.469  69.356  1.00  0.00           C  
ATOM    130  CG  ASN A  35      56.135  93.092  70.833  1.00  0.00           C  
ATOM    131  ND2 ASN A  35      55.022  92.645  71.477  1.00  0.00           N  
ATOM    132  OD1 ASN A  35      57.148  93.331  71.503  1.00  0.00           O  
ATOM    133  HN  ASN A  35      58.782  92.984  69.408  1.00  0.00           H  
ATOM    134  HA  ASN A  35      56.379  91.464  68.617  1.00  0.00           H  
ATOM    135  HB1 ASN A  35      55.091  93.661  69.005  1.00  0.00           H  
ATOM    136  HB2 ASN A  35      56.727  94.393  69.285  1.00  0.00           H  
ATOM    137 1HD2 ASN A  35      54.286  92.148  71.023  1.00  0.00           H  
ATOM    138 2HD2 ASN A  35      55.081  92.612  72.476  1.00  0.00           H  
ATOM    139  N   PHE A  36      56.969  94.027  66.723  1.00  0.00           N  
ATOM    140  CA  PHE A  36      56.972  94.355  65.331  1.00  0.00           C  
ATOM    141  C   PHE A  36      58.192  94.147  64.497  1.00  0.00           C  
ATOM    142  O   PHE A  36      58.067  93.576  63.414  1.00  0.00           O  
ATOM    143  CB  PHE A  36      56.191  95.658  65.137  1.00  0.00           C  
ATOM    144  CG  PHE A  36      57.058  96.858  64.954  1.00  0.00           C  
ATOM    145  CD1 PHE A  36      57.526  97.216  63.717  1.00  0.00           C  
ATOM    146  CD2 PHE A  36      57.403  97.582  66.064  1.00  0.00           C  
ATOM    147  CE1 PHE A  36      58.380  98.288  63.596  1.00  0.00           C  
ATOM    148  CE2 PHE A  36      58.204  98.690  65.915  1.00  0.00           C  
ATOM    149  CZ  PHE A  36      58.728  99.048  64.696  1.00  0.00           C  
ATOM    150  HN  PHE A  36      56.772  94.811  67.311  1.00  0.00           H  
ATOM    151  HA  PHE A  36      56.275  93.650  64.888  1.00  0.00           H  
ATOM    152  HB1 PHE A  36      55.466  95.780  65.972  1.00  0.00           H  
ATOM    153  HB2 PHE A  36      55.533  95.576  64.239  1.00  0.00           H  
ATOM    154  HD1 PHE A  36      57.384  96.568  62.866  1.00  0.00           H  
ATOM    155  HD2 PHE A  36      56.899  97.332  66.990  1.00  0.00           H  
ATOM    156  HE1 PHE A  36      58.716  98.503  62.597  1.00  0.00           H  
ATOM    157  HE2 PHE A  36      58.419  99.290  66.788  1.00  0.00           H  
ATOM    158  HZ  PHE A  36      59.178 100.020  64.632  1.00  0.00           H  
ATOM    159  N   ASN A  37      59.416  94.472  64.942  1.00  0.00           N  
ATOM    160  CA  ASN A  37      60.596  94.237  64.174  1.00  0.00           C  
ATOM    161  C   ASN A  37      60.922  92.840  63.782  1.00  0.00           C  
ATOM    162  O   ASN A  37      61.288  92.559  62.638  1.00  0.00           O  
ATOM    163  CB  ASN A  37      61.869  94.745  64.864  1.00  0.00           C  
ATOM    164  CG  ASN A  37      61.766  96.247  65.043  1.00  0.00           C  
ATOM    165  ND2 ASN A  37      62.069  97.077  64.013  1.00  0.00           N  
ATOM    166  OD1 ASN A  37      61.331  96.700  66.101  1.00  0.00           O  
ATOM    167  HN  ASN A  37      59.480  94.929  65.828  1.00  0.00           H  
ATOM    168  HA  ASN A  37      60.388  94.711  63.224  1.00  0.00           H  
ATOM    169  HB1 ASN A  37      62.023  94.314  65.866  1.00  0.00           H  
ATOM    170  HB2 ASN A  37      62.794  94.531  64.272  1.00  0.00           H  
ATOM    171 1HD2 ASN A  37      61.812  98.042  64.123  1.00  0.00           H  
ATOM    172 2HD2 ASN A  37      62.365  96.680  63.145  1.00  0.00           H  
ATOM    173  N   LYS A  38      60.809  91.866  64.711  1.00  0.00           N  
ATOM    174  CA  LYS A  38      60.967  90.476  64.416  1.00  0.00           C  
ATOM    175  C   LYS A  38      60.002  89.927  63.416  1.00  0.00           C  
ATOM    176  O   LYS A  38      60.344  89.064  62.608  1.00  0.00           O  
ATOM    177  CB  LYS A  38      60.933  89.631  65.696  1.00  0.00           C  
ATOM    178  CG  LYS A  38      62.153  89.829  66.598  1.00  0.00           C  
ATOM    179  CD  LYS A  38      63.458  89.170  66.182  1.00  0.00           C  
ATOM    180  CE  LYS A  38      64.506  90.007  65.428  1.00  0.00           C  
ATOM    181  NZ  LYS A  38      65.713  89.204  65.173  1.00  0.00           N1+
ATOM    182  HN  LYS A  38      60.465  92.100  65.616  1.00  0.00           H  
ATOM    183  HA  LYS A  38      61.968  90.328  64.024  1.00  0.00           H  
ATOM    184  HB1 LYS A  38      60.791  88.567  65.411  1.00  0.00           H  
ATOM    185  HB2 LYS A  38      60.009  89.866  66.277  1.00  0.00           H  
ATOM    186  HG1 LYS A  38      62.426  90.896  66.750  1.00  0.00           H  
ATOM    187  HG2 LYS A  38      61.932  89.292  67.541  1.00  0.00           H  
ATOM    188  HD1 LYS A  38      63.862  88.798  67.147  1.00  0.00           H  
ATOM    189  HD2 LYS A  38      63.136  88.303  65.564  1.00  0.00           H  
ATOM    190  HE1 LYS A  38      64.747  90.888  66.065  1.00  0.00           H  
ATOM    191  HE2 LYS A  38      64.085  90.332  64.451  1.00  0.00           H  
ATOM    192  HZ1 LYS A  38      66.040  88.963  66.134  1.00  0.00           H  
ATOM    193  HZ2 LYS A  38      65.463  88.332  64.656  1.00  0.00           H  
ATOM    194  HZ3 LYS A  38      66.459  89.694  64.638  1.00  0.00           H  
ATOM    195  N   ILE A  39      58.778  90.489  63.352  1.00  0.00           N  
ATOM    196  CA  ILE A  39      57.896  90.044  62.321  1.00  0.00           C  
ATOM    197  C   ILE A  39      57.814  90.962  61.154  1.00  0.00           C  
ATOM    198  O   ILE A  39      57.537  90.497  60.047  1.00  0.00           O  
ATOM    199  CB  ILE A  39      56.543  89.741  62.897  1.00  0.00           C  
ATOM    200  CG1 ILE A  39      55.774  88.657  62.121  1.00  0.00           C  
ATOM    201  CG2 ILE A  39      55.714  91.015  63.132  1.00  0.00           C  
ATOM    202  CD  ILE A  39      56.506  87.335  61.854  1.00  0.00           C  
ATOM    203  HN  ILE A  39      58.480  91.248  63.926  1.00  0.00           H  
ATOM    204  HA  ILE A  39      58.245  89.131  61.878  1.00  0.00           H  
ATOM    205  HB  ILE A  39      56.747  89.305  63.897  1.00  0.00           H  
ATOM    206 1HG1 ILE A  39      54.809  88.407  62.609  1.00  0.00           H  
ATOM    207 2HG1 ILE A  39      55.487  88.998  61.112  1.00  0.00           H  
ATOM    208 1HG2 ILE A  39      55.472  91.564  62.195  1.00  0.00           H  
ATOM    209 2HG2 ILE A  39      54.740  90.783  63.618  1.00  0.00           H  
ATOM    210 3HG2 ILE A  39      56.198  91.781  63.775  1.00  0.00           H  
ATOM    211  HD1 ILE A  39      57.040  87.047  62.785  1.00  0.00           H  
ATOM    212  HD2 ILE A  39      55.796  86.552  61.513  1.00  0.00           H  
ATOM    213  HD3 ILE A  39      57.270  87.530  61.077  1.00  0.00           H  
ATOM    214  N   PHE A  40      58.239  92.231  61.190  1.00  0.00           N  
ATOM    215  CA  PHE A  40      58.408  93.040  60.031  1.00  0.00           C  
ATOM    216  C   PHE A  40      59.434  92.445  59.119  1.00  0.00           C  
ATOM    217  O   PHE A  40      59.315  92.466  57.900  1.00  0.00           O  
ATOM    218  CB  PHE A  40      58.740  94.491  60.423  1.00  0.00           C  
ATOM    219  CG  PHE A  40      58.927  95.492  59.332  1.00  0.00           C  
ATOM    220  CD1 PHE A  40      59.748  96.584  59.469  1.00  0.00           C  
ATOM    221  CD2 PHE A  40      58.305  95.294  58.129  1.00  0.00           C  
ATOM    222  CE1 PHE A  40      60.076  97.364  58.383  1.00  0.00           C  
ATOM    223  CE2 PHE A  40      58.644  96.043  57.016  1.00  0.00           C  
ATOM    224  CZ  PHE A  40      59.552  97.068  57.146  1.00  0.00           C  
ATOM    225  HN  PHE A  40      58.507  92.620  62.076  1.00  0.00           H  
ATOM    226  HA  PHE A  40      57.472  92.998  59.487  1.00  0.00           H  
ATOM    227  HB1 PHE A  40      59.658  94.486  61.047  1.00  0.00           H  
ATOM    228  HB2 PHE A  40      57.877  94.879  61.010  1.00  0.00           H  
ATOM    229  HD1 PHE A  40      60.260  96.645  60.418  1.00  0.00           H  
ATOM    230  HD2 PHE A  40      57.611  94.467  58.054  1.00  0.00           H  
ATOM    231  HE1 PHE A  40      60.870  98.084  58.435  1.00  0.00           H  
ATOM    232  HE2 PHE A  40      58.107  95.878  56.097  1.00  0.00           H  
ATOM    233  HZ  PHE A  40      59.828  97.619  56.251  1.00  0.00           H  
ATOM    234  N   LEU A  41      60.576  91.914  59.596  1.00  0.00           N  
ATOM    235  CA  LEU A  41      61.712  91.493  58.847  1.00  0.00           C  
ATOM    236  C   LEU A  41      61.580  90.212  58.104  1.00  0.00           C  
ATOM    237  O   LEU A  41      62.300  90.093  57.107  1.00  0.00           O  
ATOM    238  CB  LEU A  41      63.047  91.728  59.583  1.00  0.00           C  
ATOM    239  CG  LEU A  41      63.652  93.094  59.217  1.00  0.00           C  
ATOM    240  CD1 LEU A  41      64.787  93.335  60.218  1.00  0.00           C  
ATOM    241  CD2 LEU A  41      62.664  94.265  59.342  1.00  0.00           C  
ATOM    242  HN  LEU A  41      60.693  91.961  60.591  1.00  0.00           H  
ATOM    243  HA  LEU A  41      61.866  92.141  58.003  1.00  0.00           H  
ATOM    244  HB1 LEU A  41      63.823  91.003  59.236  1.00  0.00           H  
ATOM    245  HB2 LEU A  41      62.893  91.640  60.675  1.00  0.00           H  
ATOM    246  HG  LEU A  41      64.005  93.057  58.157  1.00  0.00           H  
ATOM    247 1HD1 LEU A  41      64.397  93.302  61.256  1.00  0.00           H  
ATOM    248 2HD1 LEU A  41      65.569  92.555  60.085  1.00  0.00           H  
ATOM    249 3HD1 LEU A  41      65.158  94.372  60.102  1.00  0.00           H  
ATOM    250 1HD2 LEU A  41      62.092  94.222  60.293  1.00  0.00           H  
ATOM    251 2HD2 LEU A  41      61.943  94.221  58.494  1.00  0.00           H  
ATOM    252 3HD2 LEU A  41      63.257  95.207  59.309  1.00  0.00           H  
ATOM    253  N   PRO A  42      60.742  89.238  58.296  1.00  0.00           N  
ATOM    254  CA  PRO A  42      60.489  88.233  57.307  1.00  0.00           C  
ATOM    255  C   PRO A  42      59.716  88.740  56.135  1.00  0.00           C  
ATOM    256  O   PRO A  42      59.872  88.191  55.050  1.00  0.00           O  
ATOM    257  CB  PRO A  42      59.662  87.141  57.967  1.00  0.00           C  
ATOM    258  CG  PRO A  42      60.241  87.187  59.390  1.00  0.00           C  
ATOM    259  CD  PRO A  42      60.319  88.714  59.583  1.00  0.00           C  
ATOM    260  HA  PRO A  42      61.438  87.842  56.985  1.00  0.00           H  
ATOM    261  HB1 PRO A  42      59.835  86.121  57.574  1.00  0.00           H  
ATOM    262  HB2 PRO A  42      58.566  87.318  58.052  1.00  0.00           H  
ATOM    263  HG1 PRO A  42      61.222  86.674  59.480  1.00  0.00           H  
ATOM    264  HG2 PRO A  42      59.563  86.713  60.136  1.00  0.00           H  
ATOM    265  HD1 PRO A  42      61.055  89.003  60.366  1.00  0.00           H  
ATOM    266  HD2 PRO A  42      59.343  89.113  59.901  1.00  0.00           H  
ATOM    267  N   THR A  43      58.826  89.731  56.328  1.00  0.00           N  
ATOM    268  CA  THR A  43      58.087  90.301  55.240  1.00  0.00           C  
ATOM    269  C   THR A  43      59.014  90.953  54.272  1.00  0.00           C  
ATOM    270  O   THR A  43      58.855  90.824  53.061  1.00  0.00           O  
ATOM    271  CB  THR A  43      56.946  91.180  55.633  1.00  0.00           C  
ATOM    272  CG2 THR A  43      56.129  90.563  56.777  1.00  0.00           C  
ATOM    273  OG1 THR A  43      57.340  92.476  56.078  1.00  0.00           O  
ATOM    274  HN  THR A  43      58.679  90.125  57.236  1.00  0.00           H  
ATOM    275  HA  THR A  43      57.632  89.512  54.662  1.00  0.00           H  
ATOM    276  HB  THR A  43      56.226  91.289  54.802  1.00  0.00           H  
ATOM    277  HG1 THR A  43      58.055  92.282  56.699  1.00  0.00           H  
ATOM    278 1HG2 THR A  43      55.813  89.538  56.487  1.00  0.00           H  
ATOM    279 2HG2 THR A  43      56.724  90.544  57.720  1.00  0.00           H  
ATOM    280 3HG2 THR A  43      55.185  91.145  56.903  1.00  0.00           H  
ATOM    281  N   ILE A  44      60.081  91.641  54.726  1.00  0.00           N  
ATOM    282  CA  ILE A  44      60.832  92.441  53.810  1.00  0.00           C  
ATOM    283  C   ILE A  44      62.135  91.849  53.382  1.00  0.00           C  
ATOM    284  O   ILE A  44      62.541  92.054  52.241  1.00  0.00           O  
ATOM    285  CB  ILE A  44      61.070  93.783  54.445  1.00  0.00           C  
ATOM    286  CG1 ILE A  44      61.518  94.824  53.409  1.00  0.00           C  
ATOM    287  CG2 ILE A  44      62.003  93.745  55.667  1.00  0.00           C  
ATOM    288  CD  ILE A  44      60.494  95.467  52.482  1.00  0.00           C  
ATOM    289  HN  ILE A  44      60.225  91.827  55.691  1.00  0.00           H  
ATOM    290  HA  ILE A  44      60.323  92.627  52.886  1.00  0.00           H  
ATOM    291  HB  ILE A  44      60.089  94.160  54.813  1.00  0.00           H  
ATOM    292 1HG1 ILE A  44      61.945  95.656  54.003  1.00  0.00           H  
ATOM    293 2HG1 ILE A  44      62.374  94.453  52.801  1.00  0.00           H  
ATOM    294 1HG2 ILE A  44      63.020  94.147  55.445  1.00  0.00           H  
ATOM    295 2HG2 ILE A  44      62.114  92.761  56.163  1.00  0.00           H  
ATOM    296 3HG2 ILE A  44      61.586  94.453  56.408  1.00  0.00           H  
ATOM    297  HD1 ILE A  44      60.899  96.267  51.810  1.00  0.00           H  
ATOM    298  HD2 ILE A  44      59.798  96.007  53.158  1.00  0.00           H  
ATOM    299  HD3 ILE A  44      59.840  94.752  51.934  1.00  0.00           H  
ATOM    300  N   TYR A  45      62.785  91.027  54.221  1.00  0.00           N  
ATOM    301  CA  TYR A  45      63.779  90.121  53.727  1.00  0.00           C  
ATOM    302  C   TYR A  45      63.211  89.102  52.796  1.00  0.00           C  
ATOM    303  O   TYR A  45      63.832  88.841  51.769  1.00  0.00           O  
ATOM    304  CB  TYR A  45      64.585  89.344  54.790  1.00  0.00           C  
ATOM    305  CG  TYR A  45      65.469  90.252  55.577  1.00  0.00           C  
ATOM    306  CD1 TYR A  45      66.214  91.333  55.157  1.00  0.00           C  
ATOM    307  CD2 TYR A  45      65.532  89.813  56.880  1.00  0.00           C  
ATOM    308  CE1 TYR A  45      67.017  91.998  56.060  1.00  0.00           C  
ATOM    309  CE2 TYR A  45      66.355  90.443  57.786  1.00  0.00           C  
ATOM    310  CZ  TYR A  45      67.060  91.535  57.351  1.00  0.00           C  
ATOM    311  OH  TYR A  45      67.772  92.237  58.341  1.00  0.00           O  
ATOM    312  HN  TYR A  45      62.594  90.986  55.196  1.00  0.00           H  
ATOM    313  HA  TYR A  45      64.459  90.680  53.111  1.00  0.00           H  
ATOM    314  HB1 TYR A  45      65.216  88.547  54.343  1.00  0.00           H  
ATOM    315  HB2 TYR A  45      63.855  88.819  55.449  1.00  0.00           H  
ATOM    316  HD1 TYR A  45      66.249  91.685  54.143  1.00  0.00           H  
ATOM    317  HD2 TYR A  45      64.927  88.974  57.181  1.00  0.00           H  
ATOM    318  HE1 TYR A  45      67.697  92.759  55.711  1.00  0.00           H  
ATOM    319  HE2 TYR A  45      66.448  90.203  58.836  1.00  0.00           H  
ATOM    320  HH  TYR A  45      68.333  92.928  57.967  1.00  0.00           H  
ATOM    321  N   SER A  46      61.966  88.637  52.998  1.00  0.00           N  
ATOM    322  CA  SER A  46      61.366  87.780  52.027  1.00  0.00           C  
ATOM    323  C   SER A  46      60.806  88.502  50.849  1.00  0.00           C  
ATOM    324  O   SER A  46      60.432  87.835  49.885  1.00  0.00           O  
ATOM    325  CB  SER A  46      60.309  86.751  52.452  1.00  0.00           C  
ATOM    326  OG  SER A  46      60.914  86.019  53.515  1.00  0.00           O  
ATOM    327  HN  SER A  46      61.445  88.830  53.829  1.00  0.00           H  
ATOM    328  HA  SER A  46      62.133  87.116  51.647  1.00  0.00           H  
ATOM    329  HB1 SER A  46      60.069  85.996  51.681  1.00  0.00           H  
ATOM    330  HB2 SER A  46      59.395  87.324  52.764  1.00  0.00           H  
ATOM    331  HG1 SER A  46      60.956  86.644  54.242  1.00  0.00           H  
ATOM    332  N   ILE A  47      60.875  89.844  50.773  1.00  0.00           N  
ATOM    333  CA  ILE A  47      60.647  90.581  49.571  1.00  0.00           C  
ATOM    334  C   ILE A  47      61.821  90.547  48.655  1.00  0.00           C  
ATOM    335  O   ILE A  47      61.764  90.326  47.441  1.00  0.00           O  
ATOM    336  CB  ILE A  47      60.050  91.911  49.937  1.00  0.00           C  
ATOM    337  CG1 ILE A  47      58.645  92.007  49.314  1.00  0.00           C  
ATOM    338  CG2 ILE A  47      60.917  93.078  49.442  1.00  0.00           C  
ATOM    339  CD  ILE A  47      57.714  90.879  49.759  1.00  0.00           C  
ATOM    340  HN  ILE A  47      61.040  90.355  51.621  1.00  0.00           H  
ATOM    341  HA  ILE A  47      59.934  90.036  48.970  1.00  0.00           H  
ATOM    342  HB  ILE A  47      59.954  91.939  51.044  1.00  0.00           H  
ATOM    343 1HG1 ILE A  47      58.247  92.992  49.616  1.00  0.00           H  
ATOM    344 2HG1 ILE A  47      58.802  91.992  48.215  1.00  0.00           H  
ATOM    345 1HG2 ILE A  47      60.442  94.078  49.541  1.00  0.00           H  
ATOM    346 2HG2 ILE A  47      61.867  93.130  50.008  1.00  0.00           H  
ATOM    347 3HG2 ILE A  47      61.117  92.927  48.363  1.00  0.00           H  
ATOM    348  HD1 ILE A  47      56.847  90.989  49.069  1.00  0.00           H  
ATOM    349  HD2 ILE A  47      57.371  91.002  50.809  1.00  0.00           H  
ATOM    350  HD3 ILE A  47      58.129  89.859  49.581  1.00  0.00           H  
ATOM    351  N   ILE A  48      63.021  90.687  49.233  1.00  0.00           N  
ATOM    352  CA  ILE A  48      64.254  90.489  48.532  1.00  0.00           C  
ATOM    353  C   ILE A  48      64.501  89.038  48.271  1.00  0.00           C  
ATOM    354  O   ILE A  48      64.971  88.729  47.183  1.00  0.00           O  
ATOM    355  CB  ILE A  48      65.379  91.285  49.133  1.00  0.00           C  
ATOM    356  CG1 ILE A  48      66.746  90.638  48.826  1.00  0.00           C  
ATOM    357  CG2 ILE A  48      65.252  91.661  50.621  1.00  0.00           C  
ATOM    358  CD  ILE A  48      67.914  91.452  49.372  1.00  0.00           C  
ATOM    359  HN  ILE A  48      63.081  90.896  50.206  1.00  0.00           H  
ATOM    360  HA  ILE A  48      64.094  90.907  47.549  1.00  0.00           H  
ATOM    361  HB  ILE A  48      65.351  92.270  48.628  1.00  0.00           H  
ATOM    362 1HG1 ILE A  48      66.764  90.623  47.718  1.00  0.00           H  
ATOM    363 2HG1 ILE A  48      66.872  89.571  49.124  1.00  0.00           H  
ATOM    364 1HG2 ILE A  48      65.239  90.787  51.308  1.00  0.00           H  
ATOM    365 2HG2 ILE A  48      64.391  92.352  50.785  1.00  0.00           H  
ATOM    366 3HG2 ILE A  48      66.068  92.351  50.929  1.00  0.00           H  
ATOM    367  HD1 ILE A  48      67.892  92.457  48.908  1.00  0.00           H  
ATOM    368  HD2 ILE A  48      67.980  91.563  50.479  1.00  0.00           H  
ATOM    369  HD3 ILE A  48      68.880  90.961  49.106  1.00  0.00           H  
ATOM    370  N   PHE A  49      63.983  88.134  49.121  1.00  0.00           N  
ATOM    371  CA  PHE A  49      63.918  86.751  48.795  1.00  0.00           C  
ATOM    372  C   PHE A  49      62.538  86.415  48.338  1.00  0.00           C  
ATOM    373  O   PHE A  49      61.907  85.558  48.939  1.00  0.00           O  
ATOM    374  CB  PHE A  49      64.293  85.880  50.012  1.00  0.00           C  
ATOM    375  CG  PHE A  49      64.460  84.437  49.709  1.00  0.00           C  
ATOM    376  CD1 PHE A  49      63.621  83.410  50.063  1.00  0.00           C  
ATOM    377  CD2 PHE A  49      65.653  84.087  49.108  1.00  0.00           C  
ATOM    378  CE1 PHE A  49      63.887  82.093  49.762  1.00  0.00           C  
ATOM    379  CE2 PHE A  49      65.940  82.780  48.778  1.00  0.00           C  
ATOM    380  CZ  PHE A  49      65.050  81.789  49.094  1.00  0.00           C  
ATOM    381  HN  PHE A  49      63.595  88.388  50.010  1.00  0.00           H  
ATOM    382  HA  PHE A  49      64.618  86.525  48.000  1.00  0.00           H  
ATOM    383  HB1 PHE A  49      65.296  86.229  50.345  1.00  0.00           H  
ATOM    384  HB2 PHE A  49      63.568  86.003  50.847  1.00  0.00           H  
ATOM    385  HD1 PHE A  49      62.724  83.712  50.577  1.00  0.00           H  
ATOM    386  HD2 PHE A  49      66.320  84.851  48.747  1.00  0.00           H  
ATOM    387  HE1 PHE A  49      63.220  81.286  50.043  1.00  0.00           H  
ATOM    388  HE2 PHE A  49      66.885  82.545  48.310  1.00  0.00           H  
ATOM    389  HZ  PHE A  49      65.319  80.786  48.784  1.00  0.00           H  
ATOM    390  N   LEU A  50      62.043  87.133  47.311  1.00  0.00           N  
ATOM    391  CA  LEU A  50      60.765  86.933  46.703  1.00  0.00           C  
ATOM    392  C   LEU A  50      60.564  87.678  45.433  1.00  0.00           C  
ATOM    393  O   LEU A  50      59.652  87.472  44.634  1.00  0.00           O  
ATOM    394  CB  LEU A  50      60.255  85.481  46.619  1.00  0.00           C  
ATOM    395  CG  LEU A  50      61.238  84.544  45.892  1.00  0.00           C  
ATOM    396  CD1 LEU A  50      60.694  83.108  45.915  1.00  0.00           C  
ATOM    397  CD2 LEU A  50      61.622  85.021  44.479  1.00  0.00           C  
ATOM    398  HN  LEU A  50      62.619  87.885  46.998  1.00  0.00           H  
ATOM    399  HA  LEU A  50      60.076  87.398  47.403  1.00  0.00           H  
ATOM    400  HB1 LEU A  50      59.286  85.572  46.088  1.00  0.00           H  
ATOM    401  HB2 LEU A  50      60.041  85.059  47.621  1.00  0.00           H  
ATOM    402  HG  LEU A  50      62.203  84.535  46.442  1.00  0.00           H  
ATOM    403 1HD1 LEU A  50      61.454  82.401  45.504  1.00  0.00           H  
ATOM    404 2HD1 LEU A  50      59.777  83.149  45.291  1.00  0.00           H  
ATOM    405 3HD1 LEU A  50      60.395  82.824  46.941  1.00  0.00           H  
ATOM    406 1HD2 LEU A  50      62.435  85.781  44.482  1.00  0.00           H  
ATOM    407 2HD2 LEU A  50      60.718  85.380  43.939  1.00  0.00           H  
ATOM    408 3HD2 LEU A  50      62.038  84.188  43.872  1.00  0.00           H  
ATOM    409  N   THR A  51      61.433  88.674  45.175  1.00  0.00           N  
ATOM    410  CA  THR A  51      61.533  89.254  43.871  1.00  0.00           C  
ATOM    411  C   THR A  51      62.939  89.497  43.435  1.00  0.00           C  
ATOM    412  O   THR A  51      63.147  89.419  42.224  1.00  0.00           O  
ATOM    413  CB  THR A  51      60.898  90.613  43.736  1.00  0.00           C  
ATOM    414  CG2 THR A  51      59.397  90.482  43.469  1.00  0.00           C  
ATOM    415  OG1 THR A  51      61.083  91.518  44.809  1.00  0.00           O  
ATOM    416  HN  THR A  51      61.940  89.148  45.890  1.00  0.00           H  
ATOM    417  HA  THR A  51      61.068  88.616  43.126  1.00  0.00           H  
ATOM    418  HB  THR A  51      61.329  91.101  42.834  1.00  0.00           H  
ATOM    419  HG1 THR A  51      60.558  91.202  45.552  1.00  0.00           H  
ATOM    420 1HG2 THR A  51      59.203  89.634  42.767  1.00  0.00           H  
ATOM    421 2HG2 THR A  51      59.011  91.414  42.987  1.00  0.00           H  
ATOM    422 3HG2 THR A  51      58.866  90.253  44.411  1.00  0.00           H  
ATOM    423  N   GLY A  52      63.870  89.741  44.367  1.00  0.00           N  
ATOM    424  CA  GLY A  52      65.283  89.885  44.156  1.00  0.00           C  
ATOM    425  C   GLY A  52      65.844  88.685  43.468  1.00  0.00           C  
ATOM    426  O   GLY A  52      66.344  88.785  42.354  1.00  0.00           O  
ATOM    427  HN  GLY A  52      63.589  89.922  45.302  1.00  0.00           H  
ATOM    428  HA1 GLY A  52      65.535  90.703  43.504  1.00  0.00           H  
ATOM    429  HA2 GLY A  52      65.806  89.987  45.106  1.00  0.00           H  
ATOM    430  N   ILE A  53      65.665  87.484  44.041  1.00  0.00           N  
ATOM    431  CA  ILE A  53      66.213  86.264  43.553  1.00  0.00           C  
ATOM    432  C   ILE A  53      65.674  85.811  42.237  1.00  0.00           C  
ATOM    433  O   ILE A  53      66.487  85.403  41.402  1.00  0.00           O  
ATOM    434  CB  ILE A  53      66.263  85.173  44.579  1.00  0.00           C  
ATOM    435  CG1 ILE A  53      66.900  83.901  43.994  1.00  0.00           C  
ATOM    436  CG2 ILE A  53      64.905  84.863  45.225  1.00  0.00           C  
ATOM    437  CD  ILE A  53      67.559  83.089  45.097  1.00  0.00           C  
ATOM    438  HN  ILE A  53      65.126  87.448  44.885  1.00  0.00           H  
ATOM    439  HA  ILE A  53      67.256  86.453  43.381  1.00  0.00           H  
ATOM    440  HB  ILE A  53      66.921  85.526  45.409  1.00  0.00           H  
ATOM    441 1HG1 ILE A  53      66.095  83.313  43.493  1.00  0.00           H  
ATOM    442 2HG1 ILE A  53      67.725  84.175  43.294  1.00  0.00           H  
ATOM    443 1HG2 ILE A  53      64.415  85.762  45.648  1.00  0.00           H  
ATOM    444 2HG2 ILE A  53      65.018  84.174  46.087  1.00  0.00           H  
ATOM    445 3HG2 ILE A  53      64.215  84.364  44.505  1.00  0.00           H  
ATOM    446  HD1 ILE A  53      66.908  82.972  45.999  1.00  0.00           H  
ATOM    447  HD2 ILE A  53      67.807  82.078  44.714  1.00  0.00           H  
ATOM    448  HD3 ILE A  53      68.505  83.576  45.409  1.00  0.00           H  
ATOM    449  N   VAL A  54      64.362  85.880  41.941  1.00  0.00           N  
ATOM    450  CA  VAL A  54      63.948  85.739  40.584  1.00  0.00           C  
ATOM    451  C   VAL A  54      64.462  86.770  39.639  1.00  0.00           C  
ATOM    452  O   VAL A  54      64.806  86.384  38.515  1.00  0.00           O  
ATOM    453  CB  VAL A  54      62.463  85.552  40.452  1.00  0.00           C  
ATOM    454  CG1 VAL A  54      62.124  84.095  40.806  1.00  0.00           C  
ATOM    455  CG2 VAL A  54      61.649  86.612  41.209  1.00  0.00           C  
ATOM    456  HN  VAL A  54      63.709  86.212  42.609  1.00  0.00           H  
ATOM    457  HA  VAL A  54      64.385  84.817  40.235  1.00  0.00           H  
ATOM    458  HB  VAL A  54      62.303  85.678  39.355  1.00  0.00           H  
ATOM    459 1HG1 VAL A  54      61.016  84.019  40.774  1.00  0.00           H  
ATOM    460 2HG1 VAL A  54      62.611  83.427  40.064  1.00  0.00           H  
ATOM    461 3HG1 VAL A  54      62.475  83.802  41.812  1.00  0.00           H  
ATOM    462 1HG2 VAL A  54      61.867  87.655  40.889  1.00  0.00           H  
ATOM    463 2HG2 VAL A  54      61.703  86.506  42.310  1.00  0.00           H  
ATOM    464 3HG2 VAL A  54      60.567  86.466  41.021  1.00  0.00           H  
ATOM    465  N   GLY A  55      64.479  88.070  39.991  1.00  0.00           N  
ATOM    466  CA  GLY A  55      65.153  89.020  39.161  1.00  0.00           C  
ATOM    467  C   GLY A  55      66.574  88.740  38.842  1.00  0.00           C  
ATOM    468  O   GLY A  55      66.944  88.597  37.675  1.00  0.00           O  
ATOM    469  HN  GLY A  55      64.263  88.424  40.891  1.00  0.00           H  
ATOM    470  HA1 GLY A  55      64.705  89.191  38.195  1.00  0.00           H  
ATOM    471  HA2 GLY A  55      65.119  89.952  39.708  1.00  0.00           H  
ATOM    472  N   ASN A  56      67.406  88.730  39.898  1.00  0.00           N  
ATOM    473  CA  ASN A  56      68.823  88.543  39.818  1.00  0.00           C  
ATOM    474  C   ASN A  56      69.232  87.221  39.243  1.00  0.00           C  
ATOM    475  O   ASN A  56      70.123  87.253  38.408  1.00  0.00           O  
ATOM    476  CB  ASN A  56      69.485  88.838  41.176  1.00  0.00           C  
ATOM    477  CG  ASN A  56      69.190  90.286  41.551  1.00  0.00           C  
ATOM    478  ND2 ASN A  56      69.501  91.302  40.699  1.00  0.00           N  
ATOM    479  OD1 ASN A  56      68.622  90.489  42.618  1.00  0.00           O  
ATOM    480  HN  ASN A  56      66.972  88.761  40.796  1.00  0.00           H  
ATOM    481  HA  ASN A  56      69.179  89.211  39.042  1.00  0.00           H  
ATOM    482  HB1 ASN A  56      70.598  88.752  41.182  1.00  0.00           H  
ATOM    483  HB2 ASN A  56      69.083  88.219  41.994  1.00  0.00           H  
ATOM    484 1HD2 ASN A  56      70.026  91.122  39.868  1.00  0.00           H  
ATOM    485 2HD2 ASN A  56      69.401  92.224  41.075  1.00  0.00           H  
ATOM    486  N   GLY A  57      68.616  86.113  39.691  1.00  0.00           N  
ATOM    487  CA  GLY A  57      68.898  84.787  39.220  1.00  0.00           C  
ATOM    488  C   GLY A  57      68.483  84.582  37.804  1.00  0.00           C  
ATOM    489  O   GLY A  57      69.112  83.781  37.115  1.00  0.00           O  
ATOM    490  HN  GLY A  57      67.872  86.228  40.342  1.00  0.00           H  
ATOM    491  HA1 GLY A  57      69.975  84.674  39.172  1.00  0.00           H  
ATOM    492  HA2 GLY A  57      68.408  84.047  39.817  1.00  0.00           H  
ATOM    493  N   LEU A  58      67.438  85.284  37.326  1.00  0.00           N  
ATOM    494  CA  LEU A  58      67.061  85.163  35.953  1.00  0.00           C  
ATOM    495  C   LEU A  58      68.011  85.794  34.989  1.00  0.00           C  
ATOM    496  O   LEU A  58      68.445  85.068  34.099  1.00  0.00           O  
ATOM    497  CB  LEU A  58      65.615  85.567  35.609  1.00  0.00           C  
ATOM    498  CG  LEU A  58      65.227  85.054  34.215  1.00  0.00           C  
ATOM    499  CD1 LEU A  58      63.714  85.102  33.942  1.00  0.00           C  
ATOM    500  CD2 LEU A  58      65.567  83.579  33.978  1.00  0.00           C  
ATOM    501  HN  LEU A  58      66.877  85.848  37.930  1.00  0.00           H  
ATOM    502  HA  LEU A  58      67.070  84.095  35.791  1.00  0.00           H  
ATOM    503  HB1 LEU A  58      65.573  86.680  35.726  1.00  0.00           H  
ATOM    504  HB2 LEU A  58      64.982  85.125  36.411  1.00  0.00           H  
ATOM    505  HG  LEU A  58      65.691  85.665  33.405  1.00  0.00           H  
ATOM    506 1HD1 LEU A  58      63.456  85.012  32.868  1.00  0.00           H  
ATOM    507 2HD1 LEU A  58      63.217  84.312  34.550  1.00  0.00           H  
ATOM    508 3HD1 LEU A  58      63.418  86.096  34.319  1.00  0.00           H  
ATOM    509 1HD2 LEU A  58      66.658  83.367  33.914  1.00  0.00           H  
ATOM    510 2HD2 LEU A  58      65.128  82.998  34.821  1.00  0.00           H  
ATOM    511 3HD2 LEU A  58      65.051  83.307  33.034  1.00  0.00           H  
ATOM    512  N   VAL A  59      68.510  87.036  35.127  1.00  0.00           N  
ATOM    513  CA  VAL A  59      69.471  87.613  34.236  1.00  0.00           C  
ATOM    514  C   VAL A  59      70.744  86.834  34.182  1.00  0.00           C  
ATOM    515  O   VAL A  59      71.388  86.794  33.142  1.00  0.00           O  
ATOM    516  CB  VAL A  59      69.876  89.040  34.437  1.00  0.00           C  
ATOM    517  CG1 VAL A  59      68.697  89.865  33.887  1.00  0.00           C  
ATOM    518  CG2 VAL A  59      70.168  89.321  35.925  1.00  0.00           C  
ATOM    519  HN  VAL A  59      68.191  87.616  35.875  1.00  0.00           H  
ATOM    520  HA  VAL A  59      69.123  87.546  33.220  1.00  0.00           H  
ATOM    521  HB  VAL A  59      70.790  89.311  33.881  1.00  0.00           H  
ATOM    522 1HG1 VAL A  59      68.992  90.935  33.951  1.00  0.00           H  
ATOM    523 2HG1 VAL A  59      68.452  89.634  32.829  1.00  0.00           H  
ATOM    524 3HG1 VAL A  59      67.738  89.694  34.434  1.00  0.00           H  
ATOM    525 1HG2 VAL A  59      70.508  90.362  36.127  1.00  0.00           H  
ATOM    526 2HG2 VAL A  59      69.265  89.097  36.542  1.00  0.00           H  
ATOM    527 3HG2 VAL A  59      71.040  88.738  36.285  1.00  0.00           H  
ATOM    528  N   ILE A  60      71.141  86.295  35.343  1.00  0.00           N  
ATOM    529  CA  ILE A  60      72.288  85.480  35.626  1.00  0.00           C  
ATOM    530  C   ILE A  60      72.392  84.337  34.680  1.00  0.00           C  
ATOM    531  O   ILE A  60      73.428  84.116  34.063  1.00  0.00           O  
ATOM    532  CB  ILE A  60      72.290  85.186  37.098  1.00  0.00           C  
ATOM    533  CG1 ILE A  60      72.946  86.404  37.784  1.00  0.00           C  
ATOM    534  CG2 ILE A  60      72.819  83.808  37.511  1.00  0.00           C  
ATOM    535  CD  ILE A  60      74.465  86.365  37.674  1.00  0.00           C  
ATOM    536  HN  ILE A  60      70.624  86.480  36.175  1.00  0.00           H  
ATOM    537  HA  ILE A  60      73.171  86.070  35.400  1.00  0.00           H  
ATOM    538  HB  ILE A  60      71.242  85.164  37.457  1.00  0.00           H  
ATOM    539 1HG1 ILE A  60      72.640  86.283  38.845  1.00  0.00           H  
ATOM    540 2HG1 ILE A  60      72.501  87.364  37.454  1.00  0.00           H  
ATOM    541 1HG2 ILE A  60      72.919  83.822  38.616  1.00  0.00           H  
ATOM    542 2HG2 ILE A  60      72.193  82.967  37.153  1.00  0.00           H  
ATOM    543 3HG2 ILE A  60      73.833  83.730  37.059  1.00  0.00           H  
ATOM    544  HD1 ILE A  60      74.862  85.967  38.639  1.00  0.00           H  
ATOM    545  HD2 ILE A  60      74.811  85.765  36.809  1.00  0.00           H  
ATOM    546  HD3 ILE A  60      74.852  87.413  37.570  1.00  0.00           H  
ATOM    547  N   LEU A  61      71.243  83.690  34.405  1.00  0.00           N  
ATOM    548  CA  LEU A  61      71.258  82.695  33.373  1.00  0.00           C  
ATOM    549  C   LEU A  61      70.761  83.183  32.048  1.00  0.00           C  
ATOM    550  O   LEU A  61      71.318  82.704  31.068  1.00  0.00           O  
ATOM    551  CB  LEU A  61      70.435  81.460  33.745  1.00  0.00           C  
ATOM    552  CG  LEU A  61      71.282  80.178  33.776  1.00  0.00           C  
ATOM    553  CD1 LEU A  61      70.451  78.937  34.146  1.00  0.00           C  
ATOM    554  CD2 LEU A  61      72.055  79.916  32.466  1.00  0.00           C  
ATOM    555  HN  LEU A  61      70.382  83.925  34.854  1.00  0.00           H  
ATOM    556  HA  LEU A  61      72.266  82.361  33.149  1.00  0.00           H  
ATOM    557  HB1 LEU A  61      69.539  81.313  33.098  1.00  0.00           H  
ATOM    558  HB2 LEU A  61      69.985  81.677  34.737  1.00  0.00           H  
ATOM    559  HG  LEU A  61      72.084  80.384  34.519  1.00  0.00           H  
ATOM    560 1HD1 LEU A  61      69.983  78.983  35.150  1.00  0.00           H  
ATOM    561 2HD1 LEU A  61      71.144  78.069  34.105  1.00  0.00           H  
ATOM    562 3HD1 LEU A  61      69.667  78.762  33.385  1.00  0.00           H  
ATOM    563 1HD2 LEU A  61      72.926  80.610  32.408  1.00  0.00           H  
ATOM    564 2HD2 LEU A  61      72.409  78.859  32.392  1.00  0.00           H  
ATOM    565 3HD2 LEU A  61      71.414  80.100  31.584  1.00  0.00           H  
ATOM    566  N   VAL A  62      69.818  84.132  31.922  1.00  0.00           N  
ATOM    567  CA  VAL A  62      69.478  84.571  30.600  1.00  0.00           C  
ATOM    568  C   VAL A  62      70.596  85.207  29.861  1.00  0.00           C  
ATOM    569  O   VAL A  62      70.826  84.823  28.711  1.00  0.00           O  
ATOM    570  CB  VAL A  62      68.204  85.317  30.352  1.00  0.00           C  
ATOM    571  CG1 VAL A  62      67.046  84.338  30.599  1.00  0.00           C  
ATOM    572  CG2 VAL A  62      68.068  86.593  31.198  1.00  0.00           C  
ATOM    573  HN  VAL A  62      69.254  84.455  32.673  1.00  0.00           H  
ATOM    574  HA  VAL A  62      69.374  83.691  29.982  1.00  0.00           H  
ATOM    575  HB  VAL A  62      68.097  85.677  29.307  1.00  0.00           H  
ATOM    576 1HG1 VAL A  62      67.063  83.463  29.918  1.00  0.00           H  
ATOM    577 2HG1 VAL A  62      67.140  83.959  31.643  1.00  0.00           H  
ATOM    578 3HG1 VAL A  62      66.061  84.838  30.509  1.00  0.00           H  
ATOM    579 1HG2 VAL A  62      68.967  87.229  31.095  1.00  0.00           H  
ATOM    580 2HG2 VAL A  62      67.216  87.251  30.890  1.00  0.00           H  
ATOM    581 3HG2 VAL A  62      67.887  86.359  32.270  1.00  0.00           H  
ATOM    582  N   MET A  63      71.366  86.133  30.449  1.00  0.00           N  
ATOM    583  CA  MET A  63      72.412  86.635  29.603  1.00  0.00           C  
ATOM    584  C   MET A  63      73.675  85.879  29.809  1.00  0.00           C  
ATOM    585  O   MET A  63      74.684  85.980  29.099  1.00  0.00           O  
ATOM    586  CB  MET A  63      72.650  88.119  29.940  1.00  0.00           C  
ATOM    587  CG  MET A  63      73.281  88.880  28.766  1.00  0.00           C  
ATOM    588  SD  MET A  63      74.445  90.148  29.350  1.00  0.00           S  
ATOM    589  CE  MET A  63      75.913  89.167  29.814  1.00  0.00           C  
ATOM    590  HN  MET A  63      71.321  86.508  31.373  1.00  0.00           H  
ATOM    591  HA  MET A  63      72.193  86.616  28.542  1.00  0.00           H  
ATOM    592  HB1 MET A  63      71.635  88.544  30.070  1.00  0.00           H  
ATOM    593  HB2 MET A  63      73.095  88.241  30.949  1.00  0.00           H  
ATOM    594  HG1 MET A  63      73.879  88.196  28.141  1.00  0.00           H  
ATOM    595  HG2 MET A  63      72.439  89.318  28.193  1.00  0.00           H  
ATOM    596  HE1 MET A  63      76.589  88.933  28.965  1.00  0.00           H  
ATOM    597  HE2 MET A  63      75.607  88.176  30.221  1.00  0.00           H  
ATOM    598  HE3 MET A  63      76.429  89.748  30.608  1.00  0.00           H  
ATOM    599  N   GLY A  64      73.721  84.979  30.799  1.00  0.00           N  
ATOM    600  CA  GLY A  64      74.744  83.987  30.958  1.00  0.00           C  
ATOM    601  C   GLY A  64      74.838  82.994  29.845  1.00  0.00           C  
ATOM    602  O   GLY A  64      75.920  82.694  29.328  1.00  0.00           O  
ATOM    603  HN  GLY A  64      72.976  84.933  31.464  1.00  0.00           H  
ATOM    604  HA1 GLY A  64      75.682  84.523  31.014  1.00  0.00           H  
ATOM    605  HA2 GLY A  64      74.566  83.374  31.828  1.00  0.00           H  
ATOM    606  N   TYR A  65      73.686  82.518  29.343  1.00  0.00           N  
ATOM    607  CA  TYR A  65      73.661  81.483  28.357  1.00  0.00           C  
ATOM    608  C   TYR A  65      72.997  81.867  27.082  1.00  0.00           C  
ATOM    609  O   TYR A  65      73.315  81.356  26.009  1.00  0.00           O  
ATOM    610  CB  TYR A  65      72.832  80.277  28.828  1.00  0.00           C  
ATOM    611  CG  TYR A  65      73.116  79.056  28.021  1.00  0.00           C  
ATOM    612  CD1 TYR A  65      72.085  78.293  27.543  1.00  0.00           C  
ATOM    613  CD2 TYR A  65      74.394  78.599  27.808  1.00  0.00           C  
ATOM    614  CE1 TYR A  65      72.274  76.998  27.099  1.00  0.00           C  
ATOM    615  CE2 TYR A  65      74.610  77.327  27.326  1.00  0.00           C  
ATOM    616  CZ  TYR A  65      73.550  76.497  27.018  1.00  0.00           C  
ATOM    617  OH  TYR A  65      73.883  75.178  26.665  1.00  0.00           O  
ATOM    618  HN  TYR A  65      72.857  82.818  29.795  1.00  0.00           H  
ATOM    619  HA  TYR A  65      74.655  81.159  28.100  1.00  0.00           H  
ATOM    620  HB1 TYR A  65      73.054  79.959  29.867  1.00  0.00           H  
ATOM    621  HB2 TYR A  65      71.755  80.543  28.893  1.00  0.00           H  
ATOM    622  HD1 TYR A  65      71.076  78.605  27.778  1.00  0.00           H  
ATOM    623  HD2 TYR A  65      75.249  79.154  28.155  1.00  0.00           H  
ATOM    624  HE1 TYR A  65      71.478  76.332  26.803  1.00  0.00           H  
ATOM    625  HE2 TYR A  65      75.630  77.004  27.144  1.00  0.00           H  
ATOM    626  HH  TYR A  65      74.834  75.024  26.701  1.00  0.00           H  
ATOM    627  N   GLN A  66      72.129  82.898  27.096  1.00  0.00           N  
ATOM    628  CA  GLN A  66      71.567  83.430  25.892  1.00  0.00           C  
ATOM    629  C   GLN A  66      72.307  84.680  25.558  1.00  0.00           C  
ATOM    630  O   GLN A  66      71.887  85.750  26.007  1.00  0.00           O  
ATOM    631  CB  GLN A  66      70.051  83.731  25.945  1.00  0.00           C  
ATOM    632  CG  GLN A  66      69.209  82.522  26.344  1.00  0.00           C  
ATOM    633  CD  GLN A  66      67.712  82.777  26.178  1.00  0.00           C  
ATOM    634  NE2 GLN A  66      67.279  82.830  24.894  1.00  0.00           N  
ATOM    635  OE1 GLN A  66      66.998  82.726  27.181  1.00  0.00           O  
ATOM    636  HN  GLN A  66      71.732  83.212  27.951  1.00  0.00           H  
ATOM    637  HA  GLN A  66      71.831  82.755  25.098  1.00  0.00           H  
ATOM    638  HB1 GLN A  66      69.829  84.012  24.886  1.00  0.00           H  
ATOM    639  HB2 GLN A  66      69.780  84.585  26.602  1.00  0.00           H  
ATOM    640  HG1 GLN A  66      69.421  82.390  27.427  1.00  0.00           H  
ATOM    641  HG2 GLN A  66      69.536  81.661  25.735  1.00  0.00           H  
ATOM    642 1HE2 GLN A  66      66.323  83.096  24.743  1.00  0.00           H  
ATOM    643 2HE2 GLN A  66      67.828  82.387  24.184  1.00  0.00           H  
ATOM    644  N   LYS A  67      73.363  84.566  24.750  1.00  0.00           N  
ATOM    645  CA  LYS A  67      73.988  85.709  24.150  1.00  0.00           C  
ATOM    646  C   LYS A  67      73.635  85.780  22.705  1.00  0.00           C  
ATOM    647  O   LYS A  67      74.013  84.915  21.902  1.00  0.00           O  
ATOM    648  CB  LYS A  67      75.508  85.624  24.355  1.00  0.00           C  
ATOM    649  CG  LYS A  67      75.965  86.082  25.740  1.00  0.00           C  
ATOM    650  CD  LYS A  67      77.324  85.626  26.276  1.00  0.00           C  
ATOM    651  CE  LYS A  67      77.294  84.195  26.834  1.00  0.00           C  
ATOM    652  NZ  LYS A  67      78.484  83.854  27.626  1.00  0.00           N1+
ATOM    653  HN  LYS A  67      73.609  83.672  24.383  1.00  0.00           H  
ATOM    654  HA  LYS A  67      73.579  86.571  24.657  1.00  0.00           H  
ATOM    655  HB1 LYS A  67      75.757  84.543  24.297  1.00  0.00           H  
ATOM    656  HB2 LYS A  67      76.094  86.107  23.546  1.00  0.00           H  
ATOM    657  HG1 LYS A  67      75.229  85.762  26.504  1.00  0.00           H  
ATOM    658  HG2 LYS A  67      75.941  87.191  25.829  1.00  0.00           H  
ATOM    659  HD1 LYS A  67      77.639  86.332  27.059  1.00  0.00           H  
ATOM    660  HD2 LYS A  67      78.062  85.661  25.439  1.00  0.00           H  
ATOM    661  HE1 LYS A  67      76.390  84.067  27.479  1.00  0.00           H  
ATOM    662  HE2 LYS A  67      77.264  83.547  25.928  1.00  0.00           H  
ATOM    663  HZ1 LYS A  67      78.547  84.435  28.488  1.00  0.00           H  
ATOM    664  HZ2 LYS A  67      78.454  82.864  27.971  1.00  0.00           H  
ATOM    665  HZ3 LYS A  67      79.358  84.047  27.096  1.00  0.00           H  
ATOM    666  N   LYS A  68      72.934  86.852  22.307  1.00  0.00           N  
ATOM    667  CA  LYS A  68      72.785  87.198  20.923  1.00  0.00           C  
ATOM    668  C   LYS A  68      74.101  87.713  20.478  1.00  0.00           C  
ATOM    669  O   LYS A  68      74.975  86.963  20.023  1.00  0.00           O  
ATOM    670  CB  LYS A  68      71.665  88.217  20.669  1.00  0.00           C  
ATOM    671  CG  LYS A  68      70.359  87.555  20.231  1.00  0.00           C  
ATOM    672  CD  LYS A  68      70.288  87.501  18.707  1.00  0.00           C  
ATOM    673  CE  LYS A  68      70.805  86.203  18.087  1.00  0.00           C  
ATOM    674  NZ  LYS A  68      71.099  86.404  16.648  1.00  0.00           N1+
ATOM    675  HN  LYS A  68      72.617  87.528  22.962  1.00  0.00           H  
ATOM    676  HA  LYS A  68      72.550  86.285  20.389  1.00  0.00           H  
ATOM    677  HB1 LYS A  68      71.940  89.044  19.979  1.00  0.00           H  
ATOM    678  HB2 LYS A  68      71.409  88.749  21.609  1.00  0.00           H  
ATOM    679  HG1 LYS A  68      70.185  86.565  20.697  1.00  0.00           H  
ATOM    680  HG2 LYS A  68      69.491  88.188  20.538  1.00  0.00           H  
ATOM    681  HD1 LYS A  68      70.813  88.384  18.273  1.00  0.00           H  
ATOM    682  HD2 LYS A  68      69.199  87.511  18.494  1.00  0.00           H  
ATOM    683  HE1 LYS A  68      70.063  85.381  18.095  1.00  0.00           H  
ATOM    684  HE2 LYS A  68      71.768  85.917  18.562  1.00  0.00           H  
ATOM    685  HZ1 LYS A  68      70.415  87.026  16.182  1.00  0.00           H  
ATOM    686  HZ2 LYS A  68      71.204  85.505  16.130  1.00  0.00           H  
ATOM    687  HZ3 LYS A  68      72.016  86.910  16.641  1.00  0.00           H  
ATOM    688  N   LEU A  69      74.280  89.023  20.701  1.00  0.00           N  
ATOM    689  CA  LEU A  69      75.513  89.536  21.223  1.00  0.00           C  
ATOM    690  C   LEU A  69      75.247  90.834  21.889  1.00  0.00           C  
ATOM    691  O   LEU A  69      74.232  91.461  21.630  1.00  0.00           O  
ATOM    692  CB  LEU A  69      76.733  89.643  20.300  1.00  0.00           C  
ATOM    693  CG  LEU A  69      77.606  88.378  20.233  1.00  0.00           C  
ATOM    694  CD1 LEU A  69      78.937  88.651  19.503  1.00  0.00           C  
ATOM    695  CD2 LEU A  69      77.919  87.668  21.558  1.00  0.00           C  
ATOM    696  HN  LEU A  69      73.537  89.685  20.812  1.00  0.00           H  
ATOM    697  HA  LEU A  69      75.729  88.879  22.048  1.00  0.00           H  
ATOM    698  HB1 LEU A  69      77.396  90.460  20.664  1.00  0.00           H  
ATOM    699  HB2 LEU A  69      76.486  89.982  19.267  1.00  0.00           H  
ATOM    700  HG  LEU A  69      77.114  87.680  19.516  1.00  0.00           H  
ATOM    701 1HD1 LEU A  69      78.598  89.108  18.555  1.00  0.00           H  
ATOM    702 2HD1 LEU A  69      79.617  89.367  20.024  1.00  0.00           H  
ATOM    703 3HD1 LEU A  69      79.560  87.759  19.290  1.00  0.00           H  
ATOM    704 1HD2 LEU A  69      78.518  86.745  21.403  1.00  0.00           H  
ATOM    705 2HD2 LEU A  69      78.465  88.388  22.201  1.00  0.00           H  
ATOM    706 3HD2 LEU A  69      76.997  87.370  22.124  1.00  0.00           H  
ATOM    707  N   ARG A  70      76.119  91.108  22.883  1.00  0.00           N  
ATOM    708  CA  ARG A  70      75.769  91.940  23.994  1.00  0.00           C  
ATOM    709  C   ARG A  70      76.500  93.232  24.092  1.00  0.00           C  
ATOM    710  O   ARG A  70      77.655  93.380  23.684  1.00  0.00           O  
ATOM    711  CB  ARG A  70      75.514  91.168  25.301  1.00  0.00           C  
ATOM    712  CG  ARG A  70      74.127  90.536  25.366  1.00  0.00           C  
ATOM    713  CD  ARG A  70      72.974  91.546  25.421  1.00  0.00           C  
ATOM    714  NE  ARG A  70      72.054  91.411  24.256  1.00  0.00           N  
ATOM    715  CZ  ARG A  70      70.863  90.750  24.288  1.00  0.00           C  
ATOM    716  NH1 ARG A  70      70.532  89.746  25.147  1.00  0.00           N1+
ATOM    717  NH2 ARG A  70      69.904  90.894  23.332  1.00  0.00           N  
ATOM    718  HN  ARG A  70      77.031  90.743  23.010  1.00  0.00           H  
ATOM    719  HA  ARG A  70      74.780  92.325  23.825  1.00  0.00           H  
ATOM    720  HB1 ARG A  70      76.284  90.379  25.480  1.00  0.00           H  
ATOM    721  HB2 ARG A  70      75.597  91.875  26.153  1.00  0.00           H  
ATOM    722  HG1 ARG A  70      74.066  89.925  24.435  1.00  0.00           H  
ATOM    723  HG2 ARG A  70      74.043  89.862  26.241  1.00  0.00           H  
ATOM    724  HD1 ARG A  70      72.397  91.395  26.365  1.00  0.00           H  
ATOM    725  HD2 ARG A  70      73.379  92.574  25.360  1.00  0.00           H  
ATOM    726  HE  ARG A  70      72.030  92.148  23.576  1.00  0.00           H  
ATOM    727 1HH1 ARG A  70      71.105  89.500  25.931  1.00  0.00           H  
ATOM    728 2HH1 ARG A  70      69.635  89.317  25.003  1.00  0.00           H  
ATOM    729 1HH2 ARG A  70      69.057  90.363  23.369  1.00  0.00           H  
ATOM    730 2HH2 ARG A  70      70.047  91.508  22.548  1.00  0.00           H  
ATOM    731  N   SER A  71      75.750  94.295  24.414  1.00  0.00           N  
ATOM    732  CA  SER A  71      76.136  95.615  24.807  1.00  0.00           C  
ATOM    733  C   SER A  71      76.932  95.606  26.060  1.00  0.00           C  
ATOM    734  O   SER A  71      76.713  94.798  26.960  1.00  0.00           O  
ATOM    735  CB  SER A  71      74.904  96.520  24.965  1.00  0.00           C  
ATOM    736  OG  SER A  71      74.020  96.288  23.877  1.00  0.00           O  
ATOM    737  HN  SER A  71      74.775  94.168  24.594  1.00  0.00           H  
ATOM    738  HA  SER A  71      76.821  96.013  24.074  1.00  0.00           H  
ATOM    739  HB1 SER A  71      75.114  97.612  25.036  1.00  0.00           H  
ATOM    740  HB2 SER A  71      74.408  96.122  25.865  1.00  0.00           H  
ATOM    741  HG1 SER A  71      73.142  96.655  24.028  1.00  0.00           H  
ATOM    742  N   MET A  72      77.941  96.487  26.249  1.00  0.00           N  
ATOM    743  CA  MET A  72      78.748  96.476  27.422  1.00  0.00           C  
ATOM    744  C   MET A  72      78.112  96.826  28.718  1.00  0.00           C  
ATOM    745  O   MET A  72      78.530  96.370  29.778  1.00  0.00           O  
ATOM    746  CB  MET A  72      80.033  97.262  27.076  1.00  0.00           C  
ATOM    747  CG  MET A  72      81.072  96.257  26.592  1.00  0.00           C  
ATOM    748  SD  MET A  72      81.540  94.880  27.683  1.00  0.00           S  
ATOM    749  CE  MET A  72      83.045  94.401  26.785  1.00  0.00           C  
ATOM    750  HN  MET A  72      78.152  97.185  25.563  1.00  0.00           H  
ATOM    751  HA  MET A  72      79.075  95.446  27.525  1.00  0.00           H  
ATOM    752  HB1 MET A  72      79.965  98.004  26.249  1.00  0.00           H  
ATOM    753  HB2 MET A  72      80.511  97.683  27.991  1.00  0.00           H  
ATOM    754  HG1 MET A  72      80.579  95.773  25.717  1.00  0.00           H  
ATOM    755  HG2 MET A  72      81.970  96.836  26.298  1.00  0.00           H  
ATOM    756  HE1 MET A  72      82.949  94.554  25.697  1.00  0.00           H  
ATOM    757  HE2 MET A  72      83.848  95.027  27.214  1.00  0.00           H  
ATOM    758  HE3 MET A  72      83.254  93.321  26.943  1.00  0.00           H  
ATOM    759  N   THR A  73      76.984  97.567  28.723  1.00  0.00           N  
ATOM    760  CA  THR A  73      76.100  97.721  29.838  1.00  0.00           C  
ATOM    761  C   THR A  73      75.600  96.436  30.387  1.00  0.00           C  
ATOM    762  O   THR A  73      75.633  96.261  31.609  1.00  0.00           O  
ATOM    763  CB  THR A  73      74.848  98.533  29.661  1.00  0.00           C  
ATOM    764  CG2 THR A  73      74.293  98.883  31.049  1.00  0.00           C  
ATOM    765  OG1 THR A  73      75.034  99.720  28.909  1.00  0.00           O  
ATOM    766  HN  THR A  73      76.765  98.072  27.901  1.00  0.00           H  
ATOM    767  HA  THR A  73      76.725  98.186  30.589  1.00  0.00           H  
ATOM    768  HB  THR A  73      74.082  97.972  29.094  1.00  0.00           H  
ATOM    769  HG1 THR A  73      74.528  99.620  28.103  1.00  0.00           H  
ATOM    770 1HG2 THR A  73      75.017  99.492  31.640  1.00  0.00           H  
ATOM    771 2HG2 THR A  73      73.324  99.415  30.960  1.00  0.00           H  
ATOM    772 3HG2 THR A  73      74.042  97.992  31.664  1.00  0.00           H  
ATOM    773  N   ASP A  74      75.128  95.493  29.548  1.00  0.00           N  
ATOM    774  CA  ASP A  74      74.567  94.240  29.967  1.00  0.00           C  
ATOM    775  C   ASP A  74      75.572  93.320  30.576  1.00  0.00           C  
ATOM    776  O   ASP A  74      75.275  92.649  31.552  1.00  0.00           O  
ATOM    777  CB  ASP A  74      73.817  93.600  28.798  1.00  0.00           C  
ATOM    778  CG  ASP A  74      72.634  94.419  28.308  1.00  0.00           C  
ATOM    779  OD1 ASP A  74      72.388  95.575  28.739  1.00  0.00           O  
ATOM    780  OD2 ASP A  74      71.884  93.871  27.460  1.00  0.00           O1-
ATOM    781  HN  ASP A  74      75.084  95.712  28.577  1.00  0.00           H  
ATOM    782  HA  ASP A  74      73.867  94.488  30.752  1.00  0.00           H  
ATOM    783  HB1 ASP A  74      73.340  92.654  29.140  1.00  0.00           H  
ATOM    784  HB2 ASP A  74      74.451  93.407  27.902  1.00  0.00           H  
ATOM    785  N   LYS A  75      76.838  93.366  30.136  1.00  0.00           N  
ATOM    786  CA  LYS A  75      78.012  92.811  30.749  1.00  0.00           C  
ATOM    787  C   LYS A  75      78.178  93.199  32.176  1.00  0.00           C  
ATOM    788  O   LYS A  75      78.408  92.384  33.078  1.00  0.00           O  
ATOM    789  CB  LYS A  75      79.245  93.301  29.969  1.00  0.00           C  
ATOM    790  CG  LYS A  75      80.131  92.123  29.568  1.00  0.00           C  
ATOM    791  CD  LYS A  75      80.807  91.371  30.713  1.00  0.00           C  
ATOM    792  CE  LYS A  75      80.394  89.900  30.785  1.00  0.00           C  
ATOM    793  NZ  LYS A  75      80.790  89.173  29.556  1.00  0.00           N1+
ATOM    794  HN  LYS A  75      76.973  93.888  29.293  1.00  0.00           H  
ATOM    795  HA  LYS A  75      77.941  91.741  30.777  1.00  0.00           H  
ATOM    796  HB1 LYS A  75      79.914  93.938  30.581  1.00  0.00           H  
ATOM    797  HB2 LYS A  75      78.918  93.813  29.041  1.00  0.00           H  
ATOM    798  HG1 LYS A  75      79.531  91.483  28.885  1.00  0.00           H  
ATOM    799  HG2 LYS A  75      80.949  92.515  28.925  1.00  0.00           H  
ATOM    800  HD1 LYS A  75      80.568  91.848  31.687  1.00  0.00           H  
ATOM    801  HD2 LYS A  75      81.908  91.486  30.611  1.00  0.00           H  
ATOM    802  HE1 LYS A  75      80.838  89.380  31.658  1.00  0.00           H  
ATOM    803  HE2 LYS A  75      79.298  89.805  30.937  1.00  0.00           H  
ATOM    804  HZ1 LYS A  75      80.299  89.566  28.720  1.00  0.00           H  
ATOM    805  HZ2 LYS A  75      80.415  88.217  29.690  1.00  0.00           H  
ATOM    806  HZ3 LYS A  75      81.816  89.162  29.437  1.00  0.00           H  
ATOM    807  N   TYR A  76      78.131  94.517  32.397  1.00  0.00           N  
ATOM    808  CA  TYR A  76      78.423  94.990  33.719  1.00  0.00           C  
ATOM    809  C   TYR A  76      77.219  94.792  34.576  1.00  0.00           C  
ATOM    810  O   TYR A  76      77.382  94.525  35.757  1.00  0.00           O  
ATOM    811  CB  TYR A  76      78.957  96.423  33.604  1.00  0.00           C  
ATOM    812  CG  TYR A  76      80.444  96.471  33.730  1.00  0.00           C  
ATOM    813  CD1 TYR A  76      81.022  97.676  34.062  1.00  0.00           C  
ATOM    814  CD2 TYR A  76      81.238  95.359  33.567  1.00  0.00           C  
ATOM    815  CE1 TYR A  76      82.356  97.748  34.358  1.00  0.00           C  
ATOM    816  CE2 TYR A  76      82.569  95.424  33.923  1.00  0.00           C  
ATOM    817  CZ  TYR A  76      83.124  96.612  34.334  1.00  0.00           C  
ATOM    818  OH  TYR A  76      84.420  96.757  34.874  1.00  0.00           O  
ATOM    819  HN  TYR A  76      78.014  95.170  31.647  1.00  0.00           H  
ATOM    820  HA  TYR A  76      79.148  94.321  34.171  1.00  0.00           H  
ATOM    821  HB1 TYR A  76      78.558  96.931  32.707  1.00  0.00           H  
ATOM    822  HB2 TYR A  76      78.592  96.926  34.530  1.00  0.00           H  
ATOM    823  HD1 TYR A  76      80.402  98.554  34.124  1.00  0.00           H  
ATOM    824  HD2 TYR A  76      80.879  94.434  33.147  1.00  0.00           H  
ATOM    825  HE1 TYR A  76      82.836  98.680  34.623  1.00  0.00           H  
ATOM    826  HE2 TYR A  76      83.152  94.511  33.948  1.00  0.00           H  
ATOM    827  HH  TYR A  76      84.799  95.877  34.789  1.00  0.00           H  
ATOM    828  N   ARG A  77      75.991  94.929  34.027  1.00  0.00           N  
ATOM    829  CA  ARG A  77      74.788  94.535  34.677  1.00  0.00           C  
ATOM    830  C   ARG A  77      74.744  93.124  35.162  1.00  0.00           C  
ATOM    831  O   ARG A  77      74.327  92.805  36.274  1.00  0.00           O  
ATOM    832  CB  ARG A  77      73.576  94.913  33.801  1.00  0.00           C  
ATOM    833  CG  ARG A  77      72.284  94.223  34.224  1.00  0.00           C  
ATOM    834  CD  ARG A  77      70.984  94.925  33.822  1.00  0.00           C  
ATOM    835  NE  ARG A  77      71.073  95.334  32.389  1.00  0.00           N  
ATOM    836  CZ  ARG A  77      70.914  96.608  31.929  1.00  0.00           C  
ATOM    837  NH1 ARG A  77      70.492  97.653  32.702  1.00  0.00           N1+
ATOM    838  NH2 ARG A  77      71.032  96.905  30.605  1.00  0.00           N  
ATOM    839  HN  ARG A  77      75.864  95.315  33.120  1.00  0.00           H  
ATOM    840  HA  ARG A  77      74.755  95.134  35.576  1.00  0.00           H  
ATOM    841  HB1 ARG A  77      73.883  94.712  32.758  1.00  0.00           H  
ATOM    842  HB2 ARG A  77      73.494  96.015  33.922  1.00  0.00           H  
ATOM    843  HG1 ARG A  77      72.308  93.152  33.952  1.00  0.00           H  
ATOM    844  HG2 ARG A  77      72.315  94.174  35.330  1.00  0.00           H  
ATOM    845  HD1 ARG A  77      70.106  94.248  33.858  1.00  0.00           H  
ATOM    846  HD2 ARG A  77      70.759  95.804  34.464  1.00  0.00           H  
ATOM    847  HE  ARG A  77      71.484  94.648  31.778  1.00  0.00           H  
ATOM    848 1HH1 ARG A  77      70.309  98.489  32.179  1.00  0.00           H  
ATOM    849 2HH1 ARG A  77      70.526  97.663  33.696  1.00  0.00           H  
ATOM    850 1HH2 ARG A  77      71.443  96.219  29.993  1.00  0.00           H  
ATOM    851 2HH2 ARG A  77      70.720  97.759  30.185  1.00  0.00           H  
ATOM    852  N   LEU A  78      75.286  92.201  34.343  1.00  0.00           N  
ATOM    853  CA  LEU A  78      75.591  90.867  34.754  1.00  0.00           C  
ATOM    854  C   LEU A  78      76.509  90.805  35.935  1.00  0.00           C  
ATOM    855  O   LEU A  78      76.244  90.082  36.896  1.00  0.00           O  
ATOM    856  CB  LEU A  78      76.163  89.976  33.635  1.00  0.00           C  
ATOM    857  CG  LEU A  78      76.450  88.544  34.097  1.00  0.00           C  
ATOM    858  CD1 LEU A  78      77.146  87.641  33.066  1.00  0.00           C  
ATOM    859  CD2 LEU A  78      75.149  87.849  34.519  1.00  0.00           C  
ATOM    860  HN  LEU A  78      75.472  92.440  33.403  1.00  0.00           H  
ATOM    861  HA  LEU A  78      74.685  90.391  35.094  1.00  0.00           H  
ATOM    862  HB1 LEU A  78      77.125  90.443  33.354  1.00  0.00           H  
ATOM    863  HB2 LEU A  78      75.454  89.892  32.781  1.00  0.00           H  
ATOM    864  HG  LEU A  78      77.116  88.514  34.989  1.00  0.00           H  
ATOM    865 1HD1 LEU A  78      78.168  88.034  32.845  1.00  0.00           H  
ATOM    866 2HD1 LEU A  78      77.359  86.624  33.466  1.00  0.00           H  
ATOM    867 3HD1 LEU A  78      76.536  87.584  32.144  1.00  0.00           H  
ATOM    868 1HD2 LEU A  78      75.334  86.810  34.865  1.00  0.00           H  
ATOM    869 2HD2 LEU A  78      74.398  87.769  33.709  1.00  0.00           H  
ATOM    870 3HD2 LEU A  78      74.608  88.399  35.318  1.00  0.00           H  
ATOM    871  N   HIS A  79      77.629  91.557  35.940  1.00  0.00           N  
ATOM    872  CA  HIS A  79      78.577  91.568  37.002  1.00  0.00           C  
ATOM    873  C   HIS A  79      78.042  91.936  38.341  1.00  0.00           C  
ATOM    874  O   HIS A  79      78.378  91.297  39.334  1.00  0.00           O  
ATOM    875  CB  HIS A  79      79.853  92.349  36.654  1.00  0.00           C  
ATOM    876  CG  HIS A  79      80.796  91.437  35.942  1.00  0.00           C  
ATOM    877  CD2 HIS A  79      81.467  91.690  34.786  1.00  0.00           C  
ATOM    878  ND1 HIS A  79      81.254  90.252  36.481  1.00  0.00           N  
ATOM    879  CE1 HIS A  79      82.145  89.728  35.660  1.00  0.00           C  
ATOM    880  NE2 HIS A  79      82.296  90.598  34.628  1.00  0.00           N  
ATOM    881  HN  HIS A  79      77.886  92.119  35.153  1.00  0.00           H  
ATOM    882  HA  HIS A  79      78.847  90.538  37.188  1.00  0.00           H  
ATOM    883  HB1 HIS A  79      80.342  92.540  37.637  1.00  0.00           H  
ATOM    884  HB2 HIS A  79      79.704  93.279  36.064  1.00  0.00           H  
ATOM    885  HD2 HIS A  79      81.372  92.497  34.065  1.00  0.00           H  
ATOM    886  HE1 HIS A  79      82.511  88.703  35.708  1.00  0.00           H  
ATOM    887  HE2 HIS A  79      83.041  90.563  33.965  1.00  0.00           H  
ATOM    888  N   LEU A  80      77.062  92.856  38.463  1.00  0.00           N  
ATOM    889  CA  LEU A  80      76.526  93.114  39.765  1.00  0.00           C  
ATOM    890  C   LEU A  80      75.218  92.438  39.964  1.00  0.00           C  
ATOM    891  O   LEU A  80      74.527  92.587  40.964  1.00  0.00           O  
ATOM    892  CB  LEU A  80      76.382  94.603  40.140  1.00  0.00           C  
ATOM    893  CG  LEU A  80      75.210  95.434  39.601  1.00  0.00           C  
ATOM    894  CD1 LEU A  80      75.151  96.816  40.274  1.00  0.00           C  
ATOM    895  CD2 LEU A  80      75.404  95.545  38.080  1.00  0.00           C  
ATOM    896  HN  LEU A  80      76.767  93.365  37.661  1.00  0.00           H  
ATOM    897  HA  LEU A  80      77.135  92.618  40.510  1.00  0.00           H  
ATOM    898  HB1 LEU A  80      76.363  94.698  41.246  1.00  0.00           H  
ATOM    899  HB2 LEU A  80      77.308  95.059  39.733  1.00  0.00           H  
ATOM    900  HG  LEU A  80      74.244  94.917  39.773  1.00  0.00           H  
ATOM    901 1HD1 LEU A  80      74.292  97.375  39.826  1.00  0.00           H  
ATOM    902 2HD1 LEU A  80      76.040  97.434  40.049  1.00  0.00           H  
ATOM    903 3HD1 LEU A  80      75.007  96.711  41.367  1.00  0.00           H  
ATOM    904 1HD2 LEU A  80      75.308  94.574  37.546  1.00  0.00           H  
ATOM    905 2HD2 LEU A  80      74.733  96.317  37.643  1.00  0.00           H  
ATOM    906 3HD2 LEU A  80      76.428  95.930  37.880  1.00  0.00           H  
ATOM    907  N   SER A  81      74.805  91.555  39.030  1.00  0.00           N  
ATOM    908  CA  SER A  81      73.712  90.654  39.224  1.00  0.00           C  
ATOM    909  C   SER A  81      74.205  89.422  39.901  1.00  0.00           C  
ATOM    910  O   SER A  81      73.484  88.799  40.675  1.00  0.00           O  
ATOM    911  CB  SER A  81      73.045  90.265  37.889  1.00  0.00           C  
ATOM    912  OG  SER A  81      72.364  91.406  37.380  1.00  0.00           O  
ATOM    913  HN  SER A  81      75.277  91.411  38.171  1.00  0.00           H  
ATOM    914  HA  SER A  81      72.917  91.017  39.861  1.00  0.00           H  
ATOM    915  HB1 SER A  81      73.751  89.862  37.139  1.00  0.00           H  
ATOM    916  HB2 SER A  81      72.291  89.481  38.097  1.00  0.00           H  
ATOM    917  HG1 SER A  81      73.043  92.021  37.075  1.00  0.00           H  
ATOM    918  N   VAL A  82      75.508  89.149  39.737  1.00  0.00           N  
ATOM    919  CA  VAL A  82      76.212  88.109  40.428  1.00  0.00           C  
ATOM    920  C   VAL A  82      76.612  88.612  41.774  1.00  0.00           C  
ATOM    921  O   VAL A  82      76.411  87.880  42.735  1.00  0.00           O  
ATOM    922  CB  VAL A  82      77.292  87.359  39.720  1.00  0.00           C  
ATOM    923  CG1 VAL A  82      77.779  86.163  40.547  1.00  0.00           C  
ATOM    924  CG2 VAL A  82      78.499  88.238  39.361  1.00  0.00           C  
ATOM    925  HN  VAL A  82      76.064  89.617  39.055  1.00  0.00           H  
ATOM    926  HA  VAL A  82      75.484  87.326  40.610  1.00  0.00           H  
ATOM    927  HB  VAL A  82      76.885  86.986  38.754  1.00  0.00           H  
ATOM    928 1HG1 VAL A  82      78.232  85.371  39.914  1.00  0.00           H  
ATOM    929 2HG1 VAL A  82      76.891  85.689  41.021  1.00  0.00           H  
ATOM    930 3HG1 VAL A  82      78.534  86.337  41.355  1.00  0.00           H  
ATOM    931 1HG2 VAL A  82      78.163  89.035  38.657  1.00  0.00           H  
ATOM    932 2HG2 VAL A  82      78.973  88.712  40.253  1.00  0.00           H  
ATOM    933 3HG2 VAL A  82      79.302  87.683  38.831  1.00  0.00           H  
ATOM    934  N   ALA A  83      77.097  89.858  41.910  1.00  0.00           N  
ATOM    935  CA  ALA A  83      77.254  90.469  43.189  1.00  0.00           C  
ATOM    936  C   ALA A  83      75.965  90.477  43.938  1.00  0.00           C  
ATOM    937  O   ALA A  83      75.846  89.897  45.017  1.00  0.00           O  
ATOM    938  CB  ALA A  83      77.814  91.888  43.028  1.00  0.00           C  
ATOM    939  HN  ALA A  83      77.392  90.323  41.081  1.00  0.00           H  
ATOM    940  HA  ALA A  83      77.942  89.873  43.775  1.00  0.00           H  
ATOM    941  HB1 ALA A  83      78.728  91.816  42.410  1.00  0.00           H  
ATOM    942  HB2 ALA A  83      78.134  92.394  43.968  1.00  0.00           H  
ATOM    943  HB3 ALA A  83      77.053  92.545  42.551  1.00  0.00           H  
ATOM    944  N   ASP A  84      74.904  90.951  43.262  1.00  0.00           N  
ATOM    945  CA  ASP A  84      73.501  90.899  43.521  1.00  0.00           C  
ATOM    946  C   ASP A  84      72.854  89.739  44.189  1.00  0.00           C  
ATOM    947  O   ASP A  84      71.793  89.819  44.816  1.00  0.00           O  
ATOM    948  CB  ASP A  84      73.033  92.281  44.005  1.00  0.00           C  
ATOM    949  CG  ASP A  84      73.626  92.675  45.351  1.00  0.00           C  
ATOM    950  OD1 ASP A  84      73.335  92.002  46.378  1.00  0.00           O  
ATOM    951  OD2 ASP A  84      74.384  93.681  45.461  1.00  0.00           O1-
ATOM    952  HN  ASP A  84      75.106  91.441  42.408  1.00  0.00           H  
ATOM    953  HA  ASP A  84      73.063  90.878  42.542  1.00  0.00           H  
ATOM    954  HB1 ASP A  84      73.346  93.055  43.261  1.00  0.00           H  
ATOM    955  HB2 ASP A  84      71.931  92.319  44.133  1.00  0.00           H  
ATOM    956  N   LEU A  85      73.407  88.529  43.985  1.00  0.00           N  
ATOM    957  CA  LEU A  85      72.747  87.316  44.348  1.00  0.00           C  
ATOM    958  C   LEU A  85      73.302  86.654  45.565  1.00  0.00           C  
ATOM    959  O   LEU A  85      72.603  85.880  46.224  1.00  0.00           O  
ATOM    960  CB  LEU A  85      72.888  86.364  43.140  1.00  0.00           C  
ATOM    961  CG  LEU A  85      72.254  84.972  43.200  1.00  0.00           C  
ATOM    962  CD1 LEU A  85      72.448  84.343  41.809  1.00  0.00           C  
ATOM    963  CD2 LEU A  85      70.763  85.000  43.596  1.00  0.00           C  
ATOM    964  HN  LEU A  85      74.247  88.527  43.445  1.00  0.00           H  
ATOM    965  HA  LEU A  85      71.692  87.488  44.499  1.00  0.00           H  
ATOM    966  HB1 LEU A  85      73.981  86.233  42.953  1.00  0.00           H  
ATOM    967  HB2 LEU A  85      72.351  86.907  42.334  1.00  0.00           H  
ATOM    968  HG  LEU A  85      72.784  84.336  43.937  1.00  0.00           H  
ATOM    969 1HD1 LEU A  85      72.008  83.324  41.925  1.00  0.00           H  
ATOM    970 2HD1 LEU A  85      71.901  84.918  41.030  1.00  0.00           H  
ATOM    971 3HD1 LEU A  85      73.514  84.301  41.515  1.00  0.00           H  
ATOM    972 1HD2 LEU A  85      70.670  85.247  44.678  1.00  0.00           H  
ATOM    973 2HD2 LEU A  85      70.316  83.984  43.561  1.00  0.00           H  
ATOM    974 3HD2 LEU A  85      70.197  85.630  42.895  1.00  0.00           H  
ATOM    975  N   LEU A  86      74.570  86.903  45.927  1.00  0.00           N  
ATOM    976  CA  LEU A  86      75.201  86.324  47.081  1.00  0.00           C  
ATOM    977  C   LEU A  86      74.596  86.593  48.414  1.00  0.00           C  
ATOM    978  O   LEU A  86      74.303  85.682  49.184  1.00  0.00           O  
ATOM    979  CB  LEU A  86      76.665  86.789  47.102  1.00  0.00           C  
ATOM    980  CG  LEU A  86      77.607  86.026  46.153  1.00  0.00           C  
ATOM    981  CD1 LEU A  86      78.644  87.003  45.575  1.00  0.00           C  
ATOM    982  CD2 LEU A  86      76.959  85.228  45.012  1.00  0.00           C  
ATOM    983  HN  LEU A  86      75.145  87.489  45.376  1.00  0.00           H  
ATOM    984  HA  LEU A  86      75.234  85.249  47.043  1.00  0.00           H  
ATOM    985  HB1 LEU A  86      76.647  87.843  46.748  1.00  0.00           H  
ATOM    986  HB2 LEU A  86      77.138  86.845  48.106  1.00  0.00           H  
ATOM    987  HG  LEU A  86      78.085  85.258  46.805  1.00  0.00           H  
ATOM    988 1HD1 LEU A  86      78.175  87.790  44.943  1.00  0.00           H  
ATOM    989 2HD1 LEU A  86      79.405  86.504  44.927  1.00  0.00           H  
ATOM    990 3HD1 LEU A  86      79.202  87.529  46.387  1.00  0.00           H  
ATOM    991 1HD2 LEU A  86      77.675  84.482  44.586  1.00  0.00           H  
ATOM    992 2HD2 LEU A  86      76.109  84.656  45.454  1.00  0.00           H  
ATOM    993 3HD2 LEU A  86      76.606  85.862  44.179  1.00  0.00           H  
ATOM    994  N   PHE A  87      74.410  87.904  48.666  1.00  0.00           N  
ATOM    995  CA  PHE A  87      73.645  88.326  49.801  1.00  0.00           C  
ATOM    996  C   PHE A  87      72.208  87.949  49.812  1.00  0.00           C  
ATOM    997  O   PHE A  87      71.661  87.460  50.799  1.00  0.00           O  
ATOM    998  CB  PHE A  87      73.942  89.825  49.965  1.00  0.00           C  
ATOM    999  CG  PHE A  87      72.941  90.554  50.795  1.00  0.00           C  
ATOM   1000  CD1 PHE A  87      72.797  90.373  52.154  1.00  0.00           C  
ATOM   1001  CD2 PHE A  87      72.156  91.453  50.106  1.00  0.00           C  
ATOM   1002  CE1 PHE A  87      71.819  91.082  52.796  1.00  0.00           C  
ATOM   1003  CE2 PHE A  87      71.215  92.167  50.805  1.00  0.00           C  
ATOM   1004  CZ  PHE A  87      71.017  92.000  52.155  1.00  0.00           C  
ATOM   1005  HN  PHE A  87      74.747  88.561  47.999  1.00  0.00           H  
ATOM   1006  HA  PHE A  87      74.060  87.872  50.689  1.00  0.00           H  
ATOM   1007  HB1 PHE A  87      73.978  90.199  48.929  1.00  0.00           H  
ATOM   1008  HB2 PHE A  87      74.973  89.909  50.389  1.00  0.00           H  
ATOM   1009  HD1 PHE A  87      73.367  89.662  52.737  1.00  0.00           H  
ATOM   1010  HD2 PHE A  87      72.247  91.660  49.053  1.00  0.00           H  
ATOM   1011  HE1 PHE A  87      71.764  90.969  53.872  1.00  0.00           H  
ATOM   1012  HE2 PHE A  87      70.667  92.916  50.244  1.00  0.00           H  
ATOM   1013  HZ  PHE A  87      70.249  92.562  52.659  1.00  0.00           H  
ATOM   1014  N   VAL A  88      71.533  88.050  48.654  1.00  0.00           N  
ATOM   1015  CA  VAL A  88      70.162  87.679  48.472  1.00  0.00           C  
ATOM   1016  C   VAL A  88      69.896  86.268  48.866  1.00  0.00           C  
ATOM   1017  O   VAL A  88      68.839  86.020  49.432  1.00  0.00           O  
ATOM   1018  CB  VAL A  88      69.687  87.928  47.076  1.00  0.00           C  
ATOM   1019  CG1 VAL A  88      68.235  87.432  46.916  1.00  0.00           C  
ATOM   1020  CG2 VAL A  88      69.650  89.404  46.648  1.00  0.00           C  
ATOM   1021  HN  VAL A  88      71.989  88.487  47.888  1.00  0.00           H  
ATOM   1022  HA  VAL A  88      69.612  88.306  49.167  1.00  0.00           H  
ATOM   1023  HB  VAL A  88      70.323  87.382  46.341  1.00  0.00           H  
ATOM   1024 1HG1 VAL A  88      68.177  86.328  46.998  1.00  0.00           H  
ATOM   1025 2HG1 VAL A  88      67.814  87.757  45.940  1.00  0.00           H  
ATOM   1026 3HG1 VAL A  88      67.561  87.900  47.668  1.00  0.00           H  
ATOM   1027 1HG2 VAL A  88      69.401  89.539  45.570  1.00  0.00           H  
ATOM   1028 2HG2 VAL A  88      68.954  90.018  47.262  1.00  0.00           H  
ATOM   1029 3HG2 VAL A  88      70.642  89.866  46.805  1.00  0.00           H  
ATOM   1030  N   ILE A  89      70.762  85.285  48.548  1.00  0.00           N  
ATOM   1031  CA  ILE A  89      70.535  83.894  48.805  1.00  0.00           C  
ATOM   1032  C   ILE A  89      71.006  83.356  50.118  1.00  0.00           C  
ATOM   1033  O   ILE A  89      70.744  82.228  50.535  1.00  0.00           O  
ATOM   1034  CB  ILE A  89      71.036  83.140  47.612  1.00  0.00           C  
ATOM   1035  CG1 ILE A  89      70.281  81.796  47.481  1.00  0.00           C  
ATOM   1036  CG2 ILE A  89      72.536  82.836  47.517  1.00  0.00           C  
ATOM   1037  CD  ILE A  89      70.405  81.208  46.080  1.00  0.00           C  
ATOM   1038  HN  ILE A  89      71.579  85.493  48.031  1.00  0.00           H  
ATOM   1039  HA  ILE A  89      69.464  83.751  48.801  1.00  0.00           H  
ATOM   1040  HB  ILE A  89      70.745  83.759  46.727  1.00  0.00           H  
ATOM   1041 1HG1 ILE A  89      69.202  81.982  47.669  1.00  0.00           H  
ATOM   1042 2HG1 ILE A  89      70.541  81.004  48.215  1.00  0.00           H  
ATOM   1043 1HG2 ILE A  89      72.778  82.307  46.575  1.00  0.00           H  
ATOM   1044 2HG2 ILE A  89      73.172  83.751  47.542  1.00  0.00           H  
ATOM   1045 3HG2 ILE A  89      72.873  82.205  48.368  1.00  0.00           H  
ATOM   1046  HD1 ILE A  89      69.549  80.558  45.816  1.00  0.00           H  
ATOM   1047  HD2 ILE A  89      71.322  80.589  45.972  1.00  0.00           H  
ATOM   1048  HD3 ILE A  89      70.407  81.969  45.272  1.00  0.00           H  
ATOM   1049  N   THR A  90      71.759  84.152  50.889  1.00  0.00           N  
ATOM   1050  CA  THR A  90      72.032  83.781  52.240  1.00  0.00           C  
ATOM   1051  C   THR A  90      71.060  84.399  53.179  1.00  0.00           C  
ATOM   1052  O   THR A  90      71.062  84.276  54.404  1.00  0.00           O  
ATOM   1053  CB  THR A  90      73.392  84.159  52.763  1.00  0.00           C  
ATOM   1054  CG2 THR A  90      74.433  83.131  52.279  1.00  0.00           C  
ATOM   1055  OG1 THR A  90      73.888  85.407  52.325  1.00  0.00           O  
ATOM   1056  HN  THR A  90      72.038  85.040  50.531  1.00  0.00           H  
ATOM   1057  HA  THR A  90      71.999  82.707  52.354  1.00  0.00           H  
ATOM   1058  HB  THR A  90      73.495  84.186  53.868  1.00  0.00           H  
ATOM   1059  HG1 THR A  90      73.838  85.438  51.358  1.00  0.00           H  
ATOM   1060 1HG2 THR A  90      74.262  82.997  51.188  1.00  0.00           H  
ATOM   1061 2HG2 THR A  90      74.345  82.148  52.778  1.00  0.00           H  
ATOM   1062 3HG2 THR A  90      75.480  83.484  52.417  1.00  0.00           H  
ATOM   1063  N   LEU A  91      70.014  85.007  52.592  1.00  0.00           N  
ATOM   1064  CA  LEU A  91      68.945  85.690  53.253  1.00  0.00           C  
ATOM   1065  C   LEU A  91      67.892  84.783  53.816  1.00  0.00           C  
ATOM   1066  O   LEU A  91      67.202  85.268  54.707  1.00  0.00           O  
ATOM   1067  CB  LEU A  91      68.342  86.684  52.244  1.00  0.00           C  
ATOM   1068  CG  LEU A  91      67.779  87.950  52.920  1.00  0.00           C  
ATOM   1069  CD1 LEU A  91      67.020  88.781  51.883  1.00  0.00           C  
ATOM   1070  CD2 LEU A  91      68.897  88.843  53.497  1.00  0.00           C  
ATOM   1071  HN  LEU A  91      70.036  85.100  51.603  1.00  0.00           H  
ATOM   1072  HA  LEU A  91      69.350  86.233  54.083  1.00  0.00           H  
ATOM   1073  HB1 LEU A  91      69.194  86.943  51.588  1.00  0.00           H  
ATOM   1074  HB2 LEU A  91      67.566  86.192  51.623  1.00  0.00           H  
ATOM   1075  HG  LEU A  91      67.078  87.679  53.738  1.00  0.00           H  
ATOM   1076 1HD1 LEU A  91      66.573  89.667  52.393  1.00  0.00           H  
ATOM   1077 2HD1 LEU A  91      66.207  88.201  51.400  1.00  0.00           H  
ATOM   1078 3HD1 LEU A  91      67.736  89.098  51.096  1.00  0.00           H  
ATOM   1079 1HD2 LEU A  91      69.672  88.334  54.093  1.00  0.00           H  
ATOM   1080 2HD2 LEU A  91      69.357  89.353  52.629  1.00  0.00           H  
ATOM   1081 3HD2 LEU A  91      68.409  89.636  54.115  1.00  0.00           H  
ATOM   1082  N   PRO A  92      67.711  83.532  53.511  1.00  0.00           N  
ATOM   1083  CA  PRO A  92      66.913  82.723  54.380  1.00  0.00           C  
ATOM   1084  C   PRO A  92      67.542  82.486  55.706  1.00  0.00           C  
ATOM   1085  O   PRO A  92      66.822  82.160  56.655  1.00  0.00           O  
ATOM   1086  CB  PRO A  92      66.731  81.412  53.621  1.00  0.00           C  
ATOM   1087  CG  PRO A  92      66.549  81.869  52.160  1.00  0.00           C  
ATOM   1088  CD  PRO A  92      67.543  83.035  52.157  1.00  0.00           C  
ATOM   1089  HA  PRO A  92      65.927  83.170  54.453  1.00  0.00           H  
ATOM   1090  HB1 PRO A  92      67.628  80.774  53.763  1.00  0.00           H  
ATOM   1091  HB2 PRO A  92      65.839  80.823  53.916  1.00  0.00           H  
ATOM   1092  HG1 PRO A  92      65.535  82.297  51.986  1.00  0.00           H  
ATOM   1093  HG2 PRO A  92      66.764  81.141  51.350  1.00  0.00           H  
ATOM   1094  HD1 PRO A  92      67.137  83.791  51.444  1.00  0.00           H  
ATOM   1095  HD2 PRO A  92      68.542  82.682  51.811  1.00  0.00           H  
ATOM   1096  N   PHE A  93      68.874  82.604  55.900  1.00  0.00           N  
ATOM   1097  CA  PHE A  93      69.426  82.519  57.221  1.00  0.00           C  
ATOM   1098  C   PHE A  93      69.343  83.842  57.892  1.00  0.00           C  
ATOM   1099  O   PHE A  93      69.106  83.950  59.099  1.00  0.00           O  
ATOM   1100  CB  PHE A  93      70.881  82.013  57.317  1.00  0.00           C  
ATOM   1101  CG  PHE A  93      70.805  80.526  57.386  1.00  0.00           C  
ATOM   1102  CD1 PHE A  93      70.459  79.932  58.575  1.00  0.00           C  
ATOM   1103  CD2 PHE A  93      71.090  79.739  56.295  1.00  0.00           C  
ATOM   1104  CE1 PHE A  93      70.347  78.564  58.646  1.00  0.00           C  
ATOM   1105  CE2 PHE A  93      70.953  78.378  56.352  1.00  0.00           C  
ATOM   1106  CZ  PHE A  93      70.523  77.792  57.519  1.00  0.00           C  
ATOM   1107  HN  PHE A  93      69.439  82.859  55.124  1.00  0.00           H  
ATOM   1108  HA  PHE A  93      68.802  81.901  57.847  1.00  0.00           H  
ATOM   1109  HB1 PHE A  93      71.479  82.333  56.433  1.00  0.00           H  
ATOM   1110  HB2 PHE A  93      71.396  82.395  58.217  1.00  0.00           H  
ATOM   1111  HD1 PHE A  93      70.288  80.530  59.455  1.00  0.00           H  
ATOM   1112  HD2 PHE A  93      71.369  80.144  55.323  1.00  0.00           H  
ATOM   1113  HE1 PHE A  93      70.115  78.016  59.547  1.00  0.00           H  
ATOM   1114  HE2 PHE A  93      71.115  77.753  55.482  1.00  0.00           H  
ATOM   1115  HZ  PHE A  93      70.252  76.751  57.600  1.00  0.00           H  
ATOM   1116  N   TRP A  94      69.219  84.942  57.139  1.00  0.00           N  
ATOM   1117  CA  TRP A  94      68.879  86.201  57.735  1.00  0.00           C  
ATOM   1118  C   TRP A  94      67.425  86.353  58.003  1.00  0.00           C  
ATOM   1119  O   TRP A  94      67.037  87.221  58.784  1.00  0.00           O  
ATOM   1120  CB  TRP A  94      69.489  87.402  56.991  1.00  0.00           C  
ATOM   1121  CG  TRP A  94      70.233  88.323  57.899  1.00  0.00           C  
ATOM   1122  CD1 TRP A  94      69.588  89.082  58.829  1.00  0.00           C  
ATOM   1123  CD2 TRP A  94      71.621  88.351  58.254  1.00  0.00           C  
ATOM   1124  CE2 TRP A  94      71.737  89.121  59.402  1.00  0.00           C  
ATOM   1125  CE3 TRP A  94      72.686  87.713  57.703  1.00  0.00           C  
ATOM   1126  NE1 TRP A  94      70.492  89.574  59.741  1.00  0.00           N  
ATOM   1127  CZ2 TRP A  94      72.946  89.324  59.980  1.00  0.00           C  
ATOM   1128  CZ3 TRP A  94      73.898  87.945  58.320  1.00  0.00           C  
ATOM   1129  CH2 TRP A  94      74.065  88.826  59.361  1.00  0.00           C  
ATOM   1130  HN  TRP A  94      69.405  84.933  56.155  1.00  0.00           H  
ATOM   1131  HA  TRP A  94      69.292  86.222  58.732  1.00  0.00           H  
ATOM   1132  HB1 TRP A  94      68.656  87.946  56.497  1.00  0.00           H  
ATOM   1133  HB2 TRP A  94      70.173  87.005  56.198  1.00  0.00           H  
ATOM   1134  HD1 TRP A  94      68.527  89.242  58.899  1.00  0.00           H  
ATOM   1135  HE1 TRP A  94      70.351  89.608  60.710  1.00  0.00           H  
ATOM   1136  HE3 TRP A  94      72.545  86.990  56.914  1.00  0.00           H  
ATOM   1137  HZ2 TRP A  94      73.006  89.854  60.923  1.00  0.00           H  
ATOM   1138  HZ3 TRP A  94      74.812  87.601  57.861  1.00  0.00           H  
ATOM   1139  HH2 TRP A  94      75.013  89.019  59.842  1.00  0.00           H  
ATOM   1140  N   ALA A  95      66.567  85.524  57.379  1.00  0.00           N  
ATOM   1141  CA  ALA A  95      65.161  85.421  57.620  1.00  0.00           C  
ATOM   1142  C   ALA A  95      64.864  84.653  58.871  1.00  0.00           C  
ATOM   1143  O   ALA A  95      63.838  84.871  59.510  1.00  0.00           O  
ATOM   1144  CB  ALA A  95      64.457  84.726  56.439  1.00  0.00           C  
ATOM   1145  HN  ALA A  95      66.940  85.084  56.564  1.00  0.00           H  
ATOM   1146  HA  ALA A  95      64.835  86.418  57.851  1.00  0.00           H  
ATOM   1147  HB1 ALA A  95      64.795  83.690  56.200  1.00  0.00           H  
ATOM   1148  HB2 ALA A  95      63.358  84.698  56.579  1.00  0.00           H  
ATOM   1149  HB3 ALA A  95      64.603  85.377  55.553  1.00  0.00           H  
ATOM   1150  N   VAL A  96      65.805  83.760  59.208  1.00  0.00           N  
ATOM   1151  CA  VAL A  96      65.728  83.073  60.468  1.00  0.00           C  
ATOM   1152  C   VAL A  96      66.466  83.745  61.573  1.00  0.00           C  
ATOM   1153  O   VAL A  96      66.054  83.607  62.721  1.00  0.00           O  
ATOM   1154  CB  VAL A  96      66.109  81.637  60.276  1.00  0.00           C  
ATOM   1155  CG1 VAL A  96      65.289  80.767  61.234  1.00  0.00           C  
ATOM   1156  CG2 VAL A  96      67.587  81.213  60.362  1.00  0.00           C  
ATOM   1157  HN  VAL A  96      66.604  83.637  58.626  1.00  0.00           H  
ATOM   1158  HA  VAL A  96      64.702  83.038  60.800  1.00  0.00           H  
ATOM   1159  HB  VAL A  96      65.763  81.351  59.255  1.00  0.00           H  
ATOM   1160 1HG1 VAL A  96      65.634  79.729  61.047  1.00  0.00           H  
ATOM   1161 2HG1 VAL A  96      64.211  80.694  60.954  1.00  0.00           H  
ATOM   1162 3HG1 VAL A  96      65.438  80.958  62.321  1.00  0.00           H  
ATOM   1163 1HG2 VAL A  96      67.654  80.206  59.913  1.00  0.00           H  
ATOM   1164 2HG2 VAL A  96      67.897  81.216  61.426  1.00  0.00           H  
ATOM   1165 3HG2 VAL A  96      68.288  81.898  59.836  1.00  0.00           H  
ATOM   1166  N   ASP A  97      67.408  84.650  61.257  1.00  0.00           N  
ATOM   1167  CA  ASP A  97      67.814  85.718  62.114  1.00  0.00           C  
ATOM   1168  C   ASP A  97      66.700  86.687  62.337  1.00  0.00           C  
ATOM   1169  O   ASP A  97      66.562  87.202  63.445  1.00  0.00           O  
ATOM   1170  CB  ASP A  97      69.084  86.422  61.617  1.00  0.00           C  
ATOM   1171  CG  ASP A  97      69.586  87.383  62.692  1.00  0.00           C  
ATOM   1172  OD1 ASP A  97      69.787  88.591  62.375  1.00  0.00           O  
ATOM   1173  OD2 ASP A  97      69.720  86.949  63.863  1.00  0.00           O1-
ATOM   1174  HN  ASP A  97      67.809  84.656  60.343  1.00  0.00           H  
ATOM   1175  HA  ASP A  97      67.949  85.213  63.055  1.00  0.00           H  
ATOM   1176  HB1 ASP A  97      68.956  86.977  60.665  1.00  0.00           H  
ATOM   1177  HB2 ASP A  97      69.924  85.691  61.531  1.00  0.00           H  
ATOM   1178  N   ALA A  98      65.961  87.075  61.274  1.00  0.00           N  
ATOM   1179  CA  ALA A  98      64.895  88.026  61.282  1.00  0.00           C  
ATOM   1180  C   ALA A  98      63.832  87.680  62.273  1.00  0.00           C  
ATOM   1181  O   ALA A  98      63.297  88.536  62.974  1.00  0.00           O  
ATOM   1182  CB  ALA A  98      64.267  88.292  59.904  1.00  0.00           C  
ATOM   1183  HN  ALA A  98      66.338  86.861  60.383  1.00  0.00           H  
ATOM   1184  HA  ALA A  98      65.449  88.871  61.640  1.00  0.00           H  
ATOM   1185  HB1 ALA A  98      65.137  88.590  59.291  1.00  0.00           H  
ATOM   1186  HB2 ALA A  98      63.509  89.104  59.979  1.00  0.00           H  
ATOM   1187  HB3 ALA A  98      63.804  87.357  59.520  1.00  0.00           H  
ATOM   1188  N   VAL A  99      63.565  86.373  62.452  1.00  0.00           N  
ATOM   1189  CA  VAL A  99      62.953  85.856  63.633  1.00  0.00           C  
ATOM   1190  C   VAL A  99      63.947  85.607  64.718  1.00  0.00           C  
ATOM   1191  O   VAL A  99      64.261  86.467  65.527  1.00  0.00           O  
ATOM   1192  CB  VAL A  99      62.018  84.700  63.401  1.00  0.00           C  
ATOM   1193  CG1 VAL A  99      60.682  85.267  62.906  1.00  0.00           C  
ATOM   1194  CG2 VAL A  99      62.582  83.656  62.416  1.00  0.00           C  
ATOM   1195  HN  VAL A  99      63.951  85.694  61.827  1.00  0.00           H  
ATOM   1196  HA  VAL A  99      62.303  86.614  64.037  1.00  0.00           H  
ATOM   1197  HB  VAL A  99      61.736  84.223  64.364  1.00  0.00           H  
ATOM   1198 1HG1 VAL A  99      60.698  85.835  61.954  1.00  0.00           H  
ATOM   1199 2HG1 VAL A  99      60.345  85.990  63.679  1.00  0.00           H  
ATOM   1200 3HG1 VAL A  99      59.890  84.519  62.684  1.00  0.00           H  
ATOM   1201 1HG2 VAL A  99      61.805  82.881  62.298  1.00  0.00           H  
ATOM   1202 2HG2 VAL A  99      62.663  84.142  61.425  1.00  0.00           H  
ATOM   1203 3HG2 VAL A  99      63.581  83.253  62.688  1.00  0.00           H  
ATOM   1204  N   ALA A 100      64.440  84.365  64.870  1.00  0.00           N  
ATOM   1205  CA  ALA A 100      64.924  83.802  66.093  1.00  0.00           C  
ATOM   1206  C   ALA A 100      66.405  83.829  66.269  1.00  0.00           C  
ATOM   1207  O   ALA A 100      66.982  84.636  67.006  1.00  0.00           O  
ATOM   1208  CB  ALA A 100      64.365  82.369  66.124  1.00  0.00           C  
ATOM   1209  HN  ALA A 100      64.417  83.714  64.106  1.00  0.00           H  
ATOM   1210  HA  ALA A 100      64.468  84.322  66.915  1.00  0.00           H  
ATOM   1211  HB1 ALA A 100      64.778  81.743  65.309  1.00  0.00           H  
ATOM   1212  HB2 ALA A 100      64.575  81.887  67.105  1.00  0.00           H  
ATOM   1213  HB3 ALA A 100      63.257  82.441  66.058  1.00  0.00           H  
ATOM   1214  N   ASN A 101      67.115  82.935  65.564  1.00  0.00           N  
ATOM   1215  CA  ASN A 101      68.437  82.505  65.901  1.00  0.00           C  
ATOM   1216  C   ASN A 101      69.307  82.311  64.705  1.00  0.00           C  
ATOM   1217  O   ASN A 101      68.932  81.623  63.762  1.00  0.00           O  
ATOM   1218  CB  ASN A 101      68.454  81.141  66.606  1.00  0.00           C  
ATOM   1219  CG  ASN A 101      68.357  81.407  68.101  1.00  0.00           C  
ATOM   1220  ND2 ASN A 101      67.667  80.548  68.896  1.00  0.00           N  
ATOM   1221  OD1 ASN A 101      68.947  82.388  68.552  1.00  0.00           O  
ATOM   1222  HN  ASN A 101      66.784  82.526  64.720  1.00  0.00           H  
ATOM   1223  HA  ASN A 101      68.986  83.262  66.433  1.00  0.00           H  
ATOM   1224  HB1 ASN A 101      67.619  80.493  66.254  1.00  0.00           H  
ATOM   1225  HB2 ASN A 101      69.366  80.554  66.386  1.00  0.00           H  
ATOM   1226 1HD2 ASN A 101      67.628  80.702  69.886  1.00  0.00           H  
ATOM   1227 2HD2 ASN A 101      67.014  80.031  68.343  1.00  0.00           H  
ATOM   1228  N   TRP A 102      70.589  82.691  64.804  1.00  0.00           N  
ATOM   1229  CA  TRP A 102      71.630  82.150  63.984  1.00  0.00           C  
ATOM   1230  C   TRP A 102      71.983  80.745  64.343  1.00  0.00           C  
ATOM   1231  O   TRP A 102      72.555  80.409  65.381  1.00  0.00           O  
ATOM   1232  CB  TRP A 102      72.920  82.968  63.910  1.00  0.00           C  
ATOM   1233  CG  TRP A 102      72.995  83.758  62.647  1.00  0.00           C  
ATOM   1234  CD1 TRP A 102      72.527  85.016  62.408  1.00  0.00           C  
ATOM   1235  CD2 TRP A 102      73.483  83.256  61.396  1.00  0.00           C  
ATOM   1236  CE2 TRP A 102      73.236  84.230  60.447  1.00  0.00           C  
ATOM   1237  CE3 TRP A 102      74.000  82.065  61.014  1.00  0.00           C  
ATOM   1238  NE1 TRP A 102      72.656  85.296  61.075  1.00  0.00           N  
ATOM   1239  CZ2 TRP A 102      73.627  84.097  59.151  1.00  0.00           C  
ATOM   1240  CZ3 TRP A 102      74.456  81.922  59.718  1.00  0.00           C  
ATOM   1241  CH2 TRP A 102      74.287  82.934  58.809  1.00  0.00           C  
ATOM   1242  HN  TRP A 102      70.930  83.333  65.491  1.00  0.00           H  
ATOM   1243  HA  TRP A 102      71.242  82.130  62.970  1.00  0.00           H  
ATOM   1244  HB1 TRP A 102      72.944  83.698  64.753  1.00  0.00           H  
ATOM   1245  HB2 TRP A 102      73.835  82.333  63.984  1.00  0.00           H  
ATOM   1246  HD1 TRP A 102      71.996  85.600  63.146  1.00  0.00           H  
ATOM   1247  HE1 TRP A 102      72.686  86.219  60.762  1.00  0.00           H  
ATOM   1248  HE3 TRP A 102      74.149  81.251  61.713  1.00  0.00           H  
ATOM   1249  HZ2 TRP A 102      73.357  84.862  58.437  1.00  0.00           H  
ATOM   1250  HZ3 TRP A 102      74.848  80.960  59.445  1.00  0.00           H  
ATOM   1251  HH2 TRP A 102      74.608  82.743  57.789  1.00  0.00           H  
ATOM   1252  N   TYR A 103      71.623  79.803  63.448  1.00  0.00           N  
ATOM   1253  CA  TYR A 103      71.672  78.399  63.714  1.00  0.00           C  
ATOM   1254  C   TYR A 103      73.032  77.819  63.526  1.00  0.00           C  
ATOM   1255  O   TYR A 103      73.442  77.008  64.362  1.00  0.00           O  
ATOM   1256  CB  TYR A 103      70.595  77.710  62.875  1.00  0.00           C  
ATOM   1257  CG  TYR A 103      69.378  77.261  63.615  1.00  0.00           C  
ATOM   1258  CD1 TYR A 103      68.132  77.829  63.517  1.00  0.00           C  
ATOM   1259  CD2 TYR A 103      69.581  76.205  64.469  1.00  0.00           C  
ATOM   1260  CE1 TYR A 103      67.164  77.532  64.450  1.00  0.00           C  
ATOM   1261  CE2 TYR A 103      68.658  75.939  65.448  1.00  0.00           C  
ATOM   1262  CZ  TYR A 103      67.436  76.573  65.402  1.00  0.00           C  
ATOM   1263  OH  TYR A 103      66.491  76.299  66.418  1.00  0.00           O  
ATOM   1264  HN  TYR A 103      71.156  80.131  62.637  1.00  0.00           H  
ATOM   1265  HA  TYR A 103      71.463  78.216  64.760  1.00  0.00           H  
ATOM   1266  HB1 TYR A 103      70.261  78.405  62.072  1.00  0.00           H  
ATOM   1267  HB2 TYR A 103      71.012  76.817  62.360  1.00  0.00           H  
ATOM   1268  HD1 TYR A 103      67.958  78.627  62.815  1.00  0.00           H  
ATOM   1269  HD2 TYR A 103      70.575  75.784  64.488  1.00  0.00           H  
ATOM   1270  HE1 TYR A 103      66.259  78.119  64.419  1.00  0.00           H  
ATOM   1271  HE2 TYR A 103      68.898  75.181  66.178  1.00  0.00           H  
ATOM   1272  HH  TYR A 103      66.779  75.459  66.774  1.00  0.00           H  
ATOM   1273  N   PHE A 104      73.720  78.169  62.431  1.00  0.00           N  
ATOM   1274  CA  PHE A 104      75.126  77.920  62.270  1.00  0.00           C  
ATOM   1275  C   PHE A 104      75.937  78.920  63.014  1.00  0.00           C  
ATOM   1276  O   PHE A 104      75.563  80.092  63.083  1.00  0.00           O  
ATOM   1277  CB  PHE A 104      75.597  77.804  60.814  1.00  0.00           C  
ATOM   1278  CG  PHE A 104      75.211  76.516  60.178  1.00  0.00           C  
ATOM   1279  CD1 PHE A 104      74.378  76.474  59.083  1.00  0.00           C  
ATOM   1280  CD2 PHE A 104      76.002  75.407  60.398  1.00  0.00           C  
ATOM   1281  CE1 PHE A 104      74.306  75.361  58.284  1.00  0.00           C  
ATOM   1282  CE2 PHE A 104      75.978  74.319  59.565  1.00  0.00           C  
ATOM   1283  CZ  PHE A 104      75.061  74.247  58.540  1.00  0.00           C  
ATOM   1284  HN  PHE A 104      73.228  78.743  61.781  1.00  0.00           H  
ATOM   1285  HA  PHE A 104      75.287  76.916  62.642  1.00  0.00           H  
ATOM   1286  HB1 PHE A 104      75.225  78.661  60.204  1.00  0.00           H  
ATOM   1287  HB2 PHE A 104      76.698  77.912  60.753  1.00  0.00           H  
ATOM   1288  HD1 PHE A 104      73.854  77.368  58.774  1.00  0.00           H  
ATOM   1289  HD2 PHE A 104      76.689  75.417  61.221  1.00  0.00           H  
ATOM   1290  HE1 PHE A 104      73.653  75.402  57.423  1.00  0.00           H  
ATOM   1291  HE2 PHE A 104      76.630  73.480  59.809  1.00  0.00           H  
ATOM   1292  HZ  PHE A 104      75.037  73.346  57.944  1.00  0.00           H  
ATOM   1293  N   GLY A 105      77.110  78.542  63.552  1.00  0.00           N  
ATOM   1294  CA  GLY A 105      78.065  79.404  64.178  1.00  0.00           C  
ATOM   1295  C   GLY A 105      78.936  80.310  63.387  1.00  0.00           C  
ATOM   1296  O   GLY A 105      78.688  80.658  62.232  1.00  0.00           O  
ATOM   1297  HN  GLY A 105      77.395  77.584  63.465  1.00  0.00           H  
ATOM   1298  HA1 GLY A 105      78.792  78.691  64.540  1.00  0.00           H  
ATOM   1299  HA2 GLY A 105      77.487  80.002  64.859  1.00  0.00           H  
ATOM   1300  N   ASN A 106      80.109  80.567  64.009  1.00  0.00           N  
ATOM   1301  CA  ASN A 106      81.189  81.414  63.602  1.00  0.00           C  
ATOM   1302  C   ASN A 106      81.526  81.465  62.153  1.00  0.00           C  
ATOM   1303  O   ASN A 106      81.489  82.541  61.564  1.00  0.00           O  
ATOM   1304  CB  ASN A 106      82.455  81.097  64.424  1.00  0.00           C  
ATOM   1305  CG  ASN A 106      82.367  81.771  65.778  1.00  0.00           C  
ATOM   1306  ND2 ASN A 106      83.498  82.317  66.295  1.00  0.00           N  
ATOM   1307  OD1 ASN A 106      81.362  81.858  66.493  1.00  0.00           O  
ATOM   1308  HN  ASN A 106      80.297  80.216  64.913  1.00  0.00           H  
ATOM   1309  HA  ASN A 106      80.903  82.422  63.839  1.00  0.00           H  
ATOM   1310  HB1 ASN A 106      83.349  81.460  63.863  1.00  0.00           H  
ATOM   1311  HB2 ASN A 106      82.572  80.018  64.660  1.00  0.00           H  
ATOM   1312 1HD2 ASN A 106      83.577  82.638  67.237  1.00  0.00           H  
ATOM   1313 2HD2 ASN A 106      84.272  82.501  65.681  1.00  0.00           H  
ATOM   1314  N   PHE A 107      81.970  80.406  61.455  1.00  0.00           N  
ATOM   1315  CA  PHE A 107      82.624  80.592  60.198  1.00  0.00           C  
ATOM   1316  C   PHE A 107      81.653  80.901  59.115  1.00  0.00           C  
ATOM   1317  O   PHE A 107      81.928  81.693  58.213  1.00  0.00           O  
ATOM   1318  CB  PHE A 107      83.541  79.405  59.873  1.00  0.00           C  
ATOM   1319  CG  PHE A 107      84.704  79.949  59.112  1.00  0.00           C  
ATOM   1320  CD1 PHE A 107      84.641  80.104  57.756  1.00  0.00           C  
ATOM   1321  CD2 PHE A 107      85.821  80.366  59.803  1.00  0.00           C  
ATOM   1322  CE1 PHE A 107      85.700  80.631  57.072  1.00  0.00           C  
ATOM   1323  CE2 PHE A 107      86.805  81.073  59.144  1.00  0.00           C  
ATOM   1324  CZ  PHE A 107      86.769  81.148  57.763  1.00  0.00           C  
ATOM   1325  HN  PHE A 107      81.973  79.488  61.853  1.00  0.00           H  
ATOM   1326  HA  PHE A 107      83.210  81.505  60.256  1.00  0.00           H  
ATOM   1327  HB1 PHE A 107      83.021  78.737  59.151  1.00  0.00           H  
ATOM   1328  HB2 PHE A 107      83.752  78.814  60.797  1.00  0.00           H  
ATOM   1329  HD1 PHE A 107      83.726  79.800  57.262  1.00  0.00           H  
ATOM   1330  HD2 PHE A 107      85.868  80.335  60.881  1.00  0.00           H  
ATOM   1331  HE1 PHE A 107      85.667  80.658  55.986  1.00  0.00           H  
ATOM   1332  HE2 PHE A 107      87.594  81.467  59.759  1.00  0.00           H  
ATOM   1333  HZ  PHE A 107      87.499  81.759  57.253  1.00  0.00           H  
ATOM   1334  N   LEU A 108      80.425  80.351  59.200  1.00  0.00           N  
ATOM   1335  CA  LEU A 108      79.313  80.884  58.475  1.00  0.00           C  
ATOM   1336  C   LEU A 108      79.008  82.290  58.850  1.00  0.00           C  
ATOM   1337  O   LEU A 108      78.773  83.128  57.977  1.00  0.00           O  
ATOM   1338  CB  LEU A 108      78.128  79.900  58.497  1.00  0.00           C  
ATOM   1339  CG  LEU A 108      77.958  79.051  57.223  1.00  0.00           C  
ATOM   1340  CD1 LEU A 108      76.874  77.981  57.412  1.00  0.00           C  
ATOM   1341  CD2 LEU A 108      77.519  79.909  56.018  1.00  0.00           C  
ATOM   1342  HN  LEU A 108      80.235  79.692  59.918  1.00  0.00           H  
ATOM   1343  HA  LEU A 108      79.664  80.861  57.454  1.00  0.00           H  
ATOM   1344  HB1 LEU A 108      78.224  79.135  59.288  1.00  0.00           H  
ATOM   1345  HB2 LEU A 108      77.146  80.374  58.691  1.00  0.00           H  
ATOM   1346  HG  LEU A 108      78.881  78.476  56.953  1.00  0.00           H  
ATOM   1347 1HD1 LEU A 108      75.947  78.408  57.847  1.00  0.00           H  
ATOM   1348 2HD1 LEU A 108      76.547  77.439  56.502  1.00  0.00           H  
ATOM   1349 3HD1 LEU A 108      77.325  77.263  58.131  1.00  0.00           H  
ATOM   1350 1HD2 LEU A 108      77.404  79.217  55.161  1.00  0.00           H  
ATOM   1351 2HD2 LEU A 108      78.336  80.626  55.810  1.00  0.00           H  
ATOM   1352 3HD2 LEU A 108      76.594  80.515  56.165  1.00  0.00           H  
ATOM   1353  N   CYS A 109      78.966  82.726  60.116  1.00  0.00           N  
ATOM   1354  CA  CYS A 109      78.743  84.097  60.473  1.00  0.00           C  
ATOM   1355  C   CYS A 109      79.759  85.043  59.923  1.00  0.00           C  
ATOM   1356  O   CYS A 109      79.445  86.103  59.387  1.00  0.00           O  
ATOM   1357  CB  CYS A 109      78.621  84.259  61.997  1.00  0.00           C  
ATOM   1358  SG  CYS A 109      78.103  85.864  62.670  1.00  0.00           S  
ATOM   1359  HN  CYS A 109      79.019  82.033  60.828  1.00  0.00           H  
ATOM   1360  HA  CYS A 109      77.833  84.413  59.994  1.00  0.00           H  
ATOM   1361  HB1 CYS A 109      79.602  84.005  62.454  1.00  0.00           H  
ATOM   1362  HB2 CYS A 109      77.858  83.534  62.374  1.00  0.00           H  
ATOM   1363  N   LYS A 110      81.065  84.700  59.973  1.00  0.00           N  
ATOM   1364  CA  LYS A 110      82.018  85.359  59.140  1.00  0.00           C  
ATOM   1365  C   LYS A 110      81.782  85.355  57.673  1.00  0.00           C  
ATOM   1366  O   LYS A 110      82.047  86.367  57.027  1.00  0.00           O  
ATOM   1367  CB  LYS A 110      83.471  84.890  59.265  1.00  0.00           C  
ATOM   1368  CG  LYS A 110      84.263  85.306  60.506  1.00  0.00           C  
ATOM   1369  CD  LYS A 110      83.847  84.539  61.761  1.00  0.00           C  
ATOM   1370  CE  LYS A 110      84.868  84.647  62.900  1.00  0.00           C  
ATOM   1371  NZ  LYS A 110      85.341  86.042  63.082  1.00  0.00           N1+
ATOM   1372  HN  LYS A 110      81.308  83.915  60.533  1.00  0.00           H  
ATOM   1373  HA  LYS A 110      81.950  86.412  59.376  1.00  0.00           H  
ATOM   1374  HB1 LYS A 110      83.558  83.778  59.245  1.00  0.00           H  
ATOM   1375  HB2 LYS A 110      84.080  85.229  58.391  1.00  0.00           H  
ATOM   1376  HG1 LYS A 110      85.330  85.065  60.298  1.00  0.00           H  
ATOM   1377  HG2 LYS A 110      84.060  86.380  60.692  1.00  0.00           H  
ATOM   1378  HD1 LYS A 110      82.851  84.891  62.087  1.00  0.00           H  
ATOM   1379  HD2 LYS A 110      83.804  83.448  61.561  1.00  0.00           H  
ATOM   1380  HE1 LYS A 110      85.726  83.964  62.725  1.00  0.00           H  
ATOM   1381  HE2 LYS A 110      84.435  84.327  63.868  1.00  0.00           H  
ATOM   1382  HZ1 LYS A 110      85.675  86.512  62.207  1.00  0.00           H  
ATOM   1383  HZ2 LYS A 110      86.134  86.120  63.756  1.00  0.00           H  
ATOM   1384  HZ3 LYS A 110      84.527  86.603  63.397  1.00  0.00           H  
ATOM   1385  N   ALA A 111      81.328  84.230  57.083  1.00  0.00           N  
ATOM   1386  CA  ALA A 111      80.920  84.183  55.704  1.00  0.00           C  
ATOM   1387  C   ALA A 111      79.808  85.120  55.403  1.00  0.00           C  
ATOM   1388  O   ALA A 111      79.944  85.899  54.462  1.00  0.00           O  
ATOM   1389  CB  ALA A 111      80.450  82.768  55.312  1.00  0.00           C  
ATOM   1390  HN  ALA A 111      81.246  83.406  57.629  1.00  0.00           H  
ATOM   1391  HA  ALA A 111      81.785  84.445  55.111  1.00  0.00           H  
ATOM   1392  HB1 ALA A 111      80.190  82.745  54.226  1.00  0.00           H  
ATOM   1393  HB2 ALA A 111      79.614  82.410  55.942  1.00  0.00           H  
ATOM   1394  HB3 ALA A 111      81.271  82.040  55.456  1.00  0.00           H  
ATOM   1395  N   VAL A 112      78.737  85.261  56.209  1.00  0.00           N  
ATOM   1396  CA  VAL A 112      77.717  86.203  55.890  1.00  0.00           C  
ATOM   1397  C   VAL A 112      78.067  87.614  56.236  1.00  0.00           C  
ATOM   1398  O   VAL A 112      77.545  88.561  55.653  1.00  0.00           O  
ATOM   1399  CB  VAL A 112      76.376  85.876  56.489  1.00  0.00           C  
ATOM   1400  CG1 VAL A 112      75.780  84.665  55.761  1.00  0.00           C  
ATOM   1401  CG2 VAL A 112      76.523  85.646  58.000  1.00  0.00           C  
ATOM   1402  HN  VAL A 112      78.624  84.654  56.997  1.00  0.00           H  
ATOM   1403  HA  VAL A 112      77.552  86.133  54.829  1.00  0.00           H  
ATOM   1404  HB  VAL A 112      75.676  86.676  56.158  1.00  0.00           H  
ATOM   1405 1HG1 VAL A 112      75.454  84.958  54.738  1.00  0.00           H  
ATOM   1406 2HG1 VAL A 112      76.429  83.764  55.764  1.00  0.00           H  
ATOM   1407 3HG1 VAL A 112      74.828  84.390  56.271  1.00  0.00           H  
ATOM   1408 1HG2 VAL A 112      76.930  84.624  58.175  1.00  0.00           H  
ATOM   1409 2HG2 VAL A 112      77.186  86.396  58.498  1.00  0.00           H  
ATOM   1410 3HG2 VAL A 112      75.562  85.753  58.550  1.00  0.00           H  
ATOM   1411  N   HIS A 113      79.020  87.845  57.151  1.00  0.00           N  
ATOM   1412  CA  HIS A 113      79.430  89.174  57.496  1.00  0.00           C  
ATOM   1413  C   HIS A 113      80.341  89.866  56.555  1.00  0.00           C  
ATOM   1414  O   HIS A 113      80.240  91.079  56.398  1.00  0.00           O  
ATOM   1415  CB  HIS A 113      79.952  89.351  58.938  1.00  0.00           C  
ATOM   1416  CG  HIS A 113      79.321  90.503  59.668  1.00  0.00           C  
ATOM   1417  CD2 HIS A 113      78.557  90.611  60.791  1.00  0.00           C  
ATOM   1418  ND1 HIS A 113      79.516  91.801  59.257  1.00  0.00           N  
ATOM   1419  CE1 HIS A 113      78.746  92.601  60.048  1.00  0.00           C  
ATOM   1420  NE2 HIS A 113      78.171  91.908  61.016  1.00  0.00           N  
ATOM   1421  HN  HIS A 113      79.513  87.140  57.662  1.00  0.00           H  
ATOM   1422  HA  HIS A 113      78.506  89.731  57.393  1.00  0.00           H  
ATOM   1423  HB1 HIS A 113      81.060  89.427  58.970  1.00  0.00           H  
ATOM   1424  HB2 HIS A 113      79.698  88.497  59.592  1.00  0.00           H  
ATOM   1425  HD1 HIS A 113      79.936  92.044  58.391  1.00  0.00           H  
ATOM   1426  HD2 HIS A 113      78.230  89.849  61.502  1.00  0.00           H  
ATOM   1427  HE1 HIS A 113      78.662  93.670  59.877  1.00  0.00           H  
ATOM   1428  N   VAL A 114      81.274  89.110  55.938  1.00  0.00           N  
ATOM   1429  CA  VAL A 114      82.028  89.698  54.876  1.00  0.00           C  
ATOM   1430  C   VAL A 114      81.176  89.795  53.654  1.00  0.00           C  
ATOM   1431  O   VAL A 114      81.380  90.708  52.850  1.00  0.00           O  
ATOM   1432  CB  VAL A 114      83.317  88.992  54.539  1.00  0.00           C  
ATOM   1433  CG1 VAL A 114      84.198  89.055  55.792  1.00  0.00           C  
ATOM   1434  CG2 VAL A 114      83.104  87.569  53.992  1.00  0.00           C  
ATOM   1435  HN  VAL A 114      81.460  88.139  56.050  1.00  0.00           H  
ATOM   1436  HA  VAL A 114      82.287  90.702  55.159  1.00  0.00           H  
ATOM   1437  HB  VAL A 114      83.758  89.550  53.688  1.00  0.00           H  
ATOM   1438 1HG1 VAL A 114      83.882  88.290  56.526  1.00  0.00           H  
ATOM   1439 2HG1 VAL A 114      85.261  88.919  55.500  1.00  0.00           H  
ATOM   1440 3HG1 VAL A 114      84.097  90.019  56.349  1.00  0.00           H  
ATOM   1441 1HG2 VAL A 114      84.046  87.152  53.569  1.00  0.00           H  
ATOM   1442 2HG2 VAL A 114      82.279  87.500  53.252  1.00  0.00           H  
ATOM   1443 3HG2 VAL A 114      82.823  86.867  54.799  1.00  0.00           H  
ATOM   1444  N   ILE A 115      80.198  88.905  53.439  1.00  0.00           N  
ATOM   1445  CA  ILE A 115      79.162  88.909  52.456  1.00  0.00           C  
ATOM   1446  C   ILE A 115      78.186  90.041  52.481  1.00  0.00           C  
ATOM   1447  O   ILE A 115      77.766  90.607  51.479  1.00  0.00           O  
ATOM   1448  CB  ILE A 115      78.451  87.606  52.249  1.00  0.00           C  
ATOM   1449  CG1 ILE A 115      79.380  86.536  51.649  1.00  0.00           C  
ATOM   1450  CG2 ILE A 115      77.093  87.625  51.523  1.00  0.00           C  
ATOM   1451  CD  ILE A 115      79.665  86.645  50.151  1.00  0.00           C  
ATOM   1452  HN  ILE A 115      80.126  88.143  54.075  1.00  0.00           H  
ATOM   1453  HA  ILE A 115      79.654  89.068  51.500  1.00  0.00           H  
ATOM   1454  HB  ILE A 115      78.179  87.184  53.242  1.00  0.00           H  
ATOM   1455 1HG1 ILE A 115      80.387  86.472  52.115  1.00  0.00           H  
ATOM   1456 2HG1 ILE A 115      78.964  85.552  51.961  1.00  0.00           H  
ATOM   1457 1HG2 ILE A 115      77.118  88.162  50.553  1.00  0.00           H  
ATOM   1458 2HG2 ILE A 115      76.703  86.596  51.375  1.00  0.00           H  
ATOM   1459 3HG2 ILE A 115      76.386  88.169  52.178  1.00  0.00           H  
ATOM   1460  HD1 ILE A 115      80.021  87.672  49.921  1.00  0.00           H  
ATOM   1461  HD2 ILE A 115      78.730  86.472  49.570  1.00  0.00           H  
ATOM   1462  HD3 ILE A 115      80.350  85.826  49.854  1.00  0.00           H  
ATOM   1463  N   TYR A 116      77.779  90.391  53.718  1.00  0.00           N  
ATOM   1464  CA  TYR A 116      77.101  91.633  53.924  1.00  0.00           C  
ATOM   1465  C   TYR A 116      77.911  92.793  53.452  1.00  0.00           C  
ATOM   1466  O   TYR A 116      77.457  93.477  52.542  1.00  0.00           O  
ATOM   1467  CB  TYR A 116      76.854  91.836  55.420  1.00  0.00           C  
ATOM   1468  CG  TYR A 116      75.412  91.990  55.759  1.00  0.00           C  
ATOM   1469  CD1 TYR A 116      74.869  93.165  56.229  1.00  0.00           C  
ATOM   1470  CD2 TYR A 116      74.647  90.853  55.763  1.00  0.00           C  
ATOM   1471  CE1 TYR A 116      73.610  93.160  56.800  1.00  0.00           C  
ATOM   1472  CE2 TYR A 116      73.449  90.801  56.435  1.00  0.00           C  
ATOM   1473  CZ  TYR A 116      72.949  91.972  56.961  1.00  0.00           C  
ATOM   1474  OH  TYR A 116      71.790  91.923  57.770  1.00  0.00           O  
ATOM   1475  HN  TYR A 116      77.954  89.898  54.564  1.00  0.00           H  
ATOM   1476  HA  TYR A 116      76.198  91.627  53.323  1.00  0.00           H  
ATOM   1477  HB1 TYR A 116      77.359  92.738  55.810  1.00  0.00           H  
ATOM   1478  HB2 TYR A 116      77.249  90.952  55.973  1.00  0.00           H  
ATOM   1479  HD1 TYR A 116      75.425  94.088  56.110  1.00  0.00           H  
ATOM   1480  HD2 TYR A 116      75.066  89.921  55.412  1.00  0.00           H  
ATOM   1481  HE1 TYR A 116      73.296  94.101  57.206  1.00  0.00           H  
ATOM   1482  HE2 TYR A 116      72.931  89.875  56.640  1.00  0.00           H  
ATOM   1483  HH  TYR A 116      71.596  91.014  58.019  1.00  0.00           H  
ATOM   1484  N   THR A 117      79.137  92.964  53.962  1.00  0.00           N  
ATOM   1485  CA  THR A 117      79.876  94.169  53.751  1.00  0.00           C  
ATOM   1486  C   THR A 117      80.491  94.285  52.389  1.00  0.00           C  
ATOM   1487  O   THR A 117      80.498  95.407  51.886  1.00  0.00           O  
ATOM   1488  CB  THR A 117      81.012  94.505  54.668  1.00  0.00           C  
ATOM   1489  CG2 THR A 117      80.398  95.209  55.887  1.00  0.00           C  
ATOM   1490  OG1 THR A 117      81.748  93.365  55.104  1.00  0.00           O  
ATOM   1491  HN  THR A 117      79.623  92.362  54.601  1.00  0.00           H  
ATOM   1492  HA  THR A 117      79.171  94.988  53.833  1.00  0.00           H  
ATOM   1493  HB  THR A 117      81.792  95.197  54.315  1.00  0.00           H  
ATOM   1494  HG1 THR A 117      82.242  93.696  55.852  1.00  0.00           H  
ATOM   1495 1HG2 THR A 117      81.232  95.407  56.595  1.00  0.00           H  
ATOM   1496 2HG2 THR A 117      79.857  96.164  55.696  1.00  0.00           H  
ATOM   1497 3HG2 THR A 117      79.691  94.533  56.422  1.00  0.00           H  
ATOM   1498  N   VAL A 118      80.960  93.212  51.746  1.00  0.00           N  
ATOM   1499  CA  VAL A 118      81.355  93.188  50.367  1.00  0.00           C  
ATOM   1500  C   VAL A 118      80.301  93.577  49.392  1.00  0.00           C  
ATOM   1501  O   VAL A 118      80.596  94.371  48.503  1.00  0.00           O  
ATOM   1502  CB  VAL A 118      81.885  91.848  49.941  1.00  0.00           C  
ATOM   1503  CG1 VAL A 118      82.498  91.819  48.533  1.00  0.00           C  
ATOM   1504  CG2 VAL A 118      80.816  90.746  49.962  1.00  0.00           C  
ATOM   1505  HN  VAL A 118      81.051  92.328  52.206  1.00  0.00           H  
ATOM   1506  HA  VAL A 118      82.116  93.934  50.192  1.00  0.00           H  
ATOM   1507  HB  VAL A 118      82.734  91.539  50.593  1.00  0.00           H  
ATOM   1508 1HG1 VAL A 118      82.920  90.827  48.254  1.00  0.00           H  
ATOM   1509 2HG1 VAL A 118      81.739  92.004  47.745  1.00  0.00           H  
ATOM   1510 3HG1 VAL A 118      83.304  92.574  48.414  1.00  0.00           H  
ATOM   1511 1HG2 VAL A 118      80.087  91.024  50.752  1.00  0.00           H  
ATOM   1512 2HG2 VAL A 118      81.214  89.740  50.226  1.00  0.00           H  
ATOM   1513 3HG2 VAL A 118      80.235  90.762  49.022  1.00  0.00           H  
ATOM   1514  N   ASN A 119      79.014  93.210  49.555  1.00  0.00           N  
ATOM   1515  CA  ASN A 119      77.971  93.493  48.613  1.00  0.00           C  
ATOM   1516  C   ASN A 119      77.698  94.933  48.376  1.00  0.00           C  
ATOM   1517  O   ASN A 119      77.834  95.450  47.270  1.00  0.00           O  
ATOM   1518  CB  ASN A 119      76.646  92.769  48.892  1.00  0.00           C  
ATOM   1519  CG  ASN A 119      76.817  91.394  48.234  1.00  0.00           C  
ATOM   1520  ND2 ASN A 119      75.823  90.997  47.399  1.00  0.00           N  
ATOM   1521  OD1 ASN A 119      77.800  90.660  48.320  1.00  0.00           O  
ATOM   1522  HN  ASN A 119      78.754  92.656  50.331  1.00  0.00           H  
ATOM   1523  HA  ASN A 119      78.334  93.137  47.664  1.00  0.00           H  
ATOM   1524  HB1 ASN A 119      75.824  93.318  48.389  1.00  0.00           H  
ATOM   1525  HB2 ASN A 119      76.414  92.658  49.973  1.00  0.00           H  
ATOM   1526 1HD2 ASN A 119      76.037  90.283  46.720  1.00  0.00           H  
ATOM   1527 2HD2 ASN A 119      75.052  91.596  47.184  1.00  0.00           H  
ATOM   1528  N   LEU A 120      77.360  95.720  49.419  1.00  0.00           N  
ATOM   1529  CA  LEU A 120      77.045  97.098  49.258  1.00  0.00           C  
ATOM   1530  C   LEU A 120      78.162  97.915  48.696  1.00  0.00           C  
ATOM   1531  O   LEU A 120      77.964  98.816  47.887  1.00  0.00           O  
ATOM   1532  CB  LEU A 120      76.594  97.853  50.519  1.00  0.00           C  
ATOM   1533  CG  LEU A 120      76.283  97.649  52.016  1.00  0.00           C  
ATOM   1534  CD1 LEU A 120      77.344  98.246  52.956  1.00  0.00           C  
ATOM   1535  CD2 LEU A 120      76.105  96.171  52.393  1.00  0.00           C  
ATOM   1536  HN  LEU A 120      77.180  95.414  50.351  1.00  0.00           H  
ATOM   1537  HA  LEU A 120      76.217  97.219  48.574  1.00  0.00           H  
ATOM   1538  HB1 LEU A 120      75.533  97.600  50.296  1.00  0.00           H  
ATOM   1539  HB2 LEU A 120      77.447  97.289  50.936  1.00  0.00           H  
ATOM   1540  HG  LEU A 120      75.339  98.185  52.264  1.00  0.00           H  
ATOM   1541 1HD1 LEU A 120      77.197  97.842  53.987  1.00  0.00           H  
ATOM   1542 2HD1 LEU A 120      77.254  99.358  52.996  1.00  0.00           H  
ATOM   1543 3HD1 LEU A 120      78.387  98.027  52.654  1.00  0.00           H  
ATOM   1544 1HD2 LEU A 120      77.102  95.691  52.384  1.00  0.00           H  
ATOM   1545 2HD2 LEU A 120      75.344  95.697  51.744  1.00  0.00           H  
ATOM   1546 3HD2 LEU A 120      75.669  96.157  53.424  1.00  0.00           H  
ATOM   1547  N   TYR A 121      79.357  97.532  49.176  1.00  0.00           N  
ATOM   1548  CA  TYR A 121      80.672  98.052  49.003  1.00  0.00           C  
ATOM   1549  C   TYR A 121      80.964  97.800  47.565  1.00  0.00           C  
ATOM   1550  O   TYR A 121      81.386  98.749  46.893  1.00  0.00           O  
ATOM   1551  CB  TYR A 121      81.555  97.313  50.014  1.00  0.00           C  
ATOM   1552  CG  TYR A 121      82.819  97.943  50.478  1.00  0.00           C  
ATOM   1553  CD1 TYR A 121      83.232  97.858  51.790  1.00  0.00           C  
ATOM   1554  CD2 TYR A 121      83.677  98.452  49.524  1.00  0.00           C  
ATOM   1555  CE1 TYR A 121      84.492  98.277  52.157  1.00  0.00           C  
ATOM   1556  CE2 TYR A 121      84.983  98.743  49.850  1.00  0.00           C  
ATOM   1557  CZ  TYR A 121      85.339  98.731  51.173  1.00  0.00           C  
ATOM   1558  OH  TYR A 121      86.616  99.152  51.583  1.00  0.00           O  
ATOM   1559  HN  TYR A 121      79.445  96.756  49.805  1.00  0.00           H  
ATOM   1560  HA  TYR A 121      80.624  99.138  49.109  1.00  0.00           H  
ATOM   1561  HB1 TYR A 121      81.727  96.225  49.855  1.00  0.00           H  
ATOM   1562  HB2 TYR A 121      80.994  97.348  50.975  1.00  0.00           H  
ATOM   1563  HD1 TYR A 121      82.549  97.386  52.475  1.00  0.00           H  
ATOM   1564  HD2 TYR A 121      83.396  98.434  48.485  1.00  0.00           H  
ATOM   1565  HE1 TYR A 121      84.799  98.332  53.189  1.00  0.00           H  
ATOM   1566  HE2 TYR A 121      85.607  99.136  49.069  1.00  0.00           H  
ATOM   1567  HH  TYR A 121      87.155  99.239  50.787  1.00  0.00           H  
ATOM   1568  N   SER A 122      80.818  96.579  47.022  1.00  0.00           N  
ATOM   1569  CA  SER A 122      80.939  96.233  45.633  1.00  0.00           C  
ATOM   1570  C   SER A 122      79.878  96.791  44.753  1.00  0.00           C  
ATOM   1571  O   SER A 122      80.177  97.301  43.681  1.00  0.00           O  
ATOM   1572  CB  SER A 122      81.055  94.714  45.437  1.00  0.00           C  
ATOM   1573  OG  SER A 122      81.397  94.397  44.099  1.00  0.00           O  
ATOM   1574  HN  SER A 122      80.589  95.815  47.616  1.00  0.00           H  
ATOM   1575  HA  SER A 122      81.854  96.706  45.325  1.00  0.00           H  
ATOM   1576  HB1 SER A 122      81.934  94.441  46.052  1.00  0.00           H  
ATOM   1577  HB2 SER A 122      80.161  94.140  45.771  1.00  0.00           H  
ATOM   1578  HG1 SER A 122      80.644  94.622  43.544  1.00  0.00           H  
ATOM   1579  N   SER A 123      78.562  96.781  45.044  1.00  0.00           N  
ATOM   1580  CA  SER A 123      77.523  97.223  44.160  1.00  0.00           C  
ATOM   1581  C   SER A 123      77.410  98.701  44.055  1.00  0.00           C  
ATOM   1582  O   SER A 123      76.942  99.214  43.037  1.00  0.00           O  
ATOM   1583  CB  SER A 123      76.172  96.600  44.553  1.00  0.00           C  
ATOM   1584  OG  SER A 123      76.224  95.223  44.193  1.00  0.00           O  
ATOM   1585  HN  SER A 123      78.290  96.441  45.934  1.00  0.00           H  
ATOM   1586  HA  SER A 123      77.744  96.817  43.182  1.00  0.00           H  
ATOM   1587  HB1 SER A 123      75.990  96.658  45.647  1.00  0.00           H  
ATOM   1588  HB2 SER A 123      75.330  97.089  44.019  1.00  0.00           H  
ATOM   1589  HG1 SER A 123      75.661  94.743  44.803  1.00  0.00           H  
ATOM   1590  N   VAL A 124      77.891  99.478  45.041  1.00  0.00           N  
ATOM   1591  CA  VAL A 124      78.088 100.890  44.921  1.00  0.00           C  
ATOM   1592  C   VAL A 124      79.211 101.183  43.989  1.00  0.00           C  
ATOM   1593  O   VAL A 124      79.098 102.033  43.113  1.00  0.00           O  
ATOM   1594  CB  VAL A 124      78.120 101.562  46.261  1.00  0.00           C  
ATOM   1595  CG1 VAL A 124      77.709 103.038  46.125  1.00  0.00           C  
ATOM   1596  CG2 VAL A 124      79.484 101.403  46.951  1.00  0.00           C  
ATOM   1597  HN  VAL A 124      78.089  99.074  45.938  1.00  0.00           H  
ATOM   1598  HA  VAL A 124      77.219 101.312  44.455  1.00  0.00           H  
ATOM   1599  HB  VAL A 124      77.403 101.121  46.991  1.00  0.00           H  
ATOM   1600 1HG1 VAL A 124      77.877 103.672  47.020  1.00  0.00           H  
ATOM   1601 2HG1 VAL A 124      76.606 103.108  46.019  1.00  0.00           H  
ATOM   1602 3HG1 VAL A 124      78.134 103.535  45.231  1.00  0.00           H  
ATOM   1603 1HG2 VAL A 124      79.431 101.962  47.909  1.00  0.00           H  
ATOM   1604 2HG2 VAL A 124      79.752 100.358  47.228  1.00  0.00           H  
ATOM   1605 3HG2 VAL A 124      80.293 101.826  46.326  1.00  0.00           H  
ATOM   1606  N   TRP A 125      80.330 100.443  44.145  1.00  0.00           N  
ATOM   1607  CA  TRP A 125      81.468 100.615  43.290  1.00  0.00           C  
ATOM   1608  C   TRP A 125      81.411 100.074  41.902  1.00  0.00           C  
ATOM   1609  O   TRP A 125      82.071 100.641  41.040  1.00  0.00           O  
ATOM   1610  CB  TRP A 125      82.644  99.840  43.899  1.00  0.00           C  
ATOM   1611  CG  TRP A 125      83.568 100.627  44.754  1.00  0.00           C  
ATOM   1612  CD1 TRP A 125      83.216 101.123  45.975  1.00  0.00           C  
ATOM   1613  CD2 TRP A 125      84.924 101.013  44.510  1.00  0.00           C  
ATOM   1614  CE2 TRP A 125      85.392 101.595  45.681  1.00  0.00           C  
ATOM   1615  CE3 TRP A 125      85.799 100.773  43.497  1.00  0.00           C  
ATOM   1616  NE1 TRP A 125      84.317 101.736  46.517  1.00  0.00           N  
ATOM   1617  CZ2 TRP A 125      86.682 102.009  45.840  1.00  0.00           C  
ATOM   1618  CZ3 TRP A 125      87.101 101.191  43.628  1.00  0.00           C  
ATOM   1619  CH2 TRP A 125      87.528 101.828  44.782  1.00  0.00           C  
ATOM   1620  HN  TRP A 125      80.311  99.703  44.808  1.00  0.00           H  
ATOM   1621  HA  TRP A 125      81.812 101.637  43.180  1.00  0.00           H  
ATOM   1622  HB1 TRP A 125      83.357  99.354  43.203  1.00  0.00           H  
ATOM   1623  HB2 TRP A 125      82.216  98.967  44.447  1.00  0.00           H  
ATOM   1624  HD1 TRP A 125      82.289 100.922  46.497  1.00  0.00           H  
ATOM   1625  HE1 TRP A 125      84.461 102.033  47.428  1.00  0.00           H  
ATOM   1626  HE3 TRP A 125      85.477 100.260  42.607  1.00  0.00           H  
ATOM   1627  HZ2 TRP A 125      87.012 102.483  46.753  1.00  0.00           H  
ATOM   1628  HZ3 TRP A 125      87.845 100.938  42.890  1.00  0.00           H  
ATOM   1629  HH2 TRP A 125      88.565 102.097  44.839  1.00  0.00           H  
ATOM   1630  N   ILE A 126      80.576  99.045  41.671  1.00  0.00           N  
ATOM   1631  CA  ILE A 126      80.368  98.550  40.341  1.00  0.00           C  
ATOM   1632  C   ILE A 126      79.329  99.348  39.640  1.00  0.00           C  
ATOM   1633  O   ILE A 126      79.386  99.529  38.421  1.00  0.00           O  
ATOM   1634  CB  ILE A 126      80.124  97.071  40.407  1.00  0.00           C  
ATOM   1635  CG1 ILE A 126      80.587  96.334  39.148  1.00  0.00           C  
ATOM   1636  CG2 ILE A 126      78.645  96.898  40.811  1.00  0.00           C  
ATOM   1637  CD  ILE A 126      79.532  96.198  38.044  1.00  0.00           C  
ATOM   1638  HN  ILE A 126      80.281  98.507  42.462  1.00  0.00           H  
ATOM   1639  HA  ILE A 126      81.276  98.691  39.788  1.00  0.00           H  
ATOM   1640  HB  ILE A 126      80.731  96.677  41.249  1.00  0.00           H  
ATOM   1641 1HG1 ILE A 126      80.984  95.328  39.421  1.00  0.00           H  
ATOM   1642 2HG1 ILE A 126      81.457  96.857  38.690  1.00  0.00           H  
ATOM   1643 1HG2 ILE A 126      77.990  97.122  39.945  1.00  0.00           H  
ATOM   1644 2HG2 ILE A 126      78.523  95.838  41.104  1.00  0.00           H  
ATOM   1645 3HG2 ILE A 126      78.333  97.615  41.607  1.00  0.00           H  
ATOM   1646  HD1 ILE A 126      79.095  97.199  37.835  1.00  0.00           H  
ATOM   1647  HD2 ILE A 126      78.689  95.560  38.367  1.00  0.00           H  
ATOM   1648  HD3 ILE A 126      79.892  95.814  37.064  1.00  0.00           H  
ATOM   1649  N   LEU A 127      78.439 100.048  40.366  1.00  0.00           N  
ATOM   1650  CA  LEU A 127      77.738 101.144  39.764  1.00  0.00           C  
ATOM   1651  C   LEU A 127      78.636 102.259  39.366  1.00  0.00           C  
ATOM   1652  O   LEU A 127      78.527 102.846  38.295  1.00  0.00           O  
ATOM   1653  CB  LEU A 127      76.604 101.710  40.652  1.00  0.00           C  
ATOM   1654  CG  LEU A 127      75.764 102.756  39.901  1.00  0.00           C  
ATOM   1655  CD1 LEU A 127      74.672 103.104  40.921  1.00  0.00           C  
ATOM   1656  CD2 LEU A 127      75.233 102.236  38.557  1.00  0.00           C  
ATOM   1657  HN  LEU A 127      78.163  99.790  41.283  1.00  0.00           H  
ATOM   1658  HA  LEU A 127      77.344 100.782  38.830  1.00  0.00           H  
ATOM   1659  HB1 LEU A 127      77.045 102.177  41.559  1.00  0.00           H  
ATOM   1660  HB2 LEU A 127      75.975 100.905  41.080  1.00  0.00           H  
ATOM   1661  HG  LEU A 127      76.317 103.709  39.751  1.00  0.00           H  
ATOM   1662 1HD1 LEU A 127      74.173 102.164  41.229  1.00  0.00           H  
ATOM   1663 2HD1 LEU A 127      73.892 103.766  40.481  1.00  0.00           H  
ATOM   1664 3HD1 LEU A 127      75.017 103.567  41.866  1.00  0.00           H  
ATOM   1665 1HD2 LEU A 127      75.931 102.493  37.739  1.00  0.00           H  
ATOM   1666 2HD2 LEU A 127      74.215 102.665  38.414  1.00  0.00           H  
ATOM   1667 3HD2 LEU A 127      75.098 101.131  38.608  1.00  0.00           H  
ATOM   1668  N   ALA A 128      79.621 102.584  40.232  1.00  0.00           N  
ATOM   1669  CA  ALA A 128      80.698 103.446  39.875  1.00  0.00           C  
ATOM   1670  C   ALA A 128      81.417 103.022  38.644  1.00  0.00           C  
ATOM   1671  O   ALA A 128      81.781 103.864  37.824  1.00  0.00           O  
ATOM   1672  CB  ALA A 128      81.585 103.764  41.092  1.00  0.00           C  
ATOM   1673  HN  ALA A 128      79.683 102.098  41.102  1.00  0.00           H  
ATOM   1674  HA  ALA A 128      80.210 104.380  39.641  1.00  0.00           H  
ATOM   1675  HB1 ALA A 128      82.236 104.635  40.837  1.00  0.00           H  
ATOM   1676  HB2 ALA A 128      82.240 102.910  41.388  1.00  0.00           H  
ATOM   1677  HB3 ALA A 128      80.947 103.966  41.977  1.00  0.00           H  
ATOM   1678  N   PHE A 129      81.653 101.712  38.459  1.00  0.00           N  
ATOM   1679  CA  PHE A 129      82.376 101.199  37.341  1.00  0.00           C  
ATOM   1680  C   PHE A 129      81.458 101.239  36.171  1.00  0.00           C  
ATOM   1681  O   PHE A 129      81.887 101.329  35.017  1.00  0.00           O  
ATOM   1682  CB  PHE A 129      83.052  99.836  37.542  1.00  0.00           C  
ATOM   1683  CG  PHE A 129      84.448  99.896  38.048  1.00  0.00           C  
ATOM   1684  CD1 PHE A 129      85.367  98.958  37.656  1.00  0.00           C  
ATOM   1685  CD2 PHE A 129      84.862 100.920  38.877  1.00  0.00           C  
ATOM   1686  CE1 PHE A 129      86.678  99.020  38.090  1.00  0.00           C  
ATOM   1687  CE2 PHE A 129      86.161 100.963  39.310  1.00  0.00           C  
ATOM   1688  CZ  PHE A 129      87.091 100.022  38.930  1.00  0.00           C  
ATOM   1689  HN  PHE A 129      81.365 101.064  39.162  1.00  0.00           H  
ATOM   1690  HA  PHE A 129      83.179 101.897  37.152  1.00  0.00           H  
ATOM   1691  HB1 PHE A 129      82.405  99.180  38.155  1.00  0.00           H  
ATOM   1692  HB2 PHE A 129      83.185  99.387  36.532  1.00  0.00           H  
ATOM   1693  HD1 PHE A 129      85.071  98.150  37.010  1.00  0.00           H  
ATOM   1694  HD2 PHE A 129      84.184 101.700  39.207  1.00  0.00           H  
ATOM   1695  HE1 PHE A 129      87.345  98.272  37.688  1.00  0.00           H  
ATOM   1696  HE2 PHE A 129      86.468 101.767  39.969  1.00  0.00           H  
ATOM   1697  HZ  PHE A 129      88.110 100.124  39.272  1.00  0.00           H  
ATOM   1698  N   ILE A 130      80.123 101.097  36.311  1.00  0.00           N  
ATOM   1699  CA  ILE A 130      79.218 101.294  35.230  1.00  0.00           C  
ATOM   1700  C   ILE A 130      79.092 102.720  34.822  1.00  0.00           C  
ATOM   1701  O   ILE A 130      78.780 103.018  33.659  1.00  0.00           O  
ATOM   1702  CB  ILE A 130      77.882 100.754  35.664  1.00  0.00           C  
ATOM   1703  CG1 ILE A 130      77.769  99.268  35.283  1.00  0.00           C  
ATOM   1704  CG2 ILE A 130      76.612 101.450  35.154  1.00  0.00           C  
ATOM   1705  CD  ILE A 130      76.779  98.501  36.174  1.00  0.00           C  
ATOM   1706  HN  ILE A 130      79.832 100.806  37.218  1.00  0.00           H  
ATOM   1707  HA  ILE A 130      79.554 100.703  34.394  1.00  0.00           H  
ATOM   1708  HB  ILE A 130      77.915 100.800  36.778  1.00  0.00           H  
ATOM   1709 1HG1 ILE A 130      78.798  98.872  35.457  1.00  0.00           H  
ATOM   1710 2HG1 ILE A 130      77.484  99.163  34.215  1.00  0.00           H  
ATOM   1711 1HG2 ILE A 130      75.723 101.027  35.668  1.00  0.00           H  
ATOM   1712 2HG2 ILE A 130      76.517 101.486  34.049  1.00  0.00           H  
ATOM   1713 3HG2 ILE A 130      76.599 102.510  35.478  1.00  0.00           H  
ATOM   1714  HD1 ILE A 130      76.830  97.408  35.978  1.00  0.00           H  
ATOM   1715  HD2 ILE A 130      77.082  98.616  37.234  1.00  0.00           H  
ATOM   1716  HD3 ILE A 130      75.729  98.836  36.079  1.00  0.00           H  
ATOM   1717  N   SER A 131      79.439 103.665  35.714  1.00  0.00           N  
ATOM   1718  CA  SER A 131      79.750 104.977  35.238  1.00  0.00           C  
ATOM   1719  C   SER A 131      81.113 105.182  34.676  1.00  0.00           C  
ATOM   1720  O   SER A 131      81.387 106.120  33.932  1.00  0.00           O  
ATOM   1721  CB  SER A 131      79.317 106.156  36.126  1.00  0.00           C  
ATOM   1722  OG  SER A 131      77.915 106.148  36.355  1.00  0.00           O  
ATOM   1723  HN  SER A 131      79.684 103.525  36.661  1.00  0.00           H  
ATOM   1724  HA  SER A 131      79.122 105.136  34.368  1.00  0.00           H  
ATOM   1725  HB1 SER A 131      79.643 107.135  35.712  1.00  0.00           H  
ATOM   1726  HB2 SER A 131      79.890 105.996  37.069  1.00  0.00           H  
ATOM   1727  HG1 SER A 131      77.676 105.279  36.678  1.00  0.00           H  
ATOM   1728  N   LEU A 132      82.055 104.260  34.953  1.00  0.00           N  
ATOM   1729  CA  LEU A 132      83.318 104.244  34.271  1.00  0.00           C  
ATOM   1730  C   LEU A 132      83.252 103.544  32.957  1.00  0.00           C  
ATOM   1731  O   LEU A 132      84.054 103.818  32.062  1.00  0.00           O  
ATOM   1732  CB  LEU A 132      84.314 103.651  35.275  1.00  0.00           C  
ATOM   1733  CG  LEU A 132      85.819 103.896  35.075  1.00  0.00           C  
ATOM   1734  CD1 LEU A 132      86.490 102.682  34.413  1.00  0.00           C  
ATOM   1735  CD2 LEU A 132      86.110 105.201  34.324  1.00  0.00           C  
ATOM   1736  HN  LEU A 132      81.850 103.525  35.590  1.00  0.00           H  
ATOM   1737  HA  LEU A 132      83.554 105.274  34.055  1.00  0.00           H  
ATOM   1738  HB1 LEU A 132      84.148 102.567  35.472  1.00  0.00           H  
ATOM   1739  HB2 LEU A 132      84.032 104.169  36.212  1.00  0.00           H  
ATOM   1740  HG  LEU A 132      86.289 103.974  36.088  1.00  0.00           H  
ATOM   1741 1HD1 LEU A 132      86.053 102.587  33.394  1.00  0.00           H  
ATOM   1742 2HD1 LEU A 132      86.300 101.753  34.996  1.00  0.00           H  
ATOM   1743 3HD1 LEU A 132      87.586 102.798  34.351  1.00  0.00           H  
ATOM   1744 1HD2 LEU A 132      85.842 105.071  33.249  1.00  0.00           H  
ATOM   1745 2HD2 LEU A 132      87.195 105.480  34.327  1.00  0.00           H  
ATOM   1746 3HD2 LEU A 132      85.580 106.059  34.793  1.00  0.00           H  
ATOM   1747  N   ASP A 133      82.200 102.740  32.751  1.00  0.00           N  
ATOM   1748  CA  ASP A 133      81.769 102.362  31.438  1.00  0.00           C  
ATOM   1749  C   ASP A 133      81.332 103.601  30.748  1.00  0.00           C  
ATOM   1750  O   ASP A 133      81.595 103.801  29.568  1.00  0.00           O  
ATOM   1751  CB  ASP A 133      80.751 101.209  31.477  1.00  0.00           C  
ATOM   1752  CG  ASP A 133      80.080 100.968  30.127  1.00  0.00           C  
ATOM   1753  OD1 ASP A 133      79.261 101.815  29.677  1.00  0.00           O  
ATOM   1754  OD2 ASP A 133      80.402  99.955  29.441  1.00  0.00           O1-
ATOM   1755  HN  ASP A 133      81.755 102.372  33.567  1.00  0.00           H  
ATOM   1756  HA  ASP A 133      82.647 102.079  30.881  1.00  0.00           H  
ATOM   1757  HB1 ASP A 133      81.250 100.279  31.793  1.00  0.00           H  
ATOM   1758  HB2 ASP A 133      79.995 101.458  32.244  1.00  0.00           H  
ATOM   1759  N   ARG A 134      80.577 104.501  31.417  1.00  0.00           N  
ATOM   1760  CA  ARG A 134      80.136 105.726  30.828  1.00  0.00           C  
ATOM   1761  C   ARG A 134      81.227 106.673  30.431  1.00  0.00           C  
ATOM   1762  O   ARG A 134      81.055 107.248  29.361  1.00  0.00           O  
ATOM   1763  CB  ARG A 134      79.043 106.465  31.605  1.00  0.00           C  
ATOM   1764  CG  ARG A 134      77.769 105.662  31.852  1.00  0.00           C  
ATOM   1765  CD  ARG A 134      77.509 104.660  30.721  1.00  0.00           C  
ATOM   1766  NE  ARG A 134      76.275 103.919  31.103  1.00  0.00           N  
ATOM   1767  CZ  ARG A 134      75.872 102.714  30.584  1.00  0.00           C  
ATOM   1768  NH1 ARG A 134      74.756 102.059  31.021  1.00  0.00           N1+
ATOM   1769  NH2 ARG A 134      76.558 102.055  29.606  1.00  0.00           N  
ATOM   1770  HN  ARG A 134      80.251 104.306  32.336  1.00  0.00           H  
ATOM   1771  HA  ARG A 134      79.653 105.497  29.888  1.00  0.00           H  
ATOM   1772  HB1 ARG A 134      78.713 107.361  31.031  1.00  0.00           H  
ATOM   1773  HB2 ARG A 134      79.483 106.866  32.545  1.00  0.00           H  
ATOM   1774  HG1 ARG A 134      76.921 106.372  32.008  1.00  0.00           H  
ATOM   1775  HG2 ARG A 134      77.869 105.078  32.791  1.00  0.00           H  
ATOM   1776  HD1 ARG A 134      77.365 105.096  29.710  1.00  0.00           H  
ATOM   1777  HD2 ARG A 134      78.318 103.900  30.733  1.00  0.00           H  
ATOM   1778  HE  ARG A 134      75.706 104.184  31.886  1.00  0.00           H  
ATOM   1779 1HH1 ARG A 134      74.055 102.626  31.433  1.00  0.00           H  
ATOM   1780 2HH1 ARG A 134      74.442 101.225  30.564  1.00  0.00           H  
ATOM   1781 1HH2 ARG A 134      76.226 101.135  29.412  1.00  0.00           H  
ATOM   1782 2HH2 ARG A 134      77.539 102.252  29.617  1.00  0.00           H  
ATOM   1783  N   TYR A 135      82.359 106.720  31.153  1.00  0.00           N  
ATOM   1784  CA  TYR A 135      83.467 107.509  30.702  1.00  0.00           C  
ATOM   1785  C   TYR A 135      83.871 107.074  29.335  1.00  0.00           C  
ATOM   1786  O   TYR A 135      83.909 107.827  28.361  1.00  0.00           O  
ATOM   1787  CB  TYR A 135      84.616 107.563  31.730  1.00  0.00           C  
ATOM   1788  CG  TYR A 135      85.762 108.329  31.183  1.00  0.00           C  
ATOM   1789  CD1 TYR A 135      86.887 107.770  30.617  1.00  0.00           C  
ATOM   1790  CD2 TYR A 135      85.538 109.683  31.056  1.00  0.00           C  
ATOM   1791  CE1 TYR A 135      87.651 108.500  29.736  1.00  0.00           C  
ATOM   1792  CE2 TYR A 135      86.330 110.420  30.207  1.00  0.00           C  
ATOM   1793  CZ  TYR A 135      87.380 109.831  29.541  1.00  0.00           C  
ATOM   1794  OH  TYR A 135      88.151 110.509  28.571  1.00  0.00           O  
ATOM   1795  HN  TYR A 135      82.470 106.251  32.020  1.00  0.00           H  
ATOM   1796  HA  TYR A 135      83.129 108.527  30.557  1.00  0.00           H  
ATOM   1797  HB1 TYR A 135      84.226 108.073  32.631  1.00  0.00           H  
ATOM   1798  HB2 TYR A 135      84.932 106.521  31.983  1.00  0.00           H  
ATOM   1799  HD1 TYR A 135      87.077 106.718  30.702  1.00  0.00           H  
ATOM   1800  HD2 TYR A 135      84.664 110.141  31.497  1.00  0.00           H  
ATOM   1801  HE1 TYR A 135      88.530 108.130  29.222  1.00  0.00           H  
ATOM   1802  HE2 TYR A 135      86.091 111.457  30.016  1.00  0.00           H  
ATOM   1803  HH  TYR A 135      87.731 111.371  28.601  1.00  0.00           H  
ATOM   1804  N   LEU A 136      84.073 105.751  29.206  1.00  0.00           N  
ATOM   1805  CA  LEU A 136      84.440 105.112  27.981  1.00  0.00           C  
ATOM   1806  C   LEU A 136      83.420 104.988  26.903  1.00  0.00           C  
ATOM   1807  O   LEU A 136      83.717 105.171  25.717  1.00  0.00           O  
ATOM   1808  CB  LEU A 136      85.067 103.767  28.387  1.00  0.00           C  
ATOM   1809  CG  LEU A 136      86.285 103.863  29.323  1.00  0.00           C  
ATOM   1810  CD1 LEU A 136      86.699 102.442  29.741  1.00  0.00           C  
ATOM   1811  CD2 LEU A 136      87.446 104.640  28.687  1.00  0.00           C  
ATOM   1812  HN  LEU A 136      83.819 105.151  29.964  1.00  0.00           H  
ATOM   1813  HA  LEU A 136      85.197 105.759  27.555  1.00  0.00           H  
ATOM   1814  HB1 LEU A 136      85.476 103.289  27.467  1.00  0.00           H  
ATOM   1815  HB2 LEU A 136      84.278 103.085  28.770  1.00  0.00           H  
ATOM   1816  HG  LEU A 136      85.919 104.343  30.259  1.00  0.00           H  
ATOM   1817 1HD1 LEU A 136      87.490 102.482  30.507  1.00  0.00           H  
ATOM   1818 2HD1 LEU A 136      86.979 101.792  28.878  1.00  0.00           H  
ATOM   1819 3HD1 LEU A 136      85.815 102.009  30.255  1.00  0.00           H  
ATOM   1820 1HD2 LEU A 136      87.145 105.643  28.315  1.00  0.00           H  
ATOM   1821 2HD2 LEU A 136      88.209 104.805  29.476  1.00  0.00           H  
ATOM   1822 3HD2 LEU A 136      87.903 104.083  27.846  1.00  0.00           H  
ATOM   1823  N   ALA A 137      82.141 104.749  27.245  1.00  0.00           N  
ATOM   1824  CA  ALA A 137      80.967 104.611  26.438  1.00  0.00           C  
ATOM   1825  C   ALA A 137      80.715 105.855  25.653  1.00  0.00           C  
ATOM   1826  O   ALA A 137      80.157 105.844  24.556  1.00  0.00           O  
ATOM   1827  CB  ALA A 137      79.719 104.257  27.263  1.00  0.00           C  
ATOM   1828  HN  ALA A 137      81.928 104.648  28.208  1.00  0.00           H  
ATOM   1829  HA  ALA A 137      81.195 103.821  25.733  1.00  0.00           H  
ATOM   1830  HB1 ALA A 137      79.367 105.125  27.848  1.00  0.00           H  
ATOM   1831  HB2 ALA A 137      80.007 103.443  27.971  1.00  0.00           H  
ATOM   1832  HB3 ALA A 137      78.881 103.846  26.652  1.00  0.00           H  
ATOM   1833  N   ILE A 138      80.981 107.014  26.276  1.00  0.00           N  
ATOM   1834  CA  ILE A 138      80.380 108.186  25.727  1.00  0.00           C  
ATOM   1835  C   ILE A 138      81.412 109.091  25.151  1.00  0.00           C  
ATOM   1836  O   ILE A 138      81.298 109.433  23.974  1.00  0.00           O  
ATOM   1837  CB  ILE A 138      79.532 108.872  26.752  1.00  0.00           C  
ATOM   1838  CG1 ILE A 138      78.219 108.075  26.822  1.00  0.00           C  
ATOM   1839  CG2 ILE A 138      79.351 110.377  26.506  1.00  0.00           C  
ATOM   1840  CD  ILE A 138      77.400 108.305  28.085  1.00  0.00           C  
ATOM   1841  HN  ILE A 138      81.376 107.004  27.190  1.00  0.00           H  
ATOM   1842  HA  ILE A 138      79.746 107.995  24.876  1.00  0.00           H  
ATOM   1843  HB  ILE A 138      80.004 108.753  27.751  1.00  0.00           H  
ATOM   1844 1HG1 ILE A 138      78.433 106.989  26.688  1.00  0.00           H  
ATOM   1845 2HG1 ILE A 138      77.603 108.355  25.930  1.00  0.00           H  
ATOM   1846 1HG2 ILE A 138      79.069 110.564  25.441  1.00  0.00           H  
ATOM   1847 2HG2 ILE A 138      78.512 110.758  27.116  1.00  0.00           H  
ATOM   1848 3HG2 ILE A 138      80.273 110.982  26.639  1.00  0.00           H  
ATOM   1849  HD1 ILE A 138      77.132 109.390  28.181  1.00  0.00           H  
ATOM   1850  HD2 ILE A 138      77.963 107.900  28.952  1.00  0.00           H  
ATOM   1851  HD3 ILE A 138      76.457 107.727  27.989  1.00  0.00           H  
ATOM   1852  N   VAL A 139      82.431 109.518  25.918  1.00  0.00           N  
ATOM   1853  CA  VAL A 139      83.295 110.561  25.476  1.00  0.00           C  
ATOM   1854  C   VAL A 139      84.532 109.973  24.897  1.00  0.00           C  
ATOM   1855  O   VAL A 139      85.308 110.690  24.270  1.00  0.00           O  
ATOM   1856  CB  VAL A 139      83.547 111.566  26.566  1.00  0.00           C  
ATOM   1857  CG1 VAL A 139      83.855 112.960  26.007  1.00  0.00           C  
ATOM   1858  CG2 VAL A 139      84.618 111.122  27.576  1.00  0.00           C  
ATOM   1859  HN  VAL A 139      82.534 109.167  26.851  1.00  0.00           H  
ATOM   1860  HA  VAL A 139      82.873 111.097  24.626  1.00  0.00           H  
ATOM   1861  HB  VAL A 139      82.647 111.751  27.193  1.00  0.00           H  
ATOM   1862 1HG1 VAL A 139      83.126 113.254  25.211  1.00  0.00           H  
ATOM   1863 2HG1 VAL A 139      84.863 112.994  25.541  1.00  0.00           H  
ATOM   1864 3HG1 VAL A 139      83.847 113.714  26.814  1.00  0.00           H  
ATOM   1865 1HG2 VAL A 139      84.768 111.915  28.334  1.00  0.00           H  
ATOM   1866 2HG2 VAL A 139      85.590 111.012  27.048  1.00  0.00           H  
ATOM   1867 3HG2 VAL A 139      84.470 110.153  28.106  1.00  0.00           H  
ATOM   1868  N   HIS A 140      84.714 108.646  24.947  1.00  0.00           N  
ATOM   1869  CA  HIS A 140      85.795 107.938  24.319  1.00  0.00           C  
ATOM   1870  C   HIS A 140      85.329 106.723  23.599  1.00  0.00           C  
ATOM   1871  O   HIS A 140      85.760 105.592  23.820  1.00  0.00           O  
ATOM   1872  CB  HIS A 140      86.727 107.449  25.442  1.00  0.00           C  
ATOM   1873  CG  HIS A 140      88.054 107.020  24.891  1.00  0.00           C  
ATOM   1874  CD2 HIS A 140      88.758 105.856  24.950  1.00  0.00           C  
ATOM   1875  ND1 HIS A 140      88.768 107.894  24.110  1.00  0.00           N  
ATOM   1876  CE1 HIS A 140      89.892 107.296  23.727  1.00  0.00           C  
ATOM   1877  NE2 HIS A 140      89.893 106.012  24.185  1.00  0.00           N  
ATOM   1878  HN  HIS A 140      84.006 108.125  25.418  1.00  0.00           H  
ATOM   1879  HA  HIS A 140      86.245 108.545  23.548  1.00  0.00           H  
ATOM   1880  HB1 HIS A 140      86.305 106.567  25.982  1.00  0.00           H  
ATOM   1881  HB2 HIS A 140      86.854 108.241  26.197  1.00  0.00           H  
ATOM   1882  HD2 HIS A 140      88.441 105.098  25.652  1.00  0.00           H  
ATOM   1883  HE1 HIS A 140      90.657 107.666  23.057  1.00  0.00           H  
ATOM   1884  HE2 HIS A 140      90.666 105.379  24.178  1.00  0.00           H  
ATOM   1885  N   ALA A 141      84.369 106.940  22.681  1.00  0.00           N  
ATOM   1886  CA  ALA A 141      83.676 105.878  22.027  1.00  0.00           C  
ATOM   1887  C   ALA A 141      84.305 105.647  20.696  1.00  0.00           C  
ATOM   1888  O   ALA A 141      83.863 104.798  19.920  1.00  0.00           O  
ATOM   1889  CB  ALA A 141      82.225 106.340  21.822  1.00  0.00           C  
ATOM   1890  HN  ALA A 141      83.962 107.858  22.621  1.00  0.00           H  
ATOM   1891  HA  ALA A 141      83.737 104.935  22.535  1.00  0.00           H  
ATOM   1892  HB1 ALA A 141      81.702 106.467  22.796  1.00  0.00           H  
ATOM   1893  HB2 ALA A 141      82.258 107.338  21.325  1.00  0.00           H  
ATOM   1894  HB3 ALA A 141      81.608 105.652  21.218  1.00  0.00           H  
ATOM   1895  N   THR A 142      85.393 106.381  20.385  1.00  0.00           N  
ATOM   1896  CA  THR A 142      86.158 106.127  19.195  1.00  0.00           C  
ATOM   1897  C   THR A 142      86.773 104.781  19.337  1.00  0.00           C  
ATOM   1898  O   THR A 142      86.792 104.048  18.349  1.00  0.00           O  
ATOM   1899  CB  THR A 142      87.313 107.042  18.909  1.00  0.00           C  
ATOM   1900  CG2 THR A 142      86.769 108.388  18.383  1.00  0.00           C  
ATOM   1901  OG1 THR A 142      88.105 107.320  20.042  1.00  0.00           O  
ATOM   1902  HN  THR A 142      85.719 107.057  21.039  1.00  0.00           H  
ATOM   1903  HA  THR A 142      85.509 106.101  18.338  1.00  0.00           H  
ATOM   1904  HB  THR A 142      87.905 106.610  18.073  1.00  0.00           H  
ATOM   1905  HG1 THR A 142      87.591 107.998  20.488  1.00  0.00           H  
ATOM   1906 1HG2 THR A 142      87.595 109.095  18.147  1.00  0.00           H  
ATOM   1907 2HG2 THR A 142      86.027 108.801  19.097  1.00  0.00           H  
ATOM   1908 3HG2 THR A 142      86.267 108.259  17.397  1.00  0.00           H  
ATOM   1909  N   ASN A 143      87.367 104.460  20.499  1.00  0.00           N  
ATOM   1910  CA  ASN A 143      88.298 103.382  20.577  1.00  0.00           C  
ATOM   1911  C   ASN A 143      88.065 102.728  21.895  1.00  0.00           C  
ATOM   1912  O   ASN A 143      88.956 102.530  22.721  1.00  0.00           O  
ATOM   1913  CB  ASN A 143      89.720 103.976  20.507  1.00  0.00           C  
ATOM   1914  CG  ASN A 143      90.825 102.933  20.619  1.00  0.00           C  
ATOM   1915  ND2 ASN A 143      92.027 103.300  21.141  1.00  0.00           N  
ATOM   1916  OD1 ASN A 143      90.596 101.753  20.365  1.00  0.00           O  
ATOM   1917  HN  ASN A 143      87.404 105.182  21.192  1.00  0.00           H  
ATOM   1918  HA  ASN A 143      88.114 102.723  19.740  1.00  0.00           H  
ATOM   1919  HB1 ASN A 143      89.832 104.720  21.332  1.00  0.00           H  
ATOM   1920  HB2 ASN A 143      89.839 104.547  19.560  1.00  0.00           H  
ATOM   1921 1HD2 ASN A 143      92.152 104.206  21.559  1.00  0.00           H  
ATOM   1922 2HD2 ASN A 143      92.836 102.709  21.108  1.00  0.00           H  
ATOM   1923  N   SER A 144      86.785 102.438  22.198  1.00  0.00           N  
ATOM   1924  CA  SER A 144      86.359 102.149  23.530  1.00  0.00           C  
ATOM   1925  C   SER A 144      86.657 100.758  23.982  1.00  0.00           C  
ATOM   1926  O   SER A 144      86.827 100.496  25.174  1.00  0.00           O  
ATOM   1927  CB  SER A 144      84.840 102.377  23.665  1.00  0.00           C  
ATOM   1928  OG  SER A 144      84.606 102.745  25.016  1.00  0.00           O  
ATOM   1929  HN  SER A 144      86.094 102.532  21.493  1.00  0.00           H  
ATOM   1930  HA  SER A 144      86.856 102.801  24.229  1.00  0.00           H  
ATOM   1931  HB1 SER A 144      84.213 101.498  23.398  1.00  0.00           H  
ATOM   1932  HB2 SER A 144      84.640 103.218  22.968  1.00  0.00           H  
ATOM   1933  HG1 SER A 144      84.470 103.686  25.114  1.00  0.00           H  
ATOM   1934  N   GLN A 145      86.747  99.816  23.039  1.00  0.00           N  
ATOM   1935  CA  GLN A 145      86.645  98.442  23.435  1.00  0.00           C  
ATOM   1936  C   GLN A 145      87.728  97.908  24.307  1.00  0.00           C  
ATOM   1937  O   GLN A 145      87.402  97.107  25.192  1.00  0.00           O  
ATOM   1938  CB  GLN A 145      86.437  97.434  22.291  1.00  0.00           C  
ATOM   1939  CG  GLN A 145      84.944  97.228  22.027  1.00  0.00           C  
ATOM   1940  CD  GLN A 145      84.268  96.508  23.183  1.00  0.00           C  
ATOM   1941  NE2 GLN A 145      84.333  95.155  23.077  1.00  0.00           N  
ATOM   1942  OE1 GLN A 145      83.671  97.138  24.053  1.00  0.00           O  
ATOM   1943  HN  GLN A 145      86.615 100.006  22.066  1.00  0.00           H  
ATOM   1944  HA  GLN A 145      85.789  98.389  24.094  1.00  0.00           H  
ATOM   1945  HB1 GLN A 145      86.911  96.432  22.393  1.00  0.00           H  
ATOM   1946  HB2 GLN A 145      86.967  97.794  21.386  1.00  0.00           H  
ATOM   1947  HG1 GLN A 145      84.430  98.198  21.838  1.00  0.00           H  
ATOM   1948  HG2 GLN A 145      84.857  96.647  21.080  1.00  0.00           H  
ATOM   1949 1HE2 GLN A 145      83.743  94.558  23.616  1.00  0.00           H  
ATOM   1950 2HE2 GLN A 145      84.929  94.750  22.372  1.00  0.00           H  
ATOM   1951  N   ARG A 146      88.989  98.283  24.039  1.00  0.00           N  
ATOM   1952  CA  ARG A 146      90.103  97.714  24.735  1.00  0.00           C  
ATOM   1953  C   ARG A 146      90.141  97.952  26.209  1.00  0.00           C  
ATOM   1954  O   ARG A 146      90.354  96.939  26.871  1.00  0.00           O  
ATOM   1955  CB  ARG A 146      91.413  97.913  23.964  1.00  0.00           C  
ATOM   1956  CG  ARG A 146      91.591  99.262  23.256  1.00  0.00           C  
ATOM   1957  CD  ARG A 146      93.038  99.740  23.163  1.00  0.00           C  
ATOM   1958  NE  ARG A 146      93.245 101.113  23.712  1.00  0.00           N  
ATOM   1959  CZ  ARG A 146      94.148 101.436  24.678  1.00  0.00           C  
ATOM   1960  NH1 ARG A 146      94.386 102.753  24.970  1.00  0.00           N1+
ATOM   1961  NH2 ARG A 146      94.808 100.547  25.480  1.00  0.00           N  
ATOM   1962  HN  ARG A 146      89.119  98.980  23.342  1.00  0.00           H  
ATOM   1963  HA  ARG A 146      90.004  96.643  24.800  1.00  0.00           H  
ATOM   1964  HB1 ARG A 146      91.397  97.187  23.122  1.00  0.00           H  
ATOM   1965  HB2 ARG A 146      92.273  97.644  24.616  1.00  0.00           H  
ATOM   1966  HG1 ARG A 146      90.901 100.031  23.655  1.00  0.00           H  
ATOM   1967  HG2 ARG A 146      91.282  99.179  22.195  1.00  0.00           H  
ATOM   1968  HD1 ARG A 146      93.383  99.653  22.113  1.00  0.00           H  
ATOM   1969  HD2 ARG A 146      93.640  99.028  23.771  1.00  0.00           H  
ATOM   1970  HE  ARG A 146      92.842 101.896  23.231  1.00  0.00           H  
ATOM   1971 1HH1 ARG A 146      95.151 102.948  25.587  1.00  0.00           H  
ATOM   1972 2HH1 ARG A 146      93.984 103.442  24.360  1.00  0.00           H  
ATOM   1973 1HH2 ARG A 146      94.312  99.695  25.625  1.00  0.00           H  
ATOM   1974 2HH2 ARG A 146      95.153 100.952  26.326  1.00  0.00           H  
ATOM   1975  N   PRO A 147      89.962  99.066  26.862  1.00  0.00           N  
ATOM   1976  CA  PRO A 147      89.900  99.126  28.296  1.00  0.00           C  
ATOM   1977  C   PRO A 147      88.671  98.471  28.808  1.00  0.00           C  
ATOM   1978  O   PRO A 147      88.744  97.761  29.806  1.00  0.00           O  
ATOM   1979  CB  PRO A 147      90.008 100.600  28.697  1.00  0.00           C  
ATOM   1980  CG  PRO A 147      90.736 101.240  27.499  1.00  0.00           C  
ATOM   1981  CD  PRO A 147      90.332 100.357  26.304  1.00  0.00           C  
ATOM   1982  HA  PRO A 147      90.713  98.616  28.787  1.00  0.00           H  
ATOM   1983  HB1 PRO A 147      90.512 100.809  29.661  1.00  0.00           H  
ATOM   1984  HB2 PRO A 147      88.989 101.041  28.785  1.00  0.00           H  
ATOM   1985  HG1 PRO A 147      90.412 102.285  27.305  1.00  0.00           H  
ATOM   1986  HG2 PRO A 147      91.832 101.252  27.652  1.00  0.00           H  
ATOM   1987  HD1 PRO A 147      91.217 100.286  25.632  1.00  0.00           H  
ATOM   1988  HD2 PRO A 147      89.530 100.764  25.656  1.00  0.00           H  
ATOM   1989  N   ARG A 148      87.503  98.644  28.165  1.00  0.00           N  
ATOM   1990  CA  ARG A 148      86.248  98.033  28.481  1.00  0.00           C  
ATOM   1991  C   ARG A 148      86.319  96.546  28.398  1.00  0.00           C  
ATOM   1992  O   ARG A 148      85.782  95.852  29.251  1.00  0.00           O  
ATOM   1993  CB  ARG A 148      85.169  98.574  27.538  1.00  0.00           C  
ATOM   1994  CG  ARG A 148      83.981  99.088  28.358  1.00  0.00           C  
ATOM   1995  CD  ARG A 148      83.276 100.238  27.623  1.00  0.00           C  
ATOM   1996  NE  ARG A 148      82.777  99.584  26.379  1.00  0.00           N  
ATOM   1997  CZ  ARG A 148      82.238 100.263  25.326  1.00  0.00           C  
ATOM   1998  NH1 ARG A 148      81.588 101.462  25.416  1.00  0.00           N1+
ATOM   1999  NH2 ARG A 148      82.299  99.689  24.087  1.00  0.00           N  
ATOM   2000  HN  ARG A 148      87.541  99.241  27.367  1.00  0.00           H  
ATOM   2001  HA  ARG A 148      85.937  98.309  29.480  1.00  0.00           H  
ATOM   2002  HB1 ARG A 148      85.518  99.497  27.017  1.00  0.00           H  
ATOM   2003  HB2 ARG A 148      84.892  97.917  26.688  1.00  0.00           H  
ATOM   2004  HG1 ARG A 148      84.349  99.508  29.318  1.00  0.00           H  
ATOM   2005  HG2 ARG A 148      83.234  98.281  28.527  1.00  0.00           H  
ATOM   2006  HD1 ARG A 148      82.460 100.679  28.235  1.00  0.00           H  
ATOM   2007  HD2 ARG A 148      83.998 101.060  27.400  1.00  0.00           H  
ATOM   2008  HE  ARG A 148      83.201  98.731  26.087  1.00  0.00           H  
ATOM   2009 1HH1 ARG A 148      81.503 101.870  26.323  1.00  0.00           H  
ATOM   2010 2HH1 ARG A 148      81.202 102.031  24.691  1.00  0.00           H  
ATOM   2011 1HH2 ARG A 148      81.822 100.034  23.274  1.00  0.00           H  
ATOM   2012 2HH2 ARG A 148      82.632  98.748  24.007  1.00  0.00           H  
ATOM   2013  N   LYS A 149      87.032  95.917  27.444  1.00  0.00           N  
ATOM   2014  CA  LYS A 149      87.402  94.539  27.532  1.00  0.00           C  
ATOM   2015  C   LYS A 149      88.210  94.148  28.726  1.00  0.00           C  
ATOM   2016  O   LYS A 149      87.892  93.193  29.433  1.00  0.00           O  
ATOM   2017  CB  LYS A 149      88.222  94.228  26.271  1.00  0.00           C  
ATOM   2018  CG  LYS A 149      88.478  92.754  25.961  1.00  0.00           C  
ATOM   2019  CD  LYS A 149      89.812  92.566  25.234  1.00  0.00           C  
ATOM   2020  CE  LYS A 149      90.089  91.101  24.897  1.00  0.00           C  
ATOM   2021  NZ  LYS A 149      89.285  90.607  23.757  1.00  0.00           N1+
ATOM   2022  HN  LYS A 149      87.321  96.427  26.643  1.00  0.00           H  
ATOM   2023  HA  LYS A 149      86.466  93.995  27.506  1.00  0.00           H  
ATOM   2024  HB1 LYS A 149      89.176  94.789  26.359  1.00  0.00           H  
ATOM   2025  HB2 LYS A 149      87.663  94.698  25.433  1.00  0.00           H  
ATOM   2026  HG1 LYS A 149      88.497  92.220  26.938  1.00  0.00           H  
ATOM   2027  HG2 LYS A 149      87.656  92.362  25.321  1.00  0.00           H  
ATOM   2028  HD1 LYS A 149      90.640  93.067  25.781  1.00  0.00           H  
ATOM   2029  HD2 LYS A 149      89.773  93.149  24.284  1.00  0.00           H  
ATOM   2030  HE1 LYS A 149      89.725  90.507  25.760  1.00  0.00           H  
ATOM   2031  HE2 LYS A 149      91.163  90.894  24.759  1.00  0.00           H  
ATOM   2032  HZ1 LYS A 149      89.658  90.957  22.850  1.00  0.00           H  
ATOM   2033  HZ2 LYS A 149      88.293  90.894  23.883  1.00  0.00           H  
ATOM   2034  HZ3 LYS A 149      89.306  89.571  23.716  1.00  0.00           H  
ATOM   2035  N   LEU A 150      89.207  94.972  29.096  1.00  0.00           N  
ATOM   2036  CA  LEU A 150      90.049  94.791  30.228  1.00  0.00           C  
ATOM   2037  C   LEU A 150      89.254  94.884  31.488  1.00  0.00           C  
ATOM   2038  O   LEU A 150      89.427  94.098  32.422  1.00  0.00           O  
ATOM   2039  CB  LEU A 150      91.255  95.755  30.230  1.00  0.00           C  
ATOM   2040  CG  LEU A 150      92.162  95.622  31.462  1.00  0.00           C  
ATOM   2041  CD1 LEU A 150      93.209  96.752  31.386  1.00  0.00           C  
ATOM   2042  CD2 LEU A 150      92.741  94.205  31.570  1.00  0.00           C  
ATOM   2043  HN  LEU A 150      89.414  95.801  28.568  1.00  0.00           H  
ATOM   2044  HA  LEU A 150      90.442  93.790  30.138  1.00  0.00           H  
ATOM   2045  HB1 LEU A 150      90.881  96.803  30.231  1.00  0.00           H  
ATOM   2046  HB2 LEU A 150      91.822  95.668  29.282  1.00  0.00           H  
ATOM   2047  HG  LEU A 150      91.583  95.793  32.396  1.00  0.00           H  
ATOM   2048 1HD1 LEU A 150      93.891  96.590  30.526  1.00  0.00           H  
ATOM   2049 2HD1 LEU A 150      92.714  97.737  31.342  1.00  0.00           H  
ATOM   2050 3HD1 LEU A 150      93.843  96.752  32.303  1.00  0.00           H  
ATOM   2051 1HD2 LEU A 150      93.330  93.946  32.477  1.00  0.00           H  
ATOM   2052 2HD2 LEU A 150      93.508  94.019  30.793  1.00  0.00           H  
ATOM   2053 3HD2 LEU A 150      91.964  93.414  31.522  1.00  0.00           H  
ATOM   2054  N   LEU A 151      88.335  95.861  31.597  1.00  0.00           N  
ATOM   2055  CA  LEU A 151      87.327  96.035  32.593  1.00  0.00           C  
ATOM   2056  C   LEU A 151      86.323  94.937  32.633  1.00  0.00           C  
ATOM   2057  O   LEU A 151      85.898  94.504  33.696  1.00  0.00           O  
ATOM   2058  CB  LEU A 151      86.651  97.398  32.392  1.00  0.00           C  
ATOM   2059  CG  LEU A 151      87.491  98.576  32.913  1.00  0.00           C  
ATOM   2060  CD1 LEU A 151      87.177  99.850  32.098  1.00  0.00           C  
ATOM   2061  CD2 LEU A 151      87.129  98.860  34.380  1.00  0.00           C  
ATOM   2062  HN  LEU A 151      88.352  96.559  30.874  1.00  0.00           H  
ATOM   2063  HA  LEU A 151      87.788  96.057  33.566  1.00  0.00           H  
ATOM   2064  HB1 LEU A 151      85.682  97.382  32.934  1.00  0.00           H  
ATOM   2065  HB2 LEU A 151      86.511  97.511  31.289  1.00  0.00           H  
ATOM   2066  HG  LEU A 151      88.569  98.339  32.787  1.00  0.00           H  
ATOM   2067 1HD1 LEU A 151      87.876 100.666  32.376  1.00  0.00           H  
ATOM   2068 2HD1 LEU A 151      86.124 100.161  32.236  1.00  0.00           H  
ATOM   2069 3HD1 LEU A 151      87.285  99.578  31.029  1.00  0.00           H  
ATOM   2070 1HD2 LEU A 151      86.976  97.958  35.008  1.00  0.00           H  
ATOM   2071 2HD2 LEU A 151      86.170  99.411  34.403  1.00  0.00           H  
ATOM   2072 3HD2 LEU A 151      87.868  99.546  34.849  1.00  0.00           H  
ATOM   2073  N   ALA A 152      85.828  94.413  31.497  1.00  0.00           N  
ATOM   2074  CA  ALA A 152      84.804  93.410  31.440  1.00  0.00           C  
ATOM   2075  C   ALA A 152      85.240  92.156  32.110  1.00  0.00           C  
ATOM   2076  O   ALA A 152      84.452  91.348  32.607  1.00  0.00           O  
ATOM   2077  CB  ALA A 152      84.516  93.121  29.963  1.00  0.00           C  
ATOM   2078  HN  ALA A 152      86.195  94.816  30.669  1.00  0.00           H  
ATOM   2079  HA  ALA A 152      83.949  93.840  31.946  1.00  0.00           H  
ATOM   2080  HB1 ALA A 152      84.137  94.058  29.492  1.00  0.00           H  
ATOM   2081  HB2 ALA A 152      85.434  92.805  29.433  1.00  0.00           H  
ATOM   2082  HB3 ALA A 152      83.830  92.249  29.850  1.00  0.00           H  
ATOM   2083  N   GLU A 153      86.553  91.872  32.008  1.00  0.00           N  
ATOM   2084  CA  GLU A 153      87.132  90.606  32.334  1.00  0.00           C  
ATOM   2085  C   GLU A 153      87.992  90.653  33.554  1.00  0.00           C  
ATOM   2086  O   GLU A 153      87.861  89.867  34.496  1.00  0.00           O  
ATOM   2087  CB  GLU A 153      87.935  90.094  31.127  1.00  0.00           C  
ATOM   2088  CG  GLU A 153      87.232  89.927  29.780  1.00  0.00           C  
ATOM   2089  CD  GLU A 153      88.236  89.544  28.698  1.00  0.00           C  
ATOM   2090  OE1 GLU A 153      89.247  90.268  28.488  1.00  0.00           O  
ATOM   2091  OE2 GLU A 153      88.020  88.481  28.060  1.00  0.00           O1-
ATOM   2092  HN  GLU A 153      87.132  92.551  31.546  1.00  0.00           H  
ATOM   2093  HA  GLU A 153      86.385  89.857  32.512  1.00  0.00           H  
ATOM   2094  HB1 GLU A 153      88.371  89.143  31.485  1.00  0.00           H  
ATOM   2095  HB2 GLU A 153      88.812  90.751  30.909  1.00  0.00           H  
ATOM   2096  HG1 GLU A 153      86.816  90.902  29.434  1.00  0.00           H  
ATOM   2097  HG2 GLU A 153      86.419  89.181  29.807  1.00  0.00           H  
ATOM   2098  N   LYS A 154      89.077  91.445  33.473  1.00  0.00           N  
ATOM   2099  CA  LYS A 154      90.151  91.447  34.411  1.00  0.00           C  
ATOM   2100  C   LYS A 154      90.143  92.453  35.515  1.00  0.00           C  
ATOM   2101  O   LYS A 154      90.331  92.107  36.682  1.00  0.00           O  
ATOM   2102  CB  LYS A 154      91.444  91.409  33.583  1.00  0.00           C  
ATOM   2103  CG  LYS A 154      91.910  89.982  33.332  1.00  0.00           C  
ATOM   2104  CD  LYS A 154      90.951  89.027  32.617  1.00  0.00           C  
ATOM   2105  CE  LYS A 154      91.535  87.641  32.341  1.00  0.00           C  
ATOM   2106  NZ  LYS A 154      92.287  87.465  31.077  1.00  0.00           N1+
ATOM   2107  HN  LYS A 154      89.256  92.122  32.763  1.00  0.00           H  
ATOM   2108  HA  LYS A 154      90.111  90.494  34.936  1.00  0.00           H  
ATOM   2109  HB1 LYS A 154      92.257  91.907  34.168  1.00  0.00           H  
ATOM   2110  HB2 LYS A 154      91.368  92.009  32.658  1.00  0.00           H  
ATOM   2111  HG1 LYS A 154      92.160  89.511  34.308  1.00  0.00           H  
ATOM   2112  HG2 LYS A 154      92.910  89.974  32.846  1.00  0.00           H  
ATOM   2113  HD1 LYS A 154      90.560  89.489  31.681  1.00  0.00           H  
ATOM   2114  HD2 LYS A 154      90.076  88.774  33.249  1.00  0.00           H  
ATOM   2115  HE1 LYS A 154      92.320  87.362  33.084  1.00  0.00           H  
ATOM   2116  HE2 LYS A 154      90.758  86.844  32.233  1.00  0.00           H  
ATOM   2117  HZ1 LYS A 154      91.711  87.923  30.338  1.00  0.00           H  
ATOM   2118  HZ2 LYS A 154      93.228  87.906  31.096  1.00  0.00           H  
ATOM   2119  HZ3 LYS A 154      92.344  86.459  30.798  1.00  0.00           H  
ATOM   2120  N   VAL A 155      89.878  93.746  35.262  1.00  0.00           N  
ATOM   2121  CA  VAL A 155      89.900  94.687  36.341  1.00  0.00           C  
ATOM   2122  C   VAL A 155      88.589  94.884  37.022  1.00  0.00           C  
ATOM   2123  O   VAL A 155      88.491  95.638  37.988  1.00  0.00           O  
ATOM   2124  CB  VAL A 155      90.628  95.968  36.046  1.00  0.00           C  
ATOM   2125  CG1 VAL A 155      92.106  95.665  35.745  1.00  0.00           C  
ATOM   2126  CG2 VAL A 155      89.995  96.767  34.896  1.00  0.00           C  
ATOM   2127  HN  VAL A 155      89.692  94.038  34.330  1.00  0.00           H  
ATOM   2128  HA  VAL A 155      90.483  94.299  37.160  1.00  0.00           H  
ATOM   2129  HB  VAL A 155      90.636  96.593  36.960  1.00  0.00           H  
ATOM   2130 1HG1 VAL A 155      92.629  95.227  36.628  1.00  0.00           H  
ATOM   2131 2HG1 VAL A 155      92.158  94.922  34.914  1.00  0.00           H  
ATOM   2132 3HG1 VAL A 155      92.616  96.602  35.459  1.00  0.00           H  
ATOM   2133 1HG2 VAL A 155      88.888  96.822  34.992  1.00  0.00           H  
ATOM   2134 2HG2 VAL A 155      90.356  97.813  34.919  1.00  0.00           H  
ATOM   2135 3HG2 VAL A 155      90.261  96.306  33.915  1.00  0.00           H  
ATOM   2136  N   VAL A 156      87.518  94.144  36.659  1.00  0.00           N  
ATOM   2137  CA  VAL A 156      86.376  93.981  37.504  1.00  0.00           C  
ATOM   2138  C   VAL A 156      86.774  93.105  38.653  1.00  0.00           C  
ATOM   2139  O   VAL A 156      86.635  93.429  39.827  1.00  0.00           O  
ATOM   2140  CB  VAL A 156      85.161  93.547  36.749  1.00  0.00           C  
ATOM   2141  CG1 VAL A 156      83.932  93.493  37.680  1.00  0.00           C  
ATOM   2142  CG2 VAL A 156      85.357  92.164  36.106  1.00  0.00           C  
ATOM   2143  HN  VAL A 156      87.417  93.734  35.757  1.00  0.00           H  
ATOM   2144  HA  VAL A 156      86.117  94.951  37.886  1.00  0.00           H  
ATOM   2145  HB  VAL A 156      84.962  94.272  35.935  1.00  0.00           H  
ATOM   2146 1HG1 VAL A 156      83.049  93.175  37.090  1.00  0.00           H  
ATOM   2147 2HG1 VAL A 156      83.698  94.501  38.065  1.00  0.00           H  
ATOM   2148 3HG1 VAL A 156      84.091  92.807  38.538  1.00  0.00           H  
ATOM   2149 1HG2 VAL A 156      85.391  91.402  36.918  1.00  0.00           H  
ATOM   2150 2HG2 VAL A 156      84.406  91.929  35.575  1.00  0.00           H  
ATOM   2151 3HG2 VAL A 156      86.115  92.040  35.296  1.00  0.00           H  
ATOM   2152  N   TYR A 157      87.416  91.968  38.328  1.00  0.00           N  
ATOM   2153  CA  TYR A 157      87.813  91.028  39.327  1.00  0.00           C  
ATOM   2154  C   TYR A 157      88.722  91.562  40.380  1.00  0.00           C  
ATOM   2155  O   TYR A 157      88.423  91.540  41.571  1.00  0.00           O  
ATOM   2156  CB  TYR A 157      88.614  89.882  38.702  1.00  0.00           C  
ATOM   2157  CG  TYR A 157      87.815  89.011  37.805  1.00  0.00           C  
ATOM   2158  CD1 TYR A 157      88.519  88.148  36.997  1.00  0.00           C  
ATOM   2159  CD2 TYR A 157      86.443  88.968  37.867  1.00  0.00           C  
ATOM   2160  CE1 TYR A 157      87.847  87.236  36.220  1.00  0.00           C  
ATOM   2161  CE2 TYR A 157      85.760  88.102  37.046  1.00  0.00           C  
ATOM   2162  CZ  TYR A 157      86.476  87.236  36.250  1.00  0.00           C  
ATOM   2163  OH  TYR A 157      85.814  86.322  35.394  1.00  0.00           O  
ATOM   2164  HN  TYR A 157      87.616  91.750  37.382  1.00  0.00           H  
ATOM   2165  HA  TYR A 157      86.914  90.703  39.836  1.00  0.00           H  
ATOM   2166  HB1 TYR A 157      89.450  90.298  38.081  1.00  0.00           H  
ATOM   2167  HB2 TYR A 157      89.076  89.169  39.411  1.00  0.00           H  
ATOM   2168  HD1 TYR A 157      89.586  88.272  36.941  1.00  0.00           H  
ATOM   2169  HD2 TYR A 157      85.898  89.607  38.551  1.00  0.00           H  
ATOM   2170  HE1 TYR A 157      88.350  86.519  35.581  1.00  0.00           H  
ATOM   2171  HE2 TYR A 157      84.681  88.085  37.068  1.00  0.00           H  
ATOM   2172  HH  TYR A 157      84.901  86.193  35.653  1.00  0.00           H  
ATOM   2173  N   VAL A 158      89.777  92.277  39.953  1.00  0.00           N  
ATOM   2174  CA  VAL A 158      90.897  92.728  40.734  1.00  0.00           C  
ATOM   2175  C   VAL A 158      90.685  94.109  41.234  1.00  0.00           C  
ATOM   2176  O   VAL A 158      91.403  94.628  42.098  1.00  0.00           O  
ATOM   2177  CB  VAL A 158      92.158  92.641  39.933  1.00  0.00           C  
ATOM   2178  CG1 VAL A 158      93.299  92.157  40.853  1.00  0.00           C  
ATOM   2179  CG2 VAL A 158      92.493  93.964  39.218  1.00  0.00           C  
ATOM   2180  HN  VAL A 158      89.958  92.451  38.984  1.00  0.00           H  
ATOM   2181  HA  VAL A 158      90.993  92.037  41.554  1.00  0.00           H  
ATOM   2182  HB  VAL A 158      92.039  91.809  39.201  1.00  0.00           H  
ATOM   2183 1HG1 VAL A 158      94.274  91.973  40.368  1.00  0.00           H  
ATOM   2184 2HG1 VAL A 158      92.972  91.207  41.327  1.00  0.00           H  
ATOM   2185 3HG1 VAL A 158      93.490  92.888  41.668  1.00  0.00           H  
ATOM   2186 1HG2 VAL A 158      93.008  94.670  39.898  1.00  0.00           H  
ATOM   2187 2HG2 VAL A 158      91.583  94.462  38.815  1.00  0.00           H  
ATOM   2188 3HG2 VAL A 158      93.204  93.786  38.383  1.00  0.00           H  
ATOM   2189  N   GLY A 159      89.592  94.779  40.821  1.00  0.00           N  
ATOM   2190  CA  GLY A 159      89.159  96.080  41.221  1.00  0.00           C  
ATOM   2191  C   GLY A 159      87.847  96.277  41.912  1.00  0.00           C  
ATOM   2192  O   GLY A 159      87.718  97.306  42.574  1.00  0.00           O  
ATOM   2193  HN  GLY A 159      88.974  94.363  40.160  1.00  0.00           H  
ATOM   2194  HA1 GLY A 159      89.842  96.537  41.921  1.00  0.00           H  
ATOM   2195  HA2 GLY A 159      89.088  96.685  40.327  1.00  0.00           H  
ATOM   2196  N   VAL A 160      86.824  95.398  41.822  1.00  0.00           N  
ATOM   2197  CA  VAL A 160      85.639  95.561  42.591  1.00  0.00           C  
ATOM   2198  C   VAL A 160      85.537  94.539  43.664  1.00  0.00           C  
ATOM   2199  O   VAL A 160      85.513  94.906  44.843  1.00  0.00           O  
ATOM   2200  CB  VAL A 160      84.318  95.804  41.915  1.00  0.00           C  
ATOM   2201  CG1 VAL A 160      84.347  97.171  41.197  1.00  0.00           C  
ATOM   2202  CG2 VAL A 160      84.066  94.712  40.868  1.00  0.00           C  
ATOM   2203  HN  VAL A 160      86.888  94.606  41.225  1.00  0.00           H  
ATOM   2204  HA  VAL A 160      85.774  96.478  43.162  1.00  0.00           H  
ATOM   2205  HB  VAL A 160      83.513  95.839  42.681  1.00  0.00           H  
ATOM   2206 1HG1 VAL A 160      84.517  97.922  41.989  1.00  0.00           H  
ATOM   2207 2HG1 VAL A 160      85.151  97.276  40.438  1.00  0.00           H  
ATOM   2208 3HG1 VAL A 160      83.355  97.435  40.778  1.00  0.00           H  
ATOM   2209 1HG2 VAL A 160      84.837  94.854  40.094  1.00  0.00           H  
ATOM   2210 2HG2 VAL A 160      83.088  94.798  40.335  1.00  0.00           H  
ATOM   2211 3HG2 VAL A 160      84.139  93.715  41.349  1.00  0.00           H  
ATOM   2212  N   TRP A 161      85.769  93.239  43.377  1.00  0.00           N  
ATOM   2213  CA  TRP A 161      85.468  92.190  44.302  1.00  0.00           C  
ATOM   2214  C   TRP A 161      86.639  91.881  45.181  1.00  0.00           C  
ATOM   2215  O   TRP A 161      86.447  91.219  46.212  1.00  0.00           O  
ATOM   2216  CB  TRP A 161      84.866  90.928  43.675  1.00  0.00           C  
ATOM   2217  CG  TRP A 161      83.961  90.140  44.559  1.00  0.00           C  
ATOM   2218  CD1 TRP A 161      82.702  90.620  44.785  1.00  0.00           C  
ATOM   2219  CD2 TRP A 161      84.071  88.926  45.304  1.00  0.00           C  
ATOM   2220  CE2 TRP A 161      82.879  88.727  45.970  1.00  0.00           C  
ATOM   2221  CE3 TRP A 161      85.056  87.981  45.355  1.00  0.00           C  
ATOM   2222  NE1 TRP A 161      82.097  89.826  45.721  1.00  0.00           N  
ATOM   2223  CZ2 TRP A 161      82.576  87.564  46.605  1.00  0.00           C  
ATOM   2224  CZ3 TRP A 161      84.753  86.782  45.970  1.00  0.00           C  
ATOM   2225  CH2 TRP A 161      83.548  86.594  46.595  1.00  0.00           C  
ATOM   2226  HN  TRP A 161      85.780  92.946  42.427  1.00  0.00           H  
ATOM   2227  HA  TRP A 161      84.771  92.518  45.065  1.00  0.00           H  
ATOM   2228  HB1 TRP A 161      84.307  91.274  42.770  1.00  0.00           H  
ATOM   2229  HB2 TRP A 161      85.621  90.238  43.233  1.00  0.00           H  
ATOM   2230  HD1 TRP A 161      82.277  91.454  44.249  1.00  0.00           H  
ATOM   2231  HE1 TRP A 161      81.241  90.016  46.162  1.00  0.00           H  
ATOM   2232  HE3 TRP A 161      86.060  88.117  44.997  1.00  0.00           H  
ATOM   2233  HZ2 TRP A 161      81.641  87.380  47.115  1.00  0.00           H  
ATOM   2234  HZ3 TRP A 161      85.511  86.015  45.874  1.00  0.00           H  
ATOM   2235  HH2 TRP A 161      83.328  85.631  47.023  1.00  0.00           H  
ATOM   2236  N   ILE A 162      87.860  92.361  44.915  1.00  0.00           N  
ATOM   2237  CA  ILE A 162      88.948  92.265  45.837  1.00  0.00           C  
ATOM   2238  C   ILE A 162      89.129  93.480  46.679  1.00  0.00           C  
ATOM   2239  O   ILE A 162      89.383  93.277  47.861  1.00  0.00           O  
ATOM   2240  CB  ILE A 162      90.174  91.584  45.319  1.00  0.00           C  
ATOM   2241  CG1 ILE A 162      91.258  91.515  46.412  1.00  0.00           C  
ATOM   2242  CG2 ILE A 162      90.740  92.325  44.096  1.00  0.00           C  
ATOM   2243  CD  ILE A 162      92.501  90.719  46.031  1.00  0.00           C  
ATOM   2244  HN  ILE A 162      88.021  92.862  44.066  1.00  0.00           H  
ATOM   2245  HA  ILE A 162      88.698  91.554  46.619  1.00  0.00           H  
ATOM   2246  HB  ILE A 162      89.923  90.556  44.988  1.00  0.00           H  
ATOM   2247 1HG1 ILE A 162      90.861  91.134  47.377  1.00  0.00           H  
ATOM   2248 2HG1 ILE A 162      91.631  92.549  46.579  1.00  0.00           H  
ATOM   2249 1HG2 ILE A 162      91.116  93.320  44.426  1.00  0.00           H  
ATOM   2250 2HG2 ILE A 162      89.951  92.459  43.326  1.00  0.00           H  
ATOM   2251 3HG2 ILE A 162      91.599  91.798  43.644  1.00  0.00           H  
ATOM   2252  HD1 ILE A 162      92.352  89.695  45.613  1.00  0.00           H  
ATOM   2253  HD2 ILE A 162      93.002  91.269  45.208  1.00  0.00           H  
ATOM   2254  HD3 ILE A 162      93.156  90.553  46.905  1.00  0.00           H  
ATOM   2255  N   PRO A 163      88.986  94.734  46.384  1.00  0.00           N  
ATOM   2256  CA  PRO A 163      89.038  95.837  47.301  1.00  0.00           C  
ATOM   2257  C   PRO A 163      87.837  95.806  48.185  1.00  0.00           C  
ATOM   2258  O   PRO A 163      87.947  96.123  49.364  1.00  0.00           O  
ATOM   2259  CB  PRO A 163      89.065  97.124  46.504  1.00  0.00           C  
ATOM   2260  CG  PRO A 163      89.708  96.670  45.182  1.00  0.00           C  
ATOM   2261  CD  PRO A 163      89.044  95.296  45.034  1.00  0.00           C  
ATOM   2262  HA  PRO A 163      89.926  95.708  47.914  1.00  0.00           H  
ATOM   2263  HB1 PRO A 163      88.072  97.526  46.193  1.00  0.00           H  
ATOM   2264  HB2 PRO A 163      89.702  97.933  46.935  1.00  0.00           H  
ATOM   2265  HG1 PRO A 163      90.815  96.556  45.188  1.00  0.00           H  
ATOM   2266  HG2 PRO A 163      89.455  97.453  44.439  1.00  0.00           H  
ATOM   2267  HD1 PRO A 163      88.018  95.524  44.682  1.00  0.00           H  
ATOM   2268  HD2 PRO A 163      89.501  94.717  44.204  1.00  0.00           H  
ATOM   2269  N   ALA A 164      86.685  95.330  47.683  1.00  0.00           N  
ATOM   2270  CA  ALA A 164      85.521  95.115  48.485  1.00  0.00           C  
ATOM   2271  C   ALA A 164      85.638  93.934  49.391  1.00  0.00           C  
ATOM   2272  O   ALA A 164      84.791  93.723  50.258  1.00  0.00           O  
ATOM   2273  CB  ALA A 164      84.268  95.050  47.595  1.00  0.00           C  
ATOM   2274  HN  ALA A 164      86.590  95.182  46.704  1.00  0.00           H  
ATOM   2275  HA  ALA A 164      85.420  95.953  49.166  1.00  0.00           H  
ATOM   2276  HB1 ALA A 164      83.331  95.048  48.191  1.00  0.00           H  
ATOM   2277  HB2 ALA A 164      84.292  94.210  46.883  1.00  0.00           H  
ATOM   2278  HB3 ALA A 164      84.350  95.999  47.026  1.00  0.00           H  
ATOM   2279  N   LEU A 165      86.701  93.117  49.238  1.00  0.00           N  
ATOM   2280  CA  LEU A 165      86.902  92.017  50.123  1.00  0.00           C  
ATOM   2281  C   LEU A 165      88.120  92.209  50.975  1.00  0.00           C  
ATOM   2282  O   LEU A 165      88.245  91.813  52.134  1.00  0.00           O  
ATOM   2283  CB  LEU A 165      87.111  90.699  49.359  1.00  0.00           C  
ATOM   2284  CG  LEU A 165      86.508  89.432  49.984  1.00  0.00           C  
ATOM   2285  CD1 LEU A 165      87.101  88.956  51.332  1.00  0.00           C  
ATOM   2286  CD2 LEU A 165      84.985  89.595  50.090  1.00  0.00           C  
ATOM   2287  HN  LEU A 165      87.423  93.300  48.576  1.00  0.00           H  
ATOM   2288  HA  LEU A 165      86.035  91.814  50.735  1.00  0.00           H  
ATOM   2289  HB1 LEU A 165      86.448  90.720  48.478  1.00  0.00           H  
ATOM   2290  HB2 LEU A 165      88.154  90.466  49.026  1.00  0.00           H  
ATOM   2291  HG  LEU A 165      86.713  88.604  49.267  1.00  0.00           H  
ATOM   2292 1HD1 LEU A 165      86.694  89.543  52.189  1.00  0.00           H  
ATOM   2293 2HD1 LEU A 165      86.777  87.906  51.506  1.00  0.00           H  
ATOM   2294 3HD1 LEU A 165      88.201  89.106  51.351  1.00  0.00           H  
ATOM   2295 1HD2 LEU A 165      84.523  88.617  50.375  1.00  0.00           H  
ATOM   2296 2HD2 LEU A 165      84.712  90.375  50.830  1.00  0.00           H  
ATOM   2297 3HD2 LEU A 165      84.507  89.855  49.128  1.00  0.00           H  
ATOM   2298  N   LEU A 166      89.141  92.905  50.453  1.00  0.00           N  
ATOM   2299  CA  LEU A 166      90.321  93.290  51.154  1.00  0.00           C  
ATOM   2300  C   LEU A 166      90.094  94.156  52.342  1.00  0.00           C  
ATOM   2301  O   LEU A 166      90.728  93.950  53.385  1.00  0.00           O  
ATOM   2302  CB  LEU A 166      91.213  94.047  50.157  1.00  0.00           C  
ATOM   2303  CG  LEU A 166      92.527  94.537  50.783  1.00  0.00           C  
ATOM   2304  CD1 LEU A 166      93.233  95.285  49.630  1.00  0.00           C  
ATOM   2305  CD2 LEU A 166      93.422  93.477  51.441  1.00  0.00           C  
ATOM   2306  HN  LEU A 166      89.186  93.093  49.475  1.00  0.00           H  
ATOM   2307  HA  LEU A 166      90.831  92.407  51.531  1.00  0.00           H  
ATOM   2308  HB1 LEU A 166      90.695  94.946  49.759  1.00  0.00           H  
ATOM   2309  HB2 LEU A 166      91.521  93.360  49.340  1.00  0.00           H  
ATOM   2310  HG  LEU A 166      92.353  95.276  51.588  1.00  0.00           H  
ATOM   2311 1HD1 LEU A 166      93.477  94.594  48.793  1.00  0.00           H  
ATOM   2312 2HD1 LEU A 166      94.186  95.712  49.994  1.00  0.00           H  
ATOM   2313 3HD1 LEU A 166      92.618  96.101  49.199  1.00  0.00           H  
ATOM   2314 1HD2 LEU A 166      94.278  94.001  51.931  1.00  0.00           H  
ATOM   2315 2HD2 LEU A 166      93.734  92.783  50.634  1.00  0.00           H  
ATOM   2316 3HD2 LEU A 166      92.884  92.915  52.239  1.00  0.00           H  
ATOM   2317  N   LEU A 167      89.175  95.142  52.319  1.00  0.00           N  
ATOM   2318  CA  LEU A 167      89.034  95.993  53.448  1.00  0.00           C  
ATOM   2319  C   LEU A 167      87.893  95.625  54.319  1.00  0.00           C  
ATOM   2320  O   LEU A 167      87.596  96.344  55.268  1.00  0.00           O  
ATOM   2321  CB  LEU A 167      89.095  97.480  53.034  1.00  0.00           C  
ATOM   2322  CG  LEU A 167      90.260  98.184  53.754  1.00  0.00           C  
ATOM   2323  CD1 LEU A 167      90.197  98.104  55.293  1.00  0.00           C  
ATOM   2324  CD2 LEU A 167      91.606  97.654  53.239  1.00  0.00           C  
ATOM   2325  HN  LEU A 167      88.577  95.401  51.572  1.00  0.00           H  
ATOM   2326  HA  LEU A 167      89.843  95.840  54.151  1.00  0.00           H  
ATOM   2327  HB1 LEU A 167      88.189  98.036  53.357  1.00  0.00           H  
ATOM   2328  HB2 LEU A 167      89.262  97.565  51.944  1.00  0.00           H  
ATOM   2329  HG  LEU A 167      90.301  99.243  53.459  1.00  0.00           H  
ATOM   2330 1HD1 LEU A 167      90.832  98.898  55.714  1.00  0.00           H  
ATOM   2331 2HD1 LEU A 167      89.135  98.210  55.626  1.00  0.00           H  
ATOM   2332 3HD1 LEU A 167      90.572  97.147  55.704  1.00  0.00           H  
ATOM   2333 1HD2 LEU A 167      91.739  96.572  53.468  1.00  0.00           H  
ATOM   2334 2HD2 LEU A 167      91.566  97.640  52.133  1.00  0.00           H  
ATOM   2335 3HD2 LEU A 167      92.462  98.260  53.626  1.00  0.00           H  
ATOM   2336  N   THR A 168      87.168  94.516  54.054  1.00  0.00           N  
ATOM   2337  CA  THR A 168      86.110  94.003  54.859  1.00  0.00           C  
ATOM   2338  C   THR A 168      86.678  92.968  55.774  1.00  0.00           C  
ATOM   2339  O   THR A 168      85.980  92.309  56.532  1.00  0.00           O  
ATOM   2340  CB  THR A 168      84.993  93.368  54.083  1.00  0.00           C  
ATOM   2341  CG2 THR A 168      84.281  94.483  53.288  1.00  0.00           C  
ATOM   2342  OG1 THR A 168      85.490  92.451  53.126  1.00  0.00           O  
ATOM   2343  HN  THR A 168      87.472  93.896  53.335  1.00  0.00           H  
ATOM   2344  HA  THR A 168      85.717  94.794  55.480  1.00  0.00           H  
ATOM   2345  HB  THR A 168      84.261  92.800  54.683  1.00  0.00           H  
ATOM   2346  HG1 THR A 168      84.840  92.533  52.417  1.00  0.00           H  
ATOM   2347 1HG2 THR A 168      83.954  95.315  53.937  1.00  0.00           H  
ATOM   2348 2HG2 THR A 168      83.368  94.076  52.787  1.00  0.00           H  
ATOM   2349 3HG2 THR A 168      84.894  94.901  52.474  1.00  0.00           H  
ATOM   2350  N   ILE A 169      88.016  92.808  55.733  1.00  0.00           N  
ATOM   2351  CA  ILE A 169      88.829  92.002  56.595  1.00  0.00           C  
ATOM   2352  C   ILE A 169      88.763  92.340  58.051  1.00  0.00           C  
ATOM   2353  O   ILE A 169      88.773  91.372  58.816  1.00  0.00           O  
ATOM   2354  CB  ILE A 169      90.170  91.826  55.949  1.00  0.00           C  
ATOM   2355  CG1 ILE A 169      90.803  90.529  56.455  1.00  0.00           C  
ATOM   2356  CG2 ILE A 169      91.126  93.036  56.030  1.00  0.00           C  
ATOM   2357  CD  ILE A 169      92.041  90.126  55.649  1.00  0.00           C  
ATOM   2358  HN  ILE A 169      88.543  93.269  55.027  1.00  0.00           H  
ATOM   2359  HA  ILE A 169      88.429  91.010  56.535  1.00  0.00           H  
ATOM   2360  HB  ILE A 169      89.914  91.611  54.888  1.00  0.00           H  
ATOM   2361 1HG1 ILE A 169      90.037  89.721  56.399  1.00  0.00           H  
ATOM   2362 2HG1 ILE A 169      91.046  90.681  57.535  1.00  0.00           H  
ATOM   2363 1HG2 ILE A 169      90.618  93.927  55.603  1.00  0.00           H  
ATOM   2364 2HG2 ILE A 169      91.457  93.268  57.060  1.00  0.00           H  
ATOM   2365 3HG2 ILE A 169      92.008  92.827  55.381  1.00  0.00           H  
ATOM   2366  HD1 ILE A 169      91.700  89.911  54.617  1.00  0.00           H  
ATOM   2367  HD2 ILE A 169      92.437  89.149  55.982  1.00  0.00           H  
ATOM   2368  HD3 ILE A 169      92.895  90.845  55.699  1.00  0.00           H  
ATOM   2369  N   PRO A 170      88.642  93.521  58.579  1.00  0.00           N  
ATOM   2370  CA  PRO A 170      88.025  93.742  59.861  1.00  0.00           C  
ATOM   2371  C   PRO A 170      86.789  92.981  60.173  1.00  0.00           C  
ATOM   2372  O   PRO A 170      86.678  92.443  61.272  1.00  0.00           O  
ATOM   2373  CB  PRO A 170      87.867  95.252  59.971  1.00  0.00           C  
ATOM   2374  CG  PRO A 170      89.102  95.755  59.201  1.00  0.00           C  
ATOM   2375  CD  PRO A 170      89.114  94.778  58.016  1.00  0.00           C  
ATOM   2376  HA  PRO A 170      88.771  93.401  60.560  1.00  0.00           H  
ATOM   2377  HB1 PRO A 170      86.932  95.611  59.487  1.00  0.00           H  
ATOM   2378  HB2 PRO A 170      87.831  95.521  61.050  1.00  0.00           H  
ATOM   2379  HG1 PRO A 170      88.989  96.840  58.995  1.00  0.00           H  
ATOM   2380  HG2 PRO A 170      89.975  95.564  59.853  1.00  0.00           H  
ATOM   2381  HD1 PRO A 170      90.134  94.720  57.605  1.00  0.00           H  
ATOM   2382  HD2 PRO A 170      88.348  95.066  57.265  1.00  0.00           H  
ATOM   2383  N   ASP A 171      85.812  92.829  59.262  1.00  0.00           N  
ATOM   2384  CA  ASP A 171      84.706  91.982  59.594  1.00  0.00           C  
ATOM   2385  C   ASP A 171      85.031  90.531  59.557  1.00  0.00           C  
ATOM   2386  O   ASP A 171      84.363  89.820  60.320  1.00  0.00           O  
ATOM   2387  CB  ASP A 171      83.542  92.202  58.608  1.00  0.00           C  
ATOM   2388  CG  ASP A 171      83.211  93.692  58.603  1.00  0.00           C  
ATOM   2389  OD1 ASP A 171      83.140  94.357  59.677  1.00  0.00           O  
ATOM   2390  OD2 ASP A 171      82.880  94.170  57.494  1.00  0.00           O1-
ATOM   2391  HN  ASP A 171      85.818  93.210  58.344  1.00  0.00           H  
ATOM   2392  HA  ASP A 171      84.313  92.265  60.562  1.00  0.00           H  
ATOM   2393  HB1 ASP A 171      82.600  91.700  58.893  1.00  0.00           H  
ATOM   2394  HB2 ASP A 171      83.775  91.911  57.557  1.00  0.00           H  
ATOM   2395  N   PHE A 172      86.012  90.063  58.777  1.00  0.00           N  
ATOM   2396  CA  PHE A 172      86.465  88.708  58.846  1.00  0.00           C  
ATOM   2397  C   PHE A 172      86.986  88.448  60.218  1.00  0.00           C  
ATOM   2398  O   PHE A 172      86.601  87.511  60.906  1.00  0.00           O  
ATOM   2399  CB  PHE A 172      87.460  88.218  57.775  1.00  0.00           C  
ATOM   2400  CG  PHE A 172      88.089  86.874  57.979  1.00  0.00           C  
ATOM   2401  CD1 PHE A 172      89.389  86.581  57.654  1.00  0.00           C  
ATOM   2402  CD2 PHE A 172      87.313  85.880  58.513  1.00  0.00           C  
ATOM   2403  CE1 PHE A 172      89.917  85.337  57.912  1.00  0.00           C  
ATOM   2404  CE2 PHE A 172      87.802  84.624  58.766  1.00  0.00           C  
ATOM   2405  CZ  PHE A 172      89.116  84.350  58.432  1.00  0.00           C  
ATOM   2406  HN  PHE A 172      86.545  90.668  58.189  1.00  0.00           H  
ATOM   2407  HA  PHE A 172      85.585  88.099  58.769  1.00  0.00           H  
ATOM   2408  HB1 PHE A 172      86.973  88.224  56.778  1.00  0.00           H  
ATOM   2409  HB2 PHE A 172      88.294  88.949  57.832  1.00  0.00           H  
ATOM   2410  HD1 PHE A 172      90.044  87.292  57.181  1.00  0.00           H  
ATOM   2411  HD2 PHE A 172      86.283  86.133  58.736  1.00  0.00           H  
ATOM   2412  HE1 PHE A 172      90.913  85.087  57.573  1.00  0.00           H  
ATOM   2413  HE2 PHE A 172      87.175  83.855  59.193  1.00  0.00           H  
ATOM   2414  HZ  PHE A 172      89.471  83.341  58.578  1.00  0.00           H  
ATOM   2415  N   ILE A 173      87.852  89.320  60.761  1.00  0.00           N  
ATOM   2416  CA  ILE A 173      88.421  89.092  62.058  1.00  0.00           C  
ATOM   2417  C   ILE A 173      87.467  89.242  63.194  1.00  0.00           C  
ATOM   2418  O   ILE A 173      87.411  88.363  64.058  1.00  0.00           O  
ATOM   2419  CB  ILE A 173      89.718  89.817  62.271  1.00  0.00           C  
ATOM   2420  CG1 ILE A 173      90.443  89.278  63.508  1.00  0.00           C  
ATOM   2421  CG2 ILE A 173      89.609  91.358  62.306  1.00  0.00           C  
ATOM   2422  CD  ILE A 173      91.882  89.793  63.584  1.00  0.00           C  
ATOM   2423  HN  ILE A 173      88.129  90.079  60.184  1.00  0.00           H  
ATOM   2424  HA  ILE A 173      88.728  88.068  62.108  1.00  0.00           H  
ATOM   2425  HB  ILE A 173      90.361  89.607  61.387  1.00  0.00           H  
ATOM   2426 1HG1 ILE A 173      90.501  88.175  63.403  1.00  0.00           H  
ATOM   2427 2HG1 ILE A 173      89.862  89.516  64.420  1.00  0.00           H  
ATOM   2428 1HG2 ILE A 173      89.288  91.732  63.302  1.00  0.00           H  
ATOM   2429 2HG2 ILE A 173      88.864  91.671  61.548  1.00  0.00           H  
ATOM   2430 3HG2 ILE A 173      90.535  91.894  61.988  1.00  0.00           H  
ATOM   2431  HD1 ILE A 173      92.385  89.474  62.653  1.00  0.00           H  
ATOM   2432  HD2 ILE A 173      92.446  89.351  64.433  1.00  0.00           H  
ATOM   2433  HD3 ILE A 173      91.943  90.902  63.645  1.00  0.00           H  
ATOM   2434  N   PHE A 174      86.565  90.230  63.213  1.00  0.00           N  
ATOM   2435  CA  PHE A 174      85.685  90.456  64.327  1.00  0.00           C  
ATOM   2436  C   PHE A 174      84.215  90.419  64.112  1.00  0.00           C  
ATOM   2437  O   PHE A 174      83.437  90.782  64.984  1.00  0.00           O  
ATOM   2438  CB  PHE A 174      86.078  91.698  65.137  1.00  0.00           C  
ATOM   2439  CG  PHE A 174      86.601  91.356  66.492  1.00  0.00           C  
ATOM   2440  CD1 PHE A 174      85.785  91.478  67.597  1.00  0.00           C  
ATOM   2441  CD2 PHE A 174      87.842  90.789  66.630  1.00  0.00           C  
ATOM   2442  CE1 PHE A 174      86.226  91.065  68.831  1.00  0.00           C  
ATOM   2443  CE2 PHE A 174      88.312  90.463  67.876  1.00  0.00           C  
ATOM   2444  CZ  PHE A 174      87.492  90.571  68.980  1.00  0.00           C  
ATOM   2445  HN  PHE A 174      86.636  90.979  62.557  1.00  0.00           H  
ATOM   2446  HA  PHE A 174      85.743  89.623  65.003  1.00  0.00           H  
ATOM   2447  HB1 PHE A 174      86.952  92.161  64.641  1.00  0.00           H  
ATOM   2448  HB2 PHE A 174      85.289  92.480  65.218  1.00  0.00           H  
ATOM   2449  HD1 PHE A 174      84.803  91.905  67.448  1.00  0.00           H  
ATOM   2450  HD2 PHE A 174      88.404  90.644  65.712  1.00  0.00           H  
ATOM   2451  HE1 PHE A 174      85.543  91.235  69.660  1.00  0.00           H  
ATOM   2452  HE2 PHE A 174      89.285  90.003  67.973  1.00  0.00           H  
ATOM   2453  HZ  PHE A 174      87.841  90.214  69.937  1.00  0.00           H  
ATOM   2454  N   ALA A 175      83.663  89.910  62.988  1.00  0.00           N  
ATOM   2455  CA  ALA A 175      82.311  89.438  62.952  1.00  0.00           C  
ATOM   2456  C   ALA A 175      82.221  88.239  63.830  1.00  0.00           C  
ATOM   2457  O   ALA A 175      83.062  87.340  63.779  1.00  0.00           O  
ATOM   2458  CB  ALA A 175      81.802  89.008  61.569  1.00  0.00           C  
ATOM   2459  HN  ALA A 175      84.193  89.678  62.179  1.00  0.00           H  
ATOM   2460  HA  ALA A 175      81.687  90.204  63.391  1.00  0.00           H  
ATOM   2461  HB1 ALA A 175      80.797  88.525  61.613  1.00  0.00           H  
ATOM   2462  HB2 ALA A 175      82.483  88.242  61.139  1.00  0.00           H  
ATOM   2463  HB3 ALA A 175      81.859  89.885  60.888  1.00  0.00           H  
ATOM   2464  N   ASN A 176      81.254  88.176  64.767  1.00  0.00           N  
ATOM   2465  CA  ASN A 176      81.065  87.278  65.855  1.00  0.00           C  
ATOM   2466  C   ASN A 176      79.726  86.634  65.877  1.00  0.00           C  
ATOM   2467  O   ASN A 176      78.749  87.281  65.491  1.00  0.00           O  
ATOM   2468  CB  ASN A 176      81.095  88.031  67.203  1.00  0.00           C  
ATOM   2469  CG  ASN A 176      82.485  88.423  67.690  1.00  0.00           C  
ATOM   2470  ND2 ASN A 176      83.543  88.125  66.896  1.00  0.00           N  
ATOM   2471  OD1 ASN A 176      82.634  88.774  68.863  1.00  0.00           O  
ATOM   2472  HN  ASN A 176      80.623  88.954  64.830  1.00  0.00           H  
ATOM   2473  HA  ASN A 176      81.755  86.447  65.852  1.00  0.00           H  
ATOM   2474  HB1 ASN A 176      80.642  87.440  68.024  1.00  0.00           H  
ATOM   2475  HB2 ASN A 176      80.504  88.969  67.126  1.00  0.00           H  
ATOM   2476 1HD2 ASN A 176      84.428  87.976  67.337  1.00  0.00           H  
ATOM   2477 2HD2 ASN A 176      83.418  87.780  65.969  1.00  0.00           H  
ATOM   2478  N   VAL A 177      79.646  85.392  66.403  1.00  0.00           N  
ATOM   2479  CA  VAL A 177      78.410  85.059  67.037  1.00  0.00           C  
ATOM   2480  C   VAL A 177      78.442  85.496  68.454  1.00  0.00           C  
ATOM   2481  O   VAL A 177      79.520  85.405  69.052  1.00  0.00           O  
ATOM   2482  CB  VAL A 177      77.922  83.637  67.006  1.00  0.00           C  
ATOM   2483  CG1 VAL A 177      77.788  83.205  65.534  1.00  0.00           C  
ATOM   2484  CG2 VAL A 177      78.757  82.693  67.875  1.00  0.00           C  
ATOM   2485  HN  VAL A 177      80.412  84.788  66.597  1.00  0.00           H  
ATOM   2486  HA  VAL A 177      77.621  85.541  66.480  1.00  0.00           H  
ATOM   2487  HB  VAL A 177      76.882  83.576  67.388  1.00  0.00           H  
ATOM   2488 1HG1 VAL A 177      76.916  83.694  65.056  1.00  0.00           H  
ATOM   2489 2HG1 VAL A 177      78.678  83.468  64.924  1.00  0.00           H  
ATOM   2490 3HG1 VAL A 177      77.671  82.095  65.547  1.00  0.00           H  
ATOM   2491 1HG2 VAL A 177      79.820  83.001  67.824  1.00  0.00           H  
ATOM   2492 2HG2 VAL A 177      78.576  81.723  67.370  1.00  0.00           H  
ATOM   2493 3HG2 VAL A 177      78.381  82.635  68.925  1.00  0.00           H  
ATOM   2494  N   SER A 178      77.399  86.166  68.967  1.00  0.00           N  
ATOM   2495  CA  SER A 178      77.252  86.776  70.254  1.00  0.00           C  
ATOM   2496  C   SER A 178      76.070  86.099  70.854  1.00  0.00           C  
ATOM   2497  O   SER A 178      75.297  85.387  70.219  1.00  0.00           O  
ATOM   2498  CB  SER A 178      77.090  88.294  70.353  1.00  0.00           C  
ATOM   2499  OG  SER A 178      78.279  88.930  69.887  1.00  0.00           O  
ATOM   2500  HN  SER A 178      76.600  86.279  68.368  1.00  0.00           H  
ATOM   2501  HA  SER A 178      78.067  86.505  70.911  1.00  0.00           H  
ATOM   2502  HB1 SER A 178      76.863  88.576  71.405  1.00  0.00           H  
ATOM   2503  HB2 SER A 178      76.206  88.662  69.796  1.00  0.00           H  
ATOM   2504  HG1 SER A 178      78.369  88.719  68.945  1.00  0.00           H  
ATOM   2505  N   GLU A 179      75.784  86.248  72.164  1.00  0.00           N  
ATOM   2506  CA  GLU A 179      74.691  85.606  72.826  1.00  0.00           C  
ATOM   2507  C   GLU A 179      73.885  86.643  73.534  1.00  0.00           C  
ATOM   2508  O   GLU A 179      74.384  87.307  74.445  1.00  0.00           O  
ATOM   2509  CB  GLU A 179      75.180  84.598  73.880  1.00  0.00           C  
ATOM   2510  CG  GLU A 179      76.185  83.617  73.269  1.00  0.00           C  
ATOM   2511  CD  GLU A 179      76.497  82.459  74.201  1.00  0.00           C  
ATOM   2512  OE1 GLU A 179      76.160  81.309  73.831  1.00  0.00           O  
ATOM   2513  OE2 GLU A 179      77.107  82.683  75.280  1.00  0.00           O1-
ATOM   2514  HN  GLU A 179      76.385  86.743  72.780  1.00  0.00           H  
ATOM   2515  HA  GLU A 179      74.055  85.137  72.093  1.00  0.00           H  
ATOM   2516  HB1 GLU A 179      75.733  85.110  74.701  1.00  0.00           H  
ATOM   2517  HB2 GLU A 179      74.261  84.082  74.230  1.00  0.00           H  
ATOM   2518  HG1 GLU A 179      77.167  84.036  72.971  1.00  0.00           H  
ATOM   2519  HG2 GLU A 179      75.677  83.226  72.359  1.00  0.00           H  
ATOM   2520  N   ALA A 180      72.598  86.779  73.189  1.00  0.00           N  
ATOM   2521  CA  ALA A 180      71.645  87.495  73.976  1.00  0.00           C  
ATOM   2522  C   ALA A 180      71.033  86.578  74.986  1.00  0.00           C  
ATOM   2523  O   ALA A 180      71.442  85.445  75.204  1.00  0.00           O  
ATOM   2524  CB  ALA A 180      70.589  88.233  73.133  1.00  0.00           C  
ATOM   2525  HN  ALA A 180      72.211  86.178  72.484  1.00  0.00           H  
ATOM   2526  HA  ALA A 180      72.229  88.236  74.493  1.00  0.00           H  
ATOM   2527  HB1 ALA A 180      70.036  87.500  72.519  1.00  0.00           H  
ATOM   2528  HB2 ALA A 180      71.162  88.989  72.546  1.00  0.00           H  
ATOM   2529  HB3 ALA A 180      69.903  88.823  73.779  1.00  0.00           H  
ATOM   2530  N   ASP A 181      70.028  87.096  75.720  1.00  0.00           N  
ATOM   2531  CA  ASP A 181      69.394  86.316  76.733  1.00  0.00           C  
ATOM   2532  C   ASP A 181      68.574  85.191  76.173  1.00  0.00           C  
ATOM   2533  O   ASP A 181      68.358  84.145  76.776  1.00  0.00           O  
ATOM   2534  CB  ASP A 181      68.505  87.197  77.626  1.00  0.00           C  
ATOM   2535  CG  ASP A 181      68.630  86.704  79.060  1.00  0.00           C  
ATOM   2536  OD1 ASP A 181      67.724  86.932  79.907  1.00  0.00           O  
ATOM   2537  OD2 ASP A 181      69.697  86.114  79.387  1.00  0.00           O1-
ATOM   2538  HN  ASP A 181      69.545  87.927  75.469  1.00  0.00           H  
ATOM   2539  HA  ASP A 181      70.144  85.778  77.296  1.00  0.00           H  
ATOM   2540  HB1 ASP A 181      67.429  87.255  77.363  1.00  0.00           H  
ATOM   2541  HB2 ASP A 181      68.979  88.206  77.666  1.00  0.00           H  
ATOM   2542  N   ASP A 182      68.182  85.409  74.911  1.00  0.00           N  
ATOM   2543  CA  ASP A 182      67.696  84.324  74.113  1.00  0.00           C  
ATOM   2544  C   ASP A 182      68.701  84.277  73.013  1.00  0.00           C  
ATOM   2545  O   ASP A 182      69.013  85.255  72.344  1.00  0.00           O  
ATOM   2546  CB  ASP A 182      66.306  84.584  73.529  1.00  0.00           C  
ATOM   2547  CG  ASP A 182      65.744  83.312  72.918  1.00  0.00           C  
ATOM   2548  OD1 ASP A 182      66.186  82.255  73.442  1.00  0.00           O  
ATOM   2549  OD2 ASP A 182      64.804  83.260  72.081  1.00  0.00           O1-
ATOM   2550  HN  ASP A 182      68.383  86.275  74.441  1.00  0.00           H  
ATOM   2551  HA  ASP A 182      67.747  83.377  74.630  1.00  0.00           H  
ATOM   2552  HB1 ASP A 182      66.324  85.304  72.684  1.00  0.00           H  
ATOM   2553  HB2 ASP A 182      65.587  84.969  74.287  1.00  0.00           H  
ATOM   2554  N   ARG A 183      69.297  83.085  72.855  1.00  0.00           N  
ATOM   2555  CA  ARG A 183      70.065  82.632  71.742  1.00  0.00           C  
ATOM   2556  C   ARG A 183      71.133  83.434  71.082  1.00  0.00           C  
ATOM   2557  O   ARG A 183      71.856  84.218  71.688  1.00  0.00           O  
ATOM   2558  CB  ARG A 183      70.733  81.292  72.082  1.00  0.00           C  
ATOM   2559  CG  ARG A 183      71.894  81.351  73.082  1.00  0.00           C  
ATOM   2560  CD  ARG A 183      71.644  81.957  74.465  1.00  0.00           C  
ATOM   2561  NE  ARG A 183      72.843  81.672  75.297  1.00  0.00           N  
ATOM   2562  CZ  ARG A 183      73.192  82.365  76.428  1.00  0.00           C  
ATOM   2563  NH1 ARG A 183      74.130  81.812  77.241  1.00  0.00           N1+
ATOM   2564  NH2 ARG A 183      72.625  83.540  76.813  1.00  0.00           N  
ATOM   2565  HN  ARG A 183      68.938  82.361  73.450  1.00  0.00           H  
ATOM   2566  HA  ARG A 183      69.267  82.454  71.019  1.00  0.00           H  
ATOM   2567  HB1 ARG A 183      69.979  80.586  72.480  1.00  0.00           H  
ATOM   2568  HB2 ARG A 183      71.107  80.794  71.158  1.00  0.00           H  
ATOM   2569  HG1 ARG A 183      72.228  80.297  73.247  1.00  0.00           H  
ATOM   2570  HG2 ARG A 183      72.810  81.824  72.672  1.00  0.00           H  
ATOM   2571  HD1 ARG A 183      71.495  83.057  74.385  1.00  0.00           H  
ATOM   2572  HD2 ARG A 183      70.792  81.422  74.936  1.00  0.00           H  
ATOM   2573  HE  ARG A 183      73.588  81.063  75.013  1.00  0.00           H  
ATOM   2574 1HH1 ARG A 183      74.597  80.983  76.954  1.00  0.00           H  
ATOM   2575 2HH1 ARG A 183      74.659  82.487  77.772  1.00  0.00           H  
ATOM   2576 1HH2 ARG A 183      72.894  83.907  77.700  1.00  0.00           H  
ATOM   2577 2HH2 ARG A 183      72.070  84.079  76.176  1.00  0.00           H  
ATOM   2578  N   TYR A 184      71.377  83.135  69.791  1.00  0.00           N  
ATOM   2579  CA  TYR A 184      72.547  83.488  69.046  1.00  0.00           C  
ATOM   2580  C   TYR A 184      72.330  84.672  68.167  1.00  0.00           C  
ATOM   2581  O   TYR A 184      71.333  84.903  67.476  1.00  0.00           O  
ATOM   2582  CB  TYR A 184      73.040  82.352  68.125  1.00  0.00           C  
ATOM   2583  CG  TYR A 184      73.156  81.086  68.891  1.00  0.00           C  
ATOM   2584  CD1 TYR A 184      72.382  79.990  68.580  1.00  0.00           C  
ATOM   2585  CD2 TYR A 184      74.011  80.975  69.963  1.00  0.00           C  
ATOM   2586  CE1 TYR A 184      72.356  78.892  69.403  1.00  0.00           C  
ATOM   2587  CE2 TYR A 184      73.984  79.892  70.816  1.00  0.00           C  
ATOM   2588  CZ  TYR A 184      73.139  78.851  70.533  1.00  0.00           C  
ATOM   2589  OH  TYR A 184      73.050  77.732  71.399  1.00  0.00           O  
ATOM   2590  HN  TYR A 184      70.755  82.506  69.327  1.00  0.00           H  
ATOM   2591  HA  TYR A 184      73.360  83.750  69.709  1.00  0.00           H  
ATOM   2592  HB1 TYR A 184      72.366  82.274  67.245  1.00  0.00           H  
ATOM   2593  HB2 TYR A 184      74.029  82.573  67.671  1.00  0.00           H  
ATOM   2594  HD1 TYR A 184      71.773  80.101  67.694  1.00  0.00           H  
ATOM   2595  HD2 TYR A 184      74.631  81.797  70.281  1.00  0.00           H  
ATOM   2596  HE1 TYR A 184      71.729  78.050  69.145  1.00  0.00           H  
ATOM   2597  HE2 TYR A 184      74.646  79.958  71.665  1.00  0.00           H  
ATOM   2598  HH  TYR A 184      73.706  77.883  72.082  1.00  0.00           H  
ATOM   2599  N   ILE A 185      73.421  85.440  68.047  1.00  0.00           N  
ATOM   2600  CA  ILE A 185      73.481  86.646  67.286  1.00  0.00           C  
ATOM   2601  C   ILE A 185      74.505  86.542  66.210  1.00  0.00           C  
ATOM   2602  O   ILE A 185      75.480  85.803  66.396  1.00  0.00           O  
ATOM   2603  CB  ILE A 185      73.854  87.752  68.238  1.00  0.00           C  
ATOM   2604  CG1 ILE A 185      72.658  88.084  69.133  1.00  0.00           C  
ATOM   2605  CG2 ILE A 185      74.424  89.034  67.608  1.00  0.00           C  
ATOM   2606  CD  ILE A 185      72.947  88.799  70.458  1.00  0.00           C  
ATOM   2607  HN  ILE A 185      74.189  85.277  68.663  1.00  0.00           H  
ATOM   2608  HA  ILE A 185      72.535  86.898  66.834  1.00  0.00           H  
ATOM   2609  HB  ILE A 185      74.652  87.440  68.934  1.00  0.00           H  
ATOM   2610 1HG1 ILE A 185      71.912  88.695  68.568  1.00  0.00           H  
ATOM   2611 2HG1 ILE A 185      72.135  87.172  69.498  1.00  0.00           H  
ATOM   2612 1HG2 ILE A 185      75.454  88.937  67.209  1.00  0.00           H  
ATOM   2613 2HG2 ILE A 185      73.842  89.357  66.720  1.00  0.00           H  
ATOM   2614 3HG2 ILE A 185      74.454  89.881  68.317  1.00  0.00           H  
ATOM   2615  HD1 ILE A 185      73.384  88.085  71.184  1.00  0.00           H  
ATOM   2616  HD2 ILE A 185      71.986  89.244  70.807  1.00  0.00           H  
ATOM   2617  HD3 ILE A 185      73.660  89.637  70.323  1.00  0.00           H  
ATOM   2618  N   CYS A 186      74.396  87.364  65.153  1.00  0.00           N  
ATOM   2619  CA  CYS A 186      75.510  87.797  64.378  1.00  0.00           C  
ATOM   2620  C   CYS A 186      75.758  89.259  64.455  1.00  0.00           C  
ATOM   2621  O   CYS A 186      75.015  90.095  63.925  1.00  0.00           O  
ATOM   2622  CB  CYS A 186      75.484  87.380  62.900  1.00  0.00           C  
ATOM   2623  SG  CYS A 186      76.084  85.668  62.736  1.00  0.00           S  
ATOM   2624  HN  CYS A 186      73.540  87.803  64.880  1.00  0.00           H  
ATOM   2625  HA  CYS A 186      76.403  87.347  64.787  1.00  0.00           H  
ATOM   2626  HB1 CYS A 186      76.061  88.098  62.275  1.00  0.00           H  
ATOM   2627  HB2 CYS A 186      74.449  87.399  62.493  1.00  0.00           H  
ATOM   2628  N   ASP A 187      76.875  89.625  65.097  1.00  0.00           N  
ATOM   2629  CA  ASP A 187      77.302  90.973  65.313  1.00  0.00           C  
ATOM   2630  C   ASP A 187      78.770  91.074  65.051  1.00  0.00           C  
ATOM   2631  O   ASP A 187      79.524  90.150  65.352  1.00  0.00           O  
ATOM   2632  CB  ASP A 187      77.026  91.520  66.714  1.00  0.00           C  
ATOM   2633  CG  ASP A 187      75.759  92.363  66.798  1.00  0.00           C  
ATOM   2634  OD1 ASP A 187      75.289  92.884  65.749  1.00  0.00           O  
ATOM   2635  OD2 ASP A 187      75.295  92.611  67.939  1.00  0.00           O1-
ATOM   2636  HN  ASP A 187      77.490  88.898  65.394  1.00  0.00           H  
ATOM   2637  HA  ASP A 187      76.905  91.561  64.494  1.00  0.00           H  
ATOM   2638  HB1 ASP A 187      76.821  90.675  67.405  1.00  0.00           H  
ATOM   2639  HB2 ASP A 187      77.784  92.254  67.094  1.00  0.00           H  
ATOM   2640  N   ARG A 188      79.284  92.259  64.677  1.00  0.00           N  
ATOM   2641  CA  ARG A 188      80.666  92.593  64.569  1.00  0.00           C  
ATOM   2642  C   ARG A 188      80.967  93.482  65.719  1.00  0.00           C  
ATOM   2643  O   ARG A 188      80.459  94.570  65.953  1.00  0.00           O  
ATOM   2644  CB  ARG A 188      81.017  93.231  63.218  1.00  0.00           C  
ATOM   2645  CG  ARG A 188      80.092  94.419  62.946  1.00  0.00           C  
ATOM   2646  CD  ARG A 188      80.805  95.773  63.081  1.00  0.00           C  
ATOM   2647  NE  ARG A 188      81.268  96.091  61.703  1.00  0.00           N  
ATOM   2648  CZ  ARG A 188      80.598  96.976  60.909  1.00  0.00           C  
ATOM   2649  NH1 ARG A 188      79.508  97.726  61.232  1.00  0.00           N1+
ATOM   2650  NH2 ARG A 188      80.980  97.021  59.598  1.00  0.00           N  
ATOM   2651  HN  ARG A 188      78.653  93.011  64.489  1.00  0.00           H  
ATOM   2652  HA  ARG A 188      81.254  91.699  64.745  1.00  0.00           H  
ATOM   2653  HB1 ARG A 188      82.091  93.513  63.199  1.00  0.00           H  
ATOM   2654  HB2 ARG A 188      80.895  92.431  62.464  1.00  0.00           H  
ATOM   2655  HG1 ARG A 188      79.206  94.454  63.609  1.00  0.00           H  
ATOM   2656  HG2 ARG A 188      79.608  94.300  61.952  1.00  0.00           H  
ATOM   2657  HD1 ARG A 188      81.698  95.723  63.752  1.00  0.00           H  
ATOM   2658  HD2 ARG A 188      80.121  96.518  63.541  1.00  0.00           H  
ATOM   2659  HE  ARG A 188      81.838  95.398  61.255  1.00  0.00           H  
ATOM   2660 1HH1 ARG A 188      78.868  97.396  61.929  1.00  0.00           H  
ATOM   2661 2HH1 ARG A 188      79.184  98.344  60.524  1.00  0.00           H  
ATOM   2662 1HH2 ARG A 188      81.774  96.487  59.319  1.00  0.00           H  
ATOM   2663 2HH2 ARG A 188      80.555  97.658  58.956  1.00  0.00           H  
ATOM   2664  N   PHE A 189      81.839  93.054  66.660  1.00  0.00           N  
ATOM   2665  CA  PHE A 189      81.822  93.446  68.031  1.00  0.00           C  
ATOM   2666  C   PHE A 189      83.137  94.116  68.278  1.00  0.00           C  
ATOM   2667  O   PHE A 189      83.947  94.373  67.395  1.00  0.00           O  
ATOM   2668  CB  PHE A 189      81.467  92.178  68.833  1.00  0.00           C  
ATOM   2669  CG  PHE A 189      81.118  92.350  70.265  1.00  0.00           C  
ATOM   2670  CD1 PHE A 189      81.139  91.283  71.124  1.00  0.00           C  
ATOM   2671  CD2 PHE A 189      80.759  93.586  70.748  1.00  0.00           C  
ATOM   2672  CE1 PHE A 189      80.830  91.387  72.462  1.00  0.00           C  
ATOM   2673  CE2 PHE A 189      80.571  93.739  72.101  1.00  0.00           C  
ATOM   2674  CZ  PHE A 189      80.561  92.651  72.936  1.00  0.00           C  
ATOM   2675  HN  PHE A 189      82.474  92.320  66.455  1.00  0.00           H  
ATOM   2676  HA  PHE A 189      81.023  94.158  68.164  1.00  0.00           H  
ATOM   2677  HB1 PHE A 189      82.292  91.437  68.726  1.00  0.00           H  
ATOM   2678  HB2 PHE A 189      80.591  91.733  68.318  1.00  0.00           H  
ATOM   2679  HD1 PHE A 189      81.415  90.301  70.754  1.00  0.00           H  
ATOM   2680  HD2 PHE A 189      80.659  94.431  70.075  1.00  0.00           H  
ATOM   2681  HE1 PHE A 189      80.854  90.584  73.173  1.00  0.00           H  
ATOM   2682  HE2 PHE A 189      80.386  94.748  72.453  1.00  0.00           H  
ATOM   2683  HZ  PHE A 189      80.334  92.714  73.994  1.00  0.00           H  
ATOM   2684  N   TYR A 190      83.419  94.562  69.518  1.00  0.00           N  
ATOM   2685  CA  TYR A 190      84.301  95.637  69.815  1.00  0.00           C  
ATOM   2686  C   TYR A 190      85.621  95.206  70.365  1.00  0.00           C  
ATOM   2687  O   TYR A 190      85.668  94.431  71.321  1.00  0.00           O  
ATOM   2688  CB  TYR A 190      83.604  96.562  70.835  1.00  0.00           C  
ATOM   2689  CG  TYR A 190      82.702  97.586  70.217  1.00  0.00           C  
ATOM   2690  CD1 TYR A 190      82.258  98.600  71.038  1.00  0.00           C  
ATOM   2691  CD2 TYR A 190      82.275  97.514  68.917  1.00  0.00           C  
ATOM   2692  CE1 TYR A 190      81.485  99.590  70.479  1.00  0.00           C  
ATOM   2693  CE2 TYR A 190      81.541  98.538  68.363  1.00  0.00           C  
ATOM   2694  CZ  TYR A 190      81.143  99.599  69.149  1.00  0.00           C  
ATOM   2695  OH  TYR A 190      80.312 100.604  68.612  1.00  0.00           O  
ATOM   2696  HN  TYR A 190      82.808  94.240  70.239  1.00  0.00           H  
ATOM   2697  HA  TYR A 190      84.533  96.185  68.914  1.00  0.00           H  
ATOM   2698  HB1 TYR A 190      84.329  97.096  71.488  1.00  0.00           H  
ATOM   2699  HB2 TYR A 190      83.000  95.938  71.524  1.00  0.00           H  
ATOM   2700  HD1 TYR A 190      82.496  98.688  72.089  1.00  0.00           H  
ATOM   2701  HD2 TYR A 190      82.519  96.785  68.162  1.00  0.00           H  
ATOM   2702  HE1 TYR A 190      81.255 100.441  71.102  1.00  0.00           H  
ATOM   2703  HE2 TYR A 190      81.229  98.491  67.331  1.00  0.00           H  
ATOM   2704  HH  TYR A 190      79.870 101.107  69.305  1.00  0.00           H  
ATOM   2705  N   PRO A 191      86.769  95.561  69.870  1.00  0.00           N  
ATOM   2706  CA  PRO A 191      87.564  96.679  70.285  1.00  0.00           C  
ATOM   2707  C   PRO A 191      86.796  97.945  70.437  1.00  0.00           C  
ATOM   2708  O   PRO A 191      85.756  98.173  69.831  1.00  0.00           O  
ATOM   2709  CB  PRO A 191      88.650  96.647  69.215  1.00  0.00           C  
ATOM   2710  CG  PRO A 191      89.034  95.158  69.166  1.00  0.00           C  
ATOM   2711  CD  PRO A 191      87.647  94.518  69.363  1.00  0.00           C  
ATOM   2712  HA  PRO A 191      87.842  96.355  71.281  1.00  0.00           H  
ATOM   2713  HB1 PRO A 191      89.567  97.253  69.388  1.00  0.00           H  
ATOM   2714  HB2 PRO A 191      88.220  97.003  68.257  1.00  0.00           H  
ATOM   2715  HG1 PRO A 191      89.747  94.854  69.951  1.00  0.00           H  
ATOM   2716  HG2 PRO A 191      89.525  94.967  68.190  1.00  0.00           H  
ATOM   2717  HD1 PRO A 191      87.666  93.585  69.976  1.00  0.00           H  
ATOM   2718  HD2 PRO A 191      87.289  94.249  68.350  1.00  0.00           H  
ATOM   2719  N   ASN A 192      87.251  98.900  71.263  1.00  0.00           N  
ATOM   2720  CA  ASN A 192      86.355  99.867  71.810  1.00  0.00           C  
ATOM   2721  C   ASN A 192      86.309 101.151  71.052  1.00  0.00           C  
ATOM   2722  O   ASN A 192      85.858 101.128  69.909  1.00  0.00           O  
ATOM   2723  CB  ASN A 192      86.679 100.052  73.305  1.00  0.00           C  
ATOM   2724  CG  ASN A 192      85.523 100.366  74.246  1.00  0.00           C  
ATOM   2725  ND2 ASN A 192      84.295 100.744  73.781  1.00  0.00           N  
ATOM   2726  OD1 ASN A 192      85.617 100.001  75.420  1.00  0.00           O  
ATOM   2727  HN  ASN A 192      88.114  98.801  71.750  1.00  0.00           H  
ATOM   2728  HA  ASN A 192      85.361  99.454  71.803  1.00  0.00           H  
ATOM   2729  HB1 ASN A 192      87.141  99.101  73.637  1.00  0.00           H  
ATOM   2730  HB2 ASN A 192      87.498 100.786  73.471  1.00  0.00           H  
ATOM   2731 1HD2 ASN A 192      83.542 100.489  74.380  1.00  0.00           H  
ATOM   2732 2HD2 ASN A 192      84.174 100.917  72.800  1.00  0.00           H  
ATOM   2733  N   ASP A 193      86.668 102.331  71.577  1.00  0.00           N  
ATOM   2734  CA  ASP A 193      86.519 103.576  70.897  1.00  0.00           C  
ATOM   2735  C   ASP A 193      86.968 103.648  69.483  1.00  0.00           C  
ATOM   2736  O   ASP A 193      86.356 104.256  68.604  1.00  0.00           O  
ATOM   2737  CB  ASP A 193      87.258 104.757  71.555  1.00  0.00           C  
ATOM   2738  CG  ASP A 193      86.814 105.093  72.969  1.00  0.00           C  
ATOM   2739  OD1 ASP A 193      86.015 104.280  73.485  1.00  0.00           O  
ATOM   2740  OD2 ASP A 193      87.353 106.019  73.626  1.00  0.00           O1-
ATOM   2741  HN  ASP A 193      87.050 102.521  72.484  1.00  0.00           H  
ATOM   2742  HA  ASP A 193      85.462 103.823  70.894  1.00  0.00           H  
ATOM   2743  HB1 ASP A 193      88.354 104.558  71.582  1.00  0.00           H  
ATOM   2744  HB2 ASP A 193      87.140 105.599  70.850  1.00  0.00           H  
ATOM   2745  N   LEU A 194      88.170 103.139  69.180  1.00  0.00           N  
ATOM   2746  CA  LEU A 194      88.748 103.382  67.891  1.00  0.00           C  
ATOM   2747  C   LEU A 194      88.459 102.350  66.857  1.00  0.00           C  
ATOM   2748  O   LEU A 194      88.718 102.594  65.675  1.00  0.00           O  
ATOM   2749  CB  LEU A 194      90.259 103.503  68.129  1.00  0.00           C  
ATOM   2750  CG  LEU A 194      90.969 104.206  66.967  1.00  0.00           C  
ATOM   2751  CD1 LEU A 194      92.496 104.200  67.120  1.00  0.00           C  
ATOM   2752  CD2 LEU A 194      90.520 105.676  66.977  1.00  0.00           C  
ATOM   2753  HN  LEU A 194      88.706 102.678  69.883  1.00  0.00           H  
ATOM   2754  HA  LEU A 194      88.353 104.336  67.568  1.00  0.00           H  
ATOM   2755  HB1 LEU A 194      90.353 104.185  69.013  1.00  0.00           H  
ATOM   2756  HB2 LEU A 194      90.764 102.564  68.436  1.00  0.00           H  
ATOM   2757  HG  LEU A 194      90.711 103.743  65.984  1.00  0.00           H  
ATOM   2758 1HD1 LEU A 194      93.061 104.871  66.434  1.00  0.00           H  
ATOM   2759 2HD1 LEU A 194      92.743 104.512  68.157  1.00  0.00           H  
ATOM   2760 3HD1 LEU A 194      92.938 103.195  66.936  1.00  0.00           H  
ATOM   2761 1HD2 LEU A 194      89.424 105.847  66.900  1.00  0.00           H  
ATOM   2762 2HD2 LEU A 194      90.979 106.172  66.099  1.00  0.00           H  
ATOM   2763 3HD2 LEU A 194      90.893 106.220  67.874  1.00  0.00           H  
ATOM   2764  N   TRP A 195      87.739 101.248  67.169  1.00  0.00           N  
ATOM   2765  CA  TRP A 195      87.117 100.435  66.174  1.00  0.00           C  
ATOM   2766  C   TRP A 195      86.004 101.171  65.515  1.00  0.00           C  
ATOM   2767  O   TRP A 195      85.841 101.132  64.291  1.00  0.00           O  
ATOM   2768  CB  TRP A 195      86.582  99.121  66.760  1.00  0.00           C  
ATOM   2769  CG  TRP A 195      85.616  98.367  65.898  1.00  0.00           C  
ATOM   2770  CD1 TRP A 195      84.280  98.593  65.796  1.00  0.00           C  
ATOM   2771  CD2 TRP A 195      85.912  97.283  65.008  1.00  0.00           C  
ATOM   2772  CE2 TRP A 195      84.731  96.926  64.367  1.00  0.00           C  
ATOM   2773  CE3 TRP A 195      87.031  96.576  64.718  1.00  0.00           C  
ATOM   2774  NE1 TRP A 195      83.765  97.795  64.805  1.00  0.00           N  
ATOM   2775  CZ2 TRP A 195      84.593  95.874  63.517  1.00  0.00           C  
ATOM   2776  CZ3 TRP A 195      86.932  95.530  63.823  1.00  0.00           C  
ATOM   2777  CH2 TRP A 195      85.729  95.126  63.291  1.00  0.00           C  
ATOM   2778  HN  TRP A 195      87.461 101.085  68.114  1.00  0.00           H  
ATOM   2779  HA  TRP A 195      87.843 100.282  65.381  1.00  0.00           H  
ATOM   2780  HB1 TRP A 195      87.447  98.490  67.029  1.00  0.00           H  
ATOM   2781  HB2 TRP A 195      86.075  99.383  67.713  1.00  0.00           H  
ATOM   2782  HD1 TRP A 195      83.775  99.318  66.413  1.00  0.00           H  
ATOM   2783  HE1 TRP A 195      82.841  97.630  64.569  1.00  0.00           H  
ATOM   2784  HE3 TRP A 195      87.955  96.826  65.214  1.00  0.00           H  
ATOM   2785  HZ2 TRP A 195      83.656  95.620  63.059  1.00  0.00           H  
ATOM   2786  HZ3 TRP A 195      87.838  95.003  63.549  1.00  0.00           H  
ATOM   2787  HH2 TRP A 195      85.704  94.277  62.643  1.00  0.00           H  
ATOM   2788  N   VAL A 196      85.205 101.928  66.282  1.00  0.00           N  
ATOM   2789  CA  VAL A 196      84.103 102.689  65.795  1.00  0.00           C  
ATOM   2790  C   VAL A 196      84.531 103.858  64.975  1.00  0.00           C  
ATOM   2791  O   VAL A 196      83.896 104.195  63.969  1.00  0.00           O  
ATOM   2792  CB  VAL A 196      82.971 102.836  66.774  1.00  0.00           C  
ATOM   2793  CG1 VAL A 196      81.701 103.467  66.196  1.00  0.00           C  
ATOM   2794  CG2 VAL A 196      83.350 103.300  68.199  1.00  0.00           C  
ATOM   2795  HN  VAL A 196      85.359 101.972  67.272  1.00  0.00           H  
ATOM   2796  HA  VAL A 196      83.649 102.100  65.009  1.00  0.00           H  
ATOM   2797  HB  VAL A 196      82.601 101.799  66.881  1.00  0.00           H  
ATOM   2798 1HG1 VAL A 196      80.934 103.469  66.998  1.00  0.00           H  
ATOM   2799 2HG1 VAL A 196      81.867 104.466  65.749  1.00  0.00           H  
ATOM   2800 3HG1 VAL A 196      81.297 102.769  65.431  1.00  0.00           H  
ATOM   2801 1HG2 VAL A 196      84.266 102.815  68.582  1.00  0.00           H  
ATOM   2802 2HG2 VAL A 196      83.536 104.398  68.246  1.00  0.00           H  
ATOM   2803 3HG2 VAL A 196      82.502 103.032  68.865  1.00  0.00           H  
ATOM   2804  N   VAL A 197      85.725 104.434  65.218  1.00  0.00           N  
ATOM   2805  CA  VAL A 197      86.284 105.365  64.282  1.00  0.00           C  
ATOM   2806  C   VAL A 197      86.642 104.825  62.942  1.00  0.00           C  
ATOM   2807  O   VAL A 197      86.208 105.285  61.890  1.00  0.00           O  
ATOM   2808  CB  VAL A 197      87.446 106.189  64.736  1.00  0.00           C  
ATOM   2809  CG1 VAL A 197      87.614 107.405  63.809  1.00  0.00           C  
ATOM   2810  CG2 VAL A 197      87.200 106.875  66.088  1.00  0.00           C  
ATOM   2811  HN  VAL A 197      86.262 104.132  65.998  1.00  0.00           H  
ATOM   2812  HA  VAL A 197      85.500 106.084  64.073  1.00  0.00           H  
ATOM   2813  HB  VAL A 197      88.391 105.606  64.702  1.00  0.00           H  
ATOM   2814 1HG1 VAL A 197      86.651 107.900  63.560  1.00  0.00           H  
ATOM   2815 2HG1 VAL A 197      88.393 108.111  64.151  1.00  0.00           H  
ATOM   2816 3HG1 VAL A 197      87.965 107.060  62.816  1.00  0.00           H  
ATOM   2817 1HG2 VAL A 197      86.321 107.559  66.058  1.00  0.00           H  
ATOM   2818 2HG2 VAL A 197      88.075 107.454  66.447  1.00  0.00           H  
ATOM   2819 3HG2 VAL A 197      87.090 106.186  66.959  1.00  0.00           H  
ATOM   2820  N   VAL A 198      87.414 103.716  62.938  1.00  0.00           N  
ATOM   2821  CA  VAL A 198      87.900 103.060  61.771  1.00  0.00           C  
ATOM   2822  C   VAL A 198      86.811 102.558  60.894  1.00  0.00           C  
ATOM   2823  O   VAL A 198      86.894 102.636  59.661  1.00  0.00           O  
ATOM   2824  CB  VAL A 198      89.028 102.062  61.854  1.00  0.00           C  
ATOM   2825  CG1 VAL A 198      90.235 102.890  62.314  1.00  0.00           C  
ATOM   2826  CG2 VAL A 198      88.671 100.846  62.714  1.00  0.00           C  
ATOM   2827  HN  VAL A 198      87.763 103.397  63.813  1.00  0.00           H  
ATOM   2828  HA  VAL A 198      88.298 103.876  61.179  1.00  0.00           H  
ATOM   2829  HB  VAL A 198      89.259 101.669  60.836  1.00  0.00           H  
ATOM   2830 1HG1 VAL A 198      90.133 103.300  63.339  1.00  0.00           H  
ATOM   2831 2HG1 VAL A 198      91.127 102.218  62.274  1.00  0.00           H  
ATOM   2832 3HG1 VAL A 198      90.486 103.687  61.580  1.00  0.00           H  
ATOM   2833 1HG2 VAL A 198      88.008 100.089  62.247  1.00  0.00           H  
ATOM   2834 2HG2 VAL A 198      88.111 101.188  63.617  1.00  0.00           H  
ATOM   2835 3HG2 VAL A 198      89.553 100.348  63.154  1.00  0.00           H  
ATOM   2836  N   PHE A 199      85.727 102.031  61.494  1.00  0.00           N  
ATOM   2837  CA  PHE A 199      84.819 101.290  60.669  1.00  0.00           C  
ATOM   2838  C   PHE A 199      83.489 101.961  60.567  1.00  0.00           C  
ATOM   2839  O   PHE A 199      82.612 101.460  59.861  1.00  0.00           O  
ATOM   2840  CB  PHE A 199      84.834  99.792  61.003  1.00  0.00           C  
ATOM   2841  CG  PHE A 199      84.921  99.022  59.733  1.00  0.00           C  
ATOM   2842  CD1 PHE A 199      86.119  98.516  59.267  1.00  0.00           C  
ATOM   2843  CD2 PHE A 199      83.824  98.769  58.950  1.00  0.00           C  
ATOM   2844  CE1 PHE A 199      86.226  97.879  58.046  1.00  0.00           C  
ATOM   2845  CE2 PHE A 199      83.922  98.193  57.706  1.00  0.00           C  
ATOM   2846  CZ  PHE A 199      85.136  97.742  57.231  1.00  0.00           C  
ATOM   2847  HN  PHE A 199      85.770 101.871  62.474  1.00  0.00           H  
ATOM   2848  HA  PHE A 199      85.055 101.349  59.620  1.00  0.00           H  
ATOM   2849  HB1 PHE A 199      83.935  99.546  61.601  1.00  0.00           H  
ATOM   2850  HB2 PHE A 199      85.715  99.606  61.657  1.00  0.00           H  
ATOM   2851  HD1 PHE A 199      87.021  98.691  59.823  1.00  0.00           H  
ATOM   2852  HD2 PHE A 199      82.839  99.104  59.268  1.00  0.00           H  
ATOM   2853  HE1 PHE A 199      87.195  97.564  57.675  1.00  0.00           H  
ATOM   2854  HE2 PHE A 199      83.034  98.045  57.101  1.00  0.00           H  
ATOM   2855  HZ  PHE A 199      85.227  97.164  56.329  1.00  0.00           H  
ATOM   2856  N   GLN A 200      83.379 103.205  61.084  1.00  0.00           N  
ATOM   2857  CA  GLN A 200      82.422 104.126  60.552  1.00  0.00           C  
ATOM   2858  C   GLN A 200      83.036 104.869  59.407  1.00  0.00           C  
ATOM   2859  O   GLN A 200      82.473 104.925  58.316  1.00  0.00           O  
ATOM   2860  CB  GLN A 200      82.045 105.149  61.634  1.00  0.00           C  
ATOM   2861  CG  GLN A 200      81.149 104.576  62.736  1.00  0.00           C  
ATOM   2862  CD  GLN A 200      79.883 103.896  62.244  1.00  0.00           C  
ATOM   2863  NE2 GLN A 200      78.816 104.752  62.244  1.00  0.00           N  
ATOM   2864  OE1 GLN A 200      79.803 102.729  61.849  1.00  0.00           O  
ATOM   2865  HN  GLN A 200      83.935 103.527  61.850  1.00  0.00           H  
ATOM   2866  HA  GLN A 200      81.569 103.593  60.174  1.00  0.00           H  
ATOM   2867  HB1 GLN A 200      82.946 105.559  62.113  1.00  0.00           H  
ATOM   2868  HB2 GLN A 200      81.565 106.054  61.190  1.00  0.00           H  
ATOM   2869  HG1 GLN A 200      80.881 105.369  63.466  1.00  0.00           H  
ATOM   2870  HG2 GLN A 200      81.628 103.793  63.349  1.00  0.00           H  
ATOM   2871 1HE2 GLN A 200      78.960 105.646  62.665  1.00  0.00           H  
ATOM   2872 2HE2 GLN A 200      77.965 104.372  61.872  1.00  0.00           H  
ATOM   2873  N   PHE A 201      84.237 105.452  59.569  1.00  0.00           N  
ATOM   2874  CA  PHE A 201      84.766 106.311  58.560  1.00  0.00           C  
ATOM   2875  C   PHE A 201      85.697 105.624  57.628  1.00  0.00           C  
ATOM   2876  O   PHE A 201      86.155 106.274  56.675  1.00  0.00           O  
ATOM   2877  CB  PHE A 201      85.337 107.647  59.080  1.00  0.00           C  
ATOM   2878  CG  PHE A 201      85.348 108.780  58.112  1.00  0.00           C  
ATOM   2879  CD1 PHE A 201      85.795 110.019  58.496  1.00  0.00           C  
ATOM   2880  CD2 PHE A 201      84.743 108.739  56.877  1.00  0.00           C  
ATOM   2881  CE1 PHE A 201      85.719 111.129  57.688  1.00  0.00           C  
ATOM   2882  CE2 PHE A 201      84.716 109.801  55.997  1.00  0.00           C  
ATOM   2883  CZ  PHE A 201      85.176 111.028  56.423  1.00  0.00           C  
ATOM   2884  HN  PHE A 201      84.719 105.383  60.437  1.00  0.00           H  
ATOM   2885  HA  PHE A 201      83.943 106.518  57.894  1.00  0.00           H  
ATOM   2886  HB1 PHE A 201      86.385 107.523  59.411  1.00  0.00           H  
ATOM   2887  HB2 PHE A 201      84.777 108.033  59.961  1.00  0.00           H  
ATOM   2888  HD1 PHE A 201      86.252 110.167  59.475  1.00  0.00           H  
ATOM   2889  HD2 PHE A 201      84.379 107.793  56.508  1.00  0.00           H  
ATOM   2890  HE1 PHE A 201      85.971 112.112  58.031  1.00  0.00           H  
ATOM   2891  HE2 PHE A 201      84.234 109.732  55.033  1.00  0.00           H  
ATOM   2892  HZ  PHE A 201      85.158 111.916  55.822  1.00  0.00           H  
ATOM   2893  N   GLN A 202      85.888 104.295  57.619  1.00  0.00           N  
ATOM   2894  CA  GLN A 202      86.135 103.556  56.420  1.00  0.00           C  
ATOM   2895  C   GLN A 202      84.887 103.364  55.624  1.00  0.00           C  
ATOM   2896  O   GLN A 202      84.797 103.590  54.424  1.00  0.00           O  
ATOM   2897  CB  GLN A 202      86.781 102.206  56.788  1.00  0.00           C  
ATOM   2898  CG  GLN A 202      87.093 101.318  55.592  1.00  0.00           C  
ATOM   2899  CD  GLN A 202      87.851 102.081  54.507  1.00  0.00           C  
ATOM   2900  NE2 GLN A 202      87.590 101.577  53.271  1.00  0.00           N  
ATOM   2901  OE1 GLN A 202      88.689 102.964  54.661  1.00  0.00           O  
ATOM   2902  HN  GLN A 202      85.751 103.723  58.433  1.00  0.00           H  
ATOM   2903  HA  GLN A 202      86.827 104.097  55.796  1.00  0.00           H  
ATOM   2904  HB1 GLN A 202      87.694 102.370  57.407  1.00  0.00           H  
ATOM   2905  HB2 GLN A 202      86.047 101.639  57.407  1.00  0.00           H  
ATOM   2906  HG1 GLN A 202      86.147 100.978  55.136  1.00  0.00           H  
ATOM   2907  HG2 GLN A 202      87.750 100.463  55.868  1.00  0.00           H  
ATOM   2908 1HE2 GLN A 202      88.243 101.831  52.548  1.00  0.00           H  
ATOM   2909 2HE2 GLN A 202      87.074 100.726  53.201  1.00  0.00           H  
ATOM   2910  N   HIS A 203      83.889 102.843  56.357  1.00  0.00           N  
ATOM   2911  CA  HIS A 203      82.638 102.401  55.830  1.00  0.00           C  
ATOM   2912  C   HIS A 203      81.712 103.373  55.180  1.00  0.00           C  
ATOM   2913  O   HIS A 203      81.246 103.193  54.059  1.00  0.00           O  
ATOM   2914  CB  HIS A 203      81.906 101.594  56.910  1.00  0.00           C  
ATOM   2915  CG  HIS A 203      80.789 100.722  56.414  1.00  0.00           C  
ATOM   2916  CD2 HIS A 203      80.384 100.366  55.164  1.00  0.00           C  
ATOM   2917  ND1 HIS A 203      79.900 100.265  57.372  1.00  0.00           N  
ATOM   2918  CE1 HIS A 203      79.020  99.545  56.692  1.00  0.00           C  
ATOM   2919  NE2 HIS A 203      79.250  99.615  55.359  1.00  0.00           N  
ATOM   2920  HN  HIS A 203      83.938 102.827  57.354  1.00  0.00           H  
ATOM   2921  HA  HIS A 203      82.954 101.712  55.064  1.00  0.00           H  
ATOM   2922  HB1 HIS A 203      82.618 100.870  57.352  1.00  0.00           H  
ATOM   2923  HB2 HIS A 203      81.510 102.274  57.706  1.00  0.00           H  
ATOM   2924  HD2 HIS A 203      80.888 100.653  54.258  1.00  0.00           H  
ATOM   2925  HE1 HIS A 203      78.234  98.913  57.094  1.00  0.00           H  
ATOM   2926  HE2 HIS A 203      78.613  99.278  54.662  1.00  0.00           H  
ATOM   2927  N   ILE A 204      81.535 104.583  55.740  1.00  0.00           N  
ATOM   2928  CA  ILE A 204      80.744 105.615  55.127  1.00  0.00           C  
ATOM   2929  C   ILE A 204      81.453 106.238  53.978  1.00  0.00           C  
ATOM   2930  O   ILE A 204      80.858 106.573  52.947  1.00  0.00           O  
ATOM   2931  CB  ILE A 204      80.383 106.664  56.150  1.00  0.00           C  
ATOM   2932  CG1 ILE A 204      79.313 107.608  55.572  1.00  0.00           C  
ATOM   2933  CG2 ILE A 204      81.576 107.428  56.732  1.00  0.00           C  
ATOM   2934  CD  ILE A 204      78.603 108.426  56.643  1.00  0.00           C  
ATOM   2935  HN  ILE A 204      81.887 104.847  56.631  1.00  0.00           H  
ATOM   2936  HA  ILE A 204      79.847 105.152  54.772  1.00  0.00           H  
ATOM   2937  HB  ILE A 204      79.913 106.099  56.978  1.00  0.00           H  
ATOM   2938 1HG1 ILE A 204      79.777 108.363  54.920  1.00  0.00           H  
ATOM   2939 2HG1 ILE A 204      78.549 107.046  54.985  1.00  0.00           H  
ATOM   2940 1HG2 ILE A 204      82.471 106.770  56.702  1.00  0.00           H  
ATOM   2941 2HG2 ILE A 204      81.813 108.308  56.095  1.00  0.00           H  
ATOM   2942 3HG2 ILE A 204      81.414 107.781  57.770  1.00  0.00           H  
ATOM   2943  HD1 ILE A 204      78.085 107.764  57.376  1.00  0.00           H  
ATOM   2944  HD2 ILE A 204      77.768 109.036  56.228  1.00  0.00           H  
ATOM   2945  HD3 ILE A 204      79.322 109.095  57.171  1.00  0.00           H  
ATOM   2946  N   MET A 205      82.788 106.282  54.123  1.00  0.00           N  
ATOM   2947  CA  MET A 205      83.696 106.808  53.155  1.00  0.00           C  
ATOM   2948  C   MET A 205      83.534 106.133  51.837  1.00  0.00           C  
ATOM   2949  O   MET A 205      83.276 106.730  50.796  1.00  0.00           O  
ATOM   2950  CB  MET A 205      85.183 106.641  53.539  1.00  0.00           C  
ATOM   2951  CG  MET A 205      86.094 107.796  53.131  1.00  0.00           C  
ATOM   2952  SD  MET A 205      86.420 107.956  51.345  1.00  0.00           S  
ATOM   2953  CE  MET A 205      87.203 106.319  51.224  1.00  0.00           C  
ATOM   2954  HN  MET A 205      83.199 105.925  54.958  1.00  0.00           H  
ATOM   2955  HA  MET A 205      83.510 107.852  52.971  1.00  0.00           H  
ATOM   2956  HB1 MET A 205      85.687 105.671  53.352  1.00  0.00           H  
ATOM   2957  HB2 MET A 205      85.089 106.647  54.647  1.00  0.00           H  
ATOM   2958  HG1 MET A 205      85.675 108.727  53.574  1.00  0.00           H  
ATOM   2959  HG2 MET A 205      87.079 107.701  53.645  1.00  0.00           H  
ATOM   2960  HE1 MET A 205      86.515 105.460  51.353  1.00  0.00           H  
ATOM   2961  HE2 MET A 205      87.963 106.266  52.039  1.00  0.00           H  
ATOM   2962  HE3 MET A 205      87.749 106.311  50.260  1.00  0.00           H  
ATOM   2963  N   VAL A 206      83.685 104.799  51.893  1.00  0.00           N  
ATOM   2964  CA  VAL A 206      83.685 104.000  50.712  1.00  0.00           C  
ATOM   2965  C   VAL A 206      82.312 103.522  50.402  1.00  0.00           C  
ATOM   2966  O   VAL A 206      82.028 103.044  49.314  1.00  0.00           O  
ATOM   2967  CB  VAL A 206      84.668 102.885  50.920  1.00  0.00           C  
ATOM   2968  CG1 VAL A 206      84.991 102.274  49.536  1.00  0.00           C  
ATOM   2969  CG2 VAL A 206      84.066 101.813  51.843  1.00  0.00           C  
ATOM   2970  HN  VAL A 206      84.019 104.337  52.710  1.00  0.00           H  
ATOM   2971  HA  VAL A 206      84.023 104.643  49.915  1.00  0.00           H  
ATOM   2972  HB  VAL A 206      85.584 103.313  51.380  1.00  0.00           H  
ATOM   2973 1HG1 VAL A 206      84.134 101.691  49.149  1.00  0.00           H  
ATOM   2974 2HG1 VAL A 206      85.873 101.597  49.607  1.00  0.00           H  
ATOM   2975 3HG1 VAL A 206      85.267 103.050  48.797  1.00  0.00           H  
ATOM   2976 1HG2 VAL A 206      83.485 102.241  52.690  1.00  0.00           H  
ATOM   2977 2HG2 VAL A 206      83.358 101.148  51.297  1.00  0.00           H  
ATOM   2978 3HG2 VAL A 206      84.866 101.146  52.235  1.00  0.00           H  
ATOM   2979  N   GLY A 207      81.361 103.688  51.345  1.00  0.00           N  
ATOM   2980  CA  GLY A 207      79.974 103.335  51.302  1.00  0.00           C  
ATOM   2981  C   GLY A 207      79.255 104.118  50.262  1.00  0.00           C  
ATOM   2982  O   GLY A 207      78.606 103.588  49.357  1.00  0.00           O  
ATOM   2983  HN  GLY A 207      81.657 104.091  52.214  1.00  0.00           H  
ATOM   2984  HA1 GLY A 207      79.900 102.305  50.965  1.00  0.00           H  
ATOM   2985  HA2 GLY A 207      79.517 103.510  52.264  1.00  0.00           H  
ATOM   2986  N   LEU A 208      79.415 105.457  50.310  1.00  0.00           N  
ATOM   2987  CA  LEU A 208      78.827 106.272  49.287  1.00  0.00           C  
ATOM   2988  C   LEU A 208      79.556 107.553  49.082  1.00  0.00           C  
ATOM   2989  O   LEU A 208      79.496 107.975  47.932  1.00  0.00           O  
ATOM   2990  CB  LEU A 208      77.325 106.495  49.505  1.00  0.00           C  
ATOM   2991  CG  LEU A 208      76.617 107.378  48.464  1.00  0.00           C  
ATOM   2992  CD1 LEU A 208      75.200 107.648  48.996  1.00  0.00           C  
ATOM   2993  CD2 LEU A 208      76.637 106.752  47.059  1.00  0.00           C  
ATOM   2994  HN  LEU A 208      79.798 105.926  51.108  1.00  0.00           H  
ATOM   2995  HA  LEU A 208      78.884 105.763  48.338  1.00  0.00           H  
ATOM   2996  HB1 LEU A 208      77.108 106.951  50.493  1.00  0.00           H  
ATOM   2997  HB2 LEU A 208      76.871 105.482  49.428  1.00  0.00           H  
ATOM   2998  HG  LEU A 208      77.063 108.388  48.348  1.00  0.00           H  
ATOM   2999 1HD1 LEU A 208      74.617 106.697  49.000  1.00  0.00           H  
ATOM   3000 2HD1 LEU A 208      75.266 108.008  50.046  1.00  0.00           H  
ATOM   3001 3HD1 LEU A 208      74.654 108.447  48.464  1.00  0.00           H  
ATOM   3002 1HD2 LEU A 208      76.262 105.715  47.195  1.00  0.00           H  
ATOM   3003 2HD2 LEU A 208      77.646 106.821  46.592  1.00  0.00           H  
ATOM   3004 3HD2 LEU A 208      75.936 107.271  46.372  1.00  0.00           H  
ATOM   3005  N   ILE A 209      80.279 108.187  50.025  1.00  0.00           N  
ATOM   3006  CA  ILE A 209      80.877 109.431  49.642  1.00  0.00           C  
ATOM   3007  C   ILE A 209      81.864 109.396  48.539  1.00  0.00           C  
ATOM   3008  O   ILE A 209      81.713 110.133  47.569  1.00  0.00           O  
ATOM   3009  CB  ILE A 209      81.310 110.270  50.812  1.00  0.00           C  
ATOM   3010  CG1 ILE A 209      81.927 111.598  50.348  1.00  0.00           C  
ATOM   3011  CG2 ILE A 209      82.299 109.498  51.698  1.00  0.00           C  
ATOM   3012  CD  ILE A 209      82.079 112.724  51.380  1.00  0.00           C  
ATOM   3013  HN  ILE A 209      80.369 107.803  50.937  1.00  0.00           H  
ATOM   3014  HA  ILE A 209      80.056 110.044  49.289  1.00  0.00           H  
ATOM   3015  HB  ILE A 209      80.430 110.560  51.439  1.00  0.00           H  
ATOM   3016 1HG1 ILE A 209      81.320 112.028  49.515  1.00  0.00           H  
ATOM   3017 2HG1 ILE A 209      82.953 111.399  49.992  1.00  0.00           H  
ATOM   3018 1HG2 ILE A 209      82.640 110.079  52.579  1.00  0.00           H  
ATOM   3019 2HG2 ILE A 209      83.158 109.163  51.079  1.00  0.00           H  
ATOM   3020 3HG2 ILE A 209      81.778 108.586  52.053  1.00  0.00           H  
ATOM   3021  HD1 ILE A 209      82.799 113.482  51.006  1.00  0.00           H  
ATOM   3022  HD2 ILE A 209      81.110 113.179  51.657  1.00  0.00           H  
ATOM   3023  HD3 ILE A 209      82.555 112.320  52.296  1.00  0.00           H  
ATOM   3024  N   LEU A 210      82.823 108.443  48.546  1.00  0.00           N  
ATOM   3025  CA  LEU A 210      83.666 108.183  47.418  1.00  0.00           C  
ATOM   3026  C   LEU A 210      82.918 107.726  46.215  1.00  0.00           C  
ATOM   3027  O   LEU A 210      83.176 108.371  45.204  1.00  0.00           O  
ATOM   3028  CB  LEU A 210      84.840 107.294  47.838  1.00  0.00           C  
ATOM   3029  CG  LEU A 210      85.751 106.849  46.674  1.00  0.00           C  
ATOM   3030  CD1 LEU A 210      86.726 105.741  47.102  1.00  0.00           C  
ATOM   3031  CD2 LEU A 210      86.473 107.961  45.908  1.00  0.00           C  
ATOM   3032  HN  LEU A 210      82.912 107.849  49.342  1.00  0.00           H  
ATOM   3033  HA  LEU A 210      84.072 109.140  47.127  1.00  0.00           H  
ATOM   3034  HB1 LEU A 210      85.496 107.810  48.573  1.00  0.00           H  
ATOM   3035  HB2 LEU A 210      84.380 106.408  48.332  1.00  0.00           H  
ATOM   3036  HG  LEU A 210      85.092 106.290  45.981  1.00  0.00           H  
ATOM   3037 1HD1 LEU A 210      87.531 106.160  47.749  1.00  0.00           H  
ATOM   3038 2HD1 LEU A 210      87.184 105.361  46.166  1.00  0.00           H  
ATOM   3039 3HD1 LEU A 210      86.279 104.895  47.668  1.00  0.00           H  
ATOM   3040 1HD2 LEU A 210      85.715 108.754  45.700  1.00  0.00           H  
ATOM   3041 2HD2 LEU A 210      87.284 108.445  46.483  1.00  0.00           H  
ATOM   3042 3HD2 LEU A 210      86.889 107.622  44.934  1.00  0.00           H  
ATOM   3043  N   PRO A 211      82.001 106.797  46.161  1.00  0.00           N  
ATOM   3044  CA  PRO A 211      81.031 106.682  45.120  1.00  0.00           C  
ATOM   3045  C   PRO A 211      80.349 107.903  44.608  1.00  0.00           C  
ATOM   3046  O   PRO A 211      80.504 108.226  43.430  1.00  0.00           O  
ATOM   3047  CB  PRO A 211      80.168 105.485  45.535  1.00  0.00           C  
ATOM   3048  CG  PRO A 211      81.241 104.570  46.144  1.00  0.00           C  
ATOM   3049  CD  PRO A 211      82.081 105.570  46.942  1.00  0.00           C  
ATOM   3050  HA  PRO A 211      81.649 106.404  44.284  1.00  0.00           H  
ATOM   3051  HB1 PRO A 211      79.502 105.804  46.363  1.00  0.00           H  
ATOM   3052  HB2 PRO A 211      79.568 105.029  44.726  1.00  0.00           H  
ATOM   3053  HG1 PRO A 211      81.792 104.091  45.304  1.00  0.00           H  
ATOM   3054  HG2 PRO A 211      80.713 103.810  46.767  1.00  0.00           H  
ATOM   3055  HD1 PRO A 211      81.599 105.722  47.931  1.00  0.00           H  
ATOM   3056  HD2 PRO A 211      83.121 105.180  47.007  1.00  0.00           H  
ATOM   3057  N   GLY A 212      79.665 108.710  45.431  1.00  0.00           N  
ATOM   3058  CA  GLY A 212      79.132 109.986  45.060  1.00  0.00           C  
ATOM   3059  C   GLY A 212      80.081 110.900  44.361  1.00  0.00           C  
ATOM   3060  O   GLY A 212      79.864 111.523  43.335  1.00  0.00           O  
ATOM   3061  HN  GLY A 212      79.662 108.452  46.397  1.00  0.00           H  
ATOM   3062  HA1 GLY A 212      78.869 110.543  45.938  1.00  0.00           H  
ATOM   3063  HA2 GLY A 212      78.293 109.847  44.391  1.00  0.00           H  
ATOM   3064  N   ILE A 213      81.324 110.942  44.877  1.00  0.00           N  
ATOM   3065  CA  ILE A 213      82.433 111.702  44.366  1.00  0.00           C  
ATOM   3066  C   ILE A 213      82.967 111.167  43.091  1.00  0.00           C  
ATOM   3067  O   ILE A 213      83.112 111.863  42.093  1.00  0.00           O  
ATOM   3068  CB  ILE A 213      83.403 111.839  45.498  1.00  0.00           C  
ATOM   3069  CG1 ILE A 213      82.877 112.976  46.394  1.00  0.00           C  
ATOM   3070  CG2 ILE A 213      84.795 112.189  44.946  1.00  0.00           C  
ATOM   3071  CD  ILE A 213      83.707 113.162  47.667  1.00  0.00           C  
ATOM   3072  HN  ILE A 213      81.436 110.523  45.773  1.00  0.00           H  
ATOM   3073  HA  ILE A 213      82.017 112.690  44.241  1.00  0.00           H  
ATOM   3074  HB  ILE A 213      83.492 110.925  46.120  1.00  0.00           H  
ATOM   3075 1HG1 ILE A 213      82.765 113.932  45.849  1.00  0.00           H  
ATOM   3076 2HG1 ILE A 213      81.871 112.665  46.757  1.00  0.00           H  
ATOM   3077 1HG2 ILE A 213      85.433 112.665  45.730  1.00  0.00           H  
ATOM   3078 2HG2 ILE A 213      85.310 111.314  44.496  1.00  0.00           H  
ATOM   3079 3HG2 ILE A 213      84.722 112.955  44.148  1.00  0.00           H  
ATOM   3080  HD1 ILE A 213      83.053 113.632  48.432  1.00  0.00           H  
ATOM   3081  HD2 ILE A 213      84.614 113.768  47.455  1.00  0.00           H  
ATOM   3082  HD3 ILE A 213      84.027 112.154  48.001  1.00  0.00           H  
ATOM   3083  N   VAL A 214      83.192 109.837  42.996  1.00  0.00           N  
ATOM   3084  CA  VAL A 214      83.678 109.159  41.839  1.00  0.00           C  
ATOM   3085  C   VAL A 214      82.706 109.125  40.704  1.00  0.00           C  
ATOM   3086  O   VAL A 214      83.015 109.247  39.522  1.00  0.00           O  
ATOM   3087  CB  VAL A 214      84.241 107.816  42.185  1.00  0.00           C  
ATOM   3088  CG1 VAL A 214      85.455 107.552  41.291  1.00  0.00           C  
ATOM   3089  CG2 VAL A 214      83.281 106.629  42.022  1.00  0.00           C  
ATOM   3090  HN  VAL A 214      82.983 109.342  43.838  1.00  0.00           H  
ATOM   3091  HA  VAL A 214      84.553 109.729  41.583  1.00  0.00           H  
ATOM   3092  HB  VAL A 214      84.653 107.793  43.213  1.00  0.00           H  
ATOM   3093 1HG1 VAL A 214      85.900 106.577  41.591  1.00  0.00           H  
ATOM   3094 2HG1 VAL A 214      85.275 107.435  40.198  1.00  0.00           H  
ATOM   3095 3HG1 VAL A 214      86.217 108.353  41.407  1.00  0.00           H  
ATOM   3096 1HG2 VAL A 214      83.759 105.675  42.336  1.00  0.00           H  
ATOM   3097 2HG2 VAL A 214      82.250 106.749  42.420  1.00  0.00           H  
ATOM   3098 3HG2 VAL A 214      83.161 106.489  40.928  1.00  0.00           H  
ATOM   3099  N   ILE A 215      81.417 108.940  41.054  1.00  0.00           N  
ATOM   3100  CA  ILE A 215      80.402 108.872  40.045  1.00  0.00           C  
ATOM   3101  C   ILE A 215      80.264 110.209  39.405  1.00  0.00           C  
ATOM   3102  O   ILE A 215      80.186 110.417  38.197  1.00  0.00           O  
ATOM   3103  CB  ILE A 215      79.138 108.255  40.561  1.00  0.00           C  
ATOM   3104  CG1 ILE A 215      78.374 107.619  39.390  1.00  0.00           C  
ATOM   3105  CG2 ILE A 215      78.300 109.270  41.347  1.00  0.00           C  
ATOM   3106  CD  ILE A 215      77.576 106.397  39.867  1.00  0.00           C  
ATOM   3107  HN  ILE A 215      81.197 108.870  42.025  1.00  0.00           H  
ATOM   3108  HA  ILE A 215      80.735 108.172  39.292  1.00  0.00           H  
ATOM   3109  HB  ILE A 215      79.429 107.455  41.269  1.00  0.00           H  
ATOM   3110 1HG1 ILE A 215      77.666 108.343  38.919  1.00  0.00           H  
ATOM   3111 2HG1 ILE A 215      79.032 107.251  38.573  1.00  0.00           H  
ATOM   3112 1HG2 ILE A 215      78.945 109.803  42.080  1.00  0.00           H  
ATOM   3113 2HG2 ILE A 215      77.840 110.062  40.716  1.00  0.00           H  
ATOM   3114 3HG2 ILE A 215      77.470 108.794  41.920  1.00  0.00           H  
ATOM   3115  HD1 ILE A 215      78.135 105.446  39.990  1.00  0.00           H  
ATOM   3116  HD2 ILE A 215      76.798 106.258  39.085  1.00  0.00           H  
ATOM   3117  HD3 ILE A 215      77.027 106.700  40.782  1.00  0.00           H  
ATOM   3118  N   LEU A 216      80.418 111.256  40.237  1.00  0.00           N  
ATOM   3119  CA  LEU A 216      80.524 112.600  39.762  1.00  0.00           C  
ATOM   3120  C   LEU A 216      81.824 113.099  39.244  1.00  0.00           C  
ATOM   3121  O   LEU A 216      81.932 114.108  38.556  1.00  0.00           O  
ATOM   3122  CB  LEU A 216      80.034 113.602  40.819  1.00  0.00           C  
ATOM   3123  CG  LEU A 216      78.539 113.624  41.185  1.00  0.00           C  
ATOM   3124  CD1 LEU A 216      78.284 114.703  42.242  1.00  0.00           C  
ATOM   3125  CD2 LEU A 216      77.754 113.901  39.886  1.00  0.00           C  
ATOM   3126  HN  LEU A 216      80.559 111.107  41.221  1.00  0.00           H  
ATOM   3127  HA  LEU A 216      79.857 112.740  38.918  1.00  0.00           H  
ATOM   3128  HB1 LEU A 216      80.598 113.496  41.769  1.00  0.00           H  
ATOM   3129  HB2 LEU A 216      80.346 114.634  40.543  1.00  0.00           H  
ATOM   3130  HG  LEU A 216      78.182 112.632  41.535  1.00  0.00           H  
ATOM   3131 1HD1 LEU A 216      78.748 114.426  43.213  1.00  0.00           H  
ATOM   3132 2HD1 LEU A 216      78.669 115.673  41.857  1.00  0.00           H  
ATOM   3133 3HD1 LEU A 216      77.205 114.734  42.505  1.00  0.00           H  
ATOM   3134 1HD2 LEU A 216      77.783 113.053  39.175  1.00  0.00           H  
ATOM   3135 2HD2 LEU A 216      78.147 114.862  39.482  1.00  0.00           H  
ATOM   3136 3HD2 LEU A 216      76.694 114.095  40.157  1.00  0.00           H  
ATOM   3137  N   SER A 217      82.941 112.394  39.530  1.00  0.00           N  
ATOM   3138  CA  SER A 217      84.225 112.620  38.936  1.00  0.00           C  
ATOM   3139  C   SER A 217      84.217 112.140  37.523  1.00  0.00           C  
ATOM   3140  O   SER A 217      84.548 112.932  36.640  1.00  0.00           O  
ATOM   3141  CB  SER A 217      85.389 112.008  39.721  1.00  0.00           C  
ATOM   3142  OG  SER A 217      85.497 112.668  40.971  1.00  0.00           O  
ATOM   3143  HN  SER A 217      82.891 111.648  40.189  1.00  0.00           H  
ATOM   3144  HA  SER A 217      84.463 113.669  38.891  1.00  0.00           H  
ATOM   3145  HB1 SER A 217      86.366 112.232  39.246  1.00  0.00           H  
ATOM   3146  HB2 SER A 217      85.281 110.923  39.916  1.00  0.00           H  
ATOM   3147  HG1 SER A 217      84.654 112.541  41.402  1.00  0.00           H  
ATOM   3148  N   CYS A 218      83.749 110.920  37.217  1.00  0.00           N  
ATOM   3149  CA  CYS A 218      83.521 110.482  35.873  1.00  0.00           C  
ATOM   3150  C   CYS A 218      82.443 111.247  35.177  1.00  0.00           C  
ATOM   3151  O   CYS A 218      82.617 111.739  34.068  1.00  0.00           O  
ATOM   3152  CB  CYS A 218      83.438 108.948  35.751  1.00  0.00           C  
ATOM   3153  SG  CYS A 218      82.361 108.056  36.906  1.00  0.00           S  
ATOM   3154  HN  CYS A 218      83.463 110.300  37.951  1.00  0.00           H  
ATOM   3155  HA  CYS A 218      84.420 110.677  35.327  1.00  0.00           H  
ATOM   3156  HB1 CYS A 218      83.310 108.635  34.701  1.00  0.00           H  
ATOM   3157  HB2 CYS A 218      84.487 108.621  35.916  1.00  0.00           H  
ATOM   3158  HG1 CYS A 218      83.098 108.283  37.983  1.00  0.00           H  
ATOM   3159  N   TYR A 219      81.298 111.503  35.839  1.00  0.00           N  
ATOM   3160  CA  TYR A 219      80.358 112.405  35.260  1.00  0.00           C  
ATOM   3161  C   TYR A 219      80.858 113.797  35.051  1.00  0.00           C  
ATOM   3162  O   TYR A 219      80.559 114.347  33.994  1.00  0.00           O  
ATOM   3163  CB  TYR A 219      78.995 112.448  35.967  1.00  0.00           C  
ATOM   3164  CG  TYR A 219      77.933 111.487  35.541  1.00  0.00           C  
ATOM   3165  CD1 TYR A 219      77.289 111.624  34.336  1.00  0.00           C  
ATOM   3166  CD2 TYR A 219      77.398 110.616  36.468  1.00  0.00           C  
ATOM   3167  CE1 TYR A 219      76.097 111.011  34.064  1.00  0.00           C  
ATOM   3168  CE2 TYR A 219      76.233 109.937  36.192  1.00  0.00           C  
ATOM   3169  CZ  TYR A 219      75.552 110.208  35.029  1.00  0.00           C  
ATOM   3170  OH  TYR A 219      74.404 109.452  34.707  1.00  0.00           O  
ATOM   3171  HN  TYR A 219      81.101 111.150  36.750  1.00  0.00           H  
ATOM   3172  HA  TYR A 219      80.205 112.024  34.258  1.00  0.00           H  
ATOM   3173  HB1 TYR A 219      79.239 112.402  37.042  1.00  0.00           H  
ATOM   3174  HB2 TYR A 219      78.513 113.445  35.853  1.00  0.00           H  
ATOM   3175  HD1 TYR A 219      77.708 112.377  33.688  1.00  0.00           H  
ATOM   3176  HD2 TYR A 219      77.849 110.517  37.443  1.00  0.00           H  
ATOM   3177  HE1 TYR A 219      75.526 111.199  33.161  1.00  0.00           H  
ATOM   3178  HE2 TYR A 219      75.818 109.343  36.998  1.00  0.00           H  
ATOM   3179  HH  TYR A 219      74.274 108.697  35.294  1.00  0.00           H  
ATOM   3180  N   CYS A 220      81.577 114.462  35.972  1.00  0.00           N  
ATOM   3181  CA  CYS A 220      82.037 115.770  35.638  1.00  0.00           C  
ATOM   3182  C   CYS A 220      83.025 115.933  34.530  1.00  0.00           C  
ATOM   3183  O   CYS A 220      83.048 117.007  33.939  1.00  0.00           O  
ATOM   3184  CB  CYS A 220      82.524 116.522  36.889  1.00  0.00           C  
ATOM   3185  SG  CYS A 220      82.493 118.323  36.655  1.00  0.00           S  
ATOM   3186  HN  CYS A 220      81.914 114.051  36.818  1.00  0.00           H  
ATOM   3187  HA  CYS A 220      81.141 116.286  35.318  1.00  0.00           H  
ATOM   3188  HB1 CYS A 220      83.517 116.134  37.230  1.00  0.00           H  
ATOM   3189  HB2 CYS A 220      81.827 116.301  37.716  1.00  0.00           H  
ATOM   3190  HG1 CYS A 220      82.832 118.492  37.920  1.00  0.00           H  
ATOM   3191  N   ILE A 221      83.734 114.852  34.152  1.00  0.00           N  
ATOM   3192  CA  ILE A 221      84.650 114.799  33.050  1.00  0.00           C  
ATOM   3193  C   ILE A 221      83.860 114.412  31.848  1.00  0.00           C  
ATOM   3194  O   ILE A 221      84.389 114.424  30.730  1.00  0.00           O  
ATOM   3195  CB  ILE A 221      85.849 113.934  33.341  1.00  0.00           C  
ATOM   3196  CG1 ILE A 221      87.043 114.369  32.476  1.00  0.00           C  
ATOM   3197  CG2 ILE A 221      85.524 112.442  33.183  1.00  0.00           C  
ATOM   3198  CD  ILE A 221      87.680 115.659  32.966  1.00  0.00           C  
ATOM   3199  HN  ILE A 221      83.687 114.025  34.703  1.00  0.00           H  
ATOM   3200  HA  ILE A 221      84.915 115.828  32.888  1.00  0.00           H  
ATOM   3201  HB  ILE A 221      86.121 114.123  34.394  1.00  0.00           H  
ATOM   3202 1HG1 ILE A 221      86.761 114.439  31.405  1.00  0.00           H  
ATOM   3203 2HG1 ILE A 221      87.811 113.568  32.554  1.00  0.00           H  
ATOM   3204 1HG2 ILE A 221      84.816 112.093  33.962  1.00  0.00           H  
ATOM   3205 2HG2 ILE A 221      85.153 112.279  32.146  1.00  0.00           H  
ATOM   3206 3HG2 ILE A 221      86.493 111.896  33.252  1.00  0.00           H  
ATOM   3207  HD1 ILE A 221      88.065 115.540  34.003  1.00  0.00           H  
ATOM   3208  HD2 ILE A 221      86.932 116.483  33.001  1.00  0.00           H  
ATOM   3209  HD3 ILE A 221      88.487 115.981  32.272  1.00  0.00           H  
ATOM   3210  N   ILE A 222      82.546 114.126  31.935  1.00  0.00           N  
ATOM   3211  CA  ILE A 222      81.699 113.899  30.812  1.00  0.00           C  
ATOM   3212  C   ILE A 222      80.677 114.965  30.581  1.00  0.00           C  
ATOM   3213  O   ILE A 222      80.445 115.323  29.428  1.00  0.00           O  
ATOM   3214  CB  ILE A 222      81.029 112.560  30.915  1.00  0.00           C  
ATOM   3215  CG1 ILE A 222      81.392 111.688  29.696  1.00  0.00           C  
ATOM   3216  CG2 ILE A 222      79.561 112.523  31.337  1.00  0.00           C  
ATOM   3217  CD  ILE A 222      81.101 110.206  29.876  1.00  0.00           C  
ATOM   3218  HN  ILE A 222      82.080 114.078  32.810  1.00  0.00           H  
ATOM   3219  HA  ILE A 222      82.291 113.819  29.907  1.00  0.00           H  
ATOM   3220  HB  ILE A 222      81.460 112.058  31.807  1.00  0.00           H  
ATOM   3221 1HG1 ILE A 222      80.927 112.134  28.781  1.00  0.00           H  
ATOM   3222 2HG1 ILE A 222      82.497 111.831  29.614  1.00  0.00           H  
ATOM   3223 1HG2 ILE A 222      79.310 113.069  32.267  1.00  0.00           H  
ATOM   3224 2HG2 ILE A 222      79.337 111.447  31.486  1.00  0.00           H  
ATOM   3225 3HG2 ILE A 222      78.871 112.873  30.524  1.00  0.00           H  
ATOM   3226  HD1 ILE A 222      80.016 109.927  29.873  1.00  0.00           H  
ATOM   3227  HD2 ILE A 222      81.568 109.869  30.819  1.00  0.00           H  
ATOM   3228  HD3 ILE A 222      81.565 109.610  29.067  1.00  0.00           H  
ATOM   3229  N   ILE A 223      80.131 115.543  31.661  1.00  0.00           N  
ATOM   3230  CA  ILE A 223      79.135 116.555  31.758  1.00  0.00           C  
ATOM   3231  C   ILE A 223      79.517 117.829  31.091  1.00  0.00           C  
ATOM   3232  O   ILE A 223      78.639 118.546  30.606  1.00  0.00           O  
ATOM   3233  CB  ILE A 223      78.824 116.775  33.213  1.00  0.00           C  
ATOM   3234  CG1 ILE A 223      77.777 115.743  33.670  1.00  0.00           C  
ATOM   3235  CG2 ILE A 223      78.463 118.218  33.580  1.00  0.00           C  
ATOM   3236  CD  ILE A 223      76.393 115.994  33.086  1.00  0.00           C  
ATOM   3237  HN  ILE A 223      80.458 115.090  32.496  1.00  0.00           H  
ATOM   3238  HA  ILE A 223      78.305 116.252  31.134  1.00  0.00           H  
ATOM   3239  HB  ILE A 223      79.710 116.566  33.848  1.00  0.00           H  
ATOM   3240 1HG1 ILE A 223      77.644 115.796  34.771  1.00  0.00           H  
ATOM   3241 2HG1 ILE A 223      78.151 114.727  33.425  1.00  0.00           H  
ATOM   3242 1HG2 ILE A 223      78.152 118.303  34.645  1.00  0.00           H  
ATOM   3243 2HG2 ILE A 223      79.386 118.833  33.480  1.00  0.00           H  
ATOM   3244 3HG2 ILE A 223      77.680 118.620  32.894  1.00  0.00           H  
ATOM   3245  HD1 ILE A 223      76.464 116.068  31.973  1.00  0.00           H  
ATOM   3246  HD2 ILE A 223      76.042 116.951  33.517  1.00  0.00           H  
ATOM   3247  HD3 ILE A 223      75.696 115.151  33.303  1.00  0.00           H  
ATOM   3248  N   SER A 224      80.810 118.221  31.130  1.00  0.00           N  
ATOM   3249  CA  SER A 224      81.286 119.490  30.668  1.00  0.00           C  
ATOM   3250  C   SER A 224      80.899 119.884  29.281  1.00  0.00           C  
ATOM   3251  O   SER A 224      80.346 120.959  29.084  1.00  0.00           O  
ATOM   3252  CB  SER A 224      82.799 119.647  30.906  1.00  0.00           C  
ATOM   3253  OG  SER A 224      83.566 118.530  30.517  1.00  0.00           O  
ATOM   3254  HN  SER A 224      81.529 117.599  31.408  1.00  0.00           H  
ATOM   3255  HA  SER A 224      80.734 120.199  31.269  1.00  0.00           H  
ATOM   3256  HB1 SER A 224      83.197 120.500  30.323  1.00  0.00           H  
ATOM   3257  HB2 SER A 224      82.922 119.926  31.976  1.00  0.00           H  
ATOM   3258  HG1 SER A 224      84.126 118.331  31.278  1.00  0.00           H  
ATOM   3259  N   LYS A 225      81.096 119.009  28.281  1.00  0.00           N  
ATOM   3260  CA  LYS A 225      80.210 118.946  27.158  1.00  0.00           C  
ATOM   3261  C   LYS A 225      79.859 117.520  26.894  1.00  0.00           C  
ATOM   3262  O   LYS A 225      80.639 116.662  26.480  1.00  0.00           O  
ATOM   3263  CB  LYS A 225      80.787 119.510  25.851  1.00  0.00           C  
ATOM   3264  CG  LYS A 225      80.975 121.032  25.837  1.00  0.00           C  
ATOM   3265  CD  LYS A 225      81.800 121.581  24.675  1.00  0.00           C  
ATOM   3266  CE  LYS A 225      83.049 120.836  24.183  1.00  0.00           C  
ATOM   3267  NZ  LYS A 225      84.171 121.095  25.110  1.00  0.00           N1+
ATOM   3268  HN  LYS A 225      81.703 118.221  28.366  1.00  0.00           H  
ATOM   3269  HA  LYS A 225      79.326 119.488  27.465  1.00  0.00           H  
ATOM   3270  HB1 LYS A 225      80.115 119.263  25.006  1.00  0.00           H  
ATOM   3271  HB2 LYS A 225      81.802 119.063  25.732  1.00  0.00           H  
ATOM   3272  HG1 LYS A 225      81.422 121.315  26.821  1.00  0.00           H  
ATOM   3273  HG2 LYS A 225      80.034 121.601  25.721  1.00  0.00           H  
ATOM   3274  HD1 LYS A 225      81.152 121.643  23.765  1.00  0.00           H  
ATOM   3275  HD2 LYS A 225      82.121 122.598  24.966  1.00  0.00           H  
ATOM   3276  HE1 LYS A 225      82.821 119.748  24.139  1.00  0.00           H  
ATOM   3277  HE2 LYS A 225      83.339 121.172  23.164  1.00  0.00           H  
ATOM   3278  HZ1 LYS A 225      84.555 122.049  25.008  1.00  0.00           H  
ATOM   3279  HZ2 LYS A 225      83.923 121.026  26.118  1.00  0.00           H  
ATOM   3280  HZ3 LYS A 225      84.977 120.470  24.886  1.00  0.00           H  
ATOM   3281  N   LEU A 226      78.574 117.174  27.128  1.00  0.00           N  
ATOM   3282  CA  LEU A 226      78.190 115.798  27.080  1.00  0.00           C  
ATOM   3283  C   LEU A 226      78.077 115.294  25.683  1.00  0.00           C  
ATOM   3284  O   LEU A 226      77.197 115.642  24.905  1.00  0.00           O  
ATOM   3285  CB  LEU A 226      76.887 115.583  27.873  1.00  0.00           C  
ATOM   3286  CG  LEU A 226      76.892 114.337  28.775  1.00  0.00           C  
ATOM   3287  CD1 LEU A 226      75.556 114.284  29.529  1.00  0.00           C  
ATOM   3288  CD2 LEU A 226      77.187 112.995  28.084  1.00  0.00           C  
ATOM   3289  HN  LEU A 226      77.876 117.829  27.376  1.00  0.00           H  
ATOM   3290  HA  LEU A 226      78.938 115.152  27.514  1.00  0.00           H  
ATOM   3291  HB1 LEU A 226      76.755 116.480  28.518  1.00  0.00           H  
ATOM   3292  HB2 LEU A 226      75.974 115.580  27.240  1.00  0.00           H  
ATOM   3293  HG  LEU A 226      77.743 114.406  29.488  1.00  0.00           H  
ATOM   3294 1HD1 LEU A 226      75.400 115.248  30.058  1.00  0.00           H  
ATOM   3295 2HD1 LEU A 226      75.584 113.465  30.282  1.00  0.00           H  
ATOM   3296 3HD1 LEU A 226      74.733 114.090  28.803  1.00  0.00           H  
ATOM   3297 1HD2 LEU A 226      77.032 112.064  28.672  1.00  0.00           H  
ATOM   3298 2HD2 LEU A 226      76.588 112.898  27.154  1.00  0.00           H  
ATOM   3299 3HD2 LEU A 226      78.234 112.959  27.726  1.00  0.00           H  
ATOM   3300  N   SER A 227      78.990 114.454  25.156  1.00  0.00           N  
ATOM   3301  CA  SER A 227      79.182 114.287  23.743  1.00  0.00           C  
ATOM   3302  C   SER A 227      79.051 112.848  23.369  1.00  0.00           C  
ATOM   3303  O   SER A 227      79.993 112.108  23.065  1.00  0.00           O  
ATOM   3304  CB  SER A 227      80.546 114.884  23.373  1.00  0.00           C  
ATOM   3305  OG  SER A 227      80.711 115.038  21.968  1.00  0.00           O  
ATOM   3306  HN  SER A 227      79.741 114.258  25.772  1.00  0.00           H  
ATOM   3307  HA  SER A 227      78.466 114.817  23.134  1.00  0.00           H  
ATOM   3308  HB1 SER A 227      81.403 114.254  23.701  1.00  0.00           H  
ATOM   3309  HB2 SER A 227      80.650 115.868  23.877  1.00  0.00           H  
ATOM   3310  HG1 SER A 227      80.248 115.849  21.750  1.00  0.00           H  
ATOM   3311  N   HIS A 228      77.798 112.373  23.307  1.00  0.00           N  
ATOM   3312  CA  HIS A 228      77.505 111.088  22.744  1.00  0.00           C  
ATOM   3313  C   HIS A 228      77.120 111.211  21.313  1.00  0.00           C  
ATOM   3314  O   HIS A 228      76.555 112.205  20.855  1.00  0.00           O  
ATOM   3315  CB  HIS A 228      76.508 110.368  23.664  1.00  0.00           C  
ATOM   3316  CG  HIS A 228      75.166 111.039  23.752  1.00  0.00           C  
ATOM   3317  CD2 HIS A 228      74.724 111.854  24.749  1.00  0.00           C  
ATOM   3318  ND1 HIS A 228      74.111 110.592  22.990  1.00  0.00           N  
ATOM   3319  CE1 HIS A 228      73.052 111.215  23.472  1.00  0.00           C  
ATOM   3320  NE2 HIS A 228      73.375 112.012  24.516  1.00  0.00           N  
ATOM   3321  HN  HIS A 228      77.010 112.957  23.484  1.00  0.00           H  
ATOM   3322  HA  HIS A 228      78.435 110.561  22.656  1.00  0.00           H  
ATOM   3323  HB1 HIS A 228      76.477 109.297  23.365  1.00  0.00           H  
ATOM   3324  HB2 HIS A 228      76.985 110.320  24.661  1.00  0.00           H  
ATOM   3325  HD2 HIS A 228      75.273 112.316  25.561  1.00  0.00           H  
ATOM   3326  HE1 HIS A 228      72.077 111.066  23.006  1.00  0.00           H  
ATOM   3327  HE2 HIS A 228      72.792 112.708  24.952  1.00  0.00           H  
ATOM   3328  N   SER A 229      77.479 110.197  20.521  1.00  0.00           N  
ATOM   3329  CA  SER A 229      77.187 110.215  19.117  1.00  0.00           C  
ATOM   3330  C   SER A 229      76.172 109.168  18.820  1.00  0.00           C  
ATOM   3331  O   SER A 229      74.984 109.479  18.818  1.00  0.00           O  
ATOM   3332  CB  SER A 229      78.413 110.174  18.188  1.00  0.00           C  
ATOM   3333  OG  SER A 229      79.004 111.454  18.065  1.00  0.00           O  
ATOM   3334  HN  SER A 229      77.844 109.316  20.828  1.00  0.00           H  
ATOM   3335  HA  SER A 229      76.699 111.149  18.883  1.00  0.00           H  
ATOM   3336  HB1 SER A 229      78.091 109.845  17.172  1.00  0.00           H  
ATOM   3337  HB2 SER A 229      79.115 109.416  18.589  1.00  0.00           H  
ATOM   3338  HG1 SER A 229      78.399 112.041  17.602  1.00  0.00           H  
ATOM   3339  N   LYS A 230      76.603 107.925  18.539  1.00  0.00           N  
ATOM   3340  CA  LYS A 230      75.741 107.047  17.806  1.00  0.00           C  
ATOM   3341  C   LYS A 230      74.808 106.288  18.675  1.00  0.00           C  
ATOM   3342  O   LYS A 230      75.126 105.836  19.772  1.00  0.00           O  
ATOM   3343  CB  LYS A 230      76.519 106.226  16.764  1.00  0.00           C  
ATOM   3344  CG  LYS A 230      77.443 107.097  15.911  1.00  0.00           C  
ATOM   3345  CD  LYS A 230      77.264 106.947  14.395  1.00  0.00           C  
ATOM   3346  CE  LYS A 230      76.113 107.788  13.828  1.00  0.00           C  
ATOM   3347  NZ  LYS A 230      76.428 109.221  13.602  1.00  0.00           N1+
ATOM   3348  HN  LYS A 230      77.545 107.597  18.629  1.00  0.00           H  
ATOM   3349  HA  LYS A 230      75.099 107.653  17.175  1.00  0.00           H  
ATOM   3350  HB1 LYS A 230      75.850 105.780  15.996  1.00  0.00           H  
ATOM   3351  HB2 LYS A 230      77.136 105.381  17.135  1.00  0.00           H  
ATOM   3352  HG1 LYS A 230      77.228 108.159  16.156  1.00  0.00           H  
ATOM   3353  HG2 LYS A 230      78.515 106.953  16.146  1.00  0.00           H  
ATOM   3354  HD1 LYS A 230      77.146 105.893  14.063  1.00  0.00           H  
ATOM   3355  HD2 LYS A 230      78.151 107.306  13.823  1.00  0.00           H  
ATOM   3356  HE1 LYS A 230      75.237 107.783  14.504  1.00  0.00           H  
ATOM   3357  HE2 LYS A 230      75.980 107.336  12.822  1.00  0.00           H  
ATOM   3358  HZ1 LYS A 230      76.071 109.730  14.428  1.00  0.00           H  
ATOM   3359  HZ2 LYS A 230      75.850 109.519  12.787  1.00  0.00           H  
ATOM   3360  HZ3 LYS A 230      77.397 109.489  13.367  1.00  0.00           H  
ATOM   3361  N   GLY A 231      73.535 106.180  18.247  1.00  0.00           N  
ATOM   3362  CA  GLY A 231      72.491 106.951  18.849  1.00  0.00           C  
ATOM   3363  C   GLY A 231      71.682 106.297  19.914  1.00  0.00           C  
ATOM   3364  O   GLY A 231      71.784 106.733  21.058  1.00  0.00           O  
ATOM   3365  HN  GLY A 231      73.298 105.548  17.524  1.00  0.00           H  
ATOM   3366  HA1 GLY A 231      72.903 107.870  19.246  1.00  0.00           H  
ATOM   3367  HA2 GLY A 231      71.850 107.128  17.997  1.00  0.00           H  
ATOM   3368  N   HIS A 232      70.858 105.295  19.553  1.00  0.00           N  
ATOM   3369  CA  HIS A 232      70.004 104.697  20.530  1.00  0.00           C  
ATOM   3370  C   HIS A 232      70.650 104.048  21.708  1.00  0.00           C  
ATOM   3371  O   HIS A 232      70.176 104.058  22.843  1.00  0.00           O  
ATOM   3372  CB  HIS A 232      69.001 103.716  19.920  1.00  0.00           C  
ATOM   3373  CG  HIS A 232      67.902 103.321  20.858  1.00  0.00           C  
ATOM   3374  CD2 HIS A 232      67.176 104.146  21.654  1.00  0.00           C  
ATOM   3375  ND1 HIS A 232      67.426 102.027  20.977  1.00  0.00           N  
ATOM   3376  CE1 HIS A 232      66.422 102.105  21.824  1.00  0.00           C  
ATOM   3377  NE2 HIS A 232      66.165 103.389  22.199  1.00  0.00           N  
ATOM   3378  HN  HIS A 232      70.774 104.961  18.620  1.00  0.00           H  
ATOM   3379  HA  HIS A 232      69.369 105.496  20.905  1.00  0.00           H  
ATOM   3380  HB1 HIS A 232      69.512 102.782  19.592  1.00  0.00           H  
ATOM   3381  HB2 HIS A 232      68.538 104.139  18.996  1.00  0.00           H  
ATOM   3382  HD2 HIS A 232      67.201 105.228  21.760  1.00  0.00           H  
ATOM   3383  HE1 HIS A 232      65.868 101.259  22.213  1.00  0.00           H  
ATOM   3384  HE2 HIS A 232      65.388 103.770  22.696  1.00  0.00           H  
ATOM   3385  N   GLN A 233      71.793 103.401  21.410  1.00  0.00           N  
ATOM   3386  CA  GLN A 233      72.538 102.685  22.401  1.00  0.00           C  
ATOM   3387  C   GLN A 233      73.446 103.653  23.079  1.00  0.00           C  
ATOM   3388  O   GLN A 233      74.287 103.300  23.913  1.00  0.00           O  
ATOM   3389  CB  GLN A 233      73.317 101.515  21.784  1.00  0.00           C  
ATOM   3390  CG  GLN A 233      72.407 100.362  21.343  1.00  0.00           C  
ATOM   3391  CD  GLN A 233      71.947  99.476  22.484  1.00  0.00           C  
ATOM   3392  NE2 GLN A 233      71.025  98.544  22.117  1.00  0.00           N  
ATOM   3393  OE1 GLN A 233      72.483  99.602  23.586  1.00  0.00           O  
ATOM   3394  HN  GLN A 233      72.102 103.374  20.464  1.00  0.00           H  
ATOM   3395  HA  GLN A 233      71.886 102.299  23.179  1.00  0.00           H  
ATOM   3396  HB1 GLN A 233      74.037 101.056  22.502  1.00  0.00           H  
ATOM   3397  HB2 GLN A 233      73.914 101.945  20.957  1.00  0.00           H  
ATOM   3398  HG1 GLN A 233      71.490 100.818  20.910  1.00  0.00           H  
ATOM   3399  HG2 GLN A 233      72.905  99.764  20.550  1.00  0.00           H  
ATOM   3400 1HE2 GLN A 233      70.860  97.734  22.691  1.00  0.00           H  
ATOM   3401 2HE2 GLN A 233      70.565  98.579  21.233  1.00  0.00           H  
ATOM   3402  N   LYS A 234      73.469 104.973  22.825  1.00  0.00           N  
ATOM   3403  CA  LYS A 234      73.978 106.008  23.677  1.00  0.00           C  
ATOM   3404  C   LYS A 234      72.912 106.747  24.418  1.00  0.00           C  
ATOM   3405  O   LYS A 234      73.126 106.986  25.603  1.00  0.00           O  
ATOM   3406  CB  LYS A 234      74.788 107.039  22.875  1.00  0.00           C  
ATOM   3407  CG  LYS A 234      76.284 106.736  22.910  1.00  0.00           C  
ATOM   3408  CD  LYS A 234      76.994 105.470  23.396  1.00  0.00           C  
ATOM   3409  CE  LYS A 234      77.862 104.823  22.312  1.00  0.00           C  
ATOM   3410  NZ  LYS A 234      78.961 105.731  21.937  1.00  0.00           N1+
ATOM   3411  HN  LYS A 234      72.928 105.371  22.093  1.00  0.00           H  
ATOM   3412  HA  LYS A 234      74.609 105.608  24.453  1.00  0.00           H  
ATOM   3413  HB1 LYS A 234      74.326 107.222  21.876  1.00  0.00           H  
ATOM   3414  HB2 LYS A 234      74.641 108.008  23.404  1.00  0.00           H  
ATOM   3415  HG1 LYS A 234      75.972 106.051  22.096  1.00  0.00           H  
ATOM   3416  HG2 LYS A 234      76.099 106.919  23.990  1.00  0.00           H  
ATOM   3417  HD1 LYS A 234      76.280 104.703  23.771  1.00  0.00           H  
ATOM   3418  HD2 LYS A 234      77.662 105.681  24.261  1.00  0.00           H  
ATOM   3419  HE1 LYS A 234      77.286 104.589  21.389  1.00  0.00           H  
ATOM   3420  HE2 LYS A 234      78.388 103.914  22.682  1.00  0.00           H  
ATOM   3421  HZ1 LYS A 234      79.508 105.391  21.123  1.00  0.00           H  
ATOM   3422  HZ2 LYS A 234      78.679 106.727  21.821  1.00  0.00           H  
ATOM   3423  HZ3 LYS A 234      79.606 105.773  22.753  1.00  0.00           H  
ATOM   3424  N   ARG A 235      71.746 106.993  23.794  1.00  0.00           N  
ATOM   3425  CA  ARG A 235      70.649 107.646  24.441  1.00  0.00           C  
ATOM   3426  C   ARG A 235      70.297 106.928  25.704  1.00  0.00           C  
ATOM   3427  O   ARG A 235      70.254 107.572  26.752  1.00  0.00           O  
ATOM   3428  CB  ARG A 235      69.409 107.702  23.529  1.00  0.00           C  
ATOM   3429  CG  ARG A 235      68.598 108.933  23.919  1.00  0.00           C  
ATOM   3430  CD  ARG A 235      67.119 108.908  23.531  1.00  0.00           C  
ATOM   3431  NE  ARG A 235      66.671 110.271  23.948  1.00  0.00           N  
ATOM   3432  CZ  ARG A 235      66.694 111.355  23.114  1.00  0.00           C  
ATOM   3433  NH1 ARG A 235      66.787 112.612  23.630  1.00  0.00           N1+
ATOM   3434  NH2 ARG A 235      66.795 111.211  21.769  1.00  0.00           N  
ATOM   3435  HN  ARG A 235      71.713 106.902  22.802  1.00  0.00           H  
ATOM   3436  HA  ARG A 235      71.009 108.631  24.658  1.00  0.00           H  
ATOM   3437  HB1 ARG A 235      68.779 106.799  23.586  1.00  0.00           H  
ATOM   3438  HB2 ARG A 235      69.637 107.763  22.438  1.00  0.00           H  
ATOM   3439  HG1 ARG A 235      69.116 109.783  23.423  1.00  0.00           H  
ATOM   3440  HG2 ARG A 235      68.627 109.148  25.008  1.00  0.00           H  
ATOM   3441  HD1 ARG A 235      66.627 108.174  24.209  1.00  0.00           H  
ATOM   3442  HD2 ARG A 235      66.902 108.646  22.477  1.00  0.00           H  
ATOM   3443  HE  ARG A 235      66.383 110.358  24.905  1.00  0.00           H  
ATOM   3444 1HH1 ARG A 235      66.802 113.375  22.986  1.00  0.00           H  
ATOM   3445 2HH1 ARG A 235      67.215 112.666  24.537  1.00  0.00           H  
ATOM   3446 1HH2 ARG A 235      67.156 110.368  21.367  1.00  0.00           H  
ATOM   3447 2HH2 ARG A 235      66.850 112.014  21.170  1.00  0.00           H  
ATOM   3448  N   LYS A 236      70.228 105.587  25.679  1.00  0.00           N  
ATOM   3449  CA  LYS A 236      69.772 104.854  26.816  1.00  0.00           C  
ATOM   3450  C   LYS A 236      70.904 104.344  27.654  1.00  0.00           C  
ATOM   3451  O   LYS A 236      70.722 103.956  28.801  1.00  0.00           O  
ATOM   3452  CB  LYS A 236      68.883 103.688  26.359  1.00  0.00           C  
ATOM   3453  CG  LYS A 236      67.997 103.046  27.423  1.00  0.00           C  
ATOM   3454  CD  LYS A 236      67.982 101.515  27.391  1.00  0.00           C  
ATOM   3455  CE  LYS A 236      67.424 100.826  26.139  1.00  0.00           C  
ATOM   3456  NZ  LYS A 236      66.036 101.244  25.823  1.00  0.00           N1+
ATOM   3457  HN  LYS A 236      70.254 105.026  24.849  1.00  0.00           H  
ATOM   3458  HA  LYS A 236      69.162 105.526  27.400  1.00  0.00           H  
ATOM   3459  HB1 LYS A 236      68.206 104.070  25.567  1.00  0.00           H  
ATOM   3460  HB2 LYS A 236      69.532 102.961  25.812  1.00  0.00           H  
ATOM   3461  HG1 LYS A 236      68.347 103.390  28.423  1.00  0.00           H  
ATOM   3462  HG2 LYS A 236      66.985 103.488  27.260  1.00  0.00           H  
ATOM   3463  HD1 LYS A 236      67.374 101.139  28.245  1.00  0.00           H  
ATOM   3464  HD2 LYS A 236      69.037 101.187  27.517  1.00  0.00           H  
ATOM   3465  HE1 LYS A 236      68.094 100.981  25.269  1.00  0.00           H  
ATOM   3466  HE2 LYS A 236      67.442  99.731  26.312  1.00  0.00           H  
ATOM   3467  HZ1 LYS A 236      66.013 102.272  25.914  1.00  0.00           H  
ATOM   3468  HZ2 LYS A 236      65.339 100.791  26.444  1.00  0.00           H  
ATOM   3469  HZ3 LYS A 236      65.825 100.936  24.852  1.00  0.00           H  
ATOM   3470  N   ALA A 237      72.139 104.480  27.127  1.00  0.00           N  
ATOM   3471  CA  ALA A 237      73.336 104.181  27.847  1.00  0.00           C  
ATOM   3472  C   ALA A 237      73.457 104.955  29.117  1.00  0.00           C  
ATOM   3473  O   ALA A 237      73.485 104.417  30.225  1.00  0.00           O  
ATOM   3474  CB  ALA A 237      74.534 104.331  26.900  1.00  0.00           C  
ATOM   3475  HN  ALA A 237      72.165 104.957  26.249  1.00  0.00           H  
ATOM   3476  HA  ALA A 237      73.296 103.143  28.121  1.00  0.00           H  
ATOM   3477  HB1 ALA A 237      74.630 105.334  26.432  1.00  0.00           H  
ATOM   3478  HB2 ALA A 237      74.611 103.507  26.154  1.00  0.00           H  
ATOM   3479  HB3 ALA A 237      75.430 104.163  27.535  1.00  0.00           H  
ATOM   3480  N   LEU A 238      73.552 106.290  29.054  1.00  0.00           N  
ATOM   3481  CA  LEU A 238      73.712 107.099  30.217  1.00  0.00           C  
ATOM   3482  C   LEU A 238      72.409 107.132  30.953  1.00  0.00           C  
ATOM   3483  O   LEU A 238      72.413 107.265  32.172  1.00  0.00           O  
ATOM   3484  CB  LEU A 238      74.256 108.530  30.033  1.00  0.00           C  
ATOM   3485  CG  LEU A 238      73.429 109.479  29.166  1.00  0.00           C  
ATOM   3486  CD1 LEU A 238      74.103 110.860  29.113  1.00  0.00           C  
ATOM   3487  CD2 LEU A 238      73.247 108.964  27.720  1.00  0.00           C  
ATOM   3488  HN  LEU A 238      73.511 106.691  28.139  1.00  0.00           H  
ATOM   3489  HA  LEU A 238      74.425 106.606  30.865  1.00  0.00           H  
ATOM   3490  HB1 LEU A 238      75.274 108.444  29.582  1.00  0.00           H  
ATOM   3491  HB2 LEU A 238      74.371 109.038  31.016  1.00  0.00           H  
ATOM   3492  HG  LEU A 238      72.432 109.581  29.650  1.00  0.00           H  
ATOM   3493 1HD1 LEU A 238      74.111 111.198  30.165  1.00  0.00           H  
ATOM   3494 2HD1 LEU A 238      75.142 110.782  28.735  1.00  0.00           H  
ATOM   3495 3HD1 LEU A 238      73.566 111.621  28.502  1.00  0.00           H  
ATOM   3496 1HD2 LEU A 238      72.836 109.758  27.065  1.00  0.00           H  
ATOM   3497 2HD2 LEU A 238      74.250 108.647  27.363  1.00  0.00           H  
ATOM   3498 3HD2 LEU A 238      72.562 108.099  27.667  1.00  0.00           H  
ATOM   3499  N   LYS A 239      71.255 106.952  30.292  1.00  0.00           N  
ATOM   3500  CA  LYS A 239      70.001 107.053  30.962  1.00  0.00           C  
ATOM   3501  C   LYS A 239      69.587 105.896  31.813  1.00  0.00           C  
ATOM   3502  O   LYS A 239      68.875 106.043  32.801  1.00  0.00           O  
ATOM   3503  CB  LYS A 239      68.931 107.497  29.942  1.00  0.00           C  
ATOM   3504  CG  LYS A 239      69.228 108.930  29.482  1.00  0.00           C  
ATOM   3505  CD  LYS A 239      68.063 109.456  28.648  1.00  0.00           C  
ATOM   3506  CE  LYS A 239      66.863 109.929  29.478  1.00  0.00           C  
ATOM   3507  NZ  LYS A 239      65.692 109.865  28.579  1.00  0.00           N1+
ATOM   3508  HN  LYS A 239      71.216 106.950  29.296  1.00  0.00           H  
ATOM   3509  HA  LYS A 239      70.046 107.905  31.633  1.00  0.00           H  
ATOM   3510  HB1 LYS A 239      67.933 107.483  30.429  1.00  0.00           H  
ATOM   3511  HB2 LYS A 239      68.858 106.839  29.060  1.00  0.00           H  
ATOM   3512  HG1 LYS A 239      70.140 108.903  28.852  1.00  0.00           H  
ATOM   3513  HG2 LYS A 239      69.577 109.613  30.290  1.00  0.00           H  
ATOM   3514  HD1 LYS A 239      68.380 110.221  27.915  1.00  0.00           H  
ATOM   3515  HD2 LYS A 239      67.728 108.592  28.028  1.00  0.00           H  
ATOM   3516  HE1 LYS A 239      66.650 109.274  30.355  1.00  0.00           H  
ATOM   3517  HE2 LYS A 239      67.010 110.992  29.723  1.00  0.00           H  
ATOM   3518  HZ1 LYS A 239      65.394 110.787  28.190  1.00  0.00           H  
ATOM   3519  HZ2 LYS A 239      65.860 109.215  27.781  1.00  0.00           H  
ATOM   3520  HZ3 LYS A 239      64.936 109.327  29.043  1.00  0.00           H  
ATOM   3521  N   THR A 240      70.082 104.680  31.541  1.00  0.00           N  
ATOM   3522  CA  THR A 240      70.044 103.584  32.453  1.00  0.00           C  
ATOM   3523  C   THR A 240      70.830 103.914  33.675  1.00  0.00           C  
ATOM   3524  O   THR A 240      70.458 103.612  34.813  1.00  0.00           O  
ATOM   3525  CB  THR A 240      70.478 102.248  31.933  1.00  0.00           C  
ATOM   3526  CG2 THR A 240      69.471 101.718  30.897  1.00  0.00           C  
ATOM   3527  OG1 THR A 240      71.766 102.253  31.315  1.00  0.00           O  
ATOM   3528  HN  THR A 240      70.651 104.539  30.735  1.00  0.00           H  
ATOM   3529  HA  THR A 240      69.039 103.412  32.802  1.00  0.00           H  
ATOM   3530  HB  THR A 240      70.532 101.444  32.688  1.00  0.00           H  
ATOM   3531  HG1 THR A 240      71.645 102.587  30.420  1.00  0.00           H  
ATOM   3532 1HG2 THR A 240      68.506 101.454  31.365  1.00  0.00           H  
ATOM   3533 2HG2 THR A 240      69.875 100.799  30.422  1.00  0.00           H  
ATOM   3534 3HG2 THR A 240      69.326 102.502  30.119  1.00  0.00           H  
ATOM   3535  N   THR A 241      71.959 104.636  33.572  1.00  0.00           N  
ATOM   3536  CA  THR A 241      72.753 105.118  34.660  1.00  0.00           C  
ATOM   3537  C   THR A 241      72.439 106.512  35.075  1.00  0.00           C  
ATOM   3538  O   THR A 241      73.230 107.160  35.774  1.00  0.00           O  
ATOM   3539  CB  THR A 241      74.206 105.085  34.309  1.00  0.00           C  
ATOM   3540  CG2 THR A 241      74.584 103.606  34.168  1.00  0.00           C  
ATOM   3541  OG1 THR A 241      74.478 105.663  33.039  1.00  0.00           O  
ATOM   3542  HN  THR A 241      72.402 104.858  32.709  1.00  0.00           H  
ATOM   3543  HA  THR A 241      72.611 104.517  35.555  1.00  0.00           H  
ATOM   3544  HB  THR A 241      74.876 105.487  35.099  1.00  0.00           H  
ATOM   3545  HG1 THR A 241      74.285 106.597  33.159  1.00  0.00           H  
ATOM   3546 1HG2 THR A 241      73.943 103.109  33.415  1.00  0.00           H  
ATOM   3547 2HG2 THR A 241      74.406 103.146  35.155  1.00  0.00           H  
ATOM   3548 3HG2 THR A 241      75.632 103.511  33.802  1.00  0.00           H  
ATOM   3549  N   VAL A 242      71.235 106.984  34.712  1.00  0.00           N  
ATOM   3550  CA  VAL A 242      70.696 108.239  35.149  1.00  0.00           C  
ATOM   3551  C   VAL A 242      69.449 108.009  35.940  1.00  0.00           C  
ATOM   3552  O   VAL A 242      69.246 108.629  36.977  1.00  0.00           O  
ATOM   3553  CB  VAL A 242      70.468 109.231  34.051  1.00  0.00           C  
ATOM   3554  CG1 VAL A 242      71.072 110.559  34.535  1.00  0.00           C  
ATOM   3555  CG2 VAL A 242      69.023 109.410  33.551  1.00  0.00           C  
ATOM   3556  HN  VAL A 242      70.652 106.508  34.057  1.00  0.00           H  
ATOM   3557  HA  VAL A 242      71.389 108.569  35.904  1.00  0.00           H  
ATOM   3558  HB  VAL A 242      71.049 108.913  33.151  1.00  0.00           H  
ATOM   3559 1HG1 VAL A 242      70.916 111.389  33.815  1.00  0.00           H  
ATOM   3560 2HG1 VAL A 242      72.169 110.403  34.632  1.00  0.00           H  
ATOM   3561 3HG1 VAL A 242      70.773 110.912  35.544  1.00  0.00           H  
ATOM   3562 1HG2 VAL A 242      68.611 108.447  33.176  1.00  0.00           H  
ATOM   3563 2HG2 VAL A 242      68.411 109.685  34.438  1.00  0.00           H  
ATOM   3564 3HG2 VAL A 242      68.821 110.107  32.707  1.00  0.00           H  
ATOM   3565  N   ILE A 243      68.562 107.083  35.538  1.00  0.00           N  
ATOM   3566  CA  ILE A 243      67.413 106.769  36.315  1.00  0.00           C  
ATOM   3567  C   ILE A 243      67.810 105.828  37.405  1.00  0.00           C  
ATOM   3568  O   ILE A 243      67.414 106.022  38.546  1.00  0.00           O  
ATOM   3569  CB  ILE A 243      66.222 106.299  35.534  1.00  0.00           C  
ATOM   3570  CG1 ILE A 243      65.003 106.287  36.475  1.00  0.00           C  
ATOM   3571  CG2 ILE A 243      66.360 104.925  34.852  1.00  0.00           C  
ATOM   3572  CD  ILE A 243      64.609 107.641  37.061  1.00  0.00           C  
ATOM   3573  HN  ILE A 243      68.726 106.522  34.727  1.00  0.00           H  
ATOM   3574  HA  ILE A 243      67.111 107.661  36.855  1.00  0.00           H  
ATOM   3575  HB  ILE A 243      66.106 107.025  34.711  1.00  0.00           H  
ATOM   3576 1HG1 ILE A 243      64.991 105.507  37.272  1.00  0.00           H  
ATOM   3577 2HG1 ILE A 243      64.147 105.969  35.849  1.00  0.00           H  
ATOM   3578 1HG2 ILE A 243      65.632 104.788  34.027  1.00  0.00           H  
ATOM   3579 2HG2 ILE A 243      67.385 104.822  34.422  1.00  0.00           H  
ATOM   3580 3HG2 ILE A 243      66.253 104.069  35.557  1.00  0.00           H  
ATOM   3581  HD1 ILE A 243      65.493 108.121  37.536  1.00  0.00           H  
ATOM   3582  HD2 ILE A 243      63.848 107.590  37.875  1.00  0.00           H  
ATOM   3583  HD3 ILE A 243      64.298 108.388  36.291  1.00  0.00           H  
ATOM   3584  N   LEU A 244      68.717 104.862  37.143  1.00  0.00           N  
ATOM   3585  CA  LEU A 244      69.120 103.964  38.172  1.00  0.00           C  
ATOM   3586  C   LEU A 244      70.103 104.574  39.112  1.00  0.00           C  
ATOM   3587  O   LEU A 244      70.104 104.153  40.264  1.00  0.00           O  
ATOM   3588  CB  LEU A 244      69.752 102.634  37.720  1.00  0.00           C  
ATOM   3589  CG  LEU A 244      68.801 101.476  37.344  1.00  0.00           C  
ATOM   3590  CD1 LEU A 244      68.342 101.611  35.883  1.00  0.00           C  
ATOM   3591  CD2 LEU A 244      67.582 101.463  38.285  1.00  0.00           C  
ATOM   3592  HN  LEU A 244      68.990 104.530  36.250  1.00  0.00           H  
ATOM   3593  HA  LEU A 244      68.249 103.805  38.792  1.00  0.00           H  
ATOM   3594  HB1 LEU A 244      70.286 102.164  38.574  1.00  0.00           H  
ATOM   3595  HB2 LEU A 244      70.494 102.777  36.901  1.00  0.00           H  
ATOM   3596  HG  LEU A 244      69.395 100.559  37.492  1.00  0.00           H  
ATOM   3597 1HD1 LEU A 244      69.148 101.474  35.130  1.00  0.00           H  
ATOM   3598 2HD1 LEU A 244      67.840 102.585  35.666  1.00  0.00           H  
ATOM   3599 3HD1 LEU A 244      67.540 100.873  35.699  1.00  0.00           H  
ATOM   3600 1HD2 LEU A 244      67.919 101.481  39.342  1.00  0.00           H  
ATOM   3601 2HD2 LEU A 244      66.882 102.306  38.125  1.00  0.00           H  
ATOM   3602 3HD2 LEU A 244      67.030 100.528  38.051  1.00  0.00           H  
ATOM   3603  N   ILE A 245      70.954 105.518  38.681  1.00  0.00           N  
ATOM   3604  CA  ILE A 245      71.847 106.145  39.607  1.00  0.00           C  
ATOM   3605  C   ILE A 245      71.102 106.796  40.718  1.00  0.00           C  
ATOM   3606  O   ILE A 245      71.484 106.677  41.876  1.00  0.00           O  
ATOM   3607  CB  ILE A 245      72.856 107.107  39.036  1.00  0.00           C  
ATOM   3608  CG1 ILE A 245      73.921 107.520  40.063  1.00  0.00           C  
ATOM   3609  CG2 ILE A 245      72.168 108.353  38.463  1.00  0.00           C  
ATOM   3610  CD  ILE A 245      74.870 108.506  39.392  1.00  0.00           C  
ATOM   3611  HN  ILE A 245      70.890 105.881  37.753  1.00  0.00           H  
ATOM   3612  HA  ILE A 245      72.454 105.374  40.076  1.00  0.00           H  
ATOM   3613  HB  ILE A 245      73.381 106.591  38.204  1.00  0.00           H  
ATOM   3614 1HG1 ILE A 245      74.492 106.664  40.479  1.00  0.00           H  
ATOM   3615 2HG1 ILE A 245      73.463 108.010  40.946  1.00  0.00           H  
ATOM   3616 1HG2 ILE A 245      71.285 108.057  37.853  1.00  0.00           H  
ATOM   3617 2HG2 ILE A 245      71.761 109.036  39.237  1.00  0.00           H  
ATOM   3618 3HG2 ILE A 245      72.851 108.985  37.855  1.00  0.00           H  
ATOM   3619  HD1 ILE A 245      74.428 109.487  39.133  1.00  0.00           H  
ATOM   3620  HD2 ILE A 245      75.749 108.701  40.045  1.00  0.00           H  
ATOM   3621  HD3 ILE A 245      75.270 108.024  38.471  1.00  0.00           H  
ATOM   3622  N   LEU A 246      69.996 107.519  40.444  1.00  0.00           N  
ATOM   3623  CA  LEU A 246      69.256 108.089  41.527  1.00  0.00           C  
ATOM   3624  C   LEU A 246      68.418 107.102  42.244  1.00  0.00           C  
ATOM   3625  O   LEU A 246      68.391 107.067  43.474  1.00  0.00           O  
ATOM   3626  CB  LEU A 246      68.483 109.363  41.123  1.00  0.00           C  
ATOM   3627  CG  LEU A 246      69.045 110.560  41.908  1.00  0.00           C  
ATOM   3628  CD1 LEU A 246      68.732 110.400  43.403  1.00  0.00           C  
ATOM   3629  CD2 LEU A 246      70.535 110.860  41.654  1.00  0.00           C  
ATOM   3630  HN  LEU A 246      69.670 107.673  39.515  1.00  0.00           H  
ATOM   3631  HA  LEU A 246      69.907 108.378  42.338  1.00  0.00           H  
ATOM   3632  HB1 LEU A 246      68.706 109.527  40.049  1.00  0.00           H  
ATOM   3633  HB2 LEU A 246      67.372 109.331  41.191  1.00  0.00           H  
ATOM   3634  HG  LEU A 246      68.417 111.443  41.635  1.00  0.00           H  
ATOM   3635 1HD1 LEU A 246      67.737 109.949  43.589  1.00  0.00           H  
ATOM   3636 2HD1 LEU A 246      69.519 109.743  43.854  1.00  0.00           H  
ATOM   3637 3HD1 LEU A 246      68.734 111.366  43.964  1.00  0.00           H  
ATOM   3638 1HD2 LEU A 246      71.152 110.015  42.025  1.00  0.00           H  
ATOM   3639 2HD2 LEU A 246      70.722 111.027  40.575  1.00  0.00           H  
ATOM   3640 3HD2 LEU A 246      70.825 111.772  42.216  1.00  0.00           H  
ATOM   3641  N   ALA A 247      67.808 106.129  41.538  1.00  0.00           N  
ATOM   3642  CA  ALA A 247      67.031 105.126  42.213  1.00  0.00           C  
ATOM   3643  C   ALA A 247      67.779 104.256  43.159  1.00  0.00           C  
ATOM   3644  O   ALA A 247      67.320 103.970  44.264  1.00  0.00           O  
ATOM   3645  CB  ALA A 247      66.331 104.239  41.169  1.00  0.00           C  
ATOM   3646  HN  ALA A 247      67.772 106.141  40.543  1.00  0.00           H  
ATOM   3647  HA  ALA A 247      66.299 105.692  42.783  1.00  0.00           H  
ATOM   3648  HB1 ALA A 247      65.575 103.548  41.607  1.00  0.00           H  
ATOM   3649  HB2 ALA A 247      67.073 103.634  40.612  1.00  0.00           H  
ATOM   3650  HB3 ALA A 247      65.729 104.886  40.492  1.00  0.00           H  
ATOM   3651  N   PHE A 248      69.029 103.888  42.838  1.00  0.00           N  
ATOM   3652  CA  PHE A 248      69.890 103.106  43.666  1.00  0.00           C  
ATOM   3653  C   PHE A 248      70.280 103.780  44.935  1.00  0.00           C  
ATOM   3654  O   PHE A 248      70.098 103.174  45.996  1.00  0.00           O  
ATOM   3655  CB  PHE A 248      71.199 102.874  42.885  1.00  0.00           C  
ATOM   3656  CG  PHE A 248      71.644 101.458  42.752  1.00  0.00           C  
ATOM   3657  CD1 PHE A 248      70.922 100.514  42.050  1.00  0.00           C  
ATOM   3658  CD2 PHE A 248      72.900 101.183  43.258  1.00  0.00           C  
ATOM   3659  CE1 PHE A 248      71.543  99.339  41.703  1.00  0.00           C  
ATOM   3660  CE2 PHE A 248      73.494  99.993  42.918  1.00  0.00           C  
ATOM   3661  CZ  PHE A 248      72.818  99.089  42.130  1.00  0.00           C  
ATOM   3662  HN  PHE A 248      69.382 104.207  41.960  1.00  0.00           H  
ATOM   3663  HA  PHE A 248      69.390 102.168  43.883  1.00  0.00           H  
ATOM   3664  HB1 PHE A 248      71.094 103.045  41.795  1.00  0.00           H  
ATOM   3665  HB2 PHE A 248      72.062 103.500  43.212  1.00  0.00           H  
ATOM   3666  HD1 PHE A 248      69.942 100.767  41.684  1.00  0.00           H  
ATOM   3667  HD2 PHE A 248      73.516 101.916  43.750  1.00  0.00           H  
ATOM   3668  HE1 PHE A 248      70.913  98.640  41.169  1.00  0.00           H  
ATOM   3669  HE2 PHE A 248      74.477  99.754  43.284  1.00  0.00           H  
ATOM   3670  HZ  PHE A 248      73.313  98.173  41.840  1.00  0.00           H  
ATOM   3671  N   PHE A 249      70.699 105.054  44.819  1.00  0.00           N  
ATOM   3672  CA  PHE A 249      71.194 105.753  45.971  1.00  0.00           C  
ATOM   3673  C   PHE A 249      70.077 106.447  46.675  1.00  0.00           C  
ATOM   3674  O   PHE A 249      70.174 106.621  47.886  1.00  0.00           O  
ATOM   3675  CB  PHE A 249      72.200 106.832  45.527  1.00  0.00           C  
ATOM   3676  CG  PHE A 249      73.467 106.294  44.941  1.00  0.00           C  
ATOM   3677  CD1 PHE A 249      74.269 107.079  44.154  1.00  0.00           C  
ATOM   3678  CD2 PHE A 249      73.862 104.997  45.202  1.00  0.00           C  
ATOM   3679  CE1 PHE A 249      75.426 106.578  43.622  1.00  0.00           C  
ATOM   3680  CE2 PHE A 249      74.999 104.479  44.627  1.00  0.00           C  
ATOM   3681  CZ  PHE A 249      75.832 105.285  43.874  1.00  0.00           C  
ATOM   3682  HN  PHE A 249      70.765 105.520  43.947  1.00  0.00           H  
ATOM   3683  HA  PHE A 249      71.612 105.088  46.713  1.00  0.00           H  
ATOM   3684  HB1 PHE A 249      72.535 107.378  46.439  1.00  0.00           H  
ATOM   3685  HB2 PHE A 249      71.756 107.555  44.820  1.00  0.00           H  
ATOM   3686  HD1 PHE A 249      74.013 108.099  43.899  1.00  0.00           H  
ATOM   3687  HD2 PHE A 249      73.242 104.342  45.789  1.00  0.00           H  
ATOM   3688  HE1 PHE A 249      76.085 107.208  43.031  1.00  0.00           H  
ATOM   3689  HE2 PHE A 249      75.266 103.436  44.712  1.00  0.00           H  
ATOM   3690  HZ  PHE A 249      76.718 104.816  43.485  1.00  0.00           H  
ATOM   3691  N   ALA A 250      68.888 106.647  46.079  1.00  0.00           N  
ATOM   3692  CA  ALA A 250      67.658 106.882  46.780  1.00  0.00           C  
ATOM   3693  C   ALA A 250      67.199 105.743  47.614  1.00  0.00           C  
ATOM   3694  O   ALA A 250      66.754 105.921  48.749  1.00  0.00           O  
ATOM   3695  CB  ALA A 250      66.498 107.188  45.822  1.00  0.00           C  
ATOM   3696  HN  ALA A 250      68.786 106.633  45.086  1.00  0.00           H  
ATOM   3697  HA  ALA A 250      67.796 107.738  47.423  1.00  0.00           H  
ATOM   3698  HB1 ALA A 250      66.355 106.407  45.044  1.00  0.00           H  
ATOM   3699  HB2 ALA A 250      66.645 108.142  45.272  1.00  0.00           H  
ATOM   3700  HB3 ALA A 250      65.564 107.199  46.418  1.00  0.00           H  
ATOM   3701  N   CYS A 251      67.311 104.483  47.158  1.00  0.00           N  
ATOM   3702  CA  CYS A 251      66.785 103.277  47.722  1.00  0.00           C  
ATOM   3703  C   CYS A 251      67.333 103.127  49.106  1.00  0.00           C  
ATOM   3704  O   CYS A 251      66.551 102.818  50.004  1.00  0.00           O  
ATOM   3705  CB  CYS A 251      66.937 102.070  46.785  1.00  0.00           C  
ATOM   3706  SG  CYS A 251      66.178 100.538  47.396  1.00  0.00           S  
ATOM   3707  HN  CYS A 251      67.809 104.354  46.302  1.00  0.00           H  
ATOM   3708  HA  CYS A 251      65.723 103.422  47.873  1.00  0.00           H  
ATOM   3709  HB1 CYS A 251      68.003 101.926  46.514  1.00  0.00           H  
ATOM   3710  HB2 CYS A 251      66.456 102.374  45.831  1.00  0.00           H  
ATOM   3711  HG1 CYS A 251      64.999 101.085  47.611  1.00  0.00           H  
ATOM   3712  N   TRP A 252      68.641 103.360  49.313  1.00  0.00           N  
ATOM   3713  CA  TRP A 252      69.167 103.318  50.640  1.00  0.00           C  
ATOM   3714  C   TRP A 252      69.569 104.625  51.248  1.00  0.00           C  
ATOM   3715  O   TRP A 252      70.297 104.548  52.240  1.00  0.00           O  
ATOM   3716  CB  TRP A 252      70.352 102.349  50.790  1.00  0.00           C  
ATOM   3717  CG  TRP A 252      71.652 102.659  50.136  1.00  0.00           C  
ATOM   3718  CD1 TRP A 252      71.877 102.211  48.856  1.00  0.00           C  
ATOM   3719  CD2 TRP A 252      72.936 102.916  50.703  1.00  0.00           C  
ATOM   3720  CE2 TRP A 252      73.883 102.517  49.775  1.00  0.00           C  
ATOM   3721  CE3 TRP A 252      73.354 103.357  51.921  1.00  0.00           C  
ATOM   3722  NE1 TRP A 252      73.230 102.122  48.633  1.00  0.00           N  
ATOM   3723  CZ2 TRP A 252      75.218 102.502  50.012  1.00  0.00           C  
ATOM   3724  CZ3 TRP A 252      74.717 103.312  52.163  1.00  0.00           C  
ATOM   3725  CH2 TRP A 252      75.633 102.775  51.296  1.00  0.00           C  
ATOM   3726  HN  TRP A 252      69.270 103.598  48.576  1.00  0.00           H  
ATOM   3727  HA  TRP A 252      68.478 102.819  51.314  1.00  0.00           H  
ATOM   3728  HB1 TRP A 252      69.990 101.388  50.371  1.00  0.00           H  
ATOM   3729  HB2 TRP A 252      70.503 102.123  51.868  1.00  0.00           H  
ATOM   3730  HD1 TRP A 252      71.095 101.734  48.294  1.00  0.00           H  
ATOM   3731  HE1 TRP A 252      73.720 101.636  47.947  1.00  0.00           H  
ATOM   3732  HE3 TRP A 252      72.670 103.638  52.707  1.00  0.00           H  
ATOM   3733  HZ2 TRP A 252      75.940 102.167  49.274  1.00  0.00           H  
ATOM   3734  HZ3 TRP A 252      75.046 103.472  53.175  1.00  0.00           H  
ATOM   3735  HH2 TRP A 252      76.652 102.644  51.613  1.00  0.00           H  
ATOM   3736  N   LEU A 253      69.138 105.824  50.802  1.00  0.00           N  
ATOM   3737  CA  LEU A 253      69.504 107.015  51.499  1.00  0.00           C  
ATOM   3738  C   LEU A 253      68.980 107.094  52.898  1.00  0.00           C  
ATOM   3739  O   LEU A 253      69.686 107.638  53.740  1.00  0.00           O  
ATOM   3740  CB  LEU A 253      69.185 108.247  50.644  1.00  0.00           C  
ATOM   3741  CG  LEU A 253      70.398 109.195  50.577  1.00  0.00           C  
ATOM   3742  CD1 LEU A 253      70.001 110.462  49.811  1.00  0.00           C  
ATOM   3743  CD2 LEU A 253      71.655 108.558  49.971  1.00  0.00           C  
ATOM   3744  HN  LEU A 253      68.593 105.814  49.969  1.00  0.00           H  
ATOM   3745  HA  LEU A 253      70.576 107.018  51.598  1.00  0.00           H  
ATOM   3746  HB1 LEU A 253      68.318 108.888  50.910  1.00  0.00           H  
ATOM   3747  HB2 LEU A 253      69.020 108.002  49.567  1.00  0.00           H  
ATOM   3748  HG  LEU A 253      70.660 109.459  51.627  1.00  0.00           H  
ATOM   3749 1HD1 LEU A 253      70.847 111.183  49.820  1.00  0.00           H  
ATOM   3750 2HD1 LEU A 253      69.102 110.941  50.259  1.00  0.00           H  
ATOM   3751 3HD1 LEU A 253      69.820 110.243  48.741  1.00  0.00           H  
ATOM   3752 1HD2 LEU A 253      71.490 108.291  48.905  1.00  0.00           H  
ATOM   3753 2HD2 LEU A 253      71.986 107.633  50.486  1.00  0.00           H  
ATOM   3754 3HD2 LEU A 253      72.452 109.322  49.992  1.00  0.00           H  
ATOM   3755  N   PRO A 254      67.822 106.654  53.304  1.00  0.00           N  
ATOM   3756  CA  PRO A 254      67.525 106.338  54.664  1.00  0.00           C  
ATOM   3757  C   PRO A 254      68.474 105.497  55.445  1.00  0.00           C  
ATOM   3758  O   PRO A 254      68.579 105.676  56.657  1.00  0.00           O  
ATOM   3759  CB  PRO A 254      66.073 105.863  54.595  1.00  0.00           C  
ATOM   3760  CG  PRO A 254      65.457 106.759  53.505  1.00  0.00           C  
ATOM   3761  CD  PRO A 254      66.616 106.846  52.504  1.00  0.00           C  
ATOM   3762  HA  PRO A 254      67.609 107.297  55.156  1.00  0.00           H  
ATOM   3763  HB1 PRO A 254      66.066 104.794  54.289  1.00  0.00           H  
ATOM   3764  HB2 PRO A 254      65.581 106.055  55.572  1.00  0.00           H  
ATOM   3765  HG1 PRO A 254      64.570 106.331  52.999  1.00  0.00           H  
ATOM   3766  HG2 PRO A 254      65.154 107.770  53.861  1.00  0.00           H  
ATOM   3767  HD1 PRO A 254      66.584 107.854  52.018  1.00  0.00           H  
ATOM   3768  HD2 PRO A 254      66.475 106.088  51.706  1.00  0.00           H  
ATOM   3769  N   TYR A 255      69.222 104.554  54.847  1.00  0.00           N  
ATOM   3770  CA  TYR A 255      70.255 103.845  55.546  1.00  0.00           C  
ATOM   3771  C   TYR A 255      71.498 104.669  55.445  1.00  0.00           C  
ATOM   3772  O   TYR A 255      72.340 104.637  56.342  1.00  0.00           O  
ATOM   3773  CB  TYR A 255      70.288 102.326  55.358  1.00  0.00           C  
ATOM   3774  CG  TYR A 255      71.579 101.587  55.255  1.00  0.00           C  
ATOM   3775  CD1 TYR A 255      72.668 101.783  56.089  1.00  0.00           C  
ATOM   3776  CD2 TYR A 255      71.692 100.684  54.223  1.00  0.00           C  
ATOM   3777  CE1 TYR A 255      73.862 101.159  55.838  1.00  0.00           C  
ATOM   3778  CE2 TYR A 255      72.856  99.979  54.031  1.00  0.00           C  
ATOM   3779  CZ  TYR A 255      73.937 100.192  54.853  1.00  0.00           C  
ATOM   3780  OH  TYR A 255      75.204  99.599  54.713  1.00  0.00           O  
ATOM   3781  HN  TYR A 255      69.233 104.547  53.849  1.00  0.00           H  
ATOM   3782  HA  TYR A 255      70.062 103.848  56.609  1.00  0.00           H  
ATOM   3783  HB1 TYR A 255      69.724 102.030  54.448  1.00  0.00           H  
ATOM   3784  HB2 TYR A 255      69.762 101.870  56.215  1.00  0.00           H  
ATOM   3785  HD1 TYR A 255      72.575 102.339  57.011  1.00  0.00           H  
ATOM   3786  HD2 TYR A 255      70.913 100.537  53.482  1.00  0.00           H  
ATOM   3787  HE1 TYR A 255      74.705 101.356  56.486  1.00  0.00           H  
ATOM   3788  HE2 TYR A 255      72.944  99.218  53.275  1.00  0.00           H  
ATOM   3789  HH  TYR A 255      75.143  98.809  54.169  1.00  0.00           H  
ATOM   3790  N   TYR A 256      71.667 105.578  54.465  1.00  0.00           N  
ATOM   3791  CA  TYR A 256      72.710 106.547  54.525  1.00  0.00           C  
ATOM   3792  C   TYR A 256      72.592 107.472  55.686  1.00  0.00           C  
ATOM   3793  O   TYR A 256      73.575 107.852  56.309  1.00  0.00           O  
ATOM   3794  CB  TYR A 256      72.967 107.319  53.207  1.00  0.00           C  
ATOM   3795  CG  TYR A 256      74.347 107.850  53.205  1.00  0.00           C  
ATOM   3796  CD1 TYR A 256      74.663 109.179  53.083  1.00  0.00           C  
ATOM   3797  CD2 TYR A 256      75.345 106.888  53.137  1.00  0.00           C  
ATOM   3798  CE1 TYR A 256      75.991 109.527  52.966  1.00  0.00           C  
ATOM   3799  CE2 TYR A 256      76.662 107.253  53.019  1.00  0.00           C  
ATOM   3800  CZ  TYR A 256      76.988 108.580  52.929  1.00  0.00           C  
ATOM   3801  OH  TYR A 256      78.359 108.902  52.768  1.00  0.00           O  
ATOM   3802  HN  TYR A 256      71.121 105.510  53.633  1.00  0.00           H  
ATOM   3803  HA  TYR A 256      73.578 105.945  54.733  1.00  0.00           H  
ATOM   3804  HB1 TYR A 256      72.920 106.631  52.340  1.00  0.00           H  
ATOM   3805  HB2 TYR A 256      72.230 108.134  53.093  1.00  0.00           H  
ATOM   3806  HD1 TYR A 256      73.849 109.876  52.940  1.00  0.00           H  
ATOM   3807  HD2 TYR A 256      75.056 105.845  53.084  1.00  0.00           H  
ATOM   3808  HE1 TYR A 256      76.322 110.532  52.764  1.00  0.00           H  
ATOM   3809  HE2 TYR A 256      77.414 106.496  52.831  1.00  0.00           H  
ATOM   3810  HH  TYR A 256      78.916 108.176  53.057  1.00  0.00           H  
ATOM   3811  N   ILE A 257      71.376 107.933  56.040  1.00  0.00           N  
ATOM   3812  CA  ILE A 257      71.142 108.646  57.251  1.00  0.00           C  
ATOM   3813  C   ILE A 257      71.321 107.776  58.450  1.00  0.00           C  
ATOM   3814  O   ILE A 257      71.960 108.213  59.407  1.00  0.00           O  
ATOM   3815  CB  ILE A 257      70.029 109.646  57.321  1.00  0.00           C  
ATOM   3816  CG1 ILE A 257      69.753 110.149  58.744  1.00  0.00           C  
ATOM   3817  CG2 ILE A 257      68.755 109.043  56.715  1.00  0.00           C  
ATOM   3818  CD  ILE A 257      68.804 111.347  58.802  1.00  0.00           C  
ATOM   3819  HN  ILE A 257      70.531 107.706  55.554  1.00  0.00           H  
ATOM   3820  HA  ILE A 257      71.941 109.364  57.374  1.00  0.00           H  
ATOM   3821  HB  ILE A 257      70.365 110.544  56.739  1.00  0.00           H  
ATOM   3822 1HG1 ILE A 257      70.704 110.495  59.222  1.00  0.00           H  
ATOM   3823 2HG1 ILE A 257      69.385 109.268  59.322  1.00  0.00           H  
ATOM   3824 1HG2 ILE A 257      68.399 108.086  57.175  1.00  0.00           H  
ATOM   3825 2HG2 ILE A 257      68.976 108.916  55.638  1.00  0.00           H  
ATOM   3826 3HG2 ILE A 257      67.971 109.825  56.766  1.00  0.00           H  
ATOM   3827  HD1 ILE A 257      67.790 110.965  58.539  1.00  0.00           H  
ATOM   3828  HD2 ILE A 257      68.806 111.738  59.843  1.00  0.00           H  
ATOM   3829  HD3 ILE A 257      69.133 112.095  58.051  1.00  0.00           H  
ATOM   3830  N   GLY A 258      70.955 106.484  58.322  1.00  0.00           N  
ATOM   3831  CA  GLY A 258      71.246 105.441  59.248  1.00  0.00           C  
ATOM   3832  C   GLY A 258      72.672 105.326  59.693  1.00  0.00           C  
ATOM   3833  O   GLY A 258      73.006 105.110  60.857  1.00  0.00           O  
ATOM   3834  HN  GLY A 258      70.432 106.213  57.528  1.00  0.00           H  
ATOM   3835  HA1 GLY A 258      70.680 105.638  60.144  1.00  0.00           H  
ATOM   3836  HA2 GLY A 258      70.917 104.508  58.813  1.00  0.00           H  
ATOM   3837  N   ILE A 259      73.614 105.455  58.741  1.00  0.00           N  
ATOM   3838  CA  ILE A 259      75.012 105.379  59.039  1.00  0.00           C  
ATOM   3839  C   ILE A 259      75.594 106.684  59.430  1.00  0.00           C  
ATOM   3840  O   ILE A 259      76.495 106.806  60.249  1.00  0.00           O  
ATOM   3841  CB  ILE A 259      75.886 104.751  57.996  1.00  0.00           C  
ATOM   3842  CG1 ILE A 259      77.322 104.568  58.505  1.00  0.00           C  
ATOM   3843  CG2 ILE A 259      75.798 105.447  56.622  1.00  0.00           C  
ATOM   3844  CD  ILE A 259      78.116 103.661  57.559  1.00  0.00           C  
ATOM   3845  HN  ILE A 259      73.344 105.521  57.782  1.00  0.00           H  
ATOM   3846  HA  ILE A 259      75.068 104.814  59.961  1.00  0.00           H  
ATOM   3847  HB  ILE A 259      75.510 103.749  57.707  1.00  0.00           H  
ATOM   3848 1HG1 ILE A 259      77.971 105.457  58.643  1.00  0.00           H  
ATOM   3849 2HG1 ILE A 259      77.268 104.075  59.500  1.00  0.00           H  
ATOM   3850 1HG2 ILE A 259      74.733 105.589  56.338  1.00  0.00           H  
ATOM   3851 2HG2 ILE A 259      76.266 106.464  56.671  1.00  0.00           H  
ATOM   3852 3HG2 ILE A 259      76.328 104.848  55.863  1.00  0.00           H  
ATOM   3853  HD1 ILE A 259      79.155 103.619  57.947  1.00  0.00           H  
ATOM   3854  HD2 ILE A 259      78.201 104.015  56.501  1.00  0.00           H  
ATOM   3855  HD3 ILE A 259      77.695 102.638  57.537  1.00  0.00           H  
ATOM   3856  N   SER A 260      75.015 107.777  58.896  1.00  0.00           N  
ATOM   3857  CA  SER A 260      75.319 109.119  59.277  1.00  0.00           C  
ATOM   3858  C   SER A 260      75.050 109.452  60.705  1.00  0.00           C  
ATOM   3859  O   SER A 260      75.829 110.104  61.393  1.00  0.00           O  
ATOM   3860  CB  SER A 260      74.622 110.216  58.444  1.00  0.00           C  
ATOM   3861  OG  SER A 260      75.123 110.201  57.120  1.00  0.00           O  
ATOM   3862  HN  SER A 260      74.361 107.678  58.140  1.00  0.00           H  
ATOM   3863  HA  SER A 260      76.384 109.309  59.209  1.00  0.00           H  
ATOM   3864  HB1 SER A 260      73.515 110.140  58.503  1.00  0.00           H  
ATOM   3865  HB2 SER A 260      74.883 111.173  58.940  1.00  0.00           H  
ATOM   3866  HG1 SER A 260      74.838 109.388  56.698  1.00  0.00           H  
ATOM   3867  N   ILE A 261      73.882 109.029  61.210  1.00  0.00           N  
ATOM   3868  CA  ILE A 261      73.408 109.234  62.542  1.00  0.00           C  
ATOM   3869  C   ILE A 261      74.247 108.565  63.576  1.00  0.00           C  
ATOM   3870  O   ILE A 261      74.469 109.132  64.642  1.00  0.00           O  
ATOM   3871  CB  ILE A 261      71.940 108.995  62.707  1.00  0.00           C  
ATOM   3872  CG1 ILE A 261      71.338 109.651  63.959  1.00  0.00           C  
ATOM   3873  CG2 ILE A 261      71.659 107.483  62.666  1.00  0.00           C  
ATOM   3874  CD  ILE A 261      69.846 109.977  63.893  1.00  0.00           C  
ATOM   3875  HN  ILE A 261      73.201 108.584  60.621  1.00  0.00           H  
ATOM   3876  HA  ILE A 261      73.530 110.305  62.672  1.00  0.00           H  
ATOM   3877  HB  ILE A 261      71.435 109.407  61.807  1.00  0.00           H  
ATOM   3878 1HG1 ILE A 261      71.905 110.583  64.185  1.00  0.00           H  
ATOM   3879 2HG1 ILE A 261      71.589 108.905  64.740  1.00  0.00           H  
ATOM   3880 1HG2 ILE A 261      72.046 106.869  63.504  1.00  0.00           H  
ATOM   3881 2HG2 ILE A 261      72.006 107.103  61.685  1.00  0.00           H  
ATOM   3882 3HG2 ILE A 261      70.552 107.379  62.575  1.00  0.00           H  
ATOM   3883  HD1 ILE A 261      69.242 109.152  63.456  1.00  0.00           H  
ATOM   3884  HD2 ILE A 261      69.426 110.178  64.900  1.00  0.00           H  
ATOM   3885  HD3 ILE A 261      69.626 110.860  63.253  1.00  0.00           H  
ATOM   3886  N   ASP A 262      74.821 107.365  63.354  1.00  0.00           N  
ATOM   3887  CA  ASP A 262      75.852 106.707  64.101  1.00  0.00           C  
ATOM   3888  C   ASP A 262      77.151 107.400  63.891  1.00  0.00           C  
ATOM   3889  O   ASP A 262      77.893 107.664  64.846  1.00  0.00           O  
ATOM   3890  CB  ASP A 262      75.815 105.253  63.609  1.00  0.00           C  
ATOM   3891  CG  ASP A 262      76.492 104.233  64.518  1.00  0.00           C  
ATOM   3892  OD1 ASP A 262      77.102 104.648  65.532  1.00  0.00           O  
ATOM   3893  OD2 ASP A 262      76.519 103.054  64.078  1.00  0.00           O1-
ATOM   3894  HN  ASP A 262      74.465 106.845  62.581  1.00  0.00           H  
ATOM   3895  HA  ASP A 262      75.587 106.839  65.142  1.00  0.00           H  
ATOM   3896  HB1 ASP A 262      76.122 105.052  62.566  1.00  0.00           H  
ATOM   3897  HB2 ASP A 262      74.753 104.909  63.641  1.00  0.00           H  
ATOM   3898  N   SER A 263      77.460 107.829  62.660  1.00  0.00           N  
ATOM   3899  CA  SER A 263      78.651 108.573  62.414  1.00  0.00           C  
ATOM   3900  C   SER A 263      78.726 109.876  63.137  1.00  0.00           C  
ATOM   3901  O   SER A 263      79.802 110.299  63.559  1.00  0.00           O  
ATOM   3902  CB  SER A 263      78.819 108.880  60.914  1.00  0.00           C  
ATOM   3903  OG  SER A 263      80.123 109.397  60.658  1.00  0.00           O  
ATOM   3904  HN  SER A 263      76.944 107.527  61.859  1.00  0.00           H  
ATOM   3905  HA  SER A 263      79.469 107.997  62.806  1.00  0.00           H  
ATOM   3906  HB1 SER A 263      78.711 107.943  60.327  1.00  0.00           H  
ATOM   3907  HB2 SER A 263      78.086 109.624  60.549  1.00  0.00           H  
ATOM   3908  HG1 SER A 263      80.093 110.323  60.913  1.00  0.00           H  
ATOM   3909  N   PHE A 264      77.602 110.584  63.356  1.00  0.00           N  
ATOM   3910  CA  PHE A 264      77.483 111.799  64.085  1.00  0.00           C  
ATOM   3911  C   PHE A 264      77.149 111.587  65.528  1.00  0.00           C  
ATOM   3912  O   PHE A 264      76.991 112.519  66.310  1.00  0.00           O  
ATOM   3913  CB  PHE A 264      76.329 112.634  63.477  1.00  0.00           C  
ATOM   3914  CG  PHE A 264      76.851 113.241  62.221  1.00  0.00           C  
ATOM   3915  CD1 PHE A 264      76.287 113.153  60.973  1.00  0.00           C  
ATOM   3916  CD2 PHE A 264      77.919 114.093  62.358  1.00  0.00           C  
ATOM   3917  CE1 PHE A 264      76.862 113.738  59.866  1.00  0.00           C  
ATOM   3918  CE2 PHE A 264      78.545 114.664  61.279  1.00  0.00           C  
ATOM   3919  CZ  PHE A 264      77.959 114.553  60.039  1.00  0.00           C  
ATOM   3920  HN  PHE A 264      76.791 110.305  62.845  1.00  0.00           H  
ATOM   3921  HA  PHE A 264      78.429 112.312  64.092  1.00  0.00           H  
ATOM   3922  HB1 PHE A 264      75.497 111.978  63.146  1.00  0.00           H  
ATOM   3923  HB2 PHE A 264      75.960 113.462  64.111  1.00  0.00           H  
ATOM   3924  HD1 PHE A 264      75.354 112.639  60.775  1.00  0.00           H  
ATOM   3925  HD2 PHE A 264      78.341 114.199  63.344  1.00  0.00           H  
ATOM   3926  HE1 PHE A 264      76.398 113.679  58.894  1.00  0.00           H  
ATOM   3927  HE2 PHE A 264      79.421 115.259  61.457  1.00  0.00           H  
ATOM   3928  HZ  PHE A 264      78.395 114.989  59.159  1.00  0.00           H  
ATOM   3929  N   ILE A 265      77.196 110.313  65.942  1.00  0.00           N  
ATOM   3930  CA  ILE A 265      77.422 109.904  67.287  1.00  0.00           C  
ATOM   3931  C   ILE A 265      78.866 109.764  67.614  1.00  0.00           C  
ATOM   3932  O   ILE A 265      79.339 110.162  68.680  1.00  0.00           O  
ATOM   3933  CB  ILE A 265      76.585 108.765  67.786  1.00  0.00           C  
ATOM   3934  CG1 ILE A 265      75.926 109.165  69.118  1.00  0.00           C  
ATOM   3935  CG2 ILE A 265      77.279 107.405  68.010  1.00  0.00           C  
ATOM   3936  CD  ILE A 265      76.836 109.492  70.297  1.00  0.00           C  
ATOM   3937  HN  ILE A 265      77.172 109.536  65.313  1.00  0.00           H  
ATOM   3938  HA  ILE A 265      77.100 110.735  67.907  1.00  0.00           H  
ATOM   3939  HB  ILE A 265      75.771 108.577  67.051  1.00  0.00           H  
ATOM   3940 1HG1 ILE A 265      75.303 110.061  68.926  1.00  0.00           H  
ATOM   3941 2HG1 ILE A 265      75.196 108.367  69.390  1.00  0.00           H  
ATOM   3942 1HG2 ILE A 265      77.754 107.012  67.087  1.00  0.00           H  
ATOM   3943 2HG2 ILE A 265      76.510 106.638  68.256  1.00  0.00           H  
ATOM   3944 3HG2 ILE A 265      78.011 107.336  68.841  1.00  0.00           H  
ATOM   3945  HD1 ILE A 265      76.223 109.900  71.130  1.00  0.00           H  
ATOM   3946  HD2 ILE A 265      77.538 110.334  70.141  1.00  0.00           H  
ATOM   3947  HD3 ILE A 265      77.342 108.588  70.715  1.00  0.00           H  
ATOM   3948  N   LEU A 266      79.743 109.302  66.698  1.00  0.00           N  
ATOM   3949  CA  LEU A 266      81.076 109.175  67.201  1.00  0.00           C  
ATOM   3950  C   LEU A 266      81.905 110.413  67.143  1.00  0.00           C  
ATOM   3951  O   LEU A 266      82.668 110.687  68.071  1.00  0.00           O  
ATOM   3952  CB  LEU A 266      81.882 108.021  66.587  1.00  0.00           C  
ATOM   3953  CG  LEU A 266      83.213 107.767  67.325  1.00  0.00           C  
ATOM   3954  CD1 LEU A 266      83.964 106.620  66.642  1.00  0.00           C  
ATOM   3955  CD2 LEU A 266      83.020 107.407  68.802  1.00  0.00           C  
ATOM   3956  HN  LEU A 266      79.580 109.004  65.764  1.00  0.00           H  
ATOM   3957  HA  LEU A 266      81.115 108.855  68.225  1.00  0.00           H  
ATOM   3958  HB1 LEU A 266      82.135 108.250  65.525  1.00  0.00           H  
ATOM   3959  HB2 LEU A 266      81.282 107.095  66.598  1.00  0.00           H  
ATOM   3960  HG  LEU A 266      83.817 108.698  67.345  1.00  0.00           H  
ATOM   3961 1HD1 LEU A 266      84.898 106.479  67.221  1.00  0.00           H  
ATOM   3962 2HD1 LEU A 266      83.320 105.706  66.677  1.00  0.00           H  
ATOM   3963 3HD1 LEU A 266      84.254 106.825  65.586  1.00  0.00           H  
ATOM   3964 1HD2 LEU A 266      82.682 108.264  69.419  1.00  0.00           H  
ATOM   3965 2HD2 LEU A 266      82.228 106.627  68.924  1.00  0.00           H  
ATOM   3966 3HD2 LEU A 266      83.972 107.030  69.238  1.00  0.00           H  
ATOM   3967  N   LEU A 267      81.701 111.202  66.074  1.00  0.00           N  
ATOM   3968  CA  LEU A 267      82.101 112.574  66.013  1.00  0.00           C  
ATOM   3969  C   LEU A 267      80.995 113.295  66.688  1.00  0.00           C  
ATOM   3970  O   LEU A 267      79.833 113.128  66.308  1.00  0.00           O  
ATOM   3971  CB  LEU A 267      82.271 113.027  64.560  1.00  0.00           C  
ATOM   3972  CG  LEU A 267      83.568 112.622  63.853  1.00  0.00           C  
ATOM   3973  CD1 LEU A 267      83.376 112.754  62.328  1.00  0.00           C  
ATOM   3974  CD2 LEU A 267      84.171 111.261  64.246  1.00  0.00           C  
ATOM   3975  HN  LEU A 267      81.116 110.865  65.334  1.00  0.00           H  
ATOM   3976  HA  LEU A 267      83.048 112.723  66.515  1.00  0.00           H  
ATOM   3977  HB1 LEU A 267      82.224 114.137  64.454  1.00  0.00           H  
ATOM   3978  HB2 LEU A 267      81.404 112.587  64.037  1.00  0.00           H  
ATOM   3979  HG  LEU A 267      84.354 113.371  64.115  1.00  0.00           H  
ATOM   3980 1HD1 LEU A 267      82.574 112.031  62.063  1.00  0.00           H  
ATOM   3981 2HD1 LEU A 267      84.290 112.447  61.787  1.00  0.00           H  
ATOM   3982 3HD1 LEU A 267      83.050 113.777  62.054  1.00  0.00           H  
ATOM   3983 1HD2 LEU A 267      83.454 110.419  64.148  1.00  0.00           H  
ATOM   3984 2HD2 LEU A 267      84.455 111.286  65.325  1.00  0.00           H  
ATOM   3985 3HD2 LEU A 267      85.018 111.039  63.562  1.00  0.00           H  
ATOM   3986  N   GLU A 268      81.320 113.973  67.806  1.00  0.00           N  
ATOM   3987  CA  GLU A 268      80.351 114.128  68.849  1.00  0.00           C  
ATOM   3988  C   GLU A 268      79.383 115.218  68.543  1.00  0.00           C  
ATOM   3989  O   GLU A 268      79.530 116.359  68.978  1.00  0.00           O  
ATOM   3990  CB  GLU A 268      81.082 114.413  70.166  1.00  0.00           C  
ATOM   3991  CG  GLU A 268      80.238 114.775  71.381  1.00  0.00           C  
ATOM   3992  CD  GLU A 268      81.166 114.849  72.590  1.00  0.00           C  
ATOM   3993  OE1 GLU A 268      80.507 114.988  73.656  1.00  0.00           O  
ATOM   3994  OE2 GLU A 268      82.421 114.850  72.543  1.00  0.00           O1-
ATOM   3995  HN  GLU A 268      82.278 114.122  68.037  1.00  0.00           H  
ATOM   3996  HA  GLU A 268      79.772 113.233  69.024  1.00  0.00           H  
ATOM   3997  HB1 GLU A 268      81.756 113.548  70.363  1.00  0.00           H  
ATOM   3998  HB2 GLU A 268      81.809 115.227  69.943  1.00  0.00           H  
ATOM   3999  HG1 GLU A 268      79.403 114.041  71.526  1.00  0.00           H  
ATOM   4000  HG2 GLU A 268      79.855 115.805  71.260  1.00  0.00           H  
ATOM   4001  N   ILE A 269      78.336 114.945  67.737  1.00  0.00           N  
ATOM   4002  CA  ILE A 269      77.387 115.871  67.207  1.00  0.00           C  
ATOM   4003  C   ILE A 269      76.051 115.666  67.843  1.00  0.00           C  
ATOM   4004  O   ILE A 269      75.312 116.594  68.150  1.00  0.00           O  
ATOM   4005  CB  ILE A 269      77.272 115.748  65.709  1.00  0.00           C  
ATOM   4006  CG1 ILE A 269      78.388 116.632  65.125  1.00  0.00           C  
ATOM   4007  CG2 ILE A 269      75.891 116.094  65.123  1.00  0.00           C  
ATOM   4008  CD  ILE A 269      78.078 118.130  65.194  1.00  0.00           C  
ATOM   4009  HN  ILE A 269      78.301 114.037  67.352  1.00  0.00           H  
ATOM   4010  HA  ILE A 269      77.635 116.862  67.549  1.00  0.00           H  
ATOM   4011  HB  ILE A 269      77.473 114.697  65.421  1.00  0.00           H  
ATOM   4012 1HG1 ILE A 269      79.366 116.510  65.638  1.00  0.00           H  
ATOM   4013 2HG1 ILE A 269      78.580 116.351  64.068  1.00  0.00           H  
ATOM   4014 1HG2 ILE A 269      75.559 117.023  65.628  1.00  0.00           H  
ATOM   4015 2HG2 ILE A 269      75.834 116.281  64.030  1.00  0.00           H  
ATOM   4016 3HG2 ILE A 269      75.187 115.246  65.229  1.00  0.00           H  
ATOM   4017  HD1 ILE A 269      77.449 118.439  66.057  1.00  0.00           H  
ATOM   4018  HD2 ILE A 269      77.480 118.420  64.304  1.00  0.00           H  
ATOM   4019  HD3 ILE A 269      79.013 118.727  65.177  1.00  0.00           H  
ATOM   4020  N   ILE A 270      75.686 114.392  68.099  1.00  0.00           N  
ATOM   4021  CA  ILE A 270      74.501 114.015  68.801  1.00  0.00           C  
ATOM   4022  C   ILE A 270      74.958 113.196  69.957  1.00  0.00           C  
ATOM   4023  O   ILE A 270      75.987 112.539  69.967  1.00  0.00           O  
ATOM   4024  CB  ILE A 270      73.500 113.395  67.870  1.00  0.00           C  
ATOM   4025  CG1 ILE A 270      72.073 113.756  68.327  1.00  0.00           C  
ATOM   4026  CG2 ILE A 270      73.811 111.912  67.619  1.00  0.00           C  
ATOM   4027  CD  ILE A 270      70.983 113.379  67.326  1.00  0.00           C  
ATOM   4028  HN  ILE A 270      76.285 113.690  67.736  1.00  0.00           H  
ATOM   4029  HA  ILE A 270      74.066 114.891  69.263  1.00  0.00           H  
ATOM   4030  HB  ILE A 270      73.665 113.895  66.890  1.00  0.00           H  
ATOM   4031 1HG1 ILE A 270      72.077 114.872  68.440  1.00  0.00           H  
ATOM   4032 2HG1 ILE A 270      71.862 113.311  69.319  1.00  0.00           H  
ATOM   4033 1HG2 ILE A 270      74.911 111.764  67.554  1.00  0.00           H  
ATOM   4034 2HG2 ILE A 270      73.417 111.247  68.409  1.00  0.00           H  
ATOM   4035 3HG2 ILE A 270      73.414 111.544  66.644  1.00  0.00           H  
ATOM   4036  HD1 ILE A 270      71.357 113.518  66.284  1.00  0.00           H  
ATOM   4037  HD2 ILE A 270      70.089 114.029  67.386  1.00  0.00           H  
ATOM   4038  HD3 ILE A 270      70.659 112.329  67.500  1.00  0.00           H  
ATOM   4039  N   LYS A 271      74.240 113.343  71.085  1.00  0.00           N  
ATOM   4040  CA  LYS A 271      74.887 113.285  72.359  1.00  0.00           C  
ATOM   4041  C   LYS A 271      74.726 112.119  73.276  1.00  0.00           C  
ATOM   4042  O   LYS A 271      75.106 112.161  74.439  1.00  0.00           O  
ATOM   4043  CB  LYS A 271      74.546 114.572  73.116  1.00  0.00           C  
ATOM   4044  CG  LYS A 271      75.358 115.718  72.513  1.00  0.00           C  
ATOM   4045  CD  LYS A 271      76.867 115.679  72.775  1.00  0.00           C  
ATOM   4046  CE  LYS A 271      77.167 115.724  74.281  1.00  0.00           C  
ATOM   4047  NZ  LYS A 271      78.480 116.290  74.651  1.00  0.00           N1+
ATOM   4048  HN  LYS A 271      73.261 113.533  71.105  1.00  0.00           H  
ATOM   4049  HA  LYS A 271      75.976 113.271  72.310  1.00  0.00           H  
ATOM   4050  HB1 LYS A 271      74.854 114.539  74.180  1.00  0.00           H  
ATOM   4051  HB2 LYS A 271      73.453 114.779  73.039  1.00  0.00           H  
ATOM   4052  HG1 LYS A 271      74.962 116.643  72.989  1.00  0.00           H  
ATOM   4053  HG2 LYS A 271      75.199 115.822  71.417  1.00  0.00           H  
ATOM   4054  HD1 LYS A 271      77.273 116.622  72.353  1.00  0.00           H  
ATOM   4055  HD2 LYS A 271      77.397 114.822  72.306  1.00  0.00           H  
ATOM   4056  HE1 LYS A 271      77.150 114.672  74.629  1.00  0.00           H  
ATOM   4057  HE2 LYS A 271      76.358 116.244  74.841  1.00  0.00           H  
ATOM   4058  HZ1 LYS A 271      78.658 116.211  75.668  1.00  0.00           H  
ATOM   4059  HZ2 LYS A 271      78.339 117.280  74.373  1.00  0.00           H  
ATOM   4060  HZ3 LYS A 271      79.269 115.855  74.137  1.00  0.00           H  
ATOM   4061  N   GLN A 272      74.105 111.014  72.814  1.00  0.00           N  
ATOM   4062  CA  GLN A 272      74.037 109.803  73.574  1.00  0.00           C  
ATOM   4063  C   GLN A 272      74.665 108.623  72.915  1.00  0.00           C  
ATOM   4064  O   GLN A 272      74.345 108.338  71.767  1.00  0.00           O  
ATOM   4065  CB  GLN A 272      72.600 109.386  73.960  1.00  0.00           C  
ATOM   4066  CG  GLN A 272      72.069 110.362  75.001  1.00  0.00           C  
ATOM   4067  CD  GLN A 272      71.270 109.545  76.012  1.00  0.00           C  
ATOM   4068  NE2 GLN A 272      70.156 108.890  75.581  1.00  0.00           N  
ATOM   4069  OE1 GLN A 272      71.742 109.417  77.142  1.00  0.00           O  
ATOM   4070  HN  GLN A 272      73.740 111.017  71.885  1.00  0.00           H  
ATOM   4071  HA  GLN A 272      74.623 109.845  74.483  1.00  0.00           H  
ATOM   4072  HB1 GLN A 272      71.823 109.363  73.175  1.00  0.00           H  
ATOM   4073  HB2 GLN A 272      72.570 108.387  74.436  1.00  0.00           H  
ATOM   4074  HG1 GLN A 272      71.496 111.146  74.476  1.00  0.00           H  
ATOM   4075  HG2 GLN A 272      72.891 110.872  75.547  1.00  0.00           H  
ATOM   4076 1HE2 GLN A 272      69.808 109.137  74.677  1.00  0.00           H  
ATOM   4077 2HE2 GLN A 272      69.741 108.283  76.266  1.00  0.00           H  
ATOM   4078  N   GLY A 273      75.451 107.875  73.711  1.00  0.00           N  
ATOM   4079  CA  GLY A 273      76.082 106.646  73.347  1.00  0.00           C  
ATOM   4080  C   GLY A 273      75.223 105.479  73.035  1.00  0.00           C  
ATOM   4081  O   GLY A 273      74.242 105.553  72.300  1.00  0.00           O  
ATOM   4082  HN  GLY A 273      75.697 108.196  74.626  1.00  0.00           H  
ATOM   4083  HA1 GLY A 273      76.555 106.345  74.269  1.00  0.00           H  
ATOM   4084  HA2 GLY A 273      76.890 106.793  72.638  1.00  0.00           H  
ATOM   4085  N   CYS A 274      75.613 104.282  73.515  1.00  0.00           N  
ATOM   4086  CA  CYS A 274      74.990 103.046  73.127  1.00  0.00           C  
ATOM   4087  C   CYS A 274      73.518 102.940  73.257  1.00  0.00           C  
ATOM   4088  O   CYS A 274      72.891 102.324  72.398  1.00  0.00           O  
ATOM   4089  CB  CYS A 274      75.557 101.844  73.904  1.00  0.00           C  
ATOM   4090  SG  CYS A 274      77.207 101.345  73.340  1.00  0.00           S  
ATOM   4091  HN  CYS A 274      76.412 104.250  74.102  1.00  0.00           H  
ATOM   4092  HA  CYS A 274      75.264 102.919  72.088  1.00  0.00           H  
ATOM   4093  HB1 CYS A 274      74.935 100.918  73.913  1.00  0.00           H  
ATOM   4094  HB2 CYS A 274      75.611 102.141  74.975  1.00  0.00           H  
ATOM   4095  N   GLU A 275      72.883 103.586  74.263  1.00  0.00           N  
ATOM   4096  CA  GLU A 275      71.468 103.765  74.363  1.00  0.00           C  
ATOM   4097  C   GLU A 275      70.792 104.349  73.173  1.00  0.00           C  
ATOM   4098  O   GLU A 275      69.739 103.838  72.786  1.00  0.00           O  
ATOM   4099  CB  GLU A 275      71.073 104.498  75.652  1.00  0.00           C  
ATOM   4100  CG  GLU A 275      69.799 105.344  75.583  1.00  0.00           C  
ATOM   4101  CD  GLU A 275      69.121 105.785  76.871  1.00  0.00           C  
ATOM   4102  OE1 GLU A 275      69.706 106.722  77.484  1.00  0.00           O  
ATOM   4103  OE2 GLU A 275      68.051 105.243  77.251  1.00  0.00           O1-
ATOM   4104  HN  GLU A 275      73.494 104.085  74.870  1.00  0.00           H  
ATOM   4105  HA  GLU A 275      71.032 102.775  74.399  1.00  0.00           H  
ATOM   4106  HB1 GLU A 275      71.926 105.149  75.936  1.00  0.00           H  
ATOM   4107  HB2 GLU A 275      70.950 103.710  76.434  1.00  0.00           H  
ATOM   4108  HG1 GLU A 275      69.054 104.666  75.113  1.00  0.00           H  
ATOM   4109  HG2 GLU A 275      69.889 106.284  74.995  1.00  0.00           H  
ATOM   4110  N   PHE A 276      71.390 105.383  72.562  1.00  0.00           N  
ATOM   4111  CA  PHE A 276      70.898 105.991  71.367  1.00  0.00           C  
ATOM   4112  C   PHE A 276      71.358 105.247  70.168  1.00  0.00           C  
ATOM   4113  O   PHE A 276      70.559 105.115  69.241  1.00  0.00           O  
ATOM   4114  CB  PHE A 276      71.099 107.510  71.365  1.00  0.00           C  
ATOM   4115  CG  PHE A 276      71.128 108.174  70.039  1.00  0.00           C  
ATOM   4116  CD1 PHE A 276      70.012 108.692  69.414  1.00  0.00           C  
ATOM   4117  CD2 PHE A 276      72.342 108.214  69.389  1.00  0.00           C  
ATOM   4118  CE1 PHE A 276      70.184 109.434  68.267  1.00  0.00           C  
ATOM   4119  CE2 PHE A 276      72.491 108.831  68.171  1.00  0.00           C  
ATOM   4120  CZ  PHE A 276      71.400 109.502  67.648  1.00  0.00           C  
ATOM   4121  HN  PHE A 276      72.324 105.685  72.726  1.00  0.00           H  
ATOM   4122  HA  PHE A 276      69.840 105.787  71.264  1.00  0.00           H  
ATOM   4123  HB1 PHE A 276      70.308 107.937  72.031  1.00  0.00           H  
ATOM   4124  HB2 PHE A 276      72.088 107.648  71.863  1.00  0.00           H  
ATOM   4125  HD1 PHE A 276      69.050 108.544  69.870  1.00  0.00           H  
ATOM   4126  HD2 PHE A 276      73.212 107.755  69.836  1.00  0.00           H  
ATOM   4127  HE1 PHE A 276      69.311 109.814  67.752  1.00  0.00           H  
ATOM   4128  HE2 PHE A 276      73.440 108.990  67.674  1.00  0.00           H  
ATOM   4129  HZ  PHE A 276      71.539 110.053  66.734  1.00  0.00           H  
ATOM   4130  N   GLU A 277      72.537 104.595  70.178  1.00  0.00           N  
ATOM   4131  CA  GLU A 277      72.879 103.610  69.201  1.00  0.00           C  
ATOM   4132  C   GLU A 277      71.866 102.516  69.108  1.00  0.00           C  
ATOM   4133  O   GLU A 277      71.485 102.086  68.016  1.00  0.00           O  
ATOM   4134  CB  GLU A 277      74.280 103.008  69.342  1.00  0.00           C  
ATOM   4135  CG  GLU A 277      74.682 102.214  68.096  1.00  0.00           C  
ATOM   4136  CD  GLU A 277      75.679 101.123  68.456  1.00  0.00           C  
ATOM   4137  OE1 GLU A 277      76.879 101.495  68.594  1.00  0.00           O  
ATOM   4138  OE2 GLU A 277      75.364  99.904  68.515  1.00  0.00           O1-
ATOM   4139  HN  GLU A 277      73.275 104.834  70.810  1.00  0.00           H  
ATOM   4140  HA  GLU A 277      72.906 104.139  68.252  1.00  0.00           H  
ATOM   4141  HB1 GLU A 277      74.214 102.321  70.220  1.00  0.00           H  
ATOM   4142  HB2 GLU A 277      75.073 103.748  69.595  1.00  0.00           H  
ATOM   4143  HG1 GLU A 277      75.107 102.798  67.251  1.00  0.00           H  
ATOM   4144  HG2 GLU A 277      73.790 101.743  67.640  1.00  0.00           H  
ATOM   4145  N   ASN A 278      71.299 102.017  70.214  1.00  0.00           N  
ATOM   4146  CA  ASN A 278      70.170 101.144  70.099  1.00  0.00           C  
ATOM   4147  C   ASN A 278      68.868 101.658  69.580  1.00  0.00           C  
ATOM   4148  O   ASN A 278      68.182 100.983  68.815  1.00  0.00           O  
ATOM   4149  CB  ASN A 278      70.013 100.433  71.459  1.00  0.00           C  
ATOM   4150  CG  ASN A 278      70.400  98.966  71.370  1.00  0.00           C  
ATOM   4151  ND2 ASN A 278      71.567  98.711  70.712  1.00  0.00           N  
ATOM   4152  OD1 ASN A 278      69.608  98.123  71.787  1.00  0.00           O  
ATOM   4153  HN  ASN A 278      71.676 102.216  71.120  1.00  0.00           H  
ATOM   4154  HA  ASN A 278      70.372 100.382  69.370  1.00  0.00           H  
ATOM   4155  HB1 ASN A 278      68.984 100.486  71.870  1.00  0.00           H  
ATOM   4156  HB2 ASN A 278      70.641 100.882  72.263  1.00  0.00           H  
ATOM   4157 1HD2 ASN A 278      71.802  97.744  70.598  1.00  0.00           H  
ATOM   4158 2HD2 ASN A 278      72.095  99.461  70.321  1.00  0.00           H  
ATOM   4159  N   THR A 279      68.585 102.966  69.779  1.00  0.00           N  
ATOM   4160  CA  THR A 279      67.500 103.549  69.057  1.00  0.00           C  
ATOM   4161  C   THR A 279      67.714 103.538  67.582  1.00  0.00           C  
ATOM   4162  O   THR A 279      66.860 103.156  66.775  1.00  0.00           O  
ATOM   4163  CB  THR A 279      67.295 105.011  69.303  1.00  0.00           C  
ATOM   4164  CG2 THR A 279      65.850 105.364  68.910  1.00  0.00           C  
ATOM   4165  OG1 THR A 279      67.345 105.305  70.696  1.00  0.00           O  
ATOM   4166  HN  THR A 279      69.210 103.564  70.265  1.00  0.00           H  
ATOM   4167  HA  THR A 279      66.589 103.011  69.267  1.00  0.00           H  
ATOM   4168  HB  THR A 279      67.991 105.733  68.826  1.00  0.00           H  
ATOM   4169  HG1 THR A 279      67.244 106.259  70.728  1.00  0.00           H  
ATOM   4170 1HG2 THR A 279      65.585 106.410  69.168  1.00  0.00           H  
ATOM   4171 2HG2 THR A 279      65.633 105.308  67.820  1.00  0.00           H  
ATOM   4172 3HG2 THR A 279      65.119 104.695  69.421  1.00  0.00           H  
ATOM   4173  N   VAL A 280      68.956 103.875  67.171  1.00  0.00           N  
ATOM   4174  CA  VAL A 280      69.335 103.936  65.798  1.00  0.00           C  
ATOM   4175  C   VAL A 280      69.608 102.621  65.154  1.00  0.00           C  
ATOM   4176  O   VAL A 280      69.492 102.562  63.927  1.00  0.00           O  
ATOM   4177  CB  VAL A 280      70.331 105.009  65.465  1.00  0.00           C  
ATOM   4178  CG1 VAL A 280      69.787 106.375  65.888  1.00  0.00           C  
ATOM   4179  CG2 VAL A 280      71.696 104.755  66.127  1.00  0.00           C  
ATOM   4180  HN  VAL A 280      69.700 104.127  67.783  1.00  0.00           H  
ATOM   4181  HA  VAL A 280      68.435 104.293  65.330  1.00  0.00           H  
ATOM   4182  HB  VAL A 280      70.499 104.977  64.368  1.00  0.00           H  
ATOM   4183 1HG1 VAL A 280      68.910 106.648  65.253  1.00  0.00           H  
ATOM   4184 2HG1 VAL A 280      69.421 106.321  66.929  1.00  0.00           H  
ATOM   4185 3HG1 VAL A 280      70.572 107.158  65.715  1.00  0.00           H  
ATOM   4186 1HG2 VAL A 280      71.548 105.016  67.200  1.00  0.00           H  
ATOM   4187 2HG2 VAL A 280      72.455 105.409  65.650  1.00  0.00           H  
ATOM   4188 3HG2 VAL A 280      72.053 103.713  65.952  1.00  0.00           H  
ATOM   4189  N   HIS A 281      69.862 101.553  65.934  1.00  0.00           N  
ATOM   4190  CA  HIS A 281      69.824 100.155  65.653  1.00  0.00           C  
ATOM   4191  C   HIS A 281      68.472  99.709  65.213  1.00  0.00           C  
ATOM   4192  O   HIS A 281      68.336  99.046  64.191  1.00  0.00           O  
ATOM   4193  CB  HIS A 281      70.402  99.261  66.757  1.00  0.00           C  
ATOM   4194  CG  HIS A 281      70.888  97.926  66.284  1.00  0.00           C  
ATOM   4195  CD2 HIS A 281      70.103  96.923  65.807  1.00  0.00           C  
ATOM   4196  ND1 HIS A 281      72.220  97.608  66.095  1.00  0.00           N  
ATOM   4197  CE1 HIS A 281      72.237  96.448  65.461  1.00  0.00           C  
ATOM   4198  NE2 HIS A 281      70.975  95.991  65.286  1.00  0.00           N  
ATOM   4199  HN  HIS A 281      70.089 101.739  66.890  1.00  0.00           H  
ATOM   4200  HA  HIS A 281      70.502  99.972  64.833  1.00  0.00           H  
ATOM   4201  HB1 HIS A 281      71.296  99.746  67.223  1.00  0.00           H  
ATOM   4202  HB2 HIS A 281      69.617  99.123  67.529  1.00  0.00           H  
ATOM   4203  HD2 HIS A 281      69.013  96.835  65.778  1.00  0.00           H  
ATOM   4204  HE1 HIS A 281      73.085  95.857  65.110  1.00  0.00           H  
ATOM   4205  HE2 HIS A 281      70.692  95.141  64.835  1.00  0.00           H  
ATOM   4206  N   LYS A 282      67.366 100.182  65.844  1.00  0.00           N  
ATOM   4207  CA  LYS A 282      66.073  99.846  65.348  1.00  0.00           C  
ATOM   4208  C   LYS A 282      65.633 100.624  64.155  1.00  0.00           C  
ATOM   4209  O   LYS A 282      64.797 100.207  63.363  1.00  0.00           O  
ATOM   4210  CB  LYS A 282      64.988  99.833  66.429  1.00  0.00           C  
ATOM   4211  CG  LYS A 282      64.962  98.466  67.118  1.00  0.00           C  
ATOM   4212  CD  LYS A 282      64.456  98.525  68.561  1.00  0.00           C  
ATOM   4213  CE  LYS A 282      65.426  99.146  69.559  1.00  0.00           C  
ATOM   4214  NZ  LYS A 282      64.789  99.291  70.890  1.00  0.00           N1+
ATOM   4215  HN  LYS A 282      67.496 100.835  66.582  1.00  0.00           H  
ATOM   4216  HA  LYS A 282      66.034  98.806  65.057  1.00  0.00           H  
ATOM   4217  HB1 LYS A 282      65.231 100.632  67.159  1.00  0.00           H  
ATOM   4218  HB2 LYS A 282      64.007 100.051  65.953  1.00  0.00           H  
ATOM   4219  HG1 LYS A 282      66.005  98.076  67.163  1.00  0.00           H  
ATOM   4220  HG2 LYS A 282      64.443  97.768  66.437  1.00  0.00           H  
ATOM   4221  HD1 LYS A 282      64.296  97.503  68.979  1.00  0.00           H  
ATOM   4222  HD2 LYS A 282      63.453  99.001  68.449  1.00  0.00           H  
ATOM   4223  HE1 LYS A 282      65.724 100.181  69.281  1.00  0.00           H  
ATOM   4224  HE2 LYS A 282      66.377  98.581  69.666  1.00  0.00           H  
ATOM   4225  HZ1 LYS A 282      63.892  99.804  70.873  1.00  0.00           H  
ATOM   4226  HZ2 LYS A 282      64.601  98.342  71.273  1.00  0.00           H  
ATOM   4227  HZ3 LYS A 282      65.363  99.887  71.520  1.00  0.00           H  
ATOM   4228  N   TRP A 283      66.066 101.893  64.031  1.00  0.00           N  
ATOM   4229  CA  TRP A 283      65.931 102.723  62.869  1.00  0.00           C  
ATOM   4230  C   TRP A 283      66.638 102.258  61.647  1.00  0.00           C  
ATOM   4231  O   TRP A 283      66.142 102.187  60.519  1.00  0.00           O  
ATOM   4232  CB  TRP A 283      66.421 104.110  63.326  1.00  0.00           C  
ATOM   4233  CG  TRP A 283      65.722 105.207  62.603  1.00  0.00           C  
ATOM   4234  CD1 TRP A 283      64.540 105.761  62.999  1.00  0.00           C  
ATOM   4235  CD2 TRP A 283      66.225 106.008  61.521  1.00  0.00           C  
ATOM   4236  CE2 TRP A 283      65.363 107.089  61.433  1.00  0.00           C  
ATOM   4237  CE3 TRP A 283      67.309 105.864  60.717  1.00  0.00           C  
ATOM   4238  NE1 TRP A 283      64.311 106.910  62.290  1.00  0.00           N  
ATOM   4239  CZ2 TRP A 283      65.582 108.043  60.489  1.00  0.00           C  
ATOM   4240  CZ3 TRP A 283      67.560 106.809  59.747  1.00  0.00           C  
ATOM   4241  CH2 TRP A 283      66.690 107.878  59.689  1.00  0.00           C  
ATOM   4242  HN  TRP A 283      66.441 102.335  64.839  1.00  0.00           H  
ATOM   4243  HA  TRP A 283      64.891 102.617  62.616  1.00  0.00           H  
ATOM   4244  HB1 TRP A 283      67.519 104.232  63.304  1.00  0.00           H  
ATOM   4245  HB2 TRP A 283      66.109 104.298  64.378  1.00  0.00           H  
ATOM   4246  HD1 TRP A 283      63.890 105.338  63.748  1.00  0.00           H  
ATOM   4247  HE1 TRP A 283      63.567 107.534  62.392  1.00  0.00           H  
ATOM   4248  HE3 TRP A 283      67.955 105.007  60.820  1.00  0.00           H  
ATOM   4249  HZ2 TRP A 283      64.905 108.865  60.342  1.00  0.00           H  
ATOM   4250  HZ3 TRP A 283      68.405 106.785  59.078  1.00  0.00           H  
ATOM   4251  HH2 TRP A 283      66.777 108.660  58.943  1.00  0.00           H  
ATOM   4252  N   ILE A 284      67.901 101.809  61.795  1.00  0.00           N  
ATOM   4253  CA  ILE A 284      68.715 101.241  60.762  1.00  0.00           C  
ATOM   4254  C   ILE A 284      68.229  99.896  60.356  1.00  0.00           C  
ATOM   4255  O   ILE A 284      68.209  99.629  59.158  1.00  0.00           O  
ATOM   4256  CB  ILE A 284      70.174 101.251  61.107  1.00  0.00           C  
ATOM   4257  CG1 ILE A 284      71.065 101.111  59.862  1.00  0.00           C  
ATOM   4258  CG2 ILE A 284      70.595 100.202  62.143  1.00  0.00           C  
ATOM   4259  CD  ILE A 284      72.517 101.503  60.135  1.00  0.00           C  
ATOM   4260  HN  ILE A 284      68.279 101.905  62.714  1.00  0.00           H  
ATOM   4261  HA  ILE A 284      68.588 101.876  59.899  1.00  0.00           H  
ATOM   4262  HB  ILE A 284      70.412 102.229  61.590  1.00  0.00           H  
ATOM   4263 1HG1 ILE A 284      70.725 101.778  59.049  1.00  0.00           H  
ATOM   4264 2HG1 ILE A 284      70.940 100.088  59.437  1.00  0.00           H  
ATOM   4265 1HG2 ILE A 284      70.511  99.198  61.673  1.00  0.00           H  
ATOM   4266 2HG2 ILE A 284      71.628 100.417  62.484  1.00  0.00           H  
ATOM   4267 3HG2 ILE A 284      69.950 100.273  63.041  1.00  0.00           H  
ATOM   4268  HD1 ILE A 284      72.633 102.521  60.569  1.00  0.00           H  
ATOM   4269  HD2 ILE A 284      72.934 100.765  60.849  1.00  0.00           H  
ATOM   4270  HD3 ILE A 284      73.092 101.399  59.198  1.00  0.00           H  
ATOM   4271  N   SER A 285      67.705  99.066  61.284  1.00  0.00           N  
ATOM   4272  CA  SER A 285      67.075  97.793  61.128  1.00  0.00           C  
ATOM   4273  C   SER A 285      65.851  97.888  60.278  1.00  0.00           C  
ATOM   4274  O   SER A 285      65.679  97.087  59.356  1.00  0.00           O  
ATOM   4275  CB  SER A 285      66.712  97.135  62.469  1.00  0.00           C  
ATOM   4276  OG  SER A 285      66.295  95.768  62.456  1.00  0.00           O  
ATOM   4277  HN  SER A 285      67.771  99.368  62.225  1.00  0.00           H  
ATOM   4278  HA  SER A 285      67.798  97.170  60.619  1.00  0.00           H  
ATOM   4279  HB1 SER A 285      67.679  97.045  63.020  1.00  0.00           H  
ATOM   4280  HB2 SER A 285      65.960  97.714  63.045  1.00  0.00           H  
ATOM   4281  HG1 SER A 285      66.219  95.545  63.381  1.00  0.00           H  
ATOM   4282  N   ILE A 286      65.057  98.948  60.493  1.00  0.00           N  
ATOM   4283  CA  ILE A 286      63.964  99.440  59.711  1.00  0.00           C  
ATOM   4284  C   ILE A 286      64.256 100.071  58.402  1.00  0.00           C  
ATOM   4285  O   ILE A 286      63.537  99.897  57.407  1.00  0.00           O  
ATOM   4286  CB  ILE A 286      63.155 100.374  60.563  1.00  0.00           C  
ATOM   4287  CG1 ILE A 286      62.147  99.504  61.344  1.00  0.00           C  
ATOM   4288  CG2 ILE A 286      62.344 101.478  59.865  1.00  0.00           C  
ATOM   4289  CD  ILE A 286      61.731 100.169  62.652  1.00  0.00           C  
ATOM   4290  HN  ILE A 286      65.253  99.540  61.272  1.00  0.00           H  
ATOM   4291  HA  ILE A 286      63.338  98.605  59.413  1.00  0.00           H  
ATOM   4292  HB  ILE A 286      63.861 100.847  61.276  1.00  0.00           H  
ATOM   4293 1HG1 ILE A 286      61.289  99.318  60.663  1.00  0.00           H  
ATOM   4294 2HG1 ILE A 286      62.707  98.565  61.578  1.00  0.00           H  
ATOM   4295 1HG2 ILE A 286      61.596 101.074  59.155  1.00  0.00           H  
ATOM   4296 2HG2 ILE A 286      61.758 102.010  60.638  1.00  0.00           H  
ATOM   4297 3HG2 ILE A 286      62.929 102.230  59.291  1.00  0.00           H  
ATOM   4298  HD1 ILE A 286      61.698 101.275  62.548  1.00  0.00           H  
ATOM   4299  HD2 ILE A 286      62.487  99.876  63.412  1.00  0.00           H  
ATOM   4300  HD3 ILE A 286      60.734  99.791  62.977  1.00  0.00           H  
ATOM   4301  N   THR A 287      65.349 100.833  58.211  1.00  0.00           N  
ATOM   4302  CA  THR A 287      65.706 101.476  56.982  1.00  0.00           C  
ATOM   4303  C   THR A 287      66.428 100.491  56.129  1.00  0.00           C  
ATOM   4304  O   THR A 287      66.336 100.470  54.904  1.00  0.00           O  
ATOM   4305  CB  THR A 287      66.523 102.724  56.972  1.00  0.00           C  
ATOM   4306  CG2 THR A 287      65.609 103.895  57.349  1.00  0.00           C  
ATOM   4307  OG1 THR A 287      67.459 102.753  58.042  1.00  0.00           O  
ATOM   4308  HN  THR A 287      65.876 101.118  59.005  1.00  0.00           H  
ATOM   4309  HA  THR A 287      64.805 101.673  56.426  1.00  0.00           H  
ATOM   4310  HB  THR A 287      66.928 102.943  55.963  1.00  0.00           H  
ATOM   4311  HG1 THR A 287      66.919 102.952  58.810  1.00  0.00           H  
ATOM   4312 1HG2 THR A 287      64.890 104.099  56.526  1.00  0.00           H  
ATOM   4313 2HG2 THR A 287      65.056 103.664  58.288  1.00  0.00           H  
ATOM   4314 3HG2 THR A 287      66.193 104.829  57.507  1.00  0.00           H  
ATOM   4315  N   GLU A 288      67.131  99.512  56.728  1.00  0.00           N  
ATOM   4316  CA  GLU A 288      67.809  98.420  56.093  1.00  0.00           C  
ATOM   4317  C   GLU A 288      66.836  97.549  55.374  1.00  0.00           C  
ATOM   4318  O   GLU A 288      67.154  97.061  54.290  1.00  0.00           O  
ATOM   4319  CB  GLU A 288      68.524  97.542  57.146  1.00  0.00           C  
ATOM   4320  CG  GLU A 288      69.148  96.221  56.712  1.00  0.00           C  
ATOM   4321  CD  GLU A 288      70.616  96.287  56.340  1.00  0.00           C  
ATOM   4322  OE1 GLU A 288      71.378  96.553  57.308  1.00  0.00           O  
ATOM   4323  OE2 GLU A 288      71.062  96.073  55.176  1.00  0.00           O1-
ATOM   4324  HN  GLU A 288      67.263  99.496  57.716  1.00  0.00           H  
ATOM   4325  HA  GLU A 288      68.577  98.782  55.434  1.00  0.00           H  
ATOM   4326  HB1 GLU A 288      69.304  98.203  57.591  1.00  0.00           H  
ATOM   4327  HB2 GLU A 288      67.819  97.316  57.972  1.00  0.00           H  
ATOM   4328  HG1 GLU A 288      68.555  95.778  55.883  1.00  0.00           H  
ATOM   4329  HG2 GLU A 288      69.059  95.469  57.527  1.00  0.00           H  
ATOM   4330  N   ALA A 289      65.632  97.391  55.947  1.00  0.00           N  
ATOM   4331  CA  ALA A 289      64.519  96.627  55.468  1.00  0.00           C  
ATOM   4332  C   ALA A 289      64.277  96.866  54.024  1.00  0.00           C  
ATOM   4333  O   ALA A 289      64.391  95.931  53.226  1.00  0.00           O  
ATOM   4334  CB  ALA A 289      63.277  96.950  56.306  1.00  0.00           C  
ATOM   4335  HN  ALA A 289      65.462  97.806  56.842  1.00  0.00           H  
ATOM   4336  HA  ALA A 289      64.766  95.595  55.661  1.00  0.00           H  
ATOM   4337  HB1 ALA A 289      63.554  96.830  57.378  1.00  0.00           H  
ATOM   4338  HB2 ALA A 289      62.870  97.972  56.132  1.00  0.00           H  
ATOM   4339  HB3 ALA A 289      62.479  96.211  56.093  1.00  0.00           H  
ATOM   4340  N   LEU A 290      64.009  98.117  53.611  1.00  0.00           N  
ATOM   4341  CA  LEU A 290      63.768  98.457  52.245  1.00  0.00           C  
ATOM   4342  C   LEU A 290      65.000  98.786  51.479  1.00  0.00           C  
ATOM   4343  O   LEU A 290      65.031  98.593  50.266  1.00  0.00           O  
ATOM   4344  CB  LEU A 290      62.756  99.594  52.063  1.00  0.00           C  
ATOM   4345  CG  LEU A 290      62.466  99.941  50.589  1.00  0.00           C  
ATOM   4346  CD1 LEU A 290      61.437 101.060  50.346  1.00  0.00           C  
ATOM   4347  CD2 LEU A 290      61.859  98.726  49.880  1.00  0.00           C  
ATOM   4348  HN  LEU A 290      64.020  98.867  54.279  1.00  0.00           H  
ATOM   4349  HA  LEU A 290      63.368  97.573  51.768  1.00  0.00           H  
ATOM   4350  HB1 LEU A 290      63.185 100.515  52.503  1.00  0.00           H  
ATOM   4351  HB2 LEU A 290      61.783  99.397  52.559  1.00  0.00           H  
ATOM   4352  HG  LEU A 290      63.370 100.338  50.069  1.00  0.00           H  
ATOM   4353 1HD1 LEU A 290      61.774 101.923  50.956  1.00  0.00           H  
ATOM   4354 2HD1 LEU A 290      61.532 101.266  49.263  1.00  0.00           H  
ATOM   4355 3HD1 LEU A 290      60.397 100.781  50.642  1.00  0.00           H  
ATOM   4356 1HD2 LEU A 290      61.662  98.985  48.815  1.00  0.00           H  
ATOM   4357 2HD2 LEU A 290      60.936  98.486  50.454  1.00  0.00           H  
ATOM   4358 3HD2 LEU A 290      62.498  97.812  49.923  1.00  0.00           H  
ATOM   4359  N   ALA A 291      66.076  99.236  52.153  1.00  0.00           N  
ATOM   4360  CA  ALA A 291      67.251  99.754  51.516  1.00  0.00           C  
ATOM   4361  C   ALA A 291      67.955  98.738  50.681  1.00  0.00           C  
ATOM   4362  O   ALA A 291      68.641  99.101  49.727  1.00  0.00           O  
ATOM   4363  CB  ALA A 291      68.144 100.254  52.668  1.00  0.00           C  
ATOM   4364  HN  ALA A 291      66.070  99.315  53.140  1.00  0.00           H  
ATOM   4365  HA  ALA A 291      67.018 100.582  50.866  1.00  0.00           H  
ATOM   4366  HB1 ALA A 291      69.158 100.598  52.366  1.00  0.00           H  
ATOM   4367  HB2 ALA A 291      67.670 101.133  53.144  1.00  0.00           H  
ATOM   4368  HB3 ALA A 291      68.282  99.479  53.455  1.00  0.00           H  
ATOM   4369  N   PHE A 292      67.697  97.443  50.922  1.00  0.00           N  
ATOM   4370  CA  PHE A 292      68.218  96.372  50.134  1.00  0.00           C  
ATOM   4371  C   PHE A 292      67.355  95.739  49.090  1.00  0.00           C  
ATOM   4372  O   PHE A 292      67.670  94.779  48.392  1.00  0.00           O  
ATOM   4373  CB  PHE A 292      69.002  95.376  51.007  1.00  0.00           C  
ATOM   4374  CG  PHE A 292      70.463  95.522  50.773  1.00  0.00           C  
ATOM   4375  CD1 PHE A 292      71.381  95.696  51.776  1.00  0.00           C  
ATOM   4376  CD2 PHE A 292      70.949  95.364  49.492  1.00  0.00           C  
ATOM   4377  CE1 PHE A 292      72.724  95.815  51.496  1.00  0.00           C  
ATOM   4378  CE2 PHE A 292      72.293  95.403  49.214  1.00  0.00           C  
ATOM   4379  CZ  PHE A 292      73.196  95.661  50.212  1.00  0.00           C  
ATOM   4380  HN  PHE A 292      67.138  97.252  51.727  1.00  0.00           H  
ATOM   4381  HA  PHE A 292      68.944  96.839  49.496  1.00  0.00           H  
ATOM   4382  HB1 PHE A 292      68.733  95.567  52.075  1.00  0.00           H  
ATOM   4383  HB2 PHE A 292      68.741  94.328  50.755  1.00  0.00           H  
ATOM   4384  HD1 PHE A 292      71.111  95.733  52.828  1.00  0.00           H  
ATOM   4385  HD2 PHE A 292      70.270  95.141  48.685  1.00  0.00           H  
ATOM   4386  HE1 PHE A 292      73.415  95.896  52.317  1.00  0.00           H  
ATOM   4387  HE2 PHE A 292      72.704  95.291  48.224  1.00  0.00           H  
ATOM   4388  HZ  PHE A 292      74.238  95.559  49.926  1.00  0.00           H  
ATOM   4389  N   PHE A 293      66.256  96.439  48.777  1.00  0.00           N  
ATOM   4390  CA  PHE A 293      65.506  96.282  47.565  1.00  0.00           C  
ATOM   4391  C   PHE A 293      66.164  96.955  46.407  1.00  0.00           C  
ATOM   4392  O   PHE A 293      65.831  96.777  45.234  1.00  0.00           O  
ATOM   4393  CB  PHE A 293      64.064  96.738  47.796  1.00  0.00           C  
ATOM   4394  CG  PHE A 293      63.181  96.183  46.728  1.00  0.00           C  
ATOM   4395  CD1 PHE A 293      62.630  94.937  46.835  1.00  0.00           C  
ATOM   4396  CD2 PHE A 293      62.820  96.961  45.647  1.00  0.00           C  
ATOM   4397  CE1 PHE A 293      61.656  94.514  45.972  1.00  0.00           C  
ATOM   4398  CE2 PHE A 293      62.010  96.467  44.647  1.00  0.00           C  
ATOM   4399  CZ  PHE A 293      61.405  95.256  44.837  1.00  0.00           C  
ATOM   4400  HN  PHE A 293      65.964  97.182  49.383  1.00  0.00           H  
ATOM   4401  HA  PHE A 293      65.505  95.232  47.300  1.00  0.00           H  
ATOM   4402  HB1 PHE A 293      63.932  97.839  47.850  1.00  0.00           H  
ATOM   4403  HB2 PHE A 293      63.735  96.353  48.790  1.00  0.00           H  
ATOM   4404  HD1 PHE A 293      62.883  94.227  47.616  1.00  0.00           H  
ATOM   4405  HD2 PHE A 293      63.199  97.967  45.522  1.00  0.00           H  
ATOM   4406  HE1 PHE A 293      61.093  93.600  46.109  1.00  0.00           H  
ATOM   4407  HE2 PHE A 293      61.917  97.071  43.750  1.00  0.00           H  
ATOM   4408  HZ  PHE A 293      60.775  94.866  44.052  1.00  0.00           H  
ATOM   4409  N   HIS A 294      67.339  97.559  46.677  1.00  0.00           N  
ATOM   4410  CA  HIS A 294      68.452  97.941  45.863  1.00  0.00           C  
ATOM   4411  C   HIS A 294      69.006  96.869  44.999  1.00  0.00           C  
ATOM   4412  O   HIS A 294      69.374  97.121  43.852  1.00  0.00           O  
ATOM   4413  CB  HIS A 294      69.492  98.573  46.810  1.00  0.00           C  
ATOM   4414  CG  HIS A 294      70.878  98.830  46.280  1.00  0.00           C  
ATOM   4415  CD2 HIS A 294      71.477 100.047  46.291  1.00  0.00           C  
ATOM   4416  ND1 HIS A 294      71.854  97.864  46.401  1.00  0.00           N  
ATOM   4417  CE1 HIS A 294      73.024  98.479  46.377  1.00  0.00           C  
ATOM   4418  NE2 HIS A 294      72.834  99.823  46.305  1.00  0.00           N  
ATOM   4419  HN  HIS A 294      67.528  97.667  47.650  1.00  0.00           H  
ATOM   4420  HA  HIS A 294      68.102  98.698  45.178  1.00  0.00           H  
ATOM   4421  HB1 HIS A 294      69.598  97.929  47.700  1.00  0.00           H  
ATOM   4422  HB2 HIS A 294      69.089  99.559  47.142  1.00  0.00           H  
ATOM   4423  HD2 HIS A 294      70.979 101.011  46.277  1.00  0.00           H  
ATOM   4424  HE1 HIS A 294      73.973  97.954  46.311  1.00  0.00           H  
ATOM   4425  HE2 HIS A 294      73.519 100.544  46.200  1.00  0.00           H  
ATOM   4426  N   CYS A 295      68.975  95.601  45.452  1.00  0.00           N  
ATOM   4427  CA  CYS A 295      69.331  94.449  44.684  1.00  0.00           C  
ATOM   4428  C   CYS A 295      68.483  94.259  43.479  1.00  0.00           C  
ATOM   4429  O   CYS A 295      68.832  93.755  42.410  1.00  0.00           O  
ATOM   4430  CB  CYS A 295      69.197  93.117  45.427  1.00  0.00           C  
ATOM   4431  SG  CYS A 295      70.280  92.994  46.885  1.00  0.00           S  
ATOM   4432  HN  CYS A 295      68.767  95.397  46.408  1.00  0.00           H  
ATOM   4433  HA  CYS A 295      70.353  94.587  44.358  1.00  0.00           H  
ATOM   4434  HB1 CYS A 295      68.163  92.966  45.812  1.00  0.00           H  
ATOM   4435  HB2 CYS A 295      69.390  92.262  44.739  1.00  0.00           H  
ATOM   4436  HG1 CYS A 295      71.453  92.809  46.306  1.00  0.00           H  
ATOM   4437  N   CYS A 296      67.195  94.624  43.653  1.00  0.00           N  
ATOM   4438  CA  CYS A 296      66.182  94.284  42.702  1.00  0.00           C  
ATOM   4439  C   CYS A 296      66.152  95.247  41.562  1.00  0.00           C  
ATOM   4440  O   CYS A 296      65.436  95.064  40.577  1.00  0.00           O  
ATOM   4441  CB  CYS A 296      64.813  94.110  43.364  1.00  0.00           C  
ATOM   4442  SG  CYS A 296      63.622  93.292  42.259  1.00  0.00           S  
ATOM   4443  HN  CYS A 296      66.907  94.982  44.543  1.00  0.00           H  
ATOM   4444  HA  CYS A 296      66.416  93.321  42.295  1.00  0.00           H  
ATOM   4445  HB1 CYS A 296      64.459  95.143  43.550  1.00  0.00           H  
ATOM   4446  HB2 CYS A 296      64.876  93.651  44.374  1.00  0.00           H  
ATOM   4447  HG1 CYS A 296      63.915  93.994  41.171  1.00  0.00           H  
ATOM   4448  N   LEU A 297      66.854  96.393  41.650  1.00  0.00           N  
ATOM   4449  CA  LEU A 297      66.930  97.356  40.595  1.00  0.00           C  
ATOM   4450  C   LEU A 297      67.780  96.948  39.452  1.00  0.00           C  
ATOM   4451  O   LEU A 297      67.556  97.406  38.328  1.00  0.00           O  
ATOM   4452  CB  LEU A 297      67.417  98.706  41.153  1.00  0.00           C  
ATOM   4453  CG  LEU A 297      66.450  99.314  42.193  1.00  0.00           C  
ATOM   4454  CD1 LEU A 297      66.881 100.763  42.458  1.00  0.00           C  
ATOM   4455  CD2 LEU A 297      64.966  99.261  41.795  1.00  0.00           C  
ATOM   4456  HN  LEU A 297      67.284  96.629  42.512  1.00  0.00           H  
ATOM   4457  HA  LEU A 297      65.940  97.553  40.199  1.00  0.00           H  
ATOM   4458  HB1 LEU A 297      67.568  99.436  40.327  1.00  0.00           H  
ATOM   4459  HB2 LEU A 297      68.414  98.507  41.600  1.00  0.00           H  
ATOM   4460  HG  LEU A 297      66.642  98.823  43.173  1.00  0.00           H  
ATOM   4461 1HD1 LEU A 297      66.971 101.377  41.536  1.00  0.00           H  
ATOM   4462 2HD1 LEU A 297      67.854 100.803  42.997  1.00  0.00           H  
ATOM   4463 3HD1 LEU A 297      66.113 101.257  43.095  1.00  0.00           H  
ATOM   4464 1HD2 LEU A 297      64.916  99.643  40.758  1.00  0.00           H  
ATOM   4465 2HD2 LEU A 297      64.296  99.861  42.454  1.00  0.00           H  
ATOM   4466 3HD2 LEU A 297      64.568  98.224  41.838  1.00  0.00           H  
ATOM   4467  N   ASN A 298      68.680  95.972  39.674  1.00  0.00           N  
ATOM   4468  CA  ASN A 298      69.595  95.391  38.736  1.00  0.00           C  
ATOM   4469  C   ASN A 298      69.246  94.574  37.537  1.00  0.00           C  
ATOM   4470  O   ASN A 298      69.927  94.779  36.536  1.00  0.00           O  
ATOM   4471  CB  ASN A 298      70.717  94.630  39.438  1.00  0.00           C  
ATOM   4472  CG  ASN A 298      71.376  95.580  40.425  1.00  0.00           C  
ATOM   4473  ND2 ASN A 298      71.276  95.388  41.769  1.00  0.00           N  
ATOM   4474  OD1 ASN A 298      71.941  96.520  39.873  1.00  0.00           O  
ATOM   4475  HN  ASN A 298      68.884  95.631  40.590  1.00  0.00           H  
ATOM   4476  HA  ASN A 298      70.000  96.256  38.235  1.00  0.00           H  
ATOM   4477  HB1 ASN A 298      71.499  94.353  38.696  1.00  0.00           H  
ATOM   4478  HB2 ASN A 298      70.329  93.689  39.894  1.00  0.00           H  
ATOM   4479 1HD2 ASN A 298      70.899  94.504  42.053  1.00  0.00           H  
ATOM   4480 2HD2 ASN A 298      71.716  95.960  42.462  1.00  0.00           H  
ATOM   4481  N   PRO A 299      68.393  93.593  37.413  1.00  0.00           N  
ATOM   4482  CA  PRO A 299      67.065  93.510  37.957  1.00  0.00           C  
ATOM   4483  C   PRO A 299      66.135  94.245  37.060  1.00  0.00           C  
ATOM   4484  O   PRO A 299      65.729  93.859  35.963  1.00  0.00           O  
ATOM   4485  CB  PRO A 299      66.744  92.023  37.931  1.00  0.00           C  
ATOM   4486  CG  PRO A 299      67.458  91.557  36.659  1.00  0.00           C  
ATOM   4487  CD  PRO A 299      68.600  92.562  36.419  1.00  0.00           C  
ATOM   4488  HA  PRO A 299      67.012  93.923  38.959  1.00  0.00           H  
ATOM   4489  HB1 PRO A 299      65.646  91.879  37.963  1.00  0.00           H  
ATOM   4490  HB2 PRO A 299      67.218  91.546  38.828  1.00  0.00           H  
ATOM   4491  HG1 PRO A 299      67.765  90.489  36.730  1.00  0.00           H  
ATOM   4492  HG2 PRO A 299      66.716  91.584  35.828  1.00  0.00           H  
ATOM   4493  HD1 PRO A 299      69.578  92.113  36.699  1.00  0.00           H  
ATOM   4494  HD2 PRO A 299      68.587  93.014  35.405  1.00  0.00           H  
ATOM   4495  N   ILE A 300      65.596  95.338  37.613  1.00  0.00           N  
ATOM   4496  CA  ILE A 300      64.365  95.885  37.113  1.00  0.00           C  
ATOM   4497  C   ILE A 300      64.508  96.606  35.822  1.00  0.00           C  
ATOM   4498  O   ILE A 300      63.547  96.654  35.060  1.00  0.00           O  
ATOM   4499  CB  ILE A 300      63.769  96.746  38.189  1.00  0.00           C  
ATOM   4500  CG1 ILE A 300      62.238  96.811  38.074  1.00  0.00           C  
ATOM   4501  CG2 ILE A 300      64.356  98.170  38.254  1.00  0.00           C  
ATOM   4502  CD  ILE A 300      61.708  97.096  39.478  1.00  0.00           C  
ATOM   4503  HN  ILE A 300      65.878  95.745  38.480  1.00  0.00           H  
ATOM   4504  HA  ILE A 300      63.691  95.077  36.889  1.00  0.00           H  
ATOM   4505  HB  ILE A 300      63.896  96.264  39.179  1.00  0.00           H  
ATOM   4506 1HG1 ILE A 300      61.889  97.669  37.458  1.00  0.00           H  
ATOM   4507 2HG1 ILE A 300      61.821  95.857  37.698  1.00  0.00           H  
ATOM   4508 1HG2 ILE A 300      64.044  98.703  39.176  1.00  0.00           H  
ATOM   4509 2HG2 ILE A 300      63.856  98.734  37.442  1.00  0.00           H  
ATOM   4510 3HG2 ILE A 300      65.462  98.241  38.144  1.00  0.00           H  
ATOM   4511  HD1 ILE A 300      61.916  96.311  40.224  1.00  0.00           H  
ATOM   4512  HD2 ILE A 300      60.600  97.159  39.543  1.00  0.00           H  
ATOM   4513  HD3 ILE A 300      62.002  98.120  39.765  1.00  0.00           H  
ATOM   4514  N   LEU A 301      65.712  97.113  35.472  1.00  0.00           N  
ATOM   4515  CA  LEU A 301      65.941  97.543  34.129  1.00  0.00           C  
ATOM   4516  C   LEU A 301      66.585  96.617  33.162  1.00  0.00           C  
ATOM   4517  O   LEU A 301      67.330  96.972  32.247  1.00  0.00           O  
ATOM   4518  CB  LEU A 301      66.527  98.962  34.042  1.00  0.00           C  
ATOM   4519  CG  LEU A 301      66.140  99.727  32.766  1.00  0.00           C  
ATOM   4520  CD1 LEU A 301      66.476 101.216  32.945  1.00  0.00           C  
ATOM   4521  CD2 LEU A 301      64.686  99.637  32.292  1.00  0.00           C  
ATOM   4522  HN  LEU A 301      66.499  97.040  36.068  1.00  0.00           H  
ATOM   4523  HA  LEU A 301      64.951  97.645  33.715  1.00  0.00           H  
ATOM   4524  HB1 LEU A 301      67.638  98.955  34.157  1.00  0.00           H  
ATOM   4525  HB2 LEU A 301      66.094  99.490  34.917  1.00  0.00           H  
ATOM   4526  HG  LEU A 301      66.798  99.403  31.927  1.00  0.00           H  
ATOM   4527 1HD1 LEU A 301      66.279 101.716  31.965  1.00  0.00           H  
ATOM   4528 2HD1 LEU A 301      67.556 101.355  33.184  1.00  0.00           H  
ATOM   4529 3HD1 LEU A 301      65.835 101.616  33.754  1.00  0.00           H  
ATOM   4530 1HD2 LEU A 301      64.053  99.977  33.144  1.00  0.00           H  
ATOM   4531 2HD2 LEU A 301      64.420  98.629  31.898  1.00  0.00           H  
ATOM   4532 3HD2 LEU A 301      64.560 100.380  31.467  1.00  0.00           H  
ATOM   4533  N   TYR A 302      66.219  95.329  33.296  1.00  0.00           N  
ATOM   4534  CA  TYR A 302      66.229  94.395  32.211  1.00  0.00           C  
ATOM   4535  C   TYR A 302      64.828  93.886  32.089  1.00  0.00           C  
ATOM   4536  O   TYR A 302      64.544  92.696  32.040  1.00  0.00           O  
ATOM   4537  CB  TYR A 302      67.237  93.260  32.412  1.00  0.00           C  
ATOM   4538  CG  TYR A 302      67.856  92.819  31.127  1.00  0.00           C  
ATOM   4539  CD1 TYR A 302      68.011  91.518  30.708  1.00  0.00           C  
ATOM   4540  CD2 TYR A 302      68.600  93.757  30.458  1.00  0.00           C  
ATOM   4541  CE1 TYR A 302      68.904  91.141  29.731  1.00  0.00           C  
ATOM   4542  CE2 TYR A 302      69.498  93.415  29.462  1.00  0.00           C  
ATOM   4543  CZ  TYR A 302      69.668  92.095  29.106  1.00  0.00           C  
ATOM   4544  OH  TYR A 302      70.619  91.695  28.149  1.00  0.00           O  
ATOM   4545  HN  TYR A 302      65.891  94.990  34.168  1.00  0.00           H  
ATOM   4546  HA  TYR A 302      66.496  94.905  31.306  1.00  0.00           H  
ATOM   4547  HB1 TYR A 302      66.757  92.400  32.933  1.00  0.00           H  
ATOM   4548  HB2 TYR A 302      68.104  93.582  33.020  1.00  0.00           H  
ATOM   4549  HD1 TYR A 302      67.446  90.732  31.185  1.00  0.00           H  
ATOM   4550  HD2 TYR A 302      68.504  94.780  30.782  1.00  0.00           H  
ATOM   4551  HE1 TYR A 302      69.046  90.120  29.404  1.00  0.00           H  
ATOM   4552  HE2 TYR A 302      70.076  94.211  29.017  1.00  0.00           H  
ATOM   4553  HH  TYR A 302      71.104  92.513  27.973  1.00  0.00           H  
ATOM   4554  N   ALA A 303      63.918  94.857  31.876  1.00  0.00           N  
ATOM   4555  CA  ALA A 303      62.527  94.653  31.626  1.00  0.00           C  
ATOM   4556  C   ALA A 303      62.325  94.268  30.204  1.00  0.00           C  
ATOM   4557  O   ALA A 303      62.369  93.113  29.796  1.00  0.00           O  
ATOM   4558  CB  ALA A 303      61.913  96.001  32.040  1.00  0.00           C  
ATOM   4559  HN  ALA A 303      64.296  95.768  31.743  1.00  0.00           H  
ATOM   4560  HA  ALA A 303      62.120  93.884  32.266  1.00  0.00           H  
ATOM   4561  HB1 ALA A 303      62.298  96.263  33.057  1.00  0.00           H  
ATOM   4562  HB2 ALA A 303      60.801  96.066  32.035  1.00  0.00           H  
ATOM   4563  HB3 ALA A 303      62.271  96.835  31.402  1.00  0.00           H  
ATOM   4564  N   PHE A 304      62.067  95.280  29.344  1.00  0.00           N  
ATOM   4565  CA  PHE A 304      61.919  95.136  27.933  1.00  0.00           C  
ATOM   4566  C   PHE A 304      63.242  95.112  27.179  1.00  0.00           C  
ATOM   4567  CB  PHE A 304      60.869  96.061  27.287  1.00  0.00           C  
ATOM   4568  CG  PHE A 304      61.027  97.533  27.189  1.00  0.00           C  
ATOM   4569  CD1 PHE A 304      61.634  98.396  28.070  1.00  0.00           C  
ATOM   4570  CD2 PHE A 304      60.484  98.096  26.058  1.00  0.00           C  
ATOM   4571  CE1 PHE A 304      61.683  99.760  27.869  1.00  0.00           C  
ATOM   4572  CE2 PHE A 304      60.561  99.446  25.791  1.00  0.00           C  
ATOM   4573  CZ  PHE A 304      61.131 100.281  26.728  1.00  0.00           C  
ATOM   4574  OT1 PHE A 304      63.799  96.225  26.985  1.00  0.00           O  
ATOM   4575  OT2 PHE A 304      63.667  94.004  26.772  1.00  0.00           O  
ATOM   4576  HN  PHE A 304      62.052  96.186  29.762  1.00  0.00           H  
ATOM   4577  HA  PHE A 304      61.538  94.134  27.774  1.00  0.00           H  
ATOM   4578  HB1 PHE A 304      59.883  95.831  27.751  1.00  0.00           H  
ATOM   4579  HB2 PHE A 304      60.798  95.710  26.236  1.00  0.00           H  
ATOM   4580  HD1 PHE A 304      62.048  98.015  28.996  1.00  0.00           H  
ATOM   4581  HD2 PHE A 304      60.064  97.491  25.268  1.00  0.00           H  
ATOM   4582  HE1 PHE A 304      62.125 100.418  28.601  1.00  0.00           H  
ATOM   4583  HE2 PHE A 304      60.178  99.833  24.869  1.00  0.00           H  
ATOM   4584  HZ  PHE A 304      61.238 101.344  26.543  1.00  0.00           H  
ATOM   4585  N   PRO B  27      42.073 102.284  61.504  1.00  0.00           N  
ATOM   4586  CA  PRO B  27      40.750 102.897  61.808  1.00  0.00           C  
ATOM   4587  C   PRO B  27      40.686 103.337  63.232  1.00  0.00           C  
ATOM   4588  O   PRO B  27      39.712 103.998  63.604  1.00  0.00           O  
ATOM   4589  CB  PRO B  27      39.681 101.842  61.515  1.00  0.00           C  
ATOM   4590  CG  PRO B  27      40.301 101.218  60.244  1.00  0.00           C  
ATOM   4591  CD  PRO B  27      41.789 101.117  60.596  1.00  0.00           C  
ATOM   4592  HN1 PRO B  27      42.689 102.012  62.254  1.00  0.00           H  
ATOM   4593  HN2 PRO B  27      42.585 102.923  60.923  1.00  0.00           H  
ATOM   4594  HA  PRO B  27      40.685 103.725  61.121  1.00  0.00           H  
ATOM   4595  HB1 PRO B  27      39.620 101.068  62.304  1.00  0.00           H  
ATOM   4596  HB2 PRO B  27      38.649 102.230  61.391  1.00  0.00           H  
ATOM   4597  HG1 PRO B  27      40.162 101.942  59.418  1.00  0.00           H  
ATOM   4598  HG2 PRO B  27      39.836 100.231  60.033  1.00  0.00           H  
ATOM   4599  HD1 PRO B  27      42.478 101.238  59.740  1.00  0.00           H  
ATOM   4600  HD2 PRO B  27      42.101 100.211  61.169  1.00  0.00           H  
ATOM   4601  N   CYS B  28      41.641 103.034  64.131  1.00  0.00           N  
ATOM   4602  CA  CYS B  28      41.730 103.619  65.431  1.00  0.00           C  
ATOM   4603  C   CYS B  28      42.894 104.536  65.338  1.00  0.00           C  
ATOM   4604  O   CYS B  28      43.852 104.293  64.609  1.00  0.00           O  
ATOM   4605  CB  CYS B  28      41.882 102.458  66.443  1.00  0.00           C  
ATOM   4606  SG  CYS B  28      41.050 102.784  68.015  1.00  0.00           S  
ATOM   4607  HN  CYS B  28      42.363 102.357  63.987  1.00  0.00           H  
ATOM   4608  HA  CYS B  28      40.802 104.138  65.642  1.00  0.00           H  
ATOM   4609  HB1 CYS B  28      41.421 101.552  65.998  1.00  0.00           H  
ATOM   4610  HB2 CYS B  28      42.953 102.184  66.549  1.00  0.00           H  
ATOM   4611  N   PHE B  29      42.741 105.732  65.952  1.00  0.00           N  
ATOM   4612  CA  PHE B  29      43.411 106.906  65.509  1.00  0.00           C  
ATOM   4613  C   PHE B  29      44.647 107.262  66.279  1.00  0.00           C  
ATOM   4614  O   PHE B  29      44.791 108.411  66.703  1.00  0.00           O  
ATOM   4615  CB  PHE B  29      42.519 108.122  65.212  1.00  0.00           C  
ATOM   4616  CG  PHE B  29      41.390 108.086  66.196  1.00  0.00           C  
ATOM   4617  CD1 PHE B  29      40.112 107.781  65.803  1.00  0.00           C  
ATOM   4618  CD2 PHE B  29      41.683 108.178  67.537  1.00  0.00           C  
ATOM   4619  CE1 PHE B  29      39.169 107.331  66.693  1.00  0.00           C  
ATOM   4620  CE2 PHE B  29      40.706 107.825  68.430  1.00  0.00           C  
ATOM   4621  CZ  PHE B  29      39.458 107.410  68.034  1.00  0.00           C  
ATOM   4622  HN  PHE B  29      42.078 105.913  66.672  1.00  0.00           H  
ATOM   4623  HA  PHE B  29      43.799 106.735  64.518  1.00  0.00           H  
ATOM   4624  HB1 PHE B  29      43.006 109.127  65.253  1.00  0.00           H  
ATOM   4625  HB2 PHE B  29      42.141 107.991  64.182  1.00  0.00           H  
ATOM   4626  HD1 PHE B  29      39.921 107.696  64.738  1.00  0.00           H  
ATOM   4627  HD2 PHE B  29      42.650 108.410  67.959  1.00  0.00           H  
ATOM   4628  HE1 PHE B  29      38.201 106.989  66.334  1.00  0.00           H  
ATOM   4629  HE2 PHE B  29      40.972 107.766  69.479  1.00  0.00           H  
ATOM   4630  HZ  PHE B  29      38.755 107.060  68.774  1.00  0.00           H  
ATOM   4631  N   ARG B  30      45.595 106.339  66.517  1.00  0.00           N  
ATOM   4632  CA  ARG B  30      46.601 106.607  67.489  1.00  0.00           C  
ATOM   4633  C   ARG B  30      47.993 106.113  67.282  1.00  0.00           C  
ATOM   4634  O   ARG B  30      48.415 105.048  67.733  1.00  0.00           O  
ATOM   4635  CB  ARG B  30      46.101 106.284  68.912  1.00  0.00           C  
ATOM   4636  CG  ARG B  30      45.668 107.582  69.605  1.00  0.00           C  
ATOM   4637  CD  ARG B  30      46.832 108.264  70.346  1.00  0.00           C  
ATOM   4638  NE  ARG B  30      46.654 107.813  71.757  1.00  0.00           N  
ATOM   4639  CZ  ARG B  30      47.182 108.475  72.824  1.00  0.00           C  
ATOM   4640  NH1 ARG B  30      46.761 108.170  74.086  1.00  0.00           N1+
ATOM   4641  NH2 ARG B  30      48.193 109.382  72.689  1.00  0.00           N  
ATOM   4642  HN  ARG B  30      45.317 105.420  66.259  1.00  0.00           H  
ATOM   4643  HA  ARG B  30      46.832 107.665  67.463  1.00  0.00           H  
ATOM   4644  HB1 ARG B  30      45.210 105.657  68.723  1.00  0.00           H  
ATOM   4645  HB2 ARG B  30      46.827 105.715  69.533  1.00  0.00           H  
ATOM   4646  HG1 ARG B  30      45.336 108.356  68.882  1.00  0.00           H  
ATOM   4647  HG2 ARG B  30      44.781 107.332  70.225  1.00  0.00           H  
ATOM   4648  HD1 ARG B  30      46.709 109.363  70.340  1.00  0.00           H  
ATOM   4649  HD2 ARG B  30      47.754 107.896  69.848  1.00  0.00           H  
ATOM   4650  HE  ARG B  30      46.061 107.024  71.917  1.00  0.00           H  
ATOM   4651 1HH1 ARG B  30      45.871 107.723  74.165  1.00  0.00           H  
ATOM   4652 2HH1 ARG B  30      47.117 108.786  74.776  1.00  0.00           H  
ATOM   4653 1HH2 ARG B  30      48.659 109.704  73.513  1.00  0.00           H  
ATOM   4654 2HH2 ARG B  30      48.563 109.711  71.813  1.00  0.00           H  
ATOM   4655  N   GLU B  31      48.841 106.994  66.711  1.00  0.00           N  
ATOM   4656  CA  GLU B  31      50.241 106.746  66.590  1.00  0.00           C  
ATOM   4657  C   GLU B  31      50.999 107.472  67.657  1.00  0.00           C  
ATOM   4658  O   GLU B  31      51.260 108.662  67.510  1.00  0.00           O  
ATOM   4659  CB  GLU B  31      50.815 107.165  65.235  1.00  0.00           C  
ATOM   4660  CG  GLU B  31      52.332 106.988  65.149  1.00  0.00           C  
ATOM   4661  CD  GLU B  31      52.861 105.562  65.230  1.00  0.00           C  
ATOM   4662  OE1 GLU B  31      52.924 104.914  64.144  1.00  0.00           O  
ATOM   4663  OE2 GLU B  31      53.190 105.107  66.348  1.00  0.00           O1-
ATOM   4664  HN  GLU B  31      48.560 107.868  66.315  1.00  0.00           H  
ATOM   4665  HA  GLU B  31      50.398 105.687  66.690  1.00  0.00           H  
ATOM   4666  HB1 GLU B  31      50.317 106.668  64.370  1.00  0.00           H  
ATOM   4667  HB2 GLU B  31      50.481 108.204  65.050  1.00  0.00           H  
ATOM   4668  HG1 GLU B  31      52.991 107.643  65.759  1.00  0.00           H  
ATOM   4669  HG2 GLU B  31      52.560 107.297  64.102  1.00  0.00           H  
ATOM   4670  N   GLU B  32      51.366 106.780  68.746  1.00  0.00           N  
ATOM   4671  CA  GLU B  32      51.954 107.492  69.840  1.00  0.00           C  
ATOM   4672  C   GLU B  32      53.402 107.141  69.910  1.00  0.00           C  
ATOM   4673  O   GLU B  32      53.770 106.370  70.800  1.00  0.00           O  
ATOM   4674  CB  GLU B  32      51.245 107.203  71.183  1.00  0.00           C  
ATOM   4675  CG  GLU B  32      51.623 108.263  72.218  1.00  0.00           C  
ATOM   4676  CD  GLU B  32      51.726 107.804  73.668  1.00  0.00           C  
ATOM   4677  OE1 GLU B  32      50.743 107.158  74.124  1.00  0.00           O  
ATOM   4678  OE2 GLU B  32      52.795 108.059  74.286  1.00  0.00           O1-
ATOM   4679  HN  GLU B  32      51.119 105.827  68.868  1.00  0.00           H  
ATOM   4680  HA  GLU B  32      51.893 108.554  69.693  1.00  0.00           H  
ATOM   4681  HB1 GLU B  32      51.521 106.198  71.581  1.00  0.00           H  
ATOM   4682  HB2 GLU B  32      50.143 107.156  71.060  1.00  0.00           H  
ATOM   4683  HG1 GLU B  32      52.602 108.704  71.929  1.00  0.00           H  
ATOM   4684  HG2 GLU B  32      50.883 109.078  72.133  1.00  0.00           H  
ATOM   4685  N   ASN B  33      54.223 107.667  68.981  1.00  0.00           N  
ATOM   4686  CA  ASN B  33      55.555 107.150  68.999  1.00  0.00           C  
ATOM   4687  C   ASN B  33      56.565 108.134  68.508  1.00  0.00           C  
ATOM   4688  O   ASN B  33      57.063 107.978  67.400  1.00  0.00           O  
ATOM   4689  CB  ASN B  33      55.614 105.827  68.234  1.00  0.00           C  
ATOM   4690  CG  ASN B  33      56.831 105.007  68.638  1.00  0.00           C  
ATOM   4691  ND2 ASN B  33      57.533 104.315  67.693  1.00  0.00           N  
ATOM   4692  OD1 ASN B  33      57.289 105.058  69.781  1.00  0.00           O  
ATOM   4693  HN  ASN B  33      53.938 108.333  68.297  1.00  0.00           H  
ATOM   4694  HA  ASN B  33      55.858 106.995  70.025  1.00  0.00           H  
ATOM   4695  HB1 ASN B  33      54.755 105.244  68.614  1.00  0.00           H  
ATOM   4696  HB2 ASN B  33      55.516 105.966  67.136  1.00  0.00           H  
ATOM   4697 1HD2 ASN B  33      57.267 104.453  66.733  1.00  0.00           H  
ATOM   4698 2HD2 ASN B  33      58.305 103.759  67.978  1.00  0.00           H  
ATOM   4699  N   ALA B  34      57.014 109.126  69.293  1.00  0.00           N  
ATOM   4700  CA  ALA B  34      58.051 110.064  68.989  1.00  0.00           C  
ATOM   4701  C   ALA B  34      59.376 109.473  68.664  1.00  0.00           C  
ATOM   4702  O   ALA B  34      60.102 109.986  67.803  1.00  0.00           O  
ATOM   4703  CB  ALA B  34      58.090 110.984  70.223  1.00  0.00           C  
ATOM   4704  HN  ALA B  34      56.576 109.327  70.165  1.00  0.00           H  
ATOM   4705  HA  ALA B  34      57.696 110.626  68.137  1.00  0.00           H  
ATOM   4706  HB1 ALA B  34      57.111 111.465  70.457  1.00  0.00           H  
ATOM   4707  HB2 ALA B  34      58.411 110.481  71.159  1.00  0.00           H  
ATOM   4708  HB3 ALA B  34      58.725 111.858  69.975  1.00  0.00           H  
ATOM   4709  N   ASN B  35      59.812 108.365  69.290  1.00  0.00           N  
ATOM   4710  CA  ASN B  35      61.051 107.662  69.148  1.00  0.00           C  
ATOM   4711  C   ASN B  35      61.410 107.224  67.775  1.00  0.00           C  
ATOM   4712  O   ASN B  35      62.483 107.584  67.300  1.00  0.00           O  
ATOM   4713  CB  ASN B  35      61.137 106.417  70.051  1.00  0.00           C  
ATOM   4714  CG  ASN B  35      61.553 106.718  71.485  1.00  0.00           C  
ATOM   4715  ND2 ASN B  35      60.690 107.395  72.286  1.00  0.00           N  
ATOM   4716  OD1 ASN B  35      62.589 106.215  71.926  1.00  0.00           O  
ATOM   4717  HN  ASN B  35      59.183 107.931  69.930  1.00  0.00           H  
ATOM   4718  HA  ASN B  35      61.839 108.345  69.432  1.00  0.00           H  
ATOM   4719  HB1 ASN B  35      60.122 105.973  70.083  1.00  0.00           H  
ATOM   4720  HB2 ASN B  35      61.827 105.611  69.745  1.00  0.00           H  
ATOM   4721 1HD2 ASN B  35      59.802 107.617  71.894  1.00  0.00           H  
ATOM   4722 2HD2 ASN B  35      60.765 107.219  73.271  1.00  0.00           H  
ATOM   4723  N   PHE B  36      60.562 106.482  67.040  1.00  0.00           N  
ATOM   4724  CA  PHE B  36      60.781 106.227  65.643  1.00  0.00           C  
ATOM   4725  C   PHE B  36      59.956 107.081  64.748  1.00  0.00           C  
ATOM   4726  O   PHE B  36      60.434 107.573  63.731  1.00  0.00           O  
ATOM   4727  CB  PHE B  36      60.342 104.834  65.184  1.00  0.00           C  
ATOM   4728  CG  PHE B  36      61.064 103.710  65.850  1.00  0.00           C  
ATOM   4729  CD1 PHE B  36      60.344 102.572  66.142  1.00  0.00           C  
ATOM   4730  CD2 PHE B  36      62.401 103.773  66.156  1.00  0.00           C  
ATOM   4731  CE1 PHE B  36      60.944 101.502  66.780  1.00  0.00           C  
ATOM   4732  CE2 PHE B  36      62.989 102.735  66.831  1.00  0.00           C  
ATOM   4733  CZ  PHE B  36      62.271 101.611  67.144  1.00  0.00           C  
ATOM   4734  HN  PHE B  36      59.772 106.034  67.446  1.00  0.00           H  
ATOM   4735  HA  PHE B  36      61.810 106.385  65.358  1.00  0.00           H  
ATOM   4736  HB1 PHE B  36      59.259 104.618  65.331  1.00  0.00           H  
ATOM   4737  HB2 PHE B  36      60.528 104.686  64.103  1.00  0.00           H  
ATOM   4738  HD1 PHE B  36      59.300 102.475  65.888  1.00  0.00           H  
ATOM   4739  HD2 PHE B  36      62.907 104.724  66.030  1.00  0.00           H  
ATOM   4740  HE1 PHE B  36      60.358 100.665  67.113  1.00  0.00           H  
ATOM   4741  HE2 PHE B  36      64.045 102.756  67.069  1.00  0.00           H  
ATOM   4742  HZ  PHE B  36      62.701 100.849  67.780  1.00  0.00           H  
ATOM   4743  N   ASN B  37      58.646 107.143  65.028  1.00  0.00           N  
ATOM   4744  CA  ASN B  37      57.803 107.441  63.912  1.00  0.00           C  
ATOM   4745  C   ASN B  37      57.793 108.865  63.510  1.00  0.00           C  
ATOM   4746  O   ASN B  37      57.402 109.228  62.395  1.00  0.00           O  
ATOM   4747  CB  ASN B  37      56.349 107.029  64.224  1.00  0.00           C  
ATOM   4748  CG  ASN B  37      56.283 105.512  64.063  1.00  0.00           C  
ATOM   4749  ND2 ASN B  37      55.550 105.101  62.992  1.00  0.00           N  
ATOM   4750  OD1 ASN B  37      56.983 104.745  64.716  1.00  0.00           O  
ATOM   4751  HN  ASN B  37      58.214 106.881  65.893  1.00  0.00           H  
ATOM   4752  HA  ASN B  37      58.222 106.952  63.044  1.00  0.00           H  
ATOM   4753  HB1 ASN B  37      55.519 107.485  63.652  1.00  0.00           H  
ATOM   4754  HB2 ASN B  37      56.085 107.335  65.260  1.00  0.00           H  
ATOM   4755 1HD2 ASN B  37      55.401 104.117  62.946  1.00  0.00           H  
ATOM   4756 2HD2 ASN B  37      54.771 105.609  62.617  1.00  0.00           H  
ATOM   4757  N   LYS B  38      58.348 109.720  64.383  1.00  0.00           N  
ATOM   4758  CA  LYS B  38      58.312 111.142  64.209  1.00  0.00           C  
ATOM   4759  C   LYS B  38      59.620 111.609  63.683  1.00  0.00           C  
ATOM   4760  O   LYS B  38      59.765 112.795  63.359  1.00  0.00           O  
ATOM   4761  CB  LYS B  38      57.864 111.779  65.534  1.00  0.00           C  
ATOM   4762  CG  LYS B  38      56.445 111.278  65.803  1.00  0.00           C  
ATOM   4763  CD  LYS B  38      55.739 112.205  66.791  1.00  0.00           C  
ATOM   4764  CE  LYS B  38      54.835 113.274  66.162  1.00  0.00           C  
ATOM   4765  NZ  LYS B  38      53.491 112.752  65.826  1.00  0.00           N1+
ATOM   4766  HN  LYS B  38      58.770 109.381  65.229  1.00  0.00           H  
ATOM   4767  HA  LYS B  38      57.594 111.316  63.427  1.00  0.00           H  
ATOM   4768  HB1 LYS B  38      58.605 111.526  66.321  1.00  0.00           H  
ATOM   4769  HB2 LYS B  38      57.809 112.856  65.276  1.00  0.00           H  
ATOM   4770  HG1 LYS B  38      56.528 110.257  66.225  1.00  0.00           H  
ATOM   4771  HG2 LYS B  38      55.780 111.102  64.937  1.00  0.00           H  
ATOM   4772  HD1 LYS B  38      55.166 111.580  67.515  1.00  0.00           H  
ATOM   4773  HD2 LYS B  38      56.499 112.827  67.305  1.00  0.00           H  
ATOM   4774  HE1 LYS B  38      55.272 113.804  65.290  1.00  0.00           H  
ATOM   4775  HE2 LYS B  38      54.635 114.020  66.953  1.00  0.00           H  
ATOM   4776  HZ1 LYS B  38      52.927 113.596  65.604  1.00  0.00           H  
ATOM   4777  HZ2 LYS B  38      53.594 112.120  64.999  1.00  0.00           H  
ATOM   4778  HZ3 LYS B  38      52.992 112.217  66.558  1.00  0.00           H  
ATOM   4779  N   ILE B  39      60.589 110.692  63.539  1.00  0.00           N  
ATOM   4780  CA  ILE B  39      61.854 110.952  62.932  1.00  0.00           C  
ATOM   4781  C   ILE B  39      61.979 110.062  61.740  1.00  0.00           C  
ATOM   4782  O   ILE B  39      62.479 110.483  60.698  1.00  0.00           O  
ATOM   4783  CB  ILE B  39      63.045 110.821  63.839  1.00  0.00           C  
ATOM   4784  CG1 ILE B  39      64.373 110.949  63.072  1.00  0.00           C  
ATOM   4785  CG2 ILE B  39      62.977 109.537  64.671  1.00  0.00           C  
ATOM   4786  CD  ILE B  39      64.493 112.314  62.386  1.00  0.00           C  
ATOM   4787  HN  ILE B  39      60.453 109.788  63.948  1.00  0.00           H  
ATOM   4788  HA  ILE B  39      61.964 111.958  62.527  1.00  0.00           H  
ATOM   4789  HB  ILE B  39      63.002 111.703  64.507  1.00  0.00           H  
ATOM   4790 1HG1 ILE B  39      65.165 110.851  63.842  1.00  0.00           H  
ATOM   4791 2HG1 ILE B  39      64.545 110.115  62.370  1.00  0.00           H  
ATOM   4792 1HG2 ILE B  39      63.822 109.556  65.385  1.00  0.00           H  
ATOM   4793 2HG2 ILE B  39      63.080 108.624  64.043  1.00  0.00           H  
ATOM   4794 3HG2 ILE B  39      62.051 109.473  65.281  1.00  0.00           H  
ATOM   4795  HD1 ILE B  39      64.614 113.196  63.047  1.00  0.00           H  
ATOM   4796  HD2 ILE B  39      63.669 112.515  61.670  1.00  0.00           H  
ATOM   4797  HD3 ILE B  39      65.367 112.326  61.690  1.00  0.00           H  
ATOM   4798  N   PHE B  40      61.566 108.781  61.757  1.00  0.00           N  
ATOM   4799  CA  PHE B  40      61.587 107.843  60.683  1.00  0.00           C  
ATOM   4800  C   PHE B  40      60.811 108.337  59.511  1.00  0.00           C  
ATOM   4801  O   PHE B  40      61.183 108.368  58.340  1.00  0.00           O  
ATOM   4802  CB  PHE B  40      61.154 106.432  61.104  1.00  0.00           C  
ATOM   4803  CG  PHE B  40      61.253 105.453  59.982  1.00  0.00           C  
ATOM   4804  CD1 PHE B  40      60.243 104.596  59.591  1.00  0.00           C  
ATOM   4805  CD2 PHE B  40      62.426 105.475  59.277  1.00  0.00           C  
ATOM   4806  CE1 PHE B  40      60.287 103.946  58.381  1.00  0.00           C  
ATOM   4807  CE2 PHE B  40      62.464 104.856  58.056  1.00  0.00           C  
ATOM   4808  CZ  PHE B  40      61.415 104.098  57.606  1.00  0.00           C  
ATOM   4809  HN  PHE B  40      61.156 108.339  62.549  1.00  0.00           H  
ATOM   4810  HA  PHE B  40      62.602 107.903  60.318  1.00  0.00           H  
ATOM   4811  HB1 PHE B  40      60.101 106.419  61.462  1.00  0.00           H  
ATOM   4812  HB2 PHE B  40      61.748 106.019  61.955  1.00  0.00           H  
ATOM   4813  HD1 PHE B  40      59.347 104.583  60.193  1.00  0.00           H  
ATOM   4814  HD2 PHE B  40      63.269 106.107  59.550  1.00  0.00           H  
ATOM   4815  HE1 PHE B  40      59.457 103.319  58.080  1.00  0.00           H  
ATOM   4816  HE2 PHE B  40      63.325 105.091  57.443  1.00  0.00           H  
ATOM   4817  HZ  PHE B  40      61.508 103.586  56.663  1.00  0.00           H  
ATOM   4818  N   LEU B  41      59.569 108.783  59.770  1.00  0.00           N  
ATOM   4819  CA  LEU B  41      58.654 109.092  58.705  1.00  0.00           C  
ATOM   4820  C   LEU B  41      58.817 110.315  57.877  1.00  0.00           C  
ATOM   4821  O   LEU B  41      58.584 110.191  56.676  1.00  0.00           O  
ATOM   4822  CB  LEU B  41      57.229 108.708  59.122  1.00  0.00           C  
ATOM   4823  CG  LEU B  41      57.047 107.210  59.439  1.00  0.00           C  
ATOM   4824  CD1 LEU B  41      55.599 107.050  59.907  1.00  0.00           C  
ATOM   4825  CD2 LEU B  41      57.292 106.251  58.266  1.00  0.00           C  
ATOM   4826  HN  LEU B  41      59.241 108.925  60.700  1.00  0.00           H  
ATOM   4827  HA  LEU B  41      58.815 108.319  57.980  1.00  0.00           H  
ATOM   4828  HB1 LEU B  41      56.828 109.330  59.948  1.00  0.00           H  
ATOM   4829  HB2 LEU B  41      56.553 108.850  58.246  1.00  0.00           H  
ATOM   4830  HG  LEU B  41      57.612 106.892  60.354  1.00  0.00           H  
ATOM   4831 1HD1 LEU B  41      55.391 107.555  60.875  1.00  0.00           H  
ATOM   4832 2HD1 LEU B  41      55.312 105.990  60.117  1.00  0.00           H  
ATOM   4833 3HD1 LEU B  41      54.864 107.476  59.187  1.00  0.00           H  
ATOM   4834 1HD2 LEU B  41      56.977 105.220  58.562  1.00  0.00           H  
ATOM   4835 2HD2 LEU B  41      56.750 106.476  57.326  1.00  0.00           H  
ATOM   4836 3HD2 LEU B  41      58.372 106.198  58.004  1.00  0.00           H  
ATOM   4837  N   PRO B  42      59.308 111.462  58.249  1.00  0.00           N  
ATOM   4838  CA  PRO B  42      59.726 112.488  57.341  1.00  0.00           C  
ATOM   4839  C   PRO B  42      60.802 112.003  56.434  1.00  0.00           C  
ATOM   4840  O   PRO B  42      60.849 112.442  55.288  1.00  0.00           O  
ATOM   4841  CB  PRO B  42      60.232 113.618  58.231  1.00  0.00           C  
ATOM   4842  CG  PRO B  42      59.416 113.423  59.516  1.00  0.00           C  
ATOM   4843  CD  PRO B  42      59.349 111.890  59.638  1.00  0.00           C  
ATOM   4844  HA  PRO B  42      58.863 112.712  56.730  1.00  0.00           H  
ATOM   4845  HB1 PRO B  42      61.284 113.485  58.574  1.00  0.00           H  
ATOM   4846  HB2 PRO B  42      60.183 114.601  57.714  1.00  0.00           H  
ATOM   4847  HG1 PRO B  42      58.395 113.845  59.433  1.00  0.00           H  
ATOM   4848  HG2 PRO B  42      59.847 113.908  60.422  1.00  0.00           H  
ATOM   4849  HD1 PRO B  42      58.473 111.601  60.260  1.00  0.00           H  
ATOM   4850  HD2 PRO B  42      60.335 111.562  60.037  1.00  0.00           H  
ATOM   4851  N   THR B  43      61.703 111.127  56.926  1.00  0.00           N  
ATOM   4852  CA  THR B  43      62.760 110.573  56.129  1.00  0.00           C  
ATOM   4853  C   THR B  43      62.262 109.736  55.001  1.00  0.00           C  
ATOM   4854  O   THR B  43      62.649 110.012  53.866  1.00  0.00           O  
ATOM   4855  CB  THR B  43      63.861 109.847  56.837  1.00  0.00           C  
ATOM   4856  CG2 THR B  43      64.327 110.751  58.000  1.00  0.00           C  
ATOM   4857  OG1 THR B  43      63.631 108.535  57.304  1.00  0.00           O  
ATOM   4858  HN  THR B  43      61.700 110.687  57.816  1.00  0.00           H  
ATOM   4859  HA  THR B  43      63.249 111.379  55.601  1.00  0.00           H  
ATOM   4860  HB  THR B  43      64.692 109.820  56.106  1.00  0.00           H  
ATOM   4861  HG1 THR B  43      62.801 108.572  57.793  1.00  0.00           H  
ATOM   4862 1HG2 THR B  43      63.643 110.716  58.875  1.00  0.00           H  
ATOM   4863 2HG2 THR B  43      65.330 110.398  58.281  1.00  0.00           H  
ATOM   4864 3HG2 THR B  43      64.444 111.770  57.566  1.00  0.00           H  
ATOM   4865  N   ILE B  44      61.314 108.826  55.296  1.00  0.00           N  
ATOM   4866  CA  ILE B  44      60.897 108.003  54.199  1.00  0.00           C  
ATOM   4867  C   ILE B  44      59.760 108.550  53.419  1.00  0.00           C  
ATOM   4868  O   ILE B  44      59.747 108.435  52.188  1.00  0.00           O  
ATOM   4869  CB  ILE B  44      60.679 106.594  54.670  1.00  0.00           C  
ATOM   4870  CG1 ILE B  44      60.256 105.701  53.483  1.00  0.00           C  
ATOM   4871  CG2 ILE B  44      59.667 106.562  55.822  1.00  0.00           C  
ATOM   4872  CD  ILE B  44      61.316 105.456  52.415  1.00  0.00           C  
ATOM   4873  HN  ILE B  44      61.155 108.616  56.259  1.00  0.00           H  
ATOM   4874  HA  ILE B  44      61.725 107.830  53.531  1.00  0.00           H  
ATOM   4875  HB  ILE B  44      61.656 106.225  55.049  1.00  0.00           H  
ATOM   4876 1HG1 ILE B  44      59.970 104.726  53.933  1.00  0.00           H  
ATOM   4877 2HG1 ILE B  44      59.309 106.070  53.048  1.00  0.00           H  
ATOM   4878 1HG2 ILE B  44      60.227 106.675  56.786  1.00  0.00           H  
ATOM   4879 2HG2 ILE B  44      59.135 105.590  55.793  1.00  0.00           H  
ATOM   4880 3HG2 ILE B  44      58.869 107.326  55.781  1.00  0.00           H  
ATOM   4881  HD1 ILE B  44      62.253 105.111  52.909  1.00  0.00           H  
ATOM   4882  HD2 ILE B  44      61.521 106.316  51.755  1.00  0.00           H  
ATOM   4883  HD3 ILE B  44      61.017 104.650  51.698  1.00  0.00           H  
ATOM   4884  N   TYR B  45      58.823 109.375  53.933  1.00  0.00           N  
ATOM   4885  CA  TYR B  45      57.853 110.090  53.173  1.00  0.00           C  
ATOM   4886  C   TYR B  45      58.501 111.034  52.209  1.00  0.00           C  
ATOM   4887  O   TYR B  45      58.127 111.180  51.041  1.00  0.00           O  
ATOM   4888  CB  TYR B  45      56.880 110.950  53.994  1.00  0.00           C  
ATOM   4889  CG  TYR B  45      55.810 110.315  54.811  1.00  0.00           C  
ATOM   4890  CD1 TYR B  45      55.747 108.976  55.110  1.00  0.00           C  
ATOM   4891  CD2 TYR B  45      54.779 111.121  55.231  1.00  0.00           C  
ATOM   4892  CE1 TYR B  45      54.772 108.455  55.937  1.00  0.00           C  
ATOM   4893  CE2 TYR B  45      53.743 110.602  55.979  1.00  0.00           C  
ATOM   4894  CZ  TYR B  45      53.801 109.303  56.425  1.00  0.00           C  
ATOM   4895  OH  TYR B  45      52.893 108.873  57.410  1.00  0.00           O  
ATOM   4896  HN  TYR B  45      58.820 109.570  54.908  1.00  0.00           H  
ATOM   4897  HA  TYR B  45      57.295 109.379  52.578  1.00  0.00           H  
ATOM   4898  HB1 TYR B  45      56.307 111.611  53.301  1.00  0.00           H  
ATOM   4899  HB2 TYR B  45      57.385 111.673  54.672  1.00  0.00           H  
ATOM   4900  HD1 TYR B  45      56.507 108.328  54.708  1.00  0.00           H  
ATOM   4901  HD2 TYR B  45      54.826 112.179  54.998  1.00  0.00           H  
ATOM   4902  HE1 TYR B  45      54.792 107.438  56.289  1.00  0.00           H  
ATOM   4903  HE2 TYR B  45      52.997 111.261  56.403  1.00  0.00           H  
ATOM   4904  HH  TYR B  45      52.186 109.512  57.335  1.00  0.00           H  
ATOM   4905  N   SER B  46      59.470 111.850  52.656  1.00  0.00           N  
ATOM   4906  CA  SER B  46      60.005 112.881  51.815  1.00  0.00           C  
ATOM   4907  C   SER B  46      61.073 112.458  50.874  1.00  0.00           C  
ATOM   4908  O   SER B  46      61.258 113.042  49.804  1.00  0.00           O  
ATOM   4909  CB  SER B  46      60.597 114.071  52.584  1.00  0.00           C  
ATOM   4910  OG  SER B  46      59.628 114.615  53.464  1.00  0.00           O  
ATOM   4911  HN  SER B  46      59.833 111.811  53.586  1.00  0.00           H  
ATOM   4912  HA  SER B  46      59.130 113.261  51.309  1.00  0.00           H  
ATOM   4913  HB1 SER B  46      61.533 113.813  53.135  1.00  0.00           H  
ATOM   4914  HB2 SER B  46      60.854 114.859  51.841  1.00  0.00           H  
ATOM   4915  HG1 SER B  46      59.956 114.447  54.353  1.00  0.00           H  
ATOM   4916  N   ILE B  47      61.783 111.335  51.064  1.00  0.00           N  
ATOM   4917  CA  ILE B  47      62.510 110.702  50.010  1.00  0.00           C  
ATOM   4918  C   ILE B  47      61.611 110.174  48.949  1.00  0.00           C  
ATOM   4919  O   ILE B  47      61.878 110.328  47.760  1.00  0.00           O  
ATOM   4920  CB  ILE B  47      63.610 109.753  50.371  1.00  0.00           C  
ATOM   4921  CG1 ILE B  47      64.369 109.370  49.093  1.00  0.00           C  
ATOM   4922  CG2 ILE B  47      63.037 108.499  51.071  1.00  0.00           C  
ATOM   4923  CD  ILE B  47      65.635 108.561  49.332  1.00  0.00           C  
ATOM   4924  HN  ILE B  47      61.727 110.850  51.937  1.00  0.00           H  
ATOM   4925  HA  ILE B  47      63.042 111.460  49.459  1.00  0.00           H  
ATOM   4926  HB  ILE B  47      64.211 110.275  51.138  1.00  0.00           H  
ATOM   4927 1HG1 ILE B  47      64.688 110.329  48.638  1.00  0.00           H  
ATOM   4928 2HG1 ILE B  47      63.726 108.763  48.413  1.00  0.00           H  
ATOM   4929 1HG2 ILE B  47      63.866 107.912  51.515  1.00  0.00           H  
ATOM   4930 2HG2 ILE B  47      62.423 107.833  50.437  1.00  0.00           H  
ATOM   4931 3HG2 ILE B  47      62.376 108.810  51.910  1.00  0.00           H  
ATOM   4932  HD1 ILE B  47      66.310 109.138  49.997  1.00  0.00           H  
ATOM   4933  HD2 ILE B  47      65.377 107.564  49.756  1.00  0.00           H  
ATOM   4934  HD3 ILE B  47      66.139 108.388  48.356  1.00  0.00           H  
ATOM   4935  N   ILE B  48      60.436 109.629  49.334  1.00  0.00           N  
ATOM   4936  CA  ILE B  48      59.433 109.184  48.428  1.00  0.00           C  
ATOM   4937  C   ILE B  48      58.942 110.265  47.523  1.00  0.00           C  
ATOM   4938  O   ILE B  48      58.844 110.011  46.324  1.00  0.00           O
[truncated: 342,635 more chars]
