# Supplementary material for: Structural basis of dimerization of chemokine receptors CCR5 and CXCR4
Source: Nat Commun. 2023 Oct 13;14:6439. doi: 10.1038/s41467-023-42082-z (PMC10575954; doi:10.1038/s41467-023-42082-z)
Supplement: Supplementary file 6 — Source Data [file 41467_2023_42082_MOESM6_ESM.zip › Supplementary Figure 7/Panel C/CCR5-CXCR4_MIN_A.pdb]

ATOM      1  N   PRO A  19      80.237  85.420  73.269  1.00  0.00           N  
ATOM      2  CA  PRO A  19      79.889  84.298  74.178  1.00  0.00           C  
ATOM      3  C   PRO A  19      80.976  84.193  75.184  1.00  0.00           C  
ATOM      4  O   PRO A  19      81.572  85.211  75.549  1.00  0.00           O  
ATOM      5  CB  PRO A  19      79.847  83.127  73.198  1.00  0.00           C  
ATOM      6  CG  PRO A  19      79.105  83.719  71.992  1.00  0.00           C  
ATOM      7  CD  PRO A  19      79.824  85.071  71.864  1.00  0.00           C  
ATOM      8  HN1 PRO A  19      79.798  86.296  73.520  1.00  0.00           H  
ATOM      9  HN2 PRO A  19      81.225  85.581  73.232  1.00  0.00           H  
ATOM     10  HA  PRO A  19      78.954  84.476  74.687  1.00  0.00           H  
ATOM     11  HB1 PRO A  19      80.867  82.798  72.869  1.00  0.00           H  
ATOM     12  HB2 PRO A  19      79.241  82.301  73.624  1.00  0.00           H  
ATOM     13  HG1 PRO A  19      78.011  83.851  72.083  1.00  0.00           H  
ATOM     14  HG2 PRO A  19      79.244  83.050  71.116  1.00  0.00           H  
ATOM     15  HD1 PRO A  19      79.112  85.866  71.555  1.00  0.00           H  
ATOM     16  HD2 PRO A  19      80.676  85.001  71.156  1.00  0.00           H  
ATOM     17  N   CYS A  20      81.337  82.954  75.577  1.00  0.00           N  
ATOM     18  CA  CYS A  20      82.427  82.478  76.364  1.00  0.00           C  
ATOM     19  C   CYS A  20      83.630  83.360  76.346  1.00  0.00           C  
ATOM     20  O   CYS A  20      83.939  83.957  75.319  1.00  0.00           O  
ATOM     21  CB  CYS A  20      82.818  81.099  75.790  1.00  0.00           C  
ATOM     22  SG  CYS A  20      82.041  79.810  76.804  1.00  0.00           S  
ATOM     23  HN  CYS A  20      80.855  82.149  75.239  1.00  0.00           H  
ATOM     24  HA  CYS A  20      82.047  82.497  77.369  1.00  0.00           H  
ATOM     25  HB1 CYS A  20      83.911  81.009  75.601  1.00  0.00           H  
ATOM     26  HB2 CYS A  20      82.348  81.059  74.788  1.00  0.00           H  
ATOM     27  N   GLN A  21      84.344  83.489  77.473  1.00  0.00           N  
ATOM     28  CA  GLN A  21      85.635  84.096  77.494  1.00  0.00           C  
ATOM     29  C   GLN A  21      86.644  83.008  77.545  1.00  0.00           C  
ATOM     30  O   GLN A  21      87.466  82.841  78.437  1.00  0.00           O  
ATOM     31  CB  GLN A  21      85.841  85.138  78.613  1.00  0.00           C  
ATOM     32  CG  GLN A  21      86.956  86.159  78.414  1.00  0.00           C  
ATOM     33  CD  GLN A  21      88.337  85.633  78.058  1.00  0.00           C  
ATOM     34  NE2 GLN A  21      89.237  85.618  79.083  1.00  0.00           N  
ATOM     35  OE1 GLN A  21      88.722  85.265  76.945  1.00  0.00           O  
ATOM     36  HN  GLN A  21      83.971  83.139  78.333  1.00  0.00           H  
ATOM     37  HA  GLN A  21      85.788  84.549  76.518  1.00  0.00           H  
ATOM     38  HB1 GLN A  21      84.851  85.653  78.651  1.00  0.00           H  
ATOM     39  HB2 GLN A  21      86.004  84.667  79.600  1.00  0.00           H  
ATOM     40  HG1 GLN A  21      87.039  86.796  79.324  1.00  0.00           H  
ATOM     41  HG2 GLN A  21      86.723  86.888  77.613  1.00  0.00           H  
ATOM     42 1HE2 GLN A  21      89.020  85.907  80.017  1.00  0.00           H  
ATOM     43 2HE2 GLN A  21      90.138  85.218  78.913  1.00  0.00           H  
ATOM     44  N   LYS A  22      86.717  82.165  76.497  1.00  0.00           N  
ATOM     45  CA  LYS A  22      87.725  81.153  76.542  1.00  0.00           C  
ATOM     46  C   LYS A  22      88.896  81.661  75.764  1.00  0.00           C  
ATOM     47  O   LYS A  22      89.743  82.374  76.284  1.00  0.00           O  
ATOM     48  CB  LYS A  22      87.145  79.866  75.942  1.00  0.00           C  
ATOM     49  CG  LYS A  22      88.091  78.662  76.095  1.00  0.00           C  
ATOM     50  CD  LYS A  22      87.816  77.922  77.403  1.00  0.00           C  
ATOM     51  CE  LYS A  22      86.701  76.870  77.375  1.00  0.00           C  
ATOM     52  NZ  LYS A  22      86.211  76.450  78.711  1.00  0.00           N1+
ATOM     53  HN  LYS A  22      86.042  82.197  75.759  1.00  0.00           H  
ATOM     54  HA  LYS A  22      88.033  80.959  77.559  1.00  0.00           H  
ATOM     55  HB1 LYS A  22      86.182  79.552  76.399  1.00  0.00           H  
ATOM     56  HB2 LYS A  22      86.819  79.932  74.885  1.00  0.00           H  
ATOM     57  HG1 LYS A  22      89.138  79.017  76.035  1.00  0.00           H  
ATOM     58  HG2 LYS A  22      87.826  77.935  75.306  1.00  0.00           H  
ATOM     59  HD1 LYS A  22      88.748  77.481  77.799  1.00  0.00           H  
ATOM     60  HD2 LYS A  22      87.455  78.687  78.129  1.00  0.00           H  
ATOM     61  HE1 LYS A  22      87.054  75.963  76.837  1.00  0.00           H  
ATOM     62  HE2 LYS A  22      85.824  77.265  76.827  1.00  0.00           H  
ATOM     63  HZ1 LYS A  22      85.637  75.605  78.551  1.00  0.00           H  
ATOM     64  HZ2 LYS A  22      85.633  77.195  79.146  1.00  0.00           H  
ATOM     65  HZ3 LYS A  22      86.952  76.160  79.381  1.00  0.00           H  
ATOM     66  N   ILE A  23      88.810  81.443  74.435  1.00  0.00           N  
ATOM     67  CA  ILE A  23      89.810  81.872  73.513  1.00  0.00           C  
ATOM     68  C   ILE A  23      89.201  82.900  72.613  1.00  0.00           C  
ATOM     69  O   ILE A  23      88.537  82.690  71.604  1.00  0.00           O  
ATOM     70  CB  ILE A  23      90.385  80.741  72.698  1.00  0.00           C  
ATOM     71  CG1 ILE A  23      91.304  79.842  73.531  1.00  0.00           C  
ATOM     72  CG2 ILE A  23      91.169  81.286  71.501  1.00  0.00           C  
ATOM     73  CD  ILE A  23      91.144  78.350  73.235  1.00  0.00           C  
ATOM     74  HN  ILE A  23      88.144  80.818  74.048  1.00  0.00           H  
ATOM     75  HA  ILE A  23      90.623  82.377  74.015  1.00  0.00           H  
ATOM     76  HB  ILE A  23      89.519  80.145  72.343  1.00  0.00           H  
ATOM     77 1HG1 ILE A  23      91.132  79.942  74.627  1.00  0.00           H  
ATOM     78 2HG1 ILE A  23      92.355  80.088  73.258  1.00  0.00           H  
ATOM     79 1HG2 ILE A  23      91.875  82.057  71.883  1.00  0.00           H  
ATOM     80 2HG2 ILE A  23      90.499  81.740  70.745  1.00  0.00           H  
ATOM     81 3HG2 ILE A  23      91.680  80.491  70.916  1.00  0.00           H  
ATOM     82  HD1 ILE A  23      90.913  78.154  72.165  1.00  0.00           H  
ATOM     83  HD2 ILE A  23      90.320  77.984  73.885  1.00  0.00           H  
ATOM     84  HD3 ILE A  23      92.045  77.805  73.599  1.00  0.00           H  
ATOM     85  N   ASN A  24      89.390  84.172  73.018  1.00  0.00           N  
ATOM     86  CA  ASN A  24      89.055  85.295  72.194  1.00  0.00           C  
ATOM     87  C   ASN A  24      90.384  85.796  71.750  1.00  0.00           C  
ATOM     88  O   ASN A  24      91.135  86.300  72.576  1.00  0.00           O  
ATOM     89  CB  ASN A  24      88.317  86.375  72.994  1.00  0.00           C  
ATOM     90  CG  ASN A  24      86.811  86.151  73.108  1.00  0.00           C  
ATOM     91  ND2 ASN A  24      86.359  85.071  73.811  1.00  0.00           N  
ATOM     92  OD1 ASN A  24      86.009  86.864  72.513  1.00  0.00           O  
ATOM     93  HN  ASN A  24      89.838  84.446  73.859  1.00  0.00           H  
ATOM     94  HA  ASN A  24      88.496  84.975  71.324  1.00  0.00           H  
ATOM     95  HB1 ASN A  24      88.813  86.396  73.996  1.00  0.00           H  
ATOM     96  HB2 ASN A  24      88.423  87.391  72.581  1.00  0.00           H  
ATOM     97 1HD2 ASN A  24      85.397  85.040  74.067  1.00  0.00           H  
ATOM     98 2HD2 ASN A  24      87.052  84.474  74.216  1.00  0.00           H  
ATOM     99  N   VAL A  25      90.764  85.517  70.485  1.00  0.00           N  
ATOM    100  CA  VAL A  25      91.963  86.021  69.888  1.00  0.00           C  
ATOM    101  C   VAL A  25      91.689  87.312  69.194  1.00  0.00           C  
ATOM    102  O   VAL A  25      91.674  87.367  67.970  1.00  0.00           O  
ATOM    103  CB  VAL A  25      92.713  85.048  69.031  1.00  0.00           C  
ATOM    104  CG1 VAL A  25      94.214  85.369  69.137  1.00  0.00           C  
ATOM    105  CG2 VAL A  25      92.381  83.607  69.462  1.00  0.00           C  
ATOM    106  HN  VAL A  25      90.155  85.021  69.872  1.00  0.00           H  
ATOM    107  HA  VAL A  25      92.632  86.247  70.708  1.00  0.00           H  
ATOM    108  HB  VAL A  25      92.390  85.186  67.987  1.00  0.00           H  
ATOM    109 1HG1 VAL A  25      94.573  85.209  70.178  1.00  0.00           H  
ATOM    110 2HG1 VAL A  25      94.829  84.704  68.493  1.00  0.00           H  
ATOM    111 3HG1 VAL A  25      94.508  86.381  68.796  1.00  0.00           H  
ATOM    112 1HG2 VAL A  25      92.510  83.495  70.557  1.00  0.00           H  
ATOM    113 2HG2 VAL A  25      91.370  83.399  69.063  1.00  0.00           H  
ATOM    114 3HG2 VAL A  25      93.091  82.883  69.012  1.00  0.00           H  
ATOM    115  N   LYS A  26      91.448  88.444  69.868  1.00  0.00           N  
ATOM    116  CA  LYS A  26      91.021  89.643  69.222  1.00  0.00           C  
ATOM    117  C   LYS A  26      92.163  90.593  69.129  1.00  0.00           C  
ATOM    118  O   LYS A  26      92.066  91.548  68.373  1.00  0.00           O  
ATOM    119  CB  LYS A  26      89.846  90.321  69.949  1.00  0.00           C  
ATOM    120  CG  LYS A  26      88.670  89.366  70.104  1.00  0.00           C  
ATOM    121  CD  LYS A  26      88.048  88.689  68.879  1.00  0.00           C  
ATOM    122  CE  LYS A  26      86.911  87.750  69.291  1.00  0.00           C  
ATOM    123  NZ  LYS A  26      86.046  87.462  68.114  1.00  0.00           N1+
ATOM    124  HN  LYS A  26      91.611  88.511  70.849  1.00  0.00           H  
ATOM    125  HA  LYS A  26      90.662  89.408  68.225  1.00  0.00           H  
ATOM    126  HB1 LYS A  26      89.470  91.255  69.482  1.00  0.00           H  
ATOM    127  HB2 LYS A  26      90.159  90.578  70.985  1.00  0.00           H  
ATOM    128  HG1 LYS A  26      88.985  88.482  70.704  1.00  0.00           H  
ATOM    129  HG2 LYS A  26      87.916  89.933  70.686  1.00  0.00           H  
ATOM    130  HD1 LYS A  26      87.753  89.511  68.198  1.00  0.00           H  
ATOM    131  HD2 LYS A  26      88.889  88.102  68.437  1.00  0.00           H  
ATOM    132  HE1 LYS A  26      87.291  86.789  69.698  1.00  0.00           H  
ATOM    133  HE2 LYS A  26      86.262  88.135  70.104  1.00  0.00           H  
ATOM    134  HZ1 LYS A  26      85.399  88.253  67.965  1.00  0.00           H  
ATOM    135  HZ2 LYS A  26      86.636  87.288  67.273  1.00  0.00           H  
ATOM    136  HZ3 LYS A  26      85.390  86.699  68.376  1.00  0.00           H  
ATOM    137  N   GLN A  27      93.349  90.167  69.612  1.00  0.00           N  
ATOM    138  CA  GLN A  27      94.637  90.635  69.205  1.00  0.00           C  
ATOM    139  C   GLN A  27      94.922  90.393  67.763  1.00  0.00           C  
ATOM    140  O   GLN A  27      95.279  91.335  67.061  1.00  0.00           O  
ATOM    141  CB  GLN A  27      95.796  90.070  70.040  1.00  0.00           C  
ATOM    142  CG  GLN A  27      95.652  90.399  71.531  1.00  0.00           C  
ATOM    143  CD  GLN A  27      94.928  89.267  72.252  1.00  0.00           C  
ATOM    144  NE2 GLN A  27      95.564  88.883  73.391  1.00  0.00           N  
ATOM    145  OE1 GLN A  27      93.892  88.752  71.845  1.00  0.00           O  
ATOM    146  HN  GLN A  27      93.382  89.449  70.304  1.00  0.00           H  
ATOM    147  HA  GLN A  27      94.670  91.710  69.322  1.00  0.00           H  
ATOM    148  HB1 GLN A  27      95.874  88.988  69.836  1.00  0.00           H  
ATOM    149  HB2 GLN A  27      96.809  90.464  69.785  1.00  0.00           H  
ATOM    150  HG1 GLN A  27      95.030  91.298  71.712  1.00  0.00           H  
ATOM    151  HG2 GLN A  27      96.661  90.593  71.970  1.00  0.00           H  
ATOM    152 1HE2 GLN A  27      95.273  88.085  73.909  1.00  0.00           H  
ATOM    153 2HE2 GLN A  27      96.395  89.359  73.681  1.00  0.00           H  
ATOM    154  N   ILE A  28      94.704  89.199  67.180  1.00  0.00           N  
ATOM    155  CA  ILE A  28      94.875  89.066  65.760  1.00  0.00           C  
ATOM    156  C   ILE A  28      93.875  89.712  64.872  1.00  0.00           C  
ATOM    157  O   ILE A  28      94.215  90.229  63.810  1.00  0.00           O  
ATOM    158  CB  ILE A  28      95.184  87.651  65.394  1.00  0.00           C  
ATOM    159  CG1 ILE A  28      95.586  87.512  63.916  1.00  0.00           C  
ATOM    160  CG2 ILE A  28      94.029  86.718  65.812  1.00  0.00           C  
ATOM    161  CD  ILE A  28      96.201  86.139  63.637  1.00  0.00           C  
ATOM    162  HN  ILE A  28      94.283  88.502  67.745  1.00  0.00           H  
ATOM    163  HA  ILE A  28      95.778  89.584  65.465  1.00  0.00           H  
ATOM    164  HB  ILE A  28      96.048  87.348  66.016  1.00  0.00           H  
ATOM    165 1HG1 ILE A  28      96.298  88.328  63.680  1.00  0.00           H  
ATOM    166 2HG1 ILE A  28      94.676  87.589  63.287  1.00  0.00           H  
ATOM    167 1HG2 ILE A  28      93.104  87.130  65.367  1.00  0.00           H  
ATOM    168 2HG2 ILE A  28      94.191  85.704  65.384  1.00  0.00           H  
ATOM    169 3HG2 ILE A  28      93.815  86.717  66.902  1.00  0.00           H  
ATOM    170  HD1 ILE A  28      95.580  85.259  63.909  1.00  0.00           H  
ATOM    171  HD2 ILE A  28      97.110  86.051  64.275  1.00  0.00           H  
ATOM    172  HD3 ILE A  28      96.483  86.084  62.570  1.00  0.00           H  
ATOM    173  N   ALA A  29      92.621  89.817  65.344  1.00  0.00           N  
ATOM    174  CA  ALA A  29      91.633  90.571  64.621  1.00  0.00           C  
ATOM    175  C   ALA A  29      92.012  92.013  64.579  1.00  0.00           C  
ATOM    176  O   ALA A  29      92.021  92.566  63.483  1.00  0.00           O  
ATOM    177  CB  ALA A  29      90.275  90.362  65.309  1.00  0.00           C  
ATOM    178  HN  ALA A  29      92.387  89.310  66.165  1.00  0.00           H  
ATOM    179  HA  ALA A  29      91.633  90.267  63.580  1.00  0.00           H  
ATOM    180  HB1 ALA A  29      90.092  89.284  65.521  1.00  0.00           H  
ATOM    181  HB2 ALA A  29      90.179  90.926  66.269  1.00  0.00           H  
ATOM    182  HB3 ALA A  29      89.507  90.767  64.625  1.00  0.00           H  
ATOM    183  N   ALA A  30      92.439  92.571  65.723  1.00  0.00           N  
ATOM    184  CA  ALA A  30      92.929  93.912  65.830  1.00  0.00           C  
ATOM    185  C   ALA A  30      94.042  94.303  64.920  1.00  0.00           C  
ATOM    186  O   ALA A  30      93.975  95.372  64.314  1.00  0.00           O  
ATOM    187  CB  ALA A  30      93.452  94.117  67.261  1.00  0.00           C  
ATOM    188  HN  ALA A  30      92.509  92.039  66.556  1.00  0.00           H  
ATOM    189  HA  ALA A  30      92.094  94.542  65.558  1.00  0.00           H  
ATOM    190  HB1 ALA A  30      93.835  95.135  67.455  1.00  0.00           H  
ATOM    191  HB2 ALA A  30      94.234  93.384  67.561  1.00  0.00           H  
ATOM    192  HB3 ALA A  30      92.622  94.040  67.998  1.00  0.00           H  
ATOM    193  N   ARG A  31      95.044  93.411  64.819  1.00  0.00           N  
ATOM    194  CA  ARG A  31      96.139  93.546  63.909  1.00  0.00           C  
ATOM    195  C   ARG A  31      95.725  93.558  62.487  1.00  0.00           C  
ATOM    196  O   ARG A  31      96.123  94.410  61.693  1.00  0.00           O  
ATOM    197  CB  ARG A  31      97.182  92.419  64.027  1.00  0.00           C  
ATOM    198  CG  ARG A  31      98.227  92.679  65.114  1.00  0.00           C  
ATOM    199  CD  ARG A  31      97.948  92.173  66.531  1.00  0.00           C  
ATOM    200  NE  ARG A  31      99.248  91.985  67.237  1.00  0.00           N  
ATOM    201  CZ  ARG A  31      99.459  92.088  68.581  1.00  0.00           C  
ATOM    202  NH1 ARG A  31      98.504  92.524  69.451  1.00  0.00           N1+
ATOM    203  NH2 ARG A  31     100.646  91.788  69.182  1.00  0.00           N  
ATOM    204  HN  ARG A  31      95.005  92.591  65.387  1.00  0.00           H  
ATOM    205  HA  ARG A  31      96.607  94.508  64.079  1.00  0.00           H  
ATOM    206  HB1 ARG A  31      96.625  91.477  64.184  1.00  0.00           H  
ATOM    207  HB2 ARG A  31      97.793  92.299  63.105  1.00  0.00           H  
ATOM    208  HG1 ARG A  31      99.221  92.353  64.740  1.00  0.00           H  
ATOM    209  HG2 ARG A  31      98.286  93.782  65.187  1.00  0.00           H  
ATOM    210  HD1 ARG A  31      97.269  92.880  67.053  1.00  0.00           H  
ATOM    211  HD2 ARG A  31      97.502  91.154  66.439  1.00  0.00           H  
ATOM    212  HE  ARG A  31     100.068  92.092  66.666  1.00  0.00           H  
ATOM    213 1HH1 ARG A  31      98.797  92.996  70.279  1.00  0.00           H  
ATOM    214 2HH1 ARG A  31      97.657  92.855  69.041  1.00  0.00           H  
ATOM    215 1HH2 ARG A  31     100.699  91.732  70.173  1.00  0.00           H  
ATOM    216 2HH2 ARG A  31     101.303  91.282  68.619  1.00  0.00           H  
ATOM    217  N   LEU A  32      94.888  92.576  62.093  1.00  0.00           N  
ATOM    218  CA  LEU A  32      94.632  92.323  60.713  1.00  0.00           C  
ATOM    219  C   LEU A  32      93.337  92.742  60.112  1.00  0.00           C  
ATOM    220  O   LEU A  32      93.138  92.718  58.896  1.00  0.00           O  
ATOM    221  CB  LEU A  32      94.865  90.868  60.256  1.00  0.00           C  
ATOM    222  CG  LEU A  32      96.313  90.359  60.392  1.00  0.00           C  
ATOM    223  CD1 LEU A  32      96.510  89.064  59.573  1.00  0.00           C  
ATOM    224  CD2 LEU A  32      97.335  91.437  60.008  1.00  0.00           C  
ATOM    225  HN  LEU A  32      94.505  91.864  62.687  1.00  0.00           H  
ATOM    226  HA  LEU A  32      95.302  92.914  60.098  1.00  0.00           H  
ATOM    227  HB1 LEU A  32      94.659  90.771  59.175  1.00  0.00           H  
ATOM    228  HB2 LEU A  32      94.169  90.197  60.800  1.00  0.00           H  
ATOM    229  HG  LEU A  32      96.520  90.098  61.458  1.00  0.00           H  
ATOM    230 1HD1 LEU A  32      96.345  89.322  58.505  1.00  0.00           H  
ATOM    231 2HD1 LEU A  32      95.862  88.220  59.891  1.00  0.00           H  
ATOM    232 3HD1 LEU A  32      97.553  88.712  59.646  1.00  0.00           H  
ATOM    233 1HD2 LEU A  32      97.385  92.283  60.713  1.00  0.00           H  
ATOM    234 2HD2 LEU A  32      97.139  91.837  58.986  1.00  0.00           H  
ATOM    235 3HD2 LEU A  32      98.375  91.036  60.051  1.00  0.00           H  
ATOM    236  N   LEU A  33      92.387  93.235  60.917  1.00  0.00           N  
ATOM    237  CA  LEU A  33      91.243  93.885  60.369  1.00  0.00           C  
ATOM    238  C   LEU A  33      91.681  95.110  59.633  1.00  0.00           C  
ATOM    239  O   LEU A  33      91.035  95.348  58.618  1.00  0.00           O  
ATOM    240  CB  LEU A  33      90.071  94.129  61.341  1.00  0.00           C  
ATOM    241  CG  LEU A  33      89.383  92.900  61.959  1.00  0.00           C  
ATOM    242  CD1 LEU A  33      87.853  93.049  62.012  1.00  0.00           C  
ATOM    243  CD2 LEU A  33      89.644  91.627  61.146  1.00  0.00           C  
ATOM    244  HN  LEU A  33      92.422  93.141  61.917  1.00  0.00           H  
ATOM    245  HA  LEU A  33      90.854  93.318  59.530  1.00  0.00           H  
ATOM    246  HB1 LEU A  33      89.268  94.764  60.901  1.00  0.00           H  
ATOM    247  HB2 LEU A  33      90.425  94.793  62.155  1.00  0.00           H  
ATOM    248  HG  LEU A  33      89.754  92.748  62.997  1.00  0.00           H  
ATOM    249 1HD1 LEU A  33      87.402  93.367  61.050  1.00  0.00           H  
ATOM    250 2HD1 LEU A  33      87.498  93.719  62.834  1.00  0.00           H  
ATOM    251 3HD1 LEU A  33      87.425  92.063  62.292  1.00  0.00           H  
ATOM    252 1HD2 LEU A  33      89.445  91.760  60.054  1.00  0.00           H  
ATOM    253 2HD2 LEU A  33      90.714  91.329  61.221  1.00  0.00           H  
ATOM    254 3HD2 LEU A  33      89.001  90.823  61.576  1.00  0.00           H  
ATOM    255  N   PRO A  34      92.638  95.906  60.020  1.00  0.00           N  
ATOM    256  CA  PRO A  34      93.246  96.896  59.180  1.00  0.00           C  
ATOM    257  C   PRO A  34      93.545  96.552  57.768  1.00  0.00           C  
ATOM    258  O   PRO A  34      92.835  97.149  56.966  1.00  0.00           O  
ATOM    259  CB  PRO A  34      94.392  97.485  60.002  1.00  0.00           C  
ATOM    260  CG  PRO A  34      93.799  97.522  61.422  1.00  0.00           C  
ATOM    261  CD  PRO A  34      92.877  96.291  61.399  1.00  0.00           C  
ATOM    262  HA  PRO A  34      92.568  97.733  59.091  1.00  0.00           H  
ATOM    263  HB1 PRO A  34      95.283  96.814  60.060  1.00  0.00           H  
ATOM    264  HB2 PRO A  34      94.737  98.489  59.687  1.00  0.00           H  
ATOM    265  HG1 PRO A  34      93.184  98.439  61.510  1.00  0.00           H  
ATOM    266  HG2 PRO A  34      94.600  97.467  62.193  1.00  0.00           H  
ATOM    267  HD1 PRO A  34      93.399  95.472  61.939  1.00  0.00           H  
ATOM    268  HD2 PRO A  34      91.944  96.528  61.960  1.00  0.00           H  
ATOM    269  N   PRO A  35      94.359  95.623  57.345  1.00  0.00           N  
ATOM    270  CA  PRO A  35      94.406  95.241  55.967  1.00  0.00           C  
ATOM    271  C   PRO A  35      93.120  95.015  55.233  1.00  0.00           C  
ATOM    272  O   PRO A  35      93.020  95.611  54.167  1.00  0.00           O  
ATOM    273  CB  PRO A  35      95.242  93.964  55.928  1.00  0.00           C  
ATOM    274  CG  PRO A  35      96.277  94.204  57.035  1.00  0.00           C  
ATOM    275  CD  PRO A  35      95.549  95.137  58.016  1.00  0.00           C  
ATOM    276  HA  PRO A  35      94.881  95.989  55.354  1.00  0.00           H  
ATOM    277  HB1 PRO A  35      95.681  93.940  54.905  1.00  0.00           H  
ATOM    278  HB2 PRO A  35      94.654  93.070  56.240  1.00  0.00           H  
ATOM    279  HG1 PRO A  35      97.174  94.673  56.605  1.00  0.00           H  
ATOM    280  HG2 PRO A  35      96.553  93.237  57.525  1.00  0.00           H  
ATOM    281  HD1 PRO A  35      95.260  94.656  58.974  1.00  0.00           H  
ATOM    282  HD2 PRO A  35      96.178  96.021  58.241  1.00  0.00           H  
ATOM    283  N   LEU A  36      92.180  94.214  55.751  1.00  0.00           N  
ATOM    284  CA  LEU A  36      91.063  93.903  54.909  1.00  0.00           C  
ATOM    285  C   LEU A  36      90.201  95.079  54.641  1.00  0.00           C  
ATOM    286  O   LEU A  36      89.969  95.460  53.499  1.00  0.00           O  
ATOM    287  CB  LEU A  36      90.215  92.707  55.389  1.00  0.00           C  
ATOM    288  CG  LEU A  36      89.575  91.855  54.284  1.00  0.00           C  
ATOM    289  CD1 LEU A  36      88.383  92.564  53.613  1.00  0.00           C  
ATOM    290  CD2 LEU A  36      90.600  91.247  53.319  1.00  0.00           C  
ATOM    291  HN  LEU A  36      92.241  93.725  56.616  1.00  0.00           H  
ATOM    292  HA  LEU A  36      91.454  93.657  53.933  1.00  0.00           H  
ATOM    293  HB1 LEU A  36      90.908  91.995  55.889  1.00  0.00           H  
ATOM    294  HB2 LEU A  36      89.509  92.974  56.197  1.00  0.00           H  
ATOM    295  HG  LEU A  36      89.147  90.983  54.818  1.00  0.00           H  
ATOM    296 1HD1 LEU A  36      87.771  91.819  53.070  1.00  0.00           H  
ATOM    297 2HD1 LEU A  36      88.808  93.294  52.904  1.00  0.00           H  
ATOM    298 3HD1 LEU A  36      87.686  93.047  54.331  1.00  0.00           H  
ATOM    299 1HD2 LEU A  36      91.403  90.785  53.929  1.00  0.00           H  
ATOM    300 2HD2 LEU A  36      90.128  90.442  52.724  1.00  0.00           H  
ATOM    301 3HD2 LEU A  36      91.100  91.972  52.641  1.00  0.00           H  
ATOM    302  N   TYR A  37      89.867  95.802  55.732  1.00  0.00           N  
ATOM    303  CA  TYR A  37      88.971  96.913  55.609  1.00  0.00           C  
ATOM    304  C   TYR A  37      89.601  98.116  55.004  1.00  0.00           C  
ATOM    305  O   TYR A  37      89.005  98.942  54.306  1.00  0.00           O  
ATOM    306  CB  TYR A  37      88.411  97.313  56.982  1.00  0.00           C  
ATOM    307  CG  TYR A  37      87.370  96.394  57.528  1.00  0.00           C  
ATOM    308  CD1 TYR A  37      86.141  96.189  56.940  1.00  0.00           C  
ATOM    309  CD2 TYR A  37      87.510  96.077  58.857  1.00  0.00           C  
ATOM    310  CE1 TYR A  37      85.068  95.698  57.639  1.00  0.00           C  
ATOM    311  CE2 TYR A  37      86.446  95.573  59.562  1.00  0.00           C  
ATOM    312  CZ  TYR A  37      85.214  95.401  58.970  1.00  0.00           C  
ATOM    313  OH  TYR A  37      84.172  94.942  59.793  1.00  0.00           O  
ATOM    314  HN  TYR A  37      90.089  95.528  56.663  1.00  0.00           H  
ATOM    315  HA  TYR A  37      88.106  96.610  55.044  1.00  0.00           H  
ATOM    316  HB1 TYR A  37      89.278  97.434  57.671  1.00  0.00           H  
ATOM    317  HB2 TYR A  37      87.947  98.321  56.925  1.00  0.00           H  
ATOM    318  HD1 TYR A  37      86.020  96.482  55.907  1.00  0.00           H  
ATOM    319  HD2 TYR A  37      88.391  96.388  59.398  1.00  0.00           H  
ATOM    320  HE1 TYR A  37      84.070  95.571  57.241  1.00  0.00           H  
ATOM    321  HE2 TYR A  37      86.533  95.393  60.625  1.00  0.00           H  
ATOM    322  HH  TYR A  37      84.619  94.529  60.538  1.00  0.00           H  
ATOM    323  N   SER A  38      90.906  98.353  55.216  1.00  0.00           N  
ATOM    324  CA  SER A  38      91.617  99.445  54.619  1.00  0.00           C  
ATOM    325  C   SER A  38      92.058  99.202  53.216  1.00  0.00           C  
ATOM    326  O   SER A  38      92.143 100.145  52.425  1.00  0.00           O  
ATOM    327  CB  SER A  38      92.860  99.692  55.497  1.00  0.00           C  
ATOM    328  OG  SER A  38      93.514 100.904  55.172  1.00  0.00           O  
ATOM    329  HN  SER A  38      91.411  97.677  55.746  1.00  0.00           H  
ATOM    330  HA  SER A  38      90.989 100.313  54.711  1.00  0.00           H  
ATOM    331  HB1 SER A  38      92.487  99.683  56.547  1.00  0.00           H  
ATOM    332  HB2 SER A  38      93.593  98.860  55.454  1.00  0.00           H  
ATOM    333  HG1 SER A  38      93.722 100.925  54.236  1.00  0.00           H  
ATOM    334  N   LEU A  39      92.349  97.955  52.812  1.00  0.00           N  
ATOM    335  CA  LEU A  39      92.560  97.670  51.416  1.00  0.00           C  
ATOM    336  C   LEU A  39      91.254  97.827  50.716  1.00  0.00           C  
ATOM    337  O   LEU A  39      91.145  98.405  49.639  1.00  0.00           O  
ATOM    338  CB  LEU A  39      93.275  96.338  51.137  1.00  0.00           C  
ATOM    339  CG  LEU A  39      94.296  96.422  49.995  1.00  0.00           C  
ATOM    340  CD1 LEU A  39      93.775  96.875  48.623  1.00  0.00           C  
ATOM    341  CD2 LEU A  39      95.468  97.300  50.461  1.00  0.00           C  
ATOM    342  HN  LEU A  39      92.310  97.210  53.478  1.00  0.00           H  
ATOM    343  HA  LEU A  39      93.188  98.481  51.066  1.00  0.00           H  
ATOM    344  HB1 LEU A  39      93.860  96.004  52.025  1.00  0.00           H  
ATOM    345  HB2 LEU A  39      92.570  95.508  50.934  1.00  0.00           H  
ATOM    346  HG  LEU A  39      94.632  95.380  49.839  1.00  0.00           H  
ATOM    347 1HD1 LEU A  39      93.539  97.963  48.621  1.00  0.00           H  
ATOM    348 2HD1 LEU A  39      94.615  96.725  47.914  1.00  0.00           H  
ATOM    349 3HD1 LEU A  39      92.849  96.309  48.387  1.00  0.00           H  
ATOM    350 1HD2 LEU A  39      95.779  96.907  51.461  1.00  0.00           H  
ATOM    351 2HD2 LEU A  39      96.333  97.256  49.765  1.00  0.00           H  
ATOM    352 3HD2 LEU A  39      95.111  98.340  50.591  1.00  0.00           H  
ATOM    353  N   VAL A  40      90.146  97.280  51.235  1.00  0.00           N  
ATOM    354  CA  VAL A  40      88.900  97.488  50.571  1.00  0.00           C  
ATOM    355  C   VAL A  40      88.360  98.870  50.617  1.00  0.00           C  
ATOM    356  O   VAL A  40      87.557  99.289  49.788  1.00  0.00           O  
ATOM    357  CB  VAL A  40      87.898  96.443  50.987  1.00  0.00           C  
ATOM    358  CG1 VAL A  40      86.855  96.313  49.860  1.00  0.00           C  
ATOM    359  CG2 VAL A  40      87.233  96.731  52.337  1.00  0.00           C  
ATOM    360  HN  VAL A  40      90.262  96.703  52.047  1.00  0.00           H  
ATOM    361  HA  VAL A  40      89.028  97.292  49.522  1.00  0.00           H  
ATOM    362  HB  VAL A  40      88.442  95.475  51.017  1.00  0.00           H  
ATOM    363 1HG1 VAL A  40      87.285  95.959  48.895  1.00  0.00           H  
ATOM    364 2HG1 VAL A  40      86.349  97.283  49.682  1.00  0.00           H  
ATOM    365 3HG1 VAL A  40      86.056  95.630  50.211  1.00  0.00           H  
ATOM    366 1HG2 VAL A  40      86.669  95.819  52.639  1.00  0.00           H  
ATOM    367 2HG2 VAL A  40      88.022  96.816  53.117  1.00  0.00           H  
ATOM    368 3HG2 VAL A  40      86.545  97.609  52.407  1.00  0.00           H  
ATOM    369  N   PHE A  41      88.738  99.688  51.623  1.00  0.00           N  
ATOM    370  CA  PHE A  41      88.479 101.097  51.539  1.00  0.00           C  
ATOM    371  C   PHE A  41      89.057 101.811  50.370  1.00  0.00           C  
ATOM    372  O   PHE A  41      88.374 102.471  49.593  1.00  0.00           O  
ATOM    373  CB  PHE A  41      88.911 101.786  52.844  1.00  0.00           C  
ATOM    374  CG  PHE A  41      88.617 103.251  52.961  1.00  0.00           C  
ATOM    375  CD1 PHE A  41      87.416 103.805  52.612  1.00  0.00           C  
ATOM    376  CD2 PHE A  41      89.540 104.033  53.609  1.00  0.00           C  
ATOM    377  CE1 PHE A  41      87.096 105.084  52.998  1.00  0.00           C  
ATOM    378  CE2 PHE A  41      89.232 105.316  54.025  1.00  0.00           C  
ATOM    379  CZ  PHE A  41      87.977 105.817  53.756  1.00  0.00           C  
ATOM    380  HN  PHE A  41      89.073  99.403  52.509  1.00  0.00           H  
ATOM    381  HA  PHE A  41      87.400 101.204  51.505  1.00  0.00           H  
ATOM    382  HB1 PHE A  41      88.521 101.329  53.773  1.00  0.00           H  
ATOM    383  HB2 PHE A  41      90.022 101.708  52.916  1.00  0.00           H  
ATOM    384  HD1 PHE A  41      86.685 103.249  52.045  1.00  0.00           H  
ATOM    385  HD2 PHE A  41      90.531 103.663  53.832  1.00  0.00           H  
ATOM    386  HE1 PHE A  41      86.153 105.520  52.700  1.00  0.00           H  
ATOM    387  HE2 PHE A  41      90.016 105.803  54.584  1.00  0.00           H  
ATOM    388  HZ  PHE A  41      87.770 106.858  53.938  1.00  0.00           H  
ATOM    389  N   ILE A  42      90.374 101.631  50.141  1.00  0.00           N  
ATOM    390  CA  ILE A  42      91.020 102.335  49.077  1.00  0.00           C  
ATOM    391  C   ILE A  42      90.577 101.842  47.738  1.00  0.00           C  
ATOM    392  O   ILE A  42      90.211 102.622  46.859  1.00  0.00           O  
ATOM    393  CB  ILE A  42      92.516 102.434  49.197  1.00  0.00           C  
ATOM    394  CG1 ILE A  42      93.039 103.533  48.275  1.00  0.00           C  
ATOM    395  CG2 ILE A  42      93.306 101.139  48.945  1.00  0.00           C  
ATOM    396  CD  ILE A  42      92.493 104.924  48.579  1.00  0.00           C  
ATOM    397  HN  ILE A  42      90.899 101.028  50.732  1.00  0.00           H  
ATOM    398  HA  ILE A  42      90.601 103.329  49.132  1.00  0.00           H  
ATOM    399  HB  ILE A  42      92.778 102.685  50.247  1.00  0.00           H  
ATOM    400 1HG1 ILE A  42      94.156 103.537  48.234  1.00  0.00           H  
ATOM    401 2HG1 ILE A  42      92.781 103.292  47.225  1.00  0.00           H  
ATOM    402 1HG2 ILE A  42      93.234 100.786  47.894  1.00  0.00           H  
ATOM    403 2HG2 ILE A  42      92.927 100.316  49.580  1.00  0.00           H  
ATOM    404 3HG2 ILE A  42      94.384 101.258  49.170  1.00  0.00           H  
ATOM    405  HD1 ILE A  42      91.389 104.993  48.471  1.00  0.00           H  
ATOM    406  HD2 ILE A  42      92.746 105.188  49.624  1.00  0.00           H  
ATOM    407  HD3 ILE A  42      92.898 105.653  47.845  1.00  0.00           H  
ATOM    408  N   PHE A  43      90.505 100.511  47.563  1.00  0.00           N  
ATOM    409  CA  PHE A  43      90.084  99.817  46.392  1.00  0.00           C  
ATOM    410  C   PHE A  43      88.646 100.126  46.099  1.00  0.00           C  
ATOM    411  O   PHE A  43      88.286 100.400  44.964  1.00  0.00           O  
ATOM    412  CB  PHE A  43      90.471  98.339  46.553  1.00  0.00           C  
ATOM    413  CG  PHE A  43      90.802  97.535  45.331  1.00  0.00           C  
ATOM    414  CD1 PHE A  43      91.535  96.383  45.429  1.00  0.00           C  
ATOM    415  CD2 PHE A  43      90.431  97.918  44.071  1.00  0.00           C  
ATOM    416  CE1 PHE A  43      92.051  95.719  44.338  1.00  0.00           C  
ATOM    417  CE2 PHE A  43      90.854  97.245  42.942  1.00  0.00           C  
ATOM    418  CZ  PHE A  43      91.698  96.159  43.084  1.00  0.00           C  
ATOM    419  HN  PHE A  43      90.830  99.936  48.313  1.00  0.00           H  
ATOM    420  HA  PHE A  43      90.680 100.228  45.585  1.00  0.00           H  
ATOM    421  HB1 PHE A  43      89.638  97.810  47.058  1.00  0.00           H  
ATOM    422  HB2 PHE A  43      91.368  98.264  47.207  1.00  0.00           H  
ATOM    423  HD1 PHE A  43      91.774  96.045  46.429  1.00  0.00           H  
ATOM    424  HD2 PHE A  43      89.887  98.821  43.839  1.00  0.00           H  
ATOM    425  HE1 PHE A  43      92.732  94.891  44.428  1.00  0.00           H  
ATOM    426  HE2 PHE A  43      90.433  97.511  41.983  1.00  0.00           H  
ATOM    427  HZ  PHE A  43      92.028  95.618  42.209  1.00  0.00           H  
ATOM    428  N   GLY A  44      87.755 100.202  47.105  1.00  0.00           N  
ATOM    429  CA  GLY A  44      86.403 100.584  46.875  1.00  0.00           C  
ATOM    430  C   GLY A  44      86.154 102.015  46.517  1.00  0.00           C  
ATOM    431  O   GLY A  44      85.283 102.308  45.694  1.00  0.00           O  
ATOM    432  HN  GLY A  44      88.002  99.993  48.053  1.00  0.00           H  
ATOM    433  HA1 GLY A  44      85.942  99.969  46.122  1.00  0.00           H  
ATOM    434  HA2 GLY A  44      85.878 100.528  47.812  1.00  0.00           H  
ATOM    435  N   PHE A  45      86.850 102.942  47.185  1.00  0.00           N  
ATOM    436  CA  PHE A  45      86.750 104.348  46.927  1.00  0.00           C  
ATOM    437  C   PHE A  45      87.226 104.681  45.558  1.00  0.00           C  
ATOM    438  O   PHE A  45      86.521 105.366  44.823  1.00  0.00           O  
ATOM    439  CB  PHE A  45      87.442 105.060  48.107  1.00  0.00           C  
ATOM    440  CG  PHE A  45      86.886 106.400  48.425  1.00  0.00           C  
ATOM    441  CD1 PHE A  45      86.412 106.667  49.684  1.00  0.00           C  
ATOM    442  CD2 PHE A  45      87.093 107.476  47.592  1.00  0.00           C  
ATOM    443  CE1 PHE A  45      86.106 107.937  50.117  1.00  0.00           C  
ATOM    444  CE2 PHE A  45      86.872 108.774  47.995  1.00  0.00           C  
ATOM    445  CZ  PHE A  45      86.326 108.980  49.252  1.00  0.00           C  
ATOM    446  HN  PHE A  45      87.479 102.734  47.935  1.00  0.00           H  
ATOM    447  HA  PHE A  45      85.690 104.523  46.889  1.00  0.00           H  
ATOM    448  HB1 PHE A  45      87.317 104.376  48.979  1.00  0.00           H  
ATOM    449  HB2 PHE A  45      88.538 105.176  47.944  1.00  0.00           H  
ATOM    450  HD1 PHE A  45      86.204 105.839  50.341  1.00  0.00           H  
ATOM    451  HD2 PHE A  45      87.578 107.389  46.628  1.00  0.00           H  
ATOM    452  HE1 PHE A  45      85.777 108.128  51.128  1.00  0.00           H  
ATOM    453  HE2 PHE A  45      87.101 109.595  47.340  1.00  0.00           H  
ATOM    454  HZ  PHE A  45      86.085 109.977  49.563  1.00  0.00           H  
ATOM    455  N   VAL A  46      88.391 104.155  45.149  1.00  0.00           N  
ATOM    456  CA  VAL A  46      88.830 104.361  43.809  1.00  0.00           C  
ATOM    457  C   VAL A  46      87.883 103.732  42.837  1.00  0.00           C  
ATOM    458  O   VAL A  46      87.613 104.347  41.803  1.00  0.00           O  
ATOM    459  CB  VAL A  46      90.224 103.915  43.455  1.00  0.00           C  
ATOM    460  CG1 VAL A  46      91.383 104.625  44.179  1.00  0.00           C  
ATOM    461  CG2 VAL A  46      90.472 102.410  43.587  1.00  0.00           C  
ATOM    462  HN  VAL A  46      88.991 103.671  45.793  1.00  0.00           H  
ATOM    463  HA  VAL A  46      88.852 105.423  43.652  1.00  0.00           H  
ATOM    464  HB  VAL A  46      90.397 104.190  42.397  1.00  0.00           H  
ATOM    465 1HG1 VAL A  46      92.320 104.309  43.665  1.00  0.00           H  
ATOM    466 2HG1 VAL A  46      91.473 104.226  45.211  1.00  0.00           H  
ATOM    467 3HG1 VAL A  46      91.289 105.729  44.191  1.00  0.00           H  
ATOM    468 1HG2 VAL A  46      89.962 102.045  44.505  1.00  0.00           H  
ATOM    469 2HG2 VAL A  46      91.543 102.153  43.786  1.00  0.00           H  
ATOM    470 3HG2 VAL A  46      90.191 101.881  42.649  1.00  0.00           H  
ATOM    471  N   GLY A  47      87.385 102.500  43.059  1.00  0.00           N  
ATOM    472  CA  GLY A  47      86.473 101.865  42.160  1.00  0.00           C  
ATOM    473  C   GLY A  47      85.141 102.508  41.993  1.00  0.00           C  
ATOM    474  O   GLY A  47      84.700 102.743  40.875  1.00  0.00           O  
ATOM    475  HN  GLY A  47      87.716 101.984  43.840  1.00  0.00           H  
ATOM    476  HA1 GLY A  47      86.291 100.841  42.456  1.00  0.00           H  
ATOM    477  HA2 GLY A  47      86.917 101.961  41.179  1.00  0.00           H  
ATOM    478  N   ASN A  48      84.551 102.940  43.126  1.00  0.00           N  
ATOM    479  CA  ASN A  48      83.280 103.574  43.300  1.00  0.00           C  
ATOM    480  C   ASN A  48      83.287 104.944  42.718  1.00  0.00           C  
ATOM    481  O   ASN A  48      82.246 105.450  42.335  1.00  0.00           O  
ATOM    482  CB  ASN A  48      82.618 103.573  44.680  1.00  0.00           C  
ATOM    483  CG  ASN A  48      82.290 102.153  45.103  1.00  0.00           C  
ATOM    484  ND2 ASN A  48      82.081 101.928  46.425  1.00  0.00           N  
ATOM    485  OD1 ASN A  48      82.311 101.231  44.289  1.00  0.00           O  
ATOM    486  HN  ASN A  48      85.020 102.628  43.947  1.00  0.00           H  
ATOM    487  HA  ASN A  48      82.562 103.005  42.716  1.00  0.00           H  
ATOM    488  HB1 ASN A  48      83.246 104.002  45.497  1.00  0.00           H  
ATOM    489  HB2 ASN A  48      81.661 104.131  44.589  1.00  0.00           H  
ATOM    490 1HD2 ASN A  48      81.925 101.007  46.775  1.00  0.00           H  
ATOM    491 2HD2 ASN A  48      82.207 102.681  47.080  1.00  0.00           H  
ATOM    492  N   MET A  49      84.448 105.634  42.739  1.00  0.00           N  
ATOM    493  CA  MET A  49      84.644 106.851  42.010  1.00  0.00           C  
ATOM    494  C   MET A  49      84.401 106.568  40.567  1.00  0.00           C  
ATOM    495  O   MET A  49      83.614 107.317  39.985  1.00  0.00           O  
ATOM    496  CB  MET A  49      85.941 107.633  42.284  1.00  0.00           C  
ATOM    497  CG  MET A  49      85.864 108.388  43.612  1.00  0.00           C  
ATOM    498  SD  MET A  49      84.720 109.802  43.694  1.00  0.00           S  
ATOM    499  CE  MET A  49      83.478 108.917  44.676  1.00  0.00           C  
ATOM    500  HN  MET A  49      85.215 105.226  43.232  1.00  0.00           H  
ATOM    501  HA  MET A  49      83.874 107.545  42.313  1.00  0.00           H  
ATOM    502  HB1 MET A  49      86.781 106.917  42.327  1.00  0.00           H  
ATOM    503  HB2 MET A  49      86.119 108.378  41.482  1.00  0.00           H  
ATOM    504  HG1 MET A  49      85.534 107.633  44.362  1.00  0.00           H  
ATOM    505  HG2 MET A  49      86.843 108.779  43.959  1.00  0.00           H  
ATOM    506  HE1 MET A  49      83.096 107.974  44.231  1.00  0.00           H  
ATOM    507  HE2 MET A  49      82.649 109.634  44.821  1.00  0.00           H  
ATOM    508  HE3 MET A  49      83.920 108.683  45.668  1.00  0.00           H  
ATOM    509  N   LEU A  50      84.963 105.516  39.962  1.00  0.00           N  
ATOM    510  CA  LEU A  50      84.695 105.321  38.564  1.00  0.00           C  
ATOM    511  C   LEU A  50      83.362 104.841  38.124  1.00  0.00           C  
ATOM    512  O   LEU A  50      82.960 105.118  36.991  1.00  0.00           O  
ATOM    513  CB  LEU A  50      85.810 104.535  37.846  1.00  0.00           C  
ATOM    514  CG  LEU A  50      87.122 105.344  37.887  1.00  0.00           C  
ATOM    515  CD1 LEU A  50      87.961 104.870  36.684  1.00  0.00           C  
ATOM    516  CD2 LEU A  50      87.030 106.870  37.777  1.00  0.00           C  
ATOM    517  HN  LEU A  50      85.573 104.858  40.401  1.00  0.00           H  
ATOM    518  HA  LEU A  50      84.642 106.307  38.128  1.00  0.00           H  
ATOM    519  HB1 LEU A  50      85.499 104.246  36.813  1.00  0.00           H  
ATOM    520  HB2 LEU A  50      85.892 103.618  38.465  1.00  0.00           H  
ATOM    521  HG  LEU A  50      87.628 105.134  38.854  1.00  0.00           H  
ATOM    522 1HD1 LEU A  50      87.730 105.472  35.774  1.00  0.00           H  
ATOM    523 2HD1 LEU A  50      87.789 103.795  36.481  1.00  0.00           H  
ATOM    524 3HD1 LEU A  50      89.045 104.934  36.908  1.00  0.00           H  
ATOM    525 1HD2 LEU A  50      86.472 107.340  38.621  1.00  0.00           H  
ATOM    526 2HD2 LEU A  50      88.061 107.267  37.887  1.00  0.00           H  
ATOM    527 3HD2 LEU A  50      86.558 107.266  36.846  1.00  0.00           H  
ATOM    528  N   VAL A  51      82.550 104.180  38.958  1.00  0.00           N  
ATOM    529  CA  VAL A  51      81.167 104.023  38.615  1.00  0.00           C  
ATOM    530  C   VAL A  51      80.356 105.271  38.652  1.00  0.00           C  
ATOM    531  O   VAL A  51      79.401 105.376  37.872  1.00  0.00           O  
ATOM    532  CB  VAL A  51      80.481 102.884  39.291  1.00  0.00           C  
ATOM    533  CG1 VAL A  51      79.023 102.586  38.911  1.00  0.00           C  
ATOM    534  CG2 VAL A  51      80.522 103.044  40.823  1.00  0.00           C  
ATOM    535  HN  VAL A  51      82.855 103.832  39.841  1.00  0.00           H  
ATOM    536  HA  VAL A  51      81.104 103.729  37.572  1.00  0.00           H  
ATOM    537  HB  VAL A  51      81.100 101.986  39.100  1.00  0.00           H  
ATOM    538 1HG1 VAL A  51      78.830 102.549  37.817  1.00  0.00           H  
ATOM    539 2HG1 VAL A  51      78.320 103.383  39.224  1.00  0.00           H  
ATOM    540 3HG1 VAL A  51      78.659 101.664  39.417  1.00  0.00           H  
ATOM    541 1HG2 VAL A  51      80.048 103.987  41.170  1.00  0.00           H  
ATOM    542 2HG2 VAL A  51      80.046 102.179  41.341  1.00  0.00           H  
ATOM    543 3HG2 VAL A  51      81.602 103.087  41.054  1.00  0.00           H  
ATOM    544  N   ILE A  52      80.606 106.235  39.553  1.00  0.00           N  
ATOM    545  CA  ILE A  52      79.765 107.401  39.669  1.00  0.00           C  
ATOM    546  C   ILE A  52      80.158 108.547  38.805  1.00  0.00           C  
ATOM    547  O   ILE A  52      79.292 109.289  38.350  1.00  0.00           O  
ATOM    548  CB  ILE A  52      79.653 107.830  41.106  1.00  0.00           C  
ATOM    549  CG1 ILE A  52      78.418 108.720  41.359  1.00  0.00           C  
ATOM    550  CG2 ILE A  52      80.938 108.512  41.587  1.00  0.00           C  
ATOM    551  CD  ILE A  52      77.836 108.690  42.774  1.00  0.00           C  
ATOM    552  HN  ILE A  52      81.372 106.226  40.185  1.00  0.00           H  
ATOM    553  HA  ILE A  52      78.758 107.162  39.369  1.00  0.00           H  
ATOM    554  HB  ILE A  52      79.449 106.942  41.730  1.00  0.00           H  
ATOM    555 1HG1 ILE A  52      78.633 109.757  41.024  1.00  0.00           H  
ATOM    556 2HG1 ILE A  52      77.604 108.391  40.679  1.00  0.00           H  
ATOM    557 1HG2 ILE A  52      81.304 109.396  41.020  1.00  0.00           H  
ATOM    558 2HG2 ILE A  52      81.809 107.820  41.604  1.00  0.00           H  
ATOM    559 3HG2 ILE A  52      80.791 108.896  42.612  1.00  0.00           H  
ATOM    560  HD1 ILE A  52      78.558 109.186  43.460  1.00  0.00           H  
ATOM    561  HD2 ILE A  52      76.841 109.190  42.874  1.00  0.00           H  
ATOM    562  HD3 ILE A  52      77.656 107.660  43.142  1.00  0.00           H  
ATOM    563  N   LEU A  53      81.449 108.661  38.447  1.00  0.00           N  
ATOM    564  CA  LEU A  53      81.889 109.593  37.455  1.00  0.00           C  
ATOM    565  C   LEU A  53      81.355 109.354  36.085  1.00  0.00           C  
ATOM    566  O   LEU A  53      80.939 110.308  35.422  1.00  0.00           O  
ATOM    567  CB  LEU A  53      83.411 109.621  37.236  1.00  0.00           C  
ATOM    568  CG  LEU A  53      84.381 110.038  38.353  1.00  0.00           C  
ATOM    569  CD1 LEU A  53      85.749 110.384  37.741  1.00  0.00           C  
ATOM    570  CD2 LEU A  53      83.930 111.279  39.152  1.00  0.00           C  
ATOM    571  HN  LEU A  53      82.145 108.074  38.853  1.00  0.00           H  
ATOM    572  HA  LEU A  53      81.576 110.583  37.753  1.00  0.00           H  
ATOM    573  HB1 LEU A  53      83.716 108.648  36.774  1.00  0.00           H  
ATOM    574  HB2 LEU A  53      83.615 110.406  36.476  1.00  0.00           H  
ATOM    575  HG  LEU A  53      84.589 109.181  39.031  1.00  0.00           H  
ATOM    576 1HD1 LEU A  53      86.517 110.485  38.540  1.00  0.00           H  
ATOM    577 2HD1 LEU A  53      86.063 109.470  37.192  1.00  0.00           H  
ATOM    578 3HD1 LEU A  53      85.762 111.275  37.068  1.00  0.00           H  
ATOM    579 1HD2 LEU A  53      83.616 112.107  38.477  1.00  0.00           H  
ATOM    580 2HD2 LEU A  53      83.109 111.033  39.865  1.00  0.00           H  
ATOM    581 3HD2 LEU A  53      84.807 111.619  39.720  1.00  0.00           H  
ATOM    582  N   ILE A  54      81.334 108.071  35.670  1.00  0.00           N  
ATOM    583  CA  ILE A  54      81.025 107.705  34.327  1.00  0.00           C  
ATOM    584  C   ILE A  54      79.577 107.819  34.011  1.00  0.00           C  
ATOM    585  O   ILE A  54      79.208 107.951  32.841  1.00  0.00           O  
ATOM    586  CB  ILE A  54      81.685 106.389  34.067  1.00  0.00           C  
ATOM    587  CG1 ILE A  54      81.764 106.125  32.554  1.00  0.00           C  
ATOM    588  CG2 ILE A  54      80.809 105.321  34.738  1.00  0.00           C  
ATOM    589  CD  ILE A  54      82.870 106.949  31.897  1.00  0.00           C  
ATOM    590  HN  ILE A  54      81.649 107.382  36.328  1.00  0.00           H  
ATOM    591  HA  ILE A  54      81.601 108.417  33.751  1.00  0.00           H  
ATOM    592  HB  ILE A  54      82.693 106.360  34.528  1.00  0.00           H  
ATOM    593 1HG1 ILE A  54      82.016 105.049  32.374  1.00  0.00           H  
ATOM    594 2HG1 ILE A  54      80.772 106.204  32.066  1.00  0.00           H  
ATOM    595 1HG2 ILE A  54      81.381 104.399  34.969  1.00  0.00           H  
ATOM    596 2HG2 ILE A  54      79.978 105.051  34.052  1.00  0.00           H  
ATOM    597 3HG2 ILE A  54      80.377 105.677  35.694  1.00  0.00           H  
ATOM    598  HD1 ILE A  54      83.056 106.768  30.813  1.00  0.00           H  
ATOM    599  HD2 ILE A  54      83.853 106.686  32.353  1.00  0.00           H  
ATOM    600  HD3 ILE A  54      82.627 108.011  32.082  1.00  0.00           H  
ATOM    601  N   LEU A  55      78.769 107.904  35.089  1.00  0.00           N  
ATOM    602  CA  LEU A  55      77.350 108.015  35.050  1.00  0.00           C  
ATOM    603  C   LEU A  55      76.932 109.444  35.186  1.00  0.00           C  
ATOM    604  O   LEU A  55      75.730 109.674  35.042  1.00  0.00           O  
ATOM    605  CB  LEU A  55      76.757 107.132  36.160  1.00  0.00           C  
ATOM    606  CG  LEU A  55      76.097 105.856  35.606  1.00  0.00           C  
ATOM    607  CD1 LEU A  55      75.728 104.987  36.812  1.00  0.00           C  
ATOM    608  CD2 LEU A  55      77.022 105.079  34.650  1.00  0.00           C  
ATOM    609  HN  LEU A  55      79.211 107.765  35.971  1.00  0.00           H  
ATOM    610  HA  LEU A  55      76.932 107.711  34.099  1.00  0.00           H  
ATOM    611  HB1 LEU A  55      75.967 107.648  36.743  1.00  0.00           H  
ATOM    612  HB2 LEU A  55      77.546 106.864  36.884  1.00  0.00           H  
ATOM    613  HG  LEU A  55      75.159 106.133  35.076  1.00  0.00           H  
ATOM    614 1HD1 LEU A  55      75.052 104.143  36.546  1.00  0.00           H  
ATOM    615 2HD1 LEU A  55      75.170 105.582  37.553  1.00  0.00           H  
ATOM    616 3HD1 LEU A  55      76.637 104.556  37.291  1.00  0.00           H  
ATOM    617 1HD2 LEU A  55      77.160 105.680  33.726  1.00  0.00           H  
ATOM    618 2HD2 LEU A  55      78.017 104.947  35.127  1.00  0.00           H  
ATOM    619 3HD2 LEU A  55      76.587 104.074  34.483  1.00  0.00           H  
ATOM    620  N   ILE A  56      77.841 110.394  35.436  1.00  0.00           N  
ATOM    621  CA  ILE A  56      77.490 111.774  35.522  1.00  0.00           C  
ATOM    622  C   ILE A  56      77.812 112.525  34.276  1.00  0.00           C  
ATOM    623  O   ILE A  56      77.128 113.449  33.845  1.00  0.00           O  
ATOM    624  CB  ILE A  56      78.073 112.445  36.737  1.00  0.00           C  
ATOM    625  CG1 ILE A  56      77.273 112.047  37.987  1.00  0.00           C  
ATOM    626  CG2 ILE A  56      78.280 113.961  36.610  1.00  0.00           C  
ATOM    627  CD  ILE A  56      78.060 112.318  39.268  1.00  0.00           C  
ATOM    628  HN  ILE A  56      78.808 110.167  35.565  1.00  0.00           H  
ATOM    629  HA  ILE A  56      76.447 112.000  35.680  1.00  0.00           H  
ATOM    630  HB  ILE A  56      79.068 111.973  36.896  1.00  0.00           H  
ATOM    631 1HG1 ILE A  56      77.069 110.953  37.991  1.00  0.00           H  
ATOM    632 2HG1 ILE A  56      76.295 112.580  38.014  1.00  0.00           H  
ATOM    633 1HG2 ILE A  56      77.357 114.431  36.217  1.00  0.00           H  
ATOM    634 2HG2 ILE A  56      78.507 114.363  37.625  1.00  0.00           H  
ATOM    635 3HG2 ILE A  56      79.148 114.206  35.967  1.00  0.00           H  
ATOM    636  HD1 ILE A  56      77.479 111.929  40.129  1.00  0.00           H  
ATOM    637  HD2 ILE A  56      78.168 113.419  39.422  1.00  0.00           H  
ATOM    638  HD3 ILE A  56      79.023 111.778  39.266  1.00  0.00           H  
ATOM    639  N   ASN A  57      78.925 112.167  33.608  1.00  0.00           N  
ATOM    640  CA  ASN A  57      79.442 112.926  32.507  1.00  0.00           C  
ATOM    641  C   ASN A  57      79.191 112.275  31.189  1.00  0.00           C  
ATOM    642  O   ASN A  57      78.698 112.910  30.255  1.00  0.00           O  
ATOM    643  CB  ASN A  57      80.930 113.155  32.844  1.00  0.00           C  
ATOM    644  CG  ASN A  57      81.594 114.080  31.838  1.00  0.00           C  
ATOM    645  ND2 ASN A  57      81.313 115.410  31.883  1.00  0.00           N  
ATOM    646  OD1 ASN A  57      82.355 113.518  31.054  1.00  0.00           O  
ATOM    647  HN  ASN A  57      79.519 111.440  33.932  1.00  0.00           H  
ATOM    648  HA  ASN A  57      78.902 113.855  32.427  1.00  0.00           H  
ATOM    649  HB1 ASN A  57      80.889 113.623  33.854  1.00  0.00           H  
ATOM    650  HB2 ASN A  57      81.496 112.204  32.955  1.00  0.00           H  
ATOM    651 1HD2 ASN A  57      80.818 115.790  32.671  1.00  0.00           H  
ATOM    652 2HD2 ASN A  57      81.763 116.031  31.243  1.00  0.00           H  
ATOM    653  N   TYR A  58      79.619 111.002  31.047  1.00  0.00           N  
ATOM    654  CA  TYR A  58      79.765 110.389  29.767  1.00  0.00           C  
ATOM    655  C   TYR A  58      78.495 109.650  29.504  1.00  0.00           C  
ATOM    656  O   TYR A  58      77.680 110.012  28.656  1.00  0.00           O  
ATOM    657  CB  TYR A  58      81.104 109.613  29.748  1.00  0.00           C  
ATOM    658  CG  TYR A  58      81.735 109.663  28.396  1.00  0.00           C  
ATOM    659  CD1 TYR A  58      83.095 109.793  28.318  1.00  0.00           C  
ATOM    660  CD2 TYR A  58      81.011 109.896  27.255  1.00  0.00           C  
ATOM    661  CE1 TYR A  58      83.741 110.239  27.185  1.00  0.00           C  
ATOM    662  CE2 TYR A  58      81.618 110.346  26.102  1.00  0.00           C  
ATOM    663  CZ  TYR A  58      82.983 110.512  26.072  1.00  0.00           C  
ATOM    664  OH  TYR A  58      83.674 110.926  24.908  1.00  0.00           O  
ATOM    665  HN  TYR A  58      79.801 110.436  31.851  1.00  0.00           H  
ATOM    666  HA  TYR A  58      79.902 111.172  29.037  1.00  0.00           H  
ATOM    667  HB1 TYR A  58      81.751 110.116  30.499  1.00  0.00           H  
ATOM    668  HB2 TYR A  58      81.046 108.549  30.053  1.00  0.00           H  
ATOM    669  HD1 TYR A  58      83.690 109.677  29.212  1.00  0.00           H  
ATOM    670  HD2 TYR A  58      79.936 109.756  27.248  1.00  0.00           H  
ATOM    671  HE1 TYR A  58      84.811 110.357  27.105  1.00  0.00           H  
ATOM    672  HE2 TYR A  58      81.065 110.708  25.252  1.00  0.00           H  
ATOM    673  HH  TYR A  58      83.109 111.020  24.150  1.00  0.00           H  
ATOM    674  N   LYS A  59      78.182 108.566  30.229  1.00  0.00           N  
ATOM    675  CA  LYS A  59      76.823 108.098  30.307  1.00  0.00           C  
ATOM    676  C   LYS A  59      76.113 109.056  31.193  1.00  0.00           C  
ATOM    677  O   LYS A  59      76.728 109.561  32.134  1.00  0.00           O  
ATOM    678  CB  LYS A  59      76.701 106.707  30.951  1.00  0.00           C  
ATOM    679  CG  LYS A  59      77.421 105.635  30.126  1.00  0.00           C  
ATOM    680  CD  LYS A  59      77.417 104.302  30.873  1.00  0.00           C  
ATOM    681  CE  LYS A  59      76.085 103.873  31.469  1.00  0.00           C  
ATOM    682  NZ  LYS A  59      75.139 103.528  30.391  1.00  0.00           N1+
ATOM    683  HN  LYS A  59      78.777 108.315  30.982  1.00  0.00           H  
ATOM    684  HA  LYS A  59      76.457 108.089  29.291  1.00  0.00           H  
ATOM    685  HB1 LYS A  59      75.624 106.496  31.153  1.00  0.00           H  
ATOM    686  HB2 LYS A  59      77.171 106.832  31.948  1.00  0.00           H  
ATOM    687  HG1 LYS A  59      78.493 105.914  30.012  1.00  0.00           H  
ATOM    688  HG2 LYS A  59      76.967 105.538  29.119  1.00  0.00           H  
ATOM    689  HD1 LYS A  59      77.828 103.515  30.213  1.00  0.00           H  
ATOM    690  HD2 LYS A  59      78.110 104.283  31.746  1.00  0.00           H  
ATOM    691  HE1 LYS A  59      75.626 104.655  32.121  1.00  0.00           H  
ATOM    692  HE2 LYS A  59      76.114 102.923  32.056  1.00  0.00           H  
ATOM    693  HZ1 LYS A  59      75.175 102.535  30.057  1.00  0.00           H  
ATOM    694  HZ2 LYS A  59      74.220 103.579  30.861  1.00  0.00           H  
ATOM    695  HZ3 LYS A  59      75.156 104.237  29.629  1.00  0.00           H  
ATOM    696  N   ARG A  60      74.838 109.402  30.964  1.00  0.00           N  
ATOM    697  CA  ARG A  60      74.166 110.156  31.970  1.00  0.00           C  
ATOM    698  C   ARG A  60      73.055 109.217  32.300  1.00  0.00           C  
ATOM    699  O   ARG A  60      72.965 108.101  31.800  1.00  0.00           O  
ATOM    700  CB  ARG A  60      73.774 111.569  31.502  1.00  0.00           C  
ATOM    701  CG  ARG A  60      74.960 112.176  30.749  1.00  0.00           C  
ATOM    702  CD  ARG A  60      74.801 113.660  30.417  1.00  0.00           C  
ATOM    703  NE  ARG A  60      76.043 114.027  29.676  1.00  0.00           N  
ATOM    704  CZ  ARG A  60      76.116 115.065  28.801  1.00  0.00           C  
ATOM    705  NH1 ARG A  60      77.145 115.009  27.896  1.00  0.00           N1+
ATOM    706  NH2 ARG A  60      75.278 116.130  28.632  1.00  0.00           N  
ATOM    707  HN  ARG A  60      74.327 108.970  30.229  1.00  0.00           H  
ATOM    708  HA  ARG A  60      74.752 110.190  32.873  1.00  0.00           H  
ATOM    709  HB1 ARG A  60      73.526 112.166  32.407  1.00  0.00           H  
ATOM    710  HB2 ARG A  60      72.876 111.517  30.856  1.00  0.00           H  
ATOM    711  HG1 ARG A  60      75.911 112.113  31.326  1.00  0.00           H  
ATOM    712  HG2 ARG A  60      75.108 111.638  29.790  1.00  0.00           H  
ATOM    713  HD1 ARG A  60      73.907 113.858  29.795  1.00  0.00           H  
ATOM    714  HD2 ARG A  60      74.839 114.302  31.320  1.00  0.00           H  
ATOM    715  HE  ARG A  60      76.733 113.320  29.564  1.00  0.00           H  
ATOM    716 1HH1 ARG A  60      77.848 114.300  27.885  1.00  0.00           H  
ATOM    717 2HH1 ARG A  60      77.369 115.884  27.465  1.00  0.00           H  
ATOM    718 1HH2 ARG A  60      75.378 116.541  27.727  1.00  0.00           H  
ATOM    719 2HH2 ARG A  60      74.391 116.034  29.097  1.00  0.00           H  
ATOM    720  N   LEU A  61      72.232 109.566  33.306  1.00  0.00           N  
ATOM    721  CA  LEU A  61      71.388 108.535  33.816  1.00  0.00           C  
ATOM    722  C   LEU A  61      70.200 108.504  32.920  1.00  0.00           C  
ATOM    723  O   LEU A  61      69.152 109.128  33.111  1.00  0.00           O  
ATOM    724  CB  LEU A  61      70.951 108.718  35.281  1.00  0.00           C  
ATOM    725  CG  LEU A  61      72.118 108.820  36.281  1.00  0.00           C  
ATOM    726  CD1 LEU A  61      72.586 110.281  36.417  1.00  0.00           C  
ATOM    727  CD2 LEU A  61      73.249 107.836  35.934  1.00  0.00           C  
ATOM    728  HN  LEU A  61      72.219 110.456  33.762  1.00  0.00           H  
ATOM    729  HA  LEU A  61      71.855 107.560  33.729  1.00  0.00           H  
ATOM    730  HB1 LEU A  61      70.372 107.804  35.544  1.00  0.00           H  
ATOM    731  HB2 LEU A  61      70.280 109.586  35.407  1.00  0.00           H  
ATOM    732  HG  LEU A  61      71.711 108.531  37.278  1.00  0.00           H  
ATOM    733 1HD1 LEU A  61      73.212 110.353  37.337  1.00  0.00           H  
ATOM    734 2HD1 LEU A  61      73.224 110.587  35.567  1.00  0.00           H  
ATOM    735 3HD1 LEU A  61      71.683 110.921  36.505  1.00  0.00           H  
ATOM    736 1HD2 LEU A  61      73.769 108.217  35.027  1.00  0.00           H  
ATOM    737 2HD2 LEU A  61      73.964 107.886  36.782  1.00  0.00           H  
ATOM    738 3HD2 LEU A  61      72.797 106.829  35.847  1.00  0.00           H  
ATOM    739  N   LYS A  62      70.358 107.801  31.778  1.00  0.00           N  
ATOM    740  CA  LYS A  62      69.641 107.996  30.564  1.00  0.00           C  
ATOM    741  C   LYS A  62      68.404 107.173  30.529  1.00  0.00           C  
ATOM    742  O   LYS A  62      67.323 107.541  30.079  1.00  0.00           O  
ATOM    743  CB  LYS A  62      70.535 107.589  29.368  1.00  0.00           C  
ATOM    744  CG  LYS A  62      70.247 108.429  28.127  1.00  0.00           C  
ATOM    745  CD  LYS A  62      70.942 109.800  28.105  1.00  0.00           C  
ATOM    746  CE  LYS A  62      71.101 110.325  26.675  1.00  0.00           C  
ATOM    747  NZ  LYS A  62      69.812 110.779  26.122  1.00  0.00           N1+
ATOM    748  HN  LYS A  62      71.206 107.299  31.636  1.00  0.00           H  
ATOM    749  HA  LYS A  62      69.358 109.039  30.524  1.00  0.00           H  
ATOM    750  HB1 LYS A  62      71.580 107.740  29.693  1.00  0.00           H  
ATOM    751  HB2 LYS A  62      70.495 106.493  29.153  1.00  0.00           H  
ATOM    752  HG1 LYS A  62      70.542 107.758  27.290  1.00  0.00           H  
ATOM    753  HG2 LYS A  62      69.146 108.569  28.032  1.00  0.00           H  
ATOM    754  HD1 LYS A  62      70.384 110.604  28.642  1.00  0.00           H  
ATOM    755  HD2 LYS A  62      71.934 109.752  28.600  1.00  0.00           H  
ATOM    756  HE1 LYS A  62      71.780 111.209  26.726  1.00  0.00           H  
ATOM    757  HE2 LYS A  62      71.519 109.582  25.968  1.00  0.00           H  
ATOM    758  HZ1 LYS A  62      69.555 111.634  26.664  1.00  0.00           H  
ATOM    759  HZ2 LYS A  62      69.988 111.190  25.183  1.00  0.00           H  
ATOM    760  HZ3 LYS A  62      69.054 110.072  26.138  1.00  0.00           H  
ATOM    761  N   SER A  63      68.598 105.963  31.082  1.00  0.00           N  
ATOM    762  CA  SER A  63      67.584 104.975  31.258  1.00  0.00           C  
ATOM    763  C   SER A  63      67.547 104.507  32.675  1.00  0.00           C  
ATOM    764  O   SER A  63      68.357 104.908  33.507  1.00  0.00           O  
ATOM    765  CB  SER A  63      67.874 103.739  30.402  1.00  0.00           C  
ATOM    766  OG  SER A  63      67.750 104.034  29.011  1.00  0.00           O  
ATOM    767  HN  SER A  63      69.463 105.768  31.554  1.00  0.00           H  
ATOM    768  HA  SER A  63      66.610 105.336  30.966  1.00  0.00           H  
ATOM    769  HB1 SER A  63      67.162 102.914  30.615  1.00  0.00           H  
ATOM    770  HB2 SER A  63      68.920 103.446  30.623  1.00  0.00           H  
ATOM    771  HG1 SER A  63      68.321 104.810  28.904  1.00  0.00           H  
ATOM    772  N   MET A  64      66.515 103.721  33.010  1.00  0.00           N  
ATOM    773  CA  MET A  64      66.343 103.374  34.383  1.00  0.00           C  
ATOM    774  C   MET A  64      67.428 102.539  34.978  1.00  0.00           C  
ATOM    775  O   MET A  64      67.721 102.607  36.175  1.00  0.00           O  
ATOM    776  CB  MET A  64      64.969 102.703  34.554  1.00  0.00           C  
ATOM    777  CG  MET A  64      64.697 102.063  35.912  1.00  0.00           C  
ATOM    778  SD  MET A  64      63.036 101.316  35.953  1.00  0.00           S  
ATOM    779  CE  MET A  64      63.464 100.048  34.732  1.00  0.00           C  
ATOM    780  HN  MET A  64      65.878 103.322  32.360  1.00  0.00           H  
ATOM    781  HA  MET A  64      66.383 104.253  35.001  1.00  0.00           H  
ATOM    782  HB1 MET A  64      64.878 101.873  33.812  1.00  0.00           H  
ATOM    783  HB2 MET A  64      64.199 103.483  34.376  1.00  0.00           H  
ATOM    784  HG1 MET A  64      65.440 101.254  36.040  1.00  0.00           H  
ATOM    785  HG2 MET A  64      64.740 102.815  36.739  1.00  0.00           H  
ATOM    786  HE1 MET A  64      62.780  99.179  34.654  1.00  0.00           H  
ATOM    787  HE2 MET A  64      63.555 100.381  33.677  1.00  0.00           H  
ATOM    788  HE3 MET A  64      64.475  99.657  34.998  1.00  0.00           H  
ATOM    789  N   THR A  65      68.061 101.661  34.183  1.00  0.00           N  
ATOM    790  CA  THR A  65      69.208 100.906  34.605  1.00  0.00           C  
ATOM    791  C   THR A  65      70.378 101.723  35.050  1.00  0.00           C  
ATOM    792  O   THR A  65      71.015 101.374  36.037  1.00  0.00           O  
ATOM    793  CB  THR A  65      69.626  99.780  33.710  1.00  0.00           C  
ATOM    794  CG2 THR A  65      68.723  98.589  34.091  1.00  0.00           C  
ATOM    795  OG1 THR A  65      69.457 100.057  32.330  1.00  0.00           O  
ATOM    796  HN  THR A  65      67.841 101.569  33.214  1.00  0.00           H  
ATOM    797  HA  THR A  65      68.893 100.426  35.518  1.00  0.00           H  
ATOM    798  HB  THR A  65      70.673  99.450  33.871  1.00  0.00           H  
ATOM    799  HG1 THR A  65      70.115  99.483  31.923  1.00  0.00           H  
ATOM    800 1HG2 THR A  65      67.646  98.813  33.930  1.00  0.00           H  
ATOM    801 2HG2 THR A  65      68.918  97.677  33.482  1.00  0.00           H  
ATOM    802 3HG2 THR A  65      68.786  98.280  35.159  1.00  0.00           H  
ATOM    803  N   ASP A  66      70.659 102.854  34.385  1.00  0.00           N  
ATOM    804  CA  ASP A  66      71.580 103.869  34.802  1.00  0.00           C  
ATOM    805  C   ASP A  66      71.212 104.465  36.123  1.00  0.00           C  
ATOM    806  O   ASP A  66      72.010 104.544  37.058  1.00  0.00           O  
ATOM    807  CB  ASP A  66      71.697 104.974  33.747  1.00  0.00           C  
ATOM    808  CG  ASP A  66      72.000 104.426  32.359  1.00  0.00           C  
ATOM    809  OD1 ASP A  66      71.173 104.464  31.401  1.00  0.00           O  
ATOM    810  OD2 ASP A  66      73.127 103.883  32.265  1.00  0.00           O1-
ATOM    811  HN  ASP A  66      70.181 103.055  33.536  1.00  0.00           H  
ATOM    812  HA  ASP A  66      72.575 103.500  35.003  1.00  0.00           H  
ATOM    813  HB1 ASP A  66      72.529 105.662  34.023  1.00  0.00           H  
ATOM    814  HB2 ASP A  66      70.752 105.550  33.645  1.00  0.00           H  
ATOM    815  N   ILE A  67      69.925 104.778  36.295  1.00  0.00           N  
ATOM    816  CA  ILE A  67      69.423 105.320  37.528  1.00  0.00           C  
ATOM    817  C   ILE A  67      69.461 104.457  38.732  1.00  0.00           C  
ATOM    818  O   ILE A  67      69.816 104.895  39.832  1.00  0.00           O  
ATOM    819  CB  ILE A  67      68.077 105.958  37.354  1.00  0.00           C  
ATOM    820  CG1 ILE A  67      68.105 107.367  37.970  1.00  0.00           C  
ATOM    821  CG2 ILE A  67      66.873 105.193  37.935  1.00  0.00           C  
ATOM    822  CD  ILE A  67      66.812 108.182  37.867  1.00  0.00           C  
ATOM    823  HN  ILE A  67      69.224 104.720  35.589  1.00  0.00           H  
ATOM    824  HA  ILE A  67      70.070 106.154  37.780  1.00  0.00           H  
ATOM    825  HB  ILE A  67      67.914 105.996  36.255  1.00  0.00           H  
ATOM    826 1HG1 ILE A  67      68.349 107.283  39.058  1.00  0.00           H  
ATOM    827 2HG1 ILE A  67      68.875 107.951  37.429  1.00  0.00           H  
ATOM    828 1HG2 ILE A  67      66.879 104.104  37.719  1.00  0.00           H  
ATOM    829 2HG2 ILE A  67      66.925 105.349  39.029  1.00  0.00           H  
ATOM    830 3HG2 ILE A  67      65.901 105.602  37.577  1.00  0.00           H  
ATOM    831  HD1 ILE A  67      65.948 107.734  38.407  1.00  0.00           H  
ATOM    832  HD2 ILE A  67      66.547 108.324  36.796  1.00  0.00           H  
ATOM    833  HD3 ILE A  67      66.973 109.147  38.381  1.00  0.00           H  
ATOM    834  N   TYR A  68      69.105 103.172  38.585  1.00  0.00           N  
ATOM    835  CA  TYR A  68      69.342 102.114  39.514  1.00  0.00           C  
ATOM    836  C   TYR A  68      70.762 101.787  39.830  1.00  0.00           C  
ATOM    837  O   TYR A  68      71.021 101.562  41.015  1.00  0.00           O  
ATOM    838  CB  TYR A  68      68.627 100.851  39.011  1.00  0.00           C  
ATOM    839  CG  TYR A  68      67.164 100.697  39.253  1.00  0.00           C  
ATOM    840  CD1 TYR A  68      66.369 100.024  38.344  1.00  0.00           C  
ATOM    841  CD2 TYR A  68      66.606 101.168  40.415  1.00  0.00           C  
ATOM    842  CE1 TYR A  68      65.048  99.727  38.612  1.00  0.00           C  
ATOM    843  CE2 TYR A  68      65.303 100.840  40.726  1.00  0.00           C  
ATOM    844  CZ  TYR A  68      64.529 100.172  39.811  1.00  0.00           C  
ATOM    845  OH  TYR A  68      63.171  99.862  40.014  1.00  0.00           O  
ATOM    846  HN  TYR A  68      68.843 102.878  37.665  1.00  0.00           H  
ATOM    847  HA  TYR A  68      68.964 102.473  40.465  1.00  0.00           H  
ATOM    848  HB1 TYR A  68      68.766 100.708  37.917  1.00  0.00           H  
ATOM    849  HB2 TYR A  68      69.030  99.938  39.506  1.00  0.00           H  
ATOM    850  HD1 TYR A  68      66.783  99.705  37.400  1.00  0.00           H  
ATOM    851  HD2 TYR A  68      67.157 101.701  41.179  1.00  0.00           H  
ATOM    852  HE1 TYR A  68      64.432  99.143  37.953  1.00  0.00           H  
ATOM    853  HE2 TYR A  68      64.985 101.201  41.691  1.00  0.00           H  
ATOM    854  HH  TYR A  68      62.868 100.362  40.779  1.00  0.00           H  
ATOM    855  N   LEU A  69      71.668 101.747  38.837  1.00  0.00           N  
ATOM    856  CA  LEU A  69      73.066 101.601  39.098  1.00  0.00           C  
ATOM    857  C   LEU A  69      73.666 102.753  39.837  1.00  0.00           C  
ATOM    858  O   LEU A  69      74.447 102.533  40.752  1.00  0.00           O  
ATOM    859  CB  LEU A  69      73.886 101.276  37.844  1.00  0.00           C  
ATOM    860  CG  LEU A  69      75.409 101.323  38.084  1.00  0.00           C  
ATOM    861  CD1 LEU A  69      76.184 100.951  36.802  1.00  0.00           C  
ATOM    862  CD2 LEU A  69      75.820 100.331  39.175  1.00  0.00           C  
ATOM    863  HN  LEU A  69      71.436 101.806  37.868  1.00  0.00           H  
ATOM    864  HA  LEU A  69      73.205 100.737  39.743  1.00  0.00           H  
ATOM    865  HB1 LEU A  69      73.642 100.259  37.482  1.00  0.00           H  
ATOM    866  HB2 LEU A  69      73.629 102.002  37.039  1.00  0.00           H  
ATOM    867  HG  LEU A  69      75.806 102.333  38.325  1.00  0.00           H  
ATOM    868 1HD1 LEU A  69      75.928 101.658  35.982  1.00  0.00           H  
ATOM    869 2HD1 LEU A  69      75.787  99.985  36.430  1.00  0.00           H  
ATOM    870 3HD1 LEU A  69      77.267 100.931  37.031  1.00  0.00           H  
ATOM    871 1HD2 LEU A  69      76.919 100.183  39.238  1.00  0.00           H  
ATOM    872 2HD2 LEU A  69      75.297  99.365  39.010  1.00  0.00           H  
ATOM    873 3HD2 LEU A  69      75.510 100.663  40.186  1.00  0.00           H  
ATOM    874  N   LEU A  70      73.325 104.001  39.493  1.00  0.00           N  
ATOM    875  CA  LEU A  70      73.822 105.185  40.130  1.00  0.00           C  
ATOM    876  C   LEU A  70      73.387 105.086  41.552  1.00  0.00           C  
ATOM    877  O   LEU A  70      74.147 105.389  42.476  1.00  0.00           O  
ATOM    878  CB  LEU A  70      73.081 106.360  39.455  1.00  0.00           C  
ATOM    879  CG  LEU A  70      73.525 107.752  39.956  1.00  0.00           C  
ATOM    880  CD1 LEU A  70      73.073 108.178  41.365  1.00  0.00           C  
ATOM    881  CD2 LEU A  70      75.050 107.879  39.914  1.00  0.00           C  
ATOM    882  HN  LEU A  70      72.699 104.157  38.731  1.00  0.00           H  
ATOM    883  HA  LEU A  70      74.898 105.186  40.037  1.00  0.00           H  
ATOM    884  HB1 LEU A  70      71.989 106.224  39.581  1.00  0.00           H  
ATOM    885  HB2 LEU A  70      73.259 106.225  38.372  1.00  0.00           H  
ATOM    886  HG  LEU A  70      73.070 108.510  39.279  1.00  0.00           H  
ATOM    887 1HD1 LEU A  70      73.777 107.695  42.085  1.00  0.00           H  
ATOM    888 2HD1 LEU A  70      72.020 107.904  41.591  1.00  0.00           H  
ATOM    889 3HD1 LEU A  70      73.186 109.273  41.442  1.00  0.00           H  
ATOM    890 1HD2 LEU A  70      75.375 108.910  40.181  1.00  0.00           H  
ATOM    891 2HD2 LEU A  70      75.458 107.706  38.893  1.00  0.00           H  
ATOM    892 3HD2 LEU A  70      75.506 107.161  40.620  1.00  0.00           H  
ATOM    893  N   ASN A  71      72.189 104.568  41.849  1.00  0.00           N  
ATOM    894  CA  ASN A  71      71.705 104.305  43.170  1.00  0.00           C  
ATOM    895  C   ASN A  71      72.497 103.249  43.862  1.00  0.00           C  
ATOM    896  O   ASN A  71      72.791 103.456  45.043  1.00  0.00           O  
ATOM    897  CB  ASN A  71      70.196 104.040  43.182  1.00  0.00           C  
ATOM    898  CG  ASN A  71      69.484 105.109  44.004  1.00  0.00           C  
ATOM    899  ND2 ASN A  71      69.868 105.139  45.305  1.00  0.00           N  
ATOM    900  OD1 ASN A  71      68.766 106.002  43.566  1.00  0.00           O  
ATOM    901  HN  ASN A  71      71.631 104.315  41.054  1.00  0.00           H  
ATOM    902  HA  ASN A  71      71.943 105.187  43.752  1.00  0.00           H  
ATOM    903  HB1 ASN A  71      69.911 103.057  43.621  1.00  0.00           H  
ATOM    904  HB2 ASN A  71      69.787 104.087  42.156  1.00  0.00           H  
ATOM    905 1HD2 ASN A  71      70.575 104.494  45.602  1.00  0.00           H  
ATOM    906 2HD2 ASN A  71      69.585 105.964  45.796  1.00  0.00           H  
ATOM    907  N   LEU A  72      72.946 102.126  43.277  1.00  0.00           N  
ATOM    908  CA  LEU A  72      73.962 101.304  43.852  1.00  0.00           C  
ATOM    909  C   LEU A  72      75.290 101.942  44.079  1.00  0.00           C  
ATOM    910  O   LEU A  72      75.862 101.827  45.160  1.00  0.00           O  
ATOM    911  CB  LEU A  72      74.271 100.099  42.932  1.00  0.00           C  
ATOM    912  CG  LEU A  72      73.314  98.904  43.095  1.00  0.00           C  
ATOM    913  CD1 LEU A  72      73.701  97.786  42.105  1.00  0.00           C  
ATOM    914  CD2 LEU A  72      73.378  98.380  44.535  1.00  0.00           C  
ATOM    915  HN  LEU A  72      72.631 101.781  42.404  1.00  0.00           H  
ATOM    916  HA  LEU A  72      73.679 100.965  44.835  1.00  0.00           H  
ATOM    917  HB1 LEU A  72      74.151 100.414  41.882  1.00  0.00           H  
ATOM    918  HB2 LEU A  72      75.306  99.739  43.112  1.00  0.00           H  
ATOM    919  HG  LEU A  72      72.307  99.256  42.779  1.00  0.00           H  
ATOM    920 1HD1 LEU A  72      73.166  96.832  42.306  1.00  0.00           H  
ATOM    921 2HD1 LEU A  72      74.787  97.578  42.182  1.00  0.00           H  
ATOM    922 3HD1 LEU A  72      73.493  98.097  41.060  1.00  0.00           H  
ATOM    923 1HD2 LEU A  72      74.431  98.255  44.859  1.00  0.00           H  
ATOM    924 2HD2 LEU A  72      72.840  97.415  44.639  1.00  0.00           H  
ATOM    925 3HD2 LEU A  72      72.923  99.069  45.274  1.00  0.00           H  
ATOM    926  N   ALA A  73      75.779 102.779  43.150  1.00  0.00           N  
ATOM    927  CA  ALA A  73      77.032 103.434  43.339  1.00  0.00           C  
ATOM    928  C   ALA A  73      77.058 104.316  44.545  1.00  0.00           C  
ATOM    929  O   ALA A  73      78.004 104.372  45.326  1.00  0.00           O  
ATOM    930  CB  ALA A  73      77.420 104.238  42.084  1.00  0.00           C  
ATOM    931  HN  ALA A  73      75.325 102.973  42.282  1.00  0.00           H  
ATOM    932  HA  ALA A  73      77.758 102.653  43.456  1.00  0.00           H  
ATOM    933  HB1 ALA A  73      78.456 104.621  42.222  1.00  0.00           H  
ATOM    934  HB2 ALA A  73      76.760 105.111  41.890  1.00  0.00           H  
ATOM    935  HB3 ALA A  73      77.339 103.554  41.217  1.00  0.00           H  
ATOM    936  N   ILE A  74      75.964 105.066  44.784  1.00  0.00           N  
ATOM    937  CA  ILE A  74      75.903 105.884  45.950  1.00  0.00           C  
ATOM    938  C   ILE A  74      75.545 105.194  47.229  1.00  0.00           C  
ATOM    939  O   ILE A  74      75.861 105.678  48.306  1.00  0.00           O  
ATOM    940  CB  ILE A  74      75.004 107.060  45.703  1.00  0.00           C  
ATOM    941  CG1 ILE A  74      75.352 108.150  46.716  1.00  0.00           C  
ATOM    942  CG2 ILE A  74      73.515 106.660  45.727  1.00  0.00           C  
ATOM    943  CD  ILE A  74      74.630 109.481  46.468  1.00  0.00           C  
ATOM    944  HN  ILE A  74      75.258 105.063  44.080  1.00  0.00           H  
ATOM    945  HA  ILE A  74      76.860 106.382  46.017  1.00  0.00           H  
ATOM    946  HB  ILE A  74      75.309 107.456  44.703  1.00  0.00           H  
ATOM    947 1HG1 ILE A  74      76.439 108.349  46.614  1.00  0.00           H  
ATOM    948 2HG1 ILE A  74      75.165 107.777  47.749  1.00  0.00           H  
ATOM    949 1HG2 ILE A  74      73.225 106.507  46.789  1.00  0.00           H  
ATOM    950 2HG2 ILE A  74      73.376 105.724  45.158  1.00  0.00           H  
ATOM    951 3HG2 ILE A  74      72.881 107.463  45.290  1.00  0.00           H  
ATOM    952  HD1 ILE A  74      74.945 110.192  47.260  1.00  0.00           H  
ATOM    953  HD2 ILE A  74      74.892 109.849  45.464  1.00  0.00           H  
ATOM    954  HD3 ILE A  74      73.528 109.329  46.455  1.00  0.00           H  
ATOM    955  N   SER A  75      74.917 104.014  47.128  1.00  0.00           N  
ATOM    956  CA  SER A  75      74.648 103.212  48.285  1.00  0.00           C  
ATOM    957  C   SER A  75      75.897 102.536  48.745  1.00  0.00           C  
ATOM    958  O   SER A  75      76.184 102.470  49.941  1.00  0.00           O  
ATOM    959  CB  SER A  75      73.600 102.130  47.998  1.00  0.00           C  
ATOM    960  OG  SER A  75      72.364 102.626  47.501  1.00  0.00           O  
ATOM    961  HN  SER A  75      74.696 103.652  46.225  1.00  0.00           H  
ATOM    962  HA  SER A  75      74.298 103.874  49.063  1.00  0.00           H  
ATOM    963  HB1 SER A  75      73.489 101.550  48.950  1.00  0.00           H  
ATOM    964  HB2 SER A  75      74.054 101.499  47.207  1.00  0.00           H  
ATOM    965  HG1 SER A  75      72.541 103.018  46.644  1.00  0.00           H  
ATOM    966  N   ASP A  76      76.778 102.109  47.814  1.00  0.00           N  
ATOM    967  CA  ASP A  76      78.112 101.648  48.056  1.00  0.00           C  
ATOM    968  C   ASP A  76      79.021 102.700  48.569  1.00  0.00           C  
ATOM    969  O   ASP A  76      79.771 102.476  49.524  1.00  0.00           O  
ATOM    970  CB  ASP A  76      78.649 100.937  46.813  1.00  0.00           C  
ATOM    971  CG  ASP A  76      77.858  99.652  46.582  1.00  0.00           C  
ATOM    972  OD1 ASP A  76      78.224  98.906  45.636  1.00  0.00           O  
ATOM    973  OD2 ASP A  76      76.870  99.354  47.303  1.00  0.00           O1-
ATOM    974  HN  ASP A  76      76.423 101.992  46.890  1.00  0.00           H  
ATOM    975  HA  ASP A  76      78.121 100.897  48.834  1.00  0.00           H  
ATOM    976  HB1 ASP A  76      78.615 101.551  45.889  1.00  0.00           H  
ATOM    977  HB2 ASP A  76      79.694 100.572  46.903  1.00  0.00           H  
ATOM    978  N   LEU A  77      78.916 103.897  47.966  1.00  0.00           N  
ATOM    979  CA  LEU A  77      79.549 105.041  48.555  1.00  0.00           C  
ATOM    980  C   LEU A  77      79.140 105.424  49.933  1.00  0.00           C  
ATOM    981  O   LEU A  77      80.051 105.724  50.696  1.00  0.00           O  
ATOM    982  CB  LEU A  77      79.591 106.274  47.620  1.00  0.00           C  
ATOM    983  CG  LEU A  77      80.412 106.067  46.334  1.00  0.00           C  
ATOM    984  CD1 LEU A  77      80.098 107.092  45.242  1.00  0.00           C  
ATOM    985  CD2 LEU A  77      81.897 106.199  46.707  1.00  0.00           C  
ATOM    986  HN  LEU A  77      78.425 103.986  47.110  1.00  0.00           H  
ATOM    987  HA  LEU A  77      80.547 104.631  48.609  1.00  0.00           H  
ATOM    988  HB1 LEU A  77      78.553 106.569  47.355  1.00  0.00           H  
ATOM    989  HB2 LEU A  77      80.022 107.127  48.183  1.00  0.00           H  
ATOM    990  HG  LEU A  77      80.213 105.076  45.889  1.00  0.00           H  
ATOM    991 1HD1 LEU A  77      80.312 108.129  45.596  1.00  0.00           H  
ATOM    992 2HD1 LEU A  77      80.701 106.845  44.341  1.00  0.00           H  
ATOM    993 3HD1 LEU A  77      79.022 107.041  44.966  1.00  0.00           H  
ATOM    994 1HD2 LEU A  77      82.546 106.148  45.808  1.00  0.00           H  
ATOM    995 2HD2 LEU A  77      82.078 105.322  47.358  1.00  0.00           H  
ATOM    996 3HD2 LEU A  77      82.126 107.140  47.250  1.00  0.00           H  
ATOM    997  N   PHE A  78      77.843 105.468  50.301  1.00  0.00           N  
ATOM    998  CA  PHE A  78      77.376 105.662  51.639  1.00  0.00           C  
ATOM    999  C   PHE A  78      78.032 104.750  52.610  1.00  0.00           C  
ATOM   1000  O   PHE A  78      78.603 105.168  53.622  1.00  0.00           O  
ATOM   1001  CB  PHE A  78      75.888 105.359  51.870  1.00  0.00           C  
ATOM   1002  CG  PHE A  78      74.915 106.490  51.796  1.00  0.00           C  
ATOM   1003  CD1 PHE A  78      73.609 106.265  52.137  1.00  0.00           C  
ATOM   1004  CD2 PHE A  78      75.316 107.731  51.349  1.00  0.00           C  
ATOM   1005  CE1 PHE A  78      72.656 107.249  51.987  1.00  0.00           C  
ATOM   1006  CE2 PHE A  78      74.413 108.776  51.387  1.00  0.00           C  
ATOM   1007  CZ  PHE A  78      73.091 108.486  51.582  1.00  0.00           C  
ATOM   1008  HN  PHE A  78      77.141 105.250  49.629  1.00  0.00           H  
ATOM   1009  HA  PHE A  78      77.748 106.622  51.942  1.00  0.00           H  
ATOM   1010  HB1 PHE A  78      75.623 104.609  51.098  1.00  0.00           H  
ATOM   1011  HB2 PHE A  78      75.731 104.885  52.855  1.00  0.00           H  
ATOM   1012  HD1 PHE A  78      73.319 105.268  52.416  1.00  0.00           H  
ATOM   1013  HD2 PHE A  78      76.345 107.960  51.122  1.00  0.00           H  
ATOM   1014  HE1 PHE A  78      71.630 106.951  52.158  1.00  0.00           H  
ATOM   1015  HE2 PHE A  78      74.725 109.761  51.056  1.00  0.00           H  
ATOM   1016  HZ  PHE A  78      72.335 109.225  51.350  1.00  0.00           H  
ATOM   1017  N   PHE A  79      78.037 103.453  52.249  1.00  0.00           N  
ATOM   1018  CA  PHE A  79      78.534 102.367  53.033  1.00  0.00           C  
ATOM   1019  C   PHE A  79      80.011 102.438  53.184  1.00  0.00           C  
ATOM   1020  O   PHE A  79      80.550 102.113  54.247  1.00  0.00           O  
ATOM   1021  CB  PHE A  79      78.160 101.030  52.373  1.00  0.00           C  
ATOM   1022  CG  PHE A  79      78.627  99.820  53.111  1.00  0.00           C  
ATOM   1023  CD1 PHE A  79      78.603  98.639  52.410  1.00  0.00           C  
ATOM   1024  CD2 PHE A  79      78.847  99.782  54.469  1.00  0.00           C  
ATOM   1025  CE1 PHE A  79      78.901  97.442  53.030  1.00  0.00           C  
ATOM   1026  CE2 PHE A  79      79.084  98.581  55.106  1.00  0.00           C  
ATOM   1027  CZ  PHE A  79      79.111  97.417  54.383  1.00  0.00           C  
ATOM   1028  HN  PHE A  79      77.620 103.204  51.382  1.00  0.00           H  
ATOM   1029  HA  PHE A  79      78.123 102.437  54.035  1.00  0.00           H  
ATOM   1030  HB1 PHE A  79      77.077 100.935  52.144  1.00  0.00           H  
ATOM   1031  HB2 PHE A  79      78.641 100.980  51.365  1.00  0.00           H  
ATOM   1032  HD1 PHE A  79      78.336  98.705  51.368  1.00  0.00           H  
ATOM   1033  HD2 PHE A  79      78.872 100.716  54.996  1.00  0.00           H  
ATOM   1034  HE1 PHE A  79      78.758  96.514  52.507  1.00  0.00           H  
ATOM   1035  HE2 PHE A  79      79.271  98.559  56.170  1.00  0.00           H  
ATOM   1036  HZ  PHE A  79      79.266  96.458  54.867  1.00  0.00           H  
ATOM   1037  N   LEU A  80      80.739 102.890  52.155  1.00  0.00           N  
ATOM   1038  CA  LEU A  80      82.174 102.923  52.185  1.00  0.00           C  
ATOM   1039  C   LEU A  80      82.865 103.859  53.111  1.00  0.00           C  
ATOM   1040  O   LEU A  80      83.993 103.687  53.563  1.00  0.00           O  
ATOM   1041  CB  LEU A  80      82.553 103.222  50.722  1.00  0.00           C  
ATOM   1042  CG  LEU A  80      84.048 103.360  50.425  1.00  0.00           C  
ATOM   1043  CD1 LEU A  80      84.117 103.965  49.015  1.00  0.00           C  
ATOM   1044  CD2 LEU A  80      84.771 101.998  50.446  1.00  0.00           C  
ATOM   1045  HN  LEU A  80      80.202 103.137  51.353  1.00  0.00           H  
ATOM   1046  HA  LEU A  80      82.505 101.911  52.397  1.00  0.00           H  
ATOM   1047  HB1 LEU A  80      82.015 104.134  50.373  1.00  0.00           H  
ATOM   1048  HB2 LEU A  80      82.186 102.422  50.044  1.00  0.00           H  
ATOM   1049  HG  LEU A  80      84.579 104.018  51.155  1.00  0.00           H  
ATOM   1050 1HD1 LEU A  80      85.168 104.293  48.895  1.00  0.00           H  
ATOM   1051 2HD1 LEU A  80      83.781 103.192  48.280  1.00  0.00           H  
ATOM   1052 3HD1 LEU A  80      83.479 104.876  49.013  1.00  0.00           H  
ATOM   1053 1HD2 LEU A  80      85.873 102.071  50.400  1.00  0.00           H  
ATOM   1054 2HD2 LEU A  80      84.400 101.407  49.586  1.00  0.00           H  
ATOM   1055 3HD2 LEU A  80      84.584 101.413  51.375  1.00  0.00           H  
ATOM   1056  N   LEU A  81      82.145 104.915  53.541  1.00  0.00           N  
ATOM   1057  CA  LEU A  81      82.689 105.986  54.312  1.00  0.00           C  
ATOM   1058  C   LEU A  81      82.959 105.692  55.745  1.00  0.00           C  
ATOM   1059  O   LEU A  81      83.605 106.439  56.479  1.00  0.00           O  
ATOM   1060  CB  LEU A  81      81.697 107.160  54.177  1.00  0.00           C  
ATOM   1061  CG  LEU A  81      82.086 108.141  53.061  1.00  0.00           C  
ATOM   1062  CD1 LEU A  81      80.797 108.941  52.763  1.00  0.00           C  
ATOM   1063  CD2 LEU A  81      82.663 107.483  51.794  1.00  0.00           C  
ATOM   1064  HN  LEU A  81      81.209 104.961  53.210  1.00  0.00           H  
ATOM   1065  HA  LEU A  81      83.615 106.369  53.911  1.00  0.00           H  
ATOM   1066  HB1 LEU A  81      81.437 107.627  55.156  1.00  0.00           H  
ATOM   1067  HB2 LEU A  81      80.698 106.719  53.975  1.00  0.00           H  
ATOM   1068  HG  LEU A  81      82.816 108.895  53.432  1.00  0.00           H  
ATOM   1069 1HD1 LEU A  81      81.069 109.607  51.918  1.00  0.00           H  
ATOM   1070 2HD1 LEU A  81      79.987 108.248  52.458  1.00  0.00           H  
ATOM   1071 3HD1 LEU A  81      80.523 109.570  53.628  1.00  0.00           H  
ATOM   1072 1HD2 LEU A  81      81.971 106.736  51.339  1.00  0.00           H  
ATOM   1073 2HD2 LEU A  81      83.662 107.016  51.901  1.00  0.00           H  
ATOM   1074 3HD2 LEU A  81      82.848 108.294  51.055  1.00  0.00           H  
ATOM   1075  N   THR A  82      82.501 104.519  56.221  1.00  0.00           N  
ATOM   1076  CA  THR A  82      82.564 104.138  57.603  1.00  0.00           C  
ATOM   1077  C   THR A  82      83.573 103.108  57.951  1.00  0.00           C  
ATOM   1078  O   THR A  82      83.804 102.778  59.113  1.00  0.00           O  
ATOM   1079  CB  THR A  82      81.206 103.650  58.016  1.00  0.00           C  
ATOM   1080  CG2 THR A  82      80.319 104.903  58.151  1.00  0.00           C  
ATOM   1081  OG1 THR A  82      80.645 102.723  57.107  1.00  0.00           O  
ATOM   1082  HN  THR A  82      82.019 103.910  55.592  1.00  0.00           H  
ATOM   1083  HA  THR A  82      82.836 104.973  58.230  1.00  0.00           H  
ATOM   1084  HB  THR A  82      81.266 103.199  59.036  1.00  0.00           H  
ATOM   1085  HG1 THR A  82      80.550 101.926  57.621  1.00  0.00           H  
ATOM   1086 1HG2 THR A  82      80.066 105.329  57.161  1.00  0.00           H  
ATOM   1087 2HG2 THR A  82      79.406 104.516  58.653  1.00  0.00           H  
ATOM   1088 3HG2 THR A  82      80.728 105.654  58.860  1.00  0.00           H  
ATOM   1089  N   VAL A  83      84.301 102.577  56.950  1.00  0.00           N  
ATOM   1090  CA  VAL A  83      84.929 101.295  57.012  1.00  0.00           C  
ATOM   1091  C   VAL A  83      86.340 101.178  57.476  1.00  0.00           C  
ATOM   1092  O   VAL A  83      86.679 100.141  58.051  1.00  0.00           O  
ATOM   1093  CB  VAL A  83      84.802 100.660  55.660  1.00  0.00           C  
ATOM   1094  CG1 VAL A  83      84.814  99.120  55.739  1.00  0.00           C  
ATOM   1095  CG2 VAL A  83      85.799 101.185  54.619  1.00  0.00           C  
ATOM   1096  HN  VAL A  83      84.256 102.880  56.003  1.00  0.00           H  
ATOM   1097  HA  VAL A  83      84.329 100.745  57.731  1.00  0.00           H  
ATOM   1098  HB  VAL A  83      83.765 100.886  55.329  1.00  0.00           H  
ATOM   1099 1HG1 VAL A  83      85.857  98.768  55.812  1.00  0.00           H  
ATOM   1100 2HG1 VAL A  83      84.270  98.767  56.648  1.00  0.00           H  
ATOM   1101 3HG1 VAL A  83      84.420  98.613  54.838  1.00  0.00           H  
ATOM   1102 1HG2 VAL A  83      86.814 100.795  54.862  1.00  0.00           H  
ATOM   1103 2HG2 VAL A  83      85.908 102.292  54.582  1.00  0.00           H  
ATOM   1104 3HG2 VAL A  83      85.542 100.770  53.621  1.00  0.00           H  
ATOM   1105  N   PRO A  84      87.292 102.056  57.340  1.00  0.00           N  
ATOM   1106  CA  PRO A  84      87.224 103.310  58.029  1.00  0.00           C  
ATOM   1107  C   PRO A  84      87.416 103.185  59.506  1.00  0.00           C  
ATOM   1108  O   PRO A  84      88.371 102.609  60.018  1.00  0.00           O  
ATOM   1109  CB  PRO A  84      88.393 104.059  57.392  1.00  0.00           C  
ATOM   1110  CG  PRO A  84      89.490 103.006  57.223  1.00  0.00           C  
ATOM   1111  CD  PRO A  84      88.683 101.704  57.120  1.00  0.00           C  
ATOM   1112  HA  PRO A  84      86.324 103.860  57.824  1.00  0.00           H  
ATOM   1113  HB1 PRO A  84      88.112 104.545  56.432  1.00  0.00           H  
ATOM   1114  HB2 PRO A  84      88.707 104.922  58.023  1.00  0.00           H  
ATOM   1115  HG1 PRO A  84      90.168 103.076  58.106  1.00  0.00           H  
ATOM   1116  HG2 PRO A  84      90.030 103.175  56.270  1.00  0.00           H  
ATOM   1117  HD1 PRO A  84      89.085 101.057  57.929  1.00  0.00           H  
ATOM   1118  HD2 PRO A  84      88.768 101.144  56.154  1.00  0.00           H  
ATOM   1119  N   PHE A  85      86.503 103.761  60.316  1.00  0.00           N  
ATOM   1120  CA  PHE A  85      86.733 103.809  61.729  1.00  0.00           C  
ATOM   1121  C   PHE A  85      86.275 102.574  62.415  1.00  0.00           C  
ATOM   1122  O   PHE A  85      86.640 102.246  63.549  1.00  0.00           O  
ATOM   1123  CB  PHE A  85      86.001 105.075  62.202  1.00  0.00           C  
ATOM   1124  CG  PHE A  85      86.550 105.745  63.415  1.00  0.00           C  
ATOM   1125  CD1 PHE A  85      87.776 106.336  63.262  1.00  0.00           C  
ATOM   1126  CD2 PHE A  85      85.876 105.893  64.605  1.00  0.00           C  
ATOM   1127  CE1 PHE A  85      88.356 107.023  64.300  1.00  0.00           C  
ATOM   1128  CE2 PHE A  85      86.439 106.597  65.641  1.00  0.00           C  
ATOM   1129  CZ  PHE A  85      87.632 107.244  65.443  1.00  0.00           C  
ATOM   1130  HN  PHE A  85      85.680 104.117  59.893  1.00  0.00           H  
ATOM   1131  HA  PHE A  85      87.781 103.928  61.931  1.00  0.00           H  
ATOM   1132  HB1 PHE A  85      84.935 104.824  62.341  1.00  0.00           H  
ATOM   1133  HB2 PHE A  85      86.031 105.827  61.381  1.00  0.00           H  
ATOM   1134  HD1 PHE A  85      88.311 106.241  62.325  1.00  0.00           H  
ATOM   1135  HD2 PHE A  85      84.876 105.498  64.708  1.00  0.00           H  
ATOM   1136  HE1 PHE A  85      89.282 107.539  64.072  1.00  0.00           H  
ATOM   1137  HE2 PHE A  85      85.892 106.792  66.558  1.00  0.00           H  
ATOM   1138  HZ  PHE A  85      88.004 107.839  66.271  1.00  0.00           H  
ATOM   1139  N   TRP A  86      85.508 101.738  61.690  1.00  0.00           N  
ATOM   1140  CA  TRP A  86      84.933 100.492  62.112  1.00  0.00           C  
ATOM   1141  C   TRP A  86      86.019  99.466  62.142  1.00  0.00           C  
ATOM   1142  O   TRP A  86      86.002  98.581  62.987  1.00  0.00           O  
ATOM   1143  CB  TRP A  86      83.800 100.111  61.156  1.00  0.00           C  
ATOM   1144  CG  TRP A  86      82.675  99.397  61.829  1.00  0.00           C  
ATOM   1145  CD1 TRP A  86      82.660  98.054  62.048  1.00  0.00           C  
ATOM   1146  CD2 TRP A  86      81.553  99.922  62.553  1.00  0.00           C  
ATOM   1147  CE2 TRP A  86      80.947  98.845  63.186  1.00  0.00           C  
ATOM   1148  CE3 TRP A  86      81.032 101.154  62.778  1.00  0.00           C  
ATOM   1149  NE1 TRP A  86      81.659  97.713  62.924  1.00  0.00           N  
ATOM   1150  CZ2 TRP A  86      79.824  98.976  63.952  1.00  0.00           C  
ATOM   1151  CZ3 TRP A  86      79.886 101.305  63.523  1.00  0.00           C  
ATOM   1152  CH2 TRP A  86      79.351 100.241  64.223  1.00  0.00           C  
ATOM   1153  HN  TRP A  86      85.282 101.972  60.752  1.00  0.00           H  
ATOM   1154  HA  TRP A  86      84.538 100.663  63.107  1.00  0.00           H  
ATOM   1155  HB1 TRP A  86      84.140  99.593  60.229  1.00  0.00           H  
ATOM   1156  HB2 TRP A  86      83.387 101.094  60.858  1.00  0.00           H  
ATOM   1157  HD1 TRP A  86      83.394  97.394  61.614  1.00  0.00           H  
ATOM   1158  HE1 TRP A  86      81.635  96.828  63.337  1.00  0.00           H  
ATOM   1159  HE3 TRP A  86      81.545 101.999  62.351  1.00  0.00           H  
ATOM   1160  HZ2 TRP A  86      79.373  98.135  64.457  1.00  0.00           H  
ATOM   1161  HZ3 TRP A  86      79.481 102.266  63.769  1.00  0.00           H  
ATOM   1162  HH2 TRP A  86      78.479 100.358  64.839  1.00  0.00           H  
ATOM   1163  N   ALA A  87      87.072  99.616  61.321  1.00  0.00           N  
ATOM   1164  CA  ALA A  87      88.287  98.871  61.397  1.00  0.00           C  
ATOM   1165  C   ALA A  87      89.173  99.359  62.499  1.00  0.00           C  
ATOM   1166  O   ALA A  87      90.004  98.612  63.015  1.00  0.00           O  
ATOM   1167  CB  ALA A  87      89.012  98.974  60.049  1.00  0.00           C  
ATOM   1168  HN  ALA A  87      87.026 100.347  60.645  1.00  0.00           H  
ATOM   1169  HA  ALA A  87      88.071  97.843  61.628  1.00  0.00           H  
ATOM   1170  HB1 ALA A  87      88.219  98.815  59.288  1.00  0.00           H  
ATOM   1171  HB2 ALA A  87      89.837  98.234  59.944  1.00  0.00           H  
ATOM   1172  HB3 ALA A  87      89.438  99.983  59.869  1.00  0.00           H  
ATOM   1173  N   HIS A  88      89.074 100.641  62.884  1.00  0.00           N  
ATOM   1174  CA  HIS A  88      89.898 101.165  63.937  1.00  0.00           C  
ATOM   1175  C   HIS A  88      89.497 100.611  65.264  1.00  0.00           C  
ATOM   1176  O   HIS A  88      90.377 100.225  66.035  1.00  0.00           O  
ATOM   1177  CB  HIS A  88      90.023 102.695  63.943  1.00  0.00           C  
ATOM   1178  CG  HIS A  88      91.153 103.157  64.821  1.00  0.00           C  
ATOM   1179  CD2 HIS A  88      92.476 103.165  64.487  1.00  0.00           C  
ATOM   1180  ND1 HIS A  88      91.006 103.481  66.152  1.00  0.00           N  
ATOM   1181  CE1 HIS A  88      92.231 103.713  66.578  1.00  0.00           C  
ATOM   1182  NE2 HIS A  88      93.177 103.552  65.613  1.00  0.00           N  
ATOM   1183  HN  HIS A  88      88.338 101.196  62.516  1.00  0.00           H  
ATOM   1184  HA  HIS A  88      90.905 100.806  63.754  1.00  0.00           H  
ATOM   1185  HB1 HIS A  88      89.070 103.222  64.173  1.00  0.00           H  
ATOM   1186  HB2 HIS A  88      90.319 103.011  62.920  1.00  0.00           H  
ATOM   1187  HD2 HIS A  88      92.910 102.805  63.572  1.00  0.00           H  
ATOM   1188  HE1 HIS A  88      92.491 104.106  67.570  1.00  0.00           H  
ATOM   1189  HE2 HIS A  88      94.172 103.609  65.650  1.00  0.00           H  
ATOM   1190  N   TYR A  89      88.208 100.475  65.617  1.00  0.00           N  
ATOM   1191  CA  TYR A  89      87.840  99.846  66.846  1.00  0.00           C  
ATOM   1192  C   TYR A  89      87.930  98.368  66.786  1.00  0.00           C  
ATOM   1193  O   TYR A  89      87.927  97.752  67.858  1.00  0.00           O  
ATOM   1194  CB  TYR A  89      86.529 100.312  67.487  1.00  0.00           C  
ATOM   1195  CG  TYR A  89      85.309  99.533  67.149  1.00  0.00           C  
ATOM   1196  CD1 TYR A  89      84.788  98.607  68.028  1.00  0.00           C  
ATOM   1197  CD2 TYR A  89      84.695  99.707  65.932  1.00  0.00           C  
ATOM   1198  CE1 TYR A  89      83.642  97.915  67.737  1.00  0.00           C  
ATOM   1199  CE2 TYR A  89      83.474  99.120  65.683  1.00  0.00           C  
ATOM   1200  CZ  TYR A  89      82.973  98.186  66.566  1.00  0.00           C  
ATOM   1201  OH  TYR A  89      81.741  97.587  66.264  1.00  0.00           O  
ATOM   1202  HN  TYR A  89      87.471 100.778  65.011  1.00  0.00           H  
ATOM   1203  HA  TYR A  89      88.583 100.130  67.581  1.00  0.00           H  
ATOM   1204  HB1 TYR A  89      86.357 101.382  67.240  1.00  0.00           H  
ATOM   1205  HB2 TYR A  89      86.564 100.209  68.590  1.00  0.00           H  
ATOM   1206  HD1 TYR A  89      85.127  98.477  69.048  1.00  0.00           H  
ATOM   1207  HD2 TYR A  89      85.138 100.390  65.220  1.00  0.00           H  
ATOM   1208  HE1 TYR A  89      83.262  97.211  68.458  1.00  0.00           H  
ATOM   1209  HE2 TYR A  89      82.955  99.403  64.776  1.00  0.00           H  
ATOM   1210  HH  TYR A  89      81.128  98.254  65.966  1.00  0.00           H  
ATOM   1211  N   ALA A  90      88.074  97.758  65.592  1.00  0.00           N  
ATOM   1212  CA  ALA A  90      88.597  96.427  65.518  1.00  0.00           C  
ATOM   1213  C   ALA A  90      89.982  96.311  66.064  1.00  0.00           C  
ATOM   1214  O   ALA A  90      90.224  95.382  66.835  1.00  0.00           O  
ATOM   1215  CB  ALA A  90      88.540  95.862  64.084  1.00  0.00           C  
ATOM   1216  HN  ALA A  90      88.009  98.377  64.827  1.00  0.00           H  
ATOM   1217  HA  ALA A  90      87.987  95.814  66.164  1.00  0.00           H  
ATOM   1218  HB1 ALA A  90      87.489  95.776  63.752  1.00  0.00           H  
ATOM   1219  HB2 ALA A  90      89.126  96.546  63.436  1.00  0.00           H  
ATOM   1220  HB3 ALA A  90      89.008  94.857  64.087  1.00  0.00           H  
ATOM   1221  N   ALA A  91      90.890  97.259  65.774  1.00  0.00           N  
ATOM   1222  CA  ALA A  91      92.100  97.434  66.521  1.00  0.00           C  
ATOM   1223  C   ALA A  91      91.939  97.763  67.964  1.00  0.00           C  
ATOM   1224  O   ALA A  91      92.597  97.137  68.797  1.00  0.00           O  
ATOM   1225  CB  ALA A  91      93.092  98.429  65.897  1.00  0.00           C  
ATOM   1226  HN  ALA A  91      90.764  97.906  65.032  1.00  0.00           H  
ATOM   1227  HA  ALA A  91      92.596  96.473  66.534  1.00  0.00           H  
ATOM   1228  HB1 ALA A  91      94.033  98.419  66.498  1.00  0.00           H  
ATOM   1229  HB2 ALA A  91      92.699  99.473  65.890  1.00  0.00           H  
ATOM   1230  HB3 ALA A  91      93.337  98.142  64.850  1.00  0.00           H  
ATOM   1231  N   ALA A  92      91.020  98.653  68.368  1.00  0.00           N  
ATOM   1232  CA  ALA A  92      90.960  99.029  69.748  1.00  0.00           C  
ATOM   1233  C   ALA A  92      89.726  99.682  70.264  1.00  0.00           C  
ATOM   1234  O   ALA A  92      89.038  99.128  71.114  1.00  0.00           O  
ATOM   1235  CB  ALA A  92      92.072 100.061  70.007  1.00  0.00           C  
ATOM   1236  HN  ALA A  92      90.489  99.228  67.753  1.00  0.00           H  
ATOM   1237  HA  ALA A  92      91.107  98.127  70.319  1.00  0.00           H  
ATOM   1238  HB1 ALA A  92      92.124 100.301  71.095  1.00  0.00           H  
ATOM   1239  HB2 ALA A  92      93.057  99.634  69.722  1.00  0.00           H  
ATOM   1240  HB3 ALA A  92      92.023 100.969  69.365  1.00  0.00           H  
ATOM   1241  N   GLN A  93      89.387 100.916  69.843  1.00  0.00           N  
ATOM   1242  CA  GLN A  93      88.402 101.744  70.456  1.00  0.00           C  
ATOM   1243  C   GLN A  93      87.690 102.544  69.417  1.00  0.00           C  
ATOM   1244  O   GLN A  93      88.257 102.932  68.392  1.00  0.00           O  
ATOM   1245  CB  GLN A  93      89.072 102.784  71.365  1.00  0.00           C  
ATOM   1246  CG  GLN A  93      89.481 102.240  72.742  1.00  0.00           C  
ATOM   1247  CD  GLN A  93      89.672 103.326  73.778  1.00  0.00           C  
ATOM   1248  NE2 GLN A  93      88.694 104.263  73.881  1.00  0.00           N  
ATOM   1249  OE1 GLN A  93      90.644 103.472  74.527  1.00  0.00           O  
ATOM   1250  HN  GLN A  93      89.971 101.291  69.127  1.00  0.00           H  
ATOM   1251  HA  GLN A  93      87.670 101.169  71.008  1.00  0.00           H  
ATOM   1252  HB1 GLN A  93      90.048 103.022  70.880  1.00  0.00           H  
ATOM   1253  HB2 GLN A  93      88.501 103.727  71.465  1.00  0.00           H  
ATOM   1254  HG1 GLN A  93      90.451 101.722  72.583  1.00  0.00           H  
ATOM   1255  HG2 GLN A  93      88.795 101.463  73.147  1.00  0.00           H  
ATOM   1256 1HE2 GLN A  93      87.988 104.217  73.180  1.00  0.00           H  
ATOM   1257 2HE2 GLN A  93      88.654 104.888  74.666  1.00  0.00           H  
ATOM   1258  N   TRP A  94      86.436 102.920  69.697  1.00  0.00           N  
ATOM   1259  CA  TRP A  94      85.673 103.838  68.917  1.00  0.00           C  
ATOM   1260  C   TRP A  94      85.823 105.163  69.576  1.00  0.00           C  
ATOM   1261  O   TRP A  94      85.291 105.433  70.662  1.00  0.00           O  
ATOM   1262  CB  TRP A  94      84.206 103.375  68.869  1.00  0.00           C  
ATOM   1263  CG  TRP A  94      83.366 104.261  68.021  1.00  0.00           C  
ATOM   1264  CD1 TRP A  94      82.778 105.384  68.521  1.00  0.00           C  
ATOM   1265  CD2 TRP A  94      83.118 104.261  66.612  1.00  0.00           C  
ATOM   1266  CE2 TRP A  94      82.490 105.462  66.301  1.00  0.00           C  
ATOM   1267  CE3 TRP A  94      83.530 103.420  65.624  1.00  0.00           C  
ATOM   1268  NE1 TRP A  94      82.313 106.137  67.475  1.00  0.00           N  
ATOM   1269  CZ2 TRP A  94      82.076 105.713  65.029  1.00  0.00           C  
ATOM   1270  CZ3 TRP A  94      83.121 103.671  64.330  1.00  0.00           C  
ATOM   1271  CH2 TRP A  94      82.349 104.777  64.065  1.00  0.00           C  
ATOM   1272  HN  TRP A  94      85.909 102.534  70.457  1.00  0.00           H  
ATOM   1273  HA  TRP A  94      86.052 103.895  67.906  1.00  0.00           H  
ATOM   1274  HB1 TRP A  94      84.205 102.379  68.365  1.00  0.00           H  
ATOM   1275  HB2 TRP A  94      83.705 103.234  69.848  1.00  0.00           H  
ATOM   1276  HD1 TRP A  94      82.902 105.746  69.526  1.00  0.00           H  
ATOM   1277  HE1 TRP A  94      81.870 107.012  67.525  1.00  0.00           H  
ATOM   1278  HE3 TRP A  94      84.227 102.618  65.831  1.00  0.00           H  
ATOM   1279  HZ2 TRP A  94      81.490 106.579  64.770  1.00  0.00           H  
ATOM   1280  HZ3 TRP A  94      83.369 102.992  63.526  1.00  0.00           H  
ATOM   1281  HH2 TRP A  94      81.964 104.908  63.069  1.00  0.00           H  
ATOM   1282  N   ASP A  95      86.531 106.150  68.992  1.00  0.00           N  
ATOM   1283  CA  ASP A  95      87.123 107.207  69.757  1.00  0.00           C  
ATOM   1284  C   ASP A  95      86.820 108.531  69.142  1.00  0.00           C  
ATOM   1285  O   ASP A  95      87.592 109.490  69.211  1.00  0.00           O  
ATOM   1286  CB  ASP A  95      88.634 106.915  69.831  1.00  0.00           C  
ATOM   1287  CG  ASP A  95      89.236 107.533  71.083  1.00  0.00           C  
ATOM   1288  OD1 ASP A  95      88.607 107.709  72.158  1.00  0.00           O  
ATOM   1289  OD2 ASP A  95      90.479 107.734  70.989  1.00  0.00           O1-
ATOM   1290  HN  ASP A  95      86.793 106.124  68.032  1.00  0.00           H  
ATOM   1291  HA  ASP A  95      86.644 107.228  70.728  1.00  0.00           H  
ATOM   1292  HB1 ASP A  95      88.823 105.827  69.890  1.00  0.00           H  
ATOM   1293  HB2 ASP A  95      89.133 107.253  68.901  1.00  0.00           H  
ATOM   1294  N   PHE A  96      85.630 108.717  68.530  1.00  0.00           N  
ATOM   1295  CA  PHE A  96      85.103 110.039  68.381  1.00  0.00           C  
ATOM   1296  C   PHE A  96      83.645 109.768  68.610  1.00  0.00           C  
ATOM   1297  O   PHE A  96      83.137 108.681  68.334  1.00  0.00           O  
ATOM   1298  CB  PHE A  96      85.472 110.739  67.060  1.00  0.00           C  
ATOM   1299  CG  PHE A  96      84.770 110.504  65.771  1.00  0.00           C  
ATOM   1300  CD1 PHE A  96      84.520 111.503  64.856  1.00  0.00           C  
ATOM   1301  CD2 PHE A  96      84.282 109.255  65.469  1.00  0.00           C  
ATOM   1302  CE1 PHE A  96      83.961 111.238  63.626  1.00  0.00           C  
ATOM   1303  CE2 PHE A  96      83.665 108.963  64.282  1.00  0.00           C  
ATOM   1304  CZ  PHE A  96      83.479 109.982  63.373  1.00  0.00           C  
ATOM   1305  HN  PHE A  96      84.975 107.971  68.498  1.00  0.00           H  
ATOM   1306  HA  PHE A  96      85.404 110.713  69.161  1.00  0.00           H  
ATOM   1307  HB1 PHE A  96      85.242 111.804  67.284  1.00  0.00           H  
ATOM   1308  HB2 PHE A  96      86.573 110.737  66.916  1.00  0.00           H  
ATOM   1309  HD1 PHE A  96      84.883 112.497  65.042  1.00  0.00           H  
ATOM   1310  HD2 PHE A  96      84.335 108.454  66.192  1.00  0.00           H  
ATOM   1311  HE1 PHE A  96      83.885 112.008  62.860  1.00  0.00           H  
ATOM   1312  HE2 PHE A  96      83.340 107.963  64.021  1.00  0.00           H  
ATOM   1313  HZ  PHE A  96      83.031 109.825  62.406  1.00  0.00           H  
ATOM   1314  N   GLY A  97      83.044 110.704  69.354  1.00  0.00           N  
ATOM   1315  CA  GLY A  97      81.758 110.493  69.935  1.00  0.00           C  
ATOM   1316  C   GLY A  97      80.572 109.892  69.260  1.00  0.00           C  
ATOM   1317  O   GLY A  97      80.432 109.453  68.118  1.00  0.00           O  
ATOM   1318  HN  GLY A  97      83.592 111.428  69.763  1.00  0.00           H  
ATOM   1319  HA1 GLY A  97      81.503 111.528  70.109  1.00  0.00           H  
ATOM   1320  HA2 GLY A  97      81.923 109.863  70.806  1.00  0.00           H  
ATOM   1321  N   ASN A  98      79.510 109.850  70.093  1.00  0.00           N  
ATOM   1322  CA  ASN A  98      78.344 109.095  69.765  1.00  0.00           C  
ATOM   1323  C   ASN A  98      77.480 109.967  68.921  1.00  0.00           C  
ATOM   1324  O   ASN A  98      76.544 109.496  68.261  1.00  0.00           O  
ATOM   1325  CB  ASN A  98      77.687 108.644  71.091  1.00  0.00           C  
ATOM   1326  CG  ASN A  98      76.657 109.570  71.715  1.00  0.00           C  
ATOM   1327  ND2 ASN A  98      75.360 109.410  71.335  1.00  0.00           N  
ATOM   1328  OD1 ASN A  98      76.925 110.360  72.620  1.00  0.00           O  
ATOM   1329  HN  ASN A  98      79.615 110.204  71.018  1.00  0.00           H  
ATOM   1330  HA  ASN A  98      78.618 108.190  69.250  1.00  0.00           H  
ATOM   1331  HB1 ASN A  98      77.154 107.696  70.879  1.00  0.00           H  
ATOM   1332  HB2 ASN A  98      78.479 108.519  71.862  1.00  0.00           H  
ATOM   1333 1HD2 ASN A  98      75.111 108.626  70.763  1.00  0.00           H  
ATOM   1334 2HD2 ASN A  98      74.618 109.901  71.792  1.00  0.00           H  
ATOM   1335  N   THR A  99      77.876 111.245  68.780  1.00  0.00           N  
ATOM   1336  CA  THR A  99      77.433 112.106  67.737  1.00  0.00           C  
ATOM   1337  C   THR A  99      77.668 111.491  66.398  1.00  0.00           C  
ATOM   1338  O   THR A  99      76.779 111.591  65.556  1.00  0.00           O  
ATOM   1339  CB  THR A  99      78.047 113.472  67.706  1.00  0.00           C  
ATOM   1340  CG2 THR A  99      77.468 114.219  68.927  1.00  0.00           C  
ATOM   1341  OG1 THR A  99      79.454 113.489  67.890  1.00  0.00           O  
ATOM   1342  HN  THR A  99      78.636 111.582  69.329  1.00  0.00           H  
ATOM   1343  HA  THR A  99      76.362 112.151  67.774  1.00  0.00           H  
ATOM   1344  HB  THR A  99      77.795 114.069  66.801  1.00  0.00           H  
ATOM   1345  HG1 THR A  99      79.672 114.385  68.152  1.00  0.00           H  
ATOM   1346 1HG2 THR A  99      77.849 115.260  68.999  1.00  0.00           H  
ATOM   1347 2HG2 THR A  99      76.375 114.237  68.764  1.00  0.00           H  
ATOM   1348 3HG2 THR A  99      77.741 113.686  69.869  1.00  0.00           H  
ATOM   1349  N   MET A 100      78.761 110.726  66.199  1.00  0.00           N  
ATOM   1350  CA  MET A 100      78.962 109.972  65.004  1.00  0.00           C  
ATOM   1351  C   MET A 100      78.680 108.512  65.120  1.00  0.00           C  
ATOM   1352  O   MET A 100      78.515 107.838  64.100  1.00  0.00           O  
ATOM   1353  CB  MET A 100      80.301 110.341  64.352  1.00  0.00           C  
ATOM   1354  CG  MET A 100      80.242 111.754  63.765  1.00  0.00           C  
ATOM   1355  SD  MET A 100      79.304 111.851  62.216  1.00  0.00           S  
ATOM   1356  CE  MET A 100      78.207 113.256  62.568  1.00  0.00           C  
ATOM   1357  HN  MET A 100      79.442 110.620  66.922  1.00  0.00           H  
ATOM   1358  HA  MET A 100      78.234 110.223  64.248  1.00  0.00           H  
ATOM   1359  HB1 MET A 100      80.511 109.623  63.531  1.00  0.00           H  
ATOM   1360  HB2 MET A 100      81.105 110.265  65.118  1.00  0.00           H  
ATOM   1361  HG1 MET A 100      81.232 112.120  63.437  1.00  0.00           H  
ATOM   1362  HG2 MET A 100      79.843 112.442  64.541  1.00  0.00           H  
ATOM   1363  HE1 MET A 100      78.776 114.072  63.052  1.00  0.00           H  
ATOM   1364  HE2 MET A 100      77.625 113.599  61.681  1.00  0.00           H  
ATOM   1365  HE3 MET A 100      77.475 112.914  63.333  1.00  0.00           H  
ATOM   1366  N   CYS A 101      78.418 107.958  66.311  1.00  0.00           N  
ATOM   1367  CA  CYS A 101      77.786 106.679  66.374  1.00  0.00           C  
ATOM   1368  C   CYS A 101      76.404 106.754  65.809  1.00  0.00           C  
ATOM   1369  O   CYS A 101      75.955 105.917  65.021  1.00  0.00           O  
ATOM   1370  CB  CYS A 101      77.639 106.099  67.791  1.00  0.00           C  
ATOM   1371  SG  CYS A 101      79.180 105.217  68.222  1.00  0.00           S  
ATOM   1372  HN  CYS A 101      78.641 108.430  67.160  1.00  0.00           H  
ATOM   1373  HA  CYS A 101      78.290 105.966  65.732  1.00  0.00           H  
ATOM   1374  HB1 CYS A 101      77.348 106.907  68.493  1.00  0.00           H  
ATOM   1375  HB2 CYS A 101      76.827 105.348  67.783  1.00  0.00           H  
ATOM   1376  N   GLN A 102      75.655 107.802  66.193  1.00  0.00           N  
ATOM   1377  CA  GLN A 102      74.290 107.929  65.791  1.00  0.00           C  
ATOM   1378  C   GLN A 102      74.120 108.120  64.320  1.00  0.00           C  
ATOM   1379  O   GLN A 102      73.366 107.412  63.657  1.00  0.00           O  
ATOM   1380  CB  GLN A 102      73.543 108.928  66.695  1.00  0.00           C  
ATOM   1381  CG  GLN A 102      73.534 108.561  68.175  1.00  0.00           C  
ATOM   1382  CD  GLN A 102      72.931 107.167  68.355  1.00  0.00           C  
ATOM   1383  NE2 GLN A 102      71.617 107.095  68.675  1.00  0.00           N  
ATOM   1384  OE1 GLN A 102      73.622 106.154  68.249  1.00  0.00           O  
ATOM   1385  HN  GLN A 102      76.019 108.456  66.854  1.00  0.00           H  
ATOM   1386  HA  GLN A 102      73.823 106.968  65.939  1.00  0.00           H  
ATOM   1387  HB1 GLN A 102      72.486 109.021  66.387  1.00  0.00           H  
ATOM   1388  HB2 GLN A 102      74.038 109.914  66.512  1.00  0.00           H  
ATOM   1389  HG1 GLN A 102      72.936 109.324  68.726  1.00  0.00           H  
ATOM   1390  HG2 GLN A 102      74.535 108.511  68.666  1.00  0.00           H  
ATOM   1391 1HE2 GLN A 102      71.104 107.908  68.956  1.00  0.00           H  
ATOM   1392 2HE2 GLN A 102      71.117 106.251  68.473  1.00  0.00           H  
ATOM   1393  N   LEU A 103      74.993 108.931  63.697  1.00  0.00           N  
ATOM   1394  CA  LEU A 103      74.981 109.047  62.272  1.00  0.00           C  
ATOM   1395  C   LEU A 103      75.573 107.916  61.505  1.00  0.00           C  
ATOM   1396  O   LEU A 103      75.051 107.483  60.487  1.00  0.00           O  
ATOM   1397  CB  LEU A 103      75.592 110.407  61.860  1.00  0.00           C  
ATOM   1398  CG  LEU A 103      75.338 110.844  60.418  1.00  0.00           C  
ATOM   1399  CD1 LEU A 103      76.349 110.430  59.345  1.00  0.00           C  
ATOM   1400  CD2 LEU A 103      73.925 110.458  59.923  1.00  0.00           C  
ATOM   1401  HN  LEU A 103      75.654 109.405  64.259  1.00  0.00           H  
ATOM   1402  HA  LEU A 103      73.938 109.049  61.985  1.00  0.00           H  
ATOM   1403  HB1 LEU A 103      75.243 111.168  62.592  1.00  0.00           H  
ATOM   1404  HB2 LEU A 103      76.694 110.320  61.944  1.00  0.00           H  
ATOM   1405  HG  LEU A 103      75.393 111.959  60.377  1.00  0.00           H  
ATOM   1406 1HD1 LEU A 103      77.350 110.795  59.680  1.00  0.00           H  
ATOM   1407 2HD1 LEU A 103      76.379 109.333  59.141  1.00  0.00           H  
ATOM   1408 3HD1 LEU A 103      76.077 110.964  58.402  1.00  0.00           H  
ATOM   1409 1HD2 LEU A 103      73.874 109.381  59.662  1.00  0.00           H  
ATOM   1410 2HD2 LEU A 103      73.111 110.641  60.652  1.00  0.00           H  
ATOM   1411 3HD2 LEU A 103      73.695 110.989  58.978  1.00  0.00           H  
ATOM   1412  N   LEU A 104      76.737 107.369  61.898  1.00  0.00           N  
ATOM   1413  CA  LEU A 104      77.448 106.402  61.116  1.00  0.00           C  
ATOM   1414  C   LEU A 104      76.893 105.022  61.201  1.00  0.00           C  
ATOM   1415  O   LEU A 104      77.126 104.243  60.277  1.00  0.00           O  
ATOM   1416  CB  LEU A 104      78.934 106.394  61.515  1.00  0.00           C  
ATOM   1417  CG  LEU A 104      79.660 107.715  61.243  1.00  0.00           C  
ATOM   1418  CD1 LEU A 104      81.188 107.509  61.359  1.00  0.00           C  
ATOM   1419  CD2 LEU A 104      79.314 108.323  59.870  1.00  0.00           C  
ATOM   1420  HN  LEU A 104      77.084 107.649  62.791  1.00  0.00           H  
ATOM   1421  HA  LEU A 104      77.337 106.661  60.075  1.00  0.00           H  
ATOM   1422  HB1 LEU A 104      79.042 106.041  62.561  1.00  0.00           H  
ATOM   1423  HB2 LEU A 104      79.450 105.645  60.874  1.00  0.00           H  
ATOM   1424  HG  LEU A 104      79.402 108.463  62.030  1.00  0.00           H  
ATOM   1425 1HD1 LEU A 104      81.559 106.787  60.596  1.00  0.00           H  
ATOM   1426 2HD1 LEU A 104      81.760 108.425  61.109  1.00  0.00           H  
ATOM   1427 3HD1 LEU A 104      81.493 107.089  62.334  1.00  0.00           H  
ATOM   1428 1HD2 LEU A 104      78.221 108.437  59.693  1.00  0.00           H  
ATOM   1429 2HD2 LEU A 104      79.811 109.305  59.727  1.00  0.00           H  
ATOM   1430 3HD2 LEU A 104      79.725 107.641  59.092  1.00  0.00           H  
ATOM   1431  N   THR A 105      76.067 104.666  62.213  1.00  0.00           N  
ATOM   1432  CA  THR A 105      75.149 103.577  62.120  1.00  0.00           C  
ATOM   1433  C   THR A 105      74.143 103.790  61.036  1.00  0.00           C  
ATOM   1434  O   THR A 105      73.820 102.902  60.244  1.00  0.00           O  
ATOM   1435  CB  THR A 105      74.369 103.434  63.402  1.00  0.00           C  
ATOM   1436  CG2 THR A 105      73.740 102.033  63.515  1.00  0.00           C  
ATOM   1437  OG1 THR A 105      75.234 103.485  64.523  1.00  0.00           O  
ATOM   1438  HN  THR A 105      75.929 105.351  62.922  1.00  0.00           H  
ATOM   1439  HA  THR A 105      75.725 102.680  61.963  1.00  0.00           H  
ATOM   1440  HB  THR A 105      73.579 104.201  63.555  1.00  0.00           H  
ATOM   1441  HG1 THR A 105      75.448 104.401  64.696  1.00  0.00           H  
ATOM   1442 1HG2 THR A 105      73.138 102.013  64.450  1.00  0.00           H  
ATOM   1443 2HG2 THR A 105      72.985 101.866  62.710  1.00  0.00           H  
ATOM   1444 3HG2 THR A 105      74.467 101.191  63.493  1.00  0.00           H  
ATOM   1445  N   GLY A 106      73.676 105.038  60.898  1.00  0.00           N  
ATOM   1446  CA  GLY A 106      72.809 105.487  59.860  1.00  0.00           C  
ATOM   1447  C   GLY A 106      73.385 105.324  58.496  1.00  0.00           C  
ATOM   1448  O   GLY A 106      72.617 105.077  57.563  1.00  0.00           O  
ATOM   1449  HN  GLY A 106      73.951 105.756  61.534  1.00  0.00           H  
ATOM   1450  HA1 GLY A 106      72.597 106.534  59.991  1.00  0.00           H  
ATOM   1451  HA2 GLY A 106      71.926 104.877  59.942  1.00  0.00           H  
ATOM   1452  N   LEU A 107      74.698 105.433  58.237  1.00  0.00           N  
ATOM   1453  CA  LEU A 107      75.409 104.974  57.095  1.00  0.00           C  
ATOM   1454  C   LEU A 107      75.337 103.498  56.883  1.00  0.00           C  
ATOM   1455  O   LEU A 107      75.168 103.080  55.732  1.00  0.00           O  
ATOM   1456  CB  LEU A 107      76.840 105.522  57.032  1.00  0.00           C  
ATOM   1457  CG  LEU A 107      76.993 106.997  56.628  1.00  0.00           C  
ATOM   1458  CD1 LEU A 107      78.474 107.300  56.314  1.00  0.00           C  
ATOM   1459  CD2 LEU A 107      76.007 107.416  55.524  1.00  0.00           C  
ATOM   1460  HN  LEU A 107      75.259 105.906  58.923  1.00  0.00           H  
ATOM   1461  HA  LEU A 107      74.782 105.303  56.282  1.00  0.00           H  
ATOM   1462  HB1 LEU A 107      77.360 104.911  56.257  1.00  0.00           H  
ATOM   1463  HB2 LEU A 107      77.456 105.294  57.921  1.00  0.00           H  
ATOM   1464  HG  LEU A 107      76.734 107.654  57.484  1.00  0.00           H  
ATOM   1465 1HD1 LEU A 107      79.057 107.267  57.259  1.00  0.00           H  
ATOM   1466 2HD1 LEU A 107      78.641 108.256  55.777  1.00  0.00           H  
ATOM   1467 3HD1 LEU A 107      78.828 106.490  55.635  1.00  0.00           H  
ATOM   1468 1HD2 LEU A 107      74.951 107.262  55.837  1.00  0.00           H  
ATOM   1469 2HD2 LEU A 107      76.060 106.844  54.575  1.00  0.00           H  
ATOM   1470 3HD2 LEU A 107      76.114 108.468  55.181  1.00  0.00           H  
ATOM   1471  N   TYR A 108      75.549 102.641  57.888  1.00  0.00           N  
ATOM   1472  CA  TYR A 108      75.468 101.219  57.699  1.00  0.00           C  
ATOM   1473  C   TYR A 108      74.172 100.619  57.279  1.00  0.00           C  
ATOM   1474  O   TYR A 108      74.145  99.887  56.292  1.00  0.00           O  
ATOM   1475  CB  TYR A 108      75.870 100.355  58.912  1.00  0.00           C  
ATOM   1476  CG  TYR A 108      77.334 100.204  59.111  1.00  0.00           C  
ATOM   1477  CD1 TYR A 108      78.058  99.100  58.734  1.00  0.00           C  
ATOM   1478  CD2 TYR A 108      78.027 101.173  59.798  1.00  0.00           C  
ATOM   1479  CE1 TYR A 108      79.428  99.021  58.826  1.00  0.00           C  
ATOM   1480  CE2 TYR A 108      79.393 101.132  59.940  1.00  0.00           C  
ATOM   1481  CZ  TYR A 108      80.087 100.111  59.344  1.00  0.00           C  
ATOM   1482  OH  TYR A 108      81.493 100.146  59.224  1.00  0.00           O  
ATOM   1483  HN  TYR A 108      75.808 102.937  58.799  1.00  0.00           H  
ATOM   1484  HA  TYR A 108      76.165 101.016  56.906  1.00  0.00           H  
ATOM   1485  HB1 TYR A 108      75.442  99.330  58.941  1.00  0.00           H  
ATOM   1486  HB2 TYR A 108      75.524 100.832  59.855  1.00  0.00           H  
ATOM   1487  HD1 TYR A 108      77.555  98.299  58.202  1.00  0.00           H  
ATOM   1488  HD2 TYR A 108      77.516 102.011  60.253  1.00  0.00           H  
ATOM   1489  HE1 TYR A 108      79.960  98.157  58.455  1.00  0.00           H  
ATOM   1490  HE2 TYR A 108      79.894 101.999  60.347  1.00  0.00           H  
ATOM   1491  HH  TYR A 108      81.844 100.171  60.121  1.00  0.00           H  
ATOM   1492  N   PHE A 109      73.072 100.861  58.017  1.00  0.00           N  
ATOM   1493  CA  PHE A 109      71.858 100.172  57.715  1.00  0.00           C  
ATOM   1494  C   PHE A 109      71.124 100.768  56.560  1.00  0.00           C  
ATOM   1495  O   PHE A 109      70.202 100.165  56.018  1.00  0.00           O  
ATOM   1496  CB  PHE A 109      70.878  99.771  58.828  1.00  0.00           C  
ATOM   1497  CG  PHE A 109      71.219  98.430  59.376  1.00  0.00           C  
ATOM   1498  CD1 PHE A 109      70.353  97.367  59.283  1.00  0.00           C  
ATOM   1499  CD2 PHE A 109      72.373  98.245  60.104  1.00  0.00           C  
ATOM   1500  CE1 PHE A 109      70.589  96.160  59.888  1.00  0.00           C  
ATOM   1501  CE2 PHE A 109      72.713  97.013  60.621  1.00  0.00           C  
ATOM   1502  CZ  PHE A 109      71.809  95.984  60.514  1.00  0.00           C  
ATOM   1503  HN  PHE A 109      73.017 101.493  58.787  1.00  0.00           H  
ATOM   1504  HA  PHE A 109      72.118  99.236  57.252  1.00  0.00           H  
ATOM   1505  HB1 PHE A 109      70.969 100.578  59.587  1.00  0.00           H  
ATOM   1506  HB2 PHE A 109      69.827  99.664  58.512  1.00  0.00           H  
ATOM   1507  HD1 PHE A 109      69.455  97.580  58.729  1.00  0.00           H  
ATOM   1508  HD2 PHE A 109      73.019  99.097  60.276  1.00  0.00           H  
ATOM   1509  HE1 PHE A 109      69.958  95.301  59.733  1.00  0.00           H  
ATOM   1510  HE2 PHE A 109      73.596  96.936  61.237  1.00  0.00           H  
ATOM   1511  HZ  PHE A 109      71.955  95.010  60.956  1.00  0.00           H  
ATOM   1512  N   ILE A 110      71.519 101.962  56.074  1.00  0.00           N  
ATOM   1513  CA  ILE A 110      71.135 102.346  54.745  1.00  0.00           C  
ATOM   1514  C   ILE A 110      72.001 101.645  53.745  1.00  0.00           C  
ATOM   1515  O   ILE A 110      71.471 101.025  52.832  1.00  0.00           O  
ATOM   1516  CB  ILE A 110      71.087 103.836  54.540  1.00  0.00           C  
ATOM   1517  CG1 ILE A 110      70.022 104.383  55.505  1.00  0.00           C  
ATOM   1518  CG2 ILE A 110      70.627 104.097  53.093  1.00  0.00           C  
ATOM   1519  CD  ILE A 110      69.920 105.906  55.461  1.00  0.00           C  
ATOM   1520  HN  ILE A 110      72.034 102.635  56.589  1.00  0.00           H  
ATOM   1521  HA  ILE A 110      70.134 102.012  54.542  1.00  0.00           H  
ATOM   1522  HB  ILE A 110      72.082 104.276  54.764  1.00  0.00           H  
ATOM   1523 1HG1 ILE A 110      70.324 104.136  56.546  1.00  0.00           H  
ATOM   1524 2HG1 ILE A 110      69.032 103.916  55.317  1.00  0.00           H  
ATOM   1525 1HG2 ILE A 110      69.628 103.653  52.922  1.00  0.00           H  
ATOM   1526 2HG2 ILE A 110      70.548 105.178  52.853  1.00  0.00           H  
ATOM   1527 3HG2 ILE A 110      71.287 103.662  52.321  1.00  0.00           H  
ATOM   1528  HD1 ILE A 110      69.627 106.314  54.469  1.00  0.00           H  
ATOM   1529  HD2 ILE A 110      69.189 106.336  56.190  1.00  0.00           H  
ATOM   1530  HD3 ILE A 110      70.910 106.309  55.764  1.00  0.00           H  
ATOM   1531  N   GLY A 111      73.336 101.677  53.899  1.00  0.00           N  
ATOM   1532  CA  GLY A 111      74.316 101.072  53.054  1.00  0.00           C  
ATOM   1533  C   GLY A 111      74.195  99.639  52.662  1.00  0.00           C  
ATOM   1534  O   GLY A 111      73.910  99.430  51.479  1.00  0.00           O  
ATOM   1535  HN  GLY A 111      73.750 102.135  54.679  1.00  0.00           H  
ATOM   1536  HA1 GLY A 111      74.339 101.685  52.167  1.00  0.00           H  
ATOM   1537  HA2 GLY A 111      75.262 101.088  53.584  1.00  0.00           H  
ATOM   1538  N   PHE A 112      74.373  98.637  53.534  1.00  0.00           N  
ATOM   1539  CA  PHE A 112      74.365  97.278  53.092  1.00  0.00           C  
ATOM   1540  C   PHE A 112      72.956  96.882  52.806  1.00  0.00           C  
ATOM   1541  O   PHE A 112      72.712  96.209  51.810  1.00  0.00           O  
ATOM   1542  CB  PHE A 112      75.141  96.255  53.933  1.00  0.00           C  
ATOM   1543  CG  PHE A 112      74.752  95.954  55.335  1.00  0.00           C  
ATOM   1544  CD1 PHE A 112      75.659  96.074  56.362  1.00  0.00           C  
ATOM   1545  CD2 PHE A 112      73.547  95.363  55.642  1.00  0.00           C  
ATOM   1546  CE1 PHE A 112      75.377  95.624  57.631  1.00  0.00           C  
ATOM   1547  CE2 PHE A 112      73.205  94.944  56.902  1.00  0.00           C  
ATOM   1548  CZ  PHE A 112      74.119  95.137  57.920  1.00  0.00           C  
ATOM   1549  HN  PHE A 112      74.465  98.897  54.498  1.00  0.00           H  
ATOM   1550  HA  PHE A 112      74.800  97.284  52.097  1.00  0.00           H  
ATOM   1551  HB1 PHE A 112      76.227  96.462  53.854  1.00  0.00           H  
ATOM   1552  HB2 PHE A 112      74.975  95.304  53.390  1.00  0.00           H  
ATOM   1553  HD1 PHE A 112      76.636  96.512  56.221  1.00  0.00           H  
ATOM   1554  HD2 PHE A 112      72.844  95.135  54.852  1.00  0.00           H  
ATOM   1555  HE1 PHE A 112      76.193  95.698  58.337  1.00  0.00           H  
ATOM   1556  HE2 PHE A 112      72.215  94.568  57.112  1.00  0.00           H  
ATOM   1557  HZ  PHE A 112      73.926  94.758  58.911  1.00  0.00           H  
ATOM   1558  N   PHE A 113      71.967  97.471  53.514  1.00  0.00           N  
ATOM   1559  CA  PHE A 113      70.594  97.136  53.346  1.00  0.00           C  
ATOM   1560  C   PHE A 113      70.014  97.570  52.041  1.00  0.00           C  
ATOM   1561  O   PHE A 113      69.120  96.951  51.467  1.00  0.00           O  
ATOM   1562  CB  PHE A 113      69.785  97.620  54.563  1.00  0.00           C  
ATOM   1563  CG  PHE A 113      68.618  96.743  54.869  1.00  0.00           C  
ATOM   1564  CD1 PHE A 113      68.592  95.951  55.988  1.00  0.00           C  
ATOM   1565  CD2 PHE A 113      67.473  96.925  54.138  1.00  0.00           C  
ATOM   1566  CE1 PHE A 113      67.437  95.298  56.332  1.00  0.00           C  
ATOM   1567  CE2 PHE A 113      66.299  96.278  54.488  1.00  0.00           C  
ATOM   1568  CZ  PHE A 113      66.292  95.421  55.558  1.00  0.00           C  
ATOM   1569  HN  PHE A 113      72.157  98.121  54.247  1.00  0.00           H  
ATOM   1570  HA  PHE A 113      70.484  96.058  53.293  1.00  0.00           H  
ATOM   1571  HB1 PHE A 113      70.447  97.661  55.457  1.00  0.00           H  
ATOM   1572  HB2 PHE A 113      69.466  98.666  54.387  1.00  0.00           H  
ATOM   1573  HD1 PHE A 113      69.478  95.821  56.593  1.00  0.00           H  
ATOM   1574  HD2 PHE A 113      67.389  97.579  53.289  1.00  0.00           H  
ATOM   1575  HE1 PHE A 113      67.437  94.571  57.127  1.00  0.00           H  
ATOM   1576  HE2 PHE A 113      65.416  96.417  53.883  1.00  0.00           H  
ATOM   1577  HZ  PHE A 113      65.371  94.899  55.741  1.00  0.00           H  
ATOM   1578  N   SER A 114      70.513  98.685  51.478  1.00  0.00           N  
ATOM   1579  CA  SER A 114      70.077  99.134  50.197  1.00  0.00           C  
ATOM   1580  C   SER A 114      70.977  98.739  49.076  1.00  0.00           C  
ATOM   1581  O   SER A 114      70.636  98.956  47.914  1.00  0.00           O  
ATOM   1582  CB  SER A 114      69.928 100.658  50.082  1.00  0.00           C  
ATOM   1583  OG  SER A 114      68.944 101.220  50.952  1.00  0.00           O  
ATOM   1584  HN  SER A 114      71.233  99.261  51.873  1.00  0.00           H  
ATOM   1585  HA  SER A 114      69.129  98.717  49.900  1.00  0.00           H  
ATOM   1586  HB1 SER A 114      70.943 101.079  50.223  1.00  0.00           H  
ATOM   1587  HB2 SER A 114      69.568 100.962  49.079  1.00  0.00           H  
ATOM   1588  HG1 SER A 114      69.335 101.224  51.823  1.00  0.00           H  
ATOM   1589  N   GLY A 115      72.097  98.055  49.392  1.00  0.00           N  
ATOM   1590  CA  GLY A 115      72.907  97.470  48.357  1.00  0.00           C  
ATOM   1591  C   GLY A 115      72.159  96.332  47.749  1.00  0.00           C  
ATOM   1592  O   GLY A 115      71.888  96.383  46.546  1.00  0.00           O  
ATOM   1593  HN  GLY A 115      72.335  97.890  50.340  1.00  0.00           H  
ATOM   1594  HA1 GLY A 115      73.761  97.023  48.848  1.00  0.00           H  
ATOM   1595  HA2 GLY A 115      73.111  98.173  47.571  1.00  0.00           H  
ATOM   1596  N   ILE A 116      71.721  95.353  48.563  1.00  0.00           N  
ATOM   1597  CA  ILE A 116      70.793  94.336  48.189  1.00  0.00           C  
ATOM   1598  C   ILE A 116      69.528  94.869  47.612  1.00  0.00           C  
ATOM   1599  O   ILE A 116      69.111  94.384  46.563  1.00  0.00           O  
ATOM   1600  CB  ILE A 116      70.510  93.326  49.258  1.00  0.00           C  
ATOM   1601  CG1 ILE A 116      70.757  93.984  50.622  1.00  0.00           C  
ATOM   1602  CG2 ILE A 116      71.354  92.052  49.048  1.00  0.00           C  
ATOM   1603  CD  ILE A 116      70.076  93.281  51.802  1.00  0.00           C  
ATOM   1604  HN  ILE A 116      72.041  95.405  49.505  1.00  0.00           H  
ATOM   1605  HA  ILE A 116      71.261  93.730  47.420  1.00  0.00           H  
ATOM   1606  HB  ILE A 116      69.447  92.981  49.262  1.00  0.00           H  
ATOM   1607 1HG1 ILE A 116      71.847  94.067  50.847  1.00  0.00           H  
ATOM   1608 2HG1 ILE A 116      70.348  95.016  50.575  1.00  0.00           H  
ATOM   1609 1HG2 ILE A 116      71.322  91.399  49.941  1.00  0.00           H  
ATOM   1610 2HG2 ILE A 116      70.966  91.511  48.160  1.00  0.00           H  
ATOM   1611 3HG2 ILE A 116      72.401  92.212  48.707  1.00  0.00           H  
ATOM   1612  HD1 ILE A 116      70.385  92.216  51.872  1.00  0.00           H  
ATOM   1613  HD2 ILE A 116      70.313  93.768  52.777  1.00  0.00           H  
ATOM   1614  HD3 ILE A 116      68.974  93.244  51.695  1.00  0.00           H  
ATOM   1615  N   PHE A 117      68.937  95.934  48.186  1.00  0.00           N  
ATOM   1616  CA  PHE A 117      67.715  96.525  47.744  1.00  0.00           C  
ATOM   1617  C   PHE A 117      67.891  97.548  46.677  1.00  0.00           C  
ATOM   1618  O   PHE A 117      66.984  98.346  46.436  1.00  0.00           O  
ATOM   1619  CB  PHE A 117      66.821  96.932  48.941  1.00  0.00           C  
ATOM   1620  CG  PHE A 117      65.825  95.835  49.101  1.00  0.00           C  
ATOM   1621  CD1 PHE A 117      66.096  94.717  49.861  1.00  0.00           C  
ATOM   1622  CD2 PHE A 117      64.746  95.829  48.242  1.00  0.00           C  
ATOM   1623  CE1 PHE A 117      65.328  93.585  49.726  1.00  0.00           C  
ATOM   1624  CE2 PHE A 117      64.005  94.691  48.066  1.00  0.00           C  
ATOM   1625  CZ  PHE A 117      64.347  93.557  48.759  1.00  0.00           C  
ATOM   1626  HN  PHE A 117      69.325  96.289  49.038  1.00  0.00           H  
ATOM   1627  HA  PHE A 117      67.219  95.779  47.157  1.00  0.00           H  
ATOM   1628  HB1 PHE A 117      67.380  97.044  49.888  1.00  0.00           H  
ATOM   1629  HB2 PHE A 117      66.226  97.862  48.823  1.00  0.00           H  
ATOM   1630  HD1 PHE A 117      66.914  94.769  50.562  1.00  0.00           H  
ATOM   1631  HD2 PHE A 117      64.419  96.655  47.624  1.00  0.00           H  
ATOM   1632  HE1 PHE A 117      65.504  92.713  50.327  1.00  0.00           H  
ATOM   1633  HE2 PHE A 117      63.212  94.655  47.329  1.00  0.00           H  
ATOM   1634  HZ  PHE A 117      63.788  92.644  48.604  1.00  0.00           H  
ATOM   1635  N   PHE A 118      69.010  97.490  45.935  1.00  0.00           N  
ATOM   1636  CA  PHE A 118      69.091  98.061  44.621  1.00  0.00           C  
ATOM   1637  C   PHE A 118      69.616  97.124  43.593  1.00  0.00           C  
ATOM   1638  O   PHE A 118      69.104  97.118  42.471  1.00  0.00           O  
ATOM   1639  CB  PHE A 118      69.942  99.338  44.621  1.00  0.00           C  
ATOM   1640  CG  PHE A 118      69.114 100.501  45.060  1.00  0.00           C  
ATOM   1641  CD1 PHE A 118      69.502 101.301  46.113  1.00  0.00           C  
ATOM   1642  CD2 PHE A 118      67.997 100.822  44.326  1.00  0.00           C  
ATOM   1643  CE1 PHE A 118      68.764 102.414  46.442  1.00  0.00           C  
ATOM   1644  CE2 PHE A 118      67.261 101.922  44.674  1.00  0.00           C  
ATOM   1645  CZ  PHE A 118      67.628 102.718  45.731  1.00  0.00           C  
ATOM   1646  HN  PHE A 118      69.823  97.019  46.265  1.00  0.00           H  
ATOM   1647  HA  PHE A 118      68.088  98.216  44.256  1.00  0.00           H  
ATOM   1648  HB1 PHE A 118      70.743  99.283  45.392  1.00  0.00           H  
ATOM   1649  HB2 PHE A 118      70.328  99.634  43.621  1.00  0.00           H  
ATOM   1650  HD1 PHE A 118      70.439 101.051  46.585  1.00  0.00           H  
ATOM   1651  HD2 PHE A 118      67.713 100.212  43.480  1.00  0.00           H  
ATOM   1652  HE1 PHE A 118      69.074 102.983  47.305  1.00  0.00           H  
ATOM   1653  HE2 PHE A 118      66.425 102.155  44.031  1.00  0.00           H  
ATOM   1654  HZ  PHE A 118      66.996 103.531  46.080  1.00  0.00           H  
ATOM   1655  N   ILE A 119      70.506  96.140  43.846  1.00  0.00           N  
ATOM   1656  CA  ILE A 119      70.791  95.043  42.986  1.00  0.00           C  
ATOM   1657  C   ILE A 119      69.558  94.265  42.672  1.00  0.00           C  
ATOM   1658  O   ILE A 119      69.274  93.958  41.512  1.00  0.00           O  
ATOM   1659  CB  ILE A 119      71.882  94.094  43.409  1.00  0.00           C  
ATOM   1660  CG1 ILE A 119      72.204  93.024  42.352  1.00  0.00           C  
ATOM   1661  CG2 ILE A 119      71.672  93.453  44.790  1.00  0.00           C  
ATOM   1662  CD  ILE A 119      72.294  93.540  40.918  1.00  0.00           C  
ATOM   1663  HN  ILE A 119      71.019  96.159  44.705  1.00  0.00           H  
ATOM   1664  HA  ILE A 119      71.147  95.528  42.093  1.00  0.00           H  
ATOM   1665  HB  ILE A 119      72.818  94.682  43.498  1.00  0.00           H  
ATOM   1666 1HG1 ILE A 119      73.102  92.435  42.645  1.00  0.00           H  
ATOM   1667 2HG1 ILE A 119      71.384  92.267  42.324  1.00  0.00           H  
ATOM   1668 1HG2 ILE A 119      72.470  92.707  44.957  1.00  0.00           H  
ATOM   1669 2HG2 ILE A 119      71.767  94.189  45.620  1.00  0.00           H  
ATOM   1670 3HG2 ILE A 119      70.721  92.879  44.835  1.00  0.00           H  
ATOM   1671  HD1 ILE A 119      73.051  94.356  40.870  1.00  0.00           H  
ATOM   1672  HD2 ILE A 119      72.556  92.744  40.184  1.00  0.00           H  
ATOM   1673  HD3 ILE A 119      71.294  93.892  40.589  1.00  0.00           H  
ATOM   1674  N   ILE A 120      68.684  93.969  43.657  1.00  0.00           N  
ATOM   1675  CA  ILE A 120      67.503  93.240  43.327  1.00  0.00           C  
ATOM   1676  C   ILE A 120      66.493  93.976  42.522  1.00  0.00           C  
ATOM   1677  O   ILE A 120      65.752  93.380  41.739  1.00  0.00           O  
ATOM   1678  CB  ILE A 120      66.845  92.672  44.557  1.00  0.00           C  
ATOM   1679  CG1 ILE A 120      65.864  91.539  44.252  1.00  0.00           C  
ATOM   1680  CG2 ILE A 120      66.329  93.761  45.516  1.00  0.00           C  
ATOM   1681  CD  ILE A 120      64.401  91.960  44.209  1.00  0.00           C  
ATOM   1682  HN  ILE A 120      68.874  94.329  44.568  1.00  0.00           H  
ATOM   1683  HA  ILE A 120      67.888  92.373  42.819  1.00  0.00           H  
ATOM   1684  HB  ILE A 120      67.670  92.186  45.124  1.00  0.00           H  
ATOM   1685 1HG1 ILE A 120      66.009  90.775  45.051  1.00  0.00           H  
ATOM   1686 2HG1 ILE A 120      66.149  91.129  43.266  1.00  0.00           H  
ATOM   1687 1HG2 ILE A 120      67.085  94.573  45.626  1.00  0.00           H  
ATOM   1688 2HG2 ILE A 120      65.998  93.364  46.502  1.00  0.00           H  
ATOM   1689 3HG2 ILE A 120      65.484  94.298  45.038  1.00  0.00           H  
ATOM   1690  HD1 ILE A 120      64.258  92.885  43.598  1.00  0.00           H  
ATOM   1691  HD2 ILE A 120      64.045  92.190  45.236  1.00  0.00           H  
ATOM   1692  HD3 ILE A 120      63.771  91.198  43.690  1.00  0.00           H  
ATOM   1693  N   LEU A 121      66.487  95.325  42.554  1.00  0.00           N  
ATOM   1694  CA  LEU A 121      65.734  96.058  41.578  1.00  0.00           C  
ATOM   1695  C   LEU A 121      66.431  96.302  40.286  1.00  0.00           C  
ATOM   1696  O   LEU A 121      65.800  96.537  39.255  1.00  0.00           O  
ATOM   1697  CB  LEU A 121      64.958  97.282  42.088  1.00  0.00           C  
ATOM   1698  CG  LEU A 121      63.934  96.970  43.188  1.00  0.00           C  
ATOM   1699  CD1 LEU A 121      64.529  97.059  44.607  1.00  0.00           C  
ATOM   1700  CD2 LEU A 121      63.098  95.691  43.045  1.00  0.00           C  
ATOM   1701  HN  LEU A 121      67.000  95.824  43.238  1.00  0.00           H  
ATOM   1702  HA  LEU A 121      65.008  95.392  41.148  1.00  0.00           H  
ATOM   1703  HB1 LEU A 121      65.643  98.109  42.391  1.00  0.00           H  
ATOM   1704  HB2 LEU A 121      64.333  97.656  41.240  1.00  0.00           H  
ATOM   1705  HG  LEU A 121      63.239  97.837  43.183  1.00  0.00           H  
ATOM   1706 1HD1 LEU A 121      65.322  96.321  44.819  1.00  0.00           H  
ATOM   1707 2HD1 LEU A 121      65.066  98.028  44.684  1.00  0.00           H  
ATOM   1708 3HD1 LEU A 121      63.746  97.015  45.390  1.00  0.00           H  
ATOM   1709 1HD2 LEU A 121      62.479  95.734  42.113  1.00  0.00           H  
ATOM   1710 2HD2 LEU A 121      63.764  94.806  43.012  1.00  0.00           H  
ATOM   1711 3HD2 LEU A 121      62.336  95.608  43.857  1.00  0.00           H  
ATOM   1712  N   LEU A 122      67.740  96.056  40.121  1.00  0.00           N  
ATOM   1713  CA  LEU A 122      68.334  95.773  38.845  1.00  0.00           C  
ATOM   1714  C   LEU A 122      67.894  94.510  38.187  1.00  0.00           C  
ATOM   1715  O   LEU A 122      67.658  94.381  36.983  1.00  0.00           O  
ATOM   1716  CB  LEU A 122      69.864  95.947  38.842  1.00  0.00           C  
ATOM   1717  CG  LEU A 122      70.387  97.389  38.990  1.00  0.00           C  
ATOM   1718  CD1 LEU A 122      71.925  97.297  38.977  1.00  0.00           C  
ATOM   1719  CD2 LEU A 122      70.056  98.272  37.781  1.00  0.00           C  
ATOM   1720  HN  LEU A 122      68.390  96.041  40.870  1.00  0.00           H  
ATOM   1721  HA  LEU A 122      67.968  96.581  38.225  1.00  0.00           H  
ATOM   1722  HB1 LEU A 122      70.314  95.429  37.978  1.00  0.00           H  
ATOM   1723  HB2 LEU A 122      70.304  95.409  39.703  1.00  0.00           H  
ATOM   1724  HG  LEU A 122      70.079  97.885  39.936  1.00  0.00           H  
ATOM   1725 1HD1 LEU A 122      72.284  96.716  38.096  1.00  0.00           H  
ATOM   1726 2HD1 LEU A 122      72.416  96.867  39.864  1.00  0.00           H  
ATOM   1727 3HD1 LEU A 122      72.248  98.358  38.932  1.00  0.00           H  
ATOM   1728 1HD2 LEU A 122      70.380  97.815  36.817  1.00  0.00           H  
ATOM   1729 2HD2 LEU A 122      68.964  98.458  37.734  1.00  0.00           H  
ATOM   1730 3HD2 LEU A 122      70.572  99.257  37.877  1.00  0.00           H  
ATOM   1731  N   THR A 123      67.655  93.468  38.994  1.00  0.00           N  
ATOM   1732  CA  THR A 123      67.046  92.277  38.484  1.00  0.00           C  
ATOM   1733  C   THR A 123      65.594  92.461  38.225  1.00  0.00           C  
ATOM   1734  O   THR A 123      65.056  91.637  37.487  1.00  0.00           O  
ATOM   1735  CB  THR A 123      67.090  91.071  39.389  1.00  0.00           C  
ATOM   1736  CG2 THR A 123      68.343  90.271  39.020  1.00  0.00           C  
ATOM   1737  OG1 THR A 123      67.248  91.475  40.742  1.00  0.00           O  
ATOM   1738  HN  THR A 123      67.824  93.523  39.972  1.00  0.00           H  
ATOM   1739  HA  THR A 123      67.505  91.984  37.553  1.00  0.00           H  
ATOM   1740  HB  THR A 123      66.281  90.320  39.264  1.00  0.00           H  
ATOM   1741  HG1 THR A 123      66.528  92.013  41.064  1.00  0.00           H  
ATOM   1742 1HG2 THR A 123      68.252  89.858  37.995  1.00  0.00           H  
ATOM   1743 2HG2 THR A 123      68.539  89.407  39.701  1.00  0.00           H  
ATOM   1744 3HG2 THR A 123      69.285  90.844  39.137  1.00  0.00           H  
ATOM   1745  N   ILE A 124      64.972  93.542  38.726  1.00  0.00           N  
ATOM   1746  CA  ILE A 124      63.622  93.821  38.338  1.00  0.00           C  
ATOM   1747  C   ILE A 124      63.572  94.437  36.986  1.00  0.00           C  
ATOM   1748  O   ILE A 124      62.627  94.199  36.233  1.00  0.00           O  
ATOM   1749  CB  ILE A 124      62.849  94.417  39.470  1.00  0.00           C  
ATOM   1750  CG1 ILE A 124      61.605  93.600  39.852  1.00  0.00           C  
ATOM   1751  CG2 ILE A 124      62.442  95.872  39.174  1.00  0.00           C  
ATOM   1752  CD  ILE A 124      61.644  92.095  40.141  1.00  0.00           C  
ATOM   1753  HN  ILE A 124      65.379  94.219  39.337  1.00  0.00           H  
ATOM   1754  HA  ILE A 124      63.144  92.880  38.090  1.00  0.00           H  
ATOM   1755  HB  ILE A 124      63.478  94.394  40.383  1.00  0.00           H  
ATOM   1756 1HG1 ILE A 124      61.223  94.101  40.767  1.00  0.00           H  
ATOM   1757 2HG1 ILE A 124      60.872  93.722  39.031  1.00  0.00           H  
ATOM   1758 1HG2 ILE A 124      61.953  96.393  40.019  1.00  0.00           H  
ATOM   1759 2HG2 ILE A 124      63.388  96.423  38.946  1.00  0.00           H  
ATOM   1760 3HG2 ILE A 124      61.767  95.855  38.289  1.00  0.00           H  
ATOM   1761  HD1 ILE A 124      61.824  91.500  39.225  1.00  0.00           H  
ATOM   1762  HD2 ILE A 124      62.411  91.769  40.882  1.00  0.00           H  
ATOM   1763  HD3 ILE A 124      60.746  91.702  40.660  1.00  0.00           H  
ATOM   1764  N   ASP A 125      64.595  95.157  36.492  1.00  0.00           N  
ATOM   1765  CA  ASP A 125      64.695  95.558  35.119  1.00  0.00           C  
ATOM   1766  C   ASP A 125      64.751  94.370  34.213  1.00  0.00           C  
ATOM   1767  O   ASP A 125      64.061  94.295  33.205  1.00  0.00           O  
ATOM   1768  CB  ASP A 125      65.842  96.568  34.929  1.00  0.00           C  
ATOM   1769  CG  ASP A 125      65.995  96.992  33.470  1.00  0.00           C  
ATOM   1770  OD1 ASP A 125      66.884  96.401  32.792  1.00  0.00           O  
ATOM   1771  OD2 ASP A 125      65.162  97.763  32.927  1.00  0.00           O1-
ATOM   1772  HN  ASP A 125      65.366  95.371  37.079  1.00  0.00           H  
ATOM   1773  HA  ASP A 125      63.752  95.974  34.806  1.00  0.00           H  
ATOM   1774  HB1 ASP A 125      66.798  96.152  35.311  1.00  0.00           H  
ATOM   1775  HB2 ASP A 125      65.698  97.450  35.581  1.00  0.00           H  
ATOM   1776  N   ARG A 126      65.515  93.322  34.566  1.00  0.00           N  
ATOM   1777  CA  ARG A 126      65.750  92.187  33.723  1.00  0.00           C  
ATOM   1778  C   ARG A 126      64.930  90.984  34.067  1.00  0.00           C  
ATOM   1779  O   ARG A 126      65.072  89.930  33.457  1.00  0.00           O  
ATOM   1780  CB  ARG A 126      67.266  91.954  33.605  1.00  0.00           C  
ATOM   1781  CG  ARG A 126      67.791  93.202  32.880  1.00  0.00           C  
ATOM   1782  CD  ARG A 126      69.123  93.010  32.167  1.00  0.00           C  
ATOM   1783  NE  ARG A 126      69.540  94.347  31.660  1.00  0.00           N  
ATOM   1784  CZ  ARG A 126      68.958  94.930  30.574  1.00  0.00           C  
ATOM   1785  NH1 ARG A 126      68.631  94.267  29.423  1.00  0.00           N1+
ATOM   1786  NH2 ARG A 126      68.407  96.173  30.671  1.00  0.00           N  
ATOM   1787  HN  ARG A 126      66.099  93.537  35.345  1.00  0.00           H  
ATOM   1788  HA  ARG A 126      65.442  92.380  32.706  1.00  0.00           H  
ATOM   1789  HB1 ARG A 126      67.458  91.077  32.961  1.00  0.00           H  
ATOM   1790  HB2 ARG A 126      67.747  91.823  34.594  1.00  0.00           H  
ATOM   1791  HG1 ARG A 126      66.989  93.585  32.213  1.00  0.00           H  
ATOM   1792  HG2 ARG A 126      67.902  93.980  33.660  1.00  0.00           H  
ATOM   1793  HD1 ARG A 126      69.008  92.337  31.291  1.00  0.00           H  
ATOM   1794  HD2 ARG A 126      70.002  92.692  32.782  1.00  0.00           H  
ATOM   1795  HE  ARG A 126      69.721  94.989  32.404  1.00  0.00           H  
ATOM   1796 1HH1 ARG A 126      68.951  93.351  29.211  1.00  0.00           H  
ATOM   1797 2HH1 ARG A 126      68.064  94.822  28.815  1.00  0.00           H  
ATOM   1798 1HH2 ARG A 126      67.941  96.474  29.838  1.00  0.00           H  
ATOM   1799 2HH2 ARG A 126      67.946  96.334  31.547  1.00  0.00           H  
ATOM   1800  N   TYR A 127      64.038  91.189  35.055  1.00  0.00           N  
ATOM   1801  CA  TYR A 127      62.811  90.449  35.107  1.00  0.00           C  
ATOM   1802  C   TYR A 127      61.909  90.863  33.999  1.00  0.00           C  
ATOM   1803  O   TYR A 127      61.278  90.029  33.350  1.00  0.00           O  
ATOM   1804  CB  TYR A 127      62.096  90.606  36.458  1.00  0.00           C  
ATOM   1805  CG  TYR A 127      60.857  89.796  36.627  1.00  0.00           C  
ATOM   1806  CD1 TYR A 127      59.637  90.172  37.130  1.00  0.00           C  
ATOM   1807  CD2 TYR A 127      60.982  88.455  36.329  1.00  0.00           C  
ATOM   1808  CE1 TYR A 127      58.599  89.304  37.357  1.00  0.00           C  
ATOM   1809  CE2 TYR A 127      59.976  87.544  36.560  1.00  0.00           C  
ATOM   1810  CZ  TYR A 127      58.785  87.959  37.114  1.00  0.00           C  
ATOM   1811  OH  TYR A 127      57.819  86.956  37.284  1.00  0.00           O  
ATOM   1812  HN  TYR A 127      64.204  91.860  35.767  1.00  0.00           H  
ATOM   1813  HA  TYR A 127      63.027  89.406  34.922  1.00  0.00           H  
ATOM   1814  HB1 TYR A 127      61.787  91.670  36.515  1.00  0.00           H  
ATOM   1815  HB2 TYR A 127      62.780  90.423  37.314  1.00  0.00           H  
ATOM   1816  HD1 TYR A 127      59.558  91.217  37.391  1.00  0.00           H  
ATOM   1817  HD2 TYR A 127      61.916  88.026  36.028  1.00  0.00           H  
ATOM   1818  HE1 TYR A 127      57.615  89.621  37.673  1.00  0.00           H  
ATOM   1819  HE2 TYR A 127      60.135  86.508  36.266  1.00  0.00           H  
ATOM   1820  HH  TYR A 127      58.234  86.195  37.687  1.00  0.00           H  
ATOM   1821  N   LEU A 128      61.949  92.160  33.637  1.00  0.00           N  
ATOM   1822  CA  LEU A 128      60.911  92.686  32.801  1.00  0.00           C  
ATOM   1823  C   LEU A 128      61.345  92.754  31.373  1.00  0.00           C  
ATOM   1824  O   LEU A 128      60.650  92.324  30.459  1.00  0.00           O  
ATOM   1825  CB  LEU A 128      60.533  94.105  33.252  1.00  0.00           C  
ATOM   1826  CG  LEU A 128      59.392  94.696  32.416  1.00  0.00           C  
ATOM   1827  CD1 LEU A 128      58.968  96.094  32.908  1.00  0.00           C  
ATOM   1828  CD2 LEU A 128      58.104  93.847  32.381  1.00  0.00           C  
ATOM   1829  HN  LEU A 128      62.580  92.791  34.078  1.00  0.00           H  
ATOM   1830  HA  LEU A 128      60.033  92.052  32.792  1.00  0.00           H  
ATOM   1831  HB1 LEU A 128      61.467  94.719  33.283  1.00  0.00           H  
ATOM   1832  HB2 LEU A 128      60.270  94.099  34.333  1.00  0.00           H  
ATOM   1833  HG  LEU A 128      59.688  94.826  31.358  1.00  0.00           H  
ATOM   1834 1HD1 LEU A 128      58.092  96.359  32.283  1.00  0.00           H  
ATOM   1835 2HD1 LEU A 128      59.823  96.783  32.743  1.00  0.00           H  
ATOM   1836 3HD1 LEU A 128      58.593  96.202  33.949  1.00  0.00           H  
ATOM   1837 1HD2 LEU A 128      57.308  94.249  31.715  1.00  0.00           H  
ATOM   1838 2HD2 LEU A 128      58.400  92.834  32.051  1.00  0.00           H  
ATOM   1839 3HD2 LEU A 128      57.603  93.811  33.368  1.00  0.00           H  
ATOM   1840  N   ALA A 129      62.621  93.130  31.196  1.00  0.00           N  
ATOM   1841  CA  ALA A 129      63.230  93.267  29.900  1.00  0.00           C  
ATOM   1842  C   ALA A 129      63.342  91.983  29.140  1.00  0.00           C  
ATOM   1843  O   ALA A 129      63.185  91.957  27.921  1.00  0.00           O  
ATOM   1844  CB  ALA A 129      64.572  94.003  29.930  1.00  0.00           C  
ATOM   1845  HN  ALA A 129      63.120  93.533  31.951  1.00  0.00           H  
ATOM   1846  HA  ALA A 129      62.618  93.911  29.278  1.00  0.00           H  
ATOM   1847  HB1 ALA A 129      64.957  94.175  28.906  1.00  0.00           H  
ATOM   1848  HB2 ALA A 129      65.338  93.479  30.549  1.00  0.00           H  
ATOM   1849  HB3 ALA A 129      64.378  95.020  30.325  1.00  0.00           H  
ATOM   1850  N   VAL A 130      63.669  90.876  29.832  1.00  0.00           N  
ATOM   1851  CA  VAL A 130      63.636  89.660  29.074  1.00  0.00           C  
ATOM   1852  C   VAL A 130      62.279  89.096  28.826  1.00  0.00           C  
ATOM   1853  O   VAL A 130      61.952  88.527  27.789  1.00  0.00           O  
ATOM   1854  CB  VAL A 130      64.495  88.565  29.612  1.00  0.00           C  
ATOM   1855  CG1 VAL A 130      65.973  88.980  29.574  1.00  0.00           C  
ATOM   1856  CG2 VAL A 130      64.032  88.130  31.011  1.00  0.00           C  
ATOM   1857  HN  VAL A 130      63.746  90.791  30.820  1.00  0.00           H  
ATOM   1858  HA  VAL A 130      64.090  89.847  28.107  1.00  0.00           H  
ATOM   1859  HB  VAL A 130      64.461  87.594  29.059  1.00  0.00           H  
ATOM   1860 1HG1 VAL A 130      66.169  89.763  30.340  1.00  0.00           H  
ATOM   1861 2HG1 VAL A 130      66.593  88.085  29.796  1.00  0.00           H  
ATOM   1862 3HG1 VAL A 130      66.253  89.322  28.549  1.00  0.00           H  
ATOM   1863 1HG2 VAL A 130      63.842  88.994  31.673  1.00  0.00           H  
ATOM   1864 2HG2 VAL A 130      64.719  87.419  31.524  1.00  0.00           H  
ATOM   1865 3HG2 VAL A 130      63.061  87.596  31.027  1.00  0.00           H  
ATOM   1866  N   VAL A 131      61.348  89.231  29.792  1.00  0.00           N  
ATOM   1867  CA  VAL A 131      60.198  88.389  29.770  1.00  0.00           C  
ATOM   1868  C   VAL A 131      59.093  89.007  28.982  1.00  0.00           C  
ATOM   1869  O   VAL A 131      58.213  88.339  28.427  1.00  0.00           O  
ATOM   1870  CB  VAL A 131      59.802  88.089  31.186  1.00  0.00           C  
ATOM   1871  CG1 VAL A 131      59.378  86.629  31.461  1.00  0.00           C  
ATOM   1872  CG2 VAL A 131      58.772  89.099  31.709  1.00  0.00           C  
ATOM   1873  HN  VAL A 131      61.597  89.795  30.576  1.00  0.00           H  
ATOM   1874  HA  VAL A 131      60.451  87.442  29.328  1.00  0.00           H  
ATOM   1875  HB  VAL A 131      60.745  88.229  31.761  1.00  0.00           H  
ATOM   1876 1HG1 VAL A 131      59.283  86.318  32.521  1.00  0.00           H  
ATOM   1877 2HG1 VAL A 131      60.153  85.933  31.050  1.00  0.00           H  
ATOM   1878 3HG1 VAL A 131      58.419  86.448  30.935  1.00  0.00           H  
ATOM   1879 1HG2 VAL A 131      58.608  88.934  32.795  1.00  0.00           H  
ATOM   1880 2HG2 VAL A 131      59.017  90.173  31.552  1.00  0.00           H  
ATOM   1881 3HG2 VAL A 131      57.757  89.013  31.260  1.00  0.00           H  
ATOM   1882  N   HIS A 132      59.111  90.329  28.758  1.00  0.00           N  
ATOM   1883  CA  HIS A 132      58.183  91.002  27.897  1.00  0.00           C  
ATOM   1884  C   HIS A 132      58.855  92.209  27.343  1.00  0.00           C  
ATOM   1885  O   HIS A 132      58.463  93.358  27.567  1.00  0.00           O  
ATOM   1886  CB  HIS A 132      56.928  91.528  28.617  1.00  0.00           C  
ATOM   1887  CG  HIS A 132      56.072  90.460  29.219  1.00  0.00           C  
ATOM   1888  CD2 HIS A 132      54.981  89.823  28.722  1.00  0.00           C  
ATOM   1889  ND1 HIS A 132      56.062  90.398  30.598  1.00  0.00           N  
ATOM   1890  CE1 HIS A 132      54.973  89.726  30.929  1.00  0.00           C  
ATOM   1891  NE2 HIS A 132      54.281  89.356  29.813  1.00  0.00           N  
ATOM   1892  HN  HIS A 132      59.725  90.905  29.289  1.00  0.00           H  
ATOM   1893  HA  HIS A 132      57.960  90.395  27.033  1.00  0.00           H  
ATOM   1894  HB1 HIS A 132      56.339  92.013  27.812  1.00  0.00           H  
ATOM   1895  HB2 HIS A 132      57.112  92.281  29.403  1.00  0.00           H  
ATOM   1896  HD2 HIS A 132      54.589  89.801  27.710  1.00  0.00           H  
ATOM   1897  HE1 HIS A 132      54.768  89.473  31.969  1.00  0.00           H  
ATOM   1898  HE2 HIS A 132      53.498  88.737  29.874  1.00  0.00           H  
ATOM   1899  N   ALA A 133      59.934  92.008  26.576  1.00  0.00           N  
ATOM   1900  CA  ALA A 133      60.888  92.975  26.149  1.00  0.00           C  
ATOM   1901  C   ALA A 133      60.402  94.115  25.319  1.00  0.00           C  
ATOM   1902  O   ALA A 133      60.978  95.207  25.312  1.00  0.00           O  
ATOM   1903  CB  ALA A 133      61.918  92.184  25.317  1.00  0.00           C  
ATOM   1904  HN  ALA A 133      60.147  91.046  26.439  1.00  0.00           H  
ATOM   1905  HA  ALA A 133      61.406  93.416  26.990  1.00  0.00           H  
ATOM   1906  HB1 ALA A 133      62.804  92.846  25.234  1.00  0.00           H  
ATOM   1907  HB2 ALA A 133      62.259  91.285  25.875  1.00  0.00           H  
ATOM   1908  HB3 ALA A 133      61.603  91.787  24.329  1.00  0.00           H  
ATOM   1909  N   VAL A 134      59.279  93.941  24.599  1.00  0.00           N  
ATOM   1910  CA  VAL A 134      58.645  94.879  23.733  1.00  0.00           C  
ATOM   1911  C   VAL A 134      57.575  95.619  24.460  1.00  0.00           C  
ATOM   1912  O   VAL A 134      57.099  96.622  23.930  1.00  0.00           O  
ATOM   1913  CB  VAL A 134      58.221  94.239  22.445  1.00  0.00           C  
ATOM   1914  CG1 VAL A 134      58.323  95.358  21.397  1.00  0.00           C  
ATOM   1915  CG2 VAL A 134      56.781  93.704  22.503  1.00  0.00           C  
ATOM   1916  HN  VAL A 134      58.959  92.996  24.527  1.00  0.00           H  
ATOM   1917  HA  VAL A 134      59.340  95.681  23.488  1.00  0.00           H  
ATOM   1918  HB  VAL A 134      58.951  93.450  22.168  1.00  0.00           H  
ATOM   1919 1HG1 VAL A 134      57.939  95.090  20.390  1.00  0.00           H  
ATOM   1920 2HG1 VAL A 134      59.405  95.554  21.222  1.00  0.00           H  
ATOM   1921 3HG1 VAL A 134      57.829  96.324  21.669  1.00  0.00           H  
ATOM   1922 1HG2 VAL A 134      56.671  92.899  23.264  1.00  0.00           H  
ATOM   1923 2HG2 VAL A 134      56.379  93.365  21.531  1.00  0.00           H  
ATOM   1924 3HG2 VAL A 134      56.098  94.555  22.736  1.00  0.00           H  
ATOM   1925  N   PHE A 135      57.133  95.227  25.660  1.00  0.00           N  
ATOM   1926  CA  PHE A 135      56.345  95.996  26.575  1.00  0.00           C  
ATOM   1927  C   PHE A 135      57.279  96.717  27.495  1.00  0.00           C  
ATOM   1928  O   PHE A 135      56.973  97.832  27.900  1.00  0.00           O  
ATOM   1929  CB  PHE A 135      55.367  95.107  27.374  1.00  0.00           C  
ATOM   1930  CG  PHE A 135      54.928  95.718  28.665  1.00  0.00           C  
ATOM   1931  CD1 PHE A 135      53.974  96.700  28.769  1.00  0.00           C  
ATOM   1932  CD2 PHE A 135      55.457  95.209  29.823  1.00  0.00           C  
ATOM   1933  CE1 PHE A 135      53.694  97.332  29.964  1.00  0.00           C  
ATOM   1934  CE2 PHE A 135      55.247  95.861  31.012  1.00  0.00           C  
ATOM   1935  CZ  PHE A 135      54.330  96.886  31.092  1.00  0.00           C  
ATOM   1936  HN  PHE A 135      57.412  94.324  26.013  1.00  0.00           H  
ATOM   1937  HA  PHE A 135      55.788  96.778  26.091  1.00  0.00           H  
ATOM   1938  HB1 PHE A 135      54.454  94.873  26.804  1.00  0.00           H  
ATOM   1939  HB2 PHE A 135      55.945  94.193  27.615  1.00  0.00           H  
ATOM   1940  HD1 PHE A 135      53.498  97.053  27.863  1.00  0.00           H  
ATOM   1941  HD2 PHE A 135      56.265  94.487  29.810  1.00  0.00           H  
ATOM   1942  HE1 PHE A 135      53.032  98.177  30.073  1.00  0.00           H  
ATOM   1943  HE2 PHE A 135      55.720  95.499  31.917  1.00  0.00           H  
ATOM   1944  HZ  PHE A 135      54.089  97.339  32.042  1.00  0.00           H  
ATOM   1945  N   ALA A 136      58.492  96.171  27.715  1.00  0.00           N  
ATOM   1946  CA  ALA A 136      59.505  96.818  28.481  1.00  0.00           C  
ATOM   1947  C   ALA A 136      60.041  98.009  27.774  1.00  0.00           C  
ATOM   1948  O   ALA A 136      60.519  98.958  28.393  1.00  0.00           O  
ATOM   1949  CB  ALA A 136      60.591  95.762  28.727  1.00  0.00           C  
ATOM   1950  HN  ALA A 136      58.735  95.283  27.350  1.00  0.00           H  
ATOM   1951  HA  ALA A 136      59.031  97.160  29.393  1.00  0.00           H  
ATOM   1952  HB1 ALA A 136      61.385  96.029  29.465  1.00  0.00           H  
ATOM   1953  HB2 ALA A 136      60.124  94.894  29.241  1.00  0.00           H  
ATOM   1954  HB3 ALA A 136      61.120  95.532  27.787  1.00  0.00           H  
ATOM   1955  N   LEU A 137      60.054  98.046  26.421  1.00  0.00           N  
ATOM   1956  CA  LEU A 137      60.256  99.280  25.725  1.00  0.00           C  
ATOM   1957  C   LEU A 137      59.323 100.379  26.077  1.00  0.00           C  
ATOM   1958  O   LEU A 137      59.753 101.509  26.279  1.00  0.00           O  
ATOM   1959  CB  LEU A 137      60.209  98.895  24.237  1.00  0.00           C  
ATOM   1960  CG  LEU A 137      60.626  99.974  23.216  1.00  0.00           C  
ATOM   1961  CD1 LEU A 137      59.437 100.793  22.712  1.00  0.00           C  
ATOM   1962  CD2 LEU A 137      61.825 100.810  23.698  1.00  0.00           C  
ATOM   1963  HN  LEU A 137      59.758  97.239  25.923  1.00  0.00           H  
ATOM   1964  HA  LEU A 137      61.239  99.633  26.021  1.00  0.00           H  
ATOM   1965  HB1 LEU A 137      59.243  98.433  23.926  1.00  0.00           H  
ATOM   1966  HB2 LEU A 137      60.995  98.125  24.138  1.00  0.00           H  
ATOM   1967  HG  LEU A 137      60.953  99.404  22.325  1.00  0.00           H  
ATOM   1968 1HD1 LEU A 137      59.794 101.548  21.976  1.00  0.00           H  
ATOM   1969 2HD1 LEU A 137      58.777 100.086  22.159  1.00  0.00           H  
ATOM   1970 3HD1 LEU A 137      58.899 101.412  23.462  1.00  0.00           H  
ATOM   1971 1HD2 LEU A 137      62.009 101.697  23.048  1.00  0.00           H  
ATOM   1972 2HD2 LEU A 137      61.716 101.137  24.755  1.00  0.00           H  
ATOM   1973 3HD2 LEU A 137      62.743 100.216  23.518  1.00  0.00           H  
ATOM   1974  N   LYS A 138      58.017 100.053  26.156  1.00  0.00           N  
ATOM   1975  CA  LYS A 138      57.021 100.911  26.715  1.00  0.00           C  
ATOM   1976  C   LYS A 138      57.186 101.219  28.164  1.00  0.00           C  
ATOM   1977  O   LYS A 138      57.047 102.389  28.530  1.00  0.00           O  
ATOM   1978  CB  LYS A 138      55.625 100.463  26.257  1.00  0.00           C  
ATOM   1979  CG  LYS A 138      54.575 101.549  26.472  1.00  0.00           C  
ATOM   1980  CD  LYS A 138      53.224 101.244  25.805  1.00  0.00           C  
ATOM   1981  CE  LYS A 138      52.415 100.044  26.305  1.00  0.00           C  
ATOM   1982  NZ  LYS A 138      51.215 100.003  25.442  1.00  0.00           N1+
ATOM   1983  HN  LYS A 138      57.681  99.151  25.906  1.00  0.00           H  
ATOM   1984  HA  LYS A 138      57.156 101.863  26.218  1.00  0.00           H  
ATOM   1985  HB1 LYS A 138      55.715 100.304  25.163  1.00  0.00           H  
ATOM   1986  HB2 LYS A 138      55.349  99.478  26.693  1.00  0.00           H  
ATOM   1987  HG1 LYS A 138      54.924 102.535  26.120  1.00  0.00           H  
ATOM   1988  HG2 LYS A 138      54.389 101.676  27.567  1.00  0.00           H  
ATOM   1989  HD1 LYS A 138      52.687 102.188  26.002  1.00  0.00           H  
ATOM   1990  HD2 LYS A 138      53.399 101.141  24.718  1.00  0.00           H  
ATOM   1991  HE1 LYS A 138      52.041 100.205  27.335  1.00  0.00           H  
ATOM   1992  HE2 LYS A 138      53.058  99.139  26.222  1.00  0.00           H  
ATOM   1993  HZ1 LYS A 138      51.498  99.803  24.464  1.00  0.00           H  
ATOM   1994  HZ2 LYS A 138      50.649 100.878  25.359  1.00  0.00           H  
ATOM   1995  HZ3 LYS A 138      50.570  99.253  25.756  1.00  0.00           H  
ATOM   1996  N   ALA A 139      57.533 100.247  29.024  1.00  0.00           N  
ATOM   1997  CA  ALA A 139      57.837 100.389  30.412  1.00  0.00           C  
ATOM   1998  C   ALA A 139      59.272 100.263  30.793  1.00  0.00           C  
ATOM   1999  O   ALA A 139      59.756  99.285  31.357  1.00  0.00           O  
ATOM   2000  CB  ALA A 139      56.956  99.397  31.194  1.00  0.00           C  
ATOM   2001  HN  ALA A 139      57.475  99.332  28.637  1.00  0.00           H  
ATOM   2002  HA  ALA A 139      57.554 101.389  30.724  1.00  0.00           H  
ATOM   2003  HB1 ALA A 139      55.941  99.847  31.216  1.00  0.00           H  
ATOM   2004  HB2 ALA A 139      57.279  99.155  32.229  1.00  0.00           H  
ATOM   2005  HB3 ALA A 139      56.886  98.426  30.662  1.00  0.00           H  
ATOM   2006  N   ARG A 140      60.012 101.332  30.458  1.00  0.00           N  
ATOM   2007  CA  ARG A 140      61.397 101.476  30.820  1.00  0.00           C  
ATOM   2008  C   ARG A 140      61.784 102.888  31.077  1.00  0.00           C  
ATOM   2009  O   ARG A 140      62.957 103.263  31.046  1.00  0.00           O  
ATOM   2010  CB  ARG A 140      62.419 100.836  29.871  1.00  0.00           C  
ATOM   2011  CG  ARG A 140      62.979  99.563  30.517  1.00  0.00           C  
ATOM   2012  CD  ARG A 140      64.007  98.747  29.734  1.00  0.00           C  
ATOM   2013  NE  ARG A 140      65.154  99.581  29.278  1.00  0.00           N  
ATOM   2014  CZ  ARG A 140      66.344  99.675  29.942  1.00  0.00           C  
ATOM   2015  NH1 ARG A 140      66.728  99.115  31.133  1.00  0.00           N1+
ATOM   2016  NH2 ARG A 140      67.382 100.336  29.348  1.00  0.00           N  
ATOM   2017  HN  ARG A 140      59.651 102.032  29.848  1.00  0.00           H  
ATOM   2018  HA  ARG A 140      61.455 101.009  31.785  1.00  0.00           H  
ATOM   2019  HB1 ARG A 140      63.290 101.450  29.561  1.00  0.00           H  
ATOM   2020  HB2 ARG A 140      61.963 100.642  28.878  1.00  0.00           H  
ATOM   2021  HG1 ARG A 140      63.490  99.794  31.479  1.00  0.00           H  
ATOM   2022  HG2 ARG A 140      62.162  98.847  30.718  1.00  0.00           H  
ATOM   2023  HD1 ARG A 140      63.472  98.314  28.868  1.00  0.00           H  
ATOM   2024  HD2 ARG A 140      64.402  97.892  30.316  1.00  0.00           H  
ATOM   2025  HE  ARG A 140      65.134  99.968  28.361  1.00  0.00           H  
ATOM   2026 1HH1 ARG A 140      67.582  99.425  31.533  1.00  0.00           H  
ATOM   2027 2HH1 ARG A 140      66.093  98.591  31.697  1.00  0.00           H  
ATOM   2028 1HH2 ARG A 140      68.258  99.908  29.572  1.00  0.00           H  
ATOM   2029 2HH2 ARG A 140      67.182 100.887  28.536  1.00  0.00           H  
ATOM   2030  N   THR A 141      60.804 103.661  31.593  1.00  0.00           N  
ATOM   2031  CA  THR A 141      61.029 105.055  31.810  1.00  0.00           C  
ATOM   2032  C   THR A 141      61.832 105.252  33.040  1.00  0.00           C  
ATOM   2033  O   THR A 141      61.723 104.442  33.969  1.00  0.00           O  
ATOM   2034  CB  THR A 141      59.829 105.952  31.747  1.00  0.00           C  
ATOM   2035  CG2 THR A 141      58.814 105.402  30.735  1.00  0.00           C  
ATOM   2036  OG1 THR A 141      59.191 106.296  32.973  1.00  0.00           O  
ATOM   2037  HN  THR A 141      59.890 103.304  31.784  1.00  0.00           H  
ATOM   2038  HA  THR A 141      61.678 105.355  30.998  1.00  0.00           H  
ATOM   2039  HB  THR A 141      60.173 106.933  31.354  1.00  0.00           H  
ATOM   2040  HG1 THR A 141      58.689 105.525  33.241  1.00  0.00           H  
ATOM   2041 1HG2 THR A 141      58.222 104.579  31.199  1.00  0.00           H  
ATOM   2042 2HG2 THR A 141      59.396 104.966  29.900  1.00  0.00           H  
ATOM   2043 3HG2 THR A 141      58.197 106.236  30.352  1.00  0.00           H  
ATOM   2044  N   VAL A 142      62.649 106.319  33.149  1.00  0.00           N  
ATOM   2045  CA  VAL A 142      63.211 106.718  34.403  1.00  0.00           C  
ATOM   2046  C   VAL A 142      62.303 106.976  35.554  1.00  0.00           C  
ATOM   2047  O   VAL A 142      62.773 107.100  36.678  1.00  0.00           O  
ATOM   2048  CB  VAL A 142      64.072 107.945  34.221  1.00  0.00           C  
ATOM   2049  CG1 VAL A 142      65.284 107.595  33.356  1.00  0.00           C  
ATOM   2050  CG2 VAL A 142      63.311 109.166  33.699  1.00  0.00           C  
ATOM   2051  HN  VAL A 142      62.804 106.922  32.369  1.00  0.00           H  
ATOM   2052  HA  VAL A 142      63.854 105.905  34.687  1.00  0.00           H  
ATOM   2053  HB  VAL A 142      64.550 108.154  35.200  1.00  0.00           H  
ATOM   2054 1HG1 VAL A 142      65.901 106.784  33.817  1.00  0.00           H  
ATOM   2055 2HG1 VAL A 142      65.952 108.468  33.228  1.00  0.00           H  
ATOM   2056 3HG1 VAL A 142      65.033 107.233  32.334  1.00  0.00           H  
ATOM   2057 1HG2 VAL A 142      62.334 109.370  34.193  1.00  0.00           H  
ATOM   2058 2HG2 VAL A 142      63.172 109.133  32.601  1.00  0.00           H  
ATOM   2059 3HG2 VAL A 142      63.927 110.084  33.828  1.00  0.00           H  
ATOM   2060  N   THR A 143      61.012 107.157  35.226  1.00  0.00           N  
ATOM   2061  CA  THR A 143      60.012 107.461  36.201  1.00  0.00           C  
ATOM   2062  C   THR A 143      59.717 106.360  37.151  1.00  0.00           C  
ATOM   2063  O   THR A 143      59.655 106.583  38.365  1.00  0.00           O  
ATOM   2064  CB  THR A 143      58.725 108.018  35.666  1.00  0.00           C  
ATOM   2065  CG2 THR A 143      58.219 109.115  36.613  1.00  0.00           C  
ATOM   2066  OG1 THR A 143      58.914 108.595  34.374  1.00  0.00           O  
ATOM   2067  HN  THR A 143      60.734 107.040  34.269  1.00  0.00           H  
ATOM   2068  HA  THR A 143      60.423 108.241  36.830  1.00  0.00           H  
ATOM   2069  HB  THR A 143      57.978 107.222  35.472  1.00  0.00           H  
ATOM   2070  HG1 THR A 143      58.984 107.810  33.836  1.00  0.00           H  
ATOM   2071 1HG2 THR A 143      58.976 109.912  36.773  1.00  0.00           H  
ATOM   2072 2HG2 THR A 143      57.870 108.665  37.563  1.00  0.00           H  
ATOM   2073 3HG2 THR A 143      57.355 109.655  36.174  1.00  0.00           H  
ATOM   2074  N   PHE A 144      59.671 105.101  36.674  1.00  0.00           N  
ATOM   2075  CA  PHE A 144      59.636 104.062  37.655  1.00  0.00           C  
ATOM   2076  C   PHE A 144      60.929 103.907  38.380  1.00  0.00           C  
ATOM   2077  O   PHE A 144      60.931 103.471  39.536  1.00  0.00           O  
ATOM   2078  CB  PHE A 144      58.980 102.714  37.299  1.00  0.00           C  
ATOM   2079  CG  PHE A 144      59.658 101.725  36.406  1.00  0.00           C  
ATOM   2080  CD1 PHE A 144      60.103 100.534  36.910  1.00  0.00           C  
ATOM   2081  CD2 PHE A 144      59.442 101.878  35.058  1.00  0.00           C  
ATOM   2082  CE1 PHE A 144      60.392  99.450  36.115  1.00  0.00           C  
ATOM   2083  CE2 PHE A 144      59.646 100.780  34.253  1.00  0.00           C  
ATOM   2084  CZ  PHE A 144      60.131  99.596  34.768  1.00  0.00           C  
ATOM   2085  HN  PHE A 144      59.562 104.888  35.714  1.00  0.00           H  
ATOM   2086  HA  PHE A 144      58.898 104.335  38.399  1.00  0.00           H  
ATOM   2087  HB1 PHE A 144      58.767 102.167  38.244  1.00  0.00           H  
ATOM   2088  HB2 PHE A 144      57.949 102.939  36.955  1.00  0.00           H  
ATOM   2089  HD1 PHE A 144      60.233 100.456  37.980  1.00  0.00           H  
ATOM   2090  HD2 PHE A 144      59.107 102.814  34.644  1.00  0.00           H  
ATOM   2091  HE1 PHE A 144      60.833  98.554  36.516  1.00  0.00           H  
ATOM   2092  HE2 PHE A 144      59.501 100.842  33.185  1.00  0.00           H  
ATOM   2093  HZ  PHE A 144      60.349  98.789  34.076  1.00  0.00           H  
ATOM   2094  N   GLY A 145      62.051 104.220  37.717  1.00  0.00           N  
ATOM   2095  CA  GLY A 145      63.333 104.352  38.329  1.00  0.00           C  
ATOM   2096  C   GLY A 145      63.370 105.310  39.472  1.00  0.00           C  
ATOM   2097  O   GLY A 145      64.037 104.993  40.456  1.00  0.00           O  
ATOM   2098  HN  GLY A 145      61.971 104.431  36.743  1.00  0.00           H  
ATOM   2099  HA1 GLY A 145      63.999 104.746  37.583  1.00  0.00           H  
ATOM   2100  HA2 GLY A 145      63.665 103.365  38.619  1.00  0.00           H  
ATOM   2101  N   VAL A 146      62.758 106.498  39.344  1.00  0.00           N  
ATOM   2102  CA  VAL A 146      62.912 107.563  40.293  1.00  0.00           C  
ATOM   2103  C   VAL A 146      61.957 107.489  41.427  1.00  0.00           C  
ATOM   2104  O   VAL A 146      62.164 107.962  42.546  1.00  0.00           O  
ATOM   2105  CB  VAL A 146      62.858 108.871  39.558  1.00  0.00           C  
ATOM   2106  CG1 VAL A 146      63.791 109.830  40.311  1.00  0.00           C  
ATOM   2107  CG2 VAL A 146      61.442 109.458  39.385  1.00  0.00           C  
ATOM   2108  HN  VAL A 146      62.286 106.698  38.483  1.00  0.00           H  
ATOM   2109  HA  VAL A 146      63.912 107.500  40.697  1.00  0.00           H  
ATOM   2110  HB  VAL A 146      63.254 108.745  38.529  1.00  0.00           H  
ATOM   2111 1HG1 VAL A 146      64.877 109.664  40.162  1.00  0.00           H  
ATOM   2112 2HG1 VAL A 146      63.539 110.869  39.986  1.00  0.00           H  
ATOM   2113 3HG1 VAL A 146      63.502 109.781  41.382  1.00  0.00           H  
ATOM   2114 1HG2 VAL A 146      60.980 109.587  40.381  1.00  0.00           H  
ATOM   2115 2HG2 VAL A 146      61.373 110.417  38.832  1.00  0.00           H  
ATOM   2116 3HG2 VAL A 146      60.781 108.714  38.889  1.00  0.00           H  
ATOM   2117  N   VAL A 147      60.816 106.812  41.201  1.00  0.00           N  
ATOM   2118  CA  VAL A 147      60.005 106.349  42.284  1.00  0.00           C  
ATOM   2119  C   VAL A 147      60.698 105.275  43.055  1.00  0.00           C  
ATOM   2120  O   VAL A 147      60.716 105.260  44.286  1.00  0.00           O  
ATOM   2121  CB  VAL A 147      58.563 106.046  42.015  1.00  0.00           C  
ATOM   2122  CG1 VAL A 147      57.850 105.658  43.317  1.00  0.00           C  
ATOM   2123  CG2 VAL A 147      58.449 104.879  41.015  1.00  0.00           C  
ATOM   2124  HN  VAL A 147      60.436 106.616  40.302  1.00  0.00           H  
ATOM   2125  HA  VAL A 147      59.932 107.184  42.960  1.00  0.00           H  
ATOM   2126  HB  VAL A 147      58.120 106.957  41.564  1.00  0.00           H  
ATOM   2127 1HG1 VAL A 147      58.227 104.760  43.853  1.00  0.00           H  
ATOM   2128 2HG1 VAL A 147      58.027 106.507  44.006  1.00  0.00           H  
ATOM   2129 3HG1 VAL A 147      56.760 105.533  43.094  1.00  0.00           H  
ATOM   2130 1HG2 VAL A 147      58.912 103.928  41.368  1.00  0.00           H  
ATOM   2131 2HG2 VAL A 147      58.936 105.190  40.073  1.00  0.00           H  
ATOM   2132 3HG2 VAL A 147      57.375 104.638  40.840  1.00  0.00           H  
ATOM   2133  N   THR A 148      61.429 104.388  42.357  1.00  0.00           N  
ATOM   2134  CA  THR A 148      62.165 103.343  43.004  1.00  0.00           C  
ATOM   2135  C   THR A 148      63.378 103.882  43.681  1.00  0.00           C  
ATOM   2136  O   THR A 148      63.851 103.352  44.693  1.00  0.00           O  
ATOM   2137  CB  THR A 148      62.489 102.122  42.204  1.00  0.00           C  
ATOM   2138  CG2 THR A 148      62.703 100.941  43.170  1.00  0.00           C  
ATOM   2139  OG1 THR A 148      61.486 101.640  41.328  1.00  0.00           O  
ATOM   2140  HN  THR A 148      61.337 104.468  41.361  1.00  0.00           H  
ATOM   2141  HA  THR A 148      61.483 103.016  43.778  1.00  0.00           H  
ATOM   2142  HB  THR A 148      63.378 102.380  41.579  1.00  0.00           H  
ATOM   2143  HG1 THR A 148      61.413 102.277  40.622  1.00  0.00           H  
ATOM   2144 1HG2 THR A 148      63.539 101.027  43.894  1.00  0.00           H  
ATOM   2145 2HG2 THR A 148      61.745 100.797  43.721  1.00  0.00           H  
ATOM   2146 3HG2 THR A 148      62.898 100.029  42.561  1.00  0.00           H  
ATOM   2147  N   SER A 149      63.903 105.024  43.201  1.00  0.00           N  
ATOM   2148  CA  SER A 149      65.035 105.672  43.774  1.00  0.00           C  
ATOM   2149  C   SER A 149      64.775 106.012  45.205  1.00  0.00           C  
ATOM   2150  O   SER A 149      65.583 105.765  46.097  1.00  0.00           O  
ATOM   2151  CB  SER A 149      65.350 106.980  43.026  1.00  0.00           C  
ATOM   2152  OG  SER A 149      66.478 107.690  43.505  1.00  0.00           O  
ATOM   2153  HN  SER A 149      63.512 105.426  42.374  1.00  0.00           H  
ATOM   2154  HA  SER A 149      65.894 105.039  43.646  1.00  0.00           H  
ATOM   2155  HB1 SER A 149      64.497 107.686  43.017  1.00  0.00           H  
ATOM   2156  HB2 SER A 149      65.586 106.760  41.962  1.00  0.00           H  
ATOM   2157  HG1 SER A 149      67.215 107.066  43.490  1.00  0.00           H  
ATOM   2158  N   VAL A 150      63.640 106.688  45.485  1.00  0.00           N  
ATOM   2159  CA  VAL A 150      63.228 107.002  46.818  1.00  0.00           C  
ATOM   2160  C   VAL A 150      62.583 105.885  47.561  1.00  0.00           C  
ATOM   2161  O   VAL A 150      62.845 105.774  48.755  1.00  0.00           O  
ATOM   2162  CB  VAL A 150      62.336 108.205  46.819  1.00  0.00           C  
ATOM   2163  CG1 VAL A 150      62.009 108.597  48.269  1.00  0.00           C  
ATOM   2164  CG2 VAL A 150      61.011 107.972  46.073  1.00  0.00           C  
ATOM   2165  HN  VAL A 150      63.039 106.857  44.719  1.00  0.00           H  
ATOM   2166  HA  VAL A 150      64.130 107.243  47.351  1.00  0.00           H  
ATOM   2167  HB  VAL A 150      62.895 109.040  46.345  1.00  0.00           H  
ATOM   2168 1HG1 VAL A 150      61.536 109.596  48.224  1.00  0.00           H  
ATOM   2169 2HG1 VAL A 150      61.326 107.873  48.768  1.00  0.00           H  
ATOM   2170 3HG1 VAL A 150      62.945 108.664  48.854  1.00  0.00           H  
ATOM   2171 1HG2 VAL A 150      61.243 107.667  45.037  1.00  0.00           H  
ATOM   2172 2HG2 VAL A 150      60.417 108.906  46.020  1.00  0.00           H  
ATOM   2173 3HG2 VAL A 150      60.465 107.188  46.637  1.00  0.00           H  
ATOM   2174  N   ILE A 151      61.773 105.000  46.945  1.00  0.00           N  
ATOM   2175  CA  ILE A 151      60.953 104.032  47.597  1.00  0.00           C  
ATOM   2176  C   ILE A 151      61.793 103.107  48.416  1.00  0.00           C  
ATOM   2177  O   ILE A 151      61.497 102.871  49.592  1.00  0.00           O  
ATOM   2178  CB  ILE A 151      59.971 103.253  46.776  1.00  0.00           C  
ATOM   2179  CG1 ILE A 151      58.875 102.597  47.642  1.00  0.00           C  
ATOM   2180  CG2 ILE A 151      60.647 102.106  46.013  1.00  0.00           C  
ATOM   2181  CD  ILE A 151      57.687 102.106  46.808  1.00  0.00           C  
ATOM   2182  HN  ILE A 151      61.669 105.198  45.975  1.00  0.00           H  
ATOM   2183  HA  ILE A 151      60.373 104.550  48.341  1.00  0.00           H  
ATOM   2184  HB  ILE A 151      59.501 103.966  46.063  1.00  0.00           H  
ATOM   2185 1HG1 ILE A 151      58.501 103.207  48.490  1.00  0.00           H  
ATOM   2186 2HG1 ILE A 151      59.395 101.760  48.159  1.00  0.00           H  
ATOM   2187 1HG2 ILE A 151      60.032 101.849  45.119  1.00  0.00           H  
ATOM   2188 2HG2 ILE A 151      61.650 102.408  45.649  1.00  0.00           H  
ATOM   2189 3HG2 ILE A 151      60.694 101.179  46.631  1.00  0.00           H  
ATOM   2190  HD1 ILE A 151      58.087 101.349  46.094  1.00  0.00           H  
ATOM   2191  HD2 ILE A 151      57.121 102.943  46.347  1.00  0.00           H  
ATOM   2192  HD3 ILE A 151      57.004 101.537  47.463  1.00  0.00           H  
ATOM   2193  N   THR A 152      62.958 102.642  47.924  1.00  0.00           N  
ATOM   2194  CA  THR A 152      63.821 101.807  48.700  1.00  0.00           C  
ATOM   2195  C   THR A 152      64.677 102.504  49.702  1.00  0.00           C  
ATOM   2196  O   THR A 152      65.114 101.894  50.677  1.00  0.00           O  
ATOM   2197  CB  THR A 152      64.754 100.951  47.896  1.00  0.00           C  
ATOM   2198  CG2 THR A 152      63.850  99.876  47.261  1.00  0.00           C  
ATOM   2199  OG1 THR A 152      65.255 101.693  46.797  1.00  0.00           O  
ATOM   2200  HN  THR A 152      63.167 102.843  46.968  1.00  0.00           H  
ATOM   2201  HA  THR A 152      63.267 101.040  49.228  1.00  0.00           H  
ATOM   2202  HB  THR A 152      65.519 100.446  48.530  1.00  0.00           H  
ATOM   2203  HG1 THR A 152      65.988 101.173  46.463  1.00  0.00           H  
ATOM   2204 1HG2 THR A 152      63.029 100.312  46.652  1.00  0.00           H  
ATOM   2205 2HG2 THR A 152      63.328  99.238  47.994  1.00  0.00           H  
ATOM   2206 3HG2 THR A 152      64.481  99.228  46.616  1.00  0.00           H  
ATOM   2207  N   TRP A 153      65.043 103.779  49.473  1.00  0.00           N  
ATOM   2208  CA  TRP A 153      65.637 104.717  50.375  1.00  0.00           C  
ATOM   2209  C   TRP A 153      64.870 104.812  51.655  1.00  0.00           C  
ATOM   2210  O   TRP A 153      65.329 104.665  52.785  1.00  0.00           O  
ATOM   2211  CB  TRP A 153      65.826 106.116  49.755  1.00  0.00           C  
ATOM   2212  CG  TRP A 153      67.171 106.748  49.881  1.00  0.00           C  
ATOM   2213  CD1 TRP A 153      68.128 106.476  48.946  1.00  0.00           C  
ATOM   2214  CD2 TRP A 153      67.642 107.830  50.687  1.00  0.00           C  
ATOM   2215  CE2 TRP A 153      68.896 108.158  50.200  1.00  0.00           C  
ATOM   2216  CE3 TRP A 153      67.177 108.444  51.806  1.00  0.00           C  
ATOM   2217  NE1 TRP A 153      69.200 107.302  49.167  1.00  0.00           N  
ATOM   2218  CZ2 TRP A 153      69.560 109.254  50.634  1.00  0.00           C  
ATOM   2219  CZ3 TRP A 153      67.910 109.475  52.366  1.00  0.00           C  
ATOM   2220  CH2 TRP A 153      69.077 109.885  51.751  1.00  0.00           C  
ATOM   2221  HN  TRP A 153      64.765 104.100  48.567  1.00  0.00           H  
ATOM   2222  HA  TRP A 153      66.609 104.318  50.629  1.00  0.00           H  
ATOM   2223  HB1 TRP A 153      65.139 106.840  50.241  1.00  0.00           H  
ATOM   2224  HB2 TRP A 153      65.532 106.047  48.685  1.00  0.00           H  
ATOM   2225  HD1 TRP A 153      68.068 105.652  48.258  1.00  0.00           H  
ATOM   2226  HE1 TRP A 153      70.025 107.298  48.638  1.00  0.00           H  
ATOM   2227  HE3 TRP A 153      66.303 108.077  52.312  1.00  0.00           H  
ATOM   2228  HZ2 TRP A 153      70.478 109.623  50.190  1.00  0.00           H  
ATOM   2229  HZ3 TRP A 153      67.501 109.924  53.248  1.00  0.00           H  
ATOM   2230  HH2 TRP A 153      69.663 110.654  52.232  1.00  0.00           H  
ATOM   2231  N   VAL A 154      63.594 105.195  51.487  1.00  0.00           N  
ATOM   2232  CA  VAL A 154      62.678 105.399  52.567  1.00  0.00           C  
ATOM   2233  C   VAL A 154      62.350 104.195  53.380  1.00  0.00           C  
ATOM   2234  O   VAL A 154      62.224 104.228  54.599  1.00  0.00           O  
ATOM   2235  CB  VAL A 154      61.445 106.194  52.241  1.00  0.00           C  
ATOM   2236  CG1 VAL A 154      61.897 107.635  51.965  1.00  0.00           C  
ATOM   2237  CG2 VAL A 154      60.570 105.532  51.156  1.00  0.00           C  
ATOM   2238  HN  VAL A 154      63.189 105.366  50.590  1.00  0.00           H  
ATOM   2239  HA  VAL A 154      63.233 105.975  53.306  1.00  0.00           H  
ATOM   2240  HB  VAL A 154      60.757 106.302  53.109  1.00  0.00           H  
ATOM   2241 1HG1 VAL A 154      61.005 108.273  51.806  1.00  0.00           H  
ATOM   2242 2HG1 VAL A 154      62.499 108.028  52.805  1.00  0.00           H  
ATOM   2243 3HG1 VAL A 154      62.458 107.692  51.007  1.00  0.00           H  
ATOM   2244 1HG2 VAL A 154      61.107 105.246  50.225  1.00  0.00           H  
ATOM   2245 2HG2 VAL A 154      60.027 104.674  51.600  1.00  0.00           H  
ATOM   2246 3HG2 VAL A 154      59.875 106.317  50.777  1.00  0.00           H  
ATOM   2247  N   VAL A 155      62.137 103.025  52.758  1.00  0.00           N  
ATOM   2248  CA  VAL A 155      61.945 101.852  53.558  1.00  0.00           C  
ATOM   2249  C   VAL A 155      63.155 101.427  54.299  1.00  0.00           C  
ATOM   2250  O   VAL A 155      63.064 100.929  55.429  1.00  0.00           O  
ATOM   2251  CB  VAL A 155      61.360 100.697  52.804  1.00  0.00           C  
ATOM   2252  CG1 VAL A 155      59.967 101.117  52.296  1.00  0.00           C  
ATOM   2253  CG2 VAL A 155      62.234 100.154  51.663  1.00  0.00           C  
ATOM   2254  HN  VAL A 155      62.107 102.937  51.766  1.00  0.00           H  
ATOM   2255  HA  VAL A 155      61.236 102.124  54.325  1.00  0.00           H  
ATOM   2256  HB  VAL A 155      61.246  99.827  53.480  1.00  0.00           H  
ATOM   2257 1HG1 VAL A 155      59.306 101.454  53.115  1.00  0.00           H  
ATOM   2258 2HG1 VAL A 155      59.997 101.889  51.490  1.00  0.00           H  
ATOM   2259 3HG1 VAL A 155      59.475 100.206  51.889  1.00  0.00           H  
ATOM   2260 1HG2 VAL A 155      61.693  99.404  51.046  1.00  0.00           H  
ATOM   2261 2HG2 VAL A 155      63.180  99.738  52.080  1.00  0.00           H  
ATOM   2262 3HG2 VAL A 155      62.466 100.987  50.977  1.00  0.00           H  
ATOM   2263  N   ALA A 156      64.332 101.488  53.658  1.00  0.00           N  
ATOM   2264  CA  ALA A 156      65.579 101.178  54.282  1.00  0.00           C  
ATOM   2265  C   ALA A 156      66.044 102.041  55.409  1.00  0.00           C  
ATOM   2266  O   ALA A 156      66.593 101.542  56.393  1.00  0.00           O  
ATOM   2267  CB  ALA A 156      66.623 101.095  53.156  1.00  0.00           C  
ATOM   2268  HN  ALA A 156      64.418 101.761  52.699  1.00  0.00           H  
ATOM   2269  HA  ALA A 156      65.444 100.165  54.640  1.00  0.00           H  
ATOM   2270  HB1 ALA A 156      66.261 100.375  52.396  1.00  0.00           H  
ATOM   2271  HB2 ALA A 156      67.585 100.718  53.554  1.00  0.00           H  
ATOM   2272  HB3 ALA A 156      66.781 102.089  52.692  1.00  0.00           H  
ATOM   2273  N   VAL A 157      65.804 103.356  55.365  1.00  0.00           N  
ATOM   2274  CA  VAL A 157      65.984 104.170  56.534  1.00  0.00           C  
ATOM   2275  C   VAL A 157      65.029 103.805  57.625  1.00  0.00           C  
ATOM   2276  O   VAL A 157      65.380 103.763  58.795  1.00  0.00           O  
ATOM   2277  CB  VAL A 157      65.986 105.617  56.158  1.00  0.00           C  
ATOM   2278  CG1 VAL A 157      66.535 106.495  57.294  1.00  0.00           C  
ATOM   2279  CG2 VAL A 157      64.613 106.152  55.709  1.00  0.00           C  
ATOM   2280  HN  VAL A 157      65.456 103.767  54.527  1.00  0.00           H  
ATOM   2281  HA  VAL A 157      66.988 103.983  56.893  1.00  0.00           H  
ATOM   2282  HB  VAL A 157      66.672 105.824  55.308  1.00  0.00           H  
ATOM   2283 1HG1 VAL A 157      67.485 106.099  57.704  1.00  0.00           H  
ATOM   2284 2HG1 VAL A 157      65.767 106.476  58.099  1.00  0.00           H  
ATOM   2285 3HG1 VAL A 157      66.598 107.542  56.921  1.00  0.00           H  
ATOM   2286 1HG2 VAL A 157      64.719 107.229  55.434  1.00  0.00           H  
ATOM   2287 2HG2 VAL A 157      63.969 106.044  56.597  1.00  0.00           H  
ATOM   2288 3HG2 VAL A 157      64.138 105.535  54.917  1.00  0.00           H  
ATOM   2289  N   PHE A 158      63.766 103.460  57.306  1.00  0.00           N  
ATOM   2290  CA  PHE A 158      62.849 102.966  58.298  1.00  0.00           C  
ATOM   2291  C   PHE A 158      63.080 101.581  58.786  1.00  0.00           C  
ATOM   2292  O   PHE A 158      62.634 101.201  59.873  1.00  0.00           O  
ATOM   2293  CB  PHE A 158      61.405 103.148  57.813  1.00  0.00           C  
ATOM   2294  CG  PHE A 158      60.951 104.571  57.789  1.00  0.00           C  
ATOM   2295  CD1 PHE A 158      59.676 104.792  57.315  1.00  0.00           C  
ATOM   2296  CD2 PHE A 158      61.599 105.613  58.409  1.00  0.00           C  
ATOM   2297  CE1 PHE A 158      59.103 106.026  57.482  1.00  0.00           C  
ATOM   2298  CE2 PHE A 158      61.027 106.842  58.616  1.00  0.00           C  
ATOM   2299  CZ  PHE A 158      59.733 107.035  58.174  1.00  0.00           C  
ATOM   2300  HN  PHE A 158      63.424 103.435  56.375  1.00  0.00           H  
ATOM   2301  HA  PHE A 158      63.006 103.504  59.221  1.00  0.00           H  
ATOM   2302  HB1 PHE A 158      60.693 102.559  58.431  1.00  0.00           H  
ATOM   2303  HB2 PHE A 158      61.405 102.759  56.777  1.00  0.00           H  
ATOM   2304  HD1 PHE A 158      59.195 104.020  56.730  1.00  0.00           H  
ATOM   2305  HD2 PHE A 158      62.541 105.422  58.911  1.00  0.00           H  
ATOM   2306  HE1 PHE A 158      58.145 106.377  57.119  1.00  0.00           H  
ATOM   2307  HE2 PHE A 158      61.546 107.692  59.025  1.00  0.00           H  
ATOM   2308  HZ  PHE A 158      59.309 108.022  58.091  1.00  0.00           H  
ATOM   2309  N   ALA A 159      63.865 100.730  58.090  1.00  0.00           N  
ATOM   2310  CA  ALA A 159      64.379  99.523  58.645  1.00  0.00           C  
ATOM   2311  C   ALA A 159      65.496  99.760  59.611  1.00  0.00           C  
ATOM   2312  O   ALA A 159      65.770  98.995  60.530  1.00  0.00           O  
ATOM   2313  CB  ALA A 159      64.955  98.686  57.493  1.00  0.00           C  
ATOM   2314  HN  ALA A 159      64.032 100.914  57.122  1.00  0.00           H  
ATOM   2315  HA  ALA A 159      63.552  99.036  59.135  1.00  0.00           H  
ATOM   2316  HB1 ALA A 159      64.147  98.625  56.734  1.00  0.00           H  
ATOM   2317  HB2 ALA A 159      65.935  99.011  57.076  1.00  0.00           H  
ATOM   2318  HB3 ALA A 159      65.168  97.639  57.806  1.00  0.00           H  
ATOM   2319  N   SER A 160      66.225 100.874  59.394  1.00  0.00           N  
ATOM   2320  CA  SER A 160      67.361 101.326  60.140  1.00  0.00           C  
ATOM   2321  C   SER A 160      67.008 102.095  61.362  1.00  0.00           C  
ATOM   2322  O   SER A 160      67.828 102.243  62.271  1.00  0.00           O  
ATOM   2323  CB  SER A 160      68.284 102.119  59.202  1.00  0.00           C  
ATOM   2324  OG  SER A 160      69.491 102.483  59.848  1.00  0.00           O  
ATOM   2325  HN  SER A 160      66.033 101.442  58.592  1.00  0.00           H  
ATOM   2326  HA  SER A 160      67.859 100.455  60.530  1.00  0.00           H  
ATOM   2327  HB1 SER A 160      68.505 101.488  58.310  1.00  0.00           H  
ATOM   2328  HB2 SER A 160      67.722 102.999  58.812  1.00  0.00           H  
ATOM   2329  HG1 SER A 160      69.225 103.004  60.606  1.00  0.00           H  
ATOM   2330  N   LEU A 161      65.792 102.640  61.513  1.00  0.00           N  
ATOM   2331  CA  LEU A 161      65.584 103.476  62.652  1.00  0.00           C  
ATOM   2332  C   LEU A 161      65.561 102.993  64.062  1.00  0.00           C  
ATOM   2333  O   LEU A 161      66.335 103.558  64.840  1.00  0.00           O  
ATOM   2334  CB  LEU A 161      64.430 104.477  62.448  1.00  0.00           C  
ATOM   2335  CG  LEU A 161      64.639 105.601  61.421  1.00  0.00           C  
ATOM   2336  CD1 LEU A 161      63.564 106.669  61.704  1.00  0.00           C  
ATOM   2337  CD2 LEU A 161      66.002 106.297  61.480  1.00  0.00           C  
ATOM   2338  HN  LEU A 161      65.122 102.575  60.777  1.00  0.00           H  
ATOM   2339  HA  LEU A 161      66.463 104.095  62.711  1.00  0.00           H  
ATOM   2340  HB1 LEU A 161      64.099 104.992  63.372  1.00  0.00           H  
ATOM   2341  HB2 LEU A 161      63.553 103.858  62.144  1.00  0.00           H  
ATOM   2342  HG  LEU A 161      64.391 105.206  60.404  1.00  0.00           H  
ATOM   2343 1HD1 LEU A 161      62.543 106.241  61.775  1.00  0.00           H  
ATOM   2344 2HD1 LEU A 161      63.647 107.316  60.805  1.00  0.00           H  
ATOM   2345 3HD1 LEU A 161      63.779 107.252  62.628  1.00  0.00           H  
ATOM   2346 1HD2 LEU A 161      66.855 105.582  61.466  1.00  0.00           H  
ATOM   2347 2HD2 LEU A 161      66.108 106.987  60.614  1.00  0.00           H  
ATOM   2348 3HD2 LEU A 161      66.001 106.829  62.459  1.00  0.00           H  
ATOM   2349  N   PRO A 162      64.889 102.011  64.583  1.00  0.00           N  
ATOM   2350  CA  PRO A 162      65.285 101.501  65.864  1.00  0.00           C  
ATOM   2351  C   PRO A 162      66.597 100.809  65.953  1.00  0.00           C  
ATOM   2352  O   PRO A 162      66.955 100.240  66.981  1.00  0.00           O  
ATOM   2353  CB  PRO A 162      64.111 100.624  66.309  1.00  0.00           C  
ATOM   2354  CG  PRO A 162      62.867 101.365  65.807  1.00  0.00           C  
ATOM   2355  CD  PRO A 162      63.440 101.906  64.480  1.00  0.00           C  
ATOM   2356  HA  PRO A 162      65.329 102.317  66.576  1.00  0.00           H  
ATOM   2357  HB1 PRO A 162      64.168 100.514  67.416  1.00  0.00           H  
ATOM   2358  HB2 PRO A 162      64.139  99.627  65.828  1.00  0.00           H  
ATOM   2359  HG1 PRO A 162      61.999 100.689  65.639  1.00  0.00           H  
ATOM   2360  HG2 PRO A 162      62.562 102.180  66.494  1.00  0.00           H  
ATOM   2361  HD1 PRO A 162      62.987 102.887  64.225  1.00  0.00           H  
ATOM   2362  HD2 PRO A 162      63.274 101.216  63.627  1.00  0.00           H  
ATOM   2363  N   ASN A 163      67.403 100.903  64.877  1.00  0.00           N  
ATOM   2364  CA  ASN A 163      68.718 100.343  64.894  1.00  0.00           C  
ATOM   2365  C   ASN A 163      69.659 101.496  65.004  1.00  0.00           C  
ATOM   2366  O   ASN A 163      70.867 101.297  65.014  1.00  0.00           O  
ATOM   2367  CB  ASN A 163      69.044  99.744  63.522  1.00  0.00           C  
ATOM   2368  CG  ASN A 163      69.708  98.414  63.851  1.00  0.00           C  
ATOM   2369  ND2 ASN A 163      70.901  98.371  64.509  1.00  0.00           N  
ATOM   2370  OD1 ASN A 163      69.089  97.397  63.546  1.00  0.00           O  
ATOM   2371  HN  ASN A 163      67.161 101.304  64.006  1.00  0.00           H  
ATOM   2372  HA  ASN A 163      68.864  99.758  65.801  1.00  0.00           H  
ATOM   2373  HB1 ASN A 163      69.746 100.308  62.860  1.00  0.00           H  
ATOM   2374  HB2 ASN A 163      68.094  99.518  62.996  1.00  0.00           H  
ATOM   2375 1HD2 ASN A 163      71.156  97.466  64.858  1.00  0.00           H  
ATOM   2376 2HD2 ASN A 163      71.322  99.218  64.830  1.00  0.00           H  
ATOM   2377  N   ILE A 164      69.168 102.750  65.012  1.00  0.00           N  
ATOM   2378  CA  ILE A 164      69.985 103.922  65.002  1.00  0.00           C  
ATOM   2379  C   ILE A 164      69.847 104.570  66.339  1.00  0.00           C  
ATOM   2380  O   ILE A 164      70.638 105.483  66.596  1.00  0.00           O  
ATOM   2381  CB  ILE A 164      69.577 104.842  63.886  1.00  0.00           C  
ATOM   2382  CG1 ILE A 164      70.798 105.464  63.188  1.00  0.00           C  
ATOM   2383  CG2 ILE A 164      68.489 105.877  64.219  1.00  0.00           C  
ATOM   2384  CD  ILE A 164      70.546 106.413  62.021  1.00  0.00           C  
ATOM   2385  HN  ILE A 164      68.168 102.812  64.957  1.00  0.00           H  
ATOM   2386  HA  ILE A 164      71.025 103.696  64.866  1.00  0.00           H  
ATOM   2387  HB  ILE A 164      69.147 104.189  63.095  1.00  0.00           H  
ATOM   2388 1HG1 ILE A 164      71.294 106.041  64.009  1.00  0.00           H  
ATOM   2389 2HG1 ILE A 164      71.480 104.640  62.898  1.00  0.00           H  
ATOM   2390 1HG2 ILE A 164      67.646 105.431  64.785  1.00  0.00           H  
ATOM   2391 2HG2 ILE A 164      68.952 106.697  64.808  1.00  0.00           H  
ATOM   2392 3HG2 ILE A 164      68.001 106.226  63.284  1.00  0.00           H  
ATOM   2393  HD1 ILE A 164      71.563 106.738  61.710  1.00  0.00           H  
ATOM   2394  HD2 ILE A 164      70.140 105.899  61.123  1.00  0.00           H  
ATOM   2395  HD3 ILE A 164      70.041 107.334  62.363  1.00  0.00           H  
ATOM   2396  N   ILE A 165      68.862 104.155  67.165  1.00  0.00           N  
ATOM   2397  CA  ILE A 165      68.423 104.998  68.235  1.00  0.00           C  
ATOM   2398  C   ILE A 165      68.946 104.539  69.552  1.00  0.00           C  
ATOM   2399  O   ILE A 165      68.862 105.298  70.513  1.00  0.00           O  
ATOM   2400  CB  ILE A 165      66.920 105.024  68.151  1.00  0.00           C  
ATOM   2401  CG1 ILE A 165      66.356 106.306  68.779  1.00  0.00           C  
ATOM   2402  CG2 ILE A 165      66.277 103.718  68.646  1.00  0.00           C  
ATOM   2403  CD  ILE A 165      66.781 107.594  68.080  1.00  0.00           C  
ATOM   2404  HN  ILE A 165      68.271 103.412  66.871  1.00  0.00           H  
ATOM   2405  HA  ILE A 165      68.814 106.001  68.117  1.00  0.00           H  
ATOM   2406  HB  ILE A 165      66.597 105.110  67.087  1.00  0.00           H  
ATOM   2407 1HG1 ILE A 165      65.262 106.238  68.971  1.00  0.00           H  
ATOM   2408 2HG1 ILE A 165      66.774 106.360  69.810  1.00  0.00           H  
ATOM   2409 1HG2 ILE A 165      66.415 103.635  69.744  1.00  0.00           H  
ATOM   2410 2HG2 ILE A 165      66.705 102.840  68.113  1.00  0.00           H  
ATOM   2411 3HG2 ILE A 165      65.181 103.699  68.445  1.00  0.00           H  
ATOM   2412  HD1 ILE A 165      67.889 107.641  68.071  1.00  0.00           H  
ATOM   2413  HD2 ILE A 165      66.410 107.611  67.028  1.00  0.00           H  
ATOM   2414  HD3 ILE A 165      66.413 108.534  68.544  1.00  0.00           H  
ATOM   2415  N   PHE A 166      69.459 103.321  69.766  1.00  0.00           N  
ATOM   2416  CA  PHE A 166      70.188 102.946  70.943  1.00  0.00           C  
ATOM   2417  C   PHE A 166      71.535 102.447  70.529  1.00  0.00           C  
ATOM   2418  O   PHE A 166      71.990 101.431  71.041  1.00  0.00           O  
ATOM   2419  CB  PHE A 166      69.403 102.005  71.866  1.00  0.00           C  
ATOM   2420  CG  PHE A 166      68.598 100.907  71.251  1.00  0.00           C  
ATOM   2421  CD1 PHE A 166      67.225 100.997  71.172  1.00  0.00           C  
ATOM   2422  CD2 PHE A 166      69.152  99.654  71.139  1.00  0.00           C  
ATOM   2423  CE1 PHE A 166      66.463  99.863  71.025  1.00  0.00           C  
ATOM   2424  CE2 PHE A 166      68.419  98.507  70.928  1.00  0.00           C  
ATOM   2425  CZ  PHE A 166      67.059  98.624  70.957  1.00  0.00           C  
ATOM   2426  HN  PHE A 166      69.450 102.677  69.013  1.00  0.00           H  
ATOM   2427  HA  PHE A 166      70.416 103.830  71.529  1.00  0.00           H  
ATOM   2428  HB1 PHE A 166      70.044 101.587  72.669  1.00  0.00           H  
ATOM   2429  HB2 PHE A 166      68.721 102.725  72.370  1.00  0.00           H  
ATOM   2430  HD1 PHE A 166      66.770 101.957  71.369  1.00  0.00           H  
ATOM   2431  HD2 PHE A 166      70.223  99.596  71.238  1.00  0.00           H  
ATOM   2432  HE1 PHE A 166      65.392  99.962  71.051  1.00  0.00           H  
ATOM   2433  HE2 PHE A 166      68.897  97.533  70.902  1.00  0.00           H  
ATOM   2434  HZ  PHE A 166      66.433  97.751  70.829  1.00  0.00           H  
ATOM   2435  N   THR A 167      72.251 103.143  69.644  1.00  0.00           N  
ATOM   2436  CA  THR A 167      73.441 102.673  69.006  1.00  0.00           C  
ATOM   2437  C   THR A 167      74.682 103.298  69.564  1.00  0.00           C  
ATOM   2438  O   THR A 167      75.703 103.392  68.890  1.00  0.00           O  
ATOM   2439  CB  THR A 167      73.497 102.731  67.507  1.00  0.00           C  
ATOM   2440  CG2 THR A 167      74.310 101.512  67.041  1.00  0.00           C  
ATOM   2441  OG1 THR A 167      72.192 102.716  66.956  1.00  0.00           O  
ATOM   2442  HN  THR A 167      71.877 103.967  69.209  1.00  0.00           H  
ATOM   2443  HA  THR A 167      73.527 101.614  69.217  1.00  0.00           H  
ATOM   2444  HB  THR A 167      73.949 103.666  67.116  1.00  0.00           H  
ATOM   2445  HG1 THR A 167      72.309 102.661  66.011  1.00  0.00           H  
ATOM   2446 1HG2 THR A 167      73.649 100.659  67.266  1.00  0.00           H  
ATOM   2447 2HG2 THR A 167      74.653 101.500  65.985  1.00  0.00           H  
ATOM   2448 3HG2 THR A 167      75.279 101.423  67.597  1.00  0.00           H  
ATOM   2449  N   ARG A 168      74.628 103.756  70.830  1.00  0.00           N  
ATOM   2450  CA  ARG A 168      75.525 104.487  71.667  1.00  0.00           C  
ATOM   2451  C   ARG A 168      76.996 104.227  71.663  1.00  0.00           C  
ATOM   2452  O   ARG A 168      77.425 103.101  71.401  1.00  0.00           O  
ATOM   2453  CB  ARG A 168      75.078 104.368  73.131  1.00  0.00           C  
ATOM   2454  CG  ARG A 168      73.537 104.357  73.126  1.00  0.00           C  
ATOM   2455  CD  ARG A 168      73.074 105.039  74.417  1.00  0.00           C  
ATOM   2456  NE  ARG A 168      73.220 106.512  74.279  1.00  0.00           N  
ATOM   2457  CZ  ARG A 168      73.894 107.335  75.124  1.00  0.00           C  
ATOM   2458  NH1 ARG A 168      73.770 108.689  74.938  1.00  0.00           N1+
ATOM   2459  NH2 ARG A 168      74.652 107.011  76.218  1.00  0.00           N  
ATOM   2460  HN  ARG A 168      73.736 103.582  71.249  1.00  0.00           H  
ATOM   2461  HA  ARG A 168      75.414 105.520  71.374  1.00  0.00           H  
ATOM   2462  HB1 ARG A 168      75.440 103.464  73.661  1.00  0.00           H  
ATOM   2463  HB2 ARG A 168      75.484 105.216  73.721  1.00  0.00           H  
ATOM   2464  HG1 ARG A 168      73.125 103.322  73.085  1.00  0.00           H  
ATOM   2465  HG2 ARG A 168      73.105 104.912  72.276  1.00  0.00           H  
ATOM   2466  HD1 ARG A 168      71.986 104.838  74.550  1.00  0.00           H  
ATOM   2467  HD2 ARG A 168      73.672 104.672  75.274  1.00  0.00           H  
ATOM   2468  HE  ARG A 168      72.780 106.998  73.525  1.00  0.00           H  
ATOM   2469 1HH1 ARG A 168      73.349 109.008  74.094  1.00  0.00           H  
ATOM   2470 2HH1 ARG A 168      74.404 109.224  75.498  1.00  0.00           H  
ATOM   2471 1HH2 ARG A 168      75.170 107.742  76.658  1.00  0.00           H  
ATOM   2472 2HH2 ARG A 168      74.840 106.063  76.472  1.00  0.00           H  
ATOM   2473  N   SER A 169      77.784 105.231  72.086  1.00  0.00           N  
ATOM   2474  CA  SER A 169      79.163 104.995  72.367  1.00  0.00           C  
ATOM   2475  C   SER A 169      79.316 105.071  73.851  1.00  0.00           C  
ATOM   2476  O   SER A 169      79.212 106.121  74.480  1.00  0.00           O  
ATOM   2477  CB  SER A 169      80.091 105.978  71.633  1.00  0.00           C  
ATOM   2478  OG  SER A 169      81.348 105.312  71.510  1.00  0.00           O  
ATOM   2479  HN  SER A 169      77.352 106.080  72.382  1.00  0.00           H  
ATOM   2480  HA  SER A 169      79.440 103.995  72.067  1.00  0.00           H  
ATOM   2481  HB1 SER A 169      79.680 106.326  70.665  1.00  0.00           H  
ATOM   2482  HB2 SER A 169      80.223 106.914  72.215  1.00  0.00           H  
ATOM   2483  HG1 SER A 169      81.242 104.580  70.896  1.00  0.00           H  
ATOM   2484  N   GLN A 170      79.483 103.921  74.529  1.00  0.00           N  
ATOM   2485  CA  GLN A 170      79.340 103.962  75.945  1.00  0.00           C  
ATOM   2486  C   GLN A 170      79.680 102.638  76.539  1.00  0.00           C  
ATOM   2487  O   GLN A 170      78.848 101.723  76.548  1.00  0.00           O  
ATOM   2488  CB  GLN A 170      77.890 104.140  76.425  1.00  0.00           C  
ATOM   2489  CG  GLN A 170      77.764 104.154  77.946  1.00  0.00           C  
ATOM   2490  CD  GLN A 170      76.292 104.365  78.270  1.00  0.00           C  
ATOM   2491  NE2 GLN A 170      75.969 104.283  79.588  1.00  0.00           N  
ATOM   2492  OE1 GLN A 170      75.415 104.658  77.460  1.00  0.00           O  
ATOM   2493  HN  GLN A 170      79.401 103.003  74.138  1.00  0.00           H  
ATOM   2494  HA  GLN A 170      79.931 104.768  76.346  1.00  0.00           H  
ATOM   2495  HB1 GLN A 170      77.269 103.398  75.886  1.00  0.00           H  
ATOM   2496  HB2 GLN A 170      77.526 105.141  76.094  1.00  0.00           H  
ATOM   2497  HG1 GLN A 170      78.355 105.041  78.278  1.00  0.00           H  
ATOM   2498  HG2 GLN A 170      78.110 103.291  78.552  1.00  0.00           H  
ATOM   2499 1HE2 GLN A 170      75.134 104.743  79.898  1.00  0.00           H  
ATOM   2500 2HE2 GLN A 170      76.715 104.172  80.248  1.00  0.00           H  
ATOM   2501  N   LYS A 171      80.890 102.452  77.081  1.00  0.00           N  
ATOM   2502  CA  LYS A 171      81.139 101.277  77.858  1.00  0.00           C  
ATOM   2503  C   LYS A 171      82.324 101.653  78.682  1.00  0.00           C  
ATOM   2504  O   LYS A 171      83.063 102.584  78.364  1.00  0.00           O  
ATOM   2505  CB  LYS A 171      81.425 100.032  77.001  1.00  0.00           C  
ATOM   2506  CG  LYS A 171      80.859  98.728  77.558  1.00  0.00           C  
ATOM   2507  CD  LYS A 171      79.347  98.673  77.801  1.00  0.00           C  
ATOM   2508  CE  LYS A 171      78.967  98.689  79.281  1.00  0.00           C  
ATOM   2509  NZ  LYS A 171      77.504  98.662  79.515  1.00  0.00           N1+
ATOM   2510  HN  LYS A 171      81.663 103.072  76.928  1.00  0.00           H  
ATOM   2511  HA  LYS A 171      80.334 101.050  78.539  1.00  0.00           H  
ATOM   2512  HB1 LYS A 171      82.507  99.937  76.782  1.00  0.00           H  
ATOM   2513  HB2 LYS A 171      80.816 100.238  76.085  1.00  0.00           H  
ATOM   2514  HG1 LYS A 171      81.116  97.980  76.771  1.00  0.00           H  
ATOM   2515  HG2 LYS A 171      81.404  98.403  78.481  1.00  0.00           H  
ATOM   2516  HD1 LYS A 171      79.015  97.703  77.367  1.00  0.00           H  
ATOM   2517  HD2 LYS A 171      78.842  99.452  77.184  1.00  0.00           H  
ATOM   2518  HE1 LYS A 171      79.376  99.599  79.766  1.00  0.00           H  
ATOM   2519  HE2 LYS A 171      79.360  97.770  79.756  1.00  0.00           H  
ATOM   2520  HZ1 LYS A 171      77.111  97.717  79.358  1.00  0.00           H  
ATOM   2521  HZ2 LYS A 171      77.317  98.903  80.515  1.00  0.00           H  
ATOM   2522  HZ3 LYS A 171      76.948  99.346  78.959  1.00  0.00           H  
ATOM   2523  N   GLU A 172      82.532 101.034  79.860  1.00  0.00           N  
ATOM   2524  CA  GLU A 172      83.212 101.675  80.935  1.00  0.00           C  
ATOM   2525  C   GLU A 172      84.481 100.992  81.303  1.00  0.00           C  
ATOM   2526  O   GLU A 172      85.555 101.536  81.036  1.00  0.00           O  
ATOM   2527  CB  GLU A 172      82.302 101.917  82.158  1.00  0.00           C  
ATOM   2528  CG  GLU A 172      81.053 102.738  81.830  1.00  0.00           C  
ATOM   2529  CD  GLU A 172      80.020 102.638  82.951  1.00  0.00           C  
ATOM   2530  OE1 GLU A 172      79.734 101.514  83.439  1.00  0.00           O  
ATOM   2531  OE2 GLU A 172      79.487 103.727  83.291  1.00  0.00           O1-
ATOM   2532  HN  GLU A 172      82.067 100.161  79.971  1.00  0.00           H  
ATOM   2533  HA  GLU A 172      83.535 102.656  80.610  1.00  0.00           H  
ATOM   2534  HB1 GLU A 172      82.862 102.500  82.907  1.00  0.00           H  
ATOM   2535  HB2 GLU A 172      82.045 100.970  82.680  1.00  0.00           H  
ATOM   2536  HG1 GLU A 172      81.367 103.769  81.561  1.00  0.00           H  
ATOM   2537  HG2 GLU A 172      80.595 102.327  80.914  1.00  0.00           H  
ATOM   2538  N   GLY A 173      84.305  99.828  81.952  1.00  0.00           N  
ATOM   2539  CA  GLY A 173      85.396  99.024  82.413  1.00  0.00           C  
ATOM   2540  C   GLY A 173      86.210  98.411  81.318  1.00  0.00           C  
ATOM   2541  O   GLY A 173      87.439  98.483  81.289  1.00  0.00           O  
ATOM   2542  HN  GLY A 173      83.407  99.411  82.052  1.00  0.00           H  
ATOM   2543  HA1 GLY A 173      86.014  99.736  82.937  1.00  0.00           H  
ATOM   2544  HA2 GLY A 173      85.009  98.217  83.011  1.00  0.00           H  
ATOM   2545  N   LEU A 174      85.472  97.852  80.350  1.00  0.00           N  
ATOM   2546  CA  LEU A 174      85.923  97.653  79.005  1.00  0.00           C  
ATOM   2547  C   LEU A 174      85.691  98.870  78.178  1.00  0.00           C  
ATOM   2548  O   LEU A 174      84.710  99.590  78.358  1.00  0.00           O  
ATOM   2549  CB  LEU A 174      85.139  96.473  78.421  1.00  0.00           C  
ATOM   2550  CG  LEU A 174      83.595  96.485  78.516  1.00  0.00           C  
ATOM   2551  CD1 LEU A 174      82.993  95.701  77.339  1.00  0.00           C  
ATOM   2552  CD2 LEU A 174      83.067  95.908  79.845  1.00  0.00           C  
ATOM   2553  HN  LEU A 174      84.509  97.636  80.444  1.00  0.00           H  
ATOM   2554  HA  LEU A 174      86.970  97.449  78.840  1.00  0.00           H  
ATOM   2555  HB1 LEU A 174      85.500  95.578  78.974  1.00  0.00           H  
ATOM   2556  HB2 LEU A 174      85.389  96.472  77.342  1.00  0.00           H  
ATOM   2557  HG  LEU A 174      83.275  97.547  78.513  1.00  0.00           H  
ATOM   2558 1HD1 LEU A 174      83.249  96.093  76.331  1.00  0.00           H  
ATOM   2559 2HD1 LEU A 174      83.334  94.641  77.369  1.00  0.00           H  
ATOM   2560 3HD1 LEU A 174      81.884  95.702  77.305  1.00  0.00           H  
ATOM   2561 1HD2 LEU A 174      83.371  96.487  80.743  1.00  0.00           H  
ATOM   2562 2HD2 LEU A 174      83.409  94.860  79.961  1.00  0.00           H  
ATOM   2563 3HD2 LEU A 174      81.959  95.891  79.891  1.00  0.00           H  
ATOM   2564  N   HIS A 175      86.611  99.259  77.283  1.00  0.00           N  
ATOM   2565  CA  HIS A 175      86.555 100.548  76.651  1.00  0.00           C  
ATOM   2566  C   HIS A 175      85.628 100.730  75.506  1.00  0.00           C  
ATOM   2567  O   HIS A 175      84.920  99.820  75.046  1.00  0.00           O  
ATOM   2568  CB  HIS A 175      87.924 101.215  76.437  1.00  0.00           C  
ATOM   2569  CG  HIS A 175      88.201 102.218  77.507  1.00  0.00           C  
ATOM   2570  CD2 HIS A 175      88.221 103.585  77.472  1.00  0.00           C  
ATOM   2571  ND1 HIS A 175      88.608 101.812  78.763  1.00  0.00           N  
ATOM   2572  CE1 HIS A 175      88.789 102.899  79.485  1.00  0.00           C  
ATOM   2573  NE2 HIS A 175      88.545 104.017  78.739  1.00  0.00           N  
ATOM   2574  HN  HIS A 175      87.336  98.600  77.105  1.00  0.00           H  
ATOM   2575  HA  HIS A 175      86.134 101.251  77.351  1.00  0.00           H  
ATOM   2576  HB1 HIS A 175      88.735 100.450  76.533  1.00  0.00           H  
ATOM   2577  HB2 HIS A 175      88.018 101.729  75.458  1.00  0.00           H  
ATOM   2578  HD2 HIS A 175      88.025 104.261  76.661  1.00  0.00           H  
ATOM   2579  HE1 HIS A 175      89.231 102.897  80.477  1.00  0.00           H  
ATOM   2580  HE2 HIS A 175      88.600 104.975  79.018  1.00  0.00           H  
ATOM   2581  N   TYR A 176      85.472 101.974  75.033  1.00  0.00           N  
ATOM   2582  CA  TYR A 176      84.571 102.412  74.003  1.00  0.00           C  
ATOM   2583  C   TYR A 176      84.314 101.493  72.858  1.00  0.00           C  
ATOM   2584  O   TYR A 176      85.210 101.029  72.159  1.00  0.00           O  
ATOM   2585  CB  TYR A 176      84.912 103.789  73.430  1.00  0.00           C  
ATOM   2586  CG  TYR A 176      84.650 104.926  74.355  1.00  0.00           C  
ATOM   2587  CD1 TYR A 176      85.018 106.187  73.922  1.00  0.00           C  
ATOM   2588  CD2 TYR A 176      83.805 104.770  75.431  1.00  0.00           C  
ATOM   2589  CE1 TYR A 176      84.668 107.308  74.637  1.00  0.00           C  
ATOM   2590  CE2 TYR A 176      83.438 105.899  76.121  1.00  0.00           C  
ATOM   2591  CZ  TYR A 176      83.906 107.142  75.772  1.00  0.00           C  
ATOM   2592  OH  TYR A 176      83.443 108.242  76.527  1.00  0.00           O  
ATOM   2593  HN  TYR A 176      86.055 102.715  75.371  1.00  0.00           H  
ATOM   2594  HA  TYR A 176      83.655 102.420  74.580  1.00  0.00           H  
ATOM   2595  HB1 TYR A 176      85.961 103.823  73.076  1.00  0.00           H  
ATOM   2596  HB2 TYR A 176      84.235 104.053  72.588  1.00  0.00           H  
ATOM   2597  HD1 TYR A 176      85.533 106.319  72.991  1.00  0.00           H  
ATOM   2598  HD2 TYR A 176      83.457 103.815  75.789  1.00  0.00           H  
ATOM   2599  HE1 TYR A 176      84.910 108.304  74.318  1.00  0.00           H  
ATOM   2600  HE2 TYR A 176      82.854 105.823  77.030  1.00  0.00           H  
ATOM   2601  HH  TYR A 176      82.681 107.955  77.035  1.00  0.00           H  
ATOM   2602  N   THR A 177      83.022 101.152  72.708  1.00  0.00           N  
ATOM   2603  CA  THR A 177      82.471 100.362  71.652  1.00  0.00           C  
ATOM   2604  C   THR A 177      81.324 101.158  71.132  1.00  0.00           C  
ATOM   2605  O   THR A 177      80.873 102.120  71.751  1.00  0.00           O  
ATOM   2606  CB  THR A 177      81.909  99.021  72.032  1.00  0.00           C  
ATOM   2607  CG2 THR A 177      83.034  98.144  72.586  1.00  0.00           C  
ATOM   2608  OG1 THR A 177      80.851  98.998  72.984  1.00  0.00           O  
ATOM   2609  HN  THR A 177      82.334 101.427  73.374  1.00  0.00           H  
ATOM   2610  HA  THR A 177      83.190 100.184  70.868  1.00  0.00           H  
ATOM   2611  HB  THR A 177      81.535  98.531  71.108  1.00  0.00           H  
ATOM   2612  HG1 THR A 177      80.570  98.080  72.937  1.00  0.00           H  
ATOM   2613 1HG2 THR A 177      83.439  98.624  73.510  1.00  0.00           H  
ATOM   2614 2HG2 THR A 177      83.898  98.027  71.887  1.00  0.00           H  
ATOM   2615 3HG2 THR A 177      82.649  97.169  72.950  1.00  0.00           H  
ATOM   2616  N   CYS A 178      80.852 100.821  69.926  1.00  0.00           N  
ATOM   2617  CA  CYS A 178      79.766 101.435  69.227  1.00  0.00           C  
ATOM   2618  C   CYS A 178      79.019 100.271  68.677  1.00  0.00           C  
ATOM   2619  O   CYS A 178      79.528  99.656  67.746  1.00  0.00           O  
ATOM   2620  CB  CYS A 178      80.215 102.377  68.096  1.00  0.00           C  
ATOM   2621  SG  CYS A 178      78.896 103.394  67.371  1.00  0.00           S  
ATOM   2622  HN  CYS A 178      81.246 100.105  69.348  1.00  0.00           H  
ATOM   2623  HA  CYS A 178      79.133 101.974  69.926  1.00  0.00           H  
ATOM   2624  HB1 CYS A 178      80.905 103.076  68.617  1.00  0.00           H  
ATOM   2625  HB2 CYS A 178      80.740 101.750  67.348  1.00  0.00           H  
ATOM   2626  N   SER A 179      77.886  99.840  69.278  1.00  0.00           N  
ATOM   2627  CA  SER A 179      77.144  98.773  68.693  1.00  0.00           C  
ATOM   2628  C   SER A 179      75.712  98.975  69.077  1.00  0.00           C  
ATOM   2629  O   SER A 179      75.446  99.944  69.781  1.00  0.00           O  
ATOM   2630  CB  SER A 179      77.632  97.400  69.182  1.00  0.00           C  
ATOM   2631  OG  SER A 179      78.816  97.099  68.450  1.00  0.00           O  
ATOM   2632  HN  SER A 179      77.510 100.331  70.063  1.00  0.00           H  
ATOM   2633  HA  SER A 179      77.163  98.877  67.616  1.00  0.00           H  
ATOM   2634  HB1 SER A 179      77.870  97.455  70.266  1.00  0.00           H  
ATOM   2635  HB2 SER A 179      76.936  96.559  68.953  1.00  0.00           H  
ATOM   2636  HG1 SER A 179      79.164  97.968  68.225  1.00  0.00           H  
ATOM   2637  N   SER A 180      74.789  98.086  68.673  1.00  0.00           N  
ATOM   2638  CA  SER A 180      73.496  98.213  69.267  1.00  0.00           C  
ATOM   2639  C   SER A 180      73.597  98.001  70.743  1.00  0.00           C  
ATOM   2640  O   SER A 180      74.231  97.076  71.252  1.00  0.00           O  
ATOM   2641  CB  SER A 180      72.457  97.266  68.643  1.00  0.00           C  
ATOM   2642  OG  SER A 180      71.261  97.251  69.414  1.00  0.00           O  
ATOM   2643  HN  SER A 180      74.928  97.366  67.999  1.00  0.00           H  
ATOM   2644  HA  SER A 180      73.098  99.200  69.102  1.00  0.00           H  
ATOM   2645  HB1 SER A 180      72.207  97.538  67.602  1.00  0.00           H  
ATOM   2646  HB2 SER A 180      72.776  96.202  68.551  1.00  0.00           H  
ATOM   2647  HG1 SER A 180      70.500  97.582  68.937  1.00  0.00           H  
ATOM   2648  N   HIS A 181      73.061  98.885  71.595  1.00  0.00           N  
ATOM   2649  CA  HIS A 181      73.609  99.093  72.903  1.00  0.00           C  
ATOM   2650  C   HIS A 181      72.595  99.053  73.998  1.00  0.00           C  
ATOM   2651  O   HIS A 181      72.484  99.915  74.859  1.00  0.00           O  
ATOM   2652  CB  HIS A 181      74.463 100.380  72.904  1.00  0.00           C  
ATOM   2653  CG  HIS A 181      75.806 100.184  73.553  1.00  0.00           C  
ATOM   2654  CD2 HIS A 181      76.400 100.891  74.549  1.00  0.00           C  
ATOM   2655  ND1 HIS A 181      76.639  99.191  73.081  1.00  0.00           N  
ATOM   2656  CE1 HIS A 181      77.769  99.335  73.750  1.00  0.00           C  
ATOM   2657  NE2 HIS A 181      77.651 100.320  74.678  1.00  0.00           N  
ATOM   2658  HN  HIS A 181      72.524  99.656  71.273  1.00  0.00           H  
ATOM   2659  HA  HIS A 181      74.356  98.349  73.116  1.00  0.00           H  
ATOM   2660  HB1 HIS A 181      74.702 100.654  71.848  1.00  0.00           H  
ATOM   2661  HB2 HIS A 181      74.018 101.194  73.505  1.00  0.00           H  
ATOM   2662  HD2 HIS A 181      75.955 101.686  75.135  1.00  0.00           H  
ATOM   2663  HE1 HIS A 181      78.734  98.877  73.529  1.00  0.00           H  
ATOM   2664  HE2 HIS A 181      78.300 100.661  75.346  1.00  0.00           H  
ATOM   2665  N   PHE A 182      71.892  97.916  74.023  1.00  0.00           N  
ATOM   2666  CA  PHE A 182      71.480  97.373  75.281  1.00  0.00           C  
ATOM   2667  C   PHE A 182      72.023  96.019  75.599  1.00  0.00           C  
ATOM   2668  O   PHE A 182      71.216  95.106  75.739  1.00  0.00           O  
ATOM   2669  CB  PHE A 182      69.947  97.302  75.315  1.00  0.00           C  
ATOM   2670  CG  PHE A 182      69.243  98.618  75.387  1.00  0.00           C  
ATOM   2671  CD1 PHE A 182      67.987  98.661  74.832  1.00  0.00           C  
ATOM   2672  CD2 PHE A 182      69.755  99.725  76.005  1.00  0.00           C  
ATOM   2673  CE1 PHE A 182      67.281  99.844  74.752  1.00  0.00           C  
ATOM   2674  CE2 PHE A 182      69.088 100.917  75.810  1.00  0.00           C  
ATOM   2675  CZ  PHE A 182      67.835 101.000  75.261  1.00  0.00           C  
ATOM   2676  HN  PHE A 182      71.693  97.416  73.172  1.00  0.00           H  
ATOM   2677  HA  PHE A 182      71.774  98.003  76.107  1.00  0.00           H  
ATOM   2678  HB1 PHE A 182      69.501  96.756  74.454  1.00  0.00           H  
ATOM   2679  HB2 PHE A 182      69.596  96.802  76.235  1.00  0.00           H  
ATOM   2680  HD1 PHE A 182      67.510  97.775  74.446  1.00  0.00           H  
ATOM   2681  HD2 PHE A 182      70.724  99.728  76.484  1.00  0.00           H  
ATOM   2682  HE1 PHE A 182      66.251  99.814  74.435  1.00  0.00           H  
ATOM   2683  HE2 PHE A 182      69.582 101.784  76.229  1.00  0.00           H  
ATOM   2684  HZ  PHE A 182      67.354 101.954  75.168  1.00  0.00           H  
ATOM   2685  N   PRO A 183      73.243  95.639  75.826  1.00  0.00           N  
ATOM   2686  CA  PRO A 183      73.799  95.675  77.142  1.00  0.00           C  
ATOM   2687  C   PRO A 183      73.165  95.090  78.362  1.00  0.00           C  
ATOM   2688  O   PRO A 183      73.824  95.141  79.396  1.00  0.00           O  
ATOM   2689  CB  PRO A 183      74.248  97.116  77.333  1.00  0.00           C  
ATOM   2690  CG  PRO A 183      74.931  97.287  75.968  1.00  0.00           C  
ATOM   2691  CD  PRO A 183      74.354  96.186  75.063  1.00  0.00           C  
ATOM   2692  HA  PRO A 183      74.656  95.015  77.095  1.00  0.00           H  
ATOM   2693  HB1 PRO A 183      73.365  97.780  77.430  1.00  0.00           H  
ATOM   2694  HB2 PRO A 183      74.995  97.286  78.141  1.00  0.00           H  
ATOM   2695  HG1 PRO A 183      76.014  97.050  76.029  1.00  0.00           H  
ATOM   2696  HG2 PRO A 183      74.761  98.342  75.643  1.00  0.00           H  
ATOM   2697  HD1 PRO A 183      75.071  95.348  74.918  1.00  0.00           H  
ATOM   2698  HD2 PRO A 183      74.022  96.513  74.057  1.00  0.00           H  
ATOM   2699  N   TYR A 184      71.969  94.468  78.406  1.00  0.00           N  
ATOM   2700  CA  TYR A 184      71.388  93.912  79.594  1.00  0.00           C  
ATOM   2701  C   TYR A 184      71.828  92.506  79.816  1.00  0.00           C  
ATOM   2702  O   TYR A 184      72.696  91.987  79.115  1.00  0.00           O  
ATOM   2703  CB  TYR A 184      69.855  94.018  79.545  1.00  0.00           C  
ATOM   2704  CG  TYR A 184      69.293  95.393  79.629  1.00  0.00           C  
ATOM   2705  CD1 TYR A 184      67.961  95.612  79.372  1.00  0.00           C  
ATOM   2706  CD2 TYR A 184      70.095  96.487  79.831  1.00  0.00           C  
ATOM   2707  CE1 TYR A 184      67.428  96.880  79.247  1.00  0.00           C  
ATOM   2708  CE2 TYR A 184      69.577  97.769  79.736  1.00  0.00           C  
ATOM   2709  CZ  TYR A 184      68.262  97.959  79.395  1.00  0.00           C  
ATOM   2710  OH  TYR A 184      67.796  99.292  79.474  1.00  0.00           O  
ATOM   2711  HN  TYR A 184      71.441  94.410  77.565  1.00  0.00           H  
ATOM   2712  HA  TYR A 184      71.761  94.406  80.478  1.00  0.00           H  
ATOM   2713  HB1 TYR A 184      69.536  93.456  80.455  1.00  0.00           H  
ATOM   2714  HB2 TYR A 184      69.381  93.479  78.694  1.00  0.00           H  
ATOM   2715  HD1 TYR A 184      67.348  94.737  79.219  1.00  0.00           H  
ATOM   2716  HD2 TYR A 184      71.145  96.393  80.056  1.00  0.00           H  
ATOM   2717  HE1 TYR A 184      66.391  97.057  78.992  1.00  0.00           H  
ATOM   2718  HE2 TYR A 184      70.188  98.630  79.930  1.00  0.00           H  
ATOM   2719  HH  TYR A 184      66.839  99.237  79.512  1.00  0.00           H  
ATOM   2720  N   SER A 185      71.296  91.763  80.797  1.00  0.00           N  
ATOM   2721  CA  SER A 185      71.636  90.380  80.999  1.00  0.00           C  
ATOM   2722  C   SER A 185      71.078  89.567  79.878  1.00  0.00           C  
ATOM   2723  O   SER A 185      71.558  88.497  79.526  1.00  0.00           O  
ATOM   2724  CB  SER A 185      71.147  89.862  82.359  1.00  0.00           C  
ATOM   2725  OG  SER A 185      71.794  88.634  82.680  1.00  0.00           O  
ATOM   2726  HN  SER A 185      70.632  92.071  81.473  1.00  0.00           H  
ATOM   2727  HA  SER A 185      72.711  90.282  80.952  1.00  0.00           H  
ATOM   2728  HB1 SER A 185      71.382  90.622  83.131  1.00  0.00           H  
ATOM   2729  HB2 SER A 185      70.048  89.747  82.289  1.00  0.00           H  
ATOM   2730  HG1 SER A 185      71.942  88.179  81.842  1.00  0.00           H  
ATOM   2731  N   GLN A 186      70.104  90.128  79.136  1.00  0.00           N  
ATOM   2732  CA  GLN A 186      69.835  89.825  77.760  1.00  0.00           C  
ATOM   2733  C   GLN A 186      70.233  91.007  76.944  1.00  0.00           C  
ATOM   2734  O   GLN A 186      69.474  91.946  76.728  1.00  0.00           O  
ATOM   2735  CB  GLN A 186      68.351  89.537  77.485  1.00  0.00           C  
ATOM   2736  CG  GLN A 186      68.011  88.092  77.865  1.00  0.00           C  
ATOM   2737  CD  GLN A 186      67.114  87.465  76.815  1.00  0.00           C  
ATOM   2738  NE2 GLN A 186      65.847  87.074  77.124  1.00  0.00           N  
ATOM   2739  OE1 GLN A 186      67.558  87.292  75.678  1.00  0.00           O  
ATOM   2740  HN  GLN A 186      69.763  91.021  79.435  1.00  0.00           H  
ATOM   2741  HA  GLN A 186      70.483  89.040  77.402  1.00  0.00           H  
ATOM   2742  HB1 GLN A 186      68.152  89.721  76.413  1.00  0.00           H  
ATOM   2743  HB2 GLN A 186      67.798  90.242  78.150  1.00  0.00           H  
ATOM   2744  HG1 GLN A 186      67.632  88.032  78.908  1.00  0.00           H  
ATOM   2745  HG2 GLN A 186      68.933  87.488  77.895  1.00  0.00           H  
ATOM   2746 1HE2 GLN A 186      65.533  87.054  78.070  1.00  0.00           H  
ATOM   2747 2HE2 GLN A 186      65.349  86.593  76.407  1.00  0.00           H  
ATOM   2748  N   TYR A 187      71.427  90.914  76.322  1.00  0.00           N  
ATOM   2749  CA  TYR A 187      71.719  91.687  75.163  1.00  0.00           C  
ATOM   2750  C   TYR A 187      71.102  90.970  74.013  1.00  0.00           C  
ATOM   2751  O   TYR A 187      70.824  91.548  72.954  1.00  0.00           O  
ATOM   2752  CB  TYR A 187      73.247  91.884  75.038  1.00  0.00           C  
ATOM   2753  CG  TYR A 187      73.768  92.657  73.875  1.00  0.00           C  
ATOM   2754  CD1 TYR A 187      75.117  92.578  73.592  1.00  0.00           C  
ATOM   2755  CD2 TYR A 187      72.983  93.476  73.115  1.00  0.00           C  
ATOM   2756  CE1 TYR A 187      75.642  93.258  72.517  1.00  0.00           C  
ATOM   2757  CE2 TYR A 187      73.502  94.168  72.044  1.00  0.00           C  
ATOM   2758  CZ  TYR A 187      74.833  94.054  71.738  1.00  0.00           C  
ATOM   2759  OH  TYR A 187      75.266  94.759  70.600  1.00  0.00           O  
ATOM   2760  HN  TYR A 187      72.018  90.137  76.522  1.00  0.00           H  
ATOM   2761  HA  TYR A 187      71.246  92.666  75.231  1.00  0.00           H  
ATOM   2762  HB1 TYR A 187      73.659  90.849  74.998  1.00  0.00           H  
ATOM   2763  HB2 TYR A 187      73.528  92.446  75.950  1.00  0.00           H  
ATOM   2764  HD1 TYR A 187      75.793  91.989  74.194  1.00  0.00           H  
ATOM   2765  HD2 TYR A 187      71.929  93.636  73.327  1.00  0.00           H  
ATOM   2766  HE1 TYR A 187      76.694  93.176  72.266  1.00  0.00           H  
ATOM   2767  HE2 TYR A 187      72.800  94.694  71.417  1.00  0.00           H  
ATOM   2768  HH  TYR A 187      75.078  95.693  70.734  1.00  0.00           H  
ATOM   2769  N   GLN A 188      70.917  89.647  74.138  1.00  0.00           N  
ATOM   2770  CA  GLN A 188      70.438  88.791  73.091  1.00  0.00           C  
ATOM   2771  C   GLN A 188      69.063  89.176  72.667  1.00  0.00           C  
ATOM   2772  O   GLN A 188      68.876  89.075  71.453  1.00  0.00           O  
ATOM   2773  CB  GLN A 188      70.274  87.324  73.553  1.00  0.00           C  
ATOM   2774  CG  GLN A 188      70.137  86.417  72.333  1.00  0.00           C  
ATOM   2775  CD  GLN A 188      70.072  84.978  72.834  1.00  0.00           C  
ATOM   2776  NE2 GLN A 188      68.922  84.295  72.588  1.00  0.00           N  
ATOM   2777  OE1 GLN A 188      71.003  84.543  73.507  1.00  0.00           O  
ATOM   2778  HN  GLN A 188      71.165  89.234  75.004  1.00  0.00           H  
ATOM   2779  HA  GLN A 188      71.072  88.837  72.225  1.00  0.00           H  
ATOM   2780  HB1 GLN A 188      71.212  87.130  74.109  1.00  0.00           H  
ATOM   2781  HB2 GLN A 188      69.441  87.125  74.258  1.00  0.00           H  
ATOM   2782  HG1 GLN A 188      69.214  86.690  71.786  1.00  0.00           H  
ATOM   2783  HG2 GLN A 188      71.032  86.465  71.677  1.00  0.00           H  
ATOM   2784 1HE2 GLN A 188      68.884  83.365  72.965  1.00  0.00           H  
ATOM   2785 2HE2 GLN A 188      68.219  84.828  72.111  1.00  0.00           H  
ATOM   2786  N   PHE A 189      68.100  89.576  73.511  1.00  0.00           N  
ATOM   2787  CA  PHE A 189      66.783  89.932  73.085  1.00  0.00           C  
ATOM   2788  C   PHE A 189      66.707  90.924  71.980  1.00  0.00           C  
ATOM   2789  O   PHE A 189      65.985  90.698  71.006  1.00  0.00           O  
ATOM   2790  CB  PHE A 189      65.946  90.351  74.309  1.00  0.00           C  
ATOM   2791  CG  PHE A 189      64.537  90.609  73.892  1.00  0.00           C  
ATOM   2792  CD1 PHE A 189      63.600  89.615  73.759  1.00  0.00           C  
ATOM   2793  CD2 PHE A 189      64.281  91.914  73.555  1.00  0.00           C  
ATOM   2794  CE1 PHE A 189      62.464  89.888  73.042  1.00  0.00           C  
ATOM   2795  CE2 PHE A 189      63.114  92.194  72.870  1.00  0.00           C  
ATOM   2796  CZ  PHE A 189      62.256  91.168  72.580  1.00  0.00           C  
ATOM   2797  HN  PHE A 189      68.253  89.499  74.489  1.00  0.00           H  
ATOM   2798  HA  PHE A 189      66.340  89.010  72.736  1.00  0.00           H  
ATOM   2799  HB1 PHE A 189      66.412  91.254  74.776  1.00  0.00           H  
ATOM   2800  HB2 PHE A 189      66.077  89.533  75.050  1.00  0.00           H  
ATOM   2801  HD1 PHE A 189      63.851  88.595  74.002  1.00  0.00           H  
ATOM   2802  HD2 PHE A 189      65.051  92.671  73.534  1.00  0.00           H  
ATOM   2803  HE1 PHE A 189      61.796  89.067  72.841  1.00  0.00           H  
ATOM   2804  HE2 PHE A 189      62.926  93.236  72.633  1.00  0.00           H  
ATOM   2805  HZ  PHE A 189      61.349  91.333  72.009  1.00  0.00           H  
ATOM   2806  N   TRP A 190      67.485  92.026  72.075  1.00  0.00           N  
ATOM   2807  CA  TRP A 190      67.443  92.904  70.939  1.00  0.00           C  
ATOM   2808  C   TRP A 190      68.306  92.392  69.838  1.00  0.00           C  
ATOM   2809  O   TRP A 190      67.983  92.531  68.667  1.00  0.00           O  
ATOM   2810  CB  TRP A 190      67.830  94.349  71.297  1.00  0.00           C  
ATOM   2811  CG  TRP A 190      67.701  95.288  70.144  1.00  0.00           C  
ATOM   2812  CD1 TRP A 190      68.827  95.583  69.446  1.00  0.00           C  
ATOM   2813  CD2 TRP A 190      66.591  95.778  69.386  1.00  0.00           C  
ATOM   2814  CE2 TRP A 190      67.135  96.453  68.305  1.00  0.00           C  
ATOM   2815  CE3 TRP A 190      65.245  95.710  69.546  1.00  0.00           C  
ATOM   2816  NE1 TRP A 190      68.497  96.289  68.319  1.00  0.00           N  
ATOM   2817  CZ2 TRP A 190      66.328  97.110  67.426  1.00  0.00           C  
ATOM   2818  CZ3 TRP A 190      64.418  96.295  68.607  1.00  0.00           C  
ATOM   2819  CH2 TRP A 190      64.963  97.008  67.564  1.00  0.00           C  
ATOM   2820  HN  TRP A 190      68.202  92.133  72.753  1.00  0.00           H  
ATOM   2821  HA  TRP A 190      66.446  92.915  70.524  1.00  0.00           H  
ATOM   2822  HB1 TRP A 190      68.823  94.417  71.791  1.00  0.00           H  
ATOM   2823  HB2 TRP A 190      67.100  94.625  72.092  1.00  0.00           H  
ATOM   2824  HD1 TRP A 190      69.825  95.306  69.768  1.00  0.00           H  
ATOM   2825  HE1 TRP A 190      69.066  96.483  67.553  1.00  0.00           H  
ATOM   2826  HE3 TRP A 190      64.767  95.178  70.349  1.00  0.00           H  
ATOM   2827  HZ2 TRP A 190      66.698  97.711  66.604  1.00  0.00           H  
ATOM   2828  HZ3 TRP A 190      63.374  96.228  68.848  1.00  0.00           H  
ATOM   2829  HH2 TRP A 190      64.291  97.587  66.948  1.00  0.00           H  
ATOM   2830  N   LYS A 191      69.405  91.684  70.145  1.00  0.00           N  
ATOM   2831  CA  LYS A 191      70.231  91.245  69.069  1.00  0.00           C  
ATOM   2832  C   LYS A 191      69.600  90.150  68.286  1.00  0.00           C  
ATOM   2833  O   LYS A 191      69.777  90.005  67.085  1.00  0.00           O  
ATOM   2834  CB  LYS A 191      71.639  90.794  69.514  1.00  0.00           C  
ATOM   2835  CG  LYS A 191      72.571  90.499  68.338  1.00  0.00           C  
ATOM   2836  CD  LYS A 191      74.075  90.661  68.551  1.00  0.00           C  
ATOM   2837  CE  LYS A 191      74.512  92.094  68.872  1.00  0.00           C  
ATOM   2838  NZ  LYS A 191      75.957  92.304  68.656  1.00  0.00           N1+
ATOM   2839  HN  LYS A 191      69.618  91.495  71.106  1.00  0.00           H  
ATOM   2840  HA  LYS A 191      70.347  92.064  68.373  1.00  0.00           H  
ATOM   2841  HB1 LYS A 191      72.075  91.644  70.095  1.00  0.00           H  
ATOM   2842  HB2 LYS A 191      71.592  89.971  70.252  1.00  0.00           H  
ATOM   2843  HG1 LYS A 191      72.289  91.095  67.441  1.00  0.00           H  
ATOM   2844  HG2 LYS A 191      72.379  89.434  68.099  1.00  0.00           H  
ATOM   2845  HD1 LYS A 191      74.568  90.360  67.599  1.00  0.00           H  
ATOM   2846  HD2 LYS A 191      74.454  89.913  69.285  1.00  0.00           H  
ATOM   2847  HE1 LYS A 191      74.415  92.180  69.975  1.00  0.00           H  
ATOM   2848  HE2 LYS A 191      73.953  92.892  68.338  1.00  0.00           H  
ATOM   2849  HZ1 LYS A 191      76.320  93.197  69.024  1.00  0.00           H  
ATOM   2850  HZ2 LYS A 191      76.142  92.203  67.630  1.00  0.00           H  
ATOM   2851  HZ3 LYS A 191      76.422  91.536  69.181  1.00  0.00           H  
ATOM   2852  N   ASN A 192      68.602  89.417  68.834  1.00  0.00           N  
ATOM   2853  CA  ASN A 192      67.590  88.689  68.137  1.00  0.00           C  
ATOM   2854  C   ASN A 192      66.786  89.470  67.164  1.00  0.00           C  
ATOM   2855  O   ASN A 192      66.674  89.065  66.009  1.00  0.00           O  
ATOM   2856  CB  ASN A 192      66.682  87.871  69.076  1.00  0.00           C  
ATOM   2857  CG  ASN A 192      67.261  86.496  69.390  1.00  0.00           C  
ATOM   2858  ND2 ASN A 192      67.754  85.748  68.364  1.00  0.00           N  
ATOM   2859  OD1 ASN A 192      67.255  86.044  70.535  1.00  0.00           O  
ATOM   2860  HN  ASN A 192      68.541  89.376  69.829  1.00  0.00           H  
ATOM   2861  HA  ASN A 192      68.090  87.952  67.535  1.00  0.00           H  
ATOM   2862  HB1 ASN A 192      65.719  87.646  68.575  1.00  0.00           H  
ATOM   2863  HB2 ASN A 192      66.558  88.389  70.057  1.00  0.00           H  
ATOM   2864 1HD2 ASN A 192      68.178  84.875  68.574  1.00  0.00           H  
ATOM   2865 2HD2 ASN A 192      67.555  86.067  67.434  1.00  0.00           H  
ATOM   2866  N   PHE A 193      66.195  90.659  67.412  1.00  0.00           N  
ATOM   2867  CA  PHE A 193      65.382  91.217  66.378  1.00  0.00           C  
ATOM   2868  C   PHE A 193      66.202  91.934  65.361  1.00  0.00           C  
ATOM   2869  O   PHE A 193      65.897  92.203  64.198  1.00  0.00           O  
ATOM   2870  CB  PHE A 193      64.288  92.203  66.799  1.00  0.00           C  
ATOM   2871  CG  PHE A 193      63.186  92.416  65.818  1.00  0.00           C  
ATOM   2872  CD1 PHE A 193      62.375  93.524  65.882  1.00  0.00           C  
ATOM   2873  CD2 PHE A 193      62.792  91.433  64.934  1.00  0.00           C  
ATOM   2874  CE1 PHE A 193      61.287  93.676  65.054  1.00  0.00           C  
ATOM   2875  CE2 PHE A 193      61.666  91.509  64.156  1.00  0.00           C  
ATOM   2876  CZ  PHE A 193      60.942  92.679  64.164  1.00  0.00           C  
ATOM   2877  HN  PHE A 193      66.265  91.070  68.315  1.00  0.00           H  
ATOM   2878  HA  PHE A 193      64.877  90.451  65.811  1.00  0.00           H  
ATOM   2879  HB1 PHE A 193      64.714  93.187  67.112  1.00  0.00           H  
ATOM   2880  HB2 PHE A 193      63.853  91.712  67.692  1.00  0.00           H  
ATOM   2881  HD1 PHE A 193      62.550  94.261  66.656  1.00  0.00           H  
ATOM   2882  HD2 PHE A 193      63.288  90.484  64.812  1.00  0.00           H  
ATOM   2883  HE1 PHE A 193      60.625  94.522  65.163  1.00  0.00           H  
ATOM   2884  HE2 PHE A 193      61.336  90.680  63.547  1.00  0.00           H  
ATOM   2885  HZ  PHE A 193      60.065  92.712  63.538  1.00  0.00           H  
ATOM   2886  N   GLN A 194      67.445  92.257  65.766  1.00  0.00           N  
ATOM   2887  CA  GLN A 194      68.459  92.711  64.865  1.00  0.00           C  
ATOM   2888  C   GLN A 194      69.029  91.709  63.928  1.00  0.00           C  
ATOM   2889  O   GLN A 194      69.190  92.020  62.743  1.00  0.00           O  
ATOM   2890  CB  GLN A 194      69.660  93.345  65.585  1.00  0.00           C  
ATOM   2891  CG  GLN A 194      70.491  94.171  64.606  1.00  0.00           C  
ATOM   2892  CD  GLN A 194      71.481  94.967  65.438  1.00  0.00           C  
ATOM   2893  NE2 GLN A 194      72.792  94.634  65.288  1.00  0.00           N  
ATOM   2894  OE1 GLN A 194      71.153  95.959  66.102  1.00  0.00           O  
ATOM   2895  HN  GLN A 194      67.749  92.134  66.713  1.00  0.00           H  
ATOM   2896  HA  GLN A 194      68.048  93.464  64.195  1.00  0.00           H  
ATOM   2897  HB1 GLN A 194      69.222  94.048  66.332  1.00  0.00           H  
ATOM   2898  HB2 GLN A 194      70.315  92.641  66.129  1.00  0.00           H  
ATOM   2899  HG1 GLN A 194      69.874  94.944  64.085  1.00  0.00           H  
ATOM   2900  HG2 GLN A 194      71.040  93.558  63.854  1.00  0.00           H  
ATOM   2901 1HE2 GLN A 194      73.005  93.933  64.618  1.00  0.00           H  
ATOM   2902 2HE2 GLN A 194      73.490  95.120  65.820  1.00  0.00           H  
ATOM   2903  N   THR A 195      69.363  90.511  64.432  1.00  0.00           N  
ATOM   2904  CA  THR A 195      69.771  89.363  63.684  1.00  0.00           C  
ATOM   2905  C   THR A 195      68.694  88.909  62.761  1.00  0.00           C  
ATOM   2906  O   THR A 195      68.868  88.712  61.562  1.00  0.00           O  
ATOM   2907  CB  THR A 195      70.253  88.159  64.429  1.00  0.00           C  
ATOM   2908  CG2 THR A 195      71.608  88.508  65.071  1.00  0.00           C  
ATOM   2909  OG1 THR A 195      69.386  87.790  65.493  1.00  0.00           O  
ATOM   2910  HN  THR A 195      69.314  90.392  65.430  1.00  0.00           H  
ATOM   2911  HA  THR A 195      70.600  89.652  63.050  1.00  0.00           H  
ATOM   2912  HB  THR A 195      70.419  87.281  63.772  1.00  0.00           H  
ATOM   2913  HG1 THR A 195      69.666  88.442  66.137  1.00  0.00           H  
ATOM   2914 1HG2 THR A 195      71.540  89.265  65.889  1.00  0.00           H  
ATOM   2915 2HG2 THR A 195      72.119  87.584  65.415  1.00  0.00           H  
ATOM   2916 3HG2 THR A 195      72.248  88.966  64.291  1.00  0.00           H  
ATOM   2917  N   LEU A 196      67.450  88.694  63.245  1.00  0.00           N  
ATOM   2918  CA  LEU A 196      66.353  88.333  62.408  1.00  0.00           C  
ATOM   2919  C   LEU A 196      66.002  89.275  61.311  1.00  0.00           C  
ATOM   2920  O   LEU A 196      65.699  88.832  60.206  1.00  0.00           O  
ATOM   2921  CB  LEU A 196      65.186  87.816  63.268  1.00  0.00           C  
ATOM   2922  CG  LEU A 196      65.341  86.380  63.769  1.00  0.00           C  
ATOM   2923  CD1 LEU A 196      66.346  86.131  64.910  1.00  0.00           C  
ATOM   2924  CD2 LEU A 196      65.672  85.411  62.622  1.00  0.00           C  
ATOM   2925  HN  LEU A 196      67.309  88.775  64.223  1.00  0.00           H  
ATOM   2926  HA  LEU A 196      66.764  87.482  61.864  1.00  0.00           H  
ATOM   2927  HB1 LEU A 196      65.058  88.550  64.089  1.00  0.00           H  
ATOM   2928  HB2 LEU A 196      64.295  87.847  62.604  1.00  0.00           H  
ATOM   2929  HG  LEU A 196      64.326  86.184  64.168  1.00  0.00           H  
ATOM   2930 1HD1 LEU A 196      66.196  86.850  65.745  1.00  0.00           H  
ATOM   2931 2HD1 LEU A 196      67.386  86.054  64.527  1.00  0.00           H  
ATOM   2932 3HD1 LEU A 196      66.165  85.161  65.417  1.00  0.00           H  
ATOM   2933 1HD2 LEU A 196      66.763  85.426  62.432  1.00  0.00           H  
ATOM   2934 2HD2 LEU A 196      65.591  84.319  62.855  1.00  0.00           H  
ATOM   2935 3HD2 LEU A 196      65.154  85.696  61.684  1.00  0.00           H  
ATOM   2936  N   LYS A 197      66.015  90.596  61.576  1.00  0.00           N  
ATOM   2937  CA  LYS A 197      65.898  91.583  60.546  1.00  0.00           C  
ATOM   2938  C   LYS A 197      66.958  91.530  59.505  1.00  0.00           C  
ATOM   2939  O   LYS A 197      66.629  91.514  58.317  1.00  0.00           O  
ATOM   2940  CB  LYS A 197      65.749  92.960  61.218  1.00  0.00           C  
ATOM   2941  CG  LYS A 197      65.843  94.129  60.233  1.00  0.00           C  
ATOM   2942  CD  LYS A 197      65.649  95.488  60.915  1.00  0.00           C  
ATOM   2943  CE  LYS A 197      66.669  95.731  62.038  1.00  0.00           C  
ATOM   2944  NZ  LYS A 197      66.459  97.113  62.528  1.00  0.00           N1+
ATOM   2945  HN  LYS A 197      66.153  90.908  62.504  1.00  0.00           H  
ATOM   2946  HA  LYS A 197      64.931  91.409  60.087  1.00  0.00           H  
ATOM   2947  HB1 LYS A 197      64.870  92.979  61.892  1.00  0.00           H  
ATOM   2948  HB2 LYS A 197      66.641  93.056  61.874  1.00  0.00           H  
ATOM   2949  HG1 LYS A 197      66.775  94.139  59.623  1.00  0.00           H  
ATOM   2950  HG2 LYS A 197      65.035  94.057  59.483  1.00  0.00           H  
ATOM   2951  HD1 LYS A 197      65.743  96.250  60.109  1.00  0.00           H  
ATOM   2952  HD2 LYS A 197      64.654  95.414  61.395  1.00  0.00           H  
ATOM   2953  HE1 LYS A 197      67.688  95.761  61.597  1.00  0.00           H  
ATOM   2954  HE2 LYS A 197      66.541  95.068  62.915  1.00  0.00           H  
ATOM   2955  HZ1 LYS A 197      66.368  97.745  61.709  1.00  0.00           H  
ATOM   2956  HZ2 LYS A 197      67.360  97.372  62.979  1.00  0.00           H  
ATOM   2957  HZ3 LYS A 197      65.709  97.288  63.225  1.00  0.00           H  
ATOM   2958  N   ILE A 198      68.256  91.351  59.789  1.00  0.00           N  
ATOM   2959  CA  ILE A 198      69.196  91.180  58.719  1.00  0.00           C  
ATOM   2960  C   ILE A 198      69.014  89.881  58.010  1.00  0.00           C  
ATOM   2961  O   ILE A 198      69.107  89.849  56.791  1.00  0.00           O  
ATOM   2962  CB  ILE A 198      70.622  91.381  59.122  1.00  0.00           C  
ATOM   2963  CG1 ILE A 198      71.554  91.248  57.902  1.00  0.00           C  
ATOM   2964  CG2 ILE A 198      71.119  90.562  60.315  1.00  0.00           C  
ATOM   2965  CD  ILE A 198      72.994  91.646  58.179  1.00  0.00           C  
ATOM   2966  HN  ILE A 198      68.567  91.321  60.740  1.00  0.00           H  
ATOM   2967  HA  ILE A 198      68.956  91.888  57.948  1.00  0.00           H  
ATOM   2968  HB  ILE A 198      70.628  92.444  59.456  1.00  0.00           H  
ATOM   2969 1HG1 ILE A 198      71.572  90.231  57.442  1.00  0.00           H  
ATOM   2970 2HG1 ILE A 198      71.042  91.893  57.157  1.00  0.00           H  
ATOM   2971 1HG2 ILE A 198      70.503  90.706  61.233  1.00  0.00           H  
ATOM   2972 2HG2 ILE A 198      71.111  89.471  60.061  1.00  0.00           H  
ATOM   2973 3HG2 ILE A 198      72.148  90.871  60.590  1.00  0.00           H  
ATOM   2974  HD1 ILE A 198      73.506  90.847  58.768  1.00  0.00           H  
ATOM   2975  HD2 ILE A 198      73.573  91.749  57.234  1.00  0.00           H  
ATOM   2976  HD3 ILE A 198      73.070  92.628  58.690  1.00  0.00           H  
ATOM   2977  N   VAL A 199      68.754  88.706  58.618  1.00  0.00           N  
ATOM   2978  CA  VAL A 199      68.639  87.483  57.883  1.00  0.00           C  
ATOM   2979  C   VAL A 199      67.505  87.483  56.924  1.00  0.00           C  
ATOM   2980  O   VAL A 199      67.566  86.911  55.836  1.00  0.00           O  
ATOM   2981  CB  VAL A 199      68.595  86.202  58.662  1.00  0.00           C  
ATOM   2982  CG1 VAL A 199      69.817  86.081  59.594  1.00  0.00           C  
ATOM   2983  CG2 VAL A 199      67.252  86.027  59.394  1.00  0.00           C  
ATOM   2984  HN  VAL A 199      68.780  88.595  59.607  1.00  0.00           H  
ATOM   2985  HA  VAL A 199      69.508  87.379  57.249  1.00  0.00           H  
ATOM   2986  HB  VAL A 199      68.644  85.427  57.867  1.00  0.00           H  
ATOM   2987 1HG1 VAL A 199      69.827  85.157  60.202  1.00  0.00           H  
ATOM   2988 2HG1 VAL A 199      69.673  86.914  60.321  1.00  0.00           H  
ATOM   2989 3HG1 VAL A 199      70.790  86.146  59.056  1.00  0.00           H  
ATOM   2990 1HG2 VAL A 199      66.418  85.800  58.697  1.00  0.00           H  
ATOM   2991 2HG2 VAL A 199      67.045  86.910  60.023  1.00  0.00           H  
ATOM   2992 3HG2 VAL A 199      67.341  85.192  60.122  1.00  0.00           H  
ATOM   2993  N   ILE A 200      66.353  88.060  57.296  1.00  0.00           N  
ATOM   2994  CA  ILE A 200      65.204  88.034  56.443  1.00  0.00           C  
ATOM   2995  C   ILE A 200      65.463  88.715  55.139  1.00  0.00           C  
ATOM   2996  O   ILE A 200      65.266  88.139  54.072  1.00  0.00           O  
ATOM   2997  CB  ILE A 200      63.945  88.414  57.148  1.00  0.00           C  
ATOM   2998  CG1 ILE A 200      62.617  87.961  56.510  1.00  0.00           C  
ATOM   2999  CG2 ILE A 200      63.844  89.878  57.631  1.00  0.00           C  
ATOM   3000  CD  ILE A 200      62.308  87.442  55.106  1.00  0.00           C  
ATOM   3001  HN  ILE A 200      66.309  88.508  58.187  1.00  0.00           H  
ATOM   3002  HA  ILE A 200      65.034  86.988  56.254  1.00  0.00           H  
ATOM   3003  HB  ILE A 200      63.988  87.858  58.111  1.00  0.00           H  
ATOM   3004 1HG1 ILE A 200      63.130  86.982  56.653  1.00  0.00           H  
ATOM   3005 2HG1 ILE A 200      62.862  88.884  55.944  1.00  0.00           H  
ATOM   3006 1HG2 ILE A 200      64.449  89.988  58.554  1.00  0.00           H  
ATOM   3007 2HG2 ILE A 200      62.796  90.002  57.983  1.00  0.00           H  
ATOM   3008 3HG2 ILE A 200      64.159  90.655  56.912  1.00  0.00           H  
ATOM   3009  HD1 ILE A 200      63.206  87.168  54.506  1.00  0.00           H  
ATOM   3010  HD2 ILE A 200      61.606  86.588  55.152  1.00  0.00           H  
ATOM   3011  HD3 ILE A 200      61.757  88.211  54.522  1.00  0.00           H  
ATOM   3012  N   LEU A 201      65.889  89.992  55.242  1.00  0.00           N  
ATOM   3013  CA  LEU A 201      65.931  90.854  54.110  1.00  0.00           C  
ATOM   3014  C   LEU A 201      67.320  91.004  53.593  1.00  0.00           C  
ATOM   3015  O   LEU A 201      67.629  91.602  52.566  1.00  0.00           O  
ATOM   3016  CB  LEU A 201      65.324  92.233  54.408  1.00  0.00           C  
ATOM   3017  CG  LEU A 201      63.836  92.367  54.023  1.00  0.00           C  
ATOM   3018  CD1 LEU A 201      63.609  92.858  52.583  1.00  0.00           C  
ATOM   3019  CD2 LEU A 201      62.863  91.217  54.326  1.00  0.00           C  
ATOM   3020  HN  LEU A 201      66.189  90.341  56.130  1.00  0.00           H  
ATOM   3021  HA  LEU A 201      65.361  90.449  53.280  1.00  0.00           H  
ATOM   3022  HB1 LEU A 201      65.859  93.085  53.945  1.00  0.00           H  
ATOM   3023  HB2 LEU A 201      65.488  92.395  55.503  1.00  0.00           H  
ATOM   3024  HG  LEU A 201      63.459  93.105  54.759  1.00  0.00           H  
ATOM   3025 1HD1 LEU A 201      63.839  92.038  51.875  1.00  0.00           H  
ATOM   3026 2HD1 LEU A 201      64.374  93.651  52.422  1.00  0.00           H  
ATOM   3027 3HD1 LEU A 201      62.562  93.180  52.400  1.00  0.00           H  
ATOM   3028 1HD2 LEU A 201      61.797  91.435  54.076  1.00  0.00           H  
ATOM   3029 2HD2 LEU A 201      62.917  90.840  55.362  1.00  0.00           H  
ATOM   3030 3HD2 LEU A 201      63.166  90.332  53.722  1.00  0.00           H  
ATOM   3031  N   GLY A 202      68.282  90.397  54.309  1.00  0.00           N  
ATOM   3032  CA  GLY A 202      69.646  90.239  53.911  1.00  0.00           C  
ATOM   3033  C   GLY A 202      69.795  89.146  52.911  1.00  0.00           C  
ATOM   3034  O   GLY A 202      70.434  89.301  51.873  1.00  0.00           O  
ATOM   3035  HN  GLY A 202      68.038  90.034  55.202  1.00  0.00           H  
ATOM   3036  HA1 GLY A 202      69.986  91.179  53.510  1.00  0.00           H  
ATOM   3037  HA2 GLY A 202      70.250  89.996  54.779  1.00  0.00           H  
ATOM   3038  N   LEU A 203      69.214  87.966  53.199  1.00  0.00           N  
ATOM   3039  CA  LEU A 203      69.407  86.811  52.376  1.00  0.00           C  
ATOM   3040  C   LEU A 203      68.153  86.113  51.967  1.00  0.00           C  
ATOM   3041  O   LEU A 203      67.919  85.940  50.775  1.00  0.00           O  
ATOM   3042  CB  LEU A 203      70.369  85.799  53.016  1.00  0.00           C  
ATOM   3043  CG  LEU A 203      71.419  85.259  52.035  1.00  0.00           C  
ATOM   3044  CD1 LEU A 203      70.844  84.434  50.874  1.00  0.00           C  
ATOM   3045  CD2 LEU A 203      72.238  86.439  51.486  1.00  0.00           C  
ATOM   3046  HN  LEU A 203      68.654  87.933  54.014  1.00  0.00           H  
ATOM   3047  HA  LEU A 203      69.761  87.196  51.433  1.00  0.00           H  
ATOM   3048  HB1 LEU A 203      70.880  86.395  53.803  1.00  0.00           H  
ATOM   3049  HB2 LEU A 203      69.822  84.960  53.496  1.00  0.00           H  
ATOM   3050  HG  LEU A 203      72.079  84.600  52.649  1.00  0.00           H  
ATOM   3051 1HD1 LEU A 203      70.240  85.071  50.185  1.00  0.00           H  
ATOM   3052 2HD1 LEU A 203      70.213  83.584  51.186  1.00  0.00           H  
ATOM   3053 3HD1 LEU A 203      71.667  83.960  50.289  1.00  0.00           H  
ATOM   3054 1HD2 LEU A 203      73.209  86.093  51.062  1.00  0.00           H  
ATOM   3055 2HD2 LEU A 203      71.722  86.977  50.658  1.00  0.00           H  
ATOM   3056 3HD2 LEU A 203      72.438  87.139  52.331  1.00  0.00           H  
ATOM   3057  N   VAL A 204      67.292  85.608  52.877  1.00  0.00           N  
ATOM   3058  CA  VAL A 204      66.203  84.834  52.374  1.00  0.00           C  
ATOM   3059  C   VAL A 204      65.215  85.538  51.504  1.00  0.00           C  
ATOM   3060  O   VAL A 204      64.687  84.985  50.539  1.00  0.00           O  
ATOM   3061  CB  VAL A 204      65.469  84.084  53.444  1.00  0.00           C  
ATOM   3062  CG1 VAL A 204      64.663  82.960  52.782  1.00  0.00           C  
ATOM   3063  CG2 VAL A 204      64.621  84.965  54.377  1.00  0.00           C  
ATOM   3064  HN  VAL A 204      67.395  85.737  53.856  1.00  0.00           H  
ATOM   3065  HA  VAL A 204      66.623  84.098  51.700  1.00  0.00           H  
ATOM   3066  HB  VAL A 204      66.297  83.596  54.021  1.00  0.00           H  
ATOM   3067 1HG1 VAL A 204      65.308  82.306  52.152  1.00  0.00           H  
ATOM   3068 2HG1 VAL A 204      63.770  83.399  52.279  1.00  0.00           H  
ATOM   3069 3HG1 VAL A 204      64.253  82.341  53.602  1.00  0.00           H  
ATOM   3070 1HG2 VAL A 204      63.731  85.414  53.875  1.00  0.00           H  
ATOM   3071 2HG2 VAL A 204      65.282  85.772  54.757  1.00  0.00           H  
ATOM   3072 3HG2 VAL A 204      64.217  84.354  55.207  1.00  0.00           H  
ATOM   3073  N   LEU A 205      64.975  86.841  51.691  1.00  0.00           N  
ATOM   3074  CA  LEU A 205      64.238  87.551  50.685  1.00  0.00           C  
ATOM   3075  C   LEU A 205      65.012  87.819  49.438  1.00  0.00           C  
ATOM   3076  O   LEU A 205      64.476  87.510  48.373  1.00  0.00           O  
ATOM   3077  CB  LEU A 205      63.505  88.762  51.296  1.00  0.00           C  
ATOM   3078  CG  LEU A 205      62.313  89.274  50.471  1.00  0.00           C  
ATOM   3079  CD1 LEU A 205      62.694  90.210  49.306  1.00  0.00           C  
ATOM   3080  CD2 LEU A 205      61.374  88.140  50.037  1.00  0.00           C  
ATOM   3081  HN  LEU A 205      65.278  87.378  52.465  1.00  0.00           H  
ATOM   3082  HA  LEU A 205      63.467  86.869  50.360  1.00  0.00           H  
ATOM   3083  HB1 LEU A 205      64.207  89.592  51.521  1.00  0.00           H  
ATOM   3084  HB2 LEU A 205      63.042  88.411  52.245  1.00  0.00           H  
ATOM   3085  HG  LEU A 205      61.669  89.882  51.145  1.00  0.00           H  
ATOM   3086 1HD1 LEU A 205      61.818  90.342  48.635  1.00  0.00           H  
ATOM   3087 2HD1 LEU A 205      63.093  91.174  49.687  1.00  0.00           H  
ATOM   3088 3HD1 LEU A 205      63.423  89.712  48.629  1.00  0.00           H  
ATOM   3089 1HD2 LEU A 205      60.503  88.574  49.505  1.00  0.00           H  
ATOM   3090 2HD2 LEU A 205      61.709  87.430  49.255  1.00  0.00           H  
ATOM   3091 3HD2 LEU A 205      61.059  87.567  50.932  1.00  0.00           H  
ATOM   3092  N   PRO A 206      66.223  88.271  49.358  1.00  0.00           N  
ATOM   3093  CA  PRO A 206      67.001  88.186  48.161  1.00  0.00           C  
ATOM   3094  C   PRO A 206      67.003  86.881  47.450  1.00  0.00           C  
ATOM   3095  O   PRO A 206      66.858  86.873  46.221  1.00  0.00           O  
ATOM   3096  CB  PRO A 206      68.407  88.708  48.460  1.00  0.00           C  
ATOM   3097  CG  PRO A 206      68.020  89.804  49.467  1.00  0.00           C  
ATOM   3098  CD  PRO A 206      66.865  89.191  50.284  1.00  0.00           C  
ATOM   3099  HA  PRO A 206      66.567  88.857  47.429  1.00  0.00           H  
ATOM   3100  HB1 PRO A 206      68.948  87.904  49.009  1.00  0.00           H  
ATOM   3101  HB2 PRO A 206      69.000  89.164  47.641  1.00  0.00           H  
ATOM   3102  HG1 PRO A 206      67.633  90.650  48.850  1.00  0.00           H  
ATOM   3103  HG2 PRO A 206      68.859  90.160  50.103  1.00  0.00           H  
ATOM   3104  HD1 PRO A 206      66.134  89.954  50.610  1.00  0.00           H  
ATOM   3105  HD2 PRO A 206      67.317  88.700  51.172  1.00  0.00           H  
ATOM   3106  N   LEU A 207      67.139  85.749  48.152  1.00  0.00           N  
ATOM   3107  CA  LEU A 207      67.106  84.418  47.615  1.00  0.00           C  
ATOM   3108  C   LEU A 207      65.805  84.028  47.003  1.00  0.00           C  
ATOM   3109  O   LEU A 207      65.728  83.368  45.971  1.00  0.00           O  
ATOM   3110  CB  LEU A 207      67.576  83.390  48.651  1.00  0.00           C  
ATOM   3111  CG  LEU A 207      67.979  82.029  48.067  1.00  0.00           C  
ATOM   3112  CD1 LEU A 207      68.686  81.215  49.168  1.00  0.00           C  
ATOM   3113  CD2 LEU A 207      68.932  82.141  46.865  1.00  0.00           C  
ATOM   3114  HN  LEU A 207      67.302  85.774  49.136  1.00  0.00           H  
ATOM   3115  HA  LEU A 207      67.923  84.400  46.917  1.00  0.00           H  
ATOM   3116  HB1 LEU A 207      66.813  83.162  49.425  1.00  0.00           H  
ATOM   3117  HB2 LEU A 207      68.535  83.737  49.102  1.00  0.00           H  
ATOM   3118  HG  LEU A 207      67.084  81.488  47.677  1.00  0.00           H  
ATOM   3119 1HD1 LEU A 207      68.048  81.219  50.076  1.00  0.00           H  
ATOM   3120 2HD1 LEU A 207      69.614  81.809  49.324  1.00  0.00           H  
ATOM   3121 3HD1 LEU A 207      68.905  80.171  48.866  1.00  0.00           H  
ATOM   3122 1HD2 LEU A 207      68.459  82.628  45.984  1.00  0.00           H  
ATOM   3123 2HD2 LEU A 207      69.334  81.169  46.523  1.00  0.00           H  
ATOM   3124 3HD2 LEU A 207      69.811  82.758  47.178  1.00  0.00           H  
ATOM   3125  N   LEU A 208      64.637  84.380  47.581  1.00  0.00           N  
ATOM   3126  CA  LEU A 208      63.418  83.906  47.024  1.00  0.00           C  
ATOM   3127  C   LEU A 208      62.785  84.920  46.129  1.00  0.00           C  
ATOM   3128  O   LEU A 208      61.991  84.592  45.253  1.00  0.00           O  
ATOM   3129  CB  LEU A 208      62.486  83.355  48.116  1.00  0.00           C  
ATOM   3130  CG  LEU A 208      62.617  81.825  48.246  1.00  0.00           C  
ATOM   3131  CD1 LEU A 208      62.029  81.361  49.592  1.00  0.00           C  
ATOM   3132  CD2 LEU A 208      64.046  81.271  48.242  1.00  0.00           C  
ATOM   3133  HN  LEU A 208      64.618  84.864  48.450  1.00  0.00           H  
ATOM   3134  HA  LEU A 208      63.526  83.057  46.368  1.00  0.00           H  
ATOM   3135  HB1 LEU A 208      62.814  83.770  49.093  1.00  0.00           H  
ATOM   3136  HB2 LEU A 208      61.401  83.557  47.985  1.00  0.00           H  
ATOM   3137  HG  LEU A 208      62.028  81.341  47.428  1.00  0.00           H  
ATOM   3138 1HD1 LEU A 208      61.989  80.243  49.617  1.00  0.00           H  
ATOM   3139 2HD1 LEU A 208      62.619  81.800  50.422  1.00  0.00           H  
ATOM   3140 3HD1 LEU A 208      60.954  81.645  49.675  1.00  0.00           H  
ATOM   3141 1HD2 LEU A 208      64.066  80.181  48.445  1.00  0.00           H  
ATOM   3142 2HD2 LEU A 208      64.543  81.416  47.245  1.00  0.00           H  
ATOM   3143 3HD2 LEU A 208      64.700  81.773  48.981  1.00  0.00           H  
ATOM   3144  N   VAL A 209      63.247  86.175  46.228  1.00  0.00           N  
ATOM   3145  CA  VAL A 209      63.047  87.089  45.145  1.00  0.00           C  
ATOM   3146  C   VAL A 209      63.922  86.822  43.970  1.00  0.00           C  
ATOM   3147  O   VAL A 209      63.484  87.067  42.853  1.00  0.00           O  
ATOM   3148  CB  VAL A 209      62.878  88.517  45.558  1.00  0.00           C  
ATOM   3149  CG1 VAL A 209      62.020  89.316  44.572  1.00  0.00           C  
ATOM   3150  CG2 VAL A 209      64.311  89.080  45.677  1.00  0.00           C  
ATOM   3151  HN  VAL A 209      63.716  86.595  47.006  1.00  0.00           H  
ATOM   3152  HA  VAL A 209      62.034  86.895  44.824  1.00  0.00           H  
ATOM   3153  HB  VAL A 209      62.398  88.536  46.560  1.00  0.00           H  
ATOM   3154 1HG1 VAL A 209      61.964  90.384  44.852  1.00  0.00           H  
ATOM   3155 2HG1 VAL A 209      60.953  89.003  44.477  1.00  0.00           H  
ATOM   3156 3HG1 VAL A 209      62.456  89.356  43.551  1.00  0.00           H  
ATOM   3157 1HG2 VAL A 209      64.243  90.078  46.169  1.00  0.00           H  
ATOM   3158 2HG2 VAL A 209      64.965  88.413  46.281  1.00  0.00           H  
ATOM   3159 3HG2 VAL A 209      64.809  89.242  44.703  1.00  0.00           H  
ATOM   3160  N   MET A 210      65.110  86.195  44.119  1.00  0.00           N  
ATOM   3161  CA  MET A 210      65.832  85.522  43.093  1.00  0.00           C  
ATOM   3162  C   MET A 210      65.151  84.314  42.547  1.00  0.00           C  
ATOM   3163  O   MET A 210      65.239  83.985  41.369  1.00  0.00           O  
ATOM   3164  CB  MET A 210      67.255  85.081  43.482  1.00  0.00           C  
ATOM   3165  CG  MET A 210      68.350  86.155  43.467  1.00  0.00           C  
ATOM   3166  SD  MET A 210      68.203  87.351  42.114  1.00  0.00           S  
ATOM   3167  CE  MET A 210      67.662  88.722  43.176  1.00  0.00           C  
ATOM   3168  HN  MET A 210      65.527  86.209  45.026  1.00  0.00           H  
ATOM   3169  HA  MET A 210      65.947  86.186  42.241  1.00  0.00           H  
ATOM   3170  HB1 MET A 210      67.180  84.632  44.489  1.00  0.00           H  
ATOM   3171  HB2 MET A 210      67.682  84.336  42.772  1.00  0.00           H  
ATOM   3172  HG1 MET A 210      69.305  85.635  43.270  1.00  0.00           H  
ATOM   3173  HG2 MET A 210      68.488  86.684  44.437  1.00  0.00           H  
ATOM   3174  HE1 MET A 210      66.640  88.558  43.593  1.00  0.00           H  
ATOM   3175  HE2 MET A 210      67.757  89.717  42.688  1.00  0.00           H  
ATOM   3176  HE3 MET A 210      68.334  88.868  44.043  1.00  0.00           H  
ATOM   3177  N   VAL A 211      64.388  83.546  43.358  1.00  0.00           N  
ATOM   3178  CA  VAL A 211      63.806  82.333  42.878  1.00  0.00           C  
ATOM   3179  C   VAL A 211      62.715  82.584  41.900  1.00  0.00           C  
ATOM   3180  O   VAL A 211      62.529  81.894  40.894  1.00  0.00           O  
ATOM   3181  CB  VAL A 211      63.544  81.335  43.965  1.00  0.00           C  
ATOM   3182  CG1 VAL A 211      63.927  79.931  43.452  1.00  0.00           C  
ATOM   3183  CG2 VAL A 211      62.104  81.334  44.525  1.00  0.00           C  
ATOM   3184  HN  VAL A 211      64.298  83.683  44.342  1.00  0.00           H  
ATOM   3185  HA  VAL A 211      64.580  81.821  42.312  1.00  0.00           H  
ATOM   3186  HB  VAL A 211      64.199  81.571  44.833  1.00  0.00           H  
ATOM   3187 1HG1 VAL A 211      63.540  79.177  44.166  1.00  0.00           H  
ATOM   3188 2HG1 VAL A 211      65.019  79.775  43.409  1.00  0.00           H  
ATOM   3189 3HG1 VAL A 211      63.441  79.736  42.468  1.00  0.00           H  
ATOM   3190 1HG2 VAL A 211      61.307  81.196  43.769  1.00  0.00           H  
ATOM   3191 2HG2 VAL A 211      61.902  82.225  45.164  1.00  0.00           H  
ATOM   3192 3HG2 VAL A 211      61.945  80.412  45.119  1.00  0.00           H  
ATOM   3193  N   ILE A 212      61.946  83.683  42.025  1.00  0.00           N  
ATOM   3194  CA  ILE A 212      61.124  84.243  40.995  1.00  0.00           C  
ATOM   3195  C   ILE A 212      61.843  84.898  39.868  1.00  0.00           C  
ATOM   3196  O   ILE A 212      61.431  84.790  38.709  1.00  0.00           O  
ATOM   3197  CB  ILE A 212      60.063  85.166  41.532  1.00  0.00           C  
ATOM   3198  CG1 ILE A 212      59.098  85.581  40.400  1.00  0.00           C  
ATOM   3199  CG2 ILE A 212      60.734  86.375  42.207  1.00  0.00           C  
ATOM   3200  CD  ILE A 212      58.131  86.687  40.805  1.00  0.00           C  
ATOM   3201  HN  ILE A 212      61.994  84.190  42.879  1.00  0.00           H  
ATOM   3202  HA  ILE A 212      60.598  83.383  40.607  1.00  0.00           H  
ATOM   3203  HB  ILE A 212      59.415  84.632  42.257  1.00  0.00           H  
ATOM   3204 1HG1 ILE A 212      59.641  85.934  39.491  1.00  0.00           H  
ATOM   3205 2HG1 ILE A 212      58.560  84.651  40.129  1.00  0.00           H  
ATOM   3206 1HG2 ILE A 212      61.421  86.037  43.012  1.00  0.00           H  
ATOM   3207 2HG2 ILE A 212      61.310  86.975  41.473  1.00  0.00           H  
ATOM   3208 3HG2 ILE A 212      59.997  87.089  42.620  1.00  0.00           H  
ATOM   3209  HD1 ILE A 212      57.698  86.510  41.821  1.00  0.00           H  
ATOM   3210  HD2 ILE A 212      57.305  86.714  40.079  1.00  0.00           H  
ATOM   3211  HD3 ILE A 212      58.659  87.669  40.782  1.00  0.00           H  
ATOM   3212  N   CYS A 213      62.919  85.672  40.079  1.00  0.00           N  
ATOM   3213  CA  CYS A 213      63.638  86.358  39.054  1.00  0.00           C  
ATOM   3214  C   CYS A 213      64.322  85.400  38.155  1.00  0.00           C  
ATOM   3215  O   CYS A 213      64.200  85.459  36.931  1.00  0.00           O  
ATOM   3216  CB  CYS A 213      64.622  87.391  39.636  1.00  0.00           C  
ATOM   3217  SG  CYS A 213      63.811  88.890  40.260  1.00  0.00           S  
ATOM   3218  HN  CYS A 213      63.121  86.039  40.988  1.00  0.00           H  
ATOM   3219  HA  CYS A 213      62.905  86.872  38.444  1.00  0.00           H  
ATOM   3220  HB1 CYS A 213      65.292  86.847  40.344  1.00  0.00           H  
ATOM   3221  HB2 CYS A 213      65.309  87.780  38.861  1.00  0.00           H  
ATOM   3222  HG1 CYS A 213      63.415  88.321  41.393  1.00  0.00           H  
ATOM   3223  N   TYR A 214      65.011  84.415  38.775  1.00  0.00           N  
ATOM   3224  CA  TYR A 214      65.784  83.329  38.270  1.00  0.00           C  
ATOM   3225  C   TYR A 214      64.902  82.407  37.509  1.00  0.00           C  
ATOM   3226  O   TYR A 214      65.230  81.994  36.394  1.00  0.00           O  
ATOM   3227  CB  TYR A 214      66.825  82.717  39.216  1.00  0.00           C  
ATOM   3228  CG  TYR A 214      68.076  83.501  39.388  1.00  0.00           C  
ATOM   3229  CD1 TYR A 214      69.085  83.049  40.203  1.00  0.00           C  
ATOM   3230  CD2 TYR A 214      68.224  84.785  38.907  1.00  0.00           C  
ATOM   3231  CE1 TYR A 214      70.175  83.805  40.565  1.00  0.00           C  
ATOM   3232  CE2 TYR A 214      69.275  85.595  39.269  1.00  0.00           C  
ATOM   3233  CZ  TYR A 214      70.213  85.117  40.154  1.00  0.00           C  
ATOM   3234  OH  TYR A 214      71.311  85.909  40.541  1.00  0.00           O  
ATOM   3235  HN  TYR A 214      65.107  84.429  39.765  1.00  0.00           H  
ATOM   3236  HA  TYR A 214      66.382  83.769  37.478  1.00  0.00           H  
ATOM   3237  HB1 TYR A 214      66.430  82.486  40.231  1.00  0.00           H  
ATOM   3238  HB2 TYR A 214      67.173  81.787  38.717  1.00  0.00           H  
ATOM   3239  HD1 TYR A 214      68.992  82.042  40.582  1.00  0.00           H  
ATOM   3240  HD2 TYR A 214      67.444  85.129  38.237  1.00  0.00           H  
ATOM   3241  HE1 TYR A 214      70.919  83.377  41.230  1.00  0.00           H  
ATOM   3242  HE2 TYR A 214      69.335  86.602  38.889  1.00  0.00           H  
ATOM   3243  HH  TYR A 214      70.979  86.787  40.750  1.00  0.00           H  
ATOM   3244  N   SER A 215      63.650  82.208  37.956  1.00  0.00           N  
ATOM   3245  CA  SER A 215      62.570  81.598  37.248  1.00  0.00           C  
ATOM   3246  C   SER A 215      62.247  82.194  35.919  1.00  0.00           C  
ATOM   3247  O   SER A 215      62.013  81.519  34.919  1.00  0.00           O  
ATOM   3248  CB  SER A 215      61.358  81.302  38.141  1.00  0.00           C  
ATOM   3249  OG  SER A 215      60.193  80.853  37.467  1.00  0.00           O  
ATOM   3250  HN  SER A 215      63.488  82.619  38.853  1.00  0.00           H  
ATOM   3251  HA  SER A 215      62.914  80.621  36.932  1.00  0.00           H  
ATOM   3252  HB1 SER A 215      61.658  80.556  38.898  1.00  0.00           H  
ATOM   3253  HB2 SER A 215      61.074  82.227  38.705  1.00  0.00           H  
ATOM   3254  HG1 SER A 215      60.235  79.907  37.299  1.00  0.00           H  
ATOM   3255  N   GLY A 216      62.170  83.528  35.789  1.00  0.00           N  
ATOM   3256  CA  GLY A 216      61.864  84.082  34.511  1.00  0.00           C  
ATOM   3257  C   GLY A 216      63.048  84.300  33.632  1.00  0.00           C  
ATOM   3258  O   GLY A 216      63.112  83.968  32.450  1.00  0.00           O  
ATOM   3259  HN  GLY A 216      62.383  84.136  36.560  1.00  0.00           H  
ATOM   3260  HA1 GLY A 216      61.078  83.528  34.002  1.00  0.00           H  
ATOM   3261  HA2 GLY A 216      61.446  85.045  34.782  1.00  0.00           H  
ATOM   3262  N   ILE A 217      64.063  84.966  34.200  1.00  0.00           N  
ATOM   3263  CA  ILE A 217      65.267  85.349  33.527  1.00  0.00           C  
ATOM   3264  C   ILE A 217      66.023  84.199  32.963  1.00  0.00           C  
ATOM   3265  O   ILE A 217      66.310  84.240  31.764  1.00  0.00           O  
ATOM   3266  CB  ILE A 217      66.081  86.308  34.346  1.00  0.00           C  
ATOM   3267  CG1 ILE A 217      67.061  87.204  33.581  1.00  0.00           C  
ATOM   3268  CG2 ILE A 217      66.807  85.500  35.433  1.00  0.00           C  
ATOM   3269  CD  ILE A 217      67.479  88.284  34.581  1.00  0.00           C  
ATOM   3270  HN  ILE A 217      64.083  85.239  35.167  1.00  0.00           H  
ATOM   3271  HA  ILE A 217      64.954  85.909  32.665  1.00  0.00           H  
ATOM   3272  HB  ILE A 217      65.318  86.927  34.856  1.00  0.00           H  
ATOM   3273 1HG1 ILE A 217      67.835  86.543  33.135  1.00  0.00           H  
ATOM   3274 2HG1 ILE A 217      66.456  87.673  32.777  1.00  0.00           H  
ATOM   3275 1HG2 ILE A 217      66.137  84.743  35.901  1.00  0.00           H  
ATOM   3276 2HG2 ILE A 217      67.604  84.923  34.921  1.00  0.00           H  
ATOM   3277 3HG2 ILE A 217      67.200  86.129  36.261  1.00  0.00           H  
ATOM   3278  HD1 ILE A 217      68.187  87.951  35.381  1.00  0.00           H  
ATOM   3279  HD2 ILE A 217      66.557  88.639  35.077  1.00  0.00           H  
ATOM   3280  HD3 ILE A 217      68.006  89.093  34.038  1.00  0.00           H  
ATOM   3281  N   LEU A 218      66.296  83.068  33.645  1.00  0.00           N  
ATOM   3282  CA  LEU A 218      67.106  81.961  33.232  1.00  0.00           C  
ATOM   3283  C   LEU A 218      66.310  81.110  32.311  1.00  0.00           C  
ATOM   3284  O   LEU A 218      66.854  80.460  31.416  1.00  0.00           O  
ATOM   3285  CB  LEU A 218      67.579  81.049  34.373  1.00  0.00           C  
ATOM   3286  CG  LEU A 218      69.036  80.568  34.290  1.00  0.00           C  
ATOM   3287  CD1 LEU A 218      69.381  79.696  33.072  1.00  0.00           C  
ATOM   3288  CD2 LEU A 218      70.017  81.754  34.361  1.00  0.00           C  
ATOM   3289  HN  LEU A 218      66.058  82.992  34.601  1.00  0.00           H  
ATOM   3290  HA  LEU A 218      67.898  82.364  32.620  1.00  0.00           H  
ATOM   3291  HB1 LEU A 218      67.563  81.687  35.281  1.00  0.00           H  
ATOM   3292  HB2 LEU A 218      66.941  80.155  34.509  1.00  0.00           H  
ATOM   3293  HG  LEU A 218      69.257  79.969  35.203  1.00  0.00           H  
ATOM   3294 1HD1 LEU A 218      70.375  79.200  33.154  1.00  0.00           H  
ATOM   3295 2HD1 LEU A 218      68.565  78.972  32.901  1.00  0.00           H  
ATOM   3296 3HD1 LEU A 218      69.374  80.361  32.182  1.00  0.00           H  
ATOM   3297 1HD2 LEU A 218      69.752  82.278  35.310  1.00  0.00           H  
ATOM   3298 2HD2 LEU A 218      71.071  81.394  34.377  1.00  0.00           H  
ATOM   3299 3HD2 LEU A 218      69.906  82.498  33.549  1.00  0.00           H  
ATOM   3300  N   LYS A 219      64.972  81.140  32.413  1.00  0.00           N  
ATOM   3301  CA  LYS A 219      64.023  80.537  31.509  1.00  0.00           C  
ATOM   3302  C   LYS A 219      64.207  81.182  30.178  1.00  0.00           C  
ATOM   3303  O   LYS A 219      64.327  80.420  29.227  1.00  0.00           O  
ATOM   3304  CB  LYS A 219      62.602  80.731  32.058  1.00  0.00           C  
ATOM   3305  CG  LYS A 219      61.487  80.181  31.170  1.00  0.00           C  
ATOM   3306  CD  LYS A 219      60.922  78.903  31.774  1.00  0.00           C  
ATOM   3307  CE  LYS A 219      60.065  79.050  33.038  1.00  0.00           C  
ATOM   3308  NZ  LYS A 219      59.629  77.739  33.566  1.00  0.00           N1+
ATOM   3309  HN  LYS A 219      64.567  81.654  33.157  1.00  0.00           H  
ATOM   3310  HA  LYS A 219      64.318  79.502  31.419  1.00  0.00           H  
ATOM   3311  HB1 LYS A 219      62.577  80.297  33.074  1.00  0.00           H  
ATOM   3312  HB2 LYS A 219      62.303  81.800  32.144  1.00  0.00           H  
ATOM   3313  HG1 LYS A 219      60.680  80.946  31.052  1.00  0.00           H  
ATOM   3314  HG2 LYS A 219      61.792  79.948  30.126  1.00  0.00           H  
ATOM   3315  HD1 LYS A 219      61.736  78.187  32.026  1.00  0.00           H  
ATOM   3316  HD2 LYS A 219      60.236  78.467  31.015  1.00  0.00           H  
ATOM   3317  HE1 LYS A 219      59.214  79.671  32.694  1.00  0.00           H  
ATOM   3318  HE2 LYS A 219      60.604  79.627  33.824  1.00  0.00           H  
ATOM   3319  HZ1 LYS A 219      58.607  77.772  33.787  1.00  0.00           H  
ATOM   3320  HZ2 LYS A 219      60.155  77.563  34.438  1.00  0.00           H  
ATOM   3321  HZ3 LYS A 219      59.705  76.955  32.889  1.00  0.00           H  
ATOM   3322  N   THR A 220      64.247  82.527  30.090  1.00  0.00           N  
ATOM   3323  CA  THR A 220      64.357  83.190  28.816  1.00  0.00           C  
ATOM   3324  C   THR A 220      65.668  83.044  28.129  1.00  0.00           C  
ATOM   3325  O   THR A 220      65.798  83.106  26.905  1.00  0.00           O  
ATOM   3326  CB  THR A 220      64.085  84.659  28.927  1.00  0.00           C  
ATOM   3327  CG2 THR A 220      63.514  85.237  27.625  1.00  0.00           C  
ATOM   3328  OG1 THR A 220      63.118  84.994  29.909  1.00  0.00           O  
ATOM   3329  HN  THR A 220      64.269  83.131  30.885  1.00  0.00           H  
ATOM   3330  HA  THR A 220      63.618  82.762  28.148  1.00  0.00           H  
ATOM   3331  HB  THR A 220      64.968  85.268  29.195  1.00  0.00           H  
ATOM   3332  HG1 THR A 220      63.405  84.828  30.810  1.00  0.00           H  
ATOM   3333 1HG2 THR A 220      64.220  85.259  26.766  1.00  0.00           H  
ATOM   3334 2HG2 THR A 220      62.647  84.680  27.203  1.00  0.00           H  
ATOM   3335 3HG2 THR A 220      63.188  86.291  27.738  1.00  0.00           H  
ATOM   3336  N   LEU A 221      66.739  82.736  28.879  1.00  0.00           N  
ATOM   3337  CA  LEU A 221      68.019  82.486  28.287  1.00  0.00           C  
ATOM   3338  C   LEU A 221      68.283  81.094  27.833  1.00  0.00           C  
ATOM   3339  O   LEU A 221      68.964  80.895  26.833  1.00  0.00           O  
ATOM   3340  CB  LEU A 221      69.046  82.813  29.392  1.00  0.00           C  
ATOM   3341  CG  LEU A 221      69.153  84.232  29.975  1.00  0.00           C  
ATOM   3342  CD1 LEU A 221      70.599  84.429  30.467  1.00  0.00           C  
ATOM   3343  CD2 LEU A 221      68.832  85.317  28.938  1.00  0.00           C  
ATOM   3344  HN  LEU A 221      66.588  82.735  29.865  1.00  0.00           H  
ATOM   3345  HA  LEU A 221      68.186  83.074  27.395  1.00  0.00           H  
ATOM   3346  HB1 LEU A 221      70.020  82.642  28.894  1.00  0.00           H  
ATOM   3347  HB2 LEU A 221      69.036  82.074  30.230  1.00  0.00           H  
ATOM   3348  HG  LEU A 221      68.471  84.274  30.850  1.00  0.00           H  
ATOM   3349 1HD1 LEU A 221      71.280  84.259  29.600  1.00  0.00           H  
ATOM   3350 2HD1 LEU A 221      70.715  85.451  30.867  1.00  0.00           H  
ATOM   3351 3HD1 LEU A 221      70.857  83.654  31.220  1.00  0.00           H  
ATOM   3352 1HD2 LEU A 221      67.802  85.317  28.531  1.00  0.00           H  
ATOM   3353 2HD2 LEU A 221      69.491  85.326  28.048  1.00  0.00           H  
ATOM   3354 3HD2 LEU A 221      68.867  86.313  29.443  1.00  0.00           H  
ATOM   3355  N   LEU A 222      67.763  80.058  28.522  1.00  0.00           N  
ATOM   3356  CA  LEU A 222      67.963  78.730  28.056  1.00  0.00           C  
ATOM   3357  C   LEU A 222      66.748  78.215  27.352  1.00  0.00           C  
ATOM   3358  O   LEU A 222      66.726  77.127  26.774  1.00  0.00           O  
ATOM   3359  CB  LEU A 222      68.430  77.859  29.238  1.00  0.00           C  
ATOM   3360  CG  LEU A 222      69.811  78.204  29.829  1.00  0.00           C  
ATOM   3361  CD1 LEU A 222      70.189  77.133  30.862  1.00  0.00           C  
ATOM   3362  CD2 LEU A 222      70.909  78.352  28.762  1.00  0.00           C  
ATOM   3363  HN  LEU A 222      67.203  80.214  29.340  1.00  0.00           H  
ATOM   3364  HA  LEU A 222      68.739  78.667  27.308  1.00  0.00           H  
ATOM   3365  HB1 LEU A 222      67.642  77.912  30.019  1.00  0.00           H  
ATOM   3366  HB2 LEU A 222      68.645  76.832  28.877  1.00  0.00           H  
ATOM   3367  HG  LEU A 222      69.819  79.200  30.320  1.00  0.00           H  
ATOM   3368 1HD1 LEU A 222      71.095  77.521  31.379  1.00  0.00           H  
ATOM   3369 2HD1 LEU A 222      70.306  76.164  30.329  1.00  0.00           H  
ATOM   3370 3HD1 LEU A 222      69.342  77.033  31.569  1.00  0.00           H  
ATOM   3371 1HD2 LEU A 222      71.910  78.397  29.239  1.00  0.00           H  
ATOM   3372 2HD2 LEU A 222      70.910  77.428  28.144  1.00  0.00           H  
ATOM   3373 3HD2 LEU A 222      70.745  79.244  28.119  1.00  0.00           H  
ATOM   3374  N   ARG A 223      65.687  79.040  27.246  1.00  0.00           N  
ATOM   3375  CA  ARG A 223      64.707  78.891  26.225  1.00  0.00           C  
ATOM   3376  C   ARG A 223      64.822  80.113  25.382  1.00  0.00           C  
ATOM   3377  O   ARG A 223      64.082  81.088  25.506  1.00  0.00           O  
ATOM   3378  CB  ARG A 223      63.242  78.659  26.622  1.00  0.00           C  
ATOM   3379  CG  ARG A 223      62.812  77.191  26.664  1.00  0.00           C  
ATOM   3380  CD  ARG A 223      63.266  76.364  27.869  1.00  0.00           C  
ATOM   3381  NE  ARG A 223      64.531  75.630  27.540  1.00  0.00           N  
ATOM   3382  CZ  ARG A 223      64.521  74.347  27.091  1.00  0.00           C  
ATOM   3383  NH1 ARG A 223      65.611  73.562  27.344  1.00  0.00           N1+
ATOM   3384  NH2 ARG A 223      63.463  73.776  26.448  1.00  0.00           N  
ATOM   3385  HN  ARG A 223      65.657  79.813  27.876  1.00  0.00           H  
ATOM   3386  HA  ARG A 223      64.950  78.097  25.528  1.00  0.00           H  
ATOM   3387  HB1 ARG A 223      62.930  79.201  27.545  1.00  0.00           H  
ATOM   3388  HB2 ARG A 223      62.555  79.048  25.837  1.00  0.00           H  
ATOM   3389  HG1 ARG A 223      61.699  77.233  26.649  1.00  0.00           H  
ATOM   3390  HG2 ARG A 223      63.095  76.682  25.723  1.00  0.00           H  
ATOM   3391  HD1 ARG A 223      63.462  77.022  28.739  1.00  0.00           H  
ATOM   3392  HD2 ARG A 223      62.463  75.692  28.232  1.00  0.00           H  
ATOM   3393  HE  ARG A 223      65.409  76.112  27.489  1.00  0.00           H  
ATOM   3394 1HH1 ARG A 223      65.550  72.608  27.046  1.00  0.00           H  
ATOM   3395 2HH1 ARG A 223      66.241  73.875  28.044  1.00  0.00           H  
ATOM   3396 1HH2 ARG A 223      62.687  74.362  26.224  1.00  0.00           H  
ATOM   3397 2HH2 ARG A 223      63.679  72.932  25.940  1.00  0.00           H  
ATOM   3398  N   CYS A 224      65.854  80.052  24.517  1.00  0.00           N  
ATOM   3399  CA  CYS A 224      66.506  81.219  24.004  1.00  0.00           C  
ATOM   3400  C   CYS A 224      65.694  81.954  22.983  1.00  0.00           C  
ATOM   3401  O   CYS A 224      65.746  81.680  21.783  1.00  0.00           O  
ATOM   3402  CB  CYS A 224      67.855  80.812  23.394  1.00  0.00           C  
ATOM   3403  SG  CYS A 224      69.132  82.081  23.141  1.00  0.00           S  
ATOM   3404  HN  CYS A 224      66.373  79.208  24.440  1.00  0.00           H  
ATOM   3405  HA  CYS A 224      66.698  81.928  24.790  1.00  0.00           H  
ATOM   3406  HB1 CYS A 224      68.298  80.095  24.126  1.00  0.00           H  
ATOM   3407  HB2 CYS A 224      67.758  80.234  22.457  1.00  0.00           H  
ATOM   3408  HG1 CYS A 224      69.313  82.443  24.405  1.00  0.00           H  
ATOM   3409  N   ARG A 225      64.934  82.957  23.436  1.00  0.00           N  
ATOM   3410  CA  ARG A 225      64.148  83.805  22.586  1.00  0.00           C  
ATOM   3411  C   ARG A 225      65.067  84.893  22.118  1.00  0.00           C  
ATOM   3412  O   ARG A 225      65.545  85.675  22.939  1.00  0.00           O  
ATOM   3413  CB  ARG A 225      62.909  84.381  23.280  1.00  0.00           C  
ATOM   3414  CG  ARG A 225      61.699  83.436  23.331  1.00  0.00           C  
ATOM   3415  CD  ARG A 225      60.879  83.544  22.046  1.00  0.00           C  
ATOM   3416  NE  ARG A 225      60.414  82.191  21.643  1.00  0.00           N  
ATOM   3417  CZ  ARG A 225      59.152  81.662  21.607  1.00  0.00           C  
ATOM   3418  NH1 ARG A 225      58.940  80.508  20.914  1.00  0.00           N1+
ATOM   3419  NH2 ARG A 225      58.028  82.214  22.146  1.00  0.00           N  
ATOM   3420  HN  ARG A 225      64.810  83.011  24.424  1.00  0.00           H  
ATOM   3421  HA  ARG A 225      63.896  83.241  21.697  1.00  0.00           H  
ATOM   3422  HB1 ARG A 225      63.188  84.572  24.335  1.00  0.00           H  
ATOM   3423  HB2 ARG A 225      62.518  85.309  22.806  1.00  0.00           H  
ATOM   3424  HG1 ARG A 225      62.154  82.440  23.509  1.00  0.00           H  
ATOM   3425  HG2 ARG A 225      61.019  83.659  24.186  1.00  0.00           H  
ATOM   3426  HD1 ARG A 225      61.617  83.843  21.271  1.00  0.00           H  
ATOM   3427  HD2 ARG A 225      60.102  84.331  22.157  1.00  0.00           H  
ATOM   3428  HE  ARG A 225      61.125  81.574  21.298  1.00  0.00           H  
ATOM   3429 1HH1 ARG A 225      59.614  80.097  20.289  1.00  0.00           H  
ATOM   3430 2HH1 ARG A 225      57.975  80.255  20.842  1.00  0.00           H  
ATOM   3431 1HH2 ARG A 225      57.184  81.684  22.147  1.00  0.00           H  
ATOM   3432 2HH2 ARG A 225      58.130  83.111  22.581  1.00  0.00           H  
ATOM   3433  N   ASN A 226      65.377  85.019  20.822  1.00  0.00           N  
ATOM   3434  CA  ASN A 226      66.746  85.364  20.559  1.00  0.00           C  
ATOM   3435  C   ASN A 226      66.958  86.640  19.825  1.00  0.00           C  
ATOM   3436  O   ASN A 226      66.980  86.704  18.603  1.00  0.00           O  
ATOM   3437  CB  ASN A 226      67.467  84.220  19.826  1.00  0.00           C  
ATOM   3438  CG  ASN A 226      68.983  84.278  19.752  1.00  0.00           C  
ATOM   3439  ND2 ASN A 226      69.633  84.982  20.721  1.00  0.00           N  
ATOM   3440  OD1 ASN A 226      69.580  83.741  18.820  1.00  0.00           O  
ATOM   3441  HN  ASN A 226      65.014  84.479  20.065  1.00  0.00           H  
ATOM   3442  HA  ASN A 226      67.288  85.526  21.479  1.00  0.00           H  
ATOM   3443  HB1 ASN A 226      67.128  84.121  18.774  1.00  0.00           H  
ATOM   3444  HB2 ASN A 226      67.214  83.271  20.358  1.00  0.00           H  
ATOM   3445 1HD2 ASN A 226      70.613  84.798  20.790  1.00  0.00           H  
ATOM   3446 2HD2 ASN A 226      69.139  85.135  21.572  1.00  0.00           H  
ATOM   3447  N   GLU A 227      67.286  87.720  20.566  1.00  0.00           N  
ATOM   3448  CA  GLU A 227      67.944  88.884  20.072  1.00  0.00           C  
ATOM   3449  C   GLU A 227      68.710  89.392  21.256  1.00  0.00           C  
ATOM   3450  O   GLU A 227      68.241  89.259  22.385  1.00  0.00           O  
ATOM   3451  CB  GLU A 227      67.091  89.968  19.403  1.00  0.00           C  
ATOM   3452  CG  GLU A 227      67.874  91.219  19.005  1.00  0.00           C  
ATOM   3453  CD  GLU A 227      67.160  92.189  18.073  1.00  0.00           C  
ATOM   3454  OE1 GLU A 227      67.759  93.128  17.469  1.00  0.00           O  
ATOM   3455  OE2 GLU A 227      65.964  91.970  17.748  1.00  0.00           O1-
ATOM   3456  HN  GLU A 227      67.213  87.683  21.555  1.00  0.00           H  
ATOM   3457  HA  GLU A 227      68.684  88.544  19.358  1.00  0.00           H  
ATOM   3458  HB1 GLU A 227      66.577  89.497  18.534  1.00  0.00           H  
ATOM   3459  HB2 GLU A 227      66.329  90.270  20.149  1.00  0.00           H  
ATOM   3460  HG1 GLU A 227      68.741  90.915  18.376  1.00  0.00           H  
ATOM   3461  HG2 GLU A 227      68.275  91.813  19.856  1.00  0.00           H  
ATOM   3462  N   LYS A 228      69.922  89.941  21.035  1.00  0.00           N  
ATOM   3463  CA  LYS A 228      70.943  89.630  21.990  1.00  0.00           C  
ATOM   3464  C   LYS A 228      71.388  90.546  23.079  1.00  0.00           C  
ATOM   3465  O   LYS A 228      71.669  90.079  24.180  1.00  0.00           O  
ATOM   3466  CB  LYS A 228      72.175  89.139  21.208  1.00  0.00           C  
ATOM   3467  CG  LYS A 228      72.118  87.615  21.236  1.00  0.00           C  
ATOM   3468  CD  LYS A 228      73.444  87.060  20.711  1.00  0.00           C  
ATOM   3469  CE  LYS A 228      74.651  87.174  21.660  1.00  0.00           C  
ATOM   3470  NZ  LYS A 228      75.758  86.340  21.147  1.00  0.00           N1+
ATOM   3471  HN  LYS A 228      70.265  90.281  20.161  1.00  0.00           H  
ATOM   3472  HA  LYS A 228      70.660  88.725  22.496  1.00  0.00           H  
ATOM   3473  HB1 LYS A 228      73.149  89.451  21.637  1.00  0.00           H  
ATOM   3474  HB2 LYS A 228      72.285  89.486  20.161  1.00  0.00           H  
ATOM   3475  HG1 LYS A 228      71.255  87.307  20.616  1.00  0.00           H  
ATOM   3476  HG2 LYS A 228      72.141  87.256  22.295  1.00  0.00           H  
ATOM   3477  HD1 LYS A 228      73.371  85.952  20.631  1.00  0.00           H  
ATOM   3478  HD2 LYS A 228      73.688  87.424  19.691  1.00  0.00           H  
ATOM   3479  HE1 LYS A 228      74.979  88.228  21.665  1.00  0.00           H  
ATOM   3480  HE2 LYS A 228      74.293  86.797  22.647  1.00  0.00           H  
ATOM   3481  HZ1 LYS A 228      75.817  86.448  20.123  1.00  0.00           H  
ATOM   3482  HZ2 LYS A 228      75.617  85.311  21.250  1.00  0.00           H  
ATOM   3483  HZ3 LYS A 228      76.675  86.641  21.548  1.00  0.00           H  
ATOM   3484  N   LYS A 229      71.636  91.849  22.837  1.00  0.00           N  
ATOM   3485  CA  LYS A 229      72.410  92.610  23.769  1.00  0.00           C  
ATOM   3486  C   LYS A 229      71.734  92.951  25.047  1.00  0.00           C  
ATOM   3487  O   LYS A 229      72.323  92.967  26.127  1.00  0.00           O  
ATOM   3488  CB  LYS A 229      73.000  93.856  23.077  1.00  0.00           C  
ATOM   3489  CG  LYS A 229      74.380  93.552  22.499  1.00  0.00           C  
ATOM   3490  CD  LYS A 229      75.518  94.302  23.195  1.00  0.00           C  
ATOM   3491  CE  LYS A 229      75.691  94.118  24.698  1.00  0.00           C  
ATOM   3492  NZ  LYS A 229      76.693  95.118  25.110  1.00  0.00           N1+
ATOM   3493  HN  LYS A 229      71.449  92.214  21.933  1.00  0.00           H  
ATOM   3494  HA  LYS A 229      73.241  91.990  24.055  1.00  0.00           H  
ATOM   3495  HB1 LYS A 229      72.292  94.178  22.286  1.00  0.00           H  
ATOM   3496  HB2 LYS A 229      73.098  94.768  23.706  1.00  0.00           H  
ATOM   3497  HG1 LYS A 229      74.354  93.839  21.427  1.00  0.00           H  
ATOM   3498  HG2 LYS A 229      74.597  92.469  22.508  1.00  0.00           H  
ATOM   3499  HD1 LYS A 229      76.467  94.013  22.693  1.00  0.00           H  
ATOM   3500  HD2 LYS A 229      75.330  95.384  22.987  1.00  0.00           H  
ATOM   3501  HE1 LYS A 229      74.760  94.299  25.280  1.00  0.00           H  
ATOM   3502  HE2 LYS A 229      76.127  93.116  24.890  1.00  0.00           H  
ATOM   3503  HZ1 LYS A 229      77.649  94.931  24.731  1.00  0.00           H  
ATOM   3504  HZ2 LYS A 229      76.676  95.131  26.155  1.00  0.00           H  
ATOM   3505  HZ3 LYS A 229      76.365  96.094  24.933  1.00  0.00           H  
ATOM   3506  N   ARG A 230      70.384  92.944  25.019  1.00  0.00           N  
ATOM   3507  CA  ARG A 230      69.511  92.886  26.154  1.00  0.00           C  
ATOM   3508  C   ARG A 230      69.632  91.644  26.966  1.00  0.00           C  
ATOM   3509  O   ARG A 230      69.767  91.635  28.184  1.00  0.00           O  
ATOM   3510  CB  ARG A 230      68.093  92.923  25.549  1.00  0.00           C  
ATOM   3511  CG  ARG A 230      66.896  92.582  26.430  1.00  0.00           C  
ATOM   3512  CD  ARG A 230      65.586  92.901  25.709  1.00  0.00           C  
ATOM   3513  NE  ARG A 230      65.548  91.898  24.601  1.00  0.00           N  
ATOM   3514  CZ  ARG A 230      64.878  92.034  23.414  1.00  0.00           C  
ATOM   3515  NH1 ARG A 230      64.100  93.120  23.147  1.00  0.00           N1+
ATOM   3516  NH2 ARG A 230      64.915  91.044  22.477  1.00  0.00           N  
ATOM   3517  HN  ARG A 230      69.997  93.048  24.104  1.00  0.00           H  
ATOM   3518  HA  ARG A 230      69.617  93.670  26.883  1.00  0.00           H  
ATOM   3519  HB1 ARG A 230      67.972  93.957  25.164  1.00  0.00           H  
ATOM   3520  HB2 ARG A 230      68.066  92.254  24.670  1.00  0.00           H  
ATOM   3521  HG1 ARG A 230      66.869  93.258  27.306  1.00  0.00           H  
ATOM   3522  HG2 ARG A 230      66.874  91.549  26.846  1.00  0.00           H  
ATOM   3523  HD1 ARG A 230      65.535  93.927  25.281  1.00  0.00           H  
ATOM   3524  HD2 ARG A 230      64.723  92.621  26.365  1.00  0.00           H  
ATOM   3525  HE  ARG A 230      65.886  90.974  24.763  1.00  0.00           H  
ATOM   3526 1HH1 ARG A 230      64.217  93.999  23.606  1.00  0.00           H  
ATOM   3527 2HH1 ARG A 230      63.560  93.066  22.300  1.00  0.00           H  
ATOM   3528 1HH2 ARG A 230      64.299  91.146  21.693  1.00  0.00           H  
ATOM   3529 2HH2 ARG A 230      65.580  90.311  22.632  1.00  0.00           H  
ATOM   3530  N   HIS A 231      69.678  90.478  26.300  1.00  0.00           N  
ATOM   3531  CA  HIS A 231      69.834  89.106  26.686  1.00  0.00           C  
ATOM   3532  C   HIS A 231      71.152  88.916  27.354  1.00  0.00           C  
ATOM   3533  O   HIS A 231      71.307  88.305  28.401  1.00  0.00           O  
ATOM   3534  CB  HIS A 231      69.831  88.143  25.489  1.00  0.00           C  
ATOM   3535  CG  HIS A 231      68.659  87.211  25.606  1.00  0.00           C  
ATOM   3536  CD2 HIS A 231      68.605  85.851  25.568  1.00  0.00           C  
ATOM   3537  ND1 HIS A 231      67.419  87.806  25.647  1.00  0.00           N  
ATOM   3538  CE1 HIS A 231      66.576  86.793  25.610  1.00  0.00           C  
ATOM   3539  NE2 HIS A 231      67.253  85.601  25.548  1.00  0.00           N  
ATOM   3540  HN  HIS A 231      69.504  90.489  25.315  1.00  0.00           H  
ATOM   3541  HA  HIS A 231      69.016  88.853  27.354  1.00  0.00           H  
ATOM   3542  HB1 HIS A 231      69.601  88.725  24.565  1.00  0.00           H  
ATOM   3543  HB2 HIS A 231      70.754  87.561  25.279  1.00  0.00           H  
ATOM   3544  HD2 HIS A 231      69.422  85.138  25.544  1.00  0.00           H  
ATOM   3545  HE1 HIS A 231      65.487  86.815  25.616  1.00  0.00           H  
ATOM   3546  HE2 HIS A 231      66.861  84.688  25.619  1.00  0.00           H  
ATOM   3547  N   ARG A 232      72.184  89.518  26.729  1.00  0.00           N  
ATOM   3548  CA  ARG A 232      73.521  89.572  27.215  1.00  0.00           C  
ATOM   3549  C   ARG A 232      73.769  90.549  28.321  1.00  0.00           C  
ATOM   3550  O   ARG A 232      74.699  90.255  29.062  1.00  0.00           O  
ATOM   3551  CB  ARG A 232      74.533  89.837  26.089  1.00  0.00           C  
ATOM   3552  CG  ARG A 232      75.012  88.518  25.469  1.00  0.00           C  
ATOM   3553  CD  ARG A 232      75.875  87.660  26.389  1.00  0.00           C  
ATOM   3554  NE  ARG A 232      76.294  86.423  25.654  1.00  0.00           N  
ATOM   3555  CZ  ARG A 232      77.501  85.786  25.741  1.00  0.00           C  
ATOM   3556  NH1 ARG A 232      78.630  86.228  26.382  1.00  0.00           N1+
ATOM   3557  NH2 ARG A 232      77.531  84.526  25.232  1.00  0.00           N  
ATOM   3558  HN  ARG A 232      72.064  89.946  25.839  1.00  0.00           H  
ATOM   3559  HA  ARG A 232      73.750  88.649  27.727  1.00  0.00           H  
ATOM   3560  HB1 ARG A 232      75.442  90.379  26.422  1.00  0.00           H  
ATOM   3561  HB2 ARG A 232      73.946  90.371  25.313  1.00  0.00           H  
ATOM   3562  HG1 ARG A 232      75.538  88.723  24.506  1.00  0.00           H  
ATOM   3563  HG2 ARG A 232      74.052  87.977  25.300  1.00  0.00           H  
ATOM   3564  HD1 ARG A 232      76.685  88.289  26.809  1.00  0.00           H  
ATOM   3565  HD2 ARG A 232      75.243  87.330  27.243  1.00  0.00           H  
ATOM   3566  HE  ARG A 232      75.639  85.926  25.096  1.00  0.00           H  
ATOM   3567 1HH1 ARG A 232      78.774  87.205  26.491  1.00  0.00           H  
ATOM   3568 2HH1 ARG A 232      79.382  85.590  26.233  1.00  0.00           H  
ATOM   3569 1HH2 ARG A 232      78.426  84.087  25.173  1.00  0.00           H  
ATOM   3570 2HH2 ARG A 232      76.752  84.138  24.731  1.00  0.00           H  
ATOM   3571  N   ASP A 233      72.921  91.559  28.547  1.00  0.00           N  
ATOM   3572  CA  ASP A 233      73.083  92.459  29.653  1.00  0.00           C  
ATOM   3573  C   ASP A 233      72.589  91.825  30.907  1.00  0.00           C  
ATOM   3574  O   ASP A 233      72.820  92.258  32.032  1.00  0.00           O  
ATOM   3575  CB  ASP A 233      72.425  93.816  29.348  1.00  0.00           C  
ATOM   3576  CG  ASP A 233      73.357  94.904  28.823  1.00  0.00           C  
ATOM   3577  OD1 ASP A 233      74.586  94.687  28.623  1.00  0.00           O  
ATOM   3578  OD2 ASP A 233      72.856  96.036  28.589  1.00  0.00           O1-
ATOM   3579  HN  ASP A 233      72.197  91.798  27.904  1.00  0.00           H  
ATOM   3580  HA  ASP A 233      74.128  92.642  29.857  1.00  0.00           H  
ATOM   3581  HB1 ASP A 233      71.626  93.679  28.583  1.00  0.00           H  
ATOM   3582  HB2 ASP A 233      71.815  94.262  30.161  1.00  0.00           H  
ATOM   3583  N   VAL A 234      71.935  90.664  30.808  1.00  0.00           N  
ATOM   3584  CA  VAL A 234      71.641  89.722  31.850  1.00  0.00           C  
ATOM   3585  C   VAL A 234      72.845  89.227  32.569  1.00  0.00           C  
ATOM   3586  O   VAL A 234      72.856  88.995  33.772  1.00  0.00           O  
ATOM   3587  CB  VAL A 234      70.739  88.579  31.499  1.00  0.00           C  
ATOM   3588  CG1 VAL A 234      69.471  89.121  30.840  1.00  0.00           C  
ATOM   3589  CG2 VAL A 234      70.454  87.642  32.688  1.00  0.00           C  
ATOM   3590  HN  VAL A 234      71.686  90.256  29.925  1.00  0.00           H  
ATOM   3591  HA  VAL A 234      71.095  90.293  32.583  1.00  0.00           H  
ATOM   3592  HB  VAL A 234      71.206  87.874  30.775  1.00  0.00           H  
ATOM   3593 1HG1 VAL A 234      68.768  88.289  30.646  1.00  0.00           H  
ATOM   3594 2HG1 VAL A 234      69.682  89.618  29.865  1.00  0.00           H  
ATOM   3595 3HG1 VAL A 234      68.919  89.861  31.479  1.00  0.00           H  
ATOM   3596 1HG2 VAL A 234      69.786  86.822  32.360  1.00  0.00           H  
ATOM   3597 2HG2 VAL A 234      70.103  88.188  33.592  1.00  0.00           H  
ATOM   3598 3HG2 VAL A 234      71.352  87.042  32.990  1.00  0.00           H  
ATOM   3599  N   ARG A 235      73.972  89.059  31.847  1.00  0.00           N  
ATOM   3600  CA  ARG A 235      75.206  88.523  32.338  1.00  0.00           C  
ATOM   3601  C   ARG A 235      75.694  89.324  33.488  1.00  0.00           C  
ATOM   3602  O   ARG A 235      76.222  88.800  34.463  1.00  0.00           O  
ATOM   3603  CB  ARG A 235      76.276  88.387  31.236  1.00  0.00           C  
ATOM   3604  CG  ARG A 235      77.377  89.437  31.226  1.00  0.00           C  
ATOM   3605  CD  ARG A 235      78.206  89.523  29.940  1.00  0.00           C  
ATOM   3606  NE  ARG A 235      77.353  90.276  28.976  1.00  0.00           N  
ATOM   3607  CZ  ARG A 235      77.501  91.590  28.628  1.00  0.00           C  
ATOM   3608  NH1 ARG A 235      76.419  92.400  28.409  1.00  0.00           N1+
ATOM   3609  NH2 ARG A 235      78.705  92.094  28.231  1.00  0.00           N  
ATOM   3610  HN  ARG A 235      73.986  89.282  30.879  1.00  0.00           H  
ATOM   3611  HA  ARG A 235      74.988  87.510  32.646  1.00  0.00           H  
ATOM   3612  HB1 ARG A 235      76.793  87.409  31.356  1.00  0.00           H  
ATOM   3613  HB2 ARG A 235      75.739  88.344  30.263  1.00  0.00           H  
ATOM   3614  HG1 ARG A 235      78.106  89.346  32.075  1.00  0.00           H  
ATOM   3615  HG2 ARG A 235      76.970  90.466  31.316  1.00  0.00           H  
ATOM   3616  HD1 ARG A 235      79.196  89.989  30.128  1.00  0.00           H  
ATOM   3617  HD2 ARG A 235      78.364  88.497  29.543  1.00  0.00           H  
ATOM   3618  HE  ARG A 235      76.380  90.080  29.119  1.00  0.00           H  
ATOM   3619 1HH1 ARG A 235      76.548  93.374  28.257  1.00  0.00           H  
ATOM   3620 2HH1 ARG A 235      75.505  92.035  28.577  1.00  0.00           H  
ATOM   3621 1HH2 ARG A 235      78.687  92.562  27.350  1.00  0.00           H  
ATOM   3622 2HH2 ARG A 235      79.481  91.479  28.322  1.00  0.00           H  
ATOM   3623  N   LEU A 236      75.536  90.663  33.467  1.00  0.00           N  
ATOM   3624  CA  LEU A 236      75.920  91.502  34.571  1.00  0.00           C  
ATOM   3625  C   LEU A 236      74.757  92.002  35.355  1.00  0.00           C  
ATOM   3626  O   LEU A 236      74.767  93.057  35.994  1.00  0.00           O  
ATOM   3627  CB  LEU A 236      76.971  92.527  34.094  1.00  0.00           C  
ATOM   3628  CG  LEU A 236      77.582  93.274  35.293  1.00  0.00           C  
ATOM   3629  CD1 LEU A 236      78.960  93.837  34.910  1.00  0.00           C  
ATOM   3630  CD2 LEU A 236      77.882  92.330  36.469  1.00  0.00           C  
ATOM   3631  HN  LEU A 236      75.199  91.140  32.671  1.00  0.00           H  
ATOM   3632  HA  LEU A 236      76.368  90.887  35.330  1.00  0.00           H  
ATOM   3633  HB1 LEU A 236      77.797  91.935  33.645  1.00  0.00           H  
ATOM   3634  HB2 LEU A 236      76.580  93.249  33.348  1.00  0.00           H  
ATOM   3635  HG  LEU A 236      76.929  94.094  35.639  1.00  0.00           H  
ATOM   3636 1HD1 LEU A 236      79.464  94.212  35.827  1.00  0.00           H  
ATOM   3637 2HD1 LEU A 236      79.555  93.013  34.464  1.00  0.00           H  
ATOM   3638 3HD1 LEU A 236      78.865  94.664  34.171  1.00  0.00           H  
ATOM   3639 1HD2 LEU A 236      78.307  92.872  37.335  1.00  0.00           H  
ATOM   3640 2HD2 LEU A 236      78.678  91.633  36.115  1.00  0.00           H  
ATOM   3641 3HD2 LEU A 236      76.982  91.851  36.897  1.00  0.00           H  
ATOM   3642  N   ILE A 237      73.680  91.215  35.407  1.00  0.00           N  
ATOM   3643  CA  ILE A 237      72.690  91.258  36.436  1.00  0.00           C  
ATOM   3644  C   ILE A 237      72.931  90.067  37.297  1.00  0.00           C  
ATOM   3645  O   ILE A 237      72.919  90.147  38.522  1.00  0.00           O  
ATOM   3646  CB  ILE A 237      71.308  91.343  35.862  1.00  0.00           C  
ATOM   3647  CG1 ILE A 237      70.523  92.506  36.490  1.00  0.00           C  
ATOM   3648  CG2 ILE A 237      70.501  90.038  35.791  1.00  0.00           C  
ATOM   3649  CD  ILE A 237      70.615  93.752  35.595  1.00  0.00           C  
ATOM   3650  HN  ILE A 237      73.552  90.509  34.709  1.00  0.00           H  
ATOM   3651  HA  ILE A 237      72.932  92.113  37.055  1.00  0.00           H  
ATOM   3652  HB  ILE A 237      71.454  91.575  34.794  1.00  0.00           H  
ATOM   3653 1HG1 ILE A 237      69.450  92.296  36.671  1.00  0.00           H  
ATOM   3654 2HG1 ILE A 237      70.991  92.707  37.481  1.00  0.00           H  
ATOM   3655 1HG2 ILE A 237      69.557  90.131  35.207  1.00  0.00           H  
ATOM   3656 2HG2 ILE A 237      71.044  89.177  35.354  1.00  0.00           H  
ATOM   3657 3HG2 ILE A 237      70.235  89.782  36.849  1.00  0.00           H  
ATOM   3658  HD1 ILE A 237      70.043  93.537  34.664  1.00  0.00           H  
ATOM   3659  HD2 ILE A 237      71.682  93.899  35.320  1.00  0.00           H  
ATOM   3660  HD3 ILE A 237      70.259  94.739  35.959  1.00  0.00           H  
ATOM   3661  N   PHE A 238      73.229  88.910  36.685  1.00  0.00           N  
ATOM   3662  CA  PHE A 238      73.661  87.765  37.425  1.00  0.00           C  
ATOM   3663  C   PHE A 238      74.929  87.813  38.194  1.00  0.00           C  
ATOM   3664  O   PHE A 238      75.019  87.495  39.379  1.00  0.00           O  
ATOM   3665  CB  PHE A 238      73.872  86.525  36.537  1.00  0.00           C  
ATOM   3666  CG  PHE A 238      72.645  86.046  35.834  1.00  0.00           C  
ATOM   3667  CD1 PHE A 238      72.832  85.165  34.799  1.00  0.00           C  
ATOM   3668  CD2 PHE A 238      71.374  86.317  36.279  1.00  0.00           C  
ATOM   3669  CE1 PHE A 238      71.744  84.749  34.066  1.00  0.00           C  
ATOM   3670  CE2 PHE A 238      70.294  85.831  35.594  1.00  0.00           C  
ATOM   3671  CZ  PHE A 238      70.470  85.080  34.449  1.00  0.00           C  
ATOM   3672  HN  PHE A 238      73.263  88.813  35.694  1.00  0.00           H  
ATOM   3673  HA  PHE A 238      72.852  87.560  38.110  1.00  0.00           H  
ATOM   3674  HB1 PHE A 238      74.685  86.703  35.792  1.00  0.00           H  
ATOM   3675  HB2 PHE A 238      74.118  85.620  37.143  1.00  0.00           H  
ATOM   3676  HD1 PHE A 238      73.826  84.974  34.439  1.00  0.00           H  
ATOM   3677  HD2 PHE A 238      71.188  86.985  37.115  1.00  0.00           H  
ATOM   3678  HE1 PHE A 238      71.968  84.147  33.189  1.00  0.00           H  
ATOM   3679  HE2 PHE A 238      69.275  86.080  35.865  1.00  0.00           H  
ATOM   3680  HZ  PHE A 238      69.678  84.686  33.824  1.00  0.00           H  
ATOM   3681  N   THR A 239      75.993  88.233  37.495  1.00  0.00           N  
ATOM   3682  CA  THR A 239      77.296  88.048  38.052  1.00  0.00           C  
ATOM   3683  C   THR A 239      77.541  88.890  39.260  1.00  0.00           C  
ATOM   3684  O   THR A 239      78.136  88.420  40.226  1.00  0.00           O  
ATOM   3685  CB  THR A 239      78.475  88.188  37.129  1.00  0.00           C  
ATOM   3686  CG2 THR A 239      78.633  86.883  36.330  1.00  0.00           C  
ATOM   3687  OG1 THR A 239      78.320  89.243  36.186  1.00  0.00           O  
ATOM   3688  HN  THR A 239      76.033  88.581  36.564  1.00  0.00           H  
ATOM   3689  HA  THR A 239      77.355  87.070  38.498  1.00  0.00           H  
ATOM   3690  HB  THR A 239      79.418  88.350  37.687  1.00  0.00           H  
ATOM   3691  HG1 THR A 239      77.701  88.900  35.541  1.00  0.00           H  
ATOM   3692 1HG2 THR A 239      78.880  86.045  37.011  1.00  0.00           H  
ATOM   3693 2HG2 THR A 239      77.768  86.521  35.722  1.00  0.00           H  
ATOM   3694 3HG2 THR A 239      79.533  86.981  35.682  1.00  0.00           H  
ATOM   3695  N   ILE A 240      77.017  90.132  39.276  1.00  0.00           N  
ATOM   3696  CA  ILE A 240      77.003  90.933  40.467  1.00  0.00           C  
ATOM   3697  C   ILE A 240      76.159  90.374  41.564  1.00  0.00           C  
ATOM   3698  O   ILE A 240      76.507  90.480  42.731  1.00  0.00           O  
ATOM   3699  CB  ILE A 240      76.659  92.367  40.180  1.00  0.00           C  
ATOM   3700  CG1 ILE A 240      77.024  93.324  41.322  1.00  0.00           C  
ATOM   3701  CG2 ILE A 240      75.222  92.457  39.634  1.00  0.00           C  
ATOM   3702  CD  ILE A 240      75.914  93.916  42.182  1.00  0.00           C  
ATOM   3703  HN  ILE A 240      76.596  90.553  38.472  1.00  0.00           H  
ATOM   3704  HA  ILE A 240      78.020  90.953  40.819  1.00  0.00           H  
ATOM   3705  HB  ILE A 240      77.338  92.668  39.360  1.00  0.00           H  
ATOM   3706 1HG1 ILE A 240      77.778  92.832  41.972  1.00  0.00           H  
ATOM   3707 2HG1 ILE A 240      77.541  94.201  40.879  1.00  0.00           H  
ATOM   3708 1HG2 ILE A 240      75.120  93.556  39.499  1.00  0.00           H  
ATOM   3709 2HG2 ILE A 240      75.063  91.945  38.653  1.00  0.00           H  
ATOM   3710 3HG2 ILE A 240      74.492  92.124  40.400  1.00  0.00           H  
ATOM   3711  HD1 ILE A 240      75.388  93.182  42.824  1.00  0.00           H  
ATOM   3712  HD2 ILE A 240      75.253  94.458  41.471  1.00  0.00           H  
ATOM   3713  HD3 ILE A 240      76.300  94.722  42.844  1.00  0.00           H  
ATOM   3714  N   MET A 241      74.983  89.786  41.290  1.00  0.00           N  
ATOM   3715  CA  MET A 241      74.111  89.245  42.292  1.00  0.00           C  
ATOM   3716  C   MET A 241      74.647  87.995  42.885  1.00  0.00           C  
ATOM   3717  O   MET A 241      74.502  87.668  44.063  1.00  0.00           O  
ATOM   3718  CB  MET A 241      72.719  88.988  41.689  1.00  0.00           C  
ATOM   3719  CG  MET A 241      71.621  88.665  42.713  1.00  0.00           C  
ATOM   3720  SD  MET A 241      71.287  89.979  43.914  1.00  0.00           S  
ATOM   3721  CE  MET A 241      71.683  88.977  45.379  1.00  0.00           C  
ATOM   3722  HN  MET A 241      74.647  89.664  40.360  1.00  0.00           H  
ATOM   3723  HA  MET A 241      74.004  89.975  43.085  1.00  0.00           H  
ATOM   3724  HB1 MET A 241      72.382  89.958  41.270  1.00  0.00           H  
ATOM   3725  HB2 MET A 241      72.860  88.283  40.848  1.00  0.00           H  
ATOM   3726  HG1 MET A 241      71.914  87.713  43.211  1.00  0.00           H  
ATOM   3727  HG2 MET A 241      70.748  88.337  42.114  1.00  0.00           H  
ATOM   3728  HE1 MET A 241      71.039  88.078  45.474  1.00  0.00           H  
ATOM   3729  HE2 MET A 241      71.579  89.600  46.299  1.00  0.00           H  
ATOM   3730  HE3 MET A 241      72.704  88.538  45.336  1.00  0.00           H  
ATOM   3731  N   ILE A 242      75.351  87.168  42.090  1.00  0.00           N  
ATOM   3732  CA  ILE A 242      76.082  86.018  42.528  1.00  0.00           C  
ATOM   3733  C   ILE A 242      77.250  86.333  43.388  1.00  0.00           C  
ATOM   3734  O   ILE A 242      77.419  85.766  44.471  1.00  0.00           O  
ATOM   3735  CB  ILE A 242      76.489  85.275  41.285  1.00  0.00           C  
ATOM   3736  CG1 ILE A 242      75.260  84.658  40.598  1.00  0.00           C  
ATOM   3737  CG2 ILE A 242      77.545  84.186  41.534  1.00  0.00           C  
ATOM   3738  CD  ILE A 242      75.509  84.260  39.149  1.00  0.00           C  
ATOM   3739  HN  ILE A 242      75.415  87.355  41.111  1.00  0.00           H  
ATOM   3740  HA  ILE A 242      75.398  85.444  43.119  1.00  0.00           H  
ATOM   3741  HB  ILE A 242      76.941  86.046  40.619  1.00  0.00           H  
ATOM   3742 1HG1 ILE A 242      74.835  83.888  41.278  1.00  0.00           H  
ATOM   3743 2HG1 ILE A 242      74.489  85.453  40.497  1.00  0.00           H  
ATOM   3744 1HG2 ILE A 242      77.776  83.628  40.610  1.00  0.00           H  
ATOM   3745 2HG2 ILE A 242      77.128  83.441  42.247  1.00  0.00           H  
ATOM   3746 3HG2 ILE A 242      78.522  84.519  41.955  1.00  0.00           H  
ATOM   3747  HD1 ILE A 242      74.552  84.035  38.635  1.00  0.00           H  
ATOM   3748  HD2 ILE A 242      76.024  85.073  38.599  1.00  0.00           H  
ATOM   3749  HD3 ILE A 242      76.076  83.304  39.079  1.00  0.00           H  
ATOM   3750  N   VAL A 243      78.056  87.376  43.103  1.00  0.00           N  
ATOM   3751  CA  VAL A 243      79.211  87.703  43.884  1.00  0.00           C  
ATOM   3752  C   VAL A 243      78.836  88.369  45.157  1.00  0.00           C  
ATOM   3753  O   VAL A 243      79.409  88.098  46.209  1.00  0.00           O  
ATOM   3754  CB  VAL A 243      80.248  88.445  43.094  1.00  0.00           C  
ATOM   3755  CG1 VAL A 243      81.593  88.253  43.807  1.00  0.00           C  
ATOM   3756  CG2 VAL A 243      79.762  89.882  42.807  1.00  0.00           C  
ATOM   3757  HN  VAL A 243      77.950  87.879  42.254  1.00  0.00           H  
ATOM   3758  HA  VAL A 243      79.640  86.748  44.173  1.00  0.00           H  
ATOM   3759  HB  VAL A 243      80.316  87.990  42.089  1.00  0.00           H  
ATOM   3760 1HG1 VAL A 243      82.305  88.841  43.190  1.00  0.00           H  
ATOM   3761 2HG1 VAL A 243      81.842  87.177  43.745  1.00  0.00           H  
ATOM   3762 3HG1 VAL A 243      81.491  88.686  44.829  1.00  0.00           H  
ATOM   3763 1HG2 VAL A 243      79.539  90.549  43.664  1.00  0.00           H  
ATOM   3764 2HG2 VAL A 243      78.886  89.899  42.135  1.00  0.00           H  
ATOM   3765 3HG2 VAL A 243      80.511  90.358  42.136  1.00  0.00           H  
ATOM   3766  N   TYR A 244      77.691  89.073  45.159  1.00  0.00           N  
ATOM   3767  CA  TYR A 244      76.975  89.413  46.354  1.00  0.00           C  
ATOM   3768  C   TYR A 244      76.567  88.291  47.248  1.00  0.00           C  
ATOM   3769  O   TYR A 244      76.794  88.380  48.458  1.00  0.00           O  
ATOM   3770  CB  TYR A 244      75.752  90.262  45.982  1.00  0.00           C  
ATOM   3771  CG  TYR A 244      75.899  91.744  46.089  1.00  0.00           C  
ATOM   3772  CD1 TYR A 244      76.624  92.539  45.242  1.00  0.00           C  
ATOM   3773  CD2 TYR A 244      75.052  92.310  47.005  1.00  0.00           C  
ATOM   3774  CE1 TYR A 244      76.445  93.898  45.305  1.00  0.00           C  
ATOM   3775  CE2 TYR A 244      74.732  93.651  46.958  1.00  0.00           C  
ATOM   3776  CZ  TYR A 244      75.492  94.433  46.129  1.00  0.00           C  
ATOM   3777  OH  TYR A 244      75.389  95.827  46.347  1.00  0.00           O  
ATOM   3778  HN  TYR A 244      77.307  89.393  44.294  1.00  0.00           H  
ATOM   3779  HA  TYR A 244      77.591  90.078  46.943  1.00  0.00           H  
ATOM   3780  HB1 TYR A 244      75.470  90.061  44.926  1.00  0.00           H  
ATOM   3781  HB2 TYR A 244      74.891  89.883  46.566  1.00  0.00           H  
ATOM   3782  HD1 TYR A 244      77.271  92.129  44.477  1.00  0.00           H  
ATOM   3783  HD2 TYR A 244      74.457  91.691  47.667  1.00  0.00           H  
ATOM   3784  HE1 TYR A 244      77.082  94.532  44.686  1.00  0.00           H  
ATOM   3785  HE2 TYR A 244      74.074  94.111  47.682  1.00  0.00           H  
ATOM   3786  HH  TYR A 244      76.200  96.129  46.758  1.00  0.00           H  
ATOM   3787  N   PHE A 245      75.964  87.242  46.667  1.00  0.00           N  
ATOM   3788  CA  PHE A 245      75.653  86.042  47.370  1.00  0.00           C  
ATOM   3789  C   PHE A 245      76.820  85.327  47.974  1.00  0.00           C  
ATOM   3790  O   PHE A 245      76.679  84.755  49.052  1.00  0.00           O  
ATOM   3791  CB  PHE A 245      74.922  84.997  46.511  1.00  0.00           C  
ATOM   3792  CG  PHE A 245      73.447  85.153  46.401  1.00  0.00           C  
ATOM   3793  CD1 PHE A 245      72.872  84.588  45.278  1.00  0.00           C  
ATOM   3794  CD2 PHE A 245      72.576  85.641  47.341  1.00  0.00           C  
ATOM   3795  CE1 PHE A 245      71.541  84.725  44.995  1.00  0.00           C  
ATOM   3796  CE2 PHE A 245      71.219  85.770  47.117  1.00  0.00           C  
ATOM   3797  CZ  PHE A 245      70.718  85.325  45.921  1.00  0.00           C  
ATOM   3798  HN  PHE A 245      75.732  87.301  45.698  1.00  0.00           H  
ATOM   3799  HA  PHE A 245      75.082  86.367  48.234  1.00  0.00           H  
ATOM   3800  HB1 PHE A 245      75.351  85.017  45.488  1.00  0.00           H  
ATOM   3801  HB2 PHE A 245      75.061  83.949  46.867  1.00  0.00           H  
ATOM   3802  HD1 PHE A 245      73.552  84.175  44.546  1.00  0.00           H  
ATOM   3803  HD2 PHE A 245      72.935  86.060  48.278  1.00  0.00           H  
ATOM   3804  HE1 PHE A 245      71.165  84.441  44.025  1.00  0.00           H  
ATOM   3805  HE2 PHE A 245      70.609  86.277  47.846  1.00  0.00           H  
ATOM   3806  HZ  PHE A 245      69.650  85.441  45.748  1.00  0.00           H  
ATOM   3807  N   LEU A 246      77.967  85.212  47.298  1.00  0.00           N  
ATOM   3808  CA  LEU A 246      79.072  84.469  47.841  1.00  0.00           C  
ATOM   3809  C   LEU A 246      79.597  84.949  49.143  1.00  0.00           C  
ATOM   3810  O   LEU A 246      79.851  84.122  50.025  1.00  0.00           O  
ATOM   3811  CB  LEU A 246      80.307  84.453  46.925  1.00  0.00           C  
ATOM   3812  CG  LEU A 246      80.040  83.878  45.530  1.00  0.00           C  
ATOM   3813  CD1 LEU A 246      81.347  83.690  44.741  1.00  0.00           C  
ATOM   3814  CD2 LEU A 246      79.388  82.483  45.662  1.00  0.00           C  
ATOM   3815  HN  LEU A 246      78.019  85.637  46.399  1.00  0.00           H  
ATOM   3816  HA  LEU A 246      78.786  83.431  47.974  1.00  0.00           H  
ATOM   3817  HB1 LEU A 246      80.639  85.501  46.759  1.00  0.00           H  
ATOM   3818  HB2 LEU A 246      81.114  83.902  47.464  1.00  0.00           H  
ATOM   3819  HG  LEU A 246      79.266  84.500  45.026  1.00  0.00           H  
ATOM   3820 1HD1 LEU A 246      81.155  83.418  43.687  1.00  0.00           H  
ATOM   3821 2HD1 LEU A 246      82.058  82.985  45.226  1.00  0.00           H  
ATOM   3822 3HD1 LEU A 246      81.945  84.625  44.645  1.00  0.00           H  
ATOM   3823 1HD2 LEU A 246      78.355  82.544  46.082  1.00  0.00           H  
ATOM   3824 2HD2 LEU A 246      79.320  82.008  44.661  1.00  0.00           H  
ATOM   3825 3HD2 LEU A 246      80.002  81.806  46.286  1.00  0.00           H  
ATOM   3826  N   PHE A 247      79.745  86.280  49.285  1.00  0.00           N  
ATOM   3827  CA  PHE A 247      80.313  86.863  50.466  1.00  0.00           C  
ATOM   3828  C   PHE A 247      79.329  86.896  51.587  1.00  0.00           C  
ATOM   3829  O   PHE A 247      79.647  86.989  52.771  1.00  0.00           O  
ATOM   3830  CB  PHE A 247      80.679  88.317  50.123  1.00  0.00           C  
ATOM   3831  CG  PHE A 247      81.592  88.481  48.954  1.00  0.00           C  
ATOM   3832  CD1 PHE A 247      82.614  87.599  48.679  1.00  0.00           C  
ATOM   3833  CD2 PHE A 247      81.559  89.655  48.230  1.00  0.00           C  
ATOM   3834  CE1 PHE A 247      83.462  87.815  47.624  1.00  0.00           C  
ATOM   3835  CE2 PHE A 247      82.354  89.831  47.119  1.00  0.00           C  
ATOM   3836  CZ  PHE A 247      83.399  88.979  46.886  1.00  0.00           C  
ATOM   3837  HN  PHE A 247      79.653  86.859  48.478  1.00  0.00           H  
ATOM   3838  HA  PHE A 247      81.173  86.313  50.810  1.00  0.00           H  
ATOM   3839  HB1 PHE A 247      79.773  88.942  49.934  1.00  0.00           H  
ATOM   3840  HB2 PHE A 247      81.232  88.745  50.983  1.00  0.00           H  
ATOM   3841  HD1 PHE A 247      82.730  86.724  49.297  1.00  0.00           H  
ATOM   3842  HD2 PHE A 247      80.765  90.356  48.425  1.00  0.00           H  
ATOM   3843  HE1 PHE A 247      84.160  87.022  47.387  1.00  0.00           H  
ATOM   3844  HE2 PHE A 247      82.396  90.782  46.608  1.00  0.00           H  
ATOM   3845  HZ  PHE A 247      84.119  89.117  46.097  1.00  0.00           H  
ATOM   3846  N   TRP A 248      78.025  86.838  51.260  1.00  0.00           N  
ATOM   3847  CA  TRP A 248      77.001  87.162  52.214  1.00  0.00           C  
ATOM   3848  C   TRP A 248      76.293  85.934  52.679  1.00  0.00           C  
ATOM   3849  O   TRP A 248      75.844  85.886  53.829  1.00  0.00           O  
ATOM   3850  CB  TRP A 248      76.037  88.228  51.680  1.00  0.00           C  
ATOM   3851  CG  TRP A 248      75.489  89.185  52.687  1.00  0.00           C  
ATOM   3852  CD1 TRP A 248      75.608  89.116  54.037  1.00  0.00           C  
ATOM   3853  CD2 TRP A 248      74.811  90.409  52.406  1.00  0.00           C  
ATOM   3854  CE2 TRP A 248      74.555  91.032  53.614  1.00  0.00           C  
ATOM   3855  CE3 TRP A 248      74.430  91.019  51.244  1.00  0.00           C  
ATOM   3856  NE1 TRP A 248      75.066  90.238  54.607  1.00  0.00           N  
ATOM   3857  CZ2 TRP A 248      73.852  92.185  53.729  1.00  0.00           C  
ATOM   3858  CZ3 TRP A 248      73.777  92.222  51.333  1.00  0.00           C  
ATOM   3859  CH2 TRP A 248      73.466  92.788  52.557  1.00  0.00           C  
ATOM   3860  HN  TRP A 248      77.810  86.723  50.296  1.00  0.00           H  
ATOM   3861  HA  TRP A 248      77.479  87.570  53.093  1.00  0.00           H  
ATOM   3862  HB1 TRP A 248      76.595  88.845  50.943  1.00  0.00           H  
ATOM   3863  HB2 TRP A 248      75.180  87.818  51.103  1.00  0.00           H  
ATOM   3864  HD1 TRP A 248      76.162  88.352  54.557  1.00  0.00           H  
ATOM   3865  HE1 TRP A 248      74.925  90.384  55.565  1.00  0.00           H  
ATOM   3866  HE3 TRP A 248      74.466  90.506  50.291  1.00  0.00           H  
ATOM   3867  HZ2 TRP A 248      73.556  92.592  54.686  1.00  0.00           H  
ATOM   3868  HZ3 TRP A 248      73.528  92.755  50.426  1.00  0.00           H  
ATOM   3869  HH2 TRP A 248      72.866  93.681  52.615  1.00  0.00           H  
ATOM   3870  N   ALA A 249      76.112  84.887  51.859  1.00  0.00           N  
ATOM   3871  CA  ALA A 249      75.373  83.753  52.318  1.00  0.00           C  
ATOM   3872  C   ALA A 249      75.886  82.984  53.485  1.00  0.00           C  
ATOM   3873  O   ALA A 249      75.150  83.013  54.469  1.00  0.00           O  
ATOM   3874  CB  ALA A 249      74.787  82.874  51.203  1.00  0.00           C  
ATOM   3875  HN  ALA A 249      76.371  84.936  50.892  1.00  0.00           H  
ATOM   3876  HA  ALA A 249      74.437  84.166  52.691  1.00  0.00           H  
ATOM   3877  HB1 ALA A 249      74.369  81.919  51.581  1.00  0.00           H  
ATOM   3878  HB2 ALA A 249      75.620  82.575  50.532  1.00  0.00           H  
ATOM   3879  HB3 ALA A 249      73.987  83.425  50.652  1.00  0.00           H  
ATOM   3880  N   PRO A 250      77.080  82.471  53.526  1.00  0.00           N  
ATOM   3881  CA  PRO A 250      77.876  82.327  54.705  1.00  0.00           C  
ATOM   3882  C   PRO A 250      77.699  83.143  55.948  1.00  0.00           C  
ATOM   3883  O   PRO A 250      77.509  82.547  57.004  1.00  0.00           O  
ATOM   3884  CB  PRO A 250      79.301  82.216  54.161  1.00  0.00           C  
ATOM   3885  CG  PRO A 250      79.066  81.262  52.982  1.00  0.00           C  
ATOM   3886  CD  PRO A 250      77.672  81.640  52.477  1.00  0.00           C  
ATOM   3887  HA  PRO A 250      77.539  81.377  55.092  1.00  0.00           H  
ATOM   3888  HB1 PRO A 250      80.065  81.881  54.901  1.00  0.00           H  
ATOM   3889  HB2 PRO A 250      79.687  83.165  53.727  1.00  0.00           H  
ATOM   3890  HG1 PRO A 250      79.808  81.427  52.170  1.00  0.00           H  
ATOM   3891  HG2 PRO A 250      79.156  80.235  53.398  1.00  0.00           H  
ATOM   3892  HD1 PRO A 250      77.729  82.197  51.516  1.00  0.00           H  
ATOM   3893  HD2 PRO A 250      77.117  80.700  52.262  1.00  0.00           H  
ATOM   3894  N   TYR A 251      77.759  84.483  55.958  1.00  0.00           N  
ATOM   3895  CA  TYR A 251      77.686  85.149  57.216  1.00  0.00           C  
ATOM   3896  C   TYR A 251      76.281  85.237  57.709  1.00  0.00           C  
ATOM   3897  O   TYR A 251      76.079  85.242  58.923  1.00  0.00           O  
ATOM   3898  CB  TYR A 251      78.585  86.397  57.250  1.00  0.00           C  
ATOM   3899  CG  TYR A 251      78.019  87.780  57.251  1.00  0.00           C  
ATOM   3900  CD1 TYR A 251      77.269  88.303  58.289  1.00  0.00           C  
ATOM   3901  CD2 TYR A 251      78.357  88.592  56.192  1.00  0.00           C  
ATOM   3902  CE1 TYR A 251      76.767  89.578  58.220  1.00  0.00           C  
ATOM   3903  CE2 TYR A 251      77.885  89.877  56.137  1.00  0.00           C  
ATOM   3904  CZ  TYR A 251      77.046  90.350  57.118  1.00  0.00           C  
ATOM   3905  OH  TYR A 251      76.462  91.627  56.967  1.00  0.00           O  
ATOM   3906  HN  TYR A 251      77.840  85.040  55.128  1.00  0.00           H  
ATOM   3907  HA  TYR A 251      78.233  84.500  57.877  1.00  0.00           H  
ATOM   3908  HB1 TYR A 251      79.287  86.271  56.406  1.00  0.00           H  
ATOM   3909  HB2 TYR A 251      79.201  86.324  58.167  1.00  0.00           H  
ATOM   3910  HD1 TYR A 251      77.075  87.655  59.125  1.00  0.00           H  
ATOM   3911  HD2 TYR A 251      78.953  88.136  55.413  1.00  0.00           H  
ATOM   3912  HE1 TYR A 251      76.072  89.921  58.965  1.00  0.00           H  
ATOM   3913  HE2 TYR A 251      78.168  90.536  55.330  1.00  0.00           H  
ATOM   3914  HH  TYR A 251      76.828  91.975  56.152  1.00  0.00           H  
ATOM   3915  N   ASN A 252      75.272  85.243  56.820  1.00  0.00           N  
ATOM   3916  CA  ASN A 252      73.930  85.042  57.261  1.00  0.00           C  
ATOM   3917  C   ASN A 252      73.681  83.777  58.008  1.00  0.00           C  
ATOM   3918  O   ASN A 252      72.948  83.804  59.001  1.00  0.00           O  
ATOM   3919  CB  ASN A 252      72.891  85.134  56.122  1.00  0.00           C  
ATOM   3920  CG  ASN A 252      72.682  86.616  55.868  1.00  0.00           C  
ATOM   3921  ND2 ASN A 252      73.418  87.128  54.847  1.00  0.00           N  
ATOM   3922  OD1 ASN A 252      71.915  87.329  56.512  1.00  0.00           O  
ATOM   3923  HN  ASN A 252      75.390  85.213  55.827  1.00  0.00           H  
ATOM   3924  HA  ASN A 252      73.662  85.788  57.987  1.00  0.00           H  
ATOM   3925  HB1 ASN A 252      71.919  84.680  56.417  1.00  0.00           H  
ATOM   3926  HB2 ASN A 252      73.323  84.602  55.249  1.00  0.00           H  
ATOM   3927 1HD2 ASN A 252      74.034  86.536  54.333  1.00  0.00           H  
ATOM   3928 2HD2 ASN A 252      73.445  88.113  54.706  1.00  0.00           H  
ATOM   3929  N   ILE A 253      74.276  82.684  57.501  1.00  0.00           N  
ATOM   3930  CA  ILE A 253      74.121  81.420  58.136  1.00  0.00           C  
ATOM   3931  C   ILE A 253      74.959  81.228  59.348  1.00  0.00           C  
ATOM   3932  O   ILE A 253      74.580  80.417  60.196  1.00  0.00           O  
ATOM   3933  CB  ILE A 253      74.122  80.277  57.160  1.00  0.00           C  
ATOM   3934  CG1 ILE A 253      73.830  78.909  57.804  1.00  0.00           C  
ATOM   3935  CG2 ILE A 253      75.439  80.256  56.357  1.00  0.00           C  
ATOM   3936  CD  ILE A 253      73.361  77.948  56.714  1.00  0.00           C  
ATOM   3937  HN  ILE A 253      74.825  82.617  56.671  1.00  0.00           H  
ATOM   3938  HA  ILE A 253      73.125  81.396  58.541  1.00  0.00           H  
ATOM   3939  HB  ILE A 253      73.265  80.467  56.494  1.00  0.00           H  
ATOM   3940 1HG1 ILE A 253      73.134  79.000  58.661  1.00  0.00           H  
ATOM   3941 2HG1 ILE A 253      74.789  78.530  58.225  1.00  0.00           H  
ATOM   3942 1HG2 ILE A 253      75.561  81.261  55.905  1.00  0.00           H  
ATOM   3943 2HG2 ILE A 253      75.464  79.479  55.558  1.00  0.00           H  
ATOM   3944 3HG2 ILE A 253      76.332  80.099  57.007  1.00  0.00           H  
ATOM   3945  HD1 ILE A 253      74.235  77.551  56.150  1.00  0.00           H  
ATOM   3946  HD2 ILE A 253      72.800  77.078  57.118  1.00  0.00           H  
ATOM   3947  HD3 ILE A 253      72.675  78.476  56.008  1.00  0.00           H  
ATOM   3948  N   VAL A 254      76.089  81.944  59.542  1.00  0.00           N  
ATOM   3949  CA  VAL A 254      76.748  81.984  60.806  1.00  0.00           C  
ATOM   3950  C   VAL A 254      76.124  82.974  61.725  1.00  0.00           C  
ATOM   3951  O   VAL A 254      76.174  82.761  62.931  1.00  0.00           O  
ATOM   3952  CB  VAL A 254      78.245  82.085  60.799  1.00  0.00           C  
ATOM   3953  CG1 VAL A 254      78.836  80.878  60.061  1.00  0.00           C  
ATOM   3954  CG2 VAL A 254      78.782  83.320  60.057  1.00  0.00           C  
ATOM   3955  HN  VAL A 254      76.562  82.400  58.789  1.00  0.00           H  
ATOM   3956  HA  VAL A 254      76.535  81.048  61.287  1.00  0.00           H  
ATOM   3957  HB  VAL A 254      78.738  82.097  61.800  1.00  0.00           H  
ATOM   3958 1HG1 VAL A 254      78.617  79.964  60.663  1.00  0.00           H  
ATOM   3959 2HG1 VAL A 254      78.523  80.717  59.011  1.00  0.00           H  
ATOM   3960 3HG1 VAL A 254      79.942  80.950  60.120  1.00  0.00           H  
ATOM   3961 1HG2 VAL A 254      79.760  83.653  60.478  1.00  0.00           H  
ATOM   3962 2HG2 VAL A 254      78.921  82.972  59.009  1.00  0.00           H  
ATOM   3963 3HG2 VAL A 254      78.091  84.189  60.126  1.00  0.00           H  
ATOM   3964  N   LEU A 255      75.443  84.054  61.301  1.00  0.00           N  
ATOM   3965  CA  LEU A 255      74.855  84.991  62.210  1.00  0.00           C  
ATOM   3966  C   LEU A 255      73.558  84.493  62.742  1.00  0.00           C  
ATOM   3967  O   LEU A 255      73.166  84.777  63.873  1.00  0.00           O  
ATOM   3968  CB  LEU A 255      74.752  86.444  61.687  1.00  0.00           C  
ATOM   3969  CG  LEU A 255      73.514  86.853  60.877  1.00  0.00           C  
ATOM   3970  CD1 LEU A 255      73.908  88.024  59.964  1.00  0.00           C  
ATOM   3971  CD2 LEU A 255      72.358  87.385  61.750  1.00  0.00           C  
ATOM   3972  HN  LEU A 255      75.441  84.323  60.346  1.00  0.00           H  
ATOM   3973  HA  LEU A 255      75.464  85.071  63.106  1.00  0.00           H  
ATOM   3974  HB1 LEU A 255      75.693  86.534  61.099  1.00  0.00           H  
ATOM   3975  HB2 LEU A 255      74.803  87.115  62.570  1.00  0.00           H  
ATOM   3976  HG  LEU A 255      73.168  86.046  60.203  1.00  0.00           H  
ATOM   3977 1HD1 LEU A 255      74.113  88.899  60.619  1.00  0.00           H  
ATOM   3978 2HD1 LEU A 255      73.100  88.388  59.295  1.00  0.00           H  
ATOM   3979 3HD1 LEU A 255      74.743  87.723  59.303  1.00  0.00           H  
ATOM   3980 1HD2 LEU A 255      71.931  86.568  62.368  1.00  0.00           H  
ATOM   3981 2HD2 LEU A 255      72.690  88.232  62.383  1.00  0.00           H  
ATOM   3982 3HD2 LEU A 255      71.534  87.741  61.106  1.00  0.00           H  
ATOM   3983  N   LEU A 256      72.843  83.655  61.979  1.00  0.00           N  
ATOM   3984  CA  LEU A 256      71.769  82.811  62.401  1.00  0.00           C  
ATOM   3985  C   LEU A 256      72.261  81.979  63.530  1.00  0.00           C  
ATOM   3986  O   LEU A 256      71.700  81.867  64.627  1.00  0.00           O  
ATOM   3987  CB  LEU A 256      71.355  81.961  61.188  1.00  0.00           C  
ATOM   3988  CG  LEU A 256      70.062  81.120  61.198  1.00  0.00           C  
ATOM   3989  CD1 LEU A 256      70.214  79.973  60.187  1.00  0.00           C  
ATOM   3990  CD2 LEU A 256      69.652  80.413  62.499  1.00  0.00           C  
ATOM   3991  HN  LEU A 256      73.035  83.558  61.004  1.00  0.00           H  
ATOM   3992  HA  LEU A 256      70.911  83.396  62.699  1.00  0.00           H  
ATOM   3993  HB1 LEU A 256      71.314  82.626  60.297  1.00  0.00           H  
ATOM   3994  HB2 LEU A 256      72.189  81.261  60.950  1.00  0.00           H  
ATOM   3995  HG  LEU A 256      69.191  81.769  60.961  1.00  0.00           H  
ATOM   3996 1HD1 LEU A 256      70.671  80.306  59.236  1.00  0.00           H  
ATOM   3997 2HD1 LEU A 256      69.276  79.420  59.967  1.00  0.00           H  
ATOM   3998 3HD1 LEU A 256      70.836  79.136  60.589  1.00  0.00           H  
ATOM   3999 1HD2 LEU A 256      68.656  79.982  62.298  1.00  0.00           H  
ATOM   4000 2HD2 LEU A 256      70.440  79.689  62.810  1.00  0.00           H  
ATOM   4001 3HD2 LEU A 256      69.556  81.228  63.252  1.00  0.00           H  
ATOM   4002  N   LEU A 257      73.454  81.381  63.354  1.00  0.00           N  
ATOM   4003  CA  LEU A 257      74.045  80.443  64.255  1.00  0.00           C  
ATOM   4004  C   LEU A 257      74.742  81.016  65.438  1.00  0.00           C  
ATOM   4005  O   LEU A 257      75.011  80.253  66.371  1.00  0.00           O  
ATOM   4006  CB  LEU A 257      74.898  79.369  63.560  1.00  0.00           C  
ATOM   4007  CG  LEU A 257      74.140  78.115  63.113  1.00  0.00           C  
ATOM   4008  CD1 LEU A 257      75.013  77.259  62.168  1.00  0.00           C  
ATOM   4009  CD2 LEU A 257      72.845  78.453  62.360  1.00  0.00           C  
ATOM   4010  HN  LEU A 257      73.910  81.432  62.478  1.00  0.00           H  
ATOM   4011  HA  LEU A 257      73.288  79.841  64.724  1.00  0.00           H  
ATOM   4012  HB1 LEU A 257      75.364  79.761  62.617  1.00  0.00           H  
ATOM   4013  HB2 LEU A 257      75.669  78.994  64.259  1.00  0.00           H  
ATOM   4014  HG  LEU A 257      73.846  77.555  64.027  1.00  0.00           H  
ATOM   4015 1HD1 LEU A 257      74.515  76.362  61.733  1.00  0.00           H  
ATOM   4016 2HD1 LEU A 257      75.933  77.007  62.719  1.00  0.00           H  
ATOM   4017 3HD1 LEU A 257      75.289  77.784  61.232  1.00  0.00           H  
ATOM   4018 1HD2 LEU A 257      72.129  78.854  63.122  1.00  0.00           H  
ATOM   4019 2HD2 LEU A 257      72.383  77.584  61.846  1.00  0.00           H  
ATOM   4020 3HD2 LEU A 257      72.954  79.200  61.547  1.00  0.00           H  
ATOM   4021  N   ASN A 258      75.066  82.325  65.440  1.00  0.00           N  
ATOM   4022  CA  ASN A 258      75.697  83.023  66.519  1.00  0.00           C  
ATOM   4023  C   ASN A 258      74.782  83.872  67.349  1.00  0.00           C  
ATOM   4024  O   ASN A 258      75.166  84.672  68.201  1.00  0.00           O  
ATOM   4025  CB  ASN A 258      76.898  83.853  66.036  1.00  0.00           C  
ATOM   4026  CG  ASN A 258      77.825  84.240  67.181  1.00  0.00           C  
ATOM   4027  ND2 ASN A 258      78.228  83.204  67.970  1.00  0.00           N  
ATOM   4028  OD1 ASN A 258      78.021  85.431  67.420  1.00  0.00           O  
ATOM   4029  HN  ASN A 258      74.951  82.830  64.595  1.00  0.00           H  
ATOM   4030  HA  ASN A 258      76.057  82.208  67.129  1.00  0.00           H  
ATOM   4031  HB1 ASN A 258      77.408  83.211  65.289  1.00  0.00           H  
ATOM   4032  HB2 ASN A 258      76.515  84.752  65.512  1.00  0.00           H  
ATOM   4033 1HD2 ASN A 258      77.953  82.265  67.801  1.00  0.00           H  
ATOM   4034 2HD2 ASN A 258      78.608  83.388  68.878  1.00  0.00           H  
ATOM   4035  N   THR A 259      73.475  83.660  67.110  1.00  0.00           N  
ATOM   4036  CA  THR A 259      72.467  84.065  68.043  1.00  0.00           C  
ATOM   4037  C   THR A 259      71.520  82.933  68.183  1.00  0.00           C  
ATOM   4038  O   THR A 259      71.524  82.206  69.178  1.00  0.00           O  
ATOM   4039  CB  THR A 259      71.639  85.276  67.750  1.00  0.00           C  
ATOM   4040  CG2 THR A 259      72.265  86.549  68.334  1.00  0.00           C  
ATOM   4041  OG1 THR A 259      71.443  85.541  66.364  1.00  0.00           O  
ATOM   4042  HN  THR A 259      73.159  83.116  66.338  1.00  0.00           H  
ATOM   4043  HA  THR A 259      72.878  84.221  69.032  1.00  0.00           H  
ATOM   4044  HB  THR A 259      70.658  85.247  68.265  1.00  0.00           H  
ATOM   4045  HG1 THR A 259      72.266  85.481  65.878  1.00  0.00           H  
ATOM   4046 1HG2 THR A 259      72.224  86.511  69.451  1.00  0.00           H  
ATOM   4047 2HG2 THR A 259      71.612  87.407  68.051  1.00  0.00           H  
ATOM   4048 3HG2 THR A 259      73.308  86.731  67.998  1.00  0.00           H  
ATOM   4049  N   PHE A 260      70.654  82.757  67.165  1.00  0.00           N  
ATOM   4050  CA  PHE A 260      69.474  81.956  67.150  1.00  0.00           C  
ATOM   4051  C   PHE A 260      69.740  80.516  67.437  1.00  0.00           C  
ATOM   4052  O   PHE A 260      69.157  79.943  68.348  1.00  0.00           O  
ATOM   4053  CB  PHE A 260      68.623  82.343  65.926  1.00  0.00           C  
ATOM   4054  CG  PHE A 260      67.439  81.552  65.479  1.00  0.00           C  
ATOM   4055  CD1 PHE A 260      67.001  81.572  64.172  1.00  0.00           C  
ATOM   4056  CD2 PHE A 260      66.761  80.759  66.366  1.00  0.00           C  
ATOM   4057  CE1 PHE A 260      65.988  80.745  63.742  1.00  0.00           C  
ATOM   4058  CE2 PHE A 260      65.745  79.932  65.959  1.00  0.00           C  
ATOM   4059  CZ  PHE A 260      65.398  79.883  64.622  1.00  0.00           C  
ATOM   4060  HN  PHE A 260      70.800  83.382  66.403  1.00  0.00           H  
ATOM   4061  HA  PHE A 260      68.950  82.263  68.039  1.00  0.00           H  
ATOM   4062  HB1 PHE A 260      68.245  83.380  66.061  1.00  0.00           H  
ATOM   4063  HB2 PHE A 260      69.341  82.361  65.073  1.00  0.00           H  
ATOM   4064  HD1 PHE A 260      67.380  82.238  63.412  1.00  0.00           H  
ATOM   4065  HD2 PHE A 260      67.019  80.769  67.415  1.00  0.00           H  
ATOM   4066  HE1 PHE A 260      65.701  80.777  62.700  1.00  0.00           H  
ATOM   4067  HE2 PHE A 260      65.140  79.366  66.645  1.00  0.00           H  
ATOM   4068  HZ  PHE A 260      64.615  79.203  64.322  1.00  0.00           H  
ATOM   4069  N   GLN A 261      70.843  79.992  66.878  1.00  0.00           N  
ATOM   4070  CA  GLN A 261      71.242  78.656  67.178  1.00  0.00           C  
ATOM   4071  C   GLN A 261      72.327  78.603  68.195  1.00  0.00           C  
ATOM   4072  O   GLN A 261      72.730  77.509  68.591  1.00  0.00           O  
ATOM   4073  CB  GLN A 261      71.589  77.828  65.926  1.00  0.00           C  
ATOM   4074  CG  GLN A 261      70.415  77.674  64.950  1.00  0.00           C  
ATOM   4075  CD  GLN A 261      69.413  76.597  65.360  1.00  0.00           C  
ATOM   4076  NE2 GLN A 261      68.204  77.060  65.791  1.00  0.00           N  
ATOM   4077  OE1 GLN A 261      69.651  75.404  65.236  1.00  0.00           O  
ATOM   4078  HN  GLN A 261      71.408  80.514  66.238  1.00  0.00           H  
ATOM   4079  HA  GLN A 261      70.387  78.161  67.622  1.00  0.00           H  
ATOM   4080  HB1 GLN A 261      71.994  76.831  66.182  1.00  0.00           H  
ATOM   4081  HB2 GLN A 261      72.410  78.352  65.391  1.00  0.00           H  
ATOM   4082  HG1 GLN A 261      69.928  78.661  64.970  1.00  0.00           H  
ATOM   4083  HG2 GLN A 261      70.750  77.409  63.923  1.00  0.00           H  
ATOM   4084 1HE2 GLN A 261      67.647  76.283  66.095  1.00  0.00           H  
ATOM   4085 2HE2 GLN A 261      67.839  77.982  65.647  1.00  0.00           H  
ATOM   4086  N   GLU A 262      72.840  79.715  68.750  1.00  0.00           N  
ATOM   4087  CA  GLU A 262      73.821  79.694  69.792  1.00  0.00           C  
ATOM   4088  C   GLU A 262      73.385  78.813  70.909  1.00  0.00           C  
ATOM   4089  O   GLU A 262      73.834  77.665  71.039  1.00  0.00           O  
ATOM   4090  CB  GLU A 262      74.251  81.051  70.375  1.00  0.00           C  
ATOM   4091  CG  GLU A 262      75.226  80.956  71.554  1.00  0.00           C  
ATOM   4092  CD  GLU A 262      75.204  82.261  72.334  1.00  0.00           C  
ATOM   4093  OE1 GLU A 262      75.668  83.265  71.729  1.00  0.00           O  
ATOM   4094  OE2 GLU A 262      74.675  82.324  73.475  1.00  0.00           O1-
ATOM   4095  HN  GLU A 262      72.484  80.596  68.447  1.00  0.00           H  
ATOM   4096  HA  GLU A 262      74.707  79.238  69.372  1.00  0.00           H  
ATOM   4097  HB1 GLU A 262      73.329  81.559  70.709  1.00  0.00           H  
ATOM   4098  HB2 GLU A 262      74.736  81.626  69.557  1.00  0.00           H  
ATOM   4099  HG1 GLU A 262      76.272  80.918  71.187  1.00  0.00           H  
ATOM   4100  HG2 GLU A 262      75.098  80.099  72.246  1.00  0.00           H  
ATOM   4101  N   PHE A 263      72.382  79.285  71.673  1.00  0.00           N  
ATOM   4102  CA  PHE A 263      71.920  78.718  72.899  1.00  0.00           C  
ATOM   4103  C   PHE A 263      71.023  77.568  72.597  1.00  0.00           C  
ATOM   4104  O   PHE A 263      70.905  76.646  73.402  1.00  0.00           O  
ATOM   4105  CB  PHE A 263      71.360  79.949  73.611  1.00  0.00           C  
ATOM   4106  CG  PHE A 263      69.944  80.268  73.250  1.00  0.00           C  
ATOM   4107  CD1 PHE A 263      69.673  81.096  72.193  1.00  0.00           C  
ATOM   4108  CD2 PHE A 263      68.915  79.748  74.005  1.00  0.00           C  
ATOM   4109  CE1 PHE A 263      68.361  81.378  71.879  1.00  0.00           C  
ATOM   4110  CE2 PHE A 263      67.623  79.967  73.610  1.00  0.00           C  
ATOM   4111  CZ  PHE A 263      67.318  80.824  72.589  1.00  0.00           C  
ATOM   4112  HN  PHE A 263      72.072  80.213  71.493  1.00  0.00           H  
ATOM   4113  HA  PHE A 263      72.726  78.398  73.556  1.00  0.00           H  
ATOM   4114  HB1 PHE A 263      71.975  80.854  73.431  1.00  0.00           H  
ATOM   4115  HB2 PHE A 263      71.458  79.836  74.715  1.00  0.00           H  
ATOM   4116  HD1 PHE A 263      70.437  81.669  71.674  1.00  0.00           H  
ATOM   4117  HD2 PHE A 263      69.162  79.145  74.868  1.00  0.00           H  
ATOM   4118  HE1 PHE A 263      68.107  82.041  71.071  1.00  0.00           H  
ATOM   4119  HE2 PHE A 263      66.820  79.488  74.158  1.00  0.00           H  
ATOM   4120  HZ  PHE A 263      66.274  81.047  72.429  1.00  0.00           H  
ATOM   4121  N   PHE A 264      70.331  77.581  71.448  1.00  0.00           N  
ATOM   4122  CA  PHE A 264      69.354  76.587  71.104  1.00  0.00           C  
ATOM   4123  C   PHE A 264      70.011  75.376  70.525  1.00  0.00           C  
ATOM   4124  O   PHE A 264      69.444  74.282  70.529  1.00  0.00           O  
ATOM   4125  CB  PHE A 264      68.433  77.323  70.114  1.00  0.00           C  
ATOM   4126  CG  PHE A 264      66.967  77.081  70.171  1.00  0.00           C  
ATOM   4127  CD1 PHE A 264      66.207  77.731  69.213  1.00  0.00           C  
ATOM   4128  CD2 PHE A 264      66.325  76.315  71.105  1.00  0.00           C  
ATOM   4129  CE1 PHE A 264      64.843  77.610  69.209  1.00  0.00           C  
ATOM   4130  CE2 PHE A 264      64.958  76.176  71.078  1.00  0.00           C  
ATOM   4131  CZ  PHE A 264      64.201  76.804  70.115  1.00  0.00           C  
ATOM   4132  HN  PHE A 264      70.462  78.355  70.834  1.00  0.00           H  
ATOM   4133  HA  PHE A 264      68.752  76.352  71.967  1.00  0.00           H  
ATOM   4134  HB1 PHE A 264      68.465  78.408  70.350  1.00  0.00           H  
ATOM   4135  HB2 PHE A 264      68.733  77.167  69.054  1.00  0.00           H  
ATOM   4136  HD1 PHE A 264      66.786  78.287  68.490  1.00  0.00           H  
ATOM   4137  HD2 PHE A 264      66.825  75.925  71.986  1.00  0.00           H  
ATOM   4138  HE1 PHE A 264      64.244  77.993  68.398  1.00  0.00           H  
ATOM   4139  HE2 PHE A 264      64.381  75.512  71.705  1.00  0.00           H  
ATOM   4140  HZ  PHE A 264      63.127  76.674  70.003  1.00  0.00           H  
ATOM   4141  N   GLY A 265      71.251  75.602  70.055  1.00  0.00           N  
ATOM   4142  CA  GLY A 265      71.866  74.780  69.065  1.00  0.00           C  
ATOM   4143  C   GLY A 265      73.167  74.206  69.497  1.00  0.00           C  
ATOM   4144  O   GLY A 265      73.301  72.988  69.663  1.00  0.00           O  
ATOM   4145  HN  GLY A 265      71.717  76.472  70.198  1.00  0.00           H  
ATOM   4146  HA1 GLY A 265      71.241  73.982  68.686  1.00  0.00           H  
ATOM   4147  HA2 GLY A 265      72.042  75.405  68.198  1.00  0.00           H  
ATOM   4148  N   LEU A 266      74.148  75.079  69.764  1.00  0.00           N  
ATOM   4149  CA  LEU A 266      75.518  74.650  69.769  1.00  0.00           C  
ATOM   4150  C   LEU A 266      76.384  75.378  70.741  1.00  0.00           C  
ATOM   4151  O   LEU A 266      77.550  75.700  70.512  1.00  0.00           O  
ATOM   4152  CB  LEU A 266      76.186  74.742  68.393  1.00  0.00           C  
ATOM   4153  CG  LEU A 266      76.052  76.088  67.647  1.00  0.00           C  
ATOM   4154  CD1 LEU A 266      77.342  76.491  66.920  1.00  0.00           C  
ATOM   4155  CD2 LEU A 266      74.988  76.059  66.535  1.00  0.00           C  
ATOM   4156  HN  LEU A 266      74.024  76.059  69.634  1.00  0.00           H  
ATOM   4157  HA  LEU A 266      75.592  73.625  70.106  1.00  0.00           H  
ATOM   4158  HB1 LEU A 266      77.249  74.422  68.403  1.00  0.00           H  
ATOM   4159  HB2 LEU A 266      75.753  73.985  67.712  1.00  0.00           H  
ATOM   4160  HG  LEU A 266      75.860  76.893  68.384  1.00  0.00           H  
ATOM   4161 1HD1 LEU A 266      77.112  77.392  66.299  1.00  0.00           H  
ATOM   4162 2HD1 LEU A 266      78.114  76.677  67.692  1.00  0.00           H  
ATOM   4163 3HD1 LEU A 266      77.579  75.681  66.191  1.00  0.00           H  
ATOM   4164 1HD2 LEU A 266      75.233  75.316  65.742  1.00  0.00           H  
ATOM   4165 2HD2 LEU A 266      73.987  75.814  66.952  1.00  0.00           H  
ATOM   4166 3HD2 LEU A 266      74.874  77.084  66.114  1.00  0.00           H  
ATOM   4167  N   ASN A 267      75.911  75.551  71.982  1.00  0.00           N  
ATOM   4168  CA  ASN A 267      76.669  76.148  73.036  1.00  0.00           C  
ATOM   4169  C   ASN A 267      77.424  75.071  73.735  1.00  0.00           C  
ATOM   4170  O   ASN A 267      77.090  74.613  74.828  1.00  0.00           O  
ATOM   4171  CB  ASN A 267      75.642  76.834  73.964  1.00  0.00           C  
ATOM   4172  CG  ASN A 267      76.162  78.091  74.639  1.00  0.00           C  
ATOM   4173  ND2 ASN A 267      77.487  78.328  74.782  1.00  0.00           N  
ATOM   4174  OD1 ASN A 267      75.357  78.921  75.073  1.00  0.00           O  
ATOM   4175  HN  ASN A 267      74.952  75.346  72.172  1.00  0.00           H  
ATOM   4176  HA  ASN A 267      77.336  76.853  72.570  1.00  0.00           H  
ATOM   4177  HB1 ASN A 267      75.338  76.100  74.741  1.00  0.00           H  
ATOM   4178  HB2 ASN A 267      74.719  77.088  73.403  1.00  0.00           H  
ATOM   4179 1HD2 ASN A 267      78.121  77.561  74.717  1.00  0.00           H  
ATOM   4180 2HD2 ASN A 267      77.796  79.142  75.278  1.00  0.00           H  
ATOM   4181  N   ASN A 268      78.591  74.716  73.189  1.00  0.00           N  
ATOM   4182  CA  ASN A 268      79.676  74.170  73.954  1.00  0.00           C  
ATOM   4183  C   ASN A 268      80.636  75.310  73.812  1.00  0.00           C  
ATOM   4184  O   ASN A 268      80.558  76.057  72.841  1.00  0.00           O  
ATOM   4185  CB  ASN A 268      80.338  72.861  73.504  1.00  0.00           C  
ATOM   4186  CG  ASN A 268      79.242  71.837  73.221  1.00  0.00           C  
ATOM   4187  ND2 ASN A 268      79.082  71.471  71.929  1.00  0.00           N  
ATOM   4188  OD1 ASN A 268      78.420  71.556  74.088  1.00  0.00           O  
ATOM   4189  HN  ASN A 268      78.848  75.004  72.267  1.00  0.00           H  
ATOM   4190  HA  ASN A 268      79.354  73.969  74.964  1.00  0.00           H  
ATOM   4191  HB1 ASN A 268      80.983  72.433  74.294  1.00  0.00           H  
ATOM   4192  HB2 ASN A 268      80.947  73.005  72.580  1.00  0.00           H  
ATOM   4193 1HD2 ASN A 268      78.206  71.059  71.675  1.00  0.00           H  
ATOM   4194 2HD2 ASN A 268      79.875  71.325  71.330  1.00  0.00           H  
ATOM   4195  N   CYS A 269      81.462  75.583  74.827  1.00  0.00           N  
ATOM   4196  CA  CYS A 269      82.207  76.797  74.953  1.00  0.00           C  
ATOM   4197  C   CYS A 269      83.201  77.022  73.867  1.00  0.00           C  
ATOM   4198  O   CYS A 269      83.274  78.134  73.344  1.00  0.00           O  
ATOM   4199  CB  CYS A 269      82.888  76.820  76.324  1.00  0.00           C  
ATOM   4200  SG  CYS A 269      83.515  78.422  76.895  1.00  0.00           S  
ATOM   4201  HN  CYS A 269      81.454  74.993  75.641  1.00  0.00           H  
ATOM   4202  HA  CYS A 269      81.491  77.609  74.933  1.00  0.00           H  
ATOM   4203  HB1 CYS A 269      83.588  75.969  76.489  1.00  0.00           H  
ATOM   4204  HB2 CYS A 269      82.028  76.632  77.007  1.00  0.00           H  
ATOM   4205  N   SER A 270      83.841  75.956  73.373  1.00  0.00           N  
ATOM   4206  CA  SER A 270      84.776  75.979  72.288  1.00  0.00           C  
ATOM   4207  C   SER A 270      84.133  75.555  71.010  1.00  0.00           C  
ATOM   4208  O   SER A 270      84.777  75.208  70.026  1.00  0.00           O  
ATOM   4209  CB  SER A 270      86.082  75.192  72.499  1.00  0.00           C  
ATOM   4210  OG  SER A 270      86.781  75.773  73.588  1.00  0.00           O  
ATOM   4211  HN  SER A 270      83.732  75.066  73.800  1.00  0.00           H  
ATOM   4212  HA  SER A 270      85.057  77.001  72.122  1.00  0.00           H  
ATOM   4213  HB1 SER A 270      86.708  75.204  71.576  1.00  0.00           H  
ATOM   4214  HB2 SER A 270      85.863  74.165  72.847  1.00  0.00           H  
ATOM   4215  HG1 SER A 270      87.257  76.554  73.298  1.00  0.00           H  
ATOM   4216  N   SER A 271      82.786  75.580  70.965  1.00  0.00           N  
ATOM   4217  CA  SER A 271      82.081  75.542  69.725  1.00  0.00           C  
ATOM   4218  C   SER A 271      81.480  76.879  69.443  1.00  0.00           C  
ATOM   4219  O   SER A 271      81.486  77.402  68.332  1.00  0.00           O  
ATOM   4220  CB  SER A 271      80.979  74.467  69.784  1.00  0.00           C  
ATOM   4221  OG  SER A 271      80.825  73.777  68.556  1.00  0.00           O  
ATOM   4222  HN  SER A 271      82.211  75.658  71.773  1.00  0.00           H  
ATOM   4223  HA  SER A 271      82.743  75.333  68.899  1.00  0.00           H  
ATOM   4224  HB1 SER A 271      81.276  73.731  70.554  1.00  0.00           H  
ATOM   4225  HB2 SER A 271      79.951  74.792  70.061  1.00  0.00           H  
ATOM   4226  HG1 SER A 271      80.543  74.443  67.917  1.00  0.00           H  
ATOM   4227  N   SER A 272      81.057  77.647  70.462  1.00  0.00           N  
ATOM   4228  CA  SER A 272      80.628  79.014  70.399  1.00  0.00           C  
ATOM   4229  C   SER A 272      81.744  79.917  69.987  1.00  0.00           C  
ATOM   4230  O   SER A 272      81.548  80.719  69.072  1.00  0.00           O  
ATOM   4231  CB  SER A 272      79.908  79.463  71.679  1.00  0.00           C  
ATOM   4232  OG  SER A 272      78.975  80.501  71.448  1.00  0.00           O  
ATOM   4233  HN  SER A 272      81.017  77.249  71.373  1.00  0.00           H  
ATOM   4234  HA  SER A 272      79.891  79.039  69.614  1.00  0.00           H  
ATOM   4235  HB1 SER A 272      80.648  79.842  72.422  1.00  0.00           H  
ATOM   4236  HB2 SER A 272      79.431  78.563  72.127  1.00  0.00           H  
ATOM   4237  HG1 SER A 272      78.300  80.496  72.132  1.00  0.00           H  
ATOM   4238  N   ASN A 273      82.951  79.680  70.530  1.00  0.00           N  
ATOM   4239  CA  ASN A 273      84.141  80.329  70.101  1.00  0.00           C  
ATOM   4240  C   ASN A 273      84.593  80.028  68.716  1.00  0.00           C  
ATOM   4241  O   ASN A 273      85.059  80.924  68.017  1.00  0.00           O  
ATOM   4242  CB  ASN A 273      85.316  80.208  71.089  1.00  0.00           C  
ATOM   4243  CG  ASN A 273      85.049  81.076  72.315  1.00  0.00           C  
ATOM   4244  ND2 ASN A 273      84.878  82.399  72.052  1.00  0.00           N  
ATOM   4245  OD1 ASN A 273      84.964  80.617  73.461  1.00  0.00           O  
ATOM   4246  HN  ASN A 273      83.146  79.042  71.275  1.00  0.00           H  
ATOM   4247  HA  ASN A 273      83.838  81.354  69.990  1.00  0.00           H  
ATOM   4248  HB1 ASN A 273      86.241  80.598  70.616  1.00  0.00           H  
ATOM   4249  HB2 ASN A 273      85.510  79.175  71.432  1.00  0.00           H  
ATOM   4250 1HD2 ASN A 273      84.799  83.039  72.809  1.00  0.00           H  
ATOM   4251 2HD2 ASN A 273      84.952  82.727  71.107  1.00  0.00           H  
ATOM   4252  N   ARG A 274      84.413  78.794  68.210  1.00  0.00           N  
ATOM   4253  CA  ARG A 274      84.641  78.405  66.852  1.00  0.00           C  
ATOM   4254  C   ARG A 274      83.677  79.102  65.963  1.00  0.00           C  
ATOM   4255  O   ARG A 274      84.039  79.408  64.824  1.00  0.00           O  
ATOM   4256  CB  ARG A 274      84.424  76.879  66.768  1.00  0.00           C  
ATOM   4257  CG  ARG A 274      85.023  76.134  65.574  1.00  0.00           C  
ATOM   4258  CD  ARG A 274      84.698  74.635  65.696  1.00  0.00           C  
ATOM   4259  NE  ARG A 274      85.024  74.130  67.051  1.00  0.00           N  
ATOM   4260  CZ  ARG A 274      86.050  73.340  67.471  1.00  0.00           C  
ATOM   4261  NH1 ARG A 274      87.013  72.879  66.615  1.00  0.00           N1+
ATOM   4262  NH2 ARG A 274      86.287  73.130  68.802  1.00  0.00           N  
ATOM   4263  HN  ARG A 274      83.958  78.088  68.751  1.00  0.00           H  
ATOM   4264  HA  ARG A 274      85.652  78.712  66.634  1.00  0.00           H  
ATOM   4265  HB1 ARG A 274      83.346  76.656  66.884  1.00  0.00           H  
ATOM   4266  HB2 ARG A 274      84.963  76.466  67.655  1.00  0.00           H  
ATOM   4267  HG1 ARG A 274      86.120  76.272  65.521  1.00  0.00           H  
ATOM   4268  HG2 ARG A 274      84.526  76.505  64.656  1.00  0.00           H  
ATOM   4269  HD1 ARG A 274      85.293  74.049  64.956  1.00  0.00           H  
ATOM   4270  HD2 ARG A 274      83.606  74.533  65.573  1.00  0.00           H  
ATOM   4271  HE  ARG A 274      84.528  74.577  67.810  1.00  0.00           H  
ATOM   4272 1HH1 ARG A 274      87.951  72.800  66.949  1.00  0.00           H  
ATOM   4273 2HH1 ARG A 274      87.126  73.163  65.661  1.00  0.00           H  
ATOM   4274 1HH2 ARG A 274      87.131  72.675  69.083  1.00  0.00           H  
ATOM   4275 2HH2 ARG A 274      85.791  73.797  69.348  1.00  0.00           H  
ATOM   4276  N   LEU A 275      82.427  79.313  66.422  1.00  0.00           N  
ATOM   4277  CA  LEU A 275      81.490  80.123  65.705  1.00  0.00           C  
ATOM   4278  C   LEU A 275      81.804  81.579  65.748  1.00  0.00           C  
ATOM   4279  O   LEU A 275      81.801  82.226  64.695  1.00  0.00           O  
ATOM   4280  CB  LEU A 275      80.050  79.896  66.202  1.00  0.00           C  
ATOM   4281  CG  LEU A 275      79.140  79.209  65.165  1.00  0.00           C  
ATOM   4282  CD1 LEU A 275      78.746  80.275  64.125  1.00  0.00           C  
ATOM   4283  CD2 LEU A 275      79.722  77.982  64.447  1.00  0.00           C  
ATOM   4284  HN  LEU A 275      82.133  78.856  67.249  1.00  0.00           H  
ATOM   4285  HA  LEU A 275      81.536  79.891  64.642  1.00  0.00           H  
ATOM   4286  HB1 LEU A 275      79.580  80.809  66.617  1.00  0.00           H  
ATOM   4287  HB2 LEU A 275      80.149  79.184  67.046  1.00  0.00           H  
ATOM   4288  HG  LEU A 275      78.212  78.860  65.658  1.00  0.00           H  
ATOM   4289 1HD1 LEU A 275      78.057  79.806  63.382  1.00  0.00           H  
ATOM   4290 2HD1 LEU A 275      78.237  81.118  64.644  1.00  0.00           H  
ATOM   4291 3HD1 LEU A 275      79.634  80.613  63.557  1.00  0.00           H  
ATOM   4292 1HD2 LEU A 275      80.631  78.159  63.822  1.00  0.00           H  
ATOM   4293 2HD2 LEU A 275      78.961  77.530  63.770  1.00  0.00           H  
ATOM   4294 3HD2 LEU A 275      80.022  77.235  65.204  1.00  0.00           H  
ATOM   4295  N   ASP A 276      82.233  82.081  66.913  1.00  0.00           N  
ATOM   4296  CA  ASP A 276      82.746  83.410  67.064  1.00  0.00           C  
ATOM   4297  C   ASP A 276      83.880  83.772  66.174  1.00  0.00           C  
ATOM   4298  O   ASP A 276      83.950  84.885  65.642  1.00  0.00           O  
ATOM   4299  CB  ASP A 276      83.044  83.532  68.577  1.00  0.00           C  
ATOM   4300  CG  ASP A 276      83.412  84.824  69.293  1.00  0.00           C  
ATOM   4301  OD1 ASP A 276      83.000  84.941  70.474  1.00  0.00           O  
ATOM   4302  OD2 ASP A 276      84.161  85.670  68.724  1.00  0.00           O1-
ATOM   4303  HN  ASP A 276      82.197  81.531  67.741  1.00  0.00           H  
ATOM   4304  HA  ASP A 276      81.979  84.149  66.866  1.00  0.00           H  
ATOM   4305  HB1 ASP A 276      82.206  83.063  69.148  1.00  0.00           H  
ATOM   4306  HB2 ASP A 276      83.896  82.844  68.728  1.00  0.00           H  
ATOM   4307  N   GLN A 277      84.797  82.843  65.858  1.00  0.00           N  
ATOM   4308  CA  GLN A 277      85.897  83.048  64.970  1.00  0.00           C  
ATOM   4309  C   GLN A 277      85.552  82.902  63.530  1.00  0.00           C  
ATOM   4310  O   GLN A 277      86.059  83.630  62.681  1.00  0.00           O  
ATOM   4311  CB  GLN A 277      87.017  82.043  65.333  1.00  0.00           C  
ATOM   4312  CG  GLN A 277      87.801  82.586  66.538  1.00  0.00           C  
ATOM   4313  CD  GLN A 277      88.202  81.895  67.826  1.00  0.00           C  
ATOM   4314  NE2 GLN A 277      88.454  82.786  68.820  1.00  0.00           N  
ATOM   4315  OE1 GLN A 277      88.172  80.690  68.076  1.00  0.00           O  
ATOM   4316  HN  GLN A 277      84.814  81.953  66.301  1.00  0.00           H  
ATOM   4317  HA  GLN A 277      86.266  84.053  65.135  1.00  0.00           H  
ATOM   4318  HB1 GLN A 277      87.624  81.913  64.410  1.00  0.00           H  
ATOM   4319  HB2 GLN A 277      86.584  81.044  65.548  1.00  0.00           H  
ATOM   4320  HG1 GLN A 277      88.632  81.990  66.109  1.00  0.00           H  
ATOM   4321  HG2 GLN A 277      86.799  82.474  67.002  1.00  0.00           H  
ATOM   4322 1HE2 GLN A 277      88.219  83.745  68.612  1.00  0.00           H  
ATOM   4323 2HE2 GLN A 277      88.682  82.418  69.721  1.00  0.00           H  
ATOM   4324  N   ALA A 278      84.574  82.030  63.241  1.00  0.00           N  
ATOM   4325  CA  ALA A 278      83.969  81.816  61.960  1.00  0.00           C  
ATOM   4326  C   ALA A 278      83.196  83.012  61.521  1.00  0.00           C  
ATOM   4327  O   ALA A 278      83.386  83.467  60.396  1.00  0.00           O  
ATOM   4328  CB  ALA A 278      83.054  80.578  61.996  1.00  0.00           C  
ATOM   4329  HN  ALA A 278      84.230  81.480  64.001  1.00  0.00           H  
ATOM   4330  HA  ALA A 278      84.720  81.689  61.196  1.00  0.00           H  
ATOM   4331  HB1 ALA A 278      82.629  80.397  60.986  1.00  0.00           H  
ATOM   4332  HB2 ALA A 278      83.722  79.769  62.380  1.00  0.00           H  
ATOM   4333  HB3 ALA A 278      82.196  80.748  62.672  1.00  0.00           H  
ATOM   4334  N   MET A 279      82.413  83.622  62.426  1.00  0.00           N  
ATOM   4335  CA  MET A 279      81.804  84.910  62.348  1.00  0.00           C  
ATOM   4336  C   MET A 279      82.747  86.002  61.979  1.00  0.00           C  
ATOM   4337  O   MET A 279      82.556  86.851  61.104  1.00  0.00           O  
ATOM   4338  CB  MET A 279      81.192  85.254  63.714  1.00  0.00           C  
ATOM   4339  CG  MET A 279      79.751  84.745  63.841  1.00  0.00           C  
ATOM   4340  SD  MET A 279      78.528  85.670  62.869  1.00  0.00           S  
ATOM   4341  CE  MET A 279      78.832  87.257  63.691  1.00  0.00           C  
ATOM   4342  HN  MET A 279      82.322  83.228  63.343  1.00  0.00           H  
ATOM   4343  HA  MET A 279      80.995  84.941  61.638  1.00  0.00           H  
ATOM   4344  HB1 MET A 279      81.729  84.791  64.571  1.00  0.00           H  
ATOM   4345  HB2 MET A 279      81.305  86.318  64.008  1.00  0.00           H  
ATOM   4346  HG1 MET A 279      79.519  84.845  64.923  1.00  0.00           H  
ATOM   4347  HG2 MET A 279      79.741  83.669  63.537  1.00  0.00           H  
ATOM   4348  HE1 MET A 279      78.048  88.023  63.482  1.00  0.00           H  
ATOM   4349  HE2 MET A 279      78.886  87.137  64.797  1.00  0.00           H  
ATOM   4350  HE3 MET A 279      79.788  87.701  63.325  1.00  0.00           H  
ATOM   4351  N   GLN A 280      83.938  86.025  62.608  1.00  0.00           N  
ATOM   4352  CA  GLN A 280      84.865  87.064  62.298  1.00  0.00           C  
ATOM   4353  C   GLN A 280      85.487  86.970  60.944  1.00  0.00           C  
ATOM   4354  O   GLN A 280      85.775  88.008  60.344  1.00  0.00           O  
ATOM   4355  CB  GLN A 280      85.969  87.011  63.372  1.00  0.00           C  
ATOM   4356  CG  GLN A 280      86.364  88.384  63.905  1.00  0.00           C  
ATOM   4357  CD  GLN A 280      86.077  89.843  63.606  1.00  0.00           C  
ATOM   4358  NE2 GLN A 280      86.532  90.695  64.553  1.00  0.00           N  
ATOM   4359  OE1 GLN A 280      85.499  90.239  62.590  1.00  0.00           O  
ATOM   4360  HN  GLN A 280      84.125  85.342  63.304  1.00  0.00           H  
ATOM   4361  HA  GLN A 280      84.332  88.000  62.354  1.00  0.00           H  
ATOM   4362  HB1 GLN A 280      85.624  86.487  64.297  1.00  0.00           H  
ATOM   4363  HB2 GLN A 280      86.863  86.413  63.093  1.00  0.00           H  
ATOM   4364  HG1 GLN A 280      86.803  88.507  62.889  1.00  0.00           H  
ATOM   4365  HG2 GLN A 280      85.395  88.467  64.427  1.00  0.00           H  
ATOM   4366 1HE2 GLN A 280      86.977  90.359  65.387  1.00  0.00           H  
ATOM   4367 2HE2 GLN A 280      86.361  91.677  64.448  1.00  0.00           H  
ATOM   4368  N   VAL A 281      85.751  85.777  60.389  1.00  0.00           N  
ATOM   4369  CA  VAL A 281      86.194  85.676  59.033  1.00  0.00           C  
ATOM   4370  C   VAL A 281      85.113  85.781  58.014  1.00  0.00           C  
ATOM   4371  O   VAL A 281      85.325  86.260  56.898  1.00  0.00           O  
ATOM   4372  CB  VAL A 281      87.081  84.496  58.806  1.00  0.00           C  
ATOM   4373  CG1 VAL A 281      87.859  84.674  57.488  1.00  0.00           C  
ATOM   4374  CG2 VAL A 281      86.322  83.156  58.936  1.00  0.00           C  
ATOM   4375  HN  VAL A 281      85.623  84.900  60.844  1.00  0.00           H  
ATOM   4376  HA  VAL A 281      86.825  86.527  58.816  1.00  0.00           H  
ATOM   4377  HB  VAL A 281      87.830  84.602  59.612  1.00  0.00           H  
ATOM   4378 1HG1 VAL A 281      87.218  84.564  56.586  1.00  0.00           H  
ATOM   4379 2HG1 VAL A 281      88.352  85.664  57.391  1.00  0.00           H  
ATOM   4380 3HG1 VAL A 281      88.702  83.946  57.423  1.00  0.00           H  
ATOM   4381 1HG2 VAL A 281      85.604  83.107  59.784  1.00  0.00           H  
ATOM   4382 2HG2 VAL A 281      87.025  82.323  59.125  1.00  0.00           H  
ATOM   4383 3HG2 VAL A 281      85.736  83.010  58.001  1.00  0.00           H  
ATOM   4384  N   THR A 282      83.840  85.474  58.330  1.00  0.00           N  
ATOM   4385  CA  THR A 282      82.757  85.644  57.409  1.00  0.00           C  
ATOM   4386  C   THR A 282      82.128  86.986  57.390  1.00  0.00           C  
ATOM   4387  O   THR A 282      81.659  87.424  56.339  1.00  0.00           O  
ATOM   4388  CB  THR A 282      81.667  84.637  57.604  1.00  0.00           C  
ATOM   4389  CG2 THR A 282      82.137  83.268  57.093  1.00  0.00           C  
ATOM   4390  OG1 THR A 282      81.319  84.515  58.975  1.00  0.00           O  
ATOM   4391  HN  THR A 282      83.626  85.051  59.203  1.00  0.00           H  
ATOM   4392  HA  THR A 282      83.141  85.573  56.394  1.00  0.00           H  
ATOM   4393  HB  THR A 282      80.742  84.841  57.014  1.00  0.00           H  
ATOM   4394  HG1 THR A 282      82.121  84.189  59.378  1.00  0.00           H  
ATOM   4395 1HG2 THR A 282      83.042  82.927  57.643  1.00  0.00           H  
ATOM   4396 2HG2 THR A 282      82.421  83.340  56.018  1.00  0.00           H  
ATOM   4397 3HG2 THR A 282      81.353  82.510  57.298  1.00  0.00           H  
ATOM   4398  N   GLU A 283      82.127  87.703  58.530  1.00  0.00           N  
ATOM   4399  CA  GLU A 283      81.821  89.098  58.638  1.00  0.00           C  
ATOM   4400  C   GLU A 283      82.672  90.046  57.867  1.00  0.00           C  
ATOM   4401  O   GLU A 283      82.156  90.844  57.077  1.00  0.00           O  
ATOM   4402  CB  GLU A 283      81.819  89.467  60.126  1.00  0.00           C  
ATOM   4403  CG  GLU A 283      81.315  90.896  60.330  1.00  0.00           C  
ATOM   4404  CD  GLU A 283      80.894  91.171  61.765  1.00  0.00           C  
ATOM   4405  OE1 GLU A 283      79.828  90.680  62.229  1.00  0.00           O  
ATOM   4406  OE2 GLU A 283      81.557  91.991  62.454  1.00  0.00           O1-
ATOM   4407  HN  GLU A 283      82.426  87.366  59.417  1.00  0.00           H  
ATOM   4408  HA  GLU A 283      80.779  89.237  58.366  1.00  0.00           H  
ATOM   4409  HB1 GLU A 283      82.866  89.373  60.468  1.00  0.00           H  
ATOM   4410  HB2 GLU A 283      81.215  88.760  60.743  1.00  0.00           H  
ATOM   4411  HG1 GLU A 283      80.374  91.061  59.758  1.00  0.00           H  
ATOM   4412  HG2 GLU A 283      82.036  91.685  60.012  1.00  0.00           H  
ATOM   4413  N   THR A 284      83.994  89.922  58.048  1.00  0.00           N  
ATOM   4414  CA  THR A 284      84.982  90.749  57.426  1.00  0.00           C  
ATOM   4415  C   THR A 284      84.852  90.644  55.941  1.00  0.00           C  
ATOM   4416  O   THR A 284      84.758  91.637  55.223  1.00  0.00           O  
ATOM   4417  CB  THR A 284      86.426  90.529  57.755  1.00  0.00           C  
ATOM   4418  CG2 THR A 284      86.730  91.147  59.127  1.00  0.00           C  
ATOM   4419  OG1 THR A 284      86.729  89.141  57.915  1.00  0.00           O  
ATOM   4420  HN  THR A 284      84.414  89.333  58.736  1.00  0.00           H  
ATOM   4421  HA  THR A 284      84.739  91.773  57.678  1.00  0.00           H  
ATOM   4422  HB  THR A 284      87.135  90.911  56.983  1.00  0.00           H  
ATOM   4423  HG1 THR A 284      86.341  88.882  58.753  1.00  0.00           H  
ATOM   4424 1HG2 THR A 284      86.763  92.256  58.996  1.00  0.00           H  
ATOM   4425 2HG2 THR A 284      85.959  90.851  59.869  1.00  0.00           H  
ATOM   4426 3HG2 THR A 284      87.704  90.704  59.393  1.00  0.00           H  
ATOM   4427  N   LEU A 285      84.738  89.398  55.445  1.00  0.00           N  
ATOM   4428  CA  LEU A 285      84.593  89.174  54.048  1.00  0.00           C  
ATOM   4429  C   LEU A 285      83.217  89.451  53.550  1.00  0.00           C  
ATOM   4430  O   LEU A 285      83.097  89.810  52.372  1.00  0.00           O  
ATOM   4431  CB  LEU A 285      85.121  87.819  53.533  1.00  0.00           C  
ATOM   4432  CG  LEU A 285      86.614  87.646  53.868  1.00  0.00           C  
ATOM   4433  CD1 LEU A 285      87.154  86.414  53.129  1.00  0.00           C  
ATOM   4434  CD2 LEU A 285      87.439  88.875  53.453  1.00  0.00           C  
ATOM   4435  HN  LEU A 285      84.795  88.579  56.005  1.00  0.00           H  
ATOM   4436  HA  LEU A 285      85.155  89.956  53.563  1.00  0.00           H  
ATOM   4437  HB1 LEU A 285      84.617  86.937  53.982  1.00  0.00           H  
ATOM   4438  HB2 LEU A 285      84.997  87.760  52.436  1.00  0.00           H  
ATOM   4439  HG  LEU A 285      86.706  87.483  54.964  1.00  0.00           H  
ATOM   4440 1HD1 LEU A 285      87.212  86.602  52.035  1.00  0.00           H  
ATOM   4441 2HD1 LEU A 285      88.209  86.255  53.457  1.00  0.00           H  
ATOM   4442 3HD1 LEU A 285      86.567  85.504  53.364  1.00  0.00           H  
ATOM   4443 1HD2 LEU A 285      87.177  89.027  52.383  1.00  0.00           H  
ATOM   4444 2HD2 LEU A 285      88.521  88.655  53.560  1.00  0.00           H  
ATOM   4445 3HD2 LEU A 285      87.151  89.817  53.958  1.00  0.00           H  
ATOM   4446  N   GLY A 286      82.188  89.521  54.416  1.00  0.00           N  
ATOM   4447  CA  GLY A 286      80.926  90.101  54.122  1.00  0.00           C  
ATOM   4448  C   GLY A 286      80.982  91.544  53.719  1.00  0.00           C  
ATOM   4449  O   GLY A 286      80.116  92.036  52.996  1.00  0.00           O  
ATOM   4450  HN  GLY A 286      82.348  89.163  55.329  1.00  0.00           H  
ATOM   4451  HA1 GLY A 286      80.481  89.505  53.336  1.00  0.00           H  
ATOM   4452  HA2 GLY A 286      80.407  89.990  55.058  1.00  0.00           H  
ATOM   4453  N   MET A 287      82.034  92.253  54.136  1.00  0.00           N  
ATOM   4454  CA  MET A 287      82.163  93.670  53.993  1.00  0.00           C  
ATOM   4455  C   MET A 287      83.094  94.094  52.910  1.00  0.00           C  
ATOM   4456  O   MET A 287      83.242  95.293  52.657  1.00  0.00           O  
ATOM   4457  CB  MET A 287      82.570  94.300  55.336  1.00  0.00           C  
ATOM   4458  CG  MET A 287      81.424  94.989  56.077  1.00  0.00           C  
ATOM   4459  SD  MET A 287      79.937  93.965  56.342  1.00  0.00           S  
ATOM   4460  CE  MET A 287      80.202  93.436  58.050  1.00  0.00           C  
ATOM   4461  HN  MET A 287      82.727  91.799  54.706  1.00  0.00           H  
ATOM   4462  HA  MET A 287      81.189  94.019  53.709  1.00  0.00           H  
ATOM   4463  HB1 MET A 287      83.403  95.032  55.356  1.00  0.00           H  
ATOM   4464  HB2 MET A 287      82.893  93.470  56.007  1.00  0.00           H  
ATOM   4465  HG1 MET A 287      81.815  95.363  57.049  1.00  0.00           H  
ATOM   4466  HG2 MET A 287      81.185  95.945  55.574  1.00  0.00           H  
ATOM   4467  HE1 MET A 287      80.347  94.225  58.823  1.00  0.00           H  
ATOM   4468  HE2 MET A 287      81.051  92.715  58.122  1.00  0.00           H  
ATOM   4469  HE3 MET A 287      79.246  92.957  58.347  1.00  0.00           H  
ATOM   4470  N   THR A 288      83.502  93.134  52.070  1.00  0.00           N  
ATOM   4471  CA  THR A 288      84.218  93.262  50.836  1.00  0.00           C  
ATOM   4472  C   THR A 288      83.354  93.878  49.796  1.00  0.00           C  
ATOM   4473  O   THR A 288      83.764  94.621  48.905  1.00  0.00           O  
ATOM   4474  CB  THR A 288      84.867  92.004  50.336  1.00  0.00           C  
ATOM   4475  CG2 THR A 288      86.200  92.377  49.665  1.00  0.00           C  
ATOM   4476  OG1 THR A 288      85.228  91.076  51.358  1.00  0.00           O  
ATOM   4477  HN  THR A 288      83.291  92.197  52.338  1.00  0.00           H  
ATOM   4478  HA  THR A 288      85.040  93.929  51.037  1.00  0.00           H  
ATOM   4479  HB  THR A 288      84.185  91.476  49.633  1.00  0.00           H  
ATOM   4480  HG1 THR A 288      84.468  90.566  51.645  1.00  0.00           H  
ATOM   4481 1HG2 THR A 288      86.118  93.151  48.881  1.00  0.00           H  
ATOM   4482 2HG2 THR A 288      86.729  91.510  49.221  1.00  0.00           H  
ATOM   4483 3HG2 THR A 288      86.920  92.805  50.402  1.00  0.00           H  
ATOM   4484  N   HIS A 289      82.045  93.717  50.045  1.00  0.00           N  
ATOM   4485  CA  HIS A 289      80.922  94.402  49.497  1.00  0.00           C  
ATOM   4486  C   HIS A 289      81.097  95.769  48.928  1.00  0.00           C  
ATOM   4487  O   HIS A 289      80.732  96.097  47.794  1.00  0.00           O  
ATOM   4488  CB  HIS A 289      79.960  94.451  50.699  1.00  0.00           C  
ATOM   4489  CG  HIS A 289      78.529  94.082  50.424  1.00  0.00           C  
ATOM   4490  CD2 HIS A 289      77.777  93.030  50.840  1.00  0.00           C  
ATOM   4491  ND1 HIS A 289      77.716  95.048  49.870  1.00  0.00           N  
ATOM   4492  CE1 HIS A 289      76.483  94.589  49.987  1.00  0.00           C  
ATOM   4493  NE2 HIS A 289      76.464  93.379  50.592  1.00  0.00           N  
ATOM   4494  HN  HIS A 289      81.801  93.181  50.863  1.00  0.00           H  
ATOM   4495  HA  HIS A 289      80.544  93.808  48.681  1.00  0.00           H  
ATOM   4496  HB1 HIS A 289      80.251  93.668  51.430  1.00  0.00           H  
ATOM   4497  HB2 HIS A 289      79.899  95.397  51.285  1.00  0.00           H  
ATOM   4498  HD2 HIS A 289      78.022  92.112  51.359  1.00  0.00           H  
ATOM   4499  HE1 HIS A 289      75.601  95.135  49.649  1.00  0.00           H  
ATOM   4500  HE2 HIS A 289      75.709  92.751  50.770  1.00  0.00           H  
ATOM   4501  N   CYS A 290      81.740  96.674  49.682  1.00  0.00           N  
ATOM   4502  CA  CYS A 290      82.195  97.991  49.361  1.00  0.00           C  
ATOM   4503  C   CYS A 290      82.689  98.246  47.982  1.00  0.00           C  
ATOM   4504  O   CYS A 290      82.390  99.274  47.373  1.00  0.00           O  
ATOM   4505  CB  CYS A 290      83.295  98.400  50.353  1.00  0.00           C  
ATOM   4506  SG  CYS A 290      82.556  98.409  52.012  1.00  0.00           S  
ATOM   4507  HN  CYS A 290      82.100  96.340  50.551  1.00  0.00           H  
ATOM   4508  HA  CYS A 290      81.307  98.587  49.531  1.00  0.00           H  
ATOM   4509  HB1 CYS A 290      83.762  99.373  50.070  1.00  0.00           H  
ATOM   4510  HB2 CYS A 290      84.155  97.698  50.287  1.00  0.00           H  
ATOM   4511  HG1 CYS A 290      82.949  97.219  52.457  1.00  0.00           H  
ATOM   4512  N   CYS A 291      83.554  97.350  47.487  1.00  0.00           N  
ATOM   4513  CA  CYS A 291      84.210  97.469  46.215  1.00  0.00           C  
ATOM   4514  C   CYS A 291      83.555  96.694  45.129  1.00  0.00           C  
ATOM   4515  O   CYS A 291      84.106  96.523  44.046  1.00  0.00           O  
ATOM   4516  CB  CYS A 291      85.682  97.045  46.381  1.00  0.00           C  
ATOM   4517  SG  CYS A 291      86.798  97.292  44.967  1.00  0.00           S  
ATOM   4518  HN  CYS A 291      83.678  96.514  48.003  1.00  0.00           H  
ATOM   4519  HA  CYS A 291      84.108  98.508  45.942  1.00  0.00           H  
ATOM   4520  HB1 CYS A 291      86.007  97.515  47.338  1.00  0.00           H  
ATOM   4521  HB2 CYS A 291      85.599  95.987  46.705  1.00  0.00           H  
ATOM   4522  HG1 CYS A 291      86.022  96.513  44.234  1.00  0.00           H  
ATOM   4523  N   ILE A 292      82.362  96.092  45.292  1.00  0.00           N  
ATOM   4524  CA  ILE A 292      82.024  94.970  44.462  1.00  0.00           C  
ATOM   4525  C   ILE A 292      81.496  95.379  43.137  1.00  0.00           C  
ATOM   4526  O   ILE A 292      81.744  94.730  42.117  1.00  0.00           O  
ATOM   4527  CB  ILE A 292      81.136  93.997  45.175  1.00  0.00           C  
ATOM   4528  CG1 ILE A 292      81.177  92.626  44.473  1.00  0.00           C  
ATOM   4529  CG2 ILE A 292      79.669  94.467  45.302  1.00  0.00           C  
ATOM   4530  CD  ILE A 292      82.580  92.095  44.216  1.00  0.00           C  
ATOM   4531  HN  ILE A 292      81.664  96.293  45.990  1.00  0.00           H  
ATOM   4532  HA  ILE A 292      82.949  94.448  44.272  1.00  0.00           H  
ATOM   4533  HB  ILE A 292      81.535  93.879  46.201  1.00  0.00           H  
ATOM   4534 1HG1 ILE A 292      80.670  92.596  43.483  1.00  0.00           H  
ATOM   4535 2HG1 ILE A 292      80.652  91.919  45.161  1.00  0.00           H  
ATOM   4536 1HG2 ILE A 292      79.162  93.842  46.065  1.00  0.00           H  
ATOM   4537 2HG2 ILE A 292      79.599  95.497  45.695  1.00  0.00           H  
ATOM   4538 3HG2 ILE A 292      79.242  94.372  44.277  1.00  0.00           H  
ATOM   4539  HD1 ILE A 292      83.002  92.721  43.394  1.00  0.00           H  
ATOM   4540  HD2 ILE A 292      83.182  92.195  45.138  1.00  0.00           H  
ATOM   4541  HD3 ILE A 292      82.633  91.021  43.904  1.00  0.00           H  
ATOM   4542  N   ASN A 293      80.798  96.528  43.048  1.00  0.00           N  
ATOM   4543  CA  ASN A 293      80.270  97.023  41.813  1.00  0.00           C  
ATOM   4544  C   ASN A 293      81.305  97.345  40.797  1.00  0.00           C  
ATOM   4545  O   ASN A 293      81.091  96.808  39.711  1.00  0.00           O  
ATOM   4546  CB  ASN A 293      79.311  98.205  42.051  1.00  0.00           C  
ATOM   4547  CG  ASN A 293      77.882  97.712  42.199  1.00  0.00           C  
ATOM   4548  ND2 ASN A 293      77.241  97.902  43.386  1.00  0.00           N  
ATOM   4549  OD1 ASN A 293      77.335  97.130  41.265  1.00  0.00           O  
ATOM   4550  HN  ASN A 293      80.741  97.092  43.869  1.00  0.00           H  
ATOM   4551  HA  ASN A 293      79.696  96.175  41.463  1.00  0.00           H  
ATOM   4552  HB1 ASN A 293      79.225  98.903  41.191  1.00  0.00           H  
ATOM   4553  HB2 ASN A 293      79.593  98.757  42.972  1.00  0.00           H  
ATOM   4554 1HD2 ASN A 293      77.710  98.356  44.138  1.00  0.00           H  
ATOM   4555 2HD2 ASN A 293      76.405  97.376  43.533  1.00  0.00           H  
ATOM   4556  N   PRO A 294      82.392  98.032  40.988  1.00  0.00           N  
ATOM   4557  CA  PRO A 294      82.974  98.487  39.759  1.00  0.00           C  
ATOM   4558  C   PRO A 294      84.030  97.547  39.315  1.00  0.00           C  
ATOM   4559  O   PRO A 294      84.379  97.586  38.140  1.00  0.00           O  
ATOM   4560  CB  PRO A 294      83.476  99.907  39.994  1.00  0.00           C  
ATOM   4561  CG  PRO A 294      82.548 100.330  41.139  1.00  0.00           C  
ATOM   4562  CD  PRO A 294      82.538  99.061  42.006  1.00  0.00           C  
ATOM   4563  HA  PRO A 294      82.244  98.616  38.970  1.00  0.00           H  
ATOM   4564  HB1 PRO A 294      84.536  99.990  40.323  1.00  0.00           H  
ATOM   4565  HB2 PRO A 294      83.301 100.493  39.064  1.00  0.00           H  
ATOM   4566  HG1 PRO A 294      82.888 101.221  41.725  1.00  0.00           H  
ATOM   4567  HG2 PRO A 294      81.492 100.486  40.843  1.00  0.00           H  
ATOM   4568  HD1 PRO A 294      83.568  98.915  42.407  1.00  0.00           H  
ATOM   4569  HD2 PRO A 294      81.773  99.095  42.808  1.00  0.00           H  
ATOM   4570  N   ILE A 295      84.431  96.627  40.222  1.00  0.00           N  
ATOM   4571  CA  ILE A 295      85.323  95.579  39.806  1.00  0.00           C  
ATOM   4572  C   ILE A 295      84.612  94.517  39.054  1.00  0.00           C  
ATOM   4573  O   ILE A 295      85.219  93.771  38.292  1.00  0.00           O  
ATOM   4574  CB  ILE A 295      86.102  95.122  41.007  1.00  0.00           C  
ATOM   4575  CG1 ILE A 295      87.516  94.676  40.582  1.00  0.00           C  
ATOM   4576  CG2 ILE A 295      85.379  94.054  41.834  1.00  0.00           C  
ATOM   4577  CD  ILE A 295      88.341  95.816  39.992  1.00  0.00           C  
ATOM   4578  HN  ILE A 295      84.082  96.621  41.149  1.00  0.00           H  
ATOM   4579  HA  ILE A 295      86.021  96.040  39.127  1.00  0.00           H  
ATOM   4580  HB  ILE A 295      86.256  96.002  41.666  1.00  0.00           H  
ATOM   4581 1HG1 ILE A 295      87.453  93.812  39.888  1.00  0.00           H  
ATOM   4582 2HG1 ILE A 295      88.012  94.387  41.526  1.00  0.00           H  
ATOM   4583 1HG2 ILE A 295      85.890  93.883  42.817  1.00  0.00           H  
ATOM   4584 2HG2 ILE A 295      84.332  94.383  42.023  1.00  0.00           H  
ATOM   4585 3HG2 ILE A 295      85.306  93.095  41.284  1.00  0.00           H  
ATOM   4586  HD1 ILE A 295      87.997  95.992  38.951  1.00  0.00           H  
ATOM   4587  HD2 ILE A 295      88.290  96.709  40.651  1.00  0.00           H  
ATOM   4588  HD3 ILE A 295      89.411  95.549  39.851  1.00  0.00           H  
ATOM   4589  N   ILE A 296      83.273  94.442  39.147  1.00  0.00           N  
ATOM   4590  CA  ILE A 296      82.441  93.581  38.351  1.00  0.00           C  
ATOM   4591  C   ILE A 296      82.075  94.259  37.082  1.00  0.00           C  
ATOM   4592  O   ILE A 296      82.279  93.649  36.029  1.00  0.00           O  
ATOM   4593  CB  ILE A 296      81.317  93.013  39.157  1.00  0.00           C  
ATOM   4594  CG1 ILE A 296      80.969  91.599  38.666  1.00  0.00           C  
ATOM   4595  CG2 ILE A 296      80.063  93.886  39.307  1.00  0.00           C  
ATOM   4596  CD  ILE A 296      82.033  90.544  38.972  1.00  0.00           C  
ATOM   4597  HN  ILE A 296      82.799  95.041  39.779  1.00  0.00           H  
ATOM   4598  HA  ILE A 296      83.084  92.772  38.032  1.00  0.00           H  
ATOM   4599  HB  ILE A 296      81.716  92.852  40.185  1.00  0.00           H  
ATOM   4600 1HG1 ILE A 296      80.795  91.662  37.575  1.00  0.00           H  
ATOM   4601 2HG1 ILE A 296      80.013  91.214  39.076  1.00  0.00           H  
ATOM   4602 1HG2 ILE A 296      79.688  94.306  38.352  1.00  0.00           H  
ATOM   4603 2HG2 ILE A 296      79.262  93.352  39.876  1.00  0.00           H  
ATOM   4604 3HG2 ILE A 296      80.290  94.682  40.056  1.00  0.00           H  
ATOM   4605  HD1 ILE A 296      82.284  90.605  40.053  1.00  0.00           H  
ATOM   4606  HD2 ILE A 296      81.593  89.578  38.634  1.00  0.00           H  
ATOM   4607  HD3 ILE A 296      82.994  90.687  38.430  1.00  0.00           H  
ATOM   4608  N   TYR A 297      81.654  95.536  37.052  1.00  0.00           N  
ATOM   4609  CA  TYR A 297      81.442  96.195  35.798  1.00  0.00           C  
ATOM   4610  C   TYR A 297      82.617  96.354  34.911  1.00  0.00           C  
ATOM   4611  O   TYR A 297      82.499  96.242  33.686  1.00  0.00           O  
ATOM   4612  CB  TYR A 297      80.722  97.555  35.787  1.00  0.00           C  
ATOM   4613  CG  TYR A 297      79.393  97.528  36.469  1.00  0.00           C  
ATOM   4614  CD1 TYR A 297      78.258  97.017  35.901  1.00  0.00           C  
ATOM   4615  CD2 TYR A 297      79.286  98.089  37.717  1.00  0.00           C  
ATOM   4616  CE1 TYR A 297      77.065  96.925  36.584  1.00  0.00           C  
ATOM   4617  CE2 TYR A 297      78.133  97.927  38.449  1.00  0.00           C  
ATOM   4618  CZ  TYR A 297      77.039  97.295  37.910  1.00  0.00           C  
ATOM   4619  OH  TYR A 297      75.963  97.031  38.790  1.00  0.00           O  
ATOM   4620  HN  TYR A 297      81.412  95.976  37.915  1.00  0.00           H  
ATOM   4621  HA  TYR A 297      80.764  95.556  35.263  1.00  0.00           H  
ATOM   4622  HB1 TYR A 297      81.373  98.276  36.335  1.00  0.00           H  
ATOM   4623  HB2 TYR A 297      80.539  97.869  34.746  1.00  0.00           H  
ATOM   4624  HD1 TYR A 297      78.301  96.699  34.866  1.00  0.00           H  
ATOM   4625  HD2 TYR A 297      80.162  98.560  38.141  1.00  0.00           H  
ATOM   4626  HE1 TYR A 297      76.216  96.508  36.067  1.00  0.00           H  
ATOM   4627  HE2 TYR A 297      78.152  98.291  39.464  1.00  0.00           H  
ATOM   4628  HH  TYR A 297      76.354  96.889  39.655  1.00  0.00           H  
ATOM   4629  N   ALA A 298      83.823  96.601  35.461  1.00  0.00           N  
ATOM   4630  CA  ALA A 298      84.955  96.771  34.600  1.00  0.00           C  
ATOM   4631  C   ALA A 298      85.470  95.458  34.139  1.00  0.00           C  
ATOM   4632  O   ALA A 298      86.268  95.405  33.197  1.00  0.00           O  
ATOM   4633  CB  ALA A 298      86.031  97.617  35.289  1.00  0.00           C  
ATOM   4634  HN  ALA A 298      83.945  96.821  36.420  1.00  0.00           H  
ATOM   4635  HA  ALA A 298      84.633  97.295  33.712  1.00  0.00           H  
ATOM   4636  HB1 ALA A 298      86.894  97.784  34.602  1.00  0.00           H  
ATOM   4637  HB2 ALA A 298      86.408  97.015  36.146  1.00  0.00           H  
ATOM   4638  HB3 ALA A 298      85.650  98.590  35.658  1.00  0.00           H  
ATOM   4639  N   PHE A 299      85.110  94.343  34.788  1.00  0.00           N  
ATOM   4640  CA  PHE A 299      85.604  93.028  34.524  1.00  0.00           C  
ATOM   4641  C   PHE A 299      84.755  92.249  33.579  1.00  0.00           C  
ATOM   4642  O   PHE A 299      85.264  91.769  32.567  1.00  0.00           O  
ATOM   4643  CB  PHE A 299      85.767  92.191  35.813  1.00  0.00           C  
ATOM   4644  CG  PHE A 299      86.429  90.880  35.616  1.00  0.00           C  
ATOM   4645  CD1 PHE A 299      86.263  89.924  36.598  1.00  0.00           C  
ATOM   4646  CD2 PHE A 299      87.232  90.596  34.533  1.00  0.00           C  
ATOM   4647  CE1 PHE A 299      86.758  88.650  36.458  1.00  0.00           C  
ATOM   4648  CE2 PHE A 299      87.798  89.347  34.451  1.00  0.00           C  
ATOM   4649  CZ  PHE A 299      87.556  88.348  35.373  1.00  0.00           C  
ATOM   4650  HN  PHE A 299      84.523  94.371  35.601  1.00  0.00           H  
ATOM   4651  HA  PHE A 299      86.561  93.237  34.071  1.00  0.00           H  
ATOM   4652  HB1 PHE A 299      86.416  92.762  36.512  1.00  0.00           H  
ATOM   4653  HB2 PHE A 299      84.780  92.000  36.289  1.00  0.00           H  
ATOM   4654  HD1 PHE A 299      85.690  90.142  37.484  1.00  0.00           H  
ATOM   4655  HD2 PHE A 299      87.425  91.284  33.727  1.00  0.00           H  
ATOM   4656  HE1 PHE A 299      86.596  87.953  37.264  1.00  0.00           H  
ATOM   4657  HE2 PHE A 299      88.437  89.200  33.601  1.00  0.00           H  
ATOM   4658  HZ  PHE A 299      88.084  87.416  35.298  1.00  0.00           H  
ATOM   4659  N   VAL A 300      83.439  92.089  33.840  1.00  0.00           N  
ATOM   4660  CA  VAL A 300      82.552  91.275  33.069  1.00  0.00           C  
ATOM   4661  C   VAL A 300      81.450  92.036  32.423  1.00  0.00           C  
ATOM   4662  O   VAL A 300      80.545  91.444  31.826  1.00  0.00           O  
ATOM   4663  CB  VAL A 300      81.934  90.119  33.796  1.00  0.00           C  
ATOM   4664  CG1 VAL A 300      83.045  89.089  34.124  1.00  0.00           C  
ATOM   4665  CG2 VAL A 300      81.237  90.537  35.106  1.00  0.00           C  
ATOM   4666  HN  VAL A 300      83.053  92.506  34.656  1.00  0.00           H  
ATOM   4667  HA  VAL A 300      83.082  90.745  32.285  1.00  0.00           H  
ATOM   4668  HB  VAL A 300      81.230  89.573  33.139  1.00  0.00           H  
ATOM   4669 1HG1 VAL A 300      82.575  88.259  34.690  1.00  0.00           H  
ATOM   4670 2HG1 VAL A 300      83.584  88.660  33.251  1.00  0.00           H  
ATOM   4671 3HG1 VAL A 300      83.794  89.556  34.786  1.00  0.00           H  
ATOM   4672 1HG2 VAL A 300      80.237  90.972  34.899  1.00  0.00           H  
ATOM   4673 2HG2 VAL A 300      81.075  89.634  35.737  1.00  0.00           H  
ATOM   4674 3HG2 VAL A 300      81.861  91.288  35.646  1.00  0.00           H  
ATOM   4675  N   GLY A 301      81.542  93.369  32.402  1.00  0.00           N  
ATOM   4676  CA  GLY A 301      80.609  94.283  31.799  1.00  0.00           C  
ATOM   4677  C   GLY A 301      81.227  94.903  30.600  1.00  0.00           C  
ATOM   4678  O   GLY A 301      82.145  95.713  30.737  1.00  0.00           O  
ATOM   4679  HN  GLY A 301      82.307  93.866  32.800  1.00  0.00           H  
ATOM   4680  HA1 GLY A 301      79.710  93.792  31.452  1.00  0.00           H  
ATOM   4681  HA2 GLY A 301      80.472  95.083  32.508  1.00  0.00           H  
ATOM   4682  N   GLU A 302      80.845  94.463  29.391  1.00  0.00           N  
ATOM   4683  CA  GLU A 302      81.614  94.705  28.216  1.00  0.00           C  
ATOM   4684  C   GLU A 302      81.899  96.114  27.835  1.00  0.00           C  
ATOM   4685  O   GLU A 302      83.059  96.471  27.593  1.00  0.00           O  
ATOM   4686  CB  GLU A 302      80.950  94.008  27.009  1.00  0.00           C  
ATOM   4687  CG  GLU A 302      81.613  94.310  25.665  1.00  0.00           C  
ATOM   4688  CD  GLU A 302      82.609  93.279  25.158  1.00  0.00           C  
ATOM   4689  OE1 GLU A 302      83.175  93.578  24.074  1.00  0.00           O  
ATOM   4690  OE2 GLU A 302      82.629  92.137  25.690  1.00  0.00           O1-
ATOM   4691  HN  GLU A 302      80.052  93.866  29.248  1.00  0.00           H  
ATOM   4692  HA  GLU A 302      82.590  94.238  28.286  1.00  0.00           H  
ATOM   4693  HB1 GLU A 302      80.899  92.926  27.256  1.00  0.00           H  
ATOM   4694  HB2 GLU A 302      79.899  94.354  26.917  1.00  0.00           H  
ATOM   4695  HG1 GLU A 302      80.876  94.233  24.839  1.00  0.00           H  
ATOM   4696  HG2 GLU A 302      82.064  95.317  25.530  1.00  0.00           H  
ATOM   4697  N   GLU A 303      80.850  96.955  27.749  1.00  0.00           N  
ATOM   4698  CA  GLU A 303      80.952  98.311  27.327  1.00  0.00           C  
ATOM   4699  C   GLU A 303      81.866  99.062  28.227  1.00  0.00           C  
ATOM   4700  O   GLU A 303      82.763  99.802  27.827  1.00  0.00           O  
ATOM   4701  CB  GLU A 303      79.655  99.073  27.003  1.00  0.00           C  
ATOM   4702  CG  GLU A 303      79.975 100.529  26.684  1.00  0.00           C  
ATOM   4703  CD  GLU A 303      79.051 101.193  25.682  1.00  0.00           C  
ATOM   4704  OE1 GLU A 303      77.842 100.852  25.581  1.00  0.00           O  
ATOM   4705  OE2 GLU A 303      79.523 102.091  24.939  1.00  0.00           O1-
ATOM   4706  HN  GLU A 303      79.918  96.668  27.926  1.00  0.00           H  
ATOM   4707  HA  GLU A 303      81.494  98.277  26.389  1.00  0.00           H  
ATOM   4708  HB1 GLU A 303      79.121  98.540  26.192  1.00  0.00           H  
ATOM   4709  HB2 GLU A 303      78.987  98.963  27.888  1.00  0.00           H  
ATOM   4710  HG1 GLU A 303      80.088 101.145  27.603  1.00  0.00           H  
ATOM   4711  HG2 GLU A 303      80.977 100.621  26.206  1.00  0.00           H  
ATOM   4712  N   PHE A 304      81.747  98.871  29.560  1.00  0.00           N  
ATOM   4713  CA  PHE A 304      82.543  99.536  30.541  1.00  0.00           C  
ATOM   4714  C   PHE A 304      84.009  99.365  30.386  1.00  0.00           C  
ATOM   4715  O   PHE A 304      84.713 100.348  30.650  1.00  0.00           O  
ATOM   4716  CB  PHE A 304      81.988  99.143  31.923  1.00  0.00           C  
ATOM   4717  CG  PHE A 304      81.100 100.170  32.555  1.00  0.00           C  
ATOM   4718  CD1 PHE A 304      81.188 100.448  33.905  1.00  0.00           C  
ATOM   4719  CD2 PHE A 304      80.218 100.874  31.771  1.00  0.00           C  
ATOM   4720  CE1 PHE A 304      80.407 101.415  34.485  1.00  0.00           C  
ATOM   4721  CE2 PHE A 304      79.382 101.783  32.366  1.00  0.00           C  
ATOM   4722  CZ  PHE A 304      79.458 102.054  33.718  1.00  0.00           C  
ATOM   4723  HN  PHE A 304      81.021  98.283  29.885  1.00  0.00           H  
ATOM   4724  HA  PHE A 304      82.382 100.578  30.318  1.00  0.00           H  
ATOM   4725  HB1 PHE A 304      82.842  99.088  32.625  1.00  0.00           H  
ATOM   4726  HB2 PHE A 304      81.455  98.174  31.824  1.00  0.00           H  
ATOM   4727  HD1 PHE A 304      81.922  99.915  34.501  1.00  0.00           H  
ATOM   4728  HD2 PHE A 304      80.120 100.709  30.710  1.00  0.00           H  
ATOM   4729  HE1 PHE A 304      80.411 101.546  35.556  1.00  0.00           H  
ATOM   4730  HE2 PHE A 304      78.688 102.357  31.756  1.00  0.00           H  
ATOM   4731  HZ  PHE A 304      78.836 102.816  34.138  1.00  0.00           H  
ATOM   4732  N   ARG A 305      84.499  98.193  29.960  1.00  0.00           N  
ATOM   4733  CA  ARG A 305      85.863  98.026  29.539  1.00  0.00           C  
ATOM   4734  C   ARG A 305      86.270  98.917  28.422  1.00  0.00           C  
ATOM   4735  O   ARG A 305      87.317  99.563  28.405  1.00  0.00           O  
ATOM   4736  CB  ARG A 305      86.021  96.544  29.173  1.00  0.00           C  
ATOM   4737  CG  ARG A 305      85.421  95.607  30.211  1.00  0.00           C  
ATOM   4738  CD  ARG A 305      86.157  94.296  30.544  1.00  0.00           C  
ATOM   4739  NE  ARG A 305      86.081  93.611  29.220  1.00  0.00           N  
ATOM   4740  CZ  ARG A 305      86.132  92.262  29.037  1.00  0.00           C  
ATOM   4741  NH1 ARG A 305      86.241  91.853  27.732  1.00  0.00           N1+
ATOM   4742  NH2 ARG A 305      86.243  91.411  30.095  1.00  0.00           N  
ATOM   4743  HN  ARG A 305      83.839  97.460  29.804  1.00  0.00           H  
ATOM   4744  HA  ARG A 305      86.504  98.238  30.386  1.00  0.00           H  
ATOM   4745  HB1 ARG A 305      87.110  96.368  29.011  1.00  0.00           H  
ATOM   4746  HB2 ARG A 305      85.541  96.368  28.190  1.00  0.00           H  
ATOM   4747  HG1 ARG A 305      85.359  96.104  31.201  1.00  0.00           H  
ATOM   4748  HG2 ARG A 305      84.409  95.343  29.855  1.00  0.00           H  
ATOM   4749  HD1 ARG A 305      87.216  94.533  30.807  1.00  0.00           H  
ATOM   4750  HD2 ARG A 305      85.711  93.698  31.368  1.00  0.00           H  
ATOM   4751  HE  ARG A 305      86.149  94.161  28.393  1.00  0.00           H  
ATOM   4752 1HH1 ARG A 305      86.938  91.178  27.486  1.00  0.00           H  
ATOM   4753 2HH1 ARG A 305      86.162  92.584  27.056  1.00  0.00           H  
ATOM   4754 1HH2 ARG A 305      86.074  90.439  29.910  1.00  0.00           H  
ATOM   4755 2HH2 ARG A 305      86.004  91.872  30.950  1.00  0.00           H  
ATOM   4756  N   ASN A 306      85.468  99.032  27.344  1.00  0.00           N  
ATOM   4757  CA  ASN A 306      85.719  99.917  26.261  1.00  0.00           C  
ATOM   4758  C   ASN A 306      85.709 101.364  26.609  1.00  0.00           C  
ATOM   4759  O   ASN A 306      86.505 102.202  26.183  1.00  0.00           O  
ATOM   4760  CB  ASN A 306      84.722  99.754  25.104  1.00  0.00           C  
ATOM   4761  CG  ASN A 306      84.934  98.410  24.430  1.00  0.00           C  
ATOM   4762  ND2 ASN A 306      86.148  98.057  23.923  1.00  0.00           N  
ATOM   4763  OD1 ASN A 306      83.942  97.701  24.250  1.00  0.00           O  
ATOM   4764  HN  ASN A 306      84.673  98.430  27.263  1.00  0.00           H  
ATOM   4765  HA  ASN A 306      86.702  99.668  25.884  1.00  0.00           H  
ATOM   4766  HB1 ASN A 306      83.664  99.788  25.442  1.00  0.00           H  
ATOM   4767  HB2 ASN A 306      84.912 100.506  24.300  1.00  0.00           H  
ATOM   4768 1HD2 ASN A 306      86.303  97.134  23.557  1.00  0.00           H  
ATOM   4769 2HD2 ASN A 306      86.868  98.747  24.000  1.00  0.00           H  
ATOM   4770  N   TYR A 307      84.715 101.688  27.459  1.00  0.00           N  
ATOM   4771  CA  TYR A 307      84.291 103.023  27.717  1.00  0.00           C  
ATOM   4772  C   TYR A 307      84.968 103.702  28.852  1.00  0.00           C  
ATOM   4773  O   TYR A 307      85.102 104.927  28.820  1.00  0.00           O  
ATOM   4774  CB  TYR A 307      82.763 102.951  27.865  1.00  0.00           C  
ATOM   4775  CG  TYR A 307      82.042 104.243  27.684  1.00  0.00           C  
ATOM   4776  CD1 TYR A 307      81.366 104.484  26.519  1.00  0.00           C  
ATOM   4777  CD2 TYR A 307      81.910 105.048  28.784  1.00  0.00           C  
ATOM   4778  CE1 TYR A 307      80.437 105.500  26.505  1.00  0.00           C  
ATOM   4779  CE2 TYR A 307      80.894 105.982  28.812  1.00  0.00           C  
ATOM   4780  CZ  TYR A 307      80.158 106.178  27.667  1.00  0.00           C  
ATOM   4781  OH  TYR A 307      79.038 107.046  27.639  1.00  0.00           O  
ATOM   4782  HN  TYR A 307      84.043 100.987  27.684  1.00  0.00           H  
ATOM   4783  HA  TYR A 307      84.551 103.561  26.820  1.00  0.00           H  
ATOM   4784  HB1 TYR A 307      82.410 102.298  27.042  1.00  0.00           H  
ATOM   4785  HB2 TYR A 307      82.603 102.457  28.858  1.00  0.00           H  
ATOM   4786  HD1 TYR A 307      81.473 103.880  25.623  1.00  0.00           H  
ATOM   4787  HD2 TYR A 307      82.395 104.692  29.686  1.00  0.00           H  
ATOM   4788  HE1 TYR A 307      79.820 105.663  25.637  1.00  0.00           H  
ATOM   4789  HE2 TYR A 307      80.660 106.511  29.721  1.00  0.00           H  
ATOM   4790  HH  TYR A 307      78.352 106.618  27.125  1.00  0.00           H  
ATOM   4791  N   LEU A 308      85.513 102.961  29.835  1.00  0.00           N  
ATOM   4792  CA  LEU A 308      86.352 103.615  30.791  1.00  0.00           C  
ATOM   4793  C   LEU A 308      87.698 103.982  30.253  1.00  0.00           C  
ATOM   4794  O   LEU A 308      88.427 104.866  30.702  1.00  0.00           O  
ATOM   4795  CB  LEU A 308      86.612 102.811  32.078  1.00  0.00           C  
ATOM   4796  CG  LEU A 308      85.387 102.633  32.997  1.00  0.00           C  
ATOM   4797  CD1 LEU A 308      85.683 101.819  34.272  1.00  0.00           C  
ATOM   4798  CD2 LEU A 308      84.804 103.980  33.452  1.00  0.00           C  
ATOM   4799  HN  LEU A 308      85.407 101.968  29.881  1.00  0.00           H  
ATOM   4800  HA  LEU A 308      85.946 104.562  31.077  1.00  0.00           H  
ATOM   4801  HB1 LEU A 308      87.406 103.223  32.727  1.00  0.00           H  
ATOM   4802  HB2 LEU A 308      86.971 101.790  31.845  1.00  0.00           H  
ATOM   4803  HG  LEU A 308      84.614 102.069  32.441  1.00  0.00           H  
ATOM   4804 1HD1 LEU A 308      84.751 101.735  34.879  1.00  0.00           H  
ATOM   4805 2HD1 LEU A 308      85.982 100.786  34.033  1.00  0.00           H  
ATOM   4806 3HD1 LEU A 308      86.490 102.261  34.902  1.00  0.00           H  
ATOM   4807 1HD2 LEU A 308      83.819 103.787  33.938  1.00  0.00           H  
ATOM   4808 2HD2 LEU A 308      85.459 104.538  34.148  1.00  0.00           H  
ATOM   4809 3HD2 LEU A 308      84.564 104.604  32.560  1.00  0.00           H  
ATOM   4810  N   LEU A 309      88.131 103.321  29.176  1.00  0.00           N  
ATOM   4811  CA  LEU A 309      89.278 103.680  28.388  1.00  0.00           C  
ATOM   4812  C   LEU A 309      89.151 104.987  27.696  1.00  0.00           C  
ATOM   4813  O   LEU A 309      90.074 105.805  27.620  1.00  0.00           O  
ATOM   4814  CB  LEU A 309      89.767 102.580  27.424  1.00  0.00           C  
ATOM   4815  CG  LEU A 309      90.023 101.231  28.113  1.00  0.00           C  
ATOM   4816  CD1 LEU A 309      90.147 100.143  27.037  1.00  0.00           C  
ATOM   4817  CD2 LEU A 309      91.317 101.255  28.945  1.00  0.00           C  
ATOM   4818  HN  LEU A 309      87.647 102.518  28.829  1.00  0.00           H  
ATOM   4819  HA  LEU A 309      90.057 103.880  29.107  1.00  0.00           H  
ATOM   4820  HB1 LEU A 309      88.986 102.438  26.653  1.00  0.00           H  
ATOM   4821  HB2 LEU A 309      90.724 102.885  26.957  1.00  0.00           H  
ATOM   4822  HG  LEU A 309      89.173 100.896  28.755  1.00  0.00           H  
ATOM   4823 1HD1 LEU A 309      89.177 100.093  26.497  1.00  0.00           H  
ATOM   4824 2HD1 LEU A 309      90.351  99.140  27.477  1.00  0.00           H  
ATOM   4825 3HD1 LEU A 309      90.939 100.421  26.306  1.00  0.00           H  
ATOM   4826 1HD2 LEU A 309      91.563 100.229  29.274  1.00  0.00           H  
ATOM   4827 2HD2 LEU A 309      91.301 101.882  29.861  1.00  0.00           H  
ATOM   4828 3HD2 LEU A 309      92.173 101.598  28.313  1.00  0.00           H  
ATOM   4829  N   VAL A 310      87.954 105.264  27.146  1.00  0.00           N  
ATOM   4830  CA  VAL A 310      87.651 106.560  26.620  1.00  0.00           C  
ATOM   4831  C   VAL A 310      87.125 107.441  27.691  1.00  0.00           C  
ATOM   4832  O   VAL A 310      86.461 108.447  27.439  1.00  0.00           O  
ATOM   4833  CB  VAL A 310      86.832 106.644  25.362  1.00  0.00           C  
ATOM   4834  CG1 VAL A 310      87.717 106.316  24.140  1.00  0.00           C  
ATOM   4835  CG2 VAL A 310      85.617 105.711  25.417  1.00  0.00           C  
ATOM   4836  HN  VAL A 310      87.224 104.604  27.237  1.00  0.00           H  
ATOM   4837  HA  VAL A 310      88.552 107.042  26.255  1.00  0.00           H  
ATOM   4838  HB  VAL A 310      86.472 107.665  25.150  1.00  0.00           H  
ATOM   4839 1HG1 VAL A 310      87.132 106.401  23.206  1.00  0.00           H  
ATOM   4840 2HG1 VAL A 310      87.981 105.241  24.243  1.00  0.00           H  
ATOM   4841 3HG1 VAL A 310      88.595 106.991  24.052  1.00  0.00           H  
ATOM   4842 1HG2 VAL A 310      84.973 105.822  24.514  1.00  0.00           H  
ATOM   4843 2HG2 VAL A 310      85.952 104.654  25.427  1.00  0.00           H  
ATOM   4844 3HG2 VAL A 310      85.025 105.931  26.341  1.00  0.00           H  
ATOM   4845  N   PHE A 311      87.447 107.165  28.974  1.00  0.00           N  
ATOM   4846  CA  PHE A 311      87.288 108.154  30.000  1.00  0.00           C  
ATOM   4847  C   PHE A 311      88.541 108.110  30.799  1.00  0.00           C  
ATOM   4848  O   PHE A 311      88.554 108.288  32.015  1.00  0.00           O  
ATOM   4849  CB  PHE A 311      86.041 107.843  30.837  1.00  0.00           C  
ATOM   4850  CG  PHE A 311      85.746 109.030  31.686  1.00  0.00           C  
ATOM   4851  CD1 PHE A 311      85.630 108.930  33.046  1.00  0.00           C  
ATOM   4852  CD2 PHE A 311      85.580 110.257  31.075  1.00  0.00           C  
ATOM   4853  CE1 PHE A 311      85.227 109.989  33.818  1.00  0.00           C  
ATOM   4854  CE2 PHE A 311      85.156 111.323  31.843  1.00  0.00           C  
ATOM   4855  CZ  PHE A 311      84.989 111.198  33.203  1.00  0.00           C  
ATOM   4856  HN  PHE A 311      87.755 106.268  29.277  1.00  0.00           H  
ATOM   4857  HA  PHE A 311      87.316 109.092  29.458  1.00  0.00           H  
ATOM   4858  HB1 PHE A 311      85.180 107.699  30.152  1.00  0.00           H  
ATOM   4859  HB2 PHE A 311      86.158 106.973  31.519  1.00  0.00           H  
ATOM   4860  HD1 PHE A 311      85.894 107.990  33.513  1.00  0.00           H  
ATOM   4861  HD2 PHE A 311      85.616 110.345  30.001  1.00  0.00           H  
ATOM   4862  HE1 PHE A 311      85.034 109.837  34.873  1.00  0.00           H  
ATOM   4863  HE2 PHE A 311      84.893 112.235  31.340  1.00  0.00           H  
ATOM   4864  HZ  PHE A 311      84.608 112.025  33.788  1.00  0.00           H  
ATOM   4865  N   PHE A 312      89.701 107.805  30.190  1.00  0.00           N  
ATOM   4866  CA  PHE A 312      91.004 108.076  30.716  1.00  0.00           C  
ATOM   4867  C   PHE A 312      91.608 109.198  29.944  1.00  0.00           C  
ATOM   4868  O   PHE A 312      91.666 110.299  30.493  1.00  0.00           O  
ATOM   4869  CB  PHE A 312      91.923 106.842  30.724  1.00  0.00           C  
ATOM   4870  CG  PHE A 312      92.212 106.667  32.173  1.00  0.00           C  
ATOM   4871  CD1 PHE A 312      93.433 106.919  32.731  1.00  0.00           C  
ATOM   4872  CD2 PHE A 312      91.155 106.299  32.976  1.00  0.00           C  
ATOM   4873  CE1 PHE A 312      93.609 106.768  34.090  1.00  0.00           C  
ATOM   4874  CE2 PHE A 312      91.338 106.042  34.314  1.00  0.00           C  
ATOM   4875  CZ  PHE A 312      92.562 106.346  34.869  1.00  0.00           C  
ATOM   4876  HN  PHE A 312      89.626 107.517  29.237  1.00  0.00           H  
ATOM   4877  HA  PHE A 312      90.895 108.559  31.675  1.00  0.00           H  
ATOM   4878  HB1 PHE A 312      91.369 105.986  30.281  1.00  0.00           H  
ATOM   4879  HB2 PHE A 312      92.870 106.909  30.141  1.00  0.00           H  
ATOM   4880  HD1 PHE A 312      94.241 107.125  32.045  1.00  0.00           H  
ATOM   4881  HD2 PHE A 312      90.207 106.111  32.488  1.00  0.00           H  
ATOM   4882  HE1 PHE A 312      94.579 106.974  34.533  1.00  0.00           H  
ATOM   4883  HE2 PHE A 312      90.445 105.813  34.872  1.00  0.00           H  
ATOM   4884  HZ  PHE A 312      92.637 106.171  35.926  1.00  0.00           H  
ATOM   4885  N   GLN A 313      91.937 108.948  28.668  1.00  0.00           N  
ATOM   4886  CA  GLN A 313      91.631 109.851  27.603  1.00  0.00           C  
ATOM   4887  C   GLN A 313      92.780 110.665  27.016  1.00  0.00           C  
ATOM   4888  CB  GLN A 313      90.572 110.919  27.934  1.00  0.00           C  
ATOM   4889  CG  GLN A 313      90.043 111.636  26.699  1.00  0.00           C  
ATOM   4890  CD  GLN A 313      88.835 110.906  26.133  1.00  0.00           C  
ATOM   4891  NE2 GLN A 313      87.625 111.191  26.679  1.00  0.00           N  
ATOM   4892  OE1 GLN A 313      88.895 110.075  25.229  1.00  0.00           O  
ATOM   4893  OT1 GLN A 313      93.375 111.563  27.666  1.00  0.00           O  
ATOM   4894  OT2 GLN A 313      93.090 110.446  25.815  1.00  0.00           O  
ATOM   4895  HN  GLN A 313      92.123 108.006  28.405  1.00  0.00           H  
ATOM   4896  HA  GLN A 313      91.280 109.261  26.770  1.00  0.00           H  
ATOM   4897  HB1 GLN A 313      89.739 110.391  28.439  1.00  0.00           H  
ATOM   4898  HB2 GLN A 313      90.954 111.690  28.644  1.00  0.00           H  
ATOM   4899  HG1 GLN A 313      90.731 111.717  25.834  1.00  0.00           H  
ATOM   4900  HG2 GLN A 313      89.687 112.638  27.022  1.00  0.00           H  
ATOM   4901 1HE2 GLN A 313      87.536 111.789  27.473  1.00  0.00           H  
ATOM   4902 2HE2 GLN A 313      86.902 110.510  26.520  1.00  0.00           H  
ATOM   4903  N   PRO B  27      57.744 101.674  81.059  1.00  0.00           N  
ATOM   4904  CA  PRO B  27      56.335 101.288  81.337  1.00  0.00           C  
ATOM   4905  C   PRO B  27      56.262 100.741  82.717  1.00  0.00           C  
ATOM   4906  O   PRO B  27      57.284 100.320  83.260  1.00  0.00           O  
ATOM   4907  CB  PRO B  27      56.006 100.237  80.284  1.00  0.00           C  
ATOM   4908  CG  PRO B  27      56.910 100.524  79.077  1.00  0.00           C  
ATOM   4909  CD  PRO B  27      58.073 101.354  79.621  1.00  0.00           C  
ATOM   4910  HN1 PRO B  27      57.921 102.641  81.273  1.00  0.00           H  
ATOM   4911  HN2 PRO B  27      58.295 101.123  81.684  1.00  0.00           H  
ATOM   4912  HA  PRO B  27      55.838 102.243  81.291  1.00  0.00           H  
ATOM   4913  HB1 PRO B  27      56.254  99.226  80.668  1.00  0.00           H  
ATOM   4914  HB2 PRO B  27      54.947 100.383  79.987  1.00  0.00           H  
ATOM   4915  HG1 PRO B  27      56.318 101.168  78.386  1.00  0.00           H  
ATOM   4916  HG2 PRO B  27      57.148  99.582  78.524  1.00  0.00           H  
ATOM   4917  HD1 PRO B  27      59.015 100.780  79.492  1.00  0.00           H  
ATOM   4918  HD2 PRO B  27      58.146 102.246  78.962  1.00  0.00           H  
ATOM   4919  N   CYS B  28      55.085 100.837  83.356  1.00  0.00           N  
ATOM   4920  CA  CYS B  28      54.813 100.137  84.575  1.00  0.00           C  
ATOM   4921  C   CYS B  28      54.341  98.771  84.225  1.00  0.00           C  
ATOM   4922  O   CYS B  28      53.940  98.562  83.086  1.00  0.00           O  
ATOM   4923  CB  CYS B  28      53.776 100.863  85.439  1.00  0.00           C  
ATOM   4924  SG  CYS B  28      53.606 100.407  87.193  1.00  0.00           S  
ATOM   4925  HN  CYS B  28      54.358 101.421  82.990  1.00  0.00           H  
ATOM   4926  HA  CYS B  28      55.693 100.019  85.184  1.00  0.00           H  
ATOM   4927  HB1 CYS B  28      54.083 101.936  85.433  1.00  0.00           H  
ATOM   4928  HB2 CYS B  28      52.789 100.814  84.946  1.00  0.00           H  
ATOM   4929  N   PHE B  29      54.474  97.741  85.084  1.00  0.00           N  
ATOM   4930  CA  PHE B  29      54.173  96.412  84.658  1.00  0.00           C  
ATOM   4931  C   PHE B  29      53.154  95.881  85.610  1.00  0.00           C  
ATOM   4932  O   PHE B  29      53.287  94.840  86.255  1.00  0.00           O  
ATOM   4933  CB  PHE B  29      55.480  95.619  84.593  1.00  0.00           C  
ATOM   4934  CG  PHE B  29      55.415  94.522  83.580  1.00  0.00           C  
ATOM   4935  CD1 PHE B  29      56.043  94.759  82.381  1.00  0.00           C  
ATOM   4936  CD2 PHE B  29      54.978  93.261  83.907  1.00  0.00           C  
ATOM   4937  CE1 PHE B  29      56.202  93.704  81.502  1.00  0.00           C  
ATOM   4938  CE2 PHE B  29      55.205  92.201  83.070  1.00  0.00           C
[truncated: 368,393 more chars]
