# Supplementary material for: Structural basis of dimerization of chemokine receptors CCR5 and CXCR4
Source: Nat Commun. 2023 Oct 13;14:6439. doi: 10.1038/s41467-023-42082-z (PMC10575954; doi:10.1038/s41467-023-42082-z)
Supplement: Supplementary file 6 — Source Data [file 41467_2023_42082_MOESM6_ESM.zip › Supplementary Figure 7/Panel C/CCR5-CXCR4_MIN_B.pdb]

ATOM      1  N   PRO A  19      79.589 110.870  71.727  1.00  0.00           N  
ATOM      2  CA  PRO A  19      79.521 109.462  72.197  1.00  0.00           C  
ATOM      3  C   PRO A  19      78.663 109.287  73.409  1.00  0.00           C  
ATOM      4  O   PRO A  19      78.848 108.284  74.100  1.00  0.00           O  
ATOM      5  CB  PRO A  19      80.979 109.182  72.527  1.00  0.00           C  
ATOM      6  CG  PRO A  19      81.716 109.730  71.299  1.00  0.00           C  
ATOM      7  CD  PRO A  19      80.905 111.010  71.022  1.00  0.00           C  
ATOM      8  HN1 PRO A  19      79.595 111.467  72.538  1.00  0.00           H  
ATOM      9  HN2 PRO A  19      78.817 111.163  71.147  1.00  0.00           H  
ATOM     10  HA  PRO A  19      79.133 108.878  71.377  1.00  0.00           H  
ATOM     11  HB1 PRO A  19      81.258 109.775  73.437  1.00  0.00           H  
ATOM     12  HB2 PRO A  19      81.229 108.125  72.734  1.00  0.00           H  
ATOM     13  HG1 PRO A  19      82.771 110.039  71.469  1.00  0.00           H  
ATOM     14  HG2 PRO A  19      81.763 109.032  70.431  1.00  0.00           H  
ATOM     15  HD1 PRO A  19      81.419 111.956  71.292  1.00  0.00           H  
ATOM     16  HD2 PRO A  19      80.654 111.033  69.945  1.00  0.00           H  
ATOM     17  N   CYS A  20      77.696 110.151  73.759  1.00  0.00           N  
ATOM     18  CA  CYS A  20      77.002 110.139  75.007  1.00  0.00           C  
ATOM     19  C   CYS A  20      75.545 110.301  74.785  1.00  0.00           C  
ATOM     20  O   CYS A  20      74.999 111.403  74.781  1.00  0.00           O  
ATOM     21  CB  CYS A  20      77.618 111.147  75.998  1.00  0.00           C  
ATOM     22  SG  CYS A  20      77.368 112.933  75.828  1.00  0.00           S  
ATOM     23  HN  CYS A  20      77.351 110.753  73.041  1.00  0.00           H  
ATOM     24  HA  CYS A  20      77.177 109.155  75.426  1.00  0.00           H  
ATOM     25  HB1 CYS A  20      77.289 110.865  77.023  1.00  0.00           H  
ATOM     26  HB2 CYS A  20      78.712 110.982  76.079  1.00  0.00           H  
ATOM     27  N   GLN A  21      74.861 109.159  74.564  1.00  0.00           N  
ATOM     28  CA  GLN A  21      73.443 109.117  74.424  1.00  0.00           C  
ATOM     29  C   GLN A  21      72.743 109.200  75.745  1.00  0.00           C  
ATOM     30  O   GLN A  21      72.087 108.268  76.191  1.00  0.00           O  
ATOM     31  CB  GLN A  21      73.063 107.786  73.749  1.00  0.00           C  
ATOM     32  CG  GLN A  21      73.697 107.807  72.345  1.00  0.00           C  
ATOM     33  CD  GLN A  21      73.006 106.623  71.675  1.00  0.00           C  
ATOM     34  NE2 GLN A  21      71.786 106.844  71.117  1.00  0.00           N  
ATOM     35  OE1 GLN A  21      73.607 105.553  71.643  1.00  0.00           O  
ATOM     36  HN  GLN A  21      75.369 108.327  74.350  1.00  0.00           H  
ATOM     37  HA  GLN A  21      73.024 109.910  73.828  1.00  0.00           H  
ATOM     38  HB1 GLN A  21      73.339 106.880  74.325  1.00  0.00           H  
ATOM     39  HB2 GLN A  21      71.953 107.796  73.670  1.00  0.00           H  
ATOM     40  HG1 GLN A  21      73.446 108.768  71.854  1.00  0.00           H  
ATOM     41  HG2 GLN A  21      74.782 107.625  72.458  1.00  0.00           H  
ATOM     42 1HE2 GLN A  21      71.330 106.076  70.658  1.00  0.00           H  
ATOM     43 2HE2 GLN A  21      71.321 107.706  71.306  1.00  0.00           H  
ATOM     44  N   LYS A  22      72.876 110.343  76.436  1.00  0.00           N  
ATOM     45  CA  LYS A  22      72.478 110.456  77.800  1.00  0.00           C  
ATOM     46  C   LYS A  22      70.997 110.465  77.934  1.00  0.00           C  
ATOM     47  O   LYS A  22      70.424 109.382  78.071  1.00  0.00           O  
ATOM     48  CB  LYS A  22      73.159 111.724  78.343  1.00  0.00           C  
ATOM     49  CG  LYS A  22      73.530 111.510  79.817  1.00  0.00           C  
ATOM     50  CD  LYS A  22      74.798 110.694  80.032  1.00  0.00           C  
ATOM     51  CE  LYS A  22      75.027 110.221  81.466  1.00  0.00           C  
ATOM     52  NZ  LYS A  22      74.460 108.866  81.652  1.00  0.00           N1+
ATOM     53  HN  LYS A  22      73.544 111.025  76.128  1.00  0.00           H  
ATOM     54  HA  LYS A  22      72.867 109.648  78.409  1.00  0.00           H  
ATOM     55  HB1 LYS A  22      74.152 111.973  77.909  1.00  0.00           H  
ATOM     56  HB2 LYS A  22      72.599 112.680  78.241  1.00  0.00           H  
ATOM     57  HG1 LYS A  22      72.700 110.955  80.319  1.00  0.00           H  
ATOM     58  HG2 LYS A  22      73.581 112.520  80.263  1.00  0.00           H  
ATOM     59  HD1 LYS A  22      74.728 109.841  79.315  1.00  0.00           H  
ATOM     60  HD2 LYS A  22      75.719 111.252  79.722  1.00  0.00           H  
ATOM     61  HE1 LYS A  22      76.116 110.211  81.637  1.00  0.00           H  
ATOM     62  HE2 LYS A  22      74.549 110.900  82.211  1.00  0.00           H  
ATOM     63  HZ1 LYS A  22      73.426 108.915  81.696  1.00  0.00           H  
ATOM     64  HZ2 LYS A  22      74.799 108.249  80.895  1.00  0.00           H  
ATOM     65  HZ3 LYS A  22      74.792 108.438  82.551  1.00  0.00           H  
ATOM     66  N   ILE A  23      70.357 111.632  77.791  1.00  0.00           N  
ATOM     67  CA  ILE A  23      68.960 111.651  77.484  1.00  0.00           C  
ATOM     68  C   ILE A  23      68.606 112.419  76.252  1.00  0.00           C  
ATOM     69  O   ILE A  23      68.672 113.634  76.147  1.00  0.00           O  
ATOM     70  CB  ILE A  23      68.152 112.003  78.694  1.00  0.00           C  
ATOM     71  CG1 ILE A  23      66.867 111.166  78.752  1.00  0.00           C  
ATOM     72  CG2 ILE A  23      67.934 113.518  78.894  1.00  0.00           C  
ATOM     73  CD  ILE A  23      67.097 109.708  79.172  1.00  0.00           C  
ATOM     74  HN  ILE A  23      70.814 112.451  77.422  1.00  0.00           H  
ATOM     75  HA  ILE A  23      68.658 110.645  77.231  1.00  0.00           H  
ATOM     76  HB  ILE A  23      68.806 111.786  79.571  1.00  0.00           H  
ATOM     77 1HG1 ILE A  23      66.326 111.229  77.788  1.00  0.00           H  
ATOM     78 2HG1 ILE A  23      66.193 111.569  79.534  1.00  0.00           H  
ATOM     79 1HG2 ILE A  23      67.231 113.896  78.110  1.00  0.00           H  
ATOM     80 2HG2 ILE A  23      68.870 114.102  78.863  1.00  0.00           H  
ATOM     81 3HG2 ILE A  23      67.411 113.718  79.860  1.00  0.00           H  
ATOM     82  HD1 ILE A  23      66.122 109.273  79.437  1.00  0.00           H  
ATOM     83  HD2 ILE A  23      67.497 109.102  78.328  1.00  0.00           H  
ATOM     84  HD3 ILE A  23      67.761 109.544  80.044  1.00  0.00           H  
ATOM     85  N   ASN A  24      68.444 111.668  75.142  1.00  0.00           N  
ATOM     86  CA  ASN A  24      67.813 112.091  73.938  1.00  0.00           C  
ATOM     87  C   ASN A  24      66.380 112.433  74.133  1.00  0.00           C  
ATOM     88  O   ASN A  24      65.702 111.799  74.951  1.00  0.00           O  
ATOM     89  CB  ASN A  24      67.844 110.967  72.890  1.00  0.00           C  
ATOM     90  CG  ASN A  24      69.292 110.636  72.580  1.00  0.00           C  
ATOM     91  ND2 ASN A  24      69.932 111.493  71.730  1.00  0.00           N  
ATOM     92  OD1 ASN A  24      69.813 109.617  73.034  1.00  0.00           O  
ATOM     93  HN  ASN A  24      68.779 110.732  75.222  1.00  0.00           H  
ATOM     94  HA  ASN A  24      68.346 112.956  73.558  1.00  0.00           H  
ATOM     95  HB1 ASN A  24      67.275 111.355  72.013  1.00  0.00           H  
ATOM     96  HB2 ASN A  24      67.346 110.061  73.299  1.00  0.00           H  
ATOM     97 1HD2 ASN A  24      69.453 112.067  71.075  1.00  0.00           H  
ATOM     98 2HD2 ASN A  24      70.906 111.301  71.581  1.00  0.00           H  
ATOM     99  N   VAL A  25      65.848 113.380  73.345  1.00  0.00           N  
ATOM    100  CA  VAL A  25      64.419 113.521  73.274  1.00  0.00           C  
ATOM    101  C   VAL A  25      64.050 112.434  72.327  1.00  0.00           C  
ATOM    102  O   VAL A  25      64.004 112.546  71.095  1.00  0.00           O  
ATOM    103  CB  VAL A  25      63.865 114.794  72.704  1.00  0.00           C  
ATOM    104  CG1 VAL A  25      64.657 115.933  73.348  1.00  0.00           C  
ATOM    105  CG2 VAL A  25      62.401 114.810  73.178  1.00  0.00           C  
ATOM    106  HN  VAL A  25      66.335 113.929  72.679  1.00  0.00           H  
ATOM    107  HA  VAL A  25      64.051 113.366  74.271  1.00  0.00           H  
ATOM    108  HB  VAL A  25      63.949 114.900  71.603  1.00  0.00           H  
ATOM    109 1HG1 VAL A  25      63.993 116.820  73.210  1.00  0.00           H  
ATOM    110 2HG1 VAL A  25      64.804 115.801  74.443  1.00  0.00           H  
ATOM    111 3HG1 VAL A  25      65.649 116.033  72.865  1.00  0.00           H  
ATOM    112 1HG2 VAL A  25      62.386 114.552  74.254  1.00  0.00           H  
ATOM    113 2HG2 VAL A  25      61.796 114.033  72.662  1.00  0.00           H  
ATOM    114 3HG2 VAL A  25      61.948 115.808  72.993  1.00  0.00           H  
ATOM    115  N   LYS A  26      63.806 111.212  72.820  1.00  0.00           N  
ATOM    116  CA  LYS A  26      63.426 110.100  71.997  1.00  0.00           C  
ATOM    117  C   LYS A  26      61.937 109.995  71.939  1.00  0.00           C  
ATOM    118  O   LYS A  26      61.380 109.237  71.155  1.00  0.00           O  
ATOM    119  CB  LYS A  26      64.074 108.810  72.519  1.00  0.00           C  
ATOM    120  CG  LYS A  26      63.934 107.636  71.551  1.00  0.00           C  
ATOM    121  CD  LYS A  26      64.754 106.400  71.943  1.00  0.00           C  
ATOM    122  CE  LYS A  26      64.152 105.514  73.045  1.00  0.00           C  
ATOM    123  NZ  LYS A  26      62.943 104.831  72.532  1.00  0.00           N1+
ATOM    124  HN  LYS A  26      64.006 111.078  73.788  1.00  0.00           H  
ATOM    125  HA  LYS A  26      63.796 110.313  71.005  1.00  0.00           H  
ATOM    126  HB1 LYS A  26      63.587 108.598  73.502  1.00  0.00           H  
ATOM    127  HB2 LYS A  26      65.161 108.965  72.669  1.00  0.00           H  
ATOM    128  HG1 LYS A  26      64.388 108.017  70.619  1.00  0.00           H  
ATOM    129  HG2 LYS A  26      62.870 107.408  71.324  1.00  0.00           H  
ATOM    130  HD1 LYS A  26      64.886 105.785  71.032  1.00  0.00           H  
ATOM    131  HD2 LYS A  26      65.741 106.685  72.352  1.00  0.00           H  
ATOM    132  HE1 LYS A  26      63.866 106.093  73.952  1.00  0.00           H  
ATOM    133  HE2 LYS A  26      64.864 104.713  73.346  1.00  0.00           H  
ATOM    134  HZ1 LYS A  26      62.107 105.085  73.108  1.00  0.00           H  
ATOM    135  HZ2 LYS A  26      63.113 103.813  72.461  1.00  0.00           H  
ATOM    136  HZ3 LYS A  26      62.756 105.173  71.567  1.00  0.00           H  
ATOM    137  N   GLN A  27      61.253 110.832  72.730  1.00  0.00           N  
ATOM    138  CA  GLN A  27      59.821 110.909  72.694  1.00  0.00           C  
ATOM    139  C   GLN A  27      59.345 111.396  71.371  1.00  0.00           C  
ATOM    140  O   GLN A  27      58.362 110.887  70.816  1.00  0.00           O  
ATOM    141  CB  GLN A  27      59.291 111.820  73.810  1.00  0.00           C  
ATOM    142  CG  GLN A  27      57.898 111.530  74.370  1.00  0.00           C  
ATOM    143  CD  GLN A  27      57.856 110.087  74.862  1.00  0.00           C  
ATOM    144  NE2 GLN A  27      57.149 109.222  74.089  1.00  0.00           N  
ATOM    145  OE1 GLN A  27      58.504 109.669  75.814  1.00  0.00           O  
ATOM    146  HN  GLN A  27      61.726 111.447  73.360  1.00  0.00           H  
ATOM    147  HA  GLN A  27      59.532 109.866  72.794  1.00  0.00           H  
ATOM    148  HB1 GLN A  27      59.406 112.866  73.452  1.00  0.00           H  
ATOM    149  HB2 GLN A  27      59.996 111.649  74.648  1.00  0.00           H  
ATOM    150  HG1 GLN A  27      57.114 111.723  73.598  1.00  0.00           H  
ATOM    151  HG2 GLN A  27      57.735 112.193  75.242  1.00  0.00           H  
ATOM    152 1HE2 GLN A  27      56.809 109.487  73.182  1.00  0.00           H  
ATOM    153 2HE2 GLN A  27      57.078 108.252  74.336  1.00  0.00           H  
ATOM    154  N   ILE A  28      60.073 112.360  70.775  1.00  0.00           N  
ATOM    155  CA  ILE A  28      59.890 112.806  69.430  1.00  0.00           C  
ATOM    156  C   ILE A  28      60.270 111.784  68.406  1.00  0.00           C  
ATOM    157  O   ILE A  28      59.616 111.615  67.388  1.00  0.00           O  
ATOM    158  CB  ILE A  28      60.512 114.158  69.230  1.00  0.00           C  
ATOM    159  CG1 ILE A  28      60.342 114.777  67.830  1.00  0.00           C  
ATOM    160  CG2 ILE A  28      61.987 114.105  69.652  1.00  0.00           C  
ATOM    161  CD  ILE A  28      58.889 115.154  67.543  1.00  0.00           C  
ATOM    162  HN  ILE A  28      60.938 112.596  71.209  1.00  0.00           H  
ATOM    163  HA  ILE A  28      58.825 112.946  69.298  1.00  0.00           H  
ATOM    164  HB  ILE A  28      60.014 114.823  69.958  1.00  0.00           H  
ATOM    165 1HG1 ILE A  28      60.728 114.145  66.999  1.00  0.00           H  
ATOM    166 2HG1 ILE A  28      60.954 115.705  67.871  1.00  0.00           H  
ATOM    167 1HG2 ILE A  28      62.453 115.109  69.580  1.00  0.00           H  
ATOM    168 2HG2 ILE A  28      62.594 113.398  69.049  1.00  0.00           H  
ATOM    169 3HG2 ILE A  28      62.025 113.837  70.736  1.00  0.00           H  
ATOM    170  HD1 ILE A  28      58.583 115.957  68.244  1.00  0.00           H  
ATOM    171  HD2 ILE A  28      58.796 115.484  66.489  1.00  0.00           H  
ATOM    172  HD3 ILE A  28      58.217 114.289  67.693  1.00  0.00           H  
ATOM    173  N   ALA A  29      61.313 111.000  68.698  1.00  0.00           N  
ATOM    174  CA  ALA A  29      61.858 110.045  67.786  1.00  0.00           C  
ATOM    175  C   ALA A  29      61.002 108.837  67.604  1.00  0.00           C  
ATOM    176  O   ALA A  29      60.844 108.276  66.511  1.00  0.00           O  
ATOM    177  CB  ALA A  29      63.270 109.667  68.239  1.00  0.00           C  
ATOM    178  HN  ALA A  29      61.772 111.073  69.589  1.00  0.00           H  
ATOM    179  HA  ALA A  29      61.828 110.523  66.818  1.00  0.00           H  
ATOM    180  HB1 ALA A  29      63.141 109.107  69.196  1.00  0.00           H  
ATOM    181  HB2 ALA A  29      63.799 109.092  67.450  1.00  0.00           H  
ATOM    182  HB3 ALA A  29      63.838 110.588  68.495  1.00  0.00           H  
ATOM    183  N   ALA A  30      60.355 108.345  68.681  1.00  0.00           N  
ATOM    184  CA  ALA A  30      59.403 107.282  68.788  1.00  0.00           C  
ATOM    185  C   ALA A  30      58.188 107.415  67.935  1.00  0.00           C  
ATOM    186  O   ALA A  30      57.552 106.454  67.505  1.00  0.00           O  
ATOM    187  CB  ALA A  30      58.917 107.045  70.225  1.00  0.00           C  
ATOM    188  HN  ALA A  30      60.455 108.864  69.529  1.00  0.00           H  
ATOM    189  HA  ALA A  30      59.962 106.427  68.462  1.00  0.00           H  
ATOM    190  HB1 ALA A  30      58.159 106.236  70.308  1.00  0.00           H  
ATOM    191  HB2 ALA A  30      58.567 107.979  70.720  1.00  0.00           H  
ATOM    192  HB3 ALA A  30      59.780 106.709  70.831  1.00  0.00           H  
ATOM    193  N   ARG A  31      57.769 108.674  67.737  1.00  0.00           N  
ATOM    194  CA  ARG A  31      56.475 108.907  67.186  1.00  0.00           C  
ATOM    195  C   ARG A  31      56.585 109.298  65.750  1.00  0.00           C  
ATOM    196  O   ARG A  31      55.593 109.550  65.069  1.00  0.00           O  
ATOM    197  CB  ARG A  31      55.644 109.862  68.071  1.00  0.00           C  
ATOM    198  CG  ARG A  31      55.344 109.158  69.396  1.00  0.00           C  
ATOM    199  CD  ARG A  31      54.837 110.047  70.530  1.00  0.00           C  
ATOM    200  NE  ARG A  31      54.388 109.123  71.611  1.00  0.00           N  
ATOM    201  CZ  ARG A  31      53.795 109.500  72.782  1.00  0.00           C  
ATOM    202  NH1 ARG A  31      53.294 110.755  72.983  1.00  0.00           N1+
ATOM    203  NH2 ARG A  31      53.619 108.530  73.722  1.00  0.00           N  
ATOM    204  HN  ARG A  31      58.264 109.474  68.070  1.00  0.00           H  
ATOM    205  HA  ARG A  31      55.882 108.008  67.180  1.00  0.00           H  
ATOM    206  HB1 ARG A  31      56.253 110.754  68.306  1.00  0.00           H  
ATOM    207  HB2 ARG A  31      54.666 110.157  67.629  1.00  0.00           H  
ATOM    208  HG1 ARG A  31      54.583 108.378  69.204  1.00  0.00           H  
ATOM    209  HG2 ARG A  31      56.222 108.596  69.775  1.00  0.00           H  
ATOM    210  HD1 ARG A  31      55.622 110.742  70.907  1.00  0.00           H  
ATOM    211  HD2 ARG A  31      53.942 110.601  70.183  1.00  0.00           H  
ATOM    212  HE  ARG A  31      54.579 108.138  71.527  1.00  0.00           H  
ATOM    213 1HH1 ARG A  31      53.061 110.927  73.947  1.00  0.00           H  
ATOM    214 2HH1 ARG A  31      53.530 111.502  72.365  1.00  0.00           H  
ATOM    215 1HH2 ARG A  31      52.930 108.650  74.435  1.00  0.00           H  
ATOM    216 2HH2 ARG A  31      54.213 107.736  73.579  1.00  0.00           H  
ATOM    217  N   LEU A  32      57.789 109.253  65.167  1.00  0.00           N  
ATOM    218  CA  LEU A  32      57.944 109.490  63.760  1.00  0.00           C  
ATOM    219  C   LEU A  32      58.873 108.548  63.085  1.00  0.00           C  
ATOM    220  O   LEU A  32      58.740 108.278  61.888  1.00  0.00           O  
ATOM    221  CB  LEU A  32      58.119 110.998  63.504  1.00  0.00           C  
ATOM    222  CG  LEU A  32      57.922 111.338  62.016  1.00  0.00           C  
ATOM    223  CD1 LEU A  32      57.799 112.860  61.805  1.00  0.00           C  
ATOM    224  CD2 LEU A  32      56.656 110.722  61.382  1.00  0.00           C  
ATOM    225  HN  LEU A  32      58.578 109.118  65.765  1.00  0.00           H  
ATOM    226  HA  LEU A  32      57.039 109.174  63.254  1.00  0.00           H  
ATOM    227  HB1 LEU A  32      57.313 111.545  64.025  1.00  0.00           H  
ATOM    228  HB2 LEU A  32      59.068 111.349  63.951  1.00  0.00           H  
ATOM    229  HG  LEU A  32      58.789 110.926  61.460  1.00  0.00           H  
ATOM    230 1HD1 LEU A  32      56.803 113.271  62.080  1.00  0.00           H  
ATOM    231 2HD1 LEU A  32      57.964 113.146  60.744  1.00  0.00           H  
ATOM    232 3HD1 LEU A  32      58.551 113.394  62.426  1.00  0.00           H  
ATOM    233 1HD2 LEU A  32      55.739 110.978  61.954  1.00  0.00           H  
ATOM    234 2HD2 LEU A  32      56.679 109.617  61.391  1.00  0.00           H  
ATOM    235 3HD2 LEU A  32      56.546 111.025  60.314  1.00  0.00           H  
ATOM    236  N   LEU A  33      59.856 107.962  63.801  1.00  0.00           N  
ATOM    237  CA  LEU A  33      60.865 107.241  63.104  1.00  0.00           C  
ATOM    238  C   LEU A  33      60.485 105.836  62.785  1.00  0.00           C  
ATOM    239  O   LEU A  33      60.859 105.349  61.723  1.00  0.00           O  
ATOM    240  CB  LEU A  33      62.033 107.250  64.101  1.00  0.00           C  
ATOM    241  CG  LEU A  33      63.412 106.784  63.596  1.00  0.00           C  
ATOM    242  CD1 LEU A  33      64.537 107.253  64.525  1.00  0.00           C  
ATOM    243  CD2 LEU A  33      63.545 105.260  63.476  1.00  0.00           C  
ATOM    244  HN  LEU A  33      60.006 108.179  64.768  1.00  0.00           H  
ATOM    245  HA  LEU A  33      61.100 107.761  62.181  1.00  0.00           H  
ATOM    246  HB1 LEU A  33      61.748 106.598  64.948  1.00  0.00           H  
ATOM    247  HB2 LEU A  33      62.143 108.278  64.511  1.00  0.00           H  
ATOM    248  HG  LEU A  33      63.554 107.219  62.577  1.00  0.00           H  
ATOM    249 1HD1 LEU A  33      64.252 106.908  65.550  1.00  0.00           H  
ATOM    250 2HD1 LEU A  33      65.517 106.836  64.220  1.00  0.00           H  
ATOM    251 3HD1 LEU A  33      64.551 108.363  64.462  1.00  0.00           H  
ATOM    252 1HD2 LEU A  33      64.598 104.909  63.392  1.00  0.00           H  
ATOM    253 2HD2 LEU A  33      62.963 104.820  62.642  1.00  0.00           H  
ATOM    254 3HD2 LEU A  33      63.159 104.763  64.389  1.00  0.00           H  
ATOM    255  N   PRO A  34      59.785 105.109  63.613  1.00  0.00           N  
ATOM    256  CA  PRO A  34      58.356 105.124  63.771  1.00  0.00           C  
ATOM    257  C   PRO A  34      57.555 104.753  62.579  1.00  0.00           C  
ATOM    258  O   PRO A  34      57.812 103.718  61.968  1.00  0.00           O  
ATOM    259  CB  PRO A  34      58.131 104.138  64.918  1.00  0.00           C  
ATOM    260  CG  PRO A  34      59.201 103.056  64.676  1.00  0.00           C  
ATOM    261  CD  PRO A  34      60.379 103.917  64.183  1.00  0.00           C  
ATOM    262  HA  PRO A  34      58.076 106.146  63.993  1.00  0.00           H  
ATOM    263  HB1 PRO A  34      58.268 104.651  65.896  1.00  0.00           H  
ATOM    264  HB2 PRO A  34      57.099 103.742  64.924  1.00  0.00           H  
ATOM    265  HG1 PRO A  34      58.855 102.409  63.847  1.00  0.00           H  
ATOM    266  HG2 PRO A  34      59.341 102.455  65.594  1.00  0.00           H  
ATOM    267  HD1 PRO A  34      60.968 103.400  63.385  1.00  0.00           H  
ATOM    268  HD2 PRO A  34      61.002 104.138  65.069  1.00  0.00           H  
ATOM    269  N   PRO A  35      56.634 105.517  62.077  1.00  0.00           N  
ATOM    270  CA  PRO A  35      56.133 105.423  60.728  1.00  0.00           C  
ATOM    271  C   PRO A  35      57.170 105.256  59.665  1.00  0.00           C  
ATOM    272  O   PRO A  35      56.997 104.338  58.863  1.00  0.00           O  
ATOM    273  CB  PRO A  35      55.345 106.732  60.588  1.00  0.00           C  
ATOM    274  CG  PRO A  35      54.657 106.873  61.952  1.00  0.00           C  
ATOM    275  CD  PRO A  35      55.723 106.311  62.891  1.00  0.00           C  
ATOM    276  HA  PRO A  35      55.508 104.551  60.682  1.00  0.00           H  
ATOM    277  HB1 PRO A  35      54.638 106.676  59.735  1.00  0.00           H  
ATOM    278  HB2 PRO A  35      55.990 107.628  60.457  1.00  0.00           H  
ATOM    279  HG1 PRO A  35      53.879 106.075  61.926  1.00  0.00           H  
ATOM    280  HG2 PRO A  35      54.408 107.921  62.239  1.00  0.00           H  
ATOM    281  HD1 PRO A  35      56.344 107.116  63.343  1.00  0.00           H  
ATOM    282  HD2 PRO A  35      55.275 105.722  63.725  1.00  0.00           H  
ATOM    283  N   LEU A  36      58.210 106.097  59.647  1.00  0.00           N  
ATOM    284  CA  LEU A  36      59.098 106.125  58.534  1.00  0.00           C  
ATOM    285  C   LEU A  36      59.919 104.936  58.189  1.00  0.00           C  
ATOM    286  O   LEU A  36      60.110 104.655  57.007  1.00  0.00           O  
ATOM    287  CB  LEU A  36      59.885 107.446  58.523  1.00  0.00           C  
ATOM    288  CG  LEU A  36      59.184 108.470  57.602  1.00  0.00           C  
ATOM    289  CD1 LEU A  36      59.850 109.851  57.747  1.00  0.00           C  
ATOM    290  CD2 LEU A  36      57.670 108.685  57.804  1.00  0.00           C  
ATOM    291  HN  LEU A  36      58.306 106.804  60.353  1.00  0.00           H  
ATOM    292  HA  LEU A  36      58.490 106.228  57.642  1.00  0.00           H  
ATOM    293  HB1 LEU A  36      60.948 107.310  58.221  1.00  0.00           H  
ATOM    294  HB2 LEU A  36      59.848 107.927  59.517  1.00  0.00           H  
ATOM    295  HG  LEU A  36      59.272 108.073  56.576  1.00  0.00           H  
ATOM    296 1HD1 LEU A  36      59.501 110.386  58.652  1.00  0.00           H  
ATOM    297 2HD1 LEU A  36      59.541 110.482  56.882  1.00  0.00           H  
ATOM    298 3HD1 LEU A  36      60.956 109.768  57.700  1.00  0.00           H  
ATOM    299 1HD2 LEU A  36      57.030 107.819  57.539  1.00  0.00           H  
ATOM    300 2HD2 LEU A  36      57.585 108.992  58.866  1.00  0.00           H  
ATOM    301 3HD2 LEU A  36      57.425 109.553  57.157  1.00  0.00           H  
ATOM    302  N   TYR A  37      60.436 104.178  59.178  1.00  0.00           N  
ATOM    303  CA  TYR A  37      61.080 102.930  58.893  1.00  0.00           C  
ATOM    304  C   TYR A  37      60.243 101.699  58.902  1.00  0.00           C  
ATOM    305  O   TYR A  37      60.647 100.579  58.607  1.00  0.00           O  
ATOM    306  CB  TYR A  37      62.329 102.571  59.719  1.00  0.00           C  
ATOM    307  CG  TYR A  37      63.419 103.575  59.544  1.00  0.00           C  
ATOM    308  CD1 TYR A  37      63.358 104.602  58.630  1.00  0.00           C  
ATOM    309  CD2 TYR A  37      64.402 103.612  60.505  1.00  0.00           C  
ATOM    310  CE1 TYR A  37      64.190 105.689  58.681  1.00  0.00           C  
ATOM    311  CE2 TYR A  37      65.152 104.751  60.651  1.00  0.00           C  
ATOM    312  CZ  TYR A  37      64.987 105.815  59.791  1.00  0.00           C  
ATOM    313  OH  TYR A  37      65.496 107.085  60.149  1.00  0.00           O  
ATOM    314  HN  TYR A  37      60.420 104.451  60.135  1.00  0.00           H  
ATOM    315  HA  TYR A  37      61.403 102.979  57.865  1.00  0.00           H  
ATOM    316  HB1 TYR A  37      62.123 102.612  60.811  1.00  0.00           H  
ATOM    317  HB2 TYR A  37      62.743 101.601  59.363  1.00  0.00           H  
ATOM    318  HD1 TYR A  37      62.632 104.588  57.825  1.00  0.00           H  
ATOM    319  HD2 TYR A  37      64.584 102.774  61.164  1.00  0.00           H  
ATOM    320  HE1 TYR A  37      64.086 106.468  57.938  1.00  0.00           H  
ATOM    321  HE2 TYR A  37      65.873 104.815  61.451  1.00  0.00           H  
ATOM    322  HH  TYR A  37      65.781 107.069  61.062  1.00  0.00           H  
ATOM    323  N   SER A  38      58.928 101.914  59.047  1.00  0.00           N  
ATOM    324  CA  SER A  38      57.960 100.995  58.522  1.00  0.00           C  
ATOM    325  C   SER A  38      57.743 101.356  57.096  1.00  0.00           C  
ATOM    326  O   SER A  38      57.713 100.481  56.225  1.00  0.00           O  
ATOM    327  CB  SER A  38      56.651 100.955  59.319  1.00  0.00           C  
ATOM    328  OG  SER A  38      55.708  99.975  58.906  1.00  0.00           O  
ATOM    329  HN  SER A  38      58.572 102.728  59.501  1.00  0.00           H  
ATOM    330  HA  SER A  38      58.372  99.996  58.580  1.00  0.00           H  
ATOM    331  HB1 SER A  38      56.174 101.959  59.346  1.00  0.00           H  
ATOM    332  HB2 SER A  38      56.849 100.680  60.379  1.00  0.00           H  
ATOM    333  HG1 SER A  38      56.099  99.107  59.058  1.00  0.00           H  
ATOM    334  N   LEU A  39      57.735 102.656  56.730  1.00  0.00           N  
ATOM    335  CA  LEU A  39      57.510 103.093  55.388  1.00  0.00           C  
ATOM    336  C   LEU A  39      58.690 102.915  54.496  1.00  0.00           C  
ATOM    337  O   LEU A  39      58.558 102.476  53.363  1.00  0.00           O  
ATOM    338  CB  LEU A  39      56.899 104.501  55.428  1.00  0.00           C  
ATOM    339  CG  LEU A  39      55.837 104.832  54.366  1.00  0.00           C  
ATOM    340  CD1 LEU A  39      56.394 104.920  52.933  1.00  0.00           C  
ATOM    341  CD2 LEU A  39      54.630 103.883  54.296  1.00  0.00           C  
ATOM    342  HN  LEU A  39      57.861 103.278  57.489  1.00  0.00           H  
ATOM    343  HA  LEU A  39      56.681 102.537  54.965  1.00  0.00           H  
ATOM    344  HB1 LEU A  39      56.344 104.615  56.382  1.00  0.00           H  
ATOM    345  HB2 LEU A  39      57.696 105.274  55.445  1.00  0.00           H  
ATOM    346  HG  LEU A  39      55.467 105.843  54.614  1.00  0.00           H  
ATOM    347 1HD1 LEU A  39      55.609 105.238  52.211  1.00  0.00           H  
ATOM    348 2HD1 LEU A  39      57.315 105.540  52.821  1.00  0.00           H  
ATOM    349 3HD1 LEU A  39      56.605 103.889  52.589  1.00  0.00           H  
ATOM    350 1HD2 LEU A  39      53.851 104.174  53.564  1.00  0.00           H  
ATOM    351 2HD2 LEU A  39      54.151 103.666  55.276  1.00  0.00           H  
ATOM    352 3HD2 LEU A  39      54.965 102.857  54.040  1.00  0.00           H  
ATOM    353  N   VAL A  40      59.967 103.192  54.852  1.00  0.00           N  
ATOM    354  CA  VAL A  40      61.051 103.014  53.938  1.00  0.00           C  
ATOM    355  C   VAL A  40      61.458 101.584  53.848  1.00  0.00           C  
ATOM    356  O   VAL A  40      62.068 101.148  52.872  1.00  0.00           O  
ATOM    357  CB  VAL A  40      62.264 103.871  54.147  1.00  0.00           C  
ATOM    358  CG1 VAL A  40      61.865 105.355  54.142  1.00  0.00           C  
ATOM    359  CG2 VAL A  40      63.035 103.498  55.416  1.00  0.00           C  
ATOM    360  HN  VAL A  40      60.187 103.581  55.741  1.00  0.00           H  
ATOM    361  HA  VAL A  40      60.785 103.290  52.925  1.00  0.00           H  
ATOM    362  HB  VAL A  40      62.923 103.655  53.281  1.00  0.00           H  
ATOM    363 1HG1 VAL A  40      61.547 105.699  53.127  1.00  0.00           H  
ATOM    364 2HG1 VAL A  40      61.055 105.586  54.858  1.00  0.00           H  
ATOM    365 3HG1 VAL A  40      62.694 105.987  54.528  1.00  0.00           H  
ATOM    366 1HG2 VAL A  40      63.701 104.327  55.702  1.00  0.00           H  
ATOM    367 2HG2 VAL A  40      62.335 103.331  56.263  1.00  0.00           H  
ATOM    368 3HG2 VAL A  40      63.575 102.549  55.189  1.00  0.00           H  
ATOM    369  N   PHE A  41      61.125 100.756  54.851  1.00  0.00           N  
ATOM    370  CA  PHE A  41      61.263  99.334  54.712  1.00  0.00           C  
ATOM    371  C   PHE A  41      60.288  98.731  53.751  1.00  0.00           C  
ATOM    372  O   PHE A  41      60.710  98.030  52.831  1.00  0.00           O  
ATOM    373  CB  PHE A  41      60.959  98.751  56.108  1.00  0.00           C  
ATOM    374  CG  PHE A  41      60.872  97.277  56.243  1.00  0.00           C  
ATOM    375  CD1 PHE A  41      61.913  96.477  55.832  1.00  0.00           C  
ATOM    376  CD2 PHE A  41      59.879  96.780  57.059  1.00  0.00           C  
ATOM    377  CE1 PHE A  41      62.031  95.193  56.308  1.00  0.00           C  
ATOM    378  CE2 PHE A  41      60.029  95.492  57.522  1.00  0.00           C  
ATOM    379  CZ  PHE A  41      61.077  94.682  57.150  1.00  0.00           C  
ATOM    380  HN  PHE A  41      60.580 101.141  55.583  1.00  0.00           H  
ATOM    381  HA  PHE A  41      62.250  99.063  54.378  1.00  0.00           H  
ATOM    382  HB1 PHE A  41      61.695  99.217  56.798  1.00  0.00           H  
ATOM    383  HB2 PHE A  41      59.952  99.165  56.365  1.00  0.00           H  
ATOM    384  HD1 PHE A  41      62.741  96.846  55.252  1.00  0.00           H  
ATOM    385  HD2 PHE A  41      59.195  97.469  57.519  1.00  0.00           H  
ATOM    386  HE1 PHE A  41      62.863  94.537  56.096  1.00  0.00           H  
ATOM    387  HE2 PHE A  41      59.291  95.090  58.196  1.00  0.00           H  
ATOM    388  HZ  PHE A  41      61.223  93.741  57.669  1.00  0.00           H  
ATOM    389  N   ILE A  42      59.013  99.121  53.881  1.00  0.00           N  
ATOM    390  CA  ILE A  42      58.057  98.774  52.870  1.00  0.00           C  
ATOM    391  C   ILE A  42      58.371  99.296  51.508  1.00  0.00           C  
ATOM    392  O   ILE A  42      58.435  98.539  50.531  1.00  0.00           O  
ATOM    393  CB  ILE A  42      56.651  99.091  53.287  1.00  0.00           C  
ATOM    394  CG1 ILE A  42      55.685  97.983  52.855  1.00  0.00           C  
ATOM    395  CG2 ILE A  42      56.110 100.453  52.821  1.00  0.00           C  
ATOM    396  CD  ILE A  42      55.571  97.648  51.370  1.00  0.00           C  
ATOM    397  HN  ILE A  42      58.697  99.719  54.608  1.00  0.00           H  
ATOM    398  HA  ILE A  42      58.154  97.700  52.749  1.00  0.00           H  
ATOM    399  HB  ILE A  42      56.602  99.059  54.391  1.00  0.00           H  
ATOM    400 1HG1 ILE A  42      54.697  98.248  53.293  1.00  0.00           H  
ATOM    401 2HG1 ILE A  42      55.969  97.103  53.469  1.00  0.00           H  
ATOM    402 1HG2 ILE A  42      56.754 101.326  53.065  1.00  0.00           H  
ATOM    403 2HG2 ILE A  42      56.016 100.409  51.715  1.00  0.00           H  
ATOM    404 3HG2 ILE A  42      55.125 100.666  53.280  1.00  0.00           H  
ATOM    405  HD1 ILE A  42      54.802  96.877  51.130  1.00  0.00           H  
ATOM    406  HD2 ILE A  42      55.288  98.581  50.833  1.00  0.00           H  
ATOM    407  HD3 ILE A  42      56.540  97.237  51.018  1.00  0.00           H  
ATOM    408  N   PHE A  43      58.717 100.586  51.314  1.00  0.00           N  
ATOM    409  CA  PHE A  43      59.046 101.235  50.091  1.00  0.00           C  
ATOM    410  C   PHE A  43      60.354 100.752  49.565  1.00  0.00           C  
ATOM    411  O   PHE A  43      60.538 100.326  48.422  1.00  0.00           O  
ATOM    412  CB  PHE A  43      59.027 102.766  50.274  1.00  0.00           C  
ATOM    413  CG  PHE A  43      58.639 103.573  49.079  1.00  0.00           C  
ATOM    414  CD1 PHE A  43      59.343 103.540  47.906  1.00  0.00           C  
ATOM    415  CD2 PHE A  43      57.646 104.522  49.225  1.00  0.00           C  
ATOM    416  CE1 PHE A  43      58.997 104.348  46.850  1.00  0.00           C  
ATOM    417  CE2 PHE A  43      57.303 105.316  48.159  1.00  0.00           C  
ATOM    418  CZ  PHE A  43      57.973 105.267  46.960  1.00  0.00           C  
ATOM    419  HN  PHE A  43      58.732 101.198  52.103  1.00  0.00           H  
ATOM    420  HA  PHE A  43      58.316 100.969  49.338  1.00  0.00           H  
ATOM    421  HB1 PHE A  43      59.973 103.131  50.721  1.00  0.00           H  
ATOM    422  HB2 PHE A  43      58.283 102.965  51.066  1.00  0.00           H  
ATOM    423  HD1 PHE A  43      60.170 102.848  47.847  1.00  0.00           H  
ATOM    424  HD2 PHE A  43      57.040 104.576  50.118  1.00  0.00           H  
ATOM    425  HE1 PHE A  43      59.655 104.373  45.988  1.00  0.00           H  
ATOM    426  HE2 PHE A  43      56.475 105.978  48.352  1.00  0.00           H  
ATOM    427  HZ  PHE A  43      57.686 105.875  46.115  1.00  0.00           H  
ATOM    428  N   GLY A  44      61.396 100.645  50.420  1.00  0.00           N  
ATOM    429  CA  GLY A  44      62.675 100.126  50.029  1.00  0.00           C  
ATOM    430  C   GLY A  44      62.660  98.661  49.734  1.00  0.00           C  
ATOM    431  O   GLY A  44      63.326  98.197  48.807  1.00  0.00           O  
ATOM    432  HN  GLY A  44      61.341 100.951  51.359  1.00  0.00           H  
ATOM    433  HA1 GLY A  44      63.410 100.306  50.799  1.00  0.00           H  
ATOM    434  HA2 GLY A  44      62.934 100.593  49.097  1.00  0.00           H  
ATOM    435  N   PHE A  45      61.929  97.851  50.509  1.00  0.00           N  
ATOM    436  CA  PHE A  45      61.905  96.444  50.242  1.00  0.00           C  
ATOM    437  C   PHE A  45      61.150  96.074  49.013  1.00  0.00           C  
ATOM    438  O   PHE A  45      61.563  95.199  48.257  1.00  0.00           O  
ATOM    439  CB  PHE A  45      61.484  95.576  51.437  1.00  0.00           C  
ATOM    440  CG  PHE A  45      61.601  94.108  51.212  1.00  0.00           C  
ATOM    441  CD1 PHE A  45      60.682  93.240  51.756  1.00  0.00           C  
ATOM    442  CD2 PHE A  45      62.634  93.579  50.460  1.00  0.00           C  
ATOM    443  CE1 PHE A  45      60.731  91.893  51.487  1.00  0.00           C  
ATOM    444  CE2 PHE A  45      62.634  92.250  50.134  1.00  0.00           C  
ATOM    445  CZ  PHE A  45      61.717  91.386  50.677  1.00  0.00           C  
ATOM    446  HN  PHE A  45      61.435  98.201  51.299  1.00  0.00           H  
ATOM    447  HA  PHE A  45      62.925  96.139  50.076  1.00  0.00           H  
ATOM    448  HB1 PHE A  45      60.427  95.818  51.678  1.00  0.00           H  
ATOM    449  HB2 PHE A  45      62.090  95.900  52.318  1.00  0.00           H  
ATOM    450  HD1 PHE A  45      59.833  93.586  52.335  1.00  0.00           H  
ATOM    451  HD2 PHE A  45      63.369  94.225  50.009  1.00  0.00           H  
ATOM    452  HE1 PHE A  45      60.005  91.242  51.937  1.00  0.00           H  
ATOM    453  HE2 PHE A  45      63.407  91.883  49.471  1.00  0.00           H  
ATOM    454  HZ  PHE A  45      61.722  90.321  50.451  1.00  0.00           H  
ATOM    455  N   VAL A  46      60.019  96.735  48.718  1.00  0.00           N  
ATOM    456  CA  VAL A  46      59.328  96.691  47.472  1.00  0.00           C  
ATOM    457  C   VAL A  46      60.175  97.145  46.330  1.00  0.00           C  
ATOM    458  O   VAL A  46      60.380  96.462  45.328  1.00  0.00           O  
ATOM    459  CB  VAL A  46      58.018  97.425  47.519  1.00  0.00           C  
ATOM    460  CG1 VAL A  46      56.964  96.559  48.213  1.00  0.00           C  
ATOM    461  CG2 VAL A  46      57.456  97.744  46.124  1.00  0.00           C  
ATOM    462  HN  VAL A  46      59.682  97.398  49.382  1.00  0.00           H  
ATOM    463  HA  VAL A  46      59.070  95.658  47.307  1.00  0.00           H  
ATOM    464  HB  VAL A  46      58.209  98.409  47.993  1.00  0.00           H  
ATOM    465 1HG1 VAL A  46      57.380  96.076  49.129  1.00  0.00           H  
ATOM    466 2HG1 VAL A  46      56.083  97.171  48.494  1.00  0.00           H  
ATOM    467 3HG1 VAL A  46      56.623  95.743  47.538  1.00  0.00           H  
ATOM    468 1HG2 VAL A  46      56.455  98.236  46.172  1.00  0.00           H  
ATOM    469 2HG2 VAL A  46      58.025  98.528  45.566  1.00  0.00           H  
ATOM    470 3HG2 VAL A  46      57.334  96.839  45.496  1.00  0.00           H  
ATOM    471  N   GLY A  47      60.846  98.313  46.421  1.00  0.00           N  
ATOM    472  CA  GLY A  47      61.743  98.890  45.477  1.00  0.00           C  
ATOM    473  C   GLY A  47      62.885  97.981  45.166  1.00  0.00           C  
ATOM    474  O   GLY A  47      63.102  97.626  44.007  1.00  0.00           O  
ATOM    475  HN  GLY A  47      60.678  98.878  47.229  1.00  0.00           H  
ATOM    476  HA1 GLY A  47      62.231  99.705  45.991  1.00  0.00           H  
ATOM    477  HA2 GLY A  47      61.213  99.245  44.611  1.00  0.00           H  
ATOM    478  N   ASN A  48      63.600  97.496  46.197  1.00  0.00           N  
ATOM    479  CA  ASN A  48      64.711  96.602  46.059  1.00  0.00           C  
ATOM    480  C   ASN A  48      64.380  95.205  45.655  1.00  0.00           C  
ATOM    481  O   ASN A  48      65.163  94.576  44.951  1.00  0.00           O  
ATOM    482  CB  ASN A  48      65.670  96.662  47.262  1.00  0.00           C  
ATOM    483  CG  ASN A  48      66.399  97.987  47.184  1.00  0.00           C  
ATOM    484  ND2 ASN A  48      66.694  98.627  48.351  1.00  0.00           N  
ATOM    485  OD1 ASN A  48      66.757  98.322  46.063  1.00  0.00           O  
ATOM    486  HN  ASN A  48      63.409  97.736  47.153  1.00  0.00           H  
ATOM    487  HA  ASN A  48      65.199  97.016  45.182  1.00  0.00           H  
ATOM    488  HB1 ASN A  48      66.453  95.888  47.092  1.00  0.00           H  
ATOM    489  HB2 ASN A  48      65.187  96.531  48.248  1.00  0.00           H  
ATOM    490 1HD2 ASN A  48      67.540  99.157  48.401  1.00  0.00           H  
ATOM    491 2HD2 ASN A  48      66.103  98.431  49.139  1.00  0.00           H  
ATOM    492  N   MET A  49      63.219  94.621  45.998  1.00  0.00           N  
ATOM    493  CA  MET A  49      62.842  93.345  45.479  1.00  0.00           C  
ATOM    494  C   MET A  49      62.383  93.455  44.060  1.00  0.00           C  
ATOM    495  O   MET A  49      62.563  92.592  43.202  1.00  0.00           O  
ATOM    496  CB  MET A  49      61.819  92.593  46.344  1.00  0.00           C  
ATOM    497  CG  MET A  49      61.640  91.116  45.983  1.00  0.00           C  
ATOM    498  SD  MET A  49      59.918  90.588  46.217  1.00  0.00           S  
ATOM    499  CE  MET A  49      59.423  91.432  44.688  1.00  0.00           C  
ATOM    500  HN  MET A  49      62.655  95.074  46.686  1.00  0.00           H  
ATOM    501  HA  MET A  49      63.686  92.675  45.507  1.00  0.00           H  
ATOM    502  HB1 MET A  49      60.838  93.122  46.318  1.00  0.00           H  
ATOM    503  HB2 MET A  49      62.134  92.673  47.407  1.00  0.00           H  
ATOM    504  HG1 MET A  49      62.382  90.603  46.633  1.00  0.00           H  
ATOM    505  HG2 MET A  49      62.015  90.908  44.960  1.00  0.00           H  
ATOM    506  HE1 MET A  49      59.325  92.521  44.839  1.00  0.00           H  
ATOM    507  HE2 MET A  49      58.441  91.001  44.389  1.00  0.00           H  
ATOM    508  HE3 MET A  49      60.079  91.230  43.803  1.00  0.00           H  
ATOM    509  N   LEU A  50      61.874  94.621  43.626  1.00  0.00           N  
ATOM    510  CA  LEU A  50      61.782  94.955  42.239  1.00  0.00           C  
ATOM    511  C   LEU A  50      63.081  95.047  41.511  1.00  0.00           C  
ATOM    512  O   LEU A  50      63.261  94.499  40.428  1.00  0.00           O  
ATOM    513  CB  LEU A  50      60.874  96.172  41.987  1.00  0.00           C  
ATOM    514  CG  LEU A  50      59.690  95.757  41.089  1.00  0.00           C  
ATOM    515  CD1 LEU A  50      58.758  94.680  41.670  1.00  0.00           C  
ATOM    516  CD2 LEU A  50      60.246  95.296  39.739  1.00  0.00           C  
ATOM    517  HN  LEU A  50      61.683  95.388  44.239  1.00  0.00           H  
ATOM    518  HA  LEU A  50      61.322  94.104  41.768  1.00  0.00           H  
ATOM    519  HB1 LEU A  50      60.483  96.504  42.970  1.00  0.00           H  
ATOM    520  HB2 LEU A  50      61.446  97.044  41.592  1.00  0.00           H  
ATOM    521  HG  LEU A  50      59.126  96.709  40.947  1.00  0.00           H  
ATOM    522 1HD1 LEU A  50      59.281  93.700  41.817  1.00  0.00           H  
ATOM    523 2HD1 LEU A  50      57.918  94.497  40.969  1.00  0.00           H  
ATOM    524 3HD1 LEU A  50      58.261  94.883  42.642  1.00  0.00           H  
ATOM    525 1HD2 LEU A  50      60.801  94.336  39.781  1.00  0.00           H  
ATOM    526 2HD2 LEU A  50      59.410  95.159  39.014  1.00  0.00           H  
ATOM    527 3HD2 LEU A  50      60.890  96.080  39.275  1.00  0.00           H  
ATOM    528  N   VAL A  51      64.123  95.707  42.058  1.00  0.00           N  
ATOM    529  CA  VAL A  51      65.457  95.753  41.530  1.00  0.00           C  
ATOM    530  C   VAL A  51      66.048  94.389  41.469  1.00  0.00           C  
ATOM    531  O   VAL A  51      66.834  94.113  40.557  1.00  0.00           O  
ATOM    532  CB  VAL A  51      66.282  96.873  42.084  1.00  0.00           C  
ATOM    533  CG1 VAL A  51      67.027  97.541  40.926  1.00  0.00           C  
ATOM    534  CG2 VAL A  51      67.310  96.469  43.154  1.00  0.00           C  
ATOM    535  HN  VAL A  51      63.989  96.252  42.875  1.00  0.00           H  
ATOM    536  HA  VAL A  51      65.291  96.001  40.489  1.00  0.00           H  
ATOM    537  HB  VAL A  51      65.555  97.588  42.525  1.00  0.00           H  
ATOM    538 1HG1 VAL A  51      67.545  98.450  41.298  1.00  0.00           H  
ATOM    539 2HG1 VAL A  51      67.785  96.897  40.435  1.00  0.00           H  
ATOM    540 3HG1 VAL A  51      66.269  97.865  40.180  1.00  0.00           H  
ATOM    541 1HG2 VAL A  51      68.299  96.146  42.791  1.00  0.00           H  
ATOM    542 2HG2 VAL A  51      67.451  97.405  43.738  1.00  0.00           H  
ATOM    543 3HG2 VAL A  51      66.904  95.763  43.913  1.00  0.00           H  
ATOM    544  N   ILE A  52      65.742  93.475  42.396  1.00  0.00           N  
ATOM    545  CA  ILE A  52      66.138  92.098  42.393  1.00  0.00           C  
ATOM    546  C   ILE A  52      65.610  91.333  41.227  1.00  0.00           C  
ATOM    547  O   ILE A  52      66.311  90.613  40.515  1.00  0.00           O  
ATOM    548  CB  ILE A  52      65.825  91.413  43.687  1.00  0.00           C  
ATOM    549  CG1 ILE A  52      67.138  91.159  44.450  1.00  0.00           C  
ATOM    550  CG2 ILE A  52      64.920  90.169  43.683  1.00  0.00           C  
ATOM    551  CD  ILE A  52      66.896  91.229  45.955  1.00  0.00           C  
ATOM    552  HN  ILE A  52      65.149  93.764  43.150  1.00  0.00           H  
ATOM    553  HA  ILE A  52      67.198  92.120  42.192  1.00  0.00           H  
ATOM    554  HB  ILE A  52      65.207  92.143  44.240  1.00  0.00           H  
ATOM    555 1HG1 ILE A  52      67.839  91.983  44.210  1.00  0.00           H  
ATOM    556 2HG1 ILE A  52      67.616  90.237  44.036  1.00  0.00           H  
ATOM    557 1HG2 ILE A  52      65.316  89.293  43.130  1.00  0.00           H  
ATOM    558 2HG2 ILE A  52      64.630  89.838  44.698  1.00  0.00           H  
ATOM    559 3HG2 ILE A  52      63.949  90.349  43.179  1.00  0.00           H  
ATOM    560  HD1 ILE A  52      66.658  90.279  46.477  1.00  0.00           H  
ATOM    561  HD2 ILE A  52      66.062  91.941  46.134  1.00  0.00           H  
ATOM    562  HD3 ILE A  52      67.798  91.692  46.408  1.00  0.00           H  
ATOM    563  N   LEU A  53      64.320  91.541  40.886  1.00  0.00           N  
ATOM    564  CA  LEU A  53      63.595  90.692  39.994  1.00  0.00           C  
ATOM    565  C   LEU A  53      63.300  91.334  38.683  1.00  0.00           C  
ATOM    566  O   LEU A  53      62.612  90.786  37.816  1.00  0.00           O  
ATOM    567  CB  LEU A  53      62.326  90.054  40.590  1.00  0.00           C  
ATOM    568  CG  LEU A  53      62.480  88.528  40.456  1.00  0.00           C  
ATOM    569  CD1 LEU A  53      61.208  87.698  40.716  1.00  0.00           C  
ATOM    570  CD2 LEU A  53      63.539  88.010  41.432  1.00  0.00           C  
ATOM    571  HN  LEU A  53      63.744  92.033  41.534  1.00  0.00           H  
ATOM    572  HA  LEU A  53      64.274  89.890  39.753  1.00  0.00           H  
ATOM    573  HB1 LEU A  53      62.224  90.429  41.638  1.00  0.00           H  
ATOM    574  HB2 LEU A  53      61.409  90.359  40.042  1.00  0.00           H  
ATOM    575  HG  LEU A  53      62.878  88.282  39.445  1.00  0.00           H  
ATOM    576 1HD1 LEU A  53      60.461  87.950  39.934  1.00  0.00           H  
ATOM    577 2HD1 LEU A  53      60.790  87.989  41.705  1.00  0.00           H  
ATOM    578 3HD1 LEU A  53      61.432  86.614  40.674  1.00  0.00           H  
ATOM    579 1HD2 LEU A  53      63.294  88.157  42.509  1.00  0.00           H  
ATOM    580 2HD2 LEU A  53      64.529  88.481  41.233  1.00  0.00           H  
ATOM    581 3HD2 LEU A  53      63.707  86.916  41.307  1.00  0.00           H  
ATOM    582  N   ILE A  54      63.946  92.468  38.366  1.00  0.00           N  
ATOM    583  CA  ILE A  54      63.954  92.972  37.030  1.00  0.00           C  
ATOM    584  C   ILE A  54      65.265  92.630  36.422  1.00  0.00           C  
ATOM    585  O   ILE A  54      65.405  92.662  35.199  1.00  0.00           O  
ATOM    586  CB  ILE A  54      63.668  94.444  37.107  1.00  0.00           C  
ATOM    587  CG1 ILE A  54      63.360  95.032  35.723  1.00  0.00           C  
ATOM    588  CG2 ILE A  54      64.880  95.101  37.803  1.00  0.00           C  
ATOM    589  CD  ILE A  54      62.853  96.470  35.841  1.00  0.00           C  
ATOM    590  HN  ILE A  54      64.338  93.006  39.108  1.00  0.00           H  
ATOM    591  HA  ILE A  54      63.127  92.521  36.498  1.00  0.00           H  
ATOM    592  HB  ILE A  54      62.759  94.523  37.732  1.00  0.00           H  
ATOM    593 1HG1 ILE A  54      64.250  95.019  35.055  1.00  0.00           H  
ATOM    594 2HG1 ILE A  54      62.575  94.379  35.292  1.00  0.00           H  
ATOM    595 1HG2 ILE A  54      64.507  96.016  38.301  1.00  0.00           H  
ATOM    596 2HG2 ILE A  54      65.677  95.413  37.090  1.00  0.00           H  
ATOM    597 3HG2 ILE A  54      65.437  94.461  38.517  1.00  0.00           H  
ATOM    598  HD1 ILE A  54      62.046  96.514  36.600  1.00  0.00           H  
ATOM    599  HD2 ILE A  54      62.370  96.810  34.901  1.00  0.00           H  
ATOM    600  HD3 ILE A  54      63.617  97.188  36.208  1.00  0.00           H  
ATOM    601  N   LEU A  55      66.190  92.132  37.265  1.00  0.00           N  
ATOM    602  CA  LEU A  55      67.529  91.781  36.907  1.00  0.00           C  
ATOM    603  C   LEU A  55      67.848  90.334  36.995  1.00  0.00           C  
ATOM    604  O   LEU A  55      68.773  89.872  36.328  1.00  0.00           O  
ATOM    605  CB  LEU A  55      68.464  92.430  37.947  1.00  0.00           C  
ATOM    606  CG  LEU A  55      69.394  93.473  37.291  1.00  0.00           C  
ATOM    607  CD1 LEU A  55      70.278  94.112  38.377  1.00  0.00           C  
ATOM    608  CD2 LEU A  55      68.598  94.543  36.535  1.00  0.00           C  
ATOM    609  HN  LEU A  55      65.903  92.089  38.229  1.00  0.00           H  
ATOM    610  HA  LEU A  55      67.665  92.040  35.870  1.00  0.00           H  
ATOM    611  HB1 LEU A  55      69.098  91.750  38.537  1.00  0.00           H  
ATOM    612  HB2 LEU A  55      67.859  92.943  38.725  1.00  0.00           H  
ATOM    613  HG  LEU A  55      70.104  93.009  36.579  1.00  0.00           H  
ATOM    614 1HD1 LEU A  55      70.873  93.285  38.829  1.00  0.00           H  
ATOM    615 2HD1 LEU A  55      69.653  94.535  39.194  1.00  0.00           H  
ATOM    616 3HD1 LEU A  55      70.961  94.863  37.943  1.00  0.00           H  
ATOM    617 1HD2 LEU A  55      67.875  95.024  37.225  1.00  0.00           H  
ATOM    618 2HD2 LEU A  55      69.244  95.312  36.051  1.00  0.00           H  
ATOM    619 3HD2 LEU A  55      67.961  94.127  35.723  1.00  0.00           H  
ATOM    620  N   ILE A  56      67.006  89.561  37.697  1.00  0.00           N  
ATOM    621  CA  ILE A  56      66.870  88.137  37.549  1.00  0.00           C  
ATOM    622  C   ILE A  56      65.964  87.726  36.448  1.00  0.00           C  
ATOM    623  O   ILE A  56      65.785  86.543  36.168  1.00  0.00           O  
ATOM    624  CB  ILE A  56      66.432  87.681  38.909  1.00  0.00           C  
ATOM    625  CG1 ILE A  56      67.725  87.396  39.686  1.00  0.00           C  
ATOM    626  CG2 ILE A  56      65.551  86.419  38.923  1.00  0.00           C  
ATOM    627  CD  ILE A  56      67.609  87.195  41.198  1.00  0.00           C  
ATOM    628  HN  ILE A  56      66.476  90.008  38.413  1.00  0.00           H  
ATOM    629  HA  ILE A  56      67.816  87.662  37.345  1.00  0.00           H  
ATOM    630  HB  ILE A  56      65.874  88.490  39.430  1.00  0.00           H  
ATOM    631 1HG1 ILE A  56      68.368  88.288  39.567  1.00  0.00           H  
ATOM    632 2HG1 ILE A  56      68.240  86.536  39.202  1.00  0.00           H  
ATOM    633 1HG2 ILE A  56      65.972  85.605  38.313  1.00  0.00           H  
ATOM    634 2HG2 ILE A  56      65.379  86.065  39.960  1.00  0.00           H  
ATOM    635 3HG2 ILE A  56      64.561  86.603  38.461  1.00  0.00           H  
ATOM    636  HD1 ILE A  56      66.811  87.856  41.610  1.00  0.00           H  
ATOM    637  HD2 ILE A  56      68.607  87.399  41.654  1.00  0.00           H  
ATOM    638  HD3 ILE A  56      67.329  86.128  41.311  1.00  0.00           H  
ATOM    639  N   ASN A  57      65.356  88.680  35.717  1.00  0.00           N  
ATOM    640  CA  ASN A  57      64.326  88.285  34.806  1.00  0.00           C  
ATOM    641  C   ASN A  57      64.371  88.943  33.466  1.00  0.00           C  
ATOM    642  O   ASN A  57      64.808  88.266  32.532  1.00  0.00           O  
ATOM    643  CB  ASN A  57      62.959  88.516  35.477  1.00  0.00           C  
ATOM    644  CG  ASN A  57      62.208  87.193  35.566  1.00  0.00           C  
ATOM    645  ND2 ASN A  57      62.833  86.109  36.106  1.00  0.00           N  
ATOM    646  OD1 ASN A  57      61.063  87.227  35.128  1.00  0.00           O  
ATOM    647  HN  ASN A  57      65.707  89.604  35.800  1.00  0.00           H  
ATOM    648  HA  ASN A  57      64.513  87.248  34.564  1.00  0.00           H  
ATOM    649  HB1 ASN A  57      62.285  89.324  35.142  1.00  0.00           H  
ATOM    650  HB2 ASN A  57      63.189  88.742  36.537  1.00  0.00           H  
ATOM    651 1HD2 ASN A  57      62.331  85.239  36.122  1.00  0.00           H  
ATOM    652 2HD2 ASN A  57      63.818  86.161  36.240  1.00  0.00           H  
ATOM    653  N   TYR A  58      63.955  90.206  33.268  1.00  0.00           N  
ATOM    654  CA  TYR A  58      63.962  90.799  31.976  1.00  0.00           C  
ATOM    655  C   TYR A  58      65.186  91.578  31.624  1.00  0.00           C  
ATOM    656  O   TYR A  58      65.402  91.987  30.481  1.00  0.00           O  
ATOM    657  CB  TYR A  58      62.648  91.479  31.575  1.00  0.00           C  
ATOM    658  CG  TYR A  58      61.696  90.579  30.855  1.00  0.00           C  
ATOM    659  CD1 TYR A  58      61.045  90.949  29.696  1.00  0.00           C  
ATOM    660  CD2 TYR A  58      61.673  89.248  31.205  1.00  0.00           C  
ATOM    661  CE1 TYR A  58      60.574  89.974  28.851  1.00  0.00           C  
ATOM    662  CE2 TYR A  58      61.228  88.279  30.338  1.00  0.00           C  
ATOM    663  CZ  TYR A  58      60.706  88.631  29.118  1.00  0.00           C  
ATOM    664  OH  TYR A  58      60.170  87.668  28.237  1.00  0.00           O  
ATOM    665  HN  TYR A  58      63.544  90.747  34.007  1.00  0.00           H  
ATOM    666  HA  TYR A  58      64.037  90.028  31.222  1.00  0.00           H  
ATOM    667  HB1 TYR A  58      62.880  92.231  30.785  1.00  0.00           H  
ATOM    668  HB2 TYR A  58      62.068  92.013  32.358  1.00  0.00           H  
ATOM    669  HD1 TYR A  58      60.998  91.995  29.431  1.00  0.00           H  
ATOM    670  HD2 TYR A  58      62.180  88.948  32.110  1.00  0.00           H  
ATOM    671  HE1 TYR A  58      60.050  90.212  27.931  1.00  0.00           H  
ATOM    672  HE2 TYR A  58      61.428  87.250  30.607  1.00  0.00           H  
ATOM    673  HH  TYR A  58      60.172  86.821  28.682  1.00  0.00           H  
ATOM    674  N   LYS A  59      66.132  91.650  32.576  1.00  0.00           N  
ATOM    675  CA  LYS A  59      67.529  91.649  32.268  1.00  0.00           C  
ATOM    676  C   LYS A  59      67.966  90.341  32.830  1.00  0.00           C  
ATOM    677  O   LYS A  59      67.435  89.925  33.861  1.00  0.00           O  
ATOM    678  CB  LYS A  59      68.324  92.790  32.943  1.00  0.00           C  
ATOM    679  CG  LYS A  59      67.733  94.174  32.689  1.00  0.00           C  
ATOM    680  CD  LYS A  59      68.841  95.198  32.955  1.00  0.00           C  
ATOM    681  CE  LYS A  59      69.842  95.352  31.803  1.00  0.00           C  
ATOM    682  NZ  LYS A  59      71.077  95.963  32.349  1.00  0.00           N1+
ATOM    683  HN  LYS A  59      65.907  91.386  33.510  1.00  0.00           H  
ATOM    684  HA  LYS A  59      67.716  91.671  31.203  1.00  0.00           H  
ATOM    685  HB1 LYS A  59      69.392  92.831  32.648  1.00  0.00           H  
ATOM    686  HB2 LYS A  59      68.260  92.550  34.021  1.00  0.00           H  
ATOM    687  HG1 LYS A  59      67.483  94.218  31.610  1.00  0.00           H  
ATOM    688  HG2 LYS A  59      66.848  94.325  33.347  1.00  0.00           H  
ATOM    689  HD1 LYS A  59      69.301  94.986  33.947  1.00  0.00           H  
ATOM    690  HD2 LYS A  59      68.442  96.226  33.085  1.00  0.00           H  
ATOM    691  HE1 LYS A  59      70.094  94.375  31.349  1.00  0.00           H  
ATOM    692  HE2 LYS A  59      69.418  96.057  31.042  1.00  0.00           H  
ATOM    693  HZ1 LYS A  59      71.777  96.104  31.594  1.00  0.00           H  
ATOM    694  HZ2 LYS A  59      70.869  96.902  32.740  1.00  0.00           H  
ATOM    695  HZ3 LYS A  59      71.502  95.373  33.090  1.00  0.00           H  
ATOM    696  N   ARG A  60      68.873  89.626  32.151  1.00  0.00           N  
ATOM    697  CA  ARG A  60      69.403  88.410  32.679  1.00  0.00           C  
ATOM    698  C   ARG A  60      70.860  88.682  32.857  1.00  0.00           C  
ATOM    699  O   ARG A  60      71.465  89.457  32.127  1.00  0.00           O  
ATOM    700  CB  ARG A  60      69.008  87.118  31.951  1.00  0.00           C  
ATOM    701  CG  ARG A  60      67.530  86.739  32.082  1.00  0.00           C  
ATOM    702  CD  ARG A  60      67.069  85.576  31.210  1.00  0.00           C  
ATOM    703  NE  ARG A  60      65.671  85.233  31.594  1.00  0.00           N  
ATOM    704  CZ  ARG A  60      65.126  83.988  31.440  1.00  0.00           C  
ATOM    705  NH1 ARG A  60      65.777  82.936  30.868  1.00  0.00           N1+
ATOM    706  NH2 ARG A  60      63.931  83.710  32.043  1.00  0.00           N  
ATOM    707  HN  ARG A  60      69.292  90.020  31.332  1.00  0.00           H  
ATOM    708  HA  ARG A  60      68.949  88.308  33.659  1.00  0.00           H  
ATOM    709  HB1 ARG A  60      69.641  86.250  32.212  1.00  0.00           H  
ATOM    710  HB2 ARG A  60      69.203  87.360  30.881  1.00  0.00           H  
ATOM    711  HG1 ARG A  60      67.310  86.551  33.162  1.00  0.00           H  
ATOM    712  HG2 ARG A  60      66.978  87.630  31.701  1.00  0.00           H  
ATOM    713  HD1 ARG A  60      67.712  84.677  31.322  1.00  0.00           H  
ATOM    714  HD2 ARG A  60      67.100  85.728  30.109  1.00  0.00           H  
ATOM    715  HE  ARG A  60      65.187  85.975  32.063  1.00  0.00           H  
ATOM    716 1HH1 ARG A  60      66.753  82.997  30.640  1.00  0.00           H  
ATOM    717 2HH1 ARG A  60      65.424  82.030  31.054  1.00  0.00           H  
ATOM    718 1HH2 ARG A  60      63.606  84.451  32.631  1.00  0.00           H  
ATOM    719 2HH2 ARG A  60      63.935  82.828  32.520  1.00  0.00           H  
ATOM    720  N   LEU A  61      71.483  87.945  33.795  1.00  0.00           N  
ATOM    721  CA  LEU A  61      72.338  88.564  34.764  1.00  0.00           C  
ATOM    722  C   LEU A  61      73.754  88.677  34.324  1.00  0.00           C  
ATOM    723  O   LEU A  61      74.565  89.340  34.962  1.00  0.00           O  
ATOM    724  CB  LEU A  61      72.183  87.628  35.983  1.00  0.00           C  
ATOM    725  CG  LEU A  61      72.627  88.251  37.308  1.00  0.00           C  
ATOM    726  CD1 LEU A  61      71.715  87.806  38.464  1.00  0.00           C  
ATOM    727  CD2 LEU A  61      74.037  87.695  37.562  1.00  0.00           C  
ATOM    728  HN  LEU A  61      70.928  87.230  34.196  1.00  0.00           H  
ATOM    729  HA  LEU A  61      71.963  89.550  34.975  1.00  0.00           H  
ATOM    730  HB1 LEU A  61      71.101  87.391  36.070  1.00  0.00           H  
ATOM    731  HB2 LEU A  61      72.722  86.674  35.815  1.00  0.00           H  
ATOM    732  HG  LEU A  61      72.654  89.357  37.356  1.00  0.00           H  
ATOM    733 1HD1 LEU A  61      70.654  88.089  38.252  1.00  0.00           H  
ATOM    734 2HD1 LEU A  61      71.682  86.700  38.568  1.00  0.00           H  
ATOM    735 3HD1 LEU A  61      72.028  88.222  39.454  1.00  0.00           H  
ATOM    736 1HD2 LEU A  61      74.787  88.045  36.820  1.00  0.00           H  
ATOM    737 2HD2 LEU A  61      74.427  88.084  38.527  1.00  0.00           H  
ATOM    738 3HD2 LEU A  61      73.995  86.577  37.618  1.00  0.00           H  
ATOM    739  N   LYS A  62      74.130  87.971  33.238  1.00  0.00           N  
ATOM    740  CA  LYS A  62      75.447  87.463  33.034  1.00  0.00           C  
ATOM    741  C   LYS A  62      76.446  88.403  32.468  1.00  0.00           C  
ATOM    742  O   LYS A  62      77.548  87.976  32.114  1.00  0.00           O  
ATOM    743  CB  LYS A  62      75.381  86.195  32.155  1.00  0.00           C  
ATOM    744  CG  LYS A  62      74.288  85.178  32.492  1.00  0.00           C  
ATOM    745  CD  LYS A  62      74.284  83.993  31.534  1.00  0.00           C  
ATOM    746  CE  LYS A  62      74.298  84.366  30.056  1.00  0.00           C  
ATOM    747  NZ  LYS A  62      74.463  83.120  29.277  1.00  0.00           N1+
ATOM    748  HN  LYS A  62      73.400  87.656  32.648  1.00  0.00           H  
ATOM    749  HA  LYS A  62      75.772  87.133  34.006  1.00  0.00           H  
ATOM    750  HB1 LYS A  62      76.358  85.667  32.081  1.00  0.00           H  
ATOM    751  HB2 LYS A  62      75.218  86.507  31.089  1.00  0.00           H  
ATOM    752  HG1 LYS A  62      73.301  85.682  32.419  1.00  0.00           H  
ATOM    753  HG2 LYS A  62      74.505  84.803  33.518  1.00  0.00           H  
ATOM    754  HD1 LYS A  62      75.164  83.349  31.768  1.00  0.00           H  
ATOM    755  HD2 LYS A  62      73.415  83.352  31.794  1.00  0.00           H  
ATOM    756  HE1 LYS A  62      75.148  85.034  29.784  1.00  0.00           H  
ATOM    757  HE2 LYS A  62      73.357  84.845  29.717  1.00  0.00           H  
ATOM    758  HZ1 LYS A  62      75.138  82.492  29.769  1.00  0.00           H  
ATOM    759  HZ2 LYS A  62      74.885  83.319  28.342  1.00  0.00           H  
ATOM    760  HZ3 LYS A  62      73.593  82.576  29.150  1.00  0.00           H  
ATOM    761  N   SER A  63      76.110  89.698  32.302  1.00  0.00           N  
ATOM    762  CA  SER A  63      76.955  90.744  31.811  1.00  0.00           C  
ATOM    763  C   SER A  63      77.161  91.695  32.943  1.00  0.00           C  
ATOM    764  O   SER A  63      76.315  91.839  33.829  1.00  0.00           O  
ATOM    765  CB  SER A  63      76.565  91.442  30.506  1.00  0.00           C  
ATOM    766  OG  SER A  63      77.004  90.747  29.342  1.00  0.00           O  
ATOM    767  HN  SER A  63      75.195  89.975  32.580  1.00  0.00           H  
ATOM    768  HA  SER A  63      77.899  90.242  31.678  1.00  0.00           H  
ATOM    769  HB1 SER A  63      77.089  92.424  30.451  1.00  0.00           H  
ATOM    770  HB2 SER A  63      75.489  91.709  30.466  1.00  0.00           H  
ATOM    771  HG1 SER A  63      76.461  89.973  29.163  1.00  0.00           H  
ATOM    772  N   MET A  64      78.331  92.344  32.987  1.00  0.00           N  
ATOM    773  CA  MET A  64      78.991  92.678  34.216  1.00  0.00           C  
ATOM    774  C   MET A  64      78.313  93.529  35.237  1.00  0.00           C  
ATOM    775  O   MET A  64      78.363  93.255  36.429  1.00  0.00           O  
ATOM    776  CB  MET A  64      80.430  93.101  33.893  1.00  0.00           C  
ATOM    777  CG  MET A  64      81.335  93.393  35.083  1.00  0.00           C  
ATOM    778  SD  MET A  64      81.079  94.933  36.029  1.00  0.00           S  
ATOM    779  CE  MET A  64      82.851  95.112  36.390  1.00  0.00           C  
ATOM    780  HN  MET A  64      78.886  92.391  32.163  1.00  0.00           H  
ATOM    781  HA  MET A  64      79.146  91.715  34.696  1.00  0.00           H  
ATOM    782  HB1 MET A  64      80.930  92.277  33.337  1.00  0.00           H  
ATOM    783  HB2 MET A  64      80.382  94.069  33.333  1.00  0.00           H  
ATOM    784  HG1 MET A  64      81.372  92.477  35.721  1.00  0.00           H  
ATOM    785  HG2 MET A  64      82.354  93.458  34.631  1.00  0.00           H  
ATOM    786  HE1 MET A  64      83.127  95.918  37.092  1.00  0.00           H  
ATOM    787  HE2 MET A  64      83.258  94.160  36.787  1.00  0.00           H  
ATOM    788  HE3 MET A  64      83.359  95.300  35.417  1.00  0.00           H  
ATOM    789  N   THR A  65      77.560  94.569  34.842  1.00  0.00           N  
ATOM    790  CA  THR A  65      76.950  95.399  35.840  1.00  0.00           C  
ATOM    791  C   THR A  65      75.682  94.892  36.435  1.00  0.00           C  
ATOM    792  O   THR A  65      75.343  95.281  37.552  1.00  0.00           O  
ATOM    793  CB  THR A  65      76.721  96.837  35.471  1.00  0.00           C  
ATOM    794  CG2 THR A  65      78.097  97.520  35.396  1.00  0.00           C  
ATOM    795  OG1 THR A  65      76.076  96.941  34.211  1.00  0.00           O  
ATOM    796  HN  THR A  65      77.310  94.774  33.903  1.00  0.00           H  
ATOM    797  HA  THR A  65      77.639  95.521  36.658  1.00  0.00           H  
ATOM    798  HB  THR A  65      76.159  97.439  36.220  1.00  0.00           H  
ATOM    799  HG1 THR A  65      75.128  96.965  34.390  1.00  0.00           H  
ATOM    800 1HG2 THR A  65      77.968  98.616  35.256  1.00  0.00           H  
ATOM    801 2HG2 THR A  65      78.602  96.925  34.593  1.00  0.00           H  
ATOM    802 3HG2 THR A  65      78.665  97.388  36.334  1.00  0.00           H  
ATOM    803  N   ASP A  66      74.943  94.009  35.738  1.00  0.00           N  
ATOM    804  CA  ASP A  66      73.820  93.221  36.140  1.00  0.00           C  
ATOM    805  C   ASP A  66      74.067  92.361  37.319  1.00  0.00           C  
ATOM    806  O   ASP A  66      73.217  92.330  38.218  1.00  0.00           O  
ATOM    807  CB  ASP A  66      73.206  92.549  34.904  1.00  0.00           C  
ATOM    808  CG  ASP A  66      72.811  93.632  33.902  1.00  0.00           C  
ATOM    809  OD1 ASP A  66      72.675  93.339  32.686  1.00  0.00           O  
ATOM    810  OD2 ASP A  66      72.393  94.743  34.319  1.00  0.00           O1-
ATOM    811  HN  ASP A  66      75.185  93.832  34.784  1.00  0.00           H  
ATOM    812  HA  ASP A  66      73.156  94.003  36.492  1.00  0.00           H  
ATOM    813  HB1 ASP A  66      73.824  91.880  34.277  1.00  0.00           H  
ATOM    814  HB2 ASP A  66      72.287  92.029  35.251  1.00  0.00           H  
ATOM    815  N   ILE A  67      75.250  91.732  37.478  1.00  0.00           N  
ATOM    816  CA  ILE A  67      75.673  91.147  38.712  1.00  0.00           C  
ATOM    817  C   ILE A  67      75.971  92.096  39.816  1.00  0.00           C  
ATOM    818  O   ILE A  67      75.613  91.836  40.960  1.00  0.00           O  
ATOM    819  CB  ILE A  67      76.745  90.148  38.383  1.00  0.00           C  
ATOM    820  CG1 ILE A  67      77.164  89.352  39.624  1.00  0.00           C  
ATOM    821  CG2 ILE A  67      77.957  90.689  37.597  1.00  0.00           C  
ATOM    822  CD  ILE A  67      77.817  88.005  39.334  1.00  0.00           C  
ATOM    823  HN  ILE A  67      75.881  91.691  36.703  1.00  0.00           H  
ATOM    824  HA  ILE A  67      74.818  90.616  39.095  1.00  0.00           H  
ATOM    825  HB  ILE A  67      76.266  89.413  37.702  1.00  0.00           H  
ATOM    826 1HG1 ILE A  67      77.831  89.975  40.256  1.00  0.00           H  
ATOM    827 2HG1 ILE A  67      76.293  89.188  40.293  1.00  0.00           H  
ATOM    828 1HG2 ILE A  67      78.698  89.890  37.393  1.00  0.00           H  
ATOM    829 2HG2 ILE A  67      77.567  91.086  36.636  1.00  0.00           H  
ATOM    830 3HG2 ILE A  67      78.467  91.519  38.138  1.00  0.00           H  
ATOM    831  HD1 ILE A  67      77.153  87.367  38.702  1.00  0.00           H  
ATOM    832  HD2 ILE A  67      77.994  87.479  40.293  1.00  0.00           H  
ATOM    833  HD3 ILE A  67      78.801  88.131  38.839  1.00  0.00           H  
ATOM    834  N   TYR A  68      76.596  93.266  39.586  1.00  0.00           N  
ATOM    835  CA  TYR A  68      76.894  94.238  40.588  1.00  0.00           C  
ATOM    836  C   TYR A  68      75.700  94.897  41.193  1.00  0.00           C  
ATOM    837  O   TYR A  68      75.537  95.034  42.404  1.00  0.00           O  
ATOM    838  CB  TYR A  68      77.924  95.357  40.358  1.00  0.00           C  
ATOM    839  CG  TYR A  68      79.363  94.978  40.295  1.00  0.00           C  
ATOM    840  CD1 TYR A  68      80.234  95.882  39.743  1.00  0.00           C  
ATOM    841  CD2 TYR A  68      79.894  93.771  40.701  1.00  0.00           C  
ATOM    842  CE1 TYR A  68      81.535  95.562  39.445  1.00  0.00           C  
ATOM    843  CE2 TYR A  68      81.190  93.422  40.435  1.00  0.00           C  
ATOM    844  CZ  TYR A  68      82.001  94.315  39.779  1.00  0.00           C  
ATOM    845  OH  TYR A  68      83.357  94.002  39.527  1.00  0.00           O  
ATOM    846  HN  TYR A  68      76.896  93.533  38.676  1.00  0.00           H  
ATOM    847  HA  TYR A  68      77.278  93.636  41.394  1.00  0.00           H  
ATOM    848  HB1 TYR A  68      77.891  96.077  41.204  1.00  0.00           H  
ATOM    849  HB2 TYR A  68      77.637  95.894  39.427  1.00  0.00           H  
ATOM    850  HD1 TYR A  68      79.888  96.853  39.410  1.00  0.00           H  
ATOM    851  HD2 TYR A  68      79.281  93.000  41.141  1.00  0.00           H  
ATOM    852  HE1 TYR A  68      82.237  96.268  39.013  1.00  0.00           H  
ATOM    853  HE2 TYR A  68      81.529  92.442  40.741  1.00  0.00           H  
ATOM    854  HH  TYR A  68      83.473  93.042  39.557  1.00  0.00           H  
ATOM    855  N   LEU A  69      74.730  95.305  40.350  1.00  0.00           N  
ATOM    856  CA  LEU A  69      73.524  95.917  40.799  1.00  0.00           C  
ATOM    857  C   LEU A  69      72.588  94.976  41.480  1.00  0.00           C  
ATOM    858  O   LEU A  69      71.919  95.339  42.446  1.00  0.00           O  
ATOM    859  CB  LEU A  69      72.817  96.629  39.630  1.00  0.00           C  
ATOM    860  CG  LEU A  69      71.450  97.256  39.960  1.00  0.00           C  
ATOM    861  CD1 LEU A  69      70.903  98.107  38.807  1.00  0.00           C  
ATOM    862  CD2 LEU A  69      71.547  98.138  41.226  1.00  0.00           C  
ATOM    863  HN  LEU A  69      74.902  95.299  39.369  1.00  0.00           H  
ATOM    864  HA  LEU A  69      73.787  96.622  41.570  1.00  0.00           H  
ATOM    865  HB1 LEU A  69      72.768  95.870  38.824  1.00  0.00           H  
ATOM    866  HB2 LEU A  69      73.497  97.427  39.262  1.00  0.00           H  
ATOM    867  HG  LEU A  69      70.698  96.450  40.093  1.00  0.00           H  
ATOM    868 1HD1 LEU A  69      71.033  97.604  37.816  1.00  0.00           H  
ATOM    869 2HD1 LEU A  69      71.466  99.059  38.701  1.00  0.00           H  
ATOM    870 3HD1 LEU A  69      69.837  98.358  38.969  1.00  0.00           H  
ATOM    871 1HD2 LEU A  69      72.370  98.878  41.213  1.00  0.00           H  
ATOM    872 2HD2 LEU A  69      71.558  97.537  42.164  1.00  0.00           H  
ATOM    873 3HD2 LEU A  69      70.649  98.771  41.306  1.00  0.00           H  
ATOM    874  N   LEU A  70      72.573  93.682  41.123  1.00  0.00           N  
ATOM    875  CA  LEU A  70      71.895  92.712  41.925  1.00  0.00           C  
ATOM    876  C   LEU A  70      72.489  92.558  43.284  1.00  0.00           C  
ATOM    877  O   LEU A  70      71.793  92.335  44.274  1.00  0.00           O  
ATOM    878  CB  LEU A  70      71.821  91.409  41.111  1.00  0.00           C  
ATOM    879  CG  LEU A  70      71.199  90.145  41.727  1.00  0.00           C  
ATOM    880  CD1 LEU A  70      72.153  89.282  42.566  1.00  0.00           C  
ATOM    881  CD2 LEU A  70      69.832  90.396  42.389  1.00  0.00           C  
ATOM    882  HN  LEU A  70      73.012  93.282  40.320  1.00  0.00           H  
ATOM    883  HA  LEU A  70      70.873  93.056  42.015  1.00  0.00           H  
ATOM    884  HB1 LEU A  70      72.790  91.155  40.615  1.00  0.00           H  
ATOM    885  HB2 LEU A  70      71.260  91.755  40.216  1.00  0.00           H  
ATOM    886  HG  LEU A  70      70.903  89.563  40.819  1.00  0.00           H  
ATOM    887 1HD1 LEU A  70      72.340  89.685  43.587  1.00  0.00           H  
ATOM    888 2HD1 LEU A  70      73.142  89.191  42.057  1.00  0.00           H  
ATOM    889 3HD1 LEU A  70      71.696  88.273  42.648  1.00  0.00           H  
ATOM    890 1HD2 LEU A  70      69.296  91.210  41.841  1.00  0.00           H  
ATOM    891 2HD2 LEU A  70      69.857  90.727  43.448  1.00  0.00           H  
ATOM    892 3HD2 LEU A  70      69.249  89.455  42.386  1.00  0.00           H  
ATOM    893  N   ASN A  71      73.818  92.708  43.372  1.00  0.00           N  
ATOM    894  CA  ASN A  71      74.582  92.832  44.578  1.00  0.00           C  
ATOM    895  C   ASN A  71      74.257  94.029  45.393  1.00  0.00           C  
ATOM    896  O   ASN A  71      74.149  93.953  46.614  1.00  0.00           O  
ATOM    897  CB  ASN A  71      76.092  92.610  44.406  1.00  0.00           C  
ATOM    898  CG  ASN A  71      76.342  91.109  44.484  1.00  0.00           C  
ATOM    899  ND2 ASN A  71      76.033  90.447  43.332  1.00  0.00           N  
ATOM    900  OD1 ASN A  71      76.810  90.573  45.481  1.00  0.00           O  
ATOM    901  HN  ASN A  71      74.302  92.926  42.521  1.00  0.00           H  
ATOM    902  HA  ASN A  71      74.248  91.988  45.170  1.00  0.00           H  
ATOM    903  HB1 ASN A  71      76.626  93.027  45.286  1.00  0.00           H  
ATOM    904  HB2 ASN A  71      76.574  93.051  43.518  1.00  0.00           H  
ATOM    905 1HD2 ASN A  71      75.686  90.867  42.494  1.00  0.00           H  
ATOM    906 2HD2 ASN A  71      76.203  89.461  43.338  1.00  0.00           H  
ATOM    907  N   LEU A  72      74.094  95.247  44.824  1.00  0.00           N  
ATOM    908  CA  LEU A  72      73.598  96.385  45.548  1.00  0.00           C  
ATOM    909  C   LEU A  72      72.231  96.173  46.100  1.00  0.00           C  
ATOM    910  O   LEU A  72      71.975  96.561  47.242  1.00  0.00           O  
ATOM    911  CB  LEU A  72      73.513  97.648  44.687  1.00  0.00           C  
ATOM    912  CG  LEU A  72      74.863  98.354  44.483  1.00  0.00           C  
ATOM    913  CD1 LEU A  72      74.919  99.267  43.244  1.00  0.00           C  
ATOM    914  CD2 LEU A  72      75.178  99.170  45.745  1.00  0.00           C  
ATOM    915  HN  LEU A  72      74.265  95.350  43.856  1.00  0.00           H  
ATOM    916  HA  LEU A  72      74.256  96.588  46.384  1.00  0.00           H  
ATOM    917  HB1 LEU A  72      72.773  98.426  44.996  1.00  0.00           H  
ATOM    918  HB2 LEU A  72      73.175  97.307  43.684  1.00  0.00           H  
ATOM    919  HG  LEU A  72      75.625  97.568  44.295  1.00  0.00           H  
ATOM    920 1HD1 LEU A  72      75.856  99.855  43.152  1.00  0.00           H  
ATOM    921 2HD1 LEU A  72      74.064  99.969  43.326  1.00  0.00           H  
ATOM    922 3HD1 LEU A  72      74.814  98.671  42.310  1.00  0.00           H  
ATOM    923 1HD2 LEU A  72      76.212  99.576  45.638  1.00  0.00           H  
ATOM    924 2HD2 LEU A  72      74.427  99.982  45.810  1.00  0.00           H  
ATOM    925 3HD2 LEU A  72      75.190  98.607  46.701  1.00  0.00           H  
ATOM    926  N   ALA A  73      71.307  95.524  45.380  1.00  0.00           N  
ATOM    927  CA  ALA A  73      70.028  95.155  45.897  1.00  0.00           C  
ATOM    928  C   ALA A  73      70.032  94.337  47.154  1.00  0.00           C  
ATOM    929  O   ALA A  73      69.334  94.635  48.117  1.00  0.00           O  
ATOM    930  CB  ALA A  73      69.327  94.319  44.811  1.00  0.00           C  
ATOM    931  HN  ALA A  73      71.428  95.382  44.396  1.00  0.00           H  
ATOM    932  HA  ALA A  73      69.429  96.030  46.085  1.00  0.00           H  
ATOM    933  HB1 ALA A  73      68.227  94.406  44.926  1.00  0.00           H  
ATOM    934  HB2 ALA A  73      69.581  94.760  43.822  1.00  0.00           H  
ATOM    935  HB3 ALA A  73      69.609  93.248  44.785  1.00  0.00           H  
ATOM    936  N   ILE A  74      70.881  93.300  47.200  1.00  0.00           N  
ATOM    937  CA  ILE A  74      71.057  92.479  48.352  1.00  0.00           C  
ATOM    938  C   ILE A  74      71.830  93.129  49.446  1.00  0.00           C  
ATOM    939  O   ILE A  74      71.648  92.772  50.605  1.00  0.00           O  
ATOM    940  CB  ILE A  74      71.569  91.098  48.046  1.00  0.00           C  
ATOM    941  CG1 ILE A  74      71.637  90.177  49.276  1.00  0.00           C  
ATOM    942  CG2 ILE A  74      72.948  91.131  47.355  1.00  0.00           C  
ATOM    943  CD  ILE A  74      71.962  88.728  48.911  1.00  0.00           C  
ATOM    944  HN  ILE A  74      71.459  93.043  46.425  1.00  0.00           H  
ATOM    945  HA  ILE A  74      70.060  92.285  48.721  1.00  0.00           H  
ATOM    946  HB  ILE A  74      70.851  90.662  47.324  1.00  0.00           H  
ATOM    947 1HG1 ILE A  74      70.646  90.209  49.778  1.00  0.00           H  
ATOM    948 2HG1 ILE A  74      72.410  90.532  50.000  1.00  0.00           H  
ATOM    949 1HG2 ILE A  74      72.771  91.694  46.413  1.00  0.00           H  
ATOM    950 2HG2 ILE A  74      73.729  91.598  47.979  1.00  0.00           H  
ATOM    951 3HG2 ILE A  74      73.335  90.130  47.074  1.00  0.00           H  
ATOM    952  HD1 ILE A  74      72.941  88.679  48.400  1.00  0.00           H  
ATOM    953  HD2 ILE A  74      72.013  88.099  49.827  1.00  0.00           H  
ATOM    954  HD3 ILE A  74      71.171  88.245  48.298  1.00  0.00           H  
ATOM    955  N   SER A  75      72.684  94.123  49.151  1.00  0.00           N  
ATOM    956  CA  SER A  75      73.313  94.946  50.134  1.00  0.00           C  
ATOM    957  C   SER A  75      72.312  95.711  50.937  1.00  0.00           C  
ATOM    958  O   SER A  75      72.270  95.665  52.161  1.00  0.00           O  
ATOM    959  CB  SER A  75      74.276  96.033  49.622  1.00  0.00           C  
ATOM    960  OG  SER A  75      75.422  95.428  49.026  1.00  0.00           O  
ATOM    961  HN  SER A  75      72.789  94.476  48.230  1.00  0.00           H  
ATOM    962  HA  SER A  75      73.811  94.253  50.797  1.00  0.00           H  
ATOM    963  HB1 SER A  75      73.805  96.645  48.831  1.00  0.00           H  
ATOM    964  HB2 SER A  75      74.585  96.714  50.441  1.00  0.00           H  
ATOM    965  HG1 SER A  75      75.207  94.930  48.235  1.00  0.00           H  
ATOM    966  N   ASP A  76      71.386  96.368  50.223  1.00  0.00           N  
ATOM    967  CA  ASP A  76      70.219  96.959  50.802  1.00  0.00           C  
ATOM    968  C   ASP A  76      69.286  95.971  51.415  1.00  0.00           C  
ATOM    969  O   ASP A  76      68.774  96.275  52.493  1.00  0.00           O  
ATOM    970  CB  ASP A  76      69.467  97.798  49.757  1.00  0.00           C  
ATOM    971  CG  ASP A  76      70.326  98.843  49.044  1.00  0.00           C  
ATOM    972  OD1 ASP A  76      69.786  99.288  48.001  1.00  0.00           O  
ATOM    973  OD2 ASP A  76      71.369  99.300  49.577  1.00  0.00           O1-
ATOM    974  HN  ASP A  76      71.518  96.542  49.253  1.00  0.00           H  
ATOM    975  HA  ASP A  76      70.578  97.571  51.611  1.00  0.00           H  
ATOM    976  HB1 ASP A  76      69.059  97.125  48.976  1.00  0.00           H  
ATOM    977  HB2 ASP A  76      68.668  98.396  50.244  1.00  0.00           H  
ATOM    978  N   LEU A  77      69.035  94.786  50.828  1.00  0.00           N  
ATOM    979  CA  LEU A  77      68.334  93.747  51.537  1.00  0.00           C  
ATOM    980  C   LEU A  77      68.905  93.317  52.849  1.00  0.00           C  
ATOM    981  O   LEU A  77      68.206  93.218  53.860  1.00  0.00           O  
ATOM    982  CB  LEU A  77      67.937  92.514  50.714  1.00  0.00           C  
ATOM    983  CG  LEU A  77      67.138  92.770  49.414  1.00  0.00           C  
ATOM    984  CD1 LEU A  77      66.305  91.485  49.206  1.00  0.00           C  
ATOM    985  CD2 LEU A  77      66.179  93.971  49.367  1.00  0.00           C  
ATOM    986  HN  LEU A  77      69.307  94.637  49.881  1.00  0.00           H  
ATOM    987  HA  LEU A  77      67.361  94.140  51.792  1.00  0.00           H  
ATOM    988  HB1 LEU A  77      67.281  91.905  51.368  1.00  0.00           H  
ATOM    989  HB2 LEU A  77      68.843  91.919  50.501  1.00  0.00           H  
ATOM    990  HG  LEU A  77      67.823  92.801  48.550  1.00  0.00           H  
ATOM    991 1HD1 LEU A  77      66.973  90.600  49.094  1.00  0.00           H  
ATOM    992 2HD1 LEU A  77      65.662  91.349  50.105  1.00  0.00           H  
ATOM    993 3HD1 LEU A  77      65.691  91.541  48.288  1.00  0.00           H  
ATOM    994 1HD2 LEU A  77      65.702  93.895  48.367  1.00  0.00           H  
ATOM    995 2HD2 LEU A  77      65.426  93.966  50.186  1.00  0.00           H  
ATOM    996 3HD2 LEU A  77      66.770  94.918  49.460  1.00  0.00           H  
ATOM    997  N   PHE A  78      70.244  93.147  52.898  1.00  0.00           N  
ATOM    998  CA  PHE A  78      70.910  92.835  54.123  1.00  0.00           C  
ATOM    999  C   PHE A  78      70.727  93.887  55.159  1.00  0.00           C  
ATOM   1000  O   PHE A  78      70.338  93.635  56.306  1.00  0.00           O  
ATOM   1001  CB  PHE A  78      72.427  92.741  53.871  1.00  0.00           C  
ATOM   1002  CG  PHE A  78      72.868  91.331  53.735  1.00  0.00           C  
ATOM   1003  CD1 PHE A  78      74.133  90.931  54.122  1.00  0.00           C  
ATOM   1004  CD2 PHE A  78      72.052  90.353  53.211  1.00  0.00           C  
ATOM   1005  CE1 PHE A  78      74.578  89.635  54.067  1.00  0.00           C  
ATOM   1006  CE2 PHE A  78      72.440  89.043  53.135  1.00  0.00           C  
ATOM   1007  CZ  PHE A  78      73.693  88.694  53.597  1.00  0.00           C  
ATOM   1008  HN  PHE A  78      70.785  93.285  52.079  1.00  0.00           H  
ATOM   1009  HA  PHE A  78      70.492  91.925  54.527  1.00  0.00           H  
ATOM   1010  HB1 PHE A  78      72.820  93.428  53.083  1.00  0.00           H  
ATOM   1011  HB2 PHE A  78      72.945  93.112  54.776  1.00  0.00           H  
ATOM   1012  HD1 PHE A  78      74.783  91.670  54.566  1.00  0.00           H  
ATOM   1013  HD2 PHE A  78      71.079  90.654  52.829  1.00  0.00           H  
ATOM   1014  HE1 PHE A  78      75.539  89.316  54.443  1.00  0.00           H  
ATOM   1015  HE2 PHE A  78      71.806  88.272  52.720  1.00  0.00           H  
ATOM   1016  HZ  PHE A  78      74.042  87.676  53.562  1.00  0.00           H  
ATOM   1017  N   PHE A  79      70.904  95.147  54.730  1.00  0.00           N  
ATOM   1018  CA  PHE A  79      70.774  96.316  55.540  1.00  0.00           C  
ATOM   1019  C   PHE A  79      69.353  96.437  56.003  1.00  0.00           C  
ATOM   1020  O   PHE A  79      69.165  96.668  57.189  1.00  0.00           O  
ATOM   1021  CB  PHE A  79      71.207  97.502  54.672  1.00  0.00           C  
ATOM   1022  CG  PHE A  79      71.284  98.860  55.272  1.00  0.00           C  
ATOM   1023  CD1 PHE A  79      70.180  99.539  55.728  1.00  0.00           C  
ATOM   1024  CD2 PHE A  79      72.397  99.624  55.011  1.00  0.00           C  
ATOM   1025  CE1 PHE A  79      70.209 100.877  56.039  1.00  0.00           C  
ATOM   1026  CE2 PHE A  79      72.456 100.975  55.281  1.00  0.00           C  
ATOM   1027  CZ  PHE A  79      71.348 101.606  55.811  1.00  0.00           C  
ATOM   1028  HN  PHE A  79      71.384  95.248  53.866  1.00  0.00           H  
ATOM   1029  HA  PHE A  79      71.371  96.232  56.432  1.00  0.00           H  
ATOM   1030  HB1 PHE A  79      72.216  97.228  54.306  1.00  0.00           H  
ATOM   1031  HB2 PHE A  79      70.550  97.528  53.770  1.00  0.00           H  
ATOM   1032  HD1 PHE A  79      69.273  98.961  55.857  1.00  0.00           H  
ATOM   1033  HD2 PHE A  79      73.243  99.294  54.432  1.00  0.00           H  
ATOM   1034  HE1 PHE A  79      69.324 101.344  56.463  1.00  0.00           H  
ATOM   1035  HE2 PHE A  79      73.295 101.621  55.071  1.00  0.00           H  
ATOM   1036  HZ  PHE A  79      71.520 102.604  56.186  1.00  0.00           H  
ATOM   1037  N   LEU A  80      68.357  96.226  55.127  1.00  0.00           N  
ATOM   1038  CA  LEU A  80      66.973  96.376  55.444  1.00  0.00           C  
ATOM   1039  C   LEU A  80      66.514  95.472  56.544  1.00  0.00           C  
ATOM   1040  O   LEU A  80      65.735  95.933  57.362  1.00  0.00           O  
ATOM   1041  CB  LEU A  80      66.023  96.087  54.268  1.00  0.00           C  
ATOM   1042  CG  LEU A  80      65.929  97.270  53.293  1.00  0.00           C  
ATOM   1043  CD1 LEU A  80      65.286  96.762  51.996  1.00  0.00           C  
ATOM   1044  CD2 LEU A  80      65.165  98.417  53.968  1.00  0.00           C  
ATOM   1045  HN  LEU A  80      68.503  96.047  54.152  1.00  0.00           H  
ATOM   1046  HA  LEU A  80      66.857  97.411  55.740  1.00  0.00           H  
ATOM   1047  HB1 LEU A  80      65.000  95.888  54.659  1.00  0.00           H  
ATOM   1048  HB2 LEU A  80      66.387  95.177  53.749  1.00  0.00           H  
ATOM   1049  HG  LEU A  80      66.966  97.596  53.031  1.00  0.00           H  
ATOM   1050 1HD1 LEU A  80      65.766  95.821  51.631  1.00  0.00           H  
ATOM   1051 2HD1 LEU A  80      65.503  97.472  51.171  1.00  0.00           H  
ATOM   1052 3HD1 LEU A  80      64.188  96.610  52.100  1.00  0.00           H  
ATOM   1053 1HD2 LEU A  80      65.054  99.222  53.214  1.00  0.00           H  
ATOM   1054 2HD2 LEU A  80      65.770  98.875  54.779  1.00  0.00           H  
ATOM   1055 3HD2 LEU A  80      64.182  97.988  54.252  1.00  0.00           H  
ATOM   1056  N   LEU A  81      66.919  94.197  56.644  1.00  0.00           N  
ATOM   1057  CA  LEU A  81      66.118  93.314  57.429  1.00  0.00           C  
ATOM   1058  C   LEU A  81      66.083  93.451  58.912  1.00  0.00           C  
ATOM   1059  O   LEU A  81      65.141  93.008  59.556  1.00  0.00           O  
ATOM   1060  CB  LEU A  81      66.338  91.853  57.015  1.00  0.00           C  
ATOM   1061  CG  LEU A  81      65.853  91.604  55.574  1.00  0.00           C  
ATOM   1062  CD1 LEU A  81      66.151  90.128  55.254  1.00  0.00           C  
ATOM   1063  CD2 LEU A  81      64.388  91.979  55.319  1.00  0.00           C  
ATOM   1064  HN  LEU A  81      67.661  93.773  56.129  1.00  0.00           H  
ATOM   1065  HA  LEU A  81      65.088  93.553  57.208  1.00  0.00           H  
ATOM   1066  HB1 LEU A  81      65.766  91.241  57.741  1.00  0.00           H  
ATOM   1067  HB2 LEU A  81      67.419  91.595  57.044  1.00  0.00           H  
ATOM   1068  HG  LEU A  81      66.436  92.248  54.884  1.00  0.00           H  
ATOM   1069 1HD1 LEU A  81      67.245  89.954  55.166  1.00  0.00           H  
ATOM   1070 2HD1 LEU A  81      65.622  89.798  54.328  1.00  0.00           H  
ATOM   1071 3HD1 LEU A  81      65.736  89.480  56.052  1.00  0.00           H  
ATOM   1072 1HD2 LEU A  81      63.752  91.399  56.027  1.00  0.00           H  
ATOM   1073 2HD2 LEU A  81      64.120  91.731  54.272  1.00  0.00           H  
ATOM   1074 3HD2 LEU A  81      64.221  93.076  55.413  1.00  0.00           H  
ATOM   1075  N   THR A  82      66.966  94.247  59.544  1.00  0.00           N  
ATOM   1076  CA  THR A  82      66.923  94.602  60.921  1.00  0.00           C  
ATOM   1077  C   THR A  82      66.473  96.012  61.106  1.00  0.00           C  
ATOM   1078  O   THR A  82      66.624  96.542  62.203  1.00  0.00           O  
ATOM   1079  CB  THR A  82      68.199  94.347  61.676  1.00  0.00           C  
ATOM   1080  CG2 THR A  82      67.905  93.579  62.976  1.00  0.00           C  
ATOM   1081  OG1 THR A  82      69.086  93.530  60.927  1.00  0.00           O  
ATOM   1082  HN  THR A  82      67.726  94.603  58.992  1.00  0.00           H  
ATOM   1083  HA  THR A  82      66.155  94.031  61.420  1.00  0.00           H  
ATOM   1084  HB  THR A  82      68.799  95.265  61.861  1.00  0.00           H  
ATOM   1085  HG1 THR A  82      68.536  92.953  60.392  1.00  0.00           H  
ATOM   1086 1HG2 THR A  82      67.315  92.681  62.708  1.00  0.00           H  
ATOM   1087 2HG2 THR A  82      67.308  94.164  63.698  1.00  0.00           H  
ATOM   1088 3HG2 THR A  82      68.779  93.313  63.615  1.00  0.00           H  
ATOM   1089  N   VAL A  83      65.989  96.733  60.079  1.00  0.00           N  
ATOM   1090  CA  VAL A  83      65.458  98.056  60.198  1.00  0.00           C  
ATOM   1091  C   VAL A  83      64.246  98.165  61.066  1.00  0.00           C  
ATOM   1092  O   VAL A  83      64.176  99.195  61.731  1.00  0.00           O  
ATOM   1093  CB  VAL A  83      65.388  98.972  59.010  1.00  0.00           C  
ATOM   1094  CG1 VAL A  83      66.845  99.003  58.522  1.00  0.00           C  
ATOM   1095  CG2 VAL A  83      64.323  98.662  57.946  1.00  0.00           C  
ATOM   1096  HN  VAL A  83      65.943  96.339  59.166  1.00  0.00           H  
ATOM   1097  HA  VAL A  83      66.224  98.601  60.717  1.00  0.00           H  
ATOM   1098  HB  VAL A  83      65.194 100.011  59.332  1.00  0.00           H  
ATOM   1099 1HG1 VAL A  83      66.921  99.716  57.680  1.00  0.00           H  
ATOM   1100 2HG1 VAL A  83      67.488  99.370  59.357  1.00  0.00           H  
ATOM   1101 3HG1 VAL A  83      67.257  98.027  58.188  1.00  0.00           H  
ATOM   1102 1HG2 VAL A  83      63.301  98.876  58.317  1.00  0.00           H  
ATOM   1103 2HG2 VAL A  83      64.302  97.601  57.622  1.00  0.00           H  
ATOM   1104 3HG2 VAL A  83      64.497  99.255  57.022  1.00  0.00           H  
ATOM   1105  N   PRO A  84      63.337  97.244  61.200  1.00  0.00           N  
ATOM   1106  CA  PRO A  84      62.290  97.441  62.160  1.00  0.00           C  
ATOM   1107  C   PRO A  84      62.712  97.330  63.581  1.00  0.00           C  
ATOM   1108  O   PRO A  84      62.070  97.948  64.425  1.00  0.00           O  
ATOM   1109  CB  PRO A  84      61.306  96.313  61.882  1.00  0.00           C  
ATOM   1110  CG  PRO A  84      61.346  96.262  60.354  1.00  0.00           C  
ATOM   1111  CD  PRO A  84      62.868  96.360  60.138  1.00  0.00           C  
ATOM   1112  HA  PRO A  84      61.912  98.443  62.017  1.00  0.00           H  
ATOM   1113  HB1 PRO A  84      61.706  95.334  62.232  1.00  0.00           H  
ATOM   1114  HB2 PRO A  84      60.298  96.490  62.317  1.00  0.00           H  
ATOM   1115  HG1 PRO A  84      61.068  95.246  59.987  1.00  0.00           H  
ATOM   1116  HG2 PRO A  84      60.815  97.150  59.950  1.00  0.00           H  
ATOM   1117  HD1 PRO A  84      63.271  95.330  60.189  1.00  0.00           H  
ATOM   1118  HD2 PRO A  84      63.022  96.815  59.136  1.00  0.00           H  
ATOM   1119  N   PHE A  85      63.787  96.594  63.936  1.00  0.00           N  
ATOM   1120  CA  PHE A  85      64.243  96.633  65.295  1.00  0.00           C  
ATOM   1121  C   PHE A  85      65.087  97.822  65.559  1.00  0.00           C  
ATOM   1122  O   PHE A  85      65.237  98.309  66.678  1.00  0.00           O  
ATOM   1123  CB  PHE A  85      64.771  95.335  65.918  1.00  0.00           C  
ATOM   1124  CG  PHE A  85      63.892  94.925  67.048  1.00  0.00           C  
ATOM   1125  CD1 PHE A  85      64.127  95.389  68.322  1.00  0.00           C  
ATOM   1126  CD2 PHE A  85      62.781  94.137  66.807  1.00  0.00           C  
ATOM   1127  CE1 PHE A  85      63.255  95.109  69.343  1.00  0.00           C  
ATOM   1128  CE2 PHE A  85      61.839  94.012  67.800  1.00  0.00           C  
ATOM   1129  CZ  PHE A  85      62.104  94.389  69.100  1.00  0.00           C  
ATOM   1130  HN  PHE A  85      64.342  96.147  63.248  1.00  0.00           H  
ATOM   1131  HA  PHE A  85      63.364  96.913  65.870  1.00  0.00           H  
ATOM   1132  HB1 PHE A  85      65.793  95.389  66.351  1.00  0.00           H  
ATOM   1133  HB2 PHE A  85      64.860  94.468  65.230  1.00  0.00           H  
ATOM   1134  HD1 PHE A  85      64.992  96.017  68.475  1.00  0.00           H  
ATOM   1135  HD2 PHE A  85      62.573  93.832  65.791  1.00  0.00           H  
ATOM   1136  HE1 PHE A  85      63.468  95.576  70.287  1.00  0.00           H  
ATOM   1137  HE2 PHE A  85      60.962  93.423  67.615  1.00  0.00           H  
ATOM   1138  HZ  PHE A  85      61.328  94.206  69.823  1.00  0.00           H  
ATOM   1139  N   TRP A  86      65.665  98.443  64.508  1.00  0.00           N  
ATOM   1140  CA  TRP A  86      66.226  99.750  64.668  1.00  0.00           C  
ATOM   1141  C   TRP A  86      65.148 100.777  64.715  1.00  0.00           C  
ATOM   1142  O   TRP A  86      65.307 101.813  65.349  1.00  0.00           O  
ATOM   1143  CB  TRP A  86      67.305 100.169  63.652  1.00  0.00           C  
ATOM   1144  CG  TRP A  86      68.362 101.018  64.265  1.00  0.00           C  
ATOM   1145  CD1 TRP A  86      69.453 100.389  64.803  1.00  0.00           C  
ATOM   1146  CD2 TRP A  86      68.516 102.401  64.603  1.00  0.00           C  
ATOM   1147  CE2 TRP A  86      69.726 102.554  65.255  1.00  0.00           C  
ATOM   1148  CE3 TRP A  86      67.719 103.493  64.401  1.00  0.00           C  
ATOM   1149  NE1 TRP A  86      70.305 101.311  65.337  1.00  0.00           N  
ATOM   1150  CZ2 TRP A  86      70.181 103.775  65.621  1.00  0.00           C  
ATOM   1151  CZ3 TRP A  86      68.190 104.744  64.702  1.00  0.00           C  
ATOM   1152  CH2 TRP A  86      69.421 104.877  65.302  1.00  0.00           C  
ATOM   1153  HN  TRP A  86      65.623  98.114  63.571  1.00  0.00           H  
ATOM   1154  HA  TRP A  86      66.704  99.738  65.635  1.00  0.00           H  
ATOM   1155  HB1 TRP A  86      67.789  99.256  63.254  1.00  0.00           H  
ATOM   1156  HB2 TRP A  86      66.881 100.640  62.738  1.00  0.00           H  
ATOM   1157  HD1 TRP A  86      69.722  99.338  64.777  1.00  0.00           H  
ATOM   1158  HE1 TRP A  86      71.128 101.143  65.834  1.00  0.00           H  
ATOM   1159  HE3 TRP A  86      66.789 103.346  63.876  1.00  0.00           H  
ATOM   1160  HZ2 TRP A  86      71.142 103.956  66.090  1.00  0.00           H  
ATOM   1161  HZ3 TRP A  86      67.604 105.595  64.388  1.00  0.00           H  
ATOM   1162  HH2 TRP A  86      69.812 105.853  65.570  1.00  0.00           H  
ATOM   1163  N   ALA A  87      63.973 100.546  64.095  1.00  0.00           N  
ATOM   1164  CA  ALA A  87      62.744 101.249  64.308  1.00  0.00           C  
ATOM   1165  C   ALA A  87      62.277 101.080  65.718  1.00  0.00           C  
ATOM   1166  O   ALA A  87      61.870 102.025  66.389  1.00  0.00           O  
ATOM   1167  CB  ALA A  87      61.664 100.760  63.338  1.00  0.00           C  
ATOM   1168  HN  ALA A  87      63.923  99.815  63.418  1.00  0.00           H  
ATOM   1169  HA  ALA A  87      62.901 102.310  64.177  1.00  0.00           H  
ATOM   1170  HB1 ALA A  87      60.715 101.339  63.296  1.00  0.00           H  
ATOM   1171  HB2 ALA A  87      61.295  99.734  63.536  1.00  0.00           H  
ATOM   1172  HB3 ALA A  87      62.021 100.808  62.279  1.00  0.00           H  
ATOM   1173  N   HIS A  88      62.344  99.894  66.354  1.00  0.00           N  
ATOM   1174  CA  HIS A  88      61.953  99.607  67.694  1.00  0.00           C  
ATOM   1175  C   HIS A  88      62.961 100.017  68.716  1.00  0.00           C  
ATOM   1176  O   HIS A  88      62.542 100.033  69.867  1.00  0.00           O  
ATOM   1177  CB  HIS A  88      61.517  98.154  67.929  1.00  0.00           C  
ATOM   1178  CG  HIS A  88      60.061  97.908  67.687  1.00  0.00           C  
ATOM   1179  CD2 HIS A  88      59.554  97.226  66.621  1.00  0.00           C  
ATOM   1180  ND1 HIS A  88      59.101  98.225  68.620  1.00  0.00           N  
ATOM   1181  CE1 HIS A  88      57.979  97.775  68.083  1.00  0.00           C  
ATOM   1182  NE2 HIS A  88      58.205  97.117  66.905  1.00  0.00           N  
ATOM   1183  HN  HIS A  88      62.614  99.119  65.794  1.00  0.00           H  
ATOM   1184  HA  HIS A  88      61.078 100.191  67.968  1.00  0.00           H  
ATOM   1185  HB1 HIS A  88      62.114  97.512  67.231  1.00  0.00           H  
ATOM   1186  HB2 HIS A  88      61.710  97.818  68.962  1.00  0.00           H  
ATOM   1187  HD2 HIS A  88      60.076  96.849  65.750  1.00  0.00           H  
ATOM   1188  HE1 HIS A  88      56.963  97.924  68.449  1.00  0.00           H  
ATOM   1189  HE2 HIS A  88      57.514  96.715  66.308  1.00  0.00           H  
ATOM   1190  N   TYR A  89      64.220 100.414  68.431  1.00  0.00           N  
ATOM   1191  CA  TYR A  89      64.959 101.229  69.346  1.00  0.00           C  
ATOM   1192  C   TYR A  89      64.285 102.522  69.651  1.00  0.00           C  
ATOM   1193  O   TYR A  89      64.107 102.863  70.818  1.00  0.00           O  
ATOM   1194  CB  TYR A  89      66.428 101.496  68.982  1.00  0.00           C  
ATOM   1195  CG  TYR A  89      67.124 102.328  70.008  1.00  0.00           C  
ATOM   1196  CD1 TYR A  89      67.774 103.490  69.648  1.00  0.00           C  
ATOM   1197  CD2 TYR A  89      67.073 101.943  71.319  1.00  0.00           C  
ATOM   1198  CE1 TYR A  89      68.362 104.286  70.606  1.00  0.00           C  
ATOM   1199  CE2 TYR A  89      67.640 102.764  72.268  1.00  0.00           C  
ATOM   1200  CZ  TYR A  89      68.162 103.985  71.934  1.00  0.00           C  
ATOM   1201  OH  TYR A  89      68.540 104.875  72.964  1.00  0.00           O  
ATOM   1202  HN  TYR A  89      64.684 100.321  67.553  1.00  0.00           H  
ATOM   1203  HA  TYR A  89      64.980 100.718  70.297  1.00  0.00           H  
ATOM   1204  HB1 TYR A  89      66.919 100.495  68.952  1.00  0.00           H  
ATOM   1205  HB2 TYR A  89      66.621 101.863  67.952  1.00  0.00           H  
ATOM   1206  HD1 TYR A  89      67.910 103.785  68.619  1.00  0.00           H  
ATOM   1207  HD2 TYR A  89      66.639 101.029  71.704  1.00  0.00           H  
ATOM   1208  HE1 TYR A  89      68.877 105.224  70.435  1.00  0.00           H  
ATOM   1209  HE2 TYR A  89      67.588 102.527  73.327  1.00  0.00           H  
ATOM   1210  HH  TYR A  89      68.183 104.562  73.792  1.00  0.00           H  
ATOM   1211  N   ALA A  90      63.884 103.207  68.568  1.00  0.00           N  
ATOM   1212  CA  ALA A  90      63.232 104.475  68.600  1.00  0.00           C  
ATOM   1213  C   ALA A  90      61.857 104.401  69.175  1.00  0.00           C  
ATOM   1214  O   ALA A  90      61.587 105.174  70.097  1.00  0.00           O  
ATOM   1215  CB  ALA A  90      63.259 105.090  67.194  1.00  0.00           C  
ATOM   1216  HN  ALA A  90      63.948 102.782  67.668  1.00  0.00           H  
ATOM   1217  HA  ALA A  90      63.800 105.149  69.237  1.00  0.00           H  
ATOM   1218  HB1 ALA A  90      63.047 106.176  67.214  1.00  0.00           H  
ATOM   1219  HB2 ALA A  90      62.533 104.581  66.519  1.00  0.00           H  
ATOM   1220  HB3 ALA A  90      64.281 105.010  66.753  1.00  0.00           H  
ATOM   1221  N   ALA A  91      61.021 103.419  68.804  1.00  0.00           N  
ATOM   1222  CA  ALA A  91      59.768 103.270  69.482  1.00  0.00           C  
ATOM   1223  C   ALA A  91      59.847 102.805  70.898  1.00  0.00           C  
ATOM   1224  O   ALA A  91      59.247 103.412  71.780  1.00  0.00           O  
ATOM   1225  CB  ALA A  91      58.743 102.385  68.758  1.00  0.00           C  
ATOM   1226  HN  ALA A  91      61.249 102.855  68.011  1.00  0.00           H  
ATOM   1227  HA  ALA A  91      59.296 104.241  69.563  1.00  0.00           H  
ATOM   1228  HB1 ALA A  91      58.509 102.824  67.760  1.00  0.00           H  
ATOM   1229  HB2 ALA A  91      57.816 102.343  69.363  1.00  0.00           H  
ATOM   1230  HB3 ALA A  91      59.089 101.355  68.522  1.00  0.00           H  
ATOM   1231  N   ALA A  92      60.683 101.773  71.116  1.00  0.00           N  
ATOM   1232  CA  ALA A  92      60.844 101.092  72.359  1.00  0.00           C  
ATOM   1233  C   ALA A  92      62.276 101.029  72.775  1.00  0.00           C  
ATOM   1234  O   ALA A  92      62.797 101.986  73.356  1.00  0.00           O  
ATOM   1235  CB  ALA A  92      60.151  99.750  72.092  1.00  0.00           C  
ATOM   1236  HN  ALA A  92      61.143 101.273  70.379  1.00  0.00           H  
ATOM   1237  HA  ALA A  92      60.251 101.550  73.130  1.00  0.00           H  
ATOM   1238  HB1 ALA A  92      60.190  99.049  72.956  1.00  0.00           H  
ATOM   1239  HB2 ALA A  92      60.658  99.218  71.254  1.00  0.00           H  
ATOM   1240  HB3 ALA A  92      59.089  99.941  71.816  1.00  0.00           H  
ATOM   1241  N   GLN A  93      62.932  99.894  72.501  1.00  0.00           N  
ATOM   1242  CA  GLN A  93      64.241  99.521  72.951  1.00  0.00           C  
ATOM   1243  C   GLN A  93      64.895  98.512  72.065  1.00  0.00           C  
ATOM   1244  O   GLN A  93      64.248  97.953  71.185  1.00  0.00           O  
ATOM   1245  CB  GLN A  93      64.213  98.796  74.305  1.00  0.00           C  
ATOM   1246  CG  GLN A  93      63.582  99.543  75.492  1.00  0.00           C  
ATOM   1247  CD  GLN A  93      64.138  98.977  76.793  1.00  0.00           C  
ATOM   1248  NE2 GLN A  93      63.558  97.795  77.151  1.00  0.00           N  
ATOM   1249  OE1 GLN A  93      65.032  99.549  77.402  1.00  0.00           O  
ATOM   1250  HN  GLN A  93      62.535  99.266  71.847  1.00  0.00           H  
ATOM   1251  HA  GLN A  93      64.918 100.367  72.953  1.00  0.00           H  
ATOM   1252  HB1 GLN A  93      65.203  98.416  74.622  1.00  0.00           H  
ATOM   1253  HB2 GLN A  93      63.581  97.901  74.143  1.00  0.00           H  
ATOM   1254  HG1 GLN A  93      62.465  99.539  75.454  1.00  0.00           H  
ATOM   1255  HG2 GLN A  93      63.775 100.624  75.335  1.00  0.00           H  
ATOM   1256 1HE2 GLN A  93      62.990  97.331  76.478  1.00  0.00           H  
ATOM   1257 2HE2 GLN A  93      64.012  97.254  77.856  1.00  0.00           H  
ATOM   1258  N   TRP A  94      66.156  98.149  72.347  1.00  0.00           N  
ATOM   1259  CA  TRP A  94      66.730  96.998  71.730  1.00  0.00           C  
ATOM   1260  C   TRP A  94      66.690  95.777  72.587  1.00  0.00           C  
ATOM   1261  O   TRP A  94      67.547  95.658  73.458  1.00  0.00           O  
ATOM   1262  CB  TRP A  94      68.182  97.332  71.342  1.00  0.00           C  
ATOM   1263  CG  TRP A  94      68.728  96.304  70.414  1.00  0.00           C  
ATOM   1264  CD1 TRP A  94      69.398  95.203  70.871  1.00  0.00           C  
ATOM   1265  CD2 TRP A  94      68.571  96.198  68.996  1.00  0.00           C  
ATOM   1266  CE2 TRP A  94      69.176  95.005  68.651  1.00  0.00           C  
ATOM   1267  CE3 TRP A  94      67.999  96.997  68.050  1.00  0.00           C  
ATOM   1268  NE1 TRP A  94      69.611  94.388  69.796  1.00  0.00           N  
ATOM   1269  CZ2 TRP A  94      69.267  94.570  67.357  1.00  0.00           C  
ATOM   1270  CZ3 TRP A  94      68.204  96.632  66.741  1.00  0.00           C  
ATOM   1271  CH2 TRP A  94      68.735  95.415  66.404  1.00  0.00           C  
ATOM   1272  HN  TRP A  94      66.674  98.646  73.033  1.00  0.00           H  
ATOM   1273  HA  TRP A  94      66.240  96.784  70.789  1.00  0.00           H  
ATOM   1274  HB1 TRP A  94      68.811  97.373  72.261  1.00  0.00           H  
ATOM   1275  HB2 TRP A  94      68.290  98.301  70.809  1.00  0.00           H  
ATOM   1276  HD1 TRP A  94      69.482  94.936  71.909  1.00  0.00           H  
ATOM   1277  HE1 TRP A  94      70.150  93.570  69.851  1.00  0.00           H  
ATOM   1278  HE3 TRP A  94      67.545  97.951  68.270  1.00  0.00           H  
ATOM   1279  HZ2 TRP A  94      69.703  93.630  67.065  1.00  0.00           H  
ATOM   1280  HZ3 TRP A  94      67.965  97.296  65.918  1.00  0.00           H  
ATOM   1281  HH2 TRP A  94      68.889  95.140  65.374  1.00  0.00           H  
ATOM   1282  N   ASP A  95      65.737  94.864  72.371  1.00  0.00           N  
ATOM   1283  CA  ASP A  95      65.336  93.891  73.352  1.00  0.00           C  
ATOM   1284  C   ASP A  95      65.744  92.518  72.965  1.00  0.00           C  
ATOM   1285  O   ASP A  95      65.341  91.544  73.593  1.00  0.00           O  
ATOM   1286  CB  ASP A  95      63.827  94.074  73.585  1.00  0.00           C  
ATOM   1287  CG  ASP A  95      63.440  93.749  75.020  1.00  0.00           C  
ATOM   1288  OD1 ASP A  95      62.216  93.667  75.340  1.00  0.00           O  
ATOM   1289  OD2 ASP A  95      64.345  93.743  75.900  1.00  0.00           O1-
ATOM   1290  HN  ASP A  95      65.102  94.954  71.613  1.00  0.00           H  
ATOM   1291  HA  ASP A  95      65.840  94.051  74.294  1.00  0.00           H  
ATOM   1292  HB1 ASP A  95      63.210  93.438  72.920  1.00  0.00           H  
ATOM   1293  HB2 ASP A  95      63.620  95.130  73.315  1.00  0.00           H  
ATOM   1294  N   PHE A  96      66.589  92.344  71.929  1.00  0.00           N  
ATOM   1295  CA  PHE A  96      67.231  91.115  71.593  1.00  0.00           C  
ATOM   1296  C   PHE A  96      68.470  91.023  72.411  1.00  0.00           C  
ATOM   1297  O   PHE A  96      69.218  91.990  72.560  1.00  0.00           O  
ATOM   1298  CB  PHE A  96      67.674  90.950  70.130  1.00  0.00           C  
ATOM   1299  CG  PHE A  96      66.690  91.070  69.006  1.00  0.00           C  
ATOM   1300  CD1 PHE A  96      67.140  91.279  67.725  1.00  0.00           C  
ATOM   1301  CD2 PHE A  96      65.338  91.034  69.243  1.00  0.00           C  
ATOM   1302  CE1 PHE A  96      66.250  91.543  66.705  1.00  0.00           C  
ATOM   1303  CE2 PHE A  96      64.439  91.246  68.227  1.00  0.00           C  
ATOM   1304  CZ  PHE A  96      64.904  91.458  66.955  1.00  0.00           C  
ATOM   1305  HN  PHE A  96      66.893  93.138  71.403  1.00  0.00           H  
ATOM   1306  HA  PHE A  96      66.653  90.225  71.818  1.00  0.00           H  
ATOM   1307  HB1 PHE A  96      68.440  91.724  69.917  1.00  0.00           H  
ATOM   1308  HB2 PHE A  96      68.153  89.956  69.990  1.00  0.00           H  
ATOM   1309  HD1 PHE A  96      68.210  91.277  67.574  1.00  0.00           H  
ATOM   1310  HD2 PHE A  96      64.867  90.868  70.200  1.00  0.00           H  
ATOM   1311  HE1 PHE A  96      66.678  91.661  65.713  1.00  0.00           H  
ATOM   1312  HE2 PHE A  96      63.401  91.405  68.474  1.00  0.00           H  
ATOM   1313  HZ  PHE A  96      64.212  91.649  66.143  1.00  0.00           H  
ATOM   1314  N   GLY A  97      68.756  89.865  73.036  1.00  0.00           N  
ATOM   1315  CA  GLY A  97      69.897  89.635  73.872  1.00  0.00           C  
ATOM   1316  C   GLY A  97      71.172  89.970  73.186  1.00  0.00           C  
ATOM   1317  O   GLY A  97      71.202  89.998  71.955  1.00  0.00           O  
ATOM   1318  HN  GLY A  97      68.209  89.048  72.870  1.00  0.00           H  
ATOM   1319  HA1 GLY A  97      69.847  90.251  74.757  1.00  0.00           H  
ATOM   1320  HA2 GLY A  97      70.067  88.597  74.124  1.00  0.00           H  
ATOM   1321  N   ASN A  98      72.318  90.187  73.868  1.00  0.00           N  
ATOM   1322  CA  ASN A  98      73.420  90.826  73.227  1.00  0.00           C  
ATOM   1323  C   ASN A  98      74.396  89.959  72.533  1.00  0.00           C  
ATOM   1324  O   ASN A  98      75.374  90.345  71.889  1.00  0.00           O  
ATOM   1325  CB  ASN A  98      74.073  91.758  74.270  1.00  0.00           C  
ATOM   1326  CG  ASN A  98      75.021  91.084  75.245  1.00  0.00           C  
ATOM   1327  ND2 ASN A  98      76.226  90.618  74.817  1.00  0.00           N  
ATOM   1328  OD1 ASN A  98      74.709  91.098  76.438  1.00  0.00           O  
ATOM   1329  HN  ASN A  98      72.255  90.047  74.851  1.00  0.00           H  
ATOM   1330  HA  ASN A  98      73.057  91.479  72.445  1.00  0.00           H  
ATOM   1331  HB1 ASN A  98      74.560  92.613  73.774  1.00  0.00           H  
ATOM   1332  HB2 ASN A  98      73.276  92.219  74.897  1.00  0.00           H  
ATOM   1333 1HD2 ASN A  98      76.454  90.757  73.852  1.00  0.00           H  
ATOM   1334 2HD2 ASN A  98      76.808  90.133  75.466  1.00  0.00           H  
ATOM   1335  N   THR A  99      74.096  88.648  72.442  1.00  0.00           N  
ATOM   1336  CA  THR A  99      74.584  87.837  71.374  1.00  0.00           C  
ATOM   1337  C   THR A  99      74.161  88.351  70.045  1.00  0.00           C  
ATOM   1338  O   THR A  99      74.861  88.434  69.043  1.00  0.00           O  
ATOM   1339  CB  THR A  99      74.305  86.361  71.446  1.00  0.00           C  
ATOM   1340  CG2 THR A  99      75.254  85.740  72.487  1.00  0.00           C  
ATOM   1341  OG1 THR A  99      73.004  86.109  71.935  1.00  0.00           O  
ATOM   1342  HN  THR A  99      73.299  88.241  72.881  1.00  0.00           H  
ATOM   1343  HA  THR A  99      75.663  87.918  71.307  1.00  0.00           H  
ATOM   1344  HB  THR A  99      74.452  85.848  70.465  1.00  0.00           H  
ATOM   1345  HG1 THR A  99      72.869  85.180  71.703  1.00  0.00           H  
ATOM   1346 1HG2 THR A  99      75.054  84.648  72.625  1.00  0.00           H  
ATOM   1347 2HG2 THR A  99      76.328  85.863  72.217  1.00  0.00           H  
ATOM   1348 3HG2 THR A  99      75.104  86.153  73.497  1.00  0.00           H  
ATOM   1349  N   MET A 100      72.889  88.810  70.068  1.00  0.00           N  
ATOM   1350  CA  MET A 100      72.174  89.282  68.937  1.00  0.00           C  
ATOM   1351  C   MET A 100      71.680  90.683  69.066  1.00  0.00           C  
ATOM   1352  O   MET A 100      70.557  91.028  68.673  1.00  0.00           O  
ATOM   1353  CB  MET A 100      71.102  88.270  68.486  1.00  0.00           C  
ATOM   1354  CG  MET A 100      71.758  86.954  68.085  1.00  0.00           C  
ATOM   1355  SD  MET A 100      72.923  87.139  66.695  1.00  0.00           S  
ATOM   1356  CE  MET A 100      73.950  85.672  67.047  1.00  0.00           C  
ATOM   1357  HN  MET A 100      72.300  88.599  70.846  1.00  0.00           H  
ATOM   1358  HA  MET A 100      72.849  89.352  68.099  1.00  0.00           H  
ATOM   1359  HB1 MET A 100      70.632  88.577  67.528  1.00  0.00           H  
ATOM   1360  HB2 MET A 100      70.309  88.130  69.258  1.00  0.00           H  
ATOM   1361  HG1 MET A 100      72.360  86.490  68.903  1.00  0.00           H  
ATOM   1362  HG2 MET A 100      71.101  86.124  67.738  1.00  0.00           H  
ATOM   1363  HE1 MET A 100      74.305  85.701  68.102  1.00  0.00           H  
ATOM   1364  HE2 MET A 100      74.829  85.736  66.365  1.00  0.00           H  
ATOM   1365  HE3 MET A 100      73.387  84.735  66.892  1.00  0.00           H  
ATOM   1366  N   CYS A 101      72.628  91.585  69.364  1.00  0.00           N  
ATOM   1367  CA  CYS A 101      72.861  92.696  68.509  1.00  0.00           C  
ATOM   1368  C   CYS A 101      74.136  92.492  67.772  1.00  0.00           C  
ATOM   1369  O   CYS A 101      74.461  93.176  66.810  1.00  0.00           O  
ATOM   1370  CB  CYS A 101      73.076  94.062  69.205  1.00  0.00           C  
ATOM   1371  SG  CYS A 101      72.800  95.364  67.977  1.00  0.00           S  
ATOM   1372  HN  CYS A 101      73.271  91.432  70.116  1.00  0.00           H  
ATOM   1373  HA  CYS A 101      72.104  92.743  67.744  1.00  0.00           H  
ATOM   1374  HB1 CYS A 101      74.056  94.140  69.711  1.00  0.00           H  
ATOM   1375  HB2 CYS A 101      72.306  94.088  70.004  1.00  0.00           H  
ATOM   1376  N   GLN A 102      74.929  91.492  68.211  1.00  0.00           N  
ATOM   1377  CA  GLN A 102      76.271  91.339  67.747  1.00  0.00           C  
ATOM   1378  C   GLN A 102      76.513  91.041  66.310  1.00  0.00           C  
ATOM   1379  O   GLN A 102      77.161  91.774  65.547  1.00  0.00           O  
ATOM   1380  CB  GLN A 102      77.077  90.388  68.644  1.00  0.00           C  
ATOM   1381  CG  GLN A 102      78.489  90.922  68.889  1.00  0.00           C  
ATOM   1382  CD  GLN A 102      79.356  90.263  69.950  1.00  0.00           C  
ATOM   1383  NE2 GLN A 102      78.797  90.222  71.187  1.00  0.00           N  
ATOM   1384  OE1 GLN A 102      80.474  89.861  69.613  1.00  0.00           O  
ATOM   1385  HN  GLN A 102      74.594  90.917  68.955  1.00  0.00           H  
ATOM   1386  HA  GLN A 102      76.629  92.346  67.904  1.00  0.00           H  
ATOM   1387  HB1 GLN A 102      76.585  90.336  69.645  1.00  0.00           H  
ATOM   1388  HB2 GLN A 102      77.128  89.329  68.315  1.00  0.00           H  
ATOM   1389  HG1 GLN A 102      79.097  90.816  67.969  1.00  0.00           H  
ATOM   1390  HG2 GLN A 102      78.510  92.007  69.119  1.00  0.00           H  
ATOM   1391 1HE2 GLN A 102      79.434  89.986  71.926  1.00  0.00           H  
ATOM   1392 2HE2 GLN A 102      77.859  90.525  71.365  1.00  0.00           H  
ATOM   1393  N   LEU A 103      75.749  90.048  65.832  1.00  0.00           N  
ATOM   1394  CA  LEU A 103      75.753  89.670  64.451  1.00  0.00           C  
ATOM   1395  C   LEU A 103      74.637  90.364  63.739  1.00  0.00           C  
ATOM   1396  O   LEU A 103      74.442  90.146  62.545  1.00  0.00           O  
ATOM   1397  CB  LEU A 103      75.667  88.135  64.378  1.00  0.00           C  
ATOM   1398  CG  LEU A 103      76.049  87.568  62.999  1.00  0.00           C  
ATOM   1399  CD1 LEU A 103      76.203  86.044  63.128  1.00  0.00           C  
ATOM   1400  CD2 LEU A 103      77.330  88.134  62.378  1.00  0.00           C  
ATOM   1401  HN  LEU A 103      75.236  89.463  66.451  1.00  0.00           H  
ATOM   1402  HA  LEU A 103      76.699  89.958  64.009  1.00  0.00           H  
ATOM   1403  HB1 LEU A 103      76.324  87.741  65.177  1.00  0.00           H  
ATOM   1404  HB2 LEU A 103      74.631  87.847  64.658  1.00  0.00           H  
ATOM   1405  HG  LEU A 103      75.233  87.799  62.276  1.00  0.00           H  
ATOM   1406 1HD1 LEU A 103      75.178  85.683  63.351  1.00  0.00           H  
ATOM   1407 2HD1 LEU A 103      76.714  85.557  62.265  1.00  0.00           H  
ATOM   1408 3HD1 LEU A 103      76.854  85.731  63.972  1.00  0.00           H  
ATOM   1409 1HD2 LEU A 103      77.650  87.570  61.477  1.00  0.00           H  
ATOM   1410 2HD2 LEU A 103      78.164  88.023  63.111  1.00  0.00           H  
ATOM   1411 3HD2 LEU A 103      77.288  89.206  62.102  1.00  0.00           H  
ATOM   1412  N   LEU A 104      74.001  91.358  64.395  1.00  0.00           N  
ATOM   1413  CA  LEU A 104      73.182  92.278  63.662  1.00  0.00           C  
ATOM   1414  C   LEU A 104      73.921  93.538  63.408  1.00  0.00           C  
ATOM   1415  O   LEU A 104      73.647  94.266  62.452  1.00  0.00           O  
ATOM   1416  CB  LEU A 104      71.913  92.639  64.456  1.00  0.00           C  
ATOM   1417  CG  LEU A 104      70.900  91.481  64.546  1.00  0.00           C  
ATOM   1418  CD1 LEU A 104      71.276  90.386  65.550  1.00  0.00           C  
ATOM   1419  CD2 LEU A 104      70.541  90.827  63.206  1.00  0.00           C  
ATOM   1420  HN  LEU A 104      74.115  91.479  65.373  1.00  0.00           H  
ATOM   1421  HA  LEU A 104      72.948  91.874  62.685  1.00  0.00           H  
ATOM   1422  HB1 LEU A 104      72.126  93.104  65.441  1.00  0.00           H  
ATOM   1423  HB2 LEU A 104      71.381  93.407  63.851  1.00  0.00           H  
ATOM   1424  HG  LEU A 104      69.969  91.971  64.920  1.00  0.00           H  
ATOM   1425 1HD1 LEU A 104      71.929  89.632  65.077  1.00  0.00           H  
ATOM   1426 2HD1 LEU A 104      71.765  90.788  66.465  1.00  0.00           H  
ATOM   1427 3HD1 LEU A 104      70.367  89.829  65.869  1.00  0.00           H  
ATOM   1428 1HD2 LEU A 104      70.039  91.569  62.550  1.00  0.00           H  
ATOM   1429 2HD2 LEU A 104      69.778  90.056  63.416  1.00  0.00           H  
ATOM   1430 3HD2 LEU A 104      71.444  90.432  62.696  1.00  0.00           H  
ATOM   1431  N   THR A 105      75.036  93.760  64.122  1.00  0.00           N  
ATOM   1432  CA  THR A 105      76.010  94.741  63.757  1.00  0.00           C  
ATOM   1433  C   THR A 105      76.731  94.289  62.533  1.00  0.00           C  
ATOM   1434  O   THR A 105      76.923  95.007  61.558  1.00  0.00           O  
ATOM   1435  CB  THR A 105      77.077  95.019  64.785  1.00  0.00           C  
ATOM   1436  CG2 THR A 105      77.827  96.303  64.386  1.00  0.00           C  
ATOM   1437  OG1 THR A 105      76.356  95.324  65.969  1.00  0.00           O  
ATOM   1438  HN  THR A 105      75.173  93.233  64.964  1.00  0.00           H  
ATOM   1439  HA  THR A 105      75.510  95.668  63.541  1.00  0.00           H  
ATOM   1440  HB  THR A 105      77.749  94.160  64.991  1.00  0.00           H  
ATOM   1441  HG1 THR A 105      75.762  94.613  66.223  1.00  0.00           H  
ATOM   1442 1HG2 THR A 105      78.438  96.522  65.294  1.00  0.00           H  
ATOM   1443 2HG2 THR A 105      77.173  97.175  64.176  1.00  0.00           H  
ATOM   1444 3HG2 THR A 105      78.555  96.100  63.575  1.00  0.00           H  
ATOM   1445  N   GLY A 106      77.039  92.980  62.541  1.00  0.00           N  
ATOM   1446  CA  GLY A 106      77.539  92.208  61.448  1.00  0.00           C  
ATOM   1447  C   GLY A 106      76.582  92.015  60.326  1.00  0.00           C  
ATOM   1448  O   GLY A 106      76.936  91.360  59.347  1.00  0.00           O  
ATOM   1449  HN  GLY A 106      76.804  92.573  63.417  1.00  0.00           H  
ATOM   1450  HA1 GLY A 106      78.429  92.735  61.114  1.00  0.00           H  
ATOM   1451  HA2 GLY A 106      77.706  91.230  61.859  1.00  0.00           H  
ATOM   1452  N   LEU A 107      75.389  92.632  60.412  1.00  0.00           N  
ATOM   1453  CA  LEU A 107      74.435  92.647  59.353  1.00  0.00           C  
ATOM   1454  C   LEU A 107      74.133  94.034  58.875  1.00  0.00           C  
ATOM   1455  O   LEU A 107      74.133  94.237  57.663  1.00  0.00           O  
ATOM   1456  CB  LEU A 107      73.119  91.982  59.784  1.00  0.00           C  
ATOM   1457  CG  LEU A 107      72.116  91.757  58.649  1.00  0.00           C  
ATOM   1458  CD1 LEU A 107      70.888  90.963  59.142  1.00  0.00           C  
ATOM   1459  CD2 LEU A 107      72.732  91.140  57.384  1.00  0.00           C  
ATOM   1460  HN  LEU A 107      75.188  93.047  61.293  1.00  0.00           H  
ATOM   1461  HA  LEU A 107      74.901  92.142  58.526  1.00  0.00           H  
ATOM   1462  HB1 LEU A 107      73.359  90.987  60.240  1.00  0.00           H  
ATOM   1463  HB2 LEU A 107      72.564  92.536  60.566  1.00  0.00           H  
ATOM   1464  HG  LEU A 107      71.779  92.759  58.322  1.00  0.00           H  
ATOM   1465 1HD1 LEU A 107      71.302  89.959  59.362  1.00  0.00           H  
ATOM   1466 2HD1 LEU A 107      70.126  90.949  58.342  1.00  0.00           H  
ATOM   1467 3HD1 LEU A 107      70.452  91.321  60.098  1.00  0.00           H  
ATOM   1468 1HD2 LEU A 107      73.562  91.799  57.044  1.00  0.00           H  
ATOM   1469 2HD2 LEU A 107      73.099  90.100  57.560  1.00  0.00           H  
ATOM   1470 3HD2 LEU A 107      71.982  91.164  56.570  1.00  0.00           H  
ATOM   1471  N   TYR A 108      73.951  95.041  59.743  1.00  0.00           N  
ATOM   1472  CA  TYR A 108      73.946  96.422  59.370  1.00  0.00           C  
ATOM   1473  C   TYR A 108      75.137  96.909  58.612  1.00  0.00           C  
ATOM   1474  O   TYR A 108      75.106  97.505  57.534  1.00  0.00           O  
ATOM   1475  CB  TYR A 108      73.927  97.327  60.615  1.00  0.00           C  
ATOM   1476  CG  TYR A 108      72.680  97.346  61.433  1.00  0.00           C  
ATOM   1477  CD1 TYR A 108      72.715  97.451  62.811  1.00  0.00           C  
ATOM   1478  CD2 TYR A 108      71.484  97.312  60.752  1.00  0.00           C  
ATOM   1479  CE1 TYR A 108      71.536  97.399  63.508  1.00  0.00           C  
ATOM   1480  CE2 TYR A 108      70.308  97.319  61.463  1.00  0.00           C  
ATOM   1481  CZ  TYR A 108      70.339  97.342  62.837  1.00  0.00           C  
ATOM   1482  OH  TYR A 108      69.145  97.151  63.565  1.00  0.00           O  
ATOM   1483  HN  TYR A 108      73.813  94.821  60.706  1.00  0.00           H  
ATOM   1484  HA  TYR A 108      73.047  96.606  58.800  1.00  0.00           H  
ATOM   1485  HB1 TYR A 108      74.034  98.408  60.396  1.00  0.00           H  
ATOM   1486  HB2 TYR A 108      74.739  97.034  61.302  1.00  0.00           H  
ATOM   1487  HD1 TYR A 108      73.630  97.516  63.372  1.00  0.00           H  
ATOM   1488  HD2 TYR A 108      71.408  97.294  59.683  1.00  0.00           H  
ATOM   1489  HE1 TYR A 108      71.591  97.382  64.591  1.00  0.00           H  
ATOM   1490  HE2 TYR A 108      69.398  97.189  60.885  1.00  0.00           H  
ATOM   1491  HH  TYR A 108      68.458  96.830  62.973  1.00  0.00           H  
ATOM   1492  N   PHE A 109      76.331  96.668  59.162  1.00  0.00           N  
ATOM   1493  CA  PHE A 109      77.520  97.421  58.907  1.00  0.00           C  
ATOM   1494  C   PHE A 109      78.370  96.825  57.843  1.00  0.00           C  
ATOM   1495  O   PHE A 109      79.099  97.568  57.193  1.00  0.00           O  
ATOM   1496  CB  PHE A 109      78.332  97.503  60.211  1.00  0.00           C  
ATOM   1497  CG  PHE A 109      78.795  98.894  60.452  1.00  0.00           C  
ATOM   1498  CD1 PHE A 109      77.933  99.962  60.497  1.00  0.00           C  
ATOM   1499  CD2 PHE A 109      80.131  99.062  60.720  1.00  0.00           C  
ATOM   1500  CE1 PHE A 109      78.450 101.214  60.754  1.00  0.00           C  
ATOM   1501  CE2 PHE A 109      80.680 100.312  60.935  1.00  0.00           C  
ATOM   1502  CZ  PHE A 109      79.797 101.363  61.003  1.00  0.00           C  
ATOM   1503  HN  PHE A 109      76.430  96.064  59.953  1.00  0.00           H  
ATOM   1504  HA  PHE A 109      77.195  98.405  58.581  1.00  0.00           H  
ATOM   1505  HB1 PHE A 109      77.655  97.409  61.089  1.00  0.00           H  
ATOM   1506  HB2 PHE A 109      79.172  96.786  60.303  1.00  0.00           H  
ATOM   1507  HD1 PHE A 109      76.884  99.772  60.359  1.00  0.00           H  
ATOM   1508  HD2 PHE A 109      80.815  98.229  60.814  1.00  0.00           H  
ATOM   1509  HE1 PHE A 109      77.815 102.083  60.715  1.00  0.00           H  
ATOM   1510  HE2 PHE A 109      81.729 100.383  61.164  1.00  0.00           H  
ATOM   1511  HZ  PHE A 109      80.293 102.301  61.225  1.00  0.00           H  
ATOM   1512  N   ILE A 110      78.206  95.516  57.569  1.00  0.00           N  
ATOM   1513  CA  ILE A 110      78.615  94.870  56.355  1.00  0.00           C  
ATOM   1514  C   ILE A 110      77.842  95.311  55.159  1.00  0.00           C  
ATOM   1515  O   ILE A 110      78.438  95.566  54.115  1.00  0.00           O  
ATOM   1516  CB  ILE A 110      78.622  93.374  56.493  1.00  0.00           C  
ATOM   1517  CG1 ILE A 110      79.372  92.665  55.344  1.00  0.00           C  
ATOM   1518  CG2 ILE A 110      77.246  92.738  56.746  1.00  0.00           C  
ATOM   1519  CD  ILE A 110      78.455  92.006  54.323  1.00  0.00           C  
ATOM   1520  HN  ILE A 110      77.841  94.880  58.239  1.00  0.00           H  
ATOM   1521  HA  ILE A 110      79.619  95.197  56.135  1.00  0.00           H  
ATOM   1522  HB  ILE A 110      79.238  93.209  57.400  1.00  0.00           H  
ATOM   1523 1HG1 ILE A 110      79.975  93.460  54.863  1.00  0.00           H  
ATOM   1524 2HG1 ILE A 110      79.992  91.841  55.756  1.00  0.00           H  
ATOM   1525 1HG2 ILE A 110      77.406  91.638  56.823  1.00  0.00           H  
ATOM   1526 2HG2 ILE A 110      76.557  92.823  55.873  1.00  0.00           H  
ATOM   1527 3HG2 ILE A 110      76.801  93.157  57.668  1.00  0.00           H  
ATOM   1528  HD1 ILE A 110      78.996  91.833  53.365  1.00  0.00           H  
ATOM   1529  HD2 ILE A 110      77.568  92.640  54.080  1.00  0.00           H  
ATOM   1530  HD3 ILE A 110      78.053  91.032  54.669  1.00  0.00           H  
ATOM   1531  N   GLY A 111      76.512  95.504  55.247  1.00  0.00           N  
ATOM   1532  CA  GLY A 111      75.725  95.955  54.144  1.00  0.00           C  
ATOM   1533  C   GLY A 111      75.933  97.405  53.880  1.00  0.00           C  
ATOM   1534  O   GLY A 111      75.850  97.849  52.738  1.00  0.00           O  
ATOM   1535  HN  GLY A 111      76.099  95.304  56.132  1.00  0.00           H  
ATOM   1536  HA1 GLY A 111      75.954  95.456  53.216  1.00  0.00           H  
ATOM   1537  HA2 GLY A 111      74.681  95.860  54.410  1.00  0.00           H  
ATOM   1538  N   PHE A 112      76.101  98.205  54.944  1.00  0.00           N  
ATOM   1539  CA  PHE A 112      76.417  99.605  54.905  1.00  0.00           C  
ATOM   1540  C   PHE A 112      77.661  99.878  54.127  1.00  0.00           C  
ATOM   1541  O   PHE A 112      77.715 100.692  53.218  1.00  0.00           O  
ATOM   1542  CB  PHE A 112      76.642 100.175  56.315  1.00  0.00           C  
ATOM   1543  CG  PHE A 112      75.880 101.424  56.590  1.00  0.00           C  
ATOM   1544  CD1 PHE A 112      74.916 101.488  57.572  1.00  0.00           C  
ATOM   1545  CD2 PHE A 112      76.218 102.546  55.866  1.00  0.00           C  
ATOM   1546  CE1 PHE A 112      74.228 102.654  57.745  1.00  0.00           C  
ATOM   1547  CE2 PHE A 112      75.544 103.732  56.066  1.00  0.00           C  
ATOM   1548  CZ  PHE A 112      74.564 103.790  57.031  1.00  0.00           C  
ATOM   1549  HN  PHE A 112      76.078  97.813  55.861  1.00  0.00           H  
ATOM   1550  HA  PHE A 112      75.600 100.049  54.359  1.00  0.00           H  
ATOM   1551  HB1 PHE A 112      77.721 100.354  56.513  1.00  0.00           H  
ATOM   1552  HB2 PHE A 112      76.340  99.428  57.078  1.00  0.00           H  
ATOM   1553  HD1 PHE A 112      74.724 100.572  58.107  1.00  0.00           H  
ATOM   1554  HD2 PHE A 112      77.010 102.550  55.134  1.00  0.00           H  
ATOM   1555  HE1 PHE A 112      73.451 102.691  58.502  1.00  0.00           H  
ATOM   1556  HE2 PHE A 112      75.837 104.604  55.505  1.00  0.00           H  
ATOM   1557  HZ  PHE A 112      74.060 104.724  57.216  1.00  0.00           H  
ATOM   1558  N   PHE A 113      78.745  99.140  54.432  1.00  0.00           N  
ATOM   1559  CA  PHE A 113      79.967  99.317  53.723  1.00  0.00           C  
ATOM   1560  C   PHE A 113      80.002  98.707  52.355  1.00  0.00           C  
ATOM   1561  O   PHE A 113      80.661  99.240  51.465  1.00  0.00           O  
ATOM   1562  CB  PHE A 113      81.182  98.886  54.557  1.00  0.00           C  
ATOM   1563  CG  PHE A 113      81.566  99.762  55.698  1.00  0.00           C  
ATOM   1564  CD1 PHE A 113      82.686  99.411  56.424  1.00  0.00           C  
ATOM   1565  CD2 PHE A 113      80.898 100.912  56.033  1.00  0.00           C  
ATOM   1566  CE1 PHE A 113      83.140 100.237  57.422  1.00  0.00           C  
ATOM   1567  CE2 PHE A 113      81.351 101.717  57.052  1.00  0.00           C  
ATOM   1568  CZ  PHE A 113      82.445 101.362  57.802  1.00  0.00           C  
ATOM   1569  HN  PHE A 113      78.746  98.461  55.166  1.00  0.00           H  
ATOM   1570  HA  PHE A 113      80.142 100.373  53.539  1.00  0.00           H  
ATOM   1571  HB1 PHE A 113      82.101  98.954  53.931  1.00  0.00           H  
ATOM   1572  HB2 PHE A 113      81.118  97.861  54.969  1.00  0.00           H  
ATOM   1573  HD1 PHE A 113      83.257  98.578  56.045  1.00  0.00           H  
ATOM   1574  HD2 PHE A 113      80.039 101.273  55.475  1.00  0.00           H  
ATOM   1575  HE1 PHE A 113      83.987  99.859  57.983  1.00  0.00           H  
ATOM   1576  HE2 PHE A 113      80.919 102.689  57.230  1.00  0.00           H  
ATOM   1577  HZ  PHE A 113      82.913 101.982  58.552  1.00  0.00           H  
ATOM   1578  N   SER A 114      79.399  97.521  52.171  1.00  0.00           N  
ATOM   1579  CA  SER A 114      79.182  96.937  50.893  1.00  0.00           C  
ATOM   1580  C   SER A 114      78.404  97.714  49.886  1.00  0.00           C  
ATOM   1581  O   SER A 114      78.764  97.792  48.713  1.00  0.00           O  
ATOM   1582  CB  SER A 114      78.494  95.563  50.981  1.00  0.00           C  
ATOM   1583  OG  SER A 114      79.278  94.642  51.727  1.00  0.00           O  
ATOM   1584  HN  SER A 114      78.971  97.041  52.935  1.00  0.00           H  
ATOM   1585  HA  SER A 114      80.140  96.719  50.436  1.00  0.00           H  
ATOM   1586  HB1 SER A 114      78.260  95.066  50.011  1.00  0.00           H  
ATOM   1587  HB2 SER A 114      77.512  95.684  51.478  1.00  0.00           H  
ATOM   1588  HG1 SER A 114      79.169  94.863  52.656  1.00  0.00           H  
ATOM   1589  N   GLY A 115      77.367  98.424  50.355  1.00  0.00           N  
ATOM   1590  CA  GLY A 115      76.585  99.312  49.550  1.00  0.00           C  
ATOM   1591  C   GLY A 115      77.430 100.334  48.862  1.00  0.00           C  
ATOM   1592  O   GLY A 115      77.279 100.562  47.659  1.00  0.00           O  
ATOM   1593  HN  GLY A 115      77.059  98.403  51.297  1.00  0.00           H  
ATOM   1594  HA1 GLY A 115      76.185  98.748  48.730  1.00  0.00           H  
ATOM   1595  HA2 GLY A 115      75.907  99.810  50.224  1.00  0.00           H  
ATOM   1596  N   ILE A 116      78.366 100.966  49.591  1.00  0.00           N  
ATOM   1597  CA  ILE A 116      79.267 101.919  49.014  1.00  0.00           C  
ATOM   1598  C   ILE A 116      80.304 101.290  48.146  1.00  0.00           C  
ATOM   1599  O   ILE A 116      80.778 101.892  47.187  1.00  0.00           O  
ATOM   1600  CB  ILE A 116      79.887 102.779  50.075  1.00  0.00           C  
ATOM   1601  CG1 ILE A 116      79.798 104.256  49.653  1.00  0.00           C  
ATOM   1602  CG2 ILE A 116      81.346 102.444  50.439  1.00  0.00           C  
ATOM   1603  CD  ILE A 116      80.461 104.671  48.339  1.00  0.00           C  
ATOM   1604  HN  ILE A 116      78.512 100.819  50.565  1.00  0.00           H  
ATOM   1605  HA  ILE A 116      78.686 102.627  48.437  1.00  0.00           H  
ATOM   1606  HB  ILE A 116      79.366 102.610  51.037  1.00  0.00           H  
ATOM   1607 1HG1 ILE A 116      78.723 104.494  49.485  1.00  0.00           H  
ATOM   1608 2HG1 ILE A 116      80.293 104.840  50.455  1.00  0.00           H  
ATOM   1609 1HG2 ILE A 116      81.379 101.439  50.912  1.00  0.00           H  
ATOM   1610 2HG2 ILE A 116      81.670 103.171  51.224  1.00  0.00           H  
ATOM   1611 3HG2 ILE A 116      82.065 102.528  49.599  1.00  0.00           H  
ATOM   1612  HD1 ILE A 116      80.645 105.767  48.344  1.00  0.00           H  
ATOM   1613  HD2 ILE A 116      79.816 104.453  47.453  1.00  0.00           H  
ATOM   1614  HD3 ILE A 116      81.361 104.068  48.126  1.00  0.00           H  
ATOM   1615  N   PHE A 117      80.775 100.054  48.418  1.00  0.00           N  
ATOM   1616  CA  PHE A 117      81.793  99.467  47.601  1.00  0.00           C  
ATOM   1617  C   PHE A 117      81.335  98.779  46.362  1.00  0.00           C  
ATOM   1618  O   PHE A 117      82.070  98.577  45.389  1.00  0.00           O  
ATOM   1619  CB  PHE A 117      82.776  98.595  48.397  1.00  0.00           C  
ATOM   1620  CG  PHE A 117      84.102  99.262  48.518  1.00  0.00           C  
ATOM   1621  CD1 PHE A 117      84.302 100.292  49.403  1.00  0.00           C  
ATOM   1622  CD2 PHE A 117      85.008  99.051  47.502  1.00  0.00           C  
ATOM   1623  CE1 PHE A 117      85.365 101.140  49.271  1.00  0.00           C  
ATOM   1624  CE2 PHE A 117      86.101  99.886  47.419  1.00  0.00           C  
ATOM   1625  CZ  PHE A 117      86.262 100.971  48.242  1.00  0.00           C  
ATOM   1626  HN  PHE A 117      80.514  99.626  49.277  1.00  0.00           H  
ATOM   1627  HA  PHE A 117      82.425 100.262  47.258  1.00  0.00           H  
ATOM   1628  HB1 PHE A 117      82.493  98.383  49.452  1.00  0.00           H  
ATOM   1629  HB2 PHE A 117      83.019  97.582  47.987  1.00  0.00           H  
ATOM   1630  HD1 PHE A 117      83.494 100.508  50.099  1.00  0.00           H  
ATOM   1631  HD2 PHE A 117      84.876  98.270  46.765  1.00  0.00           H  
ATOM   1632  HE1 PHE A 117      85.498 101.982  49.932  1.00  0.00           H  
ATOM   1633  HE2 PHE A 117      86.758  99.666  46.585  1.00  0.00           H  
ATOM   1634  HZ  PHE A 117      87.042 101.708  48.102  1.00  0.00           H  
ATOM   1635  N   PHE A 118      80.024  98.513  46.199  1.00  0.00           N  
ATOM   1636  CA  PHE A 118      79.615  98.037  44.911  1.00  0.00           C  
ATOM   1637  C   PHE A 118      79.176  99.155  44.040  1.00  0.00           C  
ATOM   1638  O   PHE A 118      79.255  99.034  42.816  1.00  0.00           O  
ATOM   1639  CB  PHE A 118      78.393  97.096  44.921  1.00  0.00           C  
ATOM   1640  CG  PHE A 118      78.602  95.865  45.717  1.00  0.00           C  
ATOM   1641  CD1 PHE A 118      79.843  95.439  46.158  1.00  0.00           C  
ATOM   1642  CD2 PHE A 118      77.470  95.261  46.210  1.00  0.00           C  
ATOM   1643  CE1 PHE A 118      79.903  94.520  47.175  1.00  0.00           C  
ATOM   1644  CE2 PHE A 118      77.550  94.315  47.208  1.00  0.00           C  
ATOM   1645  CZ  PHE A 118      78.771  93.916  47.678  1.00  0.00           C  
ATOM   1646  HN  PHE A 118      79.402  98.419  46.973  1.00  0.00           H  
ATOM   1647  HA  PHE A 118      80.410  97.509  44.399  1.00  0.00           H  
ATOM   1648  HB1 PHE A 118      77.455  97.596  45.256  1.00  0.00           H  
ATOM   1649  HB2 PHE A 118      78.236  96.722  43.895  1.00  0.00           H  
ATOM   1650  HD1 PHE A 118      80.799  95.863  45.886  1.00  0.00           H  
ATOM   1651  HD2 PHE A 118      76.522  95.672  45.877  1.00  0.00           H  
ATOM   1652  HE1 PHE A 118      80.873  94.323  47.612  1.00  0.00           H  
ATOM   1653  HE2 PHE A 118      76.625  93.914  47.606  1.00  0.00           H  
ATOM   1654  HZ  PHE A 118      78.854  93.247  48.524  1.00  0.00           H  
ATOM   1655  N   ILE A 119      78.703 100.282  44.613  1.00  0.00           N  
ATOM   1656  CA  ILE A 119      78.354 101.440  43.862  1.00  0.00           C  
ATOM   1657  C   ILE A 119      79.555 102.067  43.223  1.00  0.00           C  
ATOM   1658  O   ILE A 119      79.526 102.301  42.021  1.00  0.00           O  
ATOM   1659  CB  ILE A 119      77.471 102.417  44.581  1.00  0.00           C  
ATOM   1660  CG1 ILE A 119      77.010 103.524  43.622  1.00  0.00           C  
ATOM   1661  CG2 ILE A 119      78.209 103.063  45.758  1.00  0.00           C  
ATOM   1662  CD  ILE A 119      76.027 104.454  44.321  1.00  0.00           C  
ATOM   1663  HN  ILE A 119      78.568 100.289  45.598  1.00  0.00           H  
ATOM   1664  HA  ILE A 119      77.744 101.125  43.031  1.00  0.00           H  
ATOM   1665  HB  ILE A 119      76.535 101.891  44.889  1.00  0.00           H  
ATOM   1666 1HG1 ILE A 119      77.857 104.102  43.196  1.00  0.00           H  
ATOM   1667 2HG1 ILE A 119      76.466 103.090  42.745  1.00  0.00           H  
ATOM   1668 1HG2 ILE A 119      78.584 102.248  46.430  1.00  0.00           H  
ATOM   1669 2HG2 ILE A 119      77.471 103.679  46.309  1.00  0.00           H  
ATOM   1670 3HG2 ILE A 119      79.065 103.653  45.372  1.00  0.00           H  
ATOM   1671  HD1 ILE A 119      75.758 105.271  43.620  1.00  0.00           H  
ATOM   1672  HD2 ILE A 119      75.112 103.921  44.669  1.00  0.00           H  
ATOM   1673  HD3 ILE A 119      76.555 104.977  45.154  1.00  0.00           H  
ATOM   1674  N   ILE A 120      80.678 102.189  43.954  1.00  0.00           N  
ATOM   1675  CA  ILE A 120      81.921 102.672  43.422  1.00  0.00           C  
ATOM   1676  C   ILE A 120      82.521 101.712  42.466  1.00  0.00           C  
ATOM   1677  O   ILE A 120      83.281 102.123  41.587  1.00  0.00           O  
ATOM   1678  CB  ILE A 120      82.883 103.002  44.525  1.00  0.00           C  
ATOM   1679  CG1 ILE A 120      84.121 103.791  44.041  1.00  0.00           C  
ATOM   1680  CG2 ILE A 120      83.390 101.756  45.266  1.00  0.00           C  
ATOM   1681  CD  ILE A 120      83.798 105.102  43.319  1.00  0.00           C  
ATOM   1682  HN  ILE A 120      80.584 102.039  44.930  1.00  0.00           H  
ATOM   1683  HA  ILE A 120      81.631 103.573  42.898  1.00  0.00           H  
ATOM   1684  HB  ILE A 120      82.389 103.656  45.273  1.00  0.00           H  
ATOM   1685 1HG1 ILE A 120      84.762 104.021  44.915  1.00  0.00           H  
ATOM   1686 2HG1 ILE A 120      84.771 103.193  43.376  1.00  0.00           H  
ATOM   1687 1HG2 ILE A 120      82.516 101.077  45.420  1.00  0.00           H  
ATOM   1688 2HG2 ILE A 120      84.156 101.245  44.646  1.00  0.00           H  
ATOM   1689 3HG2 ILE A 120      83.862 102.033  46.234  1.00  0.00           H  
ATOM   1690  HD1 ILE A 120      83.316 104.866  42.340  1.00  0.00           H  
ATOM   1691  HD2 ILE A 120      83.045 105.693  43.872  1.00  0.00           H  
ATOM   1692  HD3 ILE A 120      84.717 105.720  43.186  1.00  0.00           H  
ATOM   1693  N   LEU A 121      82.054 100.450  42.456  1.00  0.00           N  
ATOM   1694  CA  LEU A 121      82.420  99.519  41.426  1.00  0.00           C  
ATOM   1695  C   LEU A 121      81.504  99.507  40.257  1.00  0.00           C  
ATOM   1696  O   LEU A 121      81.889  98.960  39.229  1.00  0.00           O  
ATOM   1697  CB  LEU A 121      82.606  98.144  42.086  1.00  0.00           C  
ATOM   1698  CG  LEU A 121      84.056  97.723  42.387  1.00  0.00           C  
ATOM   1699  CD1 LEU A 121      84.071  96.583  43.413  1.00  0.00           C  
ATOM   1700  CD2 LEU A 121      84.925  98.900  42.871  1.00  0.00           C  
ATOM   1701  HN  LEU A 121      81.509 100.103  43.222  1.00  0.00           H  
ATOM   1702  HA  LEU A 121      83.345  99.793  40.947  1.00  0.00           H  
ATOM   1703  HB1 LEU A 121      82.195  97.305  41.486  1.00  0.00           H  
ATOM   1704  HB2 LEU A 121      82.069  98.116  43.057  1.00  0.00           H  
ATOM   1705  HG  LEU A 121      84.516  97.250  41.486  1.00  0.00           H  
ATOM   1706 1HD1 LEU A 121      83.482  95.729  43.023  1.00  0.00           H  
ATOM   1707 2HD1 LEU A 121      83.633  96.840  44.398  1.00  0.00           H  
ATOM   1708 3HD1 LEU A 121      85.138  96.329  43.594  1.00  0.00           H  
ATOM   1709 1HD2 LEU A 121      85.058  99.680  42.089  1.00  0.00           H  
ATOM   1710 2HD2 LEU A 121      84.446  99.382  43.742  1.00  0.00           H  
ATOM   1711 3HD2 LEU A 121      85.950  98.560  43.111  1.00  0.00           H  
ATOM   1712  N   LEU A 122      80.375 100.250  40.238  1.00  0.00           N  
ATOM   1713  CA  LEU A 122      79.735 100.567  39.000  1.00  0.00           C  
ATOM   1714  C   LEU A 122      80.489 101.702  38.381  1.00  0.00           C  
ATOM   1715  O   LEU A 122      80.670 101.780  37.172  1.00  0.00           O  
ATOM   1716  CB  LEU A 122      78.252 100.909  39.131  1.00  0.00           C  
ATOM   1717  CG  LEU A 122      77.436  99.609  38.972  1.00  0.00           C  
ATOM   1718  CD1 LEU A 122      75.942  99.793  38.651  1.00  0.00           C  
ATOM   1719  CD2 LEU A 122      77.586  98.669  40.185  1.00  0.00           C  
ATOM   1720  HN  LEU A 122      80.009 100.611  41.097  1.00  0.00           H  
ATOM   1721  HA  LEU A 122      79.884  99.777  38.281  1.00  0.00           H  
ATOM   1722  HB1 LEU A 122      77.928 101.552  38.285  1.00  0.00           H  
ATOM   1723  HB2 LEU A 122      77.982 101.435  40.080  1.00  0.00           H  
ATOM   1724  HG  LEU A 122      77.897  99.080  38.116  1.00  0.00           H  
ATOM   1725 1HD1 LEU A 122      75.468 100.382  39.464  1.00  0.00           H  
ATOM   1726 2HD1 LEU A 122      75.867 100.350  37.691  1.00  0.00           H  
ATOM   1727 3HD1 LEU A 122      75.377  98.847  38.598  1.00  0.00           H  
ATOM   1728 1HD2 LEU A 122      77.205  99.211  41.083  1.00  0.00           H  
ATOM   1729 2HD2 LEU A 122      76.935  97.779  40.054  1.00  0.00           H  
ATOM   1730 3HD2 LEU A 122      78.619  98.278  40.247  1.00  0.00           H  
ATOM   1731  N   THR A 123      81.164 102.553  39.177  1.00  0.00           N  
ATOM   1732  CA  THR A 123      82.155 103.491  38.735  1.00  0.00           C  
ATOM   1733  C   THR A 123      83.386 102.850  38.184  1.00  0.00           C  
ATOM   1734  O   THR A 123      83.981 103.253  37.179  1.00  0.00           O  
ATOM   1735  CB  THR A 123      82.602 104.533  39.717  1.00  0.00           C  
ATOM   1736  CG2 THR A 123      82.842 105.921  39.103  1.00  0.00           C  
ATOM   1737  OG1 THR A 123      81.563 104.723  40.666  1.00  0.00           O  
ATOM   1738  HN  THR A 123      81.084 102.479  40.166  1.00  0.00           H  
ATOM   1739  HA  THR A 123      81.706 104.064  37.936  1.00  0.00           H  
ATOM   1740  HB  THR A 123      83.515 104.257  40.285  1.00  0.00           H  
ATOM   1741  HG1 THR A 123      80.756 104.713  40.152  1.00  0.00           H  
ATOM   1742 1HG2 THR A 123      83.667 105.810  38.368  1.00  0.00           H  
ATOM   1743 2HG2 THR A 123      81.994 106.356  38.529  1.00  0.00           H  
ATOM   1744 3HG2 THR A 123      83.246 106.648  39.830  1.00  0.00           H  
ATOM   1745  N   ILE A 124      83.914 101.760  38.752  1.00  0.00           N  
ATOM   1746  CA  ILE A 124      84.964 101.045  38.113  1.00  0.00           C  
ATOM   1747  C   ILE A 124      84.682 100.301  36.843  1.00  0.00           C  
ATOM   1748  O   ILE A 124      85.525 100.359  35.943  1.00  0.00           O  
ATOM   1749  CB  ILE A 124      85.806 100.188  39.010  1.00  0.00           C  
ATOM   1750  CG1 ILE A 124      87.264 100.294  38.538  1.00  0.00           C  
ATOM   1751  CG2 ILE A 124      85.269  98.750  39.141  1.00  0.00           C  
ATOM   1752  CD  ILE A 124      88.249  99.359  39.226  1.00  0.00           C  
ATOM   1753  HN  ILE A 124      83.571 101.446  39.640  1.00  0.00           H  
ATOM   1754  HA  ILE A 124      85.638 101.796  37.739  1.00  0.00           H  
ATOM   1755  HB  ILE A 124      85.744 100.550  40.055  1.00  0.00           H  
ATOM   1756 1HG1 ILE A 124      87.605 101.351  38.633  1.00  0.00           H  
ATOM   1757 2HG1 ILE A 124      87.308 100.093  37.442  1.00  0.00           H  
ATOM   1758 1HG2 ILE A 124      85.830  98.186  39.918  1.00  0.00           H  
ATOM   1759 2HG2 ILE A 124      84.208  98.720  39.453  1.00  0.00           H  
ATOM   1760 3HG2 ILE A 124      85.264  98.280  38.129  1.00  0.00           H  
ATOM   1761  HD1 ILE A 124      88.322  98.361  38.740  1.00  0.00           H  
ATOM   1762  HD2 ILE A 124      87.923  99.136  40.266  1.00  0.00           H  
ATOM   1763  HD3 ILE A 124      89.250  99.852  39.268  1.00  0.00           H  
ATOM   1764  N   ASP A 125      83.446  99.818  36.650  1.00  0.00           N  
ATOM   1765  CA  ASP A 125      83.010  99.259  35.410  1.00  0.00           C  
ATOM   1766  C   ASP A 125      83.058 100.333  34.381  1.00  0.00           C  
ATOM   1767  O   ASP A 125      83.574 100.167  33.273  1.00  0.00           O  
ATOM   1768  CB  ASP A 125      81.603  98.658  35.502  1.00  0.00           C  
ATOM   1769  CG  ASP A 125      80.946  98.240  34.199  1.00  0.00           C  
ATOM   1770  OD1 ASP A 125      81.218  97.173  33.579  1.00  0.00           O  
ATOM   1771  OD2 ASP A 125      80.220  99.145  33.701  1.00  0.00           O1-
ATOM   1772  HN  ASP A 125      82.840  99.823  37.445  1.00  0.00           H  
ATOM   1773  HA  ASP A 125      83.777  98.542  35.145  1.00  0.00           H  
ATOM   1774  HB1 ASP A 125      80.966  99.417  36.003  1.00  0.00           H  
ATOM   1775  HB2 ASP A 125      81.594  97.831  36.257  1.00  0.00           H  
ATOM   1776  N   ARG A 126      82.592 101.540  34.755  1.00  0.00           N  
ATOM   1777  CA  ARG A 126      82.562 102.685  33.888  1.00  0.00           C  
ATOM   1778  C   ARG A 126      83.898 103.326  33.760  1.00  0.00           C  
ATOM   1779  O   ARG A 126      84.066 104.152  32.860  1.00  0.00           O  
ATOM   1780  CB  ARG A 126      81.482 103.727  34.226  1.00  0.00           C  
ATOM   1781  CG  ARG A 126      80.050 103.299  33.884  1.00  0.00           C  
ATOM   1782  CD  ARG A 126      79.794 103.059  32.395  1.00  0.00           C  
ATOM   1783  NE  ARG A 126      79.985 101.595  32.193  1.00  0.00           N  
ATOM   1784  CZ  ARG A 126      79.670 100.924  31.042  1.00  0.00           C  
ATOM   1785  NH1 ARG A 126      80.195  99.669  30.858  1.00  0.00           N1+
ATOM   1786  NH2 ARG A 126      78.789 101.383  30.105  1.00  0.00           N  
ATOM   1787  HN  ARG A 126      82.309 101.728  35.691  1.00  0.00           H  
ATOM   1788  HA  ARG A 126      82.301 102.332  32.901  1.00  0.00           H  
ATOM   1789  HB1 ARG A 126      81.533 104.006  35.297  1.00  0.00           H  
ATOM   1790  HB2 ARG A 126      81.704 104.671  33.696  1.00  0.00           H  
ATOM   1791  HG1 ARG A 126      79.306 104.029  34.266  1.00  0.00           H  
ATOM   1792  HG2 ARG A 126      79.893 102.396  34.517  1.00  0.00           H  
ATOM   1793  HD1 ARG A 126      80.501 103.562  31.714  1.00  0.00           H  
ATOM   1794  HD2 ARG A 126      78.778 103.382  32.073  1.00  0.00           H  
ATOM   1795  HE  ARG A 126      80.353 101.029  32.928  1.00  0.00           H  
ATOM   1796 1HH1 ARG A 126      80.702  99.392  31.660  1.00  0.00           H  
ATOM   1797 2HH1 ARG A 126      80.417  99.422  29.910  1.00  0.00           H  
ATOM   1798 1HH2 ARG A 126      78.191 102.125  30.384  1.00  0.00           H  
ATOM   1799 2HH2 ARG A 126      78.453 100.643  29.535  1.00  0.00           H  
ATOM   1800  N   TYR A 127      84.901 103.139  34.635  1.00  0.00           N  
ATOM   1801  CA  TYR A 127      86.230 103.606  34.408  1.00  0.00           C  
ATOM   1802  C   TYR A 127      86.807 102.827  33.270  1.00  0.00           C  
ATOM   1803  O   TYR A 127      87.455 103.416  32.407  1.00  0.00           O  
ATOM   1804  CB  TYR A 127      87.123 103.558  35.655  1.00  0.00           C  
ATOM   1805  CG  TYR A 127      88.410 104.228  35.317  1.00  0.00           C  
ATOM   1806  CD1 TYR A 127      89.624 103.596  35.402  1.00  0.00           C  
ATOM   1807  CD2 TYR A 127      88.436 105.499  34.778  1.00  0.00           C  
ATOM   1808  CE1 TYR A 127      90.784 104.203  34.977  1.00  0.00           C  
ATOM   1809  CE2 TYR A 127      89.572 106.090  34.298  1.00  0.00           C  
ATOM   1810  CZ  TYR A 127      90.791 105.478  34.481  1.00  0.00           C  
ATOM   1811  OH  TYR A 127      92.047 105.991  34.067  1.00  0.00           O  
ATOM   1812  HN  TYR A 127      84.641 102.749  35.521  1.00  0.00           H  
ATOM   1813  HA  TYR A 127      86.113 104.637  34.092  1.00  0.00           H  
ATOM   1814  HB1 TYR A 127      86.731 104.140  36.521  1.00  0.00           H  
ATOM   1815  HB2 TYR A 127      87.273 102.504  35.950  1.00  0.00           H  
ATOM   1816  HD1 TYR A 127      89.706 102.630  35.877  1.00  0.00           H  
ATOM   1817  HD2 TYR A 127      87.533 106.066  34.602  1.00  0.00           H  
ATOM   1818  HE1 TYR A 127      91.739 103.685  35.055  1.00  0.00           H  
ATOM   1819  HE2 TYR A 127      89.534 107.049  33.808  1.00  0.00           H  
ATOM   1820  HH  TYR A 127      92.032 106.941  34.078  1.00  0.00           H  
ATOM   1821  N   LEU A 128      86.666 101.497  33.319  1.00  0.00           N  
ATOM   1822  CA  LEU A 128      87.246 100.619  32.348  1.00  0.00           C  
ATOM   1823  C   LEU A 128      86.631 100.813  31.006  1.00  0.00           C  
ATOM   1824  O   LEU A 128      87.316 100.835  29.981  1.00  0.00           O  
ATOM   1825  CB  LEU A 128      87.125  99.147  32.776  1.00  0.00           C  
ATOM   1826  CG  LEU A 128      88.316  98.290  32.296  1.00  0.00           C  
ATOM   1827  CD1 LEU A 128      88.169  96.772  32.520  1.00  0.00           C  
ATOM   1828  CD2 LEU A 128      89.603  98.788  32.956  1.00  0.00           C  
ATOM   1829  HN  LEU A 128      86.125 101.048  34.031  1.00  0.00           H  
ATOM   1830  HA  LEU A 128      88.281 100.928  32.328  1.00  0.00           H  
ATOM   1831  HB1 LEU A 128      87.139  99.086  33.877  1.00  0.00           H  
ATOM   1832  HB2 LEU A 128      86.160  98.732  32.415  1.00  0.00           H  
ATOM   1833  HG  LEU A 128      88.453  98.459  31.205  1.00  0.00           H  
ATOM   1834 1HD1 LEU A 128      88.170  96.614  33.618  1.00  0.00           H  
ATOM   1835 2HD1 LEU A 128      87.257  96.330  32.086  1.00  0.00           H  
ATOM   1836 3HD1 LEU A 128      89.071  96.274  32.118  1.00  0.00           H  
ATOM   1837 1HD2 LEU A 128      89.786  99.812  32.564  1.00  0.00           H  
ATOM   1838 2HD2 LEU A 128      89.351  98.847  34.041  1.00  0.00           H  
ATOM   1839 3HD2 LEU A 128      90.450  98.100  32.745  1.00  0.00           H  
ATOM   1840  N   ALA A 129      85.302 100.995  31.015  1.00  0.00           N  
ATOM   1841  CA  ALA A 129      84.519 100.990  29.812  1.00  0.00           C  
ATOM   1842  C   ALA A 129      84.396 102.314  29.144  1.00  0.00           C  
ATOM   1843  O   ALA A 129      83.803 102.359  28.063  1.00  0.00           O  
ATOM   1844  CB  ALA A 129      83.093 100.497  30.099  1.00  0.00           C  
ATOM   1845  HN  ALA A 129      84.741 100.976  31.837  1.00  0.00           H  
ATOM   1846  HA  ALA A 129      84.878 100.271  29.091  1.00  0.00           H  
ATOM   1847  HB1 ALA A 129      82.468 100.536  29.183  1.00  0.00           H  
ATOM   1848  HB2 ALA A 129      82.530 101.154  30.804  1.00  0.00           H  
ATOM   1849  HB3 ALA A 129      83.059  99.448  30.461  1.00  0.00           H  
ATOM   1850  N   VAL A 130      84.966 103.410  29.658  1.00  0.00           N  
ATOM   1851  CA  VAL A 130      85.169 104.583  28.861  1.00  0.00           C  
ATOM   1852  C   VAL A 130      86.613 104.789  28.545  1.00  0.00           C  
ATOM   1853  O   VAL A 130      86.937 104.996  27.375  1.00  0.00           O  
ATOM   1854  CB  VAL A 130      84.540 105.820  29.409  1.00  0.00           C  
ATOM   1855  CG1 VAL A 130      83.050 105.543  29.694  1.00  0.00           C  
ATOM   1856  CG2 VAL A 130      85.219 106.426  30.645  1.00  0.00           C  
ATOM   1857  HN  VAL A 130      85.450 103.299  30.531  1.00  0.00           H  
ATOM   1858  HA  VAL A 130      84.724 104.443  27.883  1.00  0.00           H  
ATOM   1859  HB  VAL A 130      84.630 106.697  28.722  1.00  0.00           H  
ATOM   1860 1HG1 VAL A 130      82.624 104.957  28.857  1.00  0.00           H  
ATOM   1861 2HG1 VAL A 130      82.899 104.896  30.589  1.00  0.00           H  
ATOM   1862 3HG1 VAL A 130      82.419 106.450  29.792  1.00  0.00           H  
ATOM   1863 1HG2 VAL A 130      85.174 105.706  31.487  1.00  0.00           H  
ATOM   1864 2HG2 VAL A 130      86.258 106.754  30.413  1.00  0.00           H  
ATOM   1865 3HG2 VAL A 130      84.677 107.349  30.925  1.00  0.00           H  
ATOM   1866  N   VAL A 131      87.514 104.787  29.536  1.00  0.00           N  
ATOM   1867  CA  VAL A 131      88.886 105.168  29.401  1.00  0.00           C  
ATOM   1868  C   VAL A 131      89.659 104.293  28.474  1.00  0.00           C  
ATOM   1869  O   VAL A 131      90.465 104.755  27.678  1.00  0.00           O  
ATOM   1870  CB  VAL A 131      89.612 105.282  30.720  1.00  0.00           C  
ATOM   1871  CG1 VAL A 131      90.760 106.300  30.580  1.00  0.00           C  
ATOM   1872  CG2 VAL A 131      90.286 103.995  31.220  1.00  0.00           C  
ATOM   1873  HN  VAL A 131      87.260 104.628  30.494  1.00  0.00           H  
ATOM   1874  HA  VAL A 131      88.798 106.124  28.916  1.00  0.00           H  
ATOM   1875  HB  VAL A 131      88.946 105.658  31.525  1.00  0.00           H  
ATOM   1876 1HG1 VAL A 131      90.345 107.304  30.350  1.00  0.00           H  
ATOM   1877 2HG1 VAL A 131      91.402 106.095  29.696  1.00  0.00           H  
ATOM   1878 3HG1 VAL A 131      91.370 106.366  31.500  1.00  0.00           H  
ATOM   1879 1HG2 VAL A 131      90.865 104.164  32.146  1.00  0.00           H  
ATOM   1880 2HG2 VAL A 131      91.060 103.635  30.508  1.00  0.00           H  
ATOM   1881 3HG2 VAL A 131      89.566 103.165  31.403  1.00  0.00           H  
ATOM   1882  N   HIS A 132      89.361 102.977  28.505  1.00  0.00           N  
ATOM   1883  CA  HIS A 132      90.021 102.071  27.620  1.00  0.00           C  
ATOM   1884  C   HIS A 132      89.134 100.913  27.306  1.00  0.00           C  
ATOM   1885  O   HIS A 132      89.424  99.762  27.628  1.00  0.00           O  
ATOM   1886  CB  HIS A 132      91.339 101.609  28.267  1.00  0.00           C  
ATOM   1887  CG  HIS A 132      92.376 101.155  27.287  1.00  0.00           C  
ATOM   1888  CD2 HIS A 132      93.167 100.049  27.242  1.00  0.00           C  
ATOM   1889  ND1 HIS A 132      92.625 101.915  26.166  1.00  0.00           N  
ATOM   1890  CE1 HIS A 132      93.553 101.291  25.458  1.00  0.00           C  
ATOM   1891  NE2 HIS A 132      93.944 100.166  26.112  1.00  0.00           N  
ATOM   1892  HN  HIS A 132      88.637 102.639  29.105  1.00  0.00           H  
ATOM   1893  HA  HIS A 132      90.226 102.546  26.673  1.00  0.00           H  
ATOM   1894  HB1 HIS A 132      91.844 102.450  28.787  1.00  0.00           H  
ATOM   1895  HB2 HIS A 132      91.167 100.857  29.072  1.00  0.00           H  
ATOM   1896  HD2 HIS A 132      93.226  99.274  27.998  1.00  0.00           H  
ATOM   1897  HE1 HIS A 132      93.924 101.526  24.464  1.00  0.00           H  
ATOM   1898  HE2 HIS A 132      94.688  99.520  25.924  1.00  0.00           H  
ATOM   1899  N   ALA A 133      88.001 101.183  26.627  1.00  0.00           N  
ATOM   1900  CA  ALA A 133      86.975 100.210  26.423  1.00  0.00           C  
ATOM   1901  C   ALA A 133      87.383  99.175  25.427  1.00  0.00           C  
ATOM   1902  O   ALA A 133      86.768  98.114  25.346  1.00  0.00           O  
ATOM   1903  CB  ALA A 133      85.781 101.028  25.930  1.00  0.00           C  
ATOM   1904  HN  ALA A 133      87.721 102.074  26.265  1.00  0.00           H  
ATOM   1905  HA  ALA A 133      86.796  99.756  27.397  1.00  0.00           H  
ATOM   1906  HB1 ALA A 133      85.951 101.434  24.911  1.00  0.00           H  
ATOM   1907  HB2 ALA A 133      84.821 100.466  25.921  1.00  0.00           H  
ATOM   1908  HB3 ALA A 133      85.661 101.902  26.611  1.00  0.00           H  
ATOM   1909  N   VAL A 134      88.389  99.522  24.614  1.00  0.00           N  
ATOM   1910  CA  VAL A 134      88.905  98.698  23.564  1.00  0.00           C  
ATOM   1911  C   VAL A 134      89.403  97.396  24.090  1.00  0.00           C  
ATOM   1912  O   VAL A 134      88.953  96.357  23.600  1.00  0.00           O  
ATOM   1913  CB  VAL A 134      89.947  99.439  22.768  1.00  0.00           C  
ATOM   1914  CG1 VAL A 134      90.331  98.604  21.539  1.00  0.00           C  
ATOM   1915  CG2 VAL A 134      91.108 100.026  23.593  1.00  0.00           C  
ATOM   1916  HN  VAL A 134      88.733 100.459  24.626  1.00  0.00           H  
ATOM   1917  HA  VAL A 134      88.091  98.576  22.876  1.00  0.00           H  
ATOM   1918  HB  VAL A 134      89.412 100.303  22.327  1.00  0.00           H  
ATOM   1919 1HG1 VAL A 134      91.022  99.156  20.866  1.00  0.00           H  
ATOM   1920 2HG1 VAL A 134      90.827  97.634  21.770  1.00  0.00           H  
ATOM   1921 3HG1 VAL A 134      89.449  98.275  20.933  1.00  0.00           H  
ATOM   1922 1HG2 VAL A 134      91.741  99.206  24.012  1.00  0.00           H  
ATOM   1923 2HG2 VAL A 134      90.690 100.664  24.407  1.00  0.00           H  
ATOM   1924 3HG2 VAL A 134      91.774 100.701  23.035  1.00  0.00           H  
ATOM   1925  N   PHE A 135      90.194  97.402  25.170  1.00  0.00           N  
ATOM   1926  CA  PHE A 135      90.804  96.252  25.776  1.00  0.00           C  
ATOM   1927  C   PHE A 135      89.915  95.646  26.800  1.00  0.00           C  
ATOM   1928  O   PHE A 135      89.990  94.440  27.034  1.00  0.00           O  
ATOM   1929  CB  PHE A 135      92.202  96.754  26.164  1.00  0.00           C  
ATOM   1930  CG  PHE A 135      92.610  96.325  27.531  1.00  0.00           C  
ATOM   1931  CD1 PHE A 135      93.581  95.376  27.760  1.00  0.00           C  
ATOM   1932  CD2 PHE A 135      91.978  96.871  28.620  1.00  0.00           C  
ATOM   1933  CE1 PHE A 135      93.907  95.027  29.055  1.00  0.00           C  
ATOM   1934  CE2 PHE A 135      92.314  96.574  29.922  1.00  0.00           C  
ATOM   1935  CZ  PHE A 135      93.337  95.672  30.122  1.00  0.00           C  
ATOM   1936  HN  PHE A 135      90.480  98.279  25.545  1.00  0.00           H  
ATOM   1937  HA  PHE A 135      90.946  95.531  24.992  1.00  0.00           H  
ATOM   1938  HB1 PHE A 135      92.977  96.414  25.441  1.00  0.00           H  
ATOM   1939  HB2 PHE A 135      92.312  97.853  26.014  1.00  0.00           H  
ATOM   1940  HD1 PHE A 135      94.115  94.903  26.944  1.00  0.00           H  
ATOM   1941  HD2 PHE A 135      91.205  97.605  28.430  1.00  0.00           H  
ATOM   1942  HE1 PHE A 135      94.643  94.269  29.260  1.00  0.00           H  
ATOM   1943  HE2 PHE A 135      91.750  97.019  30.732  1.00  0.00           H  
ATOM   1944  HZ  PHE A 135      93.622  95.444  31.141  1.00  0.00           H  
ATOM   1945  N   ALA A 136      88.958  96.421  27.347  1.00  0.00           N  
ATOM   1946  CA  ALA A 136      87.925  96.097  28.284  1.00  0.00           C  
ATOM   1947  C   ALA A 136      86.985  95.054  27.775  1.00  0.00           C  
ATOM   1948  O   ALA A 136      86.457  94.248  28.533  1.00  0.00           O  
ATOM   1949  CB  ALA A 136      87.136  97.374  28.659  1.00  0.00           C  
ATOM   1950  HN  ALA A 136      88.909  97.386  27.120  1.00  0.00           H  
ATOM   1951  HA  ALA A 136      88.369  95.679  29.172  1.00  0.00           H  
ATOM   1952  HB1 ALA A 136      86.545  97.171  29.569  1.00  0.00           H  
ATOM   1953  HB2 ALA A 136      87.802  98.247  28.822  1.00  0.00           H  
ATOM   1954  HB3 ALA A 136      86.370  97.592  27.892  1.00  0.00           H  
ATOM   1955  N   LEU A 137      86.700  94.962  26.467  1.00  0.00           N  
ATOM   1956  CA  LEU A 137      85.835  93.925  25.992  1.00  0.00           C  
ATOM   1957  C   LEU A 137      86.370  92.535  26.108  1.00  0.00           C  
ATOM   1958  O   LEU A 137      85.558  91.611  26.033  1.00  0.00           O  
ATOM   1959  CB  LEU A 137      85.275  94.244  24.598  1.00  0.00           C  
ATOM   1960  CG  LEU A 137      83.841  93.735  24.353  1.00  0.00           C  
ATOM   1961  CD1 LEU A 137      83.195  94.139  23.019  1.00  0.00           C  
ATOM   1962  CD2 LEU A 137      82.777  94.027  25.417  1.00  0.00           C  
ATOM   1963  HN  LEU A 137      87.026  95.648  25.807  1.00  0.00           H  
ATOM   1964  HA  LEU A 137      84.961  93.982  26.614  1.00  0.00           H  
ATOM   1965  HB1 LEU A 137      85.929  93.906  23.761  1.00  0.00           H  
ATOM   1966  HB2 LEU A 137      85.240  95.339  24.450  1.00  0.00           H  
ATOM   1967  HG  LEU A 137      83.953  92.623  24.283  1.00  0.00           H  
ATOM   1968 1HD1 LEU A 137      82.252  93.578  22.818  1.00  0.00           H  
ATOM   1969 2HD1 LEU A 137      82.959  95.226  23.019  1.00  0.00           H  
ATOM   1970 3HD1 LEU A 137      83.886  93.954  22.169  1.00  0.00           H  
ATOM   1971 1HD2 LEU A 137      82.981  93.597  26.417  1.00  0.00           H  
ATOM   1972 2HD2 LEU A 137      82.663  95.132  25.517  1.00  0.00           H  
ATOM   1973 3HD2 LEU A 137      81.817  93.516  25.162  1.00  0.00           H  
ATOM   1974  N   LYS A 138      87.669  92.276  26.279  1.00  0.00           N  
ATOM   1975  CA  LYS A 138      88.057  91.038  26.870  1.00  0.00           C  
ATOM   1976  C   LYS A 138      87.551  90.829  28.257  1.00  0.00           C  
ATOM   1977  O   LYS A 138      87.056  89.778  28.656  1.00  0.00           O  
ATOM   1978  CB  LYS A 138      89.593  90.973  26.937  1.00  0.00           C  
ATOM   1979  CG  LYS A 138      90.405  90.893  25.638  1.00  0.00           C  
ATOM   1980  CD  LYS A 138      91.726  91.670  25.661  1.00  0.00           C  
ATOM   1981  CE  LYS A 138      92.678  91.589  26.844  1.00  0.00           C  
ATOM   1982  NZ  LYS A 138      93.013  90.188  27.199  1.00  0.00           N1+
ATOM   1983  HN  LYS A 138      88.381  92.961  26.129  1.00  0.00           H  
ATOM   1984  HA  LYS A 138      87.723  90.189  26.296  1.00  0.00           H  
ATOM   1985  HB1 LYS A 138      89.906  90.033  27.453  1.00  0.00           H  
ATOM   1986  HB2 LYS A 138      89.978  91.847  27.505  1.00  0.00           H  
ATOM   1987  HG1 LYS A 138      89.701  91.377  24.927  1.00  0.00           H  
ATOM   1988  HG2 LYS A 138      90.461  89.886  25.182  1.00  0.00           H  
ATOM   1989  HD1 LYS A 138      92.274  91.376  24.741  1.00  0.00           H  
ATOM   1990  HD2 LYS A 138      91.518  92.755  25.509  1.00  0.00           H  
ATOM   1991  HE1 LYS A 138      93.642  92.081  26.585  1.00  0.00           H  
ATOM   1992  HE2 LYS A 138      92.305  92.027  27.799  1.00  0.00           H  
ATOM   1993  HZ1 LYS A 138      93.088  89.530  26.397  1.00  0.00           H  
ATOM   1994  HZ2 LYS A 138      93.953  90.168  27.666  1.00  0.00           H  
ATOM   1995  HZ3 LYS A 138      92.252  89.791  27.795  1.00  0.00           H  
ATOM   1996  N   ALA A 139      87.753  91.905  29.036  1.00  0.00           N  
ATOM   1997  CA  ALA A 139      87.652  91.886  30.456  1.00  0.00           C  
ATOM   1998  C   ALA A 139      86.408  92.447  31.062  1.00  0.00           C  
ATOM   1999  O   ALA A 139      86.424  92.717  32.259  1.00  0.00           O  
ATOM   2000  CB  ALA A 139      88.852  92.725  30.937  1.00  0.00           C  
ATOM   2001  HN  ALA A 139      88.051  92.791  28.695  1.00  0.00           H  
ATOM   2002  HA  ALA A 139      87.687  90.868  30.848  1.00  0.00           H  
ATOM   2003  HB1 ALA A 139      88.761  93.715  30.430  1.00  0.00           H  
ATOM   2004  HB2 ALA A 139      88.836  92.932  32.029  1.00  0.00           H  
ATOM   2005  HB3 ALA A 139      89.770  92.253  30.531  1.00  0.00           H  
ATOM   2006  N   ARG A 140      85.320  92.591  30.279  1.00  0.00           N  
ATOM   2007  CA  ARG A 140      84.144  93.206  30.805  1.00  0.00           C  
ATOM   2008  C   ARG A 140      83.149  92.100  30.829  1.00  0.00           C  
ATOM   2009  O   ARG A 140      82.333  91.893  29.926  1.00  0.00           O  
ATOM   2010  CB  ARG A 140      83.781  94.373  29.876  1.00  0.00           C  
ATOM   2011  CG  ARG A 140      82.718  95.275  30.512  1.00  0.00           C  
ATOM   2012  CD  ARG A 140      81.289  94.850  30.191  1.00  0.00           C  
ATOM   2013  NE  ARG A 140      80.522  95.774  31.074  1.00  0.00           N  
ATOM   2014  CZ  ARG A 140      79.166  95.970  31.052  1.00  0.00           C  
ATOM   2015  NH1 ARG A 140      78.173  95.419  30.302  1.00  0.00           N1+
ATOM   2016  NH2 ARG A 140      78.754  96.675  32.152  1.00  0.00           N  
ATOM   2017  HN  ARG A 140      85.370  92.447  29.289  1.00  0.00           H  
ATOM   2018  HA  ARG A 140      84.264  93.578  31.815  1.00  0.00           H  
ATOM   2019  HB1 ARG A 140      83.679  94.089  28.808  1.00  0.00           H  
ATOM   2020  HB2 ARG A 140      84.694  95.011  29.872  1.00  0.00           H  
ATOM   2021  HG1 ARG A 140      82.871  95.188  31.613  1.00  0.00           H  
ATOM   2022  HG2 ARG A 140      82.799  96.321  30.167  1.00  0.00           H  
ATOM   2023  HD1 ARG A 140      81.066  93.788  30.458  1.00  0.00           H  
ATOM   2024  HD2 ARG A 140      81.027  94.986  29.126  1.00  0.00           H  
ATOM   2025  HE  ARG A 140      80.882  96.143  31.921  1.00  0.00           H  
ATOM   2026 1HH1 ARG A 140      77.245  95.636  30.615  1.00  0.00           H  
ATOM   2027 2HH1 ARG A 140      78.390  94.915  29.465  1.00  0.00           H  
ATOM   2028 1HH2 ARG A 140      77.879  97.151  32.040  1.00  0.00           H  
ATOM   2029 2HH2 ARG A 140      79.503  97.002  32.729  1.00  0.00           H  
ATOM   2030  N   THR A 141      83.350  91.234  31.842  1.00  0.00           N  
ATOM   2031  CA  THR A 141      82.913  89.882  31.937  1.00  0.00           C  
ATOM   2032  C   THR A 141      82.362  89.676  33.305  1.00  0.00           C  
ATOM   2033  O   THR A 141      82.665  90.378  34.266  1.00  0.00           O  
ATOM   2034  CB  THR A 141      83.971  88.859  31.631  1.00  0.00           C  
ATOM   2035  CG2 THR A 141      84.281  88.784  30.130  1.00  0.00           C  
ATOM   2036  OG1 THR A 141      85.205  89.218  32.245  1.00  0.00           O  
ATOM   2037  HN  THR A 141      84.101  91.447  32.466  1.00  0.00           H  
ATOM   2038  HA  THR A 141      82.110  89.798  31.225  1.00  0.00           H  
ATOM   2039  HB  THR A 141      83.627  87.862  31.994  1.00  0.00           H  
ATOM   2040  HG1 THR A 141      85.973  88.890  31.761  1.00  0.00           H  
ATOM   2041 1HG2 THR A 141      83.387  88.510  29.531  1.00  0.00           H  
ATOM   2042 2HG2 THR A 141      84.620  89.772  29.757  1.00  0.00           H  
ATOM   2043 3HG2 THR A 141      85.088  88.050  29.925  1.00  0.00           H  
ATOM   2044  N   VAL A 142      81.534  88.621  33.443  1.00  0.00           N  
ATOM   2045  CA  VAL A 142      81.038  88.265  34.737  1.00  0.00           C  
ATOM   2046  C   VAL A 142      82.075  87.625  35.583  1.00  0.00           C  
ATOM   2047  O   VAL A 142      81.938  87.412  36.786  1.00  0.00           O  
ATOM   2048  CB  VAL A 142      79.833  87.406  34.449  1.00  0.00           C  
ATOM   2049  CG1 VAL A 142      78.968  87.070  35.674  1.00  0.00           C  
ATOM   2050  CG2 VAL A 142      80.200  86.081  33.771  1.00  0.00           C  
ATOM   2051  HN  VAL A 142      81.225  88.087  32.652  1.00  0.00           H  
ATOM   2052  HA  VAL A 142      80.666  89.143  35.238  1.00  0.00           H  
ATOM   2053  HB  VAL A 142      79.215  87.988  33.735  1.00  0.00           H  
ATOM   2054 1HG1 VAL A 142      78.403  87.973  35.977  1.00  0.00           H  
ATOM   2055 2HG1 VAL A 142      78.106  86.414  35.412  1.00  0.00           H  
ATOM   2056 3HG1 VAL A 142      79.433  86.592  36.554  1.00  0.00           H  
ATOM   2057 1HG2 VAL A 142      80.655  85.389  34.508  1.00  0.00           H  
ATOM   2058 2HG2 VAL A 142      79.232  85.617  33.463  1.00  0.00           H  
ATOM   2059 3HG2 VAL A 142      80.915  86.214  32.926  1.00  0.00           H  
ATOM   2060  N   THR A 143      83.316  87.505  35.064  1.00  0.00           N  
ATOM   2061  CA  THR A 143      84.461  87.007  35.768  1.00  0.00           C  
ATOM   2062  C   THR A 143      84.797  87.782  37.003  1.00  0.00           C  
ATOM   2063  O   THR A 143      84.687  87.316  38.133  1.00  0.00           O  
ATOM   2064  CB  THR A 143      85.765  86.961  35.028  1.00  0.00           C  
ATOM   2065  CG2 THR A 143      86.656  85.829  35.569  1.00  0.00           C  
ATOM   2066  OG1 THR A 143      85.563  86.573  33.676  1.00  0.00           O  
ATOM   2067  HN  THR A 143      83.410  87.766  34.111  1.00  0.00           H  
ATOM   2068  HA  THR A 143      84.177  85.998  36.057  1.00  0.00           H  
ATOM   2069  HB  THR A 143      86.314  87.923  35.033  1.00  0.00           H  
ATOM   2070  HG1 THR A 143      86.293  86.826  33.103  1.00  0.00           H  
ATOM   2071 1HG2 THR A 143      86.803  85.827  36.665  1.00  0.00           H  
ATOM   2072 2HG2 THR A 143      87.617  85.810  35.027  1.00  0.00           H  
ATOM   2073 3HG2 THR A 143      86.234  84.820  35.356  1.00  0.00           H  
ATOM   2074  N   PHE A 144      85.019  89.097  36.857  1.00  0.00           N  
ATOM   2075  CA  PHE A 144      85.234  89.913  38.008  1.00  0.00           C  
ATOM   2076  C   PHE A 144      83.950  90.452  38.528  1.00  0.00           C  
ATOM   2077  O   PHE A 144      83.894  91.006  39.630  1.00  0.00           O  
ATOM   2078  CB  PHE A 144      86.236  91.072  37.868  1.00  0.00           C  
ATOM   2079  CG  PHE A 144      85.941  92.197  36.936  1.00  0.00           C  
ATOM   2080  CD1 PHE A 144      86.515  93.429  37.130  1.00  0.00           C  
ATOM   2081  CD2 PHE A 144      85.252  91.983  35.771  1.00  0.00           C  
ATOM   2082  CE1 PHE A 144      86.457  94.425  36.176  1.00  0.00           C  
ATOM   2083  CE2 PHE A 144      85.203  92.974  34.807  1.00  0.00           C  
ATOM   2084  CZ  PHE A 144      85.785  94.201  35.001  1.00  0.00           C  
ATOM   2085  HN  PHE A 144      85.076  89.504  35.948  1.00  0.00           H  
ATOM   2086  HA  PHE A 144      85.526  89.328  38.870  1.00  0.00           H  
ATOM   2087  HB1 PHE A 144      87.234  90.623  37.667  1.00  0.00           H  
ATOM   2088  HB2 PHE A 144      86.401  91.555  38.856  1.00  0.00           H  
ATOM   2089  HD1 PHE A 144      87.114  93.613  38.001  1.00  0.00           H  
ATOM   2090  HD2 PHE A 144      84.784  91.054  35.476  1.00  0.00           H  
ATOM   2091  HE1 PHE A 144      86.870  95.402  36.381  1.00  0.00           H  
ATOM   2092  HE2 PHE A 144      84.561  92.795  33.960  1.00  0.00           H  
ATOM   2093  HZ  PHE A 144      85.689  94.974  34.258  1.00  0.00           H  
ATOM   2094  N   GLY A 145      82.817  90.178  37.870  1.00  0.00           N  
ATOM   2095  CA  GLY A 145      81.534  90.339  38.489  1.00  0.00           C  
ATOM   2096  C   GLY A 145      81.358  89.484  39.693  1.00  0.00           C  
ATOM   2097  O   GLY A 145      81.308  89.897  40.844  1.00  0.00           O  
ATOM   2098  HN  GLY A 145      82.852  89.668  37.008  1.00  0.00           H  
ATOM   2099  HA1 GLY A 145      81.390  91.367  38.779  1.00  0.00           H  
ATOM   2100  HA2 GLY A 145      80.819  90.040  37.735  1.00  0.00           H  
ATOM   2101  N   VAL A 146      81.458  88.158  39.469  1.00  0.00           N  
ATOM   2102  CA  VAL A 146      81.374  87.176  40.504  1.00  0.00           C  
ATOM   2103  C   VAL A 146      82.579  87.137  41.391  1.00  0.00           C  
ATOM   2104  O   VAL A 146      82.371  86.980  42.597  1.00  0.00           O  
ATOM   2105  CB  VAL A 146      80.934  85.861  39.933  1.00  0.00           C  
ATOM   2106  CG1 VAL A 146      80.150  85.062  40.992  1.00  0.00           C  
ATOM   2107  CG2 VAL A 146      82.111  85.040  39.371  1.00  0.00           C  
ATOM   2108  HN  VAL A 146      81.718  87.856  38.564  1.00  0.00           H  
ATOM   2109  HA  VAL A 146      80.610  87.460  41.211  1.00  0.00           H  
ATOM   2110  HB  VAL A 146      80.245  86.019  39.073  1.00  0.00           H  
ATOM   2111 1HG1 VAL A 146      80.084  83.980  40.746  1.00  0.00           H  
ATOM   2112 2HG1 VAL A 146      79.137  85.523  40.924  1.00  0.00           H  
ATOM   2113 3HG1 VAL A 146      80.500  85.198  42.030  1.00  0.00           H  
ATOM   2114 1HG2 VAL A 146      81.687  84.158  38.836  1.00  0.00           H  
ATOM   2115 2HG2 VAL A 146      82.679  84.688  40.254  1.00  0.00           H  
ATOM   2116 3HG2 VAL A 146      82.666  85.644  38.626  1.00  0.00           H  
ATOM   2117  N   VAL A 147      83.810  87.389  40.947  1.00  0.00           N  
ATOM   2118  CA  VAL A 147      84.947  87.355  41.820  1.00  0.00           C  
ATOM   2119  C   VAL A 147      84.956  88.593  42.645  1.00  0.00           C  
ATOM   2120  O   VAL A 147      85.281  88.587  43.835  1.00  0.00           O  
ATOM   2121  CB  VAL A 147      86.244  87.128  41.104  1.00  0.00           C  
ATOM   2122  CG1 VAL A 147      87.403  87.215  42.106  1.00  0.00           C  
ATOM   2123  CG2 VAL A 147      86.236  85.733  40.451  1.00  0.00           C  
ATOM   2124  HN  VAL A 147      83.969  87.512  39.969  1.00  0.00           H  
ATOM   2125  HA  VAL A 147      84.813  86.540  42.504  1.00  0.00           H  
ATOM   2126  HB  VAL A 147      86.407  87.901  40.320  1.00  0.00           H  
ATOM   2127 1HG1 VAL A 147      87.245  86.611  43.029  1.00  0.00           H  
ATOM   2128 2HG1 VAL A 147      88.256  86.841  41.499  1.00  0.00           H  
ATOM   2129 3HG1 VAL A 147      87.699  88.270  42.326  1.00  0.00           H  
ATOM   2130 1HG2 VAL A 147      85.503  85.615  39.627  1.00  0.00           H  
ATOM   2131 2HG2 VAL A 147      85.973  84.972  41.203  1.00  0.00           H  
ATOM   2132 3HG2 VAL A 147      87.272  85.558  40.076  1.00  0.00           H  
ATOM   2133  N   THR A 148      84.594  89.758  42.077  1.00  0.00           N  
ATOM   2134  CA  THR A 148      84.664  90.944  42.870  1.00  0.00           C  
ATOM   2135  C   THR A 148      83.550  90.958  43.859  1.00  0.00           C  
ATOM   2136  O   THR A 148      83.660  91.592  44.910  1.00  0.00           O  
ATOM   2137  CB  THR A 148      84.565  92.237  42.099  1.00  0.00           C  
ATOM   2138  CG2 THR A 148      84.917  93.515  42.873  1.00  0.00           C  
ATOM   2139  OG1 THR A 148      85.530  92.274  41.060  1.00  0.00           O  
ATOM   2140  HN  THR A 148      84.334  89.779  41.121  1.00  0.00           H  
ATOM   2141  HA  THR A 148      85.598  90.910  43.408  1.00  0.00           H  
ATOM   2142  HB  THR A 148      83.526  92.394  41.744  1.00  0.00           H  
ATOM   2143  HG1 THR A 148      85.030  91.803  40.391  1.00  0.00           H  
ATOM   2144 1HG2 THR A 148      84.190  93.740  43.681  1.00  0.00           H  
ATOM   2145 2HG2 THR A 148      85.918  93.385  43.341  1.00  0.00           H  
ATOM   2146 3HG2 THR A 148      85.024  94.382  42.176  1.00  0.00           H  
ATOM   2147  N   SER A 149      82.430  90.247  43.653  1.00  0.00           N  
ATOM   2148  CA  SER A 149      81.476  90.005  44.697  1.00  0.00           C  
ATOM   2149  C   SER A 149      81.984  89.277  45.894  1.00  0.00           C  
ATOM   2150  O   SER A 149      81.740  89.646  47.034  1.00  0.00           O  
ATOM   2151  CB  SER A 149      80.221  89.248  44.223  1.00  0.00           C  
ATOM   2152  OG  SER A 149      79.212  90.165  43.829  1.00  0.00           O  
ATOM   2153  HN  SER A 149      82.242  89.950  42.723  1.00  0.00           H  
ATOM   2154  HA  SER A 149      81.154  90.973  45.045  1.00  0.00           H  
ATOM   2155  HB1 SER A 149      79.777  88.575  44.973  1.00  0.00           H  
ATOM   2156  HB2 SER A 149      80.584  88.638  43.361  1.00  0.00           H  
ATOM   2157  HG1 SER A 149      78.827  90.462  44.654  1.00  0.00           H  
ATOM   2158  N   VAL A 150      82.804  88.227  45.701  1.00  0.00           N  
ATOM   2159  CA  VAL A 150      83.430  87.559  46.804  1.00  0.00           C  
ATOM   2160  C   VAL A 150      84.459  88.397  47.471  1.00  0.00           C  
ATOM   2161  O   VAL A 150      84.549  88.541  48.690  1.00  0.00           O  
ATOM   2162  CB  VAL A 150      83.993  86.175  46.645  1.00  0.00           C  
ATOM   2163  CG1 VAL A 150      82.915  85.095  46.836  1.00  0.00           C  
ATOM   2164  CG2 VAL A 150      84.760  85.932  45.330  1.00  0.00           C  
ATOM   2165  HN  VAL A 150      82.948  87.891  44.777  1.00  0.00           H  
ATOM   2166  HA  VAL A 150      82.652  87.426  47.543  1.00  0.00           H  
ATOM   2167  HB  VAL A 150      84.733  86.041  47.469  1.00  0.00           H  
ATOM   2168 1HG1 VAL A 150      82.253  85.113  45.943  1.00  0.00           H  
ATOM   2169 2HG1 VAL A 150      82.263  85.361  47.685  1.00  0.00           H  
ATOM   2170 3HG1 VAL A 150      83.416  84.120  46.964  1.00  0.00           H  
ATOM   2171 1HG2 VAL A 150      84.105  86.017  44.433  1.00  0.00           H  
ATOM   2172 2HG2 VAL A 150      85.600  86.649  45.207  1.00  0.00           H  
ATOM   2173 3HG2 VAL A 150      85.245  84.935  45.393  1.00  0.00           H  
ATOM   2174  N   ILE A 151      85.261  89.149  46.693  1.00  0.00           N  
ATOM   2175  CA  ILE A 151      86.423  89.875  47.127  1.00  0.00           C  
ATOM   2176  C   ILE A 151      86.026  91.136  47.803  1.00  0.00           C  
ATOM   2177  O   ILE A 151      86.762  91.746  48.581  1.00  0.00           O  
ATOM   2178  CB  ILE A 151      87.288  90.155  45.926  1.00  0.00           C  
ATOM   2179  CG1 ILE A 151      88.718  89.915  46.437  1.00  0.00           C  
ATOM   2180  CG2 ILE A 151      87.131  91.586  45.382  1.00  0.00           C  
ATOM   2181  CD  ILE A 151      89.794  90.200  45.390  1.00  0.00           C  
ATOM   2182  HN  ILE A 151      85.130  89.059  45.706  1.00  0.00           H  
ATOM   2183  HA  ILE A 151      86.928  89.245  47.845  1.00  0.00           H  
ATOM   2184  HB  ILE A 151      87.113  89.362  45.174  1.00  0.00           H  
ATOM   2185 1HG1 ILE A 151      88.866  90.542  47.345  1.00  0.00           H  
ATOM   2186 2HG1 ILE A 151      88.875  88.838  46.683  1.00  0.00           H  
ATOM   2187 1HG2 ILE A 151      87.499  92.431  46.005  1.00  0.00           H  
ATOM   2188 2HG2 ILE A 151      87.503  91.601  44.333  1.00  0.00           H  
ATOM   2189 3HG2 ILE A 151      86.068  91.843  45.222  1.00  0.00           H  
ATOM   2190  HD1 ILE A 151      89.785  91.284  45.170  1.00  0.00           H  
ATOM   2191  HD2 ILE A 151      90.788  90.040  45.861  1.00  0.00           H  
ATOM   2192  HD3 ILE A 151      89.738  89.586  44.474  1.00  0.00           H  
ATOM   2193  N   THR A 152      84.760  91.556  47.658  1.00  0.00           N  
ATOM   2194  CA  THR A 152      84.235  92.687  48.354  1.00  0.00           C  
ATOM   2195  C   THR A 152      83.642  92.382  49.684  1.00  0.00           C  
ATOM   2196  O   THR A 152      83.921  93.044  50.677  1.00  0.00           O  
ATOM   2197  CB  THR A 152      83.210  93.524  47.644  1.00  0.00           C  
ATOM   2198  CG2 THR A 152      83.828  94.506  46.634  1.00  0.00           C  
ATOM   2199  OG1 THR A 152      82.353  92.663  46.903  1.00  0.00           O  
ATOM   2200  HN  THR A 152      84.148  91.076  47.020  1.00  0.00           H  
ATOM   2201  HA  THR A 152      85.003  93.379  48.641  1.00  0.00           H  
ATOM   2202  HB  THR A 152      82.693  94.179  48.375  1.00  0.00           H  
ATOM   2203  HG1 THR A 152      82.835  92.213  46.202  1.00  0.00           H  
ATOM   2204 1HG2 THR A 152      83.115  95.187  46.131  1.00  0.00           H  
ATOM   2205 2HG2 THR A 152      84.590  95.117  47.170  1.00  0.00           H  
ATOM   2206 3HG2 THR A 152      84.355  93.868  45.893  1.00  0.00           H  
ATOM   2207  N   TRP A 153      82.809  91.323  49.749  1.00  0.00           N  
ATOM   2208  CA  TRP A 153      82.249  90.868  50.988  1.00  0.00           C  
ATOM   2209  C   TRP A 153      83.245  90.417  51.994  1.00  0.00           C  
ATOM   2210  O   TRP A 153      83.101  90.623  53.197  1.00  0.00           O  
ATOM   2211  CB  TRP A 153      81.220  89.741  50.774  1.00  0.00           C  
ATOM   2212  CG  TRP A 153      79.898  90.225  50.287  1.00  0.00           C  
ATOM   2213  CD1 TRP A 153      79.649  90.912  49.131  1.00  0.00           C  
ATOM   2214  CD2 TRP A 153      78.628  89.725  50.731  1.00  0.00           C  
ATOM   2215  CE2 TRP A 153      77.652  90.181  49.865  1.00  0.00           C  
ATOM   2216  CE3 TRP A 153      78.229  88.903  51.741  1.00  0.00           C  
ATOM   2217  NE1 TRP A 153      78.309  90.867  48.874  1.00  0.00           N  
ATOM   2218  CZ2 TRP A 153      76.336  89.854  49.950  1.00  0.00           C  
ATOM   2219  CZ3 TRP A 153      76.892  88.633  51.893  1.00  0.00           C  
ATOM   2220  CH2 TRP A 153      75.923  89.135  51.053  1.00  0.00           C  
ATOM   2221  HN  TRP A 153      82.571  90.788  48.943  1.00  0.00           H  
ATOM   2222  HA  TRP A 153      81.729  91.703  51.443  1.00  0.00           H  
ATOM   2223  HB1 TRP A 153      81.621  89.094  49.982  1.00  0.00           H  
ATOM   2224  HB2 TRP A 153      81.036  89.115  51.671  1.00  0.00           H  
ATOM   2225  HD1 TRP A 153      80.414  91.300  48.474  1.00  0.00           H  
ATOM   2226  HE1 TRP A 153      77.837  91.107  48.051  1.00  0.00           H  
ATOM   2227  HE3 TRP A 153      78.875  88.421  52.456  1.00  0.00           H  
ATOM   2228  HZ2 TRP A 153      75.618  90.240  49.248  1.00  0.00           H  
ATOM   2229  HZ3 TRP A 153      76.628  88.015  52.745  1.00  0.00           H  
ATOM   2230  HH2 TRP A 153      74.883  88.888  51.169  1.00  0.00           H  
ATOM   2231  N   VAL A 154      84.276  89.698  51.526  1.00  0.00           N  
ATOM   2232  CA  VAL A 154      85.219  89.113  52.426  1.00  0.00           C  
ATOM   2233  C   VAL A 154      85.927  90.208  53.140  1.00  0.00           C  
ATOM   2234  O   VAL A 154      86.242  90.111  54.329  1.00  0.00           O  
ATOM   2235  CB  VAL A 154      86.126  88.097  51.790  1.00  0.00           C  
ATOM   2236  CG1 VAL A 154      86.769  87.213  52.876  1.00  0.00           C  
ATOM   2237  CG2 VAL A 154      87.187  88.688  50.842  1.00  0.00           C  
ATOM   2238  HN  VAL A 154      84.290  89.403  50.571  1.00  0.00           H  
ATOM   2239  HA  VAL A 154      84.683  88.649  53.239  1.00  0.00           H  
ATOM   2240  HB  VAL A 154      85.488  87.402  51.210  1.00  0.00           H  
ATOM   2241 1HG1 VAL A 154      87.698  87.706  53.224  1.00  0.00           H  
ATOM   2242 2HG1 VAL A 154      87.138  86.271  52.421  1.00  0.00           H  
ATOM   2243 3HG1 VAL A 154      86.112  87.021  53.750  1.00  0.00           H  
ATOM   2244 1HG2 VAL A 154      87.726  87.869  50.323  1.00  0.00           H  
ATOM   2245 2HG2 VAL A 154      87.967  89.273  51.367  1.00  0.00           H  
ATOM   2246 3HG2 VAL A 154      86.659  89.304  50.086  1.00  0.00           H  
ATOM   2247  N   VAL A 155      86.251  91.305  52.439  1.00  0.00           N  
ATOM   2248  CA  VAL A 155      86.766  92.559  52.898  1.00  0.00           C  
ATOM   2249  C   VAL A 155      85.842  93.290  53.809  1.00  0.00           C  
ATOM   2250  O   VAL A 155      86.161  93.883  54.835  1.00  0.00           O  
ATOM   2251  CB  VAL A 155      87.101  93.370  51.674  1.00  0.00           C  
ATOM   2252  CG1 VAL A 155      88.570  93.036  51.344  1.00  0.00           C  
ATOM   2253  CG2 VAL A 155      86.837  94.879  51.687  1.00  0.00           C  
ATOM   2254  HN  VAL A 155      86.076  91.388  51.463  1.00  0.00           H  
ATOM   2255  HA  VAL A 155      87.640  92.334  53.485  1.00  0.00           H  
ATOM   2256  HB  VAL A 155      86.515  93.000  50.814  1.00  0.00           H  
ATOM   2257 1HG1 VAL A 155      88.691  91.972  51.039  1.00  0.00           H  
ATOM   2258 2HG1 VAL A 155      89.248  93.194  52.210  1.00  0.00           H  
ATOM   2259 3HG1 VAL A 155      88.944  93.658  50.511  1.00  0.00           H  
ATOM   2260 1HG2 VAL A 155      87.396  95.435  52.474  1.00  0.00           H  
ATOM   2261 2HG2 VAL A 155      85.748  95.100  51.782  1.00  0.00           H  
ATOM   2262 3HG2 VAL A 155      87.174  95.356  50.738  1.00  0.00           H  
ATOM   2263  N   ALA A 156      84.546  93.285  53.446  1.00  0.00           N  
ATOM   2264  CA  ALA A 156      83.470  93.939  54.121  1.00  0.00           C  
ATOM   2265  C   ALA A 156      83.079  93.427  55.459  1.00  0.00           C  
ATOM   2266  O   ALA A 156      82.730  94.188  56.359  1.00  0.00           O  
ATOM   2267  CB  ALA A 156      82.233  93.984  53.217  1.00  0.00           C  
ATOM   2268  HN  ALA A 156      84.333  92.792  52.604  1.00  0.00           H  
ATOM   2269  HA  ALA A 156      83.752  94.977  54.244  1.00  0.00           H  
ATOM   2270  HB1 ALA A 156      81.671  93.027  53.092  1.00  0.00           H  
ATOM   2271  HB2 ALA A 156      81.538  94.729  53.674  1.00  0.00           H  
ATOM   2272  HB3 ALA A 156      82.398  94.418  52.204  1.00  0.00           H  
ATOM   2273  N   VAL A 157      83.180  92.097  55.680  1.00  0.00           N  
ATOM   2274  CA  VAL A 157      83.142  91.489  56.974  1.00  0.00           C  
ATOM   2275  C   VAL A 157      84.349  91.852  57.772  1.00  0.00           C  
ATOM   2276  O   VAL A 157      84.232  92.100  58.971  1.00  0.00           O  
ATOM   2277  CB  VAL A 157      82.968  89.996  56.988  1.00  0.00           C  
ATOM   2278  CG1 VAL A 157      81.551  89.638  56.509  1.00  0.00           C  
ATOM   2279  CG2 VAL A 157      83.987  89.205  56.154  1.00  0.00           C  
ATOM   2280  HN  VAL A 157      83.423  91.515  54.906  1.00  0.00           H  
ATOM   2281  HA  VAL A 157      82.333  91.956  57.502  1.00  0.00           H  
ATOM   2282  HB  VAL A 157      83.055  89.659  58.041  1.00  0.00           H  
ATOM   2283 1HG1 VAL A 157      81.406  89.940  55.452  1.00  0.00           H  
ATOM   2284 2HG1 VAL A 157      81.331  88.554  56.616  1.00  0.00           H  
ATOM   2285 3HG1 VAL A 157      80.777  90.077  57.176  1.00  0.00           H  
ATOM   2286 1HG2 VAL A 157      84.997  89.528  56.498  1.00  0.00           H  
ATOM   2287 2HG2 VAL A 157      83.946  89.413  55.066  1.00  0.00           H  
ATOM   2288 3HG2 VAL A 157      83.794  88.123  56.320  1.00  0.00           H  
ATOM   2289  N   PHE A 158      85.513  91.917  57.116  1.00  0.00           N  
ATOM   2290  CA  PHE A 158      86.749  92.278  57.750  1.00  0.00           C  
ATOM   2291  C   PHE A 158      86.720  93.641  58.338  1.00  0.00           C  
ATOM   2292  O   PHE A 158      87.033  93.819  59.515  1.00  0.00           O  
ATOM   2293  CB  PHE A 158      87.929  91.955  56.819  1.00  0.00           C  
ATOM   2294  CG  PHE A 158      88.714  90.805  57.350  1.00  0.00           C  
ATOM   2295  CD1 PHE A 158      88.486  89.492  57.012  1.00  0.00           C  
ATOM   2296  CD2 PHE A 158      89.751  91.160  58.172  1.00  0.00           C  
ATOM   2297  CE1 PHE A 158      89.201  88.507  57.658  1.00  0.00           C  
ATOM   2298  CE2 PHE A 158      90.473  90.167  58.798  1.00  0.00           C  
ATOM   2299  CZ  PHE A 158      90.158  88.841  58.579  1.00  0.00           C  
ATOM   2300  HN  PHE A 158      85.616  91.766  56.133  1.00  0.00           H  
ATOM   2301  HA  PHE A 158      86.905  91.596  58.571  1.00  0.00           H  
ATOM   2302  HB1 PHE A 158      87.434  91.660  55.876  1.00  0.00           H  
ATOM   2303  HB2 PHE A 158      88.593  92.814  56.580  1.00  0.00           H  
ATOM   2304  HD1 PHE A 158      87.749  89.232  56.269  1.00  0.00           H  
ATOM   2305  HD2 PHE A 158      90.023  92.173  58.429  1.00  0.00           H  
ATOM   2306  HE1 PHE A 158      88.942  87.468  57.535  1.00  0.00           H  
ATOM   2307  HE2 PHE A 158      91.306  90.379  59.448  1.00  0.00           H  
ATOM   2308  HZ  PHE A 158      90.769  88.076  59.026  1.00  0.00           H  
ATOM   2309  N   ALA A 159      86.238  94.644  57.581  1.00  0.00           N  
ATOM   2310  CA  ALA A 159      85.919  95.991  57.921  1.00  0.00           C  
ATOM   2311  C   ALA A 159      85.118  96.222  59.159  1.00  0.00           C  
ATOM   2312  O   ALA A 159      85.234  97.184  59.915  1.00  0.00           O  
ATOM   2313  CB  ALA A 159      85.236  96.596  56.677  1.00  0.00           C  
ATOM   2314  HN  ALA A 159      86.109  94.424  56.612  1.00  0.00           H  
ATOM   2315  HA  ALA A 159      86.830  96.519  58.169  1.00  0.00           H  
ATOM   2316  HB1 ALA A 159      84.231  96.139  56.533  1.00  0.00           H  
ATOM   2317  HB2 ALA A 159      85.238  97.698  56.768  1.00  0.00           H  
ATOM   2318  HB3 ALA A 159      85.906  96.341  55.825  1.00  0.00           H  
ATOM   2319  N   SER A 160      84.260  95.225  59.404  1.00  0.00           N  
ATOM   2320  CA  SER A 160      83.407  95.193  60.556  1.00  0.00           C  
ATOM   2321  C   SER A 160      83.875  94.366  61.703  1.00  0.00           C  
ATOM   2322  O   SER A 160      83.141  94.177  62.674  1.00  0.00           O  
ATOM   2323  CB  SER A 160      82.096  94.512  60.123  1.00  0.00           C  
ATOM   2324  OG  SER A 160      81.088  94.675  61.111  1.00  0.00           O  
ATOM   2325  HN  SER A 160      84.295  94.418  58.826  1.00  0.00           H  
ATOM   2326  HA  SER A 160      83.248  96.192  60.918  1.00  0.00           H  
ATOM   2327  HB1 SER A 160      81.780  95.060  59.214  1.00  0.00           H  
ATOM   2328  HB2 SER A 160      82.193  93.450  59.809  1.00  0.00           H  
ATOM   2329  HG1 SER A 160      81.315  94.128  61.857  1.00  0.00           H  
ATOM   2330  N   LEU A 161      85.069  93.751  61.638  1.00  0.00           N  
ATOM   2331  CA  LEU A 161      85.548  92.892  62.676  1.00  0.00           C  
ATOM   2332  C   LEU A 161      85.743  93.397  64.062  1.00  0.00           C  
ATOM   2333  O   LEU A 161      85.303  92.720  64.993  1.00  0.00           O  
ATOM   2334  CB  LEU A 161      86.771  92.085  62.179  1.00  0.00           C  
ATOM   2335  CG  LEU A 161      86.395  90.871  61.313  1.00  0.00           C  
ATOM   2336  CD1 LEU A 161      87.639  90.008  61.031  1.00  0.00           C  
ATOM   2337  CD2 LEU A 161      85.277  89.967  61.856  1.00  0.00           C  
ATOM   2338  HN  LEU A 161      85.517  93.726  60.747  1.00  0.00           H  
ATOM   2339  HA  LEU A 161      84.720  92.213  62.776  1.00  0.00           H  
ATOM   2340  HB1 LEU A 161      87.566  92.678  61.698  1.00  0.00           H  
ATOM   2341  HB2 LEU A 161      87.258  91.607  63.059  1.00  0.00           H  
ATOM   2342  HG  LEU A 161      86.001  91.221  60.335  1.00  0.00           H  
ATOM   2343 1HD1 LEU A 161      88.538  90.634  60.870  1.00  0.00           H  
ATOM   2344 2HD1 LEU A 161      87.763  89.418  61.968  1.00  0.00           H  
ATOM   2345 3HD1 LEU A 161      87.504  89.264  60.210  1.00  0.00           H  
ATOM   2346 1HD2 LEU A 161      85.488  89.620  62.891  1.00  0.00           H  
ATOM   2347 2HD2 LEU A 161      84.247  90.381  61.802  1.00  0.00           H  
ATOM   2348 3HD2 LEU A 161      85.248  89.021  61.273  1.00  0.00           H  
ATOM   2349  N   PRO A 162      86.367  94.494  64.393  1.00  0.00           N  
ATOM   2350  CA  PRO A 162      86.274  95.016  65.720  1.00  0.00           C  
ATOM   2351  C   PRO A 162      84.930  95.589  66.014  1.00  0.00           C  
ATOM   2352  O   PRO A 162      84.483  95.598  67.156  1.00  0.00           O  
ATOM   2353  CB  PRO A 162      87.251  96.178  65.866  1.00  0.00           C  
ATOM   2354  CG  PRO A 162      88.372  95.646  64.954  1.00  0.00           C  
ATOM   2355  CD  PRO A 162      87.632  94.921  63.811  1.00  0.00           C  
ATOM   2356  HA  PRO A 162      86.463  94.172  66.360  1.00  0.00           H  
ATOM   2357  HB1 PRO A 162      87.556  96.334  66.925  1.00  0.00           H  
ATOM   2358  HB2 PRO A 162      86.897  97.142  65.432  1.00  0.00           H  
ATOM   2359  HG1 PRO A 162      88.980  96.466  64.512  1.00  0.00           H  
ATOM   2360  HG2 PRO A 162      89.053  94.968  65.521  1.00  0.00           H  
ATOM   2361  HD1 PRO A 162      87.479  95.717  63.052  1.00  0.00           H  
ATOM   2362  HD2 PRO A 162      88.241  94.049  63.503  1.00  0.00           H  
ATOM   2363  N   ASN A 163      84.179  96.126  65.030  1.00  0.00           N  
ATOM   2364  CA  ASN A 163      82.810  96.493  65.260  1.00  0.00           C  
ATOM   2365  C   ASN A 163      81.967  95.407  65.833  1.00  0.00           C  
ATOM   2366  O   ASN A 163      81.135  95.611  66.704  1.00  0.00           O  
ATOM   2367  CB  ASN A 163      82.145  97.034  63.988  1.00  0.00           C  
ATOM   2368  CG  ASN A 163      81.965  98.532  64.236  1.00  0.00           C  
ATOM   2369  ND2 ASN A 163      81.193  98.933  65.278  1.00  0.00           N  
ATOM   2370  OD1 ASN A 163      82.721  99.329  63.683  1.00  0.00           O  
ATOM   2371  HN  ASN A 163      84.565  96.136  64.113  1.00  0.00           H  
ATOM   2372  HA  ASN A 163      82.863  97.201  66.070  1.00  0.00           H  
ATOM   2373  HB1 ASN A 163      81.111  96.663  63.812  1.00  0.00           H  
ATOM   2374  HB2 ASN A 163      82.743  96.969  63.048  1.00  0.00           H  
ATOM   2375 1HD2 ASN A 163      81.016  99.897  65.445  1.00  0.00           H  
ATOM   2376 2HD2 ASN A 163      80.529  98.324  65.711  1.00  0.00           H  
ATOM   2377  N   ILE A 164      82.102  94.174  65.299  1.00  0.00           N  
ATOM   2378  CA  ILE A 164      81.386  93.066  65.851  1.00  0.00           C  
ATOM   2379  C   ILE A 164      81.689  92.599  67.239  1.00  0.00           C  
ATOM   2380  O   ILE A 164      80.752  92.419  68.016  1.00  0.00           O  
ATOM   2381  CB  ILE A 164      81.317  91.868  64.939  1.00  0.00           C  
ATOM   2382  CG1 ILE A 164      80.303  90.784  65.334  1.00  0.00           C  
ATOM   2383  CG2 ILE A 164      82.701  91.349  64.518  1.00  0.00           C  
ATOM   2384  CD  ILE A 164      79.762  90.155  64.057  1.00  0.00           C  
ATOM   2385  HN  ILE A 164      82.666  94.028  64.497  1.00  0.00           H  
ATOM   2386  HA  ILE A 164      80.348  93.355  65.797  1.00  0.00           H  
ATOM   2387  HB  ILE A 164      80.914  92.299  63.995  1.00  0.00           H  
ATOM   2388 1HG1 ILE A 164      79.442  91.323  65.791  1.00  0.00           H  
ATOM   2389 2HG1 ILE A 164      80.758  89.969  65.940  1.00  0.00           H  
ATOM   2390 1HG2 ILE A 164      82.637  90.443  63.886  1.00  0.00           H  
ATOM   2391 2HG2 ILE A 164      83.196  92.151  63.925  1.00  0.00           H  
ATOM   2392 3HG2 ILE A 164      83.299  91.061  65.404  1.00  0.00           H  
ATOM   2393  HD1 ILE A 164      79.148  90.901  63.512  1.00  0.00           H  
ATOM   2394  HD2 ILE A 164      79.056  89.340  64.338  1.00  0.00           H  
ATOM   2395  HD3 ILE A 164      80.577  89.819  63.370  1.00  0.00           H  
ATOM   2396  N   ILE A 165      82.962  92.381  67.601  1.00  0.00           N  
ATOM   2397  CA  ILE A 165      83.304  91.963  68.920  1.00  0.00           C  
ATOM   2398  C   ILE A 165      82.832  92.893  69.989  1.00  0.00           C  
ATOM   2399  O   ILE A 165      82.395  92.420  71.036  1.00  0.00           O  
ATOM   2400  CB  ILE A 165      84.751  91.584  69.068  1.00  0.00           C  
ATOM   2401  CG1 ILE A 165      85.004  90.983  70.449  1.00  0.00           C  
ATOM   2402  CG2 ILE A 165      85.717  92.706  68.642  1.00  0.00           C  
ATOM   2403  CD  ILE A 165      86.316  90.195  70.455  1.00  0.00           C  
ATOM   2404  HN  ILE A 165      83.734  92.555  66.989  1.00  0.00           H  
ATOM   2405  HA  ILE A 165      82.762  91.041  69.074  1.00  0.00           H  
ATOM   2406  HB  ILE A 165      84.941  90.748  68.367  1.00  0.00           H  
ATOM   2407 1HG1 ILE A 165      84.210  90.288  70.777  1.00  0.00           H  
ATOM   2408 2HG1 ILE A 165      85.170  91.822  71.157  1.00  0.00           H  
ATOM   2409 1HG2 ILE A 165      86.778  92.361  68.648  1.00  0.00           H  
ATOM   2410 2HG2 ILE A 165      85.443  93.083  67.631  1.00  0.00           H  
ATOM   2411 3HG2 ILE A 165      85.601  93.587  69.313  1.00  0.00           H  
ATOM   2412  HD1 ILE A 165      86.185  89.356  69.744  1.00  0.00           H  
ATOM   2413  HD2 ILE A 165      86.671  89.798  71.430  1.00  0.00           H  
ATOM   2414  HD3 ILE A 165      87.194  90.746  70.059  1.00  0.00           H  
ATOM   2415  N   PHE A 166      82.911  94.214  69.745  1.00  0.00           N  
ATOM   2416  CA  PHE A 166      82.738  95.168  70.797  1.00  0.00           C  
ATOM   2417  C   PHE A 166      81.588  96.075  70.575  1.00  0.00           C  
ATOM   2418  O   PHE A 166      81.615  97.236  70.971  1.00  0.00           O  
ATOM   2419  CB  PHE A 166      84.026  95.970  71.053  1.00  0.00           C  
ATOM   2420  CG  PHE A 166      84.612  95.491  72.336  1.00  0.00           C  
ATOM   2421  CD1 PHE A 166      84.023  95.912  73.502  1.00  0.00           C  
ATOM   2422  CD2 PHE A 166      85.685  94.638  72.409  1.00  0.00           C  
ATOM   2423  CE1 PHE A 166      84.498  95.558  74.746  1.00  0.00           C  
ATOM   2424  CE2 PHE A 166      86.099  94.188  73.644  1.00  0.00           C  
ATOM   2425  CZ  PHE A 166      85.584  94.727  74.794  1.00  0.00           C  
ATOM   2426  HN  PHE A 166      83.101  94.512  68.811  1.00  0.00           H  
ATOM   2427  HA  PHE A 166      82.393  94.679  71.697  1.00  0.00           H  
ATOM   2428  HB1 PHE A 166      83.945  97.074  71.120  1.00  0.00           H  
ATOM   2429  HB2 PHE A 166      84.773  95.644  70.288  1.00  0.00           H  
ATOM   2430  HD1 PHE A 166      83.121  96.510  73.464  1.00  0.00           H  
ATOM   2431  HD2 PHE A 166      86.114  94.286  71.483  1.00  0.00           H  
ATOM   2432  HE1 PHE A 166      83.992  95.846  75.652  1.00  0.00           H  
ATOM   2433  HE2 PHE A 166      86.926  93.493  73.665  1.00  0.00           H  
ATOM   2434  HZ  PHE A 166      86.001  94.431  75.748  1.00  0.00           H  
ATOM   2435  N   THR A 167      80.504  95.519  69.994  1.00  0.00           N  
ATOM   2436  CA  THR A 167      79.190  96.085  69.922  1.00  0.00           C  
ATOM   2437  C   THR A 167      78.240  95.248  70.707  1.00  0.00           C  
ATOM   2438  O   THR A 167      77.950  94.097  70.392  1.00  0.00           O  
ATOM   2439  CB  THR A 167      78.696  96.325  68.516  1.00  0.00           C  
ATOM   2440  CG2 THR A 167      77.269  96.893  68.556  1.00  0.00           C  
ATOM   2441  OG1 THR A 167      79.527  97.250  67.836  1.00  0.00           O  
ATOM   2442  HN  THR A 167      80.602  94.568  69.722  1.00  0.00           H  
ATOM   2443  HA  THR A 167      79.223  97.088  70.319  1.00  0.00           H  
ATOM   2444  HB  THR A 167      78.744  95.369  67.949  1.00  0.00           H  
ATOM   2445  HG1 THR A 167      80.193  96.678  67.460  1.00  0.00           H  
ATOM   2446 1HG2 THR A 167      77.179  97.860  69.086  1.00  0.00           H  
ATOM   2447 2HG2 THR A 167      76.616  96.114  69.000  1.00  0.00           H  
ATOM   2448 3HG2 THR A 167      76.938  97.125  67.520  1.00  0.00           H  
ATOM   2449  N   ARG A 168      77.766  95.796  71.844  1.00  0.00           N  
ATOM   2450  CA  ARG A 168      76.987  95.140  72.842  1.00  0.00           C  
ATOM   2451  C   ARG A 168      75.773  95.954  73.156  1.00  0.00           C  
ATOM   2452  O   ARG A 168      75.729  97.123  72.794  1.00  0.00           O  
ATOM   2453  CB  ARG A 168      77.801  94.946  74.137  1.00  0.00           C  
ATOM   2454  CG  ARG A 168      78.997  94.004  73.934  1.00  0.00           C  
ATOM   2455  CD  ARG A 168      79.544  93.571  75.298  1.00  0.00           C  
ATOM   2456  NE  ARG A 168      80.277  92.294  75.037  1.00  0.00           N  
ATOM   2457  CZ  ARG A 168      81.431  91.803  75.569  1.00  0.00           C  
ATOM   2458  NH1 ARG A 168      82.093  92.432  76.594  1.00  0.00           N1+
ATOM   2459  NH2 ARG A 168      81.911  90.689  74.946  1.00  0.00           N  
ATOM   2460  HN  ARG A 168      78.003  96.740  72.036  1.00  0.00           H  
ATOM   2461  HA  ARG A 168      76.661  94.201  72.426  1.00  0.00           H  
ATOM   2462  HB1 ARG A 168      77.149  94.504  74.918  1.00  0.00           H  
ATOM   2463  HB2 ARG A 168      78.157  95.939  74.457  1.00  0.00           H  
ATOM   2464  HG1 ARG A 168      78.600  93.149  73.356  1.00  0.00           H  
ATOM   2465  HG2 ARG A 168      79.807  94.478  73.348  1.00  0.00           H  
ATOM   2466  HD1 ARG A 168      78.696  93.385  75.996  1.00  0.00           H  
ATOM   2467  HD2 ARG A 168      80.215  94.324  75.759  1.00  0.00           H  
ATOM   2468  HE  ARG A 168      80.041  91.803  74.198  1.00  0.00           H  
ATOM   2469 1HH1 ARG A 168      81.667  93.188  77.088  1.00  0.00           H  
ATOM   2470 2HH1 ARG A 168      83.013  92.148  76.860  1.00  0.00           H  
ATOM   2471 1HH2 ARG A 168      82.904  90.588  75.051  1.00  0.00           H  
ATOM   2472 2HH2 ARG A 168      81.475  90.234  74.171  1.00  0.00           H  
ATOM   2473  N   SER A 169      74.700  95.436  73.788  1.00  0.00           N  
ATOM   2474  CA  SER A 169      73.422  96.069  73.860  1.00  0.00           C  
ATOM   2475  C   SER A 169      73.074  96.600  75.198  1.00  0.00           C  
ATOM   2476  O   SER A 169      72.111  96.126  75.788  1.00  0.00           O  
ATOM   2477  CB  SER A 169      72.298  95.061  73.535  1.00  0.00           C  
ATOM   2478  OG  SER A 169      72.591  94.514  72.263  1.00  0.00           O  
ATOM   2479  HN  SER A 169      74.665  94.484  74.071  1.00  0.00           H  
ATOM   2480  HA  SER A 169      73.383  96.803  73.075  1.00  0.00           H  
ATOM   2481  HB1 SER A 169      72.193  94.233  74.258  1.00  0.00           H  
ATOM   2482  HB2 SER A 169      71.344  95.631  73.503  1.00  0.00           H  
ATOM   2483  HG1 SER A 169      72.409  95.201  71.623  1.00  0.00           H  
ATOM   2484  N   GLN A 170      73.818  97.551  75.812  1.00  0.00           N  
ATOM   2485  CA  GLN A 170      73.761  97.846  77.212  1.00  0.00           C  
ATOM   2486  C   GLN A 170      72.927  99.032  77.569  1.00  0.00           C  
ATOM   2487  O   GLN A 170      71.956  98.893  78.315  1.00  0.00           O  
ATOM   2488  CB  GLN A 170      75.203  98.016  77.734  1.00  0.00           C  
ATOM   2489  CG  GLN A 170      76.020  96.726  77.698  1.00  0.00           C  
ATOM   2490  CD  GLN A 170      77.334  96.888  78.452  1.00  0.00           C  
ATOM   2491  NE2 GLN A 170      78.047  98.011  78.198  1.00  0.00           N  
ATOM   2492  OE1 GLN A 170      77.814  96.012  79.179  1.00  0.00           O  
ATOM   2493  HN  GLN A 170      74.566  97.941  75.286  1.00  0.00           H  
ATOM   2494  HA  GLN A 170      73.325  96.994  77.704  1.00  0.00           H  
ATOM   2495  HB1 GLN A 170      75.155  98.402  78.775  1.00  0.00           H  
ATOM   2496  HB2 GLN A 170      75.738  98.767  77.131  1.00  0.00           H  
ATOM   2497  HG1 GLN A 170      75.424  95.941  78.209  1.00  0.00           H  
ATOM   2498  HG2 GLN A 170      76.192  96.369  76.663  1.00  0.00           H  
ATOM   2499 1HE2 GLN A 170      77.727  98.740  77.589  1.00  0.00           H  
ATOM   2500 2HE2 GLN A 170      78.871  98.178  78.730  1.00  0.00           H  
ATOM   2501  N   LYS A 171      73.425 100.233  77.239  1.00  0.00           N  
ATOM   2502  CA  LYS A 171      73.340 101.254  78.228  1.00  0.00           C  
ATOM   2503  C   LYS A 171      73.918 102.537  77.713  1.00  0.00           C  
ATOM   2504  O   LYS A 171      75.087 102.647  77.354  1.00  0.00           O  
ATOM   2505  CB  LYS A 171      74.175 100.910  79.470  1.00  0.00           C  
ATOM   2506  CG  LYS A 171      74.312 101.820  80.689  1.00  0.00           C  
ATOM   2507  CD  LYS A 171      75.611 101.452  81.413  1.00  0.00           C  
ATOM   2508  CE  LYS A 171      75.904  99.960  81.578  1.00  0.00           C  
ATOM   2509  NZ  LYS A 171      77.060  99.750  82.471  1.00  0.00           N1+
ATOM   2510  HN  LYS A 171      74.178 100.319  76.585  1.00  0.00           H  
ATOM   2511  HA  LYS A 171      72.291 101.458  78.392  1.00  0.00           H  
ATOM   2512  HB1 LYS A 171      75.181 100.711  79.038  1.00  0.00           H  
ATOM   2513  HB2 LYS A 171      73.805  99.912  79.796  1.00  0.00           H  
ATOM   2514  HG1 LYS A 171      73.436 101.742  81.364  1.00  0.00           H  
ATOM   2515  HG2 LYS A 171      74.316 102.906  80.470  1.00  0.00           H  
ATOM   2516  HD1 LYS A 171      76.424 101.950  80.835  1.00  0.00           H  
ATOM   2517  HD2 LYS A 171      75.555 101.844  82.456  1.00  0.00           H  
ATOM   2518  HE1 LYS A 171      74.966  99.483  81.973  1.00  0.00           H  
ATOM   2519  HE2 LYS A 171      76.160  99.487  80.615  1.00  0.00           H  
ATOM   2520  HZ1 LYS A 171      77.732 100.538  82.368  1.00  0.00           H  
ATOM   2521  HZ2 LYS A 171      77.578  98.857  82.301  1.00  0.00           H  
ATOM   2522  HZ3 LYS A 171      76.727  99.727  83.456  1.00  0.00           H  
ATOM   2523  N   GLU A 172      73.142 103.626  77.788  1.00  0.00           N  
ATOM   2524  CA  GLU A 172      73.767 104.852  78.191  1.00  0.00           C  
ATOM   2525  C   GLU A 172      73.031 105.435  79.336  1.00  0.00           C  
ATOM   2526  O   GLU A 172      73.565 105.407  80.451  1.00  0.00           O  
ATOM   2527  CB  GLU A 172      74.023 105.867  77.058  1.00  0.00           C  
ATOM   2528  CG  GLU A 172      74.928 107.008  77.533  1.00  0.00           C  
ATOM   2529  CD  GLU A 172      75.883 106.745  78.688  1.00  0.00           C  
ATOM   2530  OE1 GLU A 172      75.743 107.472  79.714  1.00  0.00           O  
ATOM   2531  OE2 GLU A 172      76.747 105.830  78.653  1.00  0.00           O1-
ATOM   2532  HN  GLU A 172      72.171 103.575  78.005  1.00  0.00           H  
ATOM   2533  HA  GLU A 172      74.710 104.703  78.696  1.00  0.00           H  
ATOM   2534  HB1 GLU A 172      74.590 105.274  76.310  1.00  0.00           H  
ATOM   2535  HB2 GLU A 172      73.083 106.117  76.525  1.00  0.00           H  
ATOM   2536  HG1 GLU A 172      74.250 107.853  77.749  1.00  0.00           H  
ATOM   2537  HG2 GLU A 172      75.511 107.401  76.670  1.00  0.00           H  
ATOM   2538  N   GLY A 173      71.826 106.012  79.145  1.00  0.00           N  
ATOM   2539  CA  GLY A 173      70.948 106.261  80.236  1.00  0.00           C  
ATOM   2540  C   GLY A 173      70.505 104.947  80.792  1.00  0.00           C  
ATOM   2541  O   GLY A 173      71.253 104.255  81.474  1.00  0.00           O  
ATOM   2542  HN  GLY A 173      71.554 106.256  78.213  1.00  0.00           H  
ATOM   2543  HA1 GLY A 173      71.453 106.748  81.053  1.00  0.00           H  
ATOM   2544  HA2 GLY A 173      70.081 106.784  79.879  1.00  0.00           H  
ATOM   2545  N   LEU A 174      69.280 104.515  80.403  1.00  0.00           N  
ATOM   2546  CA  LEU A 174      69.000 103.114  80.418  1.00  0.00           C  
ATOM   2547  C   LEU A 174      67.877 102.664  79.550  1.00  0.00           C  
ATOM   2548  O   LEU A 174      66.914 101.999  79.931  1.00  0.00           O  
ATOM   2549  CB  LEU A 174      68.967 102.455  81.809  1.00  0.00           C  
ATOM   2550  CG  LEU A 174      70.034 101.363  81.948  1.00  0.00           C  
ATOM   2551  CD1 LEU A 174      70.003 100.778  83.372  1.00  0.00           C  
ATOM   2552  CD2 LEU A 174      69.809 100.246  80.912  1.00  0.00           C  
ATOM   2553  HN  LEU A 174      68.549 105.099  80.070  1.00  0.00           H  
ATOM   2554  HA  LEU A 174      69.848 102.650  79.929  1.00  0.00           H  
ATOM   2555  HB1 LEU A 174      69.211 103.186  82.610  1.00  0.00           H  
ATOM   2556  HB2 LEU A 174      67.997 102.008  82.103  1.00  0.00           H  
ATOM   2557  HG  LEU A 174      71.059 101.757  81.793  1.00  0.00           H  
ATOM   2558 1HD1 LEU A 174      70.637  99.868  83.447  1.00  0.00           H  
ATOM   2559 2HD1 LEU A 174      70.344 101.536  84.114  1.00  0.00           H  
ATOM   2560 3HD1 LEU A 174      68.976 100.539  83.709  1.00  0.00           H  
ATOM   2561 1HD2 LEU A 174      68.811  99.833  81.147  1.00  0.00           H  
ATOM   2562 2HD2 LEU A 174      69.972 100.621  79.885  1.00  0.00           H  
ATOM   2563 3HD2 LEU A 174      70.575  99.461  81.127  1.00  0.00           H  
ATOM   2564  N   HIS A 175      67.989 103.050  78.264  1.00  0.00           N  
ATOM   2565  CA  HIS A 175      67.420 102.288  77.202  1.00  0.00           C  
ATOM   2566  C   HIS A 175      68.396 101.214  76.845  1.00  0.00           C  
ATOM   2567  O   HIS A 175      69.594 101.372  77.076  1.00  0.00           O  
ATOM   2568  CB  HIS A 175      67.311 103.237  75.994  1.00  0.00           C  
ATOM   2569  CG  HIS A 175      67.395 104.698  76.324  1.00  0.00           C  
ATOM   2570  CD2 HIS A 175      66.413 105.639  76.256  1.00  0.00           C  
ATOM   2571  ND1 HIS A 175      68.634 105.301  76.446  1.00  0.00           N  
ATOM   2572  CE1 HIS A 175      68.365 106.598  76.444  1.00  0.00           C  
ATOM   2573  NE2 HIS A 175      67.037 106.862  76.356  1.00  0.00           N  
ATOM   2574  HN  HIS A 175      68.707 103.695  77.997  1.00  0.00           H  
ATOM   2575  HA  HIS A 175      66.445 101.927  77.490  1.00  0.00           H  
ATOM   2576  HB1 HIS A 175      66.384 103.022  75.414  1.00  0.00           H  
ATOM   2577  HB2 HIS A 175      68.105 103.060  75.236  1.00  0.00           H  
ATOM   2578  HD2 HIS A 175      65.341 105.597  76.149  1.00  0.00           H  
ATOM   2579  HE1 HIS A 175      69.162 107.354  76.424  1.00  0.00           H  
ATOM   2580  HE2 HIS A 175      66.566 107.735  76.212  1.00  0.00           H  
ATOM   2581  N   TYR A 176      67.952 100.119  76.208  1.00  0.00           N  
ATOM   2582  CA  TYR A 176      68.891  99.227  75.600  1.00  0.00           C  
ATOM   2583  C   TYR A 176      69.240  99.803  74.271  1.00  0.00           C  
ATOM   2584  O   TYR A 176      68.440  99.903  73.345  1.00  0.00           O  
ATOM   2585  CB  TYR A 176      68.336  97.794  75.491  1.00  0.00           C  
ATOM   2586  CG  TYR A 176      68.120  97.221  76.849  1.00  0.00           C  
ATOM   2587  CD1 TYR A 176      66.936  96.636  77.232  1.00  0.00           C  
ATOM   2588  CD2 TYR A 176      69.133  97.401  77.765  1.00  0.00           C  
ATOM   2589  CE1 TYR A 176      66.728  96.303  78.552  1.00  0.00           C  
ATOM   2590  CE2 TYR A 176      68.858  97.148  79.096  1.00  0.00           C  
ATOM   2591  CZ  TYR A 176      67.640  96.658  79.516  1.00  0.00           C  
ATOM   2592  OH  TYR A 176      67.387  96.419  80.883  1.00  0.00           O  
ATOM   2593  HN  TYR A 176      66.985  99.947  76.060  1.00  0.00           H  
ATOM   2594  HA  TYR A 176      69.797  99.220  76.188  1.00  0.00           H  
ATOM   2595  HB1 TYR A 176      67.398  97.713  74.901  1.00  0.00           H  
ATOM   2596  HB2 TYR A 176      69.114  97.183  74.996  1.00  0.00           H  
ATOM   2597  HD1 TYR A 176      66.192  96.460  76.463  1.00  0.00           H  
ATOM   2598  HD2 TYR A 176      70.097  97.782  77.485  1.00  0.00           H  
ATOM   2599  HE1 TYR A 176      65.789  95.832  78.817  1.00  0.00           H  
ATOM   2600  HE2 TYR A 176      69.613  97.382  79.820  1.00  0.00           H  
ATOM   2601  HH  TYR A 176      68.180  96.650  81.382  1.00  0.00           H  
ATOM   2602  N   THR A 177      70.533 100.151  74.147  1.00  0.00           N  
ATOM   2603  CA  THR A 177      71.100 100.652  72.935  1.00  0.00           C  
ATOM   2604  C   THR A 177      71.668  99.479  72.198  1.00  0.00           C  
ATOM   2605  O   THR A 177      71.765  98.366  72.715  1.00  0.00           O  
ATOM   2606  CB  THR A 177      72.189 101.673  73.081  1.00  0.00           C  
ATOM   2607  CG2 THR A 177      71.633 102.966  73.688  1.00  0.00           C  
ATOM   2608  OG1 THR A 177      73.128 101.154  74.017  1.00  0.00           O  
ATOM   2609  HN  THR A 177      71.147 100.232  74.924  1.00  0.00           H  
ATOM   2610  HA  THR A 177      70.312 101.070  72.327  1.00  0.00           H  
ATOM   2611  HB  THR A 177      72.759 101.862  72.145  1.00  0.00           H  
ATOM   2612  HG1 THR A 177      73.891 101.743  74.009  1.00  0.00           H  
ATOM   2613 1HG2 THR A 177      71.340 102.831  74.748  1.00  0.00           H  
ATOM   2614 2HG2 THR A 177      72.357 103.813  73.655  1.00  0.00           H  
ATOM   2615 3HG2 THR A 177      70.727 103.234  73.101  1.00  0.00           H  
ATOM   2616  N   CYS A 178      72.141  99.740  70.973  1.00  0.00           N  
ATOM   2617  CA  CYS A 178      73.204  98.924  70.449  1.00  0.00           C  
ATOM   2618  C   CYS A 178      74.382  99.817  70.406  1.00  0.00           C  
ATOM   2619  O   CYS A 178      74.356 100.964  69.953  1.00  0.00           O  
ATOM   2620  CB  CYS A 178      72.842  98.246  69.111  1.00  0.00           C  
ATOM   2621  SG  CYS A 178      73.959  96.939  68.528  1.00  0.00           S  
ATOM   2622  HN  CYS A 178      71.940 100.558  70.436  1.00  0.00           H  
ATOM   2623  HA  CYS A 178      73.382  98.116  71.147  1.00  0.00           H  
ATOM   2624  HB1 CYS A 178      71.892  97.705  69.321  1.00  0.00           H  
ATOM   2625  HB2 CYS A 178      72.593  98.967  68.314  1.00  0.00           H  
ATOM   2626  N   SER A 179      75.507  99.388  71.006  1.00  0.00           N  
ATOM   2627  CA  SER A 179      76.484 100.302  71.521  1.00  0.00           C  
ATOM   2628  C   SER A 179      77.876  99.884  71.183  1.00  0.00           C  
ATOM   2629  O   SER A 179      78.343  98.804  71.545  1.00  0.00           O  
ATOM   2630  CB  SER A 179      76.415 100.288  73.058  1.00  0.00           C  
ATOM   2631  OG  SER A 179      77.166 101.328  73.653  1.00  0.00           O  
ATOM   2632  HN  SER A 179      75.618  98.458  71.337  1.00  0.00           H  
ATOM   2633  HA  SER A 179      76.258 101.309  71.237  1.00  0.00           H  
ATOM   2634  HB1 SER A 179      75.389 100.344  73.483  1.00  0.00           H  
ATOM   2635  HB2 SER A 179      76.816  99.343  73.495  1.00  0.00           H  
ATOM   2636  HG1 SER A 179      76.576 102.082  73.588  1.00  0.00           H  
ATOM   2637  N   SER A 180      78.599 100.736  70.436  1.00  0.00           N  
ATOM   2638  CA  SER A 180      80.021 100.650  70.333  1.00  0.00           C  
ATOM   2639  C   SER A 180      80.660 100.833  71.664  1.00  0.00           C  
ATOM   2640  O   SER A 180      80.204 101.614  72.492  1.00  0.00           O  
ATOM   2641  CB  SER A 180      80.797 101.561  69.367  1.00  0.00           C  
ATOM   2642  OG  SER A 180      80.500 101.153  68.043  1.00  0.00           O  
ATOM   2643  HN  SER A 180      78.132 101.451  69.920  1.00  0.00           H  
ATOM   2644  HA  SER A 180      80.288  99.649  70.031  1.00  0.00           H  
ATOM   2645  HB1 SER A 180      80.383 102.584  69.488  1.00  0.00           H  
ATOM   2646  HB2 SER A 180      81.904 101.525  69.507  1.00  0.00           H  
ATOM   2647  HG1 SER A 180      79.562 101.270  67.881  1.00  0.00           H  
ATOM   2648  N   HIS A 181      81.675 100.005  71.951  1.00  0.00           N  
ATOM   2649  CA  HIS A 181      82.169  99.994  73.290  1.00  0.00           C  
ATOM   2650  C   HIS A 181      83.607  99.591  73.298  1.00  0.00           C  
ATOM   2651  O   HIS A 181      84.021  98.574  72.745  1.00  0.00           O  
ATOM   2652  CB  HIS A 181      81.236  99.052  74.070  1.00  0.00           C  
ATOM   2653  CG  HIS A 181      81.624  98.701  75.482  1.00  0.00           C  
ATOM   2654  CD2 HIS A 181      81.651  97.490  76.092  1.00  0.00           C  
ATOM   2655  ND1 HIS A 181      81.672  99.693  76.442  1.00  0.00           N  
ATOM   2656  CE1 HIS A 181      81.658  99.077  77.605  1.00  0.00           C  
ATOM   2657  NE2 HIS A 181      81.626  97.725  77.456  1.00  0.00           N  
ATOM   2658  HN  HIS A 181      81.981  99.272  71.335  1.00  0.00           H  
ATOM   2659  HA  HIS A 181      82.102 100.943  73.799  1.00  0.00           H  
ATOM   2660  HB1 HIS A 181      81.266  98.126  73.471  1.00  0.00           H  
ATOM   2661  HB2 HIS A 181      80.175  99.380  74.036  1.00  0.00           H  
ATOM   2662  HD2 HIS A 181      81.391  96.588  75.556  1.00  0.00           H  
ATOM   2663  HE1 HIS A 181      81.628  99.530  78.601  1.00  0.00           H  
ATOM   2664  HE2 HIS A 181      81.453  97.071  78.191  1.00  0.00           H  
ATOM   2665  N   PHE A 182      84.511 100.404  73.887  1.00  0.00           N  
ATOM   2666  CA  PHE A 182      85.899 100.075  73.854  1.00  0.00           C  
ATOM   2667  C   PHE A 182      86.318 100.676  75.154  1.00  0.00           C  
ATOM   2668  O   PHE A 182      85.770 101.765  75.321  1.00  0.00           O  
ATOM   2669  CB  PHE A 182      86.699 100.787  72.749  1.00  0.00           C  
ATOM   2670  CG  PHE A 182      86.129 100.547  71.396  1.00  0.00           C  
ATOM   2671  CD1 PHE A 182      86.136  99.324  70.771  1.00  0.00           C  
ATOM   2672  CD2 PHE A 182      85.495 101.605  70.778  1.00  0.00           C  
ATOM   2673  CE1 PHE A 182      85.414  99.132  69.607  1.00  0.00           C  
ATOM   2674  CE2 PHE A 182      84.827 101.424  69.590  1.00  0.00           C  
ATOM   2675  CZ  PHE A 182      84.728 100.178  69.025  1.00  0.00           C  
ATOM   2676  HN  PHE A 182      84.228 101.282  74.260  1.00  0.00           H  
ATOM   2677  HA  PHE A 182      86.134  99.023  73.841  1.00  0.00           H  
ATOM   2678  HB1 PHE A 182      86.660 101.877  72.915  1.00  0.00           H  
ATOM   2679  HB2 PHE A 182      87.777 100.510  72.720  1.00  0.00           H  
ATOM   2680  HD1 PHE A 182      86.723  98.523  71.202  1.00  0.00           H  
ATOM   2681  HD2 PHE A 182      85.413 102.549  71.280  1.00  0.00           H  
ATOM   2682  HE1 PHE A 182      85.433  98.160  69.143  1.00  0.00           H  
ATOM   2683  HE2 PHE A 182      84.209 102.195  69.153  1.00  0.00           H  
ATOM   2684  HZ  PHE A 182      84.221 100.033  68.083  1.00  0.00           H  
ATOM   2685  N   PRO A 183      87.220 100.402  76.054  1.00  0.00           N  
ATOM   2686  CA  PRO A 183      88.020  99.222  76.233  1.00  0.00           C  
ATOM   2687  C   PRO A 183      88.913  98.483  75.296  1.00  0.00           C  
ATOM   2688  O   PRO A 183      89.237  97.363  75.654  1.00  0.00           O  
ATOM   2689  CB  PRO A 183      87.072  98.366  77.070  1.00  0.00           C  
ATOM   2690  CG  PRO A 183      86.622  99.388  78.121  1.00  0.00           C  
ATOM   2691  CD  PRO A 183      86.845 100.737  77.419  1.00  0.00           C  
ATOM   2692  HA  PRO A 183      88.771  99.604  76.888  1.00  0.00           H  
ATOM   2693  HB1 PRO A 183      87.565  97.456  77.488  1.00  0.00           H  
ATOM   2694  HB2 PRO A 183      86.249  98.060  76.388  1.00  0.00           H  
ATOM   2695  HG1 PRO A 183      87.167  99.368  79.092  1.00  0.00           H  
ATOM   2696  HG2 PRO A 183      85.530  99.279  78.321  1.00  0.00           H  
ATOM   2697  HD1 PRO A 183      87.697 101.312  77.829  1.00  0.00           H  
ATOM   2698  HD2 PRO A 183      85.960 101.390  77.537  1.00  0.00           H  
ATOM   2699  N   TYR A 184      89.506  99.071  74.238  1.00  0.00           N  
ATOM   2700  CA  TYR A 184      90.590  98.489  73.515  1.00  0.00           C  
ATOM   2701  C   TYR A 184      91.748  99.423  73.501  1.00  0.00           C  
ATOM   2702  O   TYR A 184      91.601 100.626  73.274  1.00  0.00           O  
ATOM   2703  CB  TYR A 184      90.086  97.981  72.156  1.00  0.00           C  
ATOM   2704  CG  TYR A 184      89.897  96.501  72.190  1.00  0.00           C  
ATOM   2705  CD1 TYR A 184      90.742  95.588  71.601  1.00  0.00           C  
ATOM   2706  CD2 TYR A 184      88.981  95.990  73.088  1.00  0.00           C  
ATOM   2707  CE1 TYR A 184      90.821  94.268  71.983  1.00  0.00           C  
ATOM   2708  CE2 TYR A 184      89.192  94.738  73.624  1.00  0.00           C  
ATOM   2709  CZ  TYR A 184      90.103  93.871  73.079  1.00  0.00           C  
ATOM   2710  OH  TYR A 184      90.384  92.665  73.766  1.00  0.00           O  
ATOM   2711  HN  TYR A 184      89.337 100.032  74.052  1.00  0.00           H  
ATOM   2712  HA  TYR A 184      91.008  97.710  74.130  1.00  0.00           H  
ATOM   2713  HB1 TYR A 184      89.159  98.466  71.766  1.00  0.00           H  
ATOM   2714  HB2 TYR A 184      90.821  98.106  71.340  1.00  0.00           H  
ATOM   2715  HD1 TYR A 184      91.450  95.965  70.870  1.00  0.00           H  
ATOM   2716  HD2 TYR A 184      88.205  96.550  73.575  1.00  0.00           H  
ATOM   2717  HE1 TYR A 184      91.619  93.641  71.640  1.00  0.00           H  
ATOM   2718  HE2 TYR A 184      88.557  94.470  74.463  1.00  0.00           H  
ATOM   2719  HH  TYR A 184      89.803  92.616  74.533  1.00  0.00           H  
ATOM   2720  N   SER A 185      92.979  98.957  73.773  1.00  0.00           N  
ATOM   2721  CA  SER A 185      94.109  99.706  74.227  1.00  0.00           C  
ATOM   2722  C   SER A 185      93.776 100.908  75.043  1.00  0.00           C  
ATOM   2723  O   SER A 185      93.231 100.747  76.137  1.00  0.00           O  
ATOM   2724  CB  SER A 185      95.102 100.033  73.092  1.00  0.00           C  
ATOM   2725  OG  SER A 185      95.554  98.794  72.581  1.00  0.00           O  
ATOM   2726  HN  SER A 185      93.188  97.979  73.747  1.00  0.00           H  
ATOM   2727  HA  SER A 185      94.638  99.095  74.942  1.00  0.00           H  
ATOM   2728  HB1 SER A 185      94.538 100.520  72.270  1.00  0.00           H  
ATOM   2729  HB2 SER A 185      95.968 100.655  73.398  1.00  0.00           H  
ATOM   2730  HG1 SER A 185      94.906  98.501  71.933  1.00  0.00           H  
ATOM   2731  N   GLN A 186      94.088 102.140  74.594  1.00  0.00           N  
ATOM   2732  CA  GLN A 186      93.255 103.235  74.987  1.00  0.00           C  
ATOM   2733  C   GLN A 186      92.096 103.383  74.058  1.00  0.00           C  
ATOM   2734  O   GLN A 186      92.221 103.375  72.829  1.00  0.00           O  
ATOM   2735  CB  GLN A 186      93.951 104.609  75.039  1.00  0.00           C  
ATOM   2736  CG  GLN A 186      94.307 105.107  76.432  1.00  0.00           C  
ATOM   2737  CD  GLN A 186      95.463 104.283  76.968  1.00  0.00           C  
ATOM   2738  NE2 GLN A 186      96.538 105.023  77.358  1.00  0.00           N  
ATOM   2739  OE1 GLN A 186      95.505 103.054  77.035  1.00  0.00           O  
ATOM   2740  HN  GLN A 186      94.782 102.342  73.908  1.00  0.00           H  
ATOM   2741  HA  GLN A 186      92.822 103.144  75.965  1.00  0.00           H  
ATOM   2742  HB1 GLN A 186      94.898 104.513  74.464  1.00  0.00           H  
ATOM   2743  HB2 GLN A 186      93.438 105.389  74.431  1.00  0.00           H  
ATOM   2744  HG1 GLN A 186      94.610 106.173  76.319  1.00  0.00           H  
ATOM   2745  HG2 GLN A 186      93.477 105.117  77.176  1.00  0.00           H  
ATOM   2746 1HE2 GLN A 186      96.458 106.021  77.331  1.00  0.00           H  
ATOM   2747 2HE2 GLN A 186      97.232 104.588  77.924  1.00  0.00           H  
ATOM   2748  N   TYR A 187      90.888 103.592  74.607  1.00  0.00           N  
ATOM   2749  CA  TYR A 187      89.649 103.698  73.888  1.00  0.00           C  
ATOM   2750  C   TYR A 187      89.554 104.893  73.005  1.00  0.00           C  
ATOM   2751  O   TYR A 187      88.846 104.808  71.994  1.00  0.00           O  
ATOM   2752  CB  TYR A 187      88.392 103.624  74.764  1.00  0.00           C  
ATOM   2753  CG  TYR A 187      88.441 104.394  76.042  1.00  0.00           C  
ATOM   2754  CD1 TYR A 187      88.033 105.707  76.132  1.00  0.00           C  
ATOM   2755  CD2 TYR A 187      89.136 103.854  77.099  1.00  0.00           C  
ATOM   2756  CE1 TYR A 187      88.223 106.444  77.280  1.00  0.00           C  
ATOM   2757  CE2 TYR A 187      89.418 104.569  78.241  1.00  0.00           C  
ATOM   2758  CZ  TYR A 187      88.918 105.852  78.300  1.00  0.00           C  
ATOM   2759  OH  TYR A 187      89.300 106.554  79.465  1.00  0.00           O  
ATOM   2760  HN  TYR A 187      90.756 103.549  75.587  1.00  0.00           H  
ATOM   2761  HA  TYR A 187      89.588 102.795  73.295  1.00  0.00           H  
ATOM   2762  HB1 TYR A 187      88.298 102.558  75.071  1.00  0.00           H  
ATOM   2763  HB2 TYR A 187      87.444 103.879  74.241  1.00  0.00           H  
ATOM   2764  HD1 TYR A 187      87.628 106.185  75.265  1.00  0.00           H  
ATOM   2765  HD2 TYR A 187      89.502 102.846  77.041  1.00  0.00           H  
ATOM   2766  HE1 TYR A 187      87.937 107.486  77.337  1.00  0.00           H  
ATOM   2767  HE2 TYR A 187      90.033 104.111  78.997  1.00  0.00           H  
ATOM   2768  HH  TYR A 187      89.103 107.472  79.263  1.00  0.00           H  
ATOM   2769  N   GLN A 188      90.284 105.971  73.326  1.00  0.00           N  
ATOM   2770  CA  GLN A 188      90.388 107.088  72.432  1.00  0.00           C  
ATOM   2771  C   GLN A 188      90.985 106.841  71.091  1.00  0.00           C  
ATOM   2772  O   GLN A 188      90.509 107.383  70.095  1.00  0.00           O  
ATOM   2773  CB  GLN A 188      91.037 108.318  73.091  1.00  0.00           C  
ATOM   2774  CG  GLN A 188      90.115 108.835  74.198  1.00  0.00           C  
ATOM   2775  CD  GLN A 188      90.670 110.146  74.741  1.00  0.00           C  
ATOM   2776  NE2 GLN A 188      89.759 110.833  75.471  1.00  0.00           N  
ATOM   2777  OE1 GLN A 188      91.833 110.519  74.535  1.00  0.00           O  
ATOM   2778  HN  GLN A 188      90.816 105.957  74.169  1.00  0.00           H  
ATOM   2779  HA  GLN A 188      89.397 107.461  72.236  1.00  0.00           H  
ATOM   2780  HB1 GLN A 188      91.280 109.120  72.370  1.00  0.00           H  
ATOM   2781  HB2 GLN A 188      92.001 107.945  73.511  1.00  0.00           H  
ATOM   2782  HG1 GLN A 188      89.087 108.992  73.810  1.00  0.00           H  
ATOM   2783  HG2 GLN A 188      90.015 108.138  75.052  1.00  0.00           H  
ATOM   2784 1HE2 GLN A 188      88.836 110.470  75.625  1.00  0.00           H  
ATOM   2785 2HE2 GLN A 188      89.934 111.744  75.842  1.00  0.00           H  
ATOM   2786  N   PHE A 189      92.000 105.959  71.020  1.00  0.00           N  
ATOM   2787  CA  PHE A 189      92.475 105.342  69.817  1.00  0.00           C  
ATOM   2788  C   PHE A 189      91.409 104.677  69.021  1.00  0.00           C  
ATOM   2789  O   PHE A 189      91.244 105.122  67.874  1.00  0.00           O  
ATOM   2790  CB  PHE A 189      93.576 104.328  70.181  1.00  0.00           C  
ATOM   2791  CG  PHE A 189      94.401 103.655  69.135  1.00  0.00           C  
ATOM   2792  CD1 PHE A 189      95.047 102.468  69.439  1.00  0.00           C  
ATOM   2793  CD2 PHE A 189      94.625 104.177  67.891  1.00  0.00           C  
ATOM   2794  CE1 PHE A 189      95.835 101.823  68.523  1.00  0.00           C  
ATOM   2795  CE2 PHE A 189      95.390 103.574  66.913  1.00  0.00           C  
ATOM   2796  CZ  PHE A 189      95.977 102.385  67.274  1.00  0.00           C  
ATOM   2797  HN  PHE A 189      92.258 105.511  71.876  1.00  0.00           H  
ATOM   2798  HA  PHE A 189      92.831 106.130  69.176  1.00  0.00           H  
ATOM   2799  HB1 PHE A 189      93.078 103.472  70.698  1.00  0.00           H  
ATOM   2800  HB2 PHE A 189      94.286 104.770  70.915  1.00  0.00           H  
ATOM   2801  HD1 PHE A 189      94.918 102.056  70.426  1.00  0.00           H  
ATOM   2802  HD2 PHE A 189      94.168 105.102  67.579  1.00  0.00           H  
ATOM   2803  HE1 PHE A 189      96.304 100.867  68.726  1.00  0.00           H  
ATOM   2804  HE2 PHE A 189      95.467 103.907  65.887  1.00  0.00           H  
ATOM   2805  HZ  PHE A 189      96.626 101.879  66.581  1.00  0.00           H  
ATOM   2806  N   TRP A 190      90.518 103.817  69.540  1.00  0.00           N  
ATOM   2807  CA  TRP A 190      89.378 103.272  68.872  1.00  0.00           C  
ATOM   2808  C   TRP A 190      88.170 104.143  68.728  1.00  0.00           C  
ATOM   2809  O   TRP A 190      87.405 103.867  67.807  1.00  0.00           O  
ATOM   2810  CB  TRP A 190      89.010 101.905  69.474  1.00  0.00           C  
ATOM   2811  CG  TRP A 190      90.031 100.864  69.133  1.00  0.00           C  
ATOM   2812  CD1 TRP A 190      91.159 100.676  69.866  1.00  0.00           C  
ATOM   2813  CD2 TRP A 190      90.187 100.116  67.927  1.00  0.00           C  
ATOM   2814  CE2 TRP A 190      91.424  99.503  67.998  1.00  0.00           C  
ATOM   2815  CE3 TRP A 190      89.447  99.951  66.793  1.00  0.00           C  
ATOM   2816  NE1 TRP A 190      92.046  99.911  69.154  1.00  0.00           N  
ATOM   2817  CZ2 TRP A 190      91.899  98.605  67.088  1.00  0.00           C  
ATOM   2818  CZ3 TRP A 190      89.933  99.151  65.784  1.00  0.00           C  
ATOM   2819  CH2 TRP A 190      91.119  98.488  65.964  1.00  0.00           C  
ATOM   2820  HN  TRP A 190      90.688 103.506  70.474  1.00  0.00           H  
ATOM   2821  HA  TRP A 190      89.662 103.014  67.860  1.00  0.00           H  
ATOM   2822  HB1 TRP A 190      88.997 102.005  70.586  1.00  0.00           H  
ATOM   2823  HB2 TRP A 190      87.994 101.590  69.171  1.00  0.00           H  
ATOM   2824  HD1 TRP A 190      91.410 101.204  70.783  1.00  0.00           H  
ATOM   2825  HE1 TRP A 190      93.006  99.979  69.007  1.00  0.00           H  
ATOM   2826  HE3 TRP A 190      88.522 100.480  66.661  1.00  0.00           H  
ATOM   2827  HZ2 TRP A 190      92.812  98.024  67.133  1.00  0.00           H  
ATOM   2828  HZ3 TRP A 190      89.391  99.042  64.853  1.00  0.00           H  
ATOM   2829  HH2 TRP A 190      91.377  97.725  65.244  1.00  0.00           H  
ATOM   2830  N   LYS A 191      87.953 105.230  69.493  1.00  0.00           N  
ATOM   2831  CA  LYS A 191      86.918 106.192  69.237  1.00  0.00           C  
ATOM   2832  C   LYS A 191      87.168 106.818  67.912  1.00  0.00           C  
ATOM   2833  O   LYS A 191      86.308 106.915  67.032  1.00  0.00           O  
ATOM   2834  CB  LYS A 191      86.792 107.296  70.305  1.00  0.00           C  
ATOM   2835  CG  LYS A 191      86.409 106.811  71.711  1.00  0.00           C  
ATOM   2836  CD  LYS A 191      85.426 107.681  72.484  1.00  0.00           C  
ATOM   2837  CE  LYS A 191      85.767 109.168  72.599  1.00  0.00           C  
ATOM   2838  NZ  LYS A 191      84.767 109.897  73.405  1.00  0.00           N1+
ATOM   2839  HN  LYS A 191      88.543 105.386  70.276  1.00  0.00           H  
ATOM   2840  HA  LYS A 191      85.989 105.643  69.204  1.00  0.00           H  
ATOM   2841  HB1 LYS A 191      87.676 107.956  70.424  1.00  0.00           H  
ATOM   2842  HB2 LYS A 191      85.940 107.933  69.988  1.00  0.00           H  
ATOM   2843  HG1 LYS A 191      86.049 105.759  71.656  1.00  0.00           H  
ATOM   2844  HG2 LYS A 191      87.358 106.798  72.286  1.00  0.00           H  
ATOM   2845  HD1 LYS A 191      85.301 107.308  73.528  1.00  0.00           H  
ATOM   2846  HD2 LYS A 191      84.445 107.566  71.961  1.00  0.00           H  
ATOM   2847  HE1 LYS A 191      85.847 109.655  71.600  1.00  0.00           H  
ATOM   2848  HE2 LYS A 191      86.747 109.266  73.092  1.00  0.00           H  
ATOM   2849  HZ1 LYS A 191      85.145 110.292  74.289  1.00  0.00           H  
ATOM   2850  HZ2 LYS A 191      84.068 109.202  73.745  1.00  0.00           H  
ATOM   2851  HZ3 LYS A 191      84.339 110.693  72.889  1.00  0.00           H  
ATOM   2852  N   ASN A 192      88.448 107.168  67.730  1.00  0.00           N  
ATOM   2853  CA  ASN A 192      88.841 107.968  66.611  1.00  0.00           C  
ATOM   2854  C   ASN A 192      89.208 107.063  65.490  1.00  0.00           C  
ATOM   2855  O   ASN A 192      89.113 107.450  64.333  1.00  0.00           O  
ATOM   2856  CB  ASN A 192      89.989 108.895  67.061  1.00  0.00           C  
ATOM   2857  CG  ASN A 192      90.310 109.882  65.946  1.00  0.00           C  
ATOM   2858  ND2 ASN A 192      89.267 110.702  65.651  1.00  0.00           N  
ATOM   2859  OD1 ASN A 192      91.381 109.907  65.351  1.00  0.00           O  
ATOM   2860  HN  ASN A 192      89.086 107.101  68.495  1.00  0.00           H  
ATOM   2861  HA  ASN A 192      88.031 108.599  66.262  1.00  0.00           H  
ATOM   2862  HB1 ASN A 192      89.783 109.450  67.993  1.00  0.00           H  
ATOM   2863  HB2 ASN A 192      90.899 108.285  67.230  1.00  0.00           H  
ATOM   2864 1HD2 ASN A 192      89.442 111.449  65.009  1.00  0.00           H  
ATOM   2865 2HD2 ASN A 192      88.367 110.457  65.997  1.00  0.00           H  
ATOM   2866  N   PHE A 193      89.615 105.802  65.709  1.00  0.00           N  
ATOM   2867  CA  PHE A 193      89.908 104.869  64.665  1.00  0.00           C  
ATOM   2868  C   PHE A 193      88.680 104.215  64.112  1.00  0.00           C  
ATOM   2869  O   PHE A 193      88.628 103.828  62.946  1.00  0.00           O  
ATOM   2870  CB  PHE A 193      90.954 103.888  65.211  1.00  0.00           C  
ATOM   2871  CG  PHE A 193      91.566 102.910  64.256  1.00  0.00           C  
ATOM   2872  CD1 PHE A 193      92.314 101.857  64.722  1.00  0.00           C  
ATOM   2873  CD2 PHE A 193      91.483 103.086  62.891  1.00  0.00           C  
ATOM   2874  CE1 PHE A 193      93.085 101.046  63.921  1.00  0.00           C  
ATOM   2875  CE2 PHE A 193      92.231 102.298  62.050  1.00  0.00           C  
ATOM   2876  CZ  PHE A 193      93.022 101.308  62.570  1.00  0.00           C  
ATOM   2877  HN  PHE A 193      89.818 105.579  66.664  1.00  0.00           H  
ATOM   2878  HA  PHE A 193      90.361 105.318  63.800  1.00  0.00           H  
ATOM   2879  HB1 PHE A 193      91.770 104.437  65.717  1.00  0.00           H  
ATOM   2880  HB2 PHE A 193      90.394 103.276  65.947  1.00  0.00           H  
ATOM   2881  HD1 PHE A 193      92.372 101.716  65.784  1.00  0.00           H  
ATOM   2882  HD2 PHE A 193      90.980 103.927  62.439  1.00  0.00           H  
ATOM   2883  HE1 PHE A 193      93.688 100.204  64.204  1.00  0.00           H  
ATOM   2884  HE2 PHE A 193      92.239 102.393  60.966  1.00  0.00           H  
ATOM   2885  HZ  PHE A 193      93.501 100.688  61.830  1.00  0.00           H  
ATOM   2886  N   GLN A 194      87.611 104.122  64.923  1.00  0.00           N  
ATOM   2887  CA  GLN A 194      86.279 103.878  64.460  1.00  0.00           C  
ATOM   2888  C   GLN A 194      85.722 104.976  63.612  1.00  0.00           C  
ATOM   2889  O   GLN A 194      85.109 104.744  62.573  1.00  0.00           O  
ATOM   2890  CB  GLN A 194      85.346 103.568  65.637  1.00  0.00           C  
ATOM   2891  CG  GLN A 194      83.875 103.264  65.320  1.00  0.00           C  
ATOM   2892  CD  GLN A 194      83.648 102.301  64.173  1.00  0.00           C  
ATOM   2893  NE2 GLN A 194      82.366 102.286  63.708  1.00  0.00           N  
ATOM   2894  OE1 GLN A 194      84.547 101.596  63.725  1.00  0.00           O  
ATOM   2895  HN  GLN A 194      87.691 104.359  65.885  1.00  0.00           H  
ATOM   2896  HA  GLN A 194      86.390 103.026  63.807  1.00  0.00           H  
ATOM   2897  HB1 GLN A 194      85.868 102.718  66.117  1.00  0.00           H  
ATOM   2898  HB2 GLN A 194      85.339 104.432  66.340  1.00  0.00           H  
ATOM   2899  HG1 GLN A 194      83.417 104.225  65.018  1.00  0.00           H  
ATOM   2900  HG2 GLN A 194      83.313 103.069  66.257  1.00  0.00           H  
ATOM   2901 1HE2 GLN A 194      81.703 102.978  64.014  1.00  0.00           H  
ATOM   2902 2HE2 GLN A 194      82.025 101.518  63.168  1.00  0.00           H  
ATOM   2903  N   THR A 195      85.962 106.255  63.930  1.00  0.00           N  
ATOM   2904  CA  THR A 195      85.658 107.360  63.080  1.00  0.00           C  
ATOM   2905  C   THR A 195      86.562 107.344  61.898  1.00  0.00           C  
ATOM   2906  O   THR A 195      86.025 107.496  60.805  1.00  0.00           O  
ATOM   2907  CB  THR A 195      85.717 108.748  63.648  1.00  0.00           C  
ATOM   2908  CG2 THR A 195      84.400 108.959  64.408  1.00  0.00           C  
ATOM   2909  OG1 THR A 195      86.803 109.008  64.523  1.00  0.00           O  
ATOM   2910  HN  THR A 195      86.432 106.516  64.767  1.00  0.00           H  
ATOM   2911  HA  THR A 195      84.623 107.237  62.793  1.00  0.00           H  
ATOM   2912  HB  THR A 195      85.725 109.537  62.876  1.00  0.00           H  
ATOM   2913  HG1 THR A 195      87.547 108.602  64.069  1.00  0.00           H  
ATOM   2914 1HG2 THR A 195      84.353 110.006  64.768  1.00  0.00           H  
ATOM   2915 2HG2 THR A 195      84.288 108.245  65.263  1.00  0.00           H  
ATOM   2916 3HG2 THR A 195      83.542 108.748  63.731  1.00  0.00           H  
ATOM   2917  N   LEU A 196      87.876 107.089  62.089  1.00  0.00           N  
ATOM   2918  CA  LEU A 196      88.743 107.162  60.954  1.00  0.00           C  
ATOM   2919  C   LEU A 196      88.555 106.043  59.985  1.00  0.00           C  
ATOM   2920  O   LEU A 196      88.799 106.165  58.777  1.00  0.00           O  
ATOM   2921  CB  LEU A 196      90.188 107.224  61.482  1.00  0.00           C  
ATOM   2922  CG  LEU A 196      91.287 107.435  60.427  1.00  0.00           C  
ATOM   2923  CD1 LEU A 196      92.542 107.739  61.266  1.00  0.00           C  
ATOM   2924  CD2 LEU A 196      91.084 108.560  59.397  1.00  0.00           C  
ATOM   2925  HN  LEU A 196      88.296 106.988  62.986  1.00  0.00           H  
ATOM   2926  HA  LEU A 196      88.439 108.060  60.430  1.00  0.00           H  
ATOM   2927  HB1 LEU A 196      90.424 106.275  62.004  1.00  0.00           H  
ATOM   2928  HB2 LEU A 196      90.253 108.050  62.231  1.00  0.00           H  
ATOM   2929  HG  LEU A 196      91.455 106.458  59.921  1.00  0.00           H  
ATOM   2930 1HD1 LEU A 196      93.455 107.574  60.637  1.00  0.00           H  
ATOM   2931 2HD1 LEU A 196      92.528 108.715  61.789  1.00  0.00           H  
ATOM   2932 3HD1 LEU A 196      92.632 106.974  62.058  1.00  0.00           H  
ATOM   2933 1HD2 LEU A 196      92.068 108.887  58.977  1.00  0.00           H  
ATOM   2934 2HD2 LEU A 196      90.432 108.293  58.546  1.00  0.00           H  
ATOM   2935 3HD2 LEU A 196      90.632 109.403  59.966  1.00  0.00           H  
ATOM   2936  N   LYS A 197      88.098 104.864  60.420  1.00  0.00           N  
ATOM   2937  CA  LYS A 197      87.615 103.794  59.603  1.00  0.00           C  
ATOM   2938  C   LYS A 197      86.409 104.143  58.805  1.00  0.00           C  
ATOM   2939  O   LYS A 197      86.333 103.758  57.632  1.00  0.00           O  
ATOM   2940  CB  LYS A 197      87.285 102.582  60.494  1.00  0.00           C  
ATOM   2941  CG  LYS A 197      87.008 101.333  59.664  1.00  0.00           C  
ATOM   2942  CD  LYS A 197      86.753 100.109  60.549  1.00  0.00           C  
ATOM   2943  CE  LYS A 197      85.323 100.194  61.076  1.00  0.00           C  
ATOM   2944  NZ  LYS A 197      85.111  99.337  62.262  1.00  0.00           N1+
ATOM   2945  HN  LYS A 197      87.992 104.638  61.392  1.00  0.00           H  
ATOM   2946  HA  LYS A 197      88.371 103.687  58.844  1.00  0.00           H  
ATOM   2947  HB1 LYS A 197      88.193 102.409  61.105  1.00  0.00           H  
ATOM   2948  HB2 LYS A 197      86.466 102.817  61.201  1.00  0.00           H  
ATOM   2949  HG1 LYS A 197      87.949 101.134  59.096  1.00  0.00           H  
ATOM   2950  HG2 LYS A 197      86.191 101.470  58.938  1.00  0.00           H  
ATOM   2951  HD1 LYS A 197      87.502  99.990  61.359  1.00  0.00           H  
ATOM   2952  HD2 LYS A 197      86.773  99.227  59.867  1.00  0.00           H  
ATOM   2953  HE1 LYS A 197      84.652  99.893  60.248  1.00  0.00           H  
ATOM   2954  HE2 LYS A 197      85.035 101.214  61.428  1.00  0.00           H  
ATOM   2955  HZ1 LYS A 197      85.816  99.567  62.991  1.00  0.00           H  
ATOM   2956  HZ2 LYS A 197      84.200  99.517  62.740  1.00  0.00           H  
ATOM   2957  HZ3 LYS A 197      85.148  98.348  61.960  1.00  0.00           H  
ATOM   2958  N   ILE A 198      85.389 104.880  59.290  1.00  0.00           N  
ATOM   2959  CA  ILE A 198      84.230 105.152  58.511  1.00  0.00           C  
ATOM   2960  C   ILE A 198      84.476 106.307  57.592  1.00  0.00           C  
ATOM   2961  O   ILE A 198      84.055 106.272  56.443  1.00  0.00           O  
ATOM   2962  CB  ILE A 198      82.999 105.271  59.352  1.00  0.00           C  
ATOM   2963  CG1 ILE A 198      81.694 105.298  58.523  1.00  0.00           C  
ATOM   2964  CG2 ILE A 198      83.052 106.476  60.315  1.00  0.00           C  
ATOM   2965  CD  ILE A 198      80.385 104.909  59.195  1.00  0.00           C  
ATOM   2966  HN  ILE A 198      85.283 105.103  60.258  1.00  0.00           H  
ATOM   2967  HA  ILE A 198      83.945 104.347  57.861  1.00  0.00           H  
ATOM   2968  HB  ILE A 198      82.903 104.368  59.998  1.00  0.00           H  
ATOM   2969 1HG1 ILE A 198      81.880 104.514  57.761  1.00  0.00           H  
ATOM   2970 2HG1 ILE A 198      81.604 106.289  58.037  1.00  0.00           H  
ATOM   2971 1HG2 ILE A 198      82.146 106.410  60.940  1.00  0.00           H  
ATOM   2972 2HG2 ILE A 198      83.081 107.400  59.702  1.00  0.00           H  
ATOM   2973 3HG2 ILE A 198      83.920 106.421  61.011  1.00  0.00           H  
ATOM   2974  HD1 ILE A 198      79.545 104.916  58.460  1.00  0.00           H  
ATOM   2975  HD2 ILE A 198      80.253 105.683  59.975  1.00  0.00           H  
ATOM   2976  HD3 ILE A 198      80.481 103.943  59.740  1.00  0.00           H  
ATOM   2977  N   VAL A 199      85.288 107.307  57.983  1.00  0.00           N  
ATOM   2978  CA  VAL A 199      85.681 108.337  57.081  1.00  0.00           C  
ATOM   2979  C   VAL A 199      86.553 107.818  55.989  1.00  0.00           C  
ATOM   2980  O   VAL A 199      86.366 108.207  54.839  1.00  0.00           O  
ATOM   2981  CB  VAL A 199      86.343 109.533  57.712  1.00  0.00           C  
ATOM   2982  CG1 VAL A 199      86.243 110.760  56.786  1.00  0.00           C  
ATOM   2983  CG2 VAL A 199      87.773 109.276  58.194  1.00  0.00           C  
ATOM   2984  HN  VAL A 199      85.495 107.406  58.956  1.00  0.00           H  
ATOM   2985  HA  VAL A 199      84.796 108.709  56.565  1.00  0.00           H  
ATOM   2986  HB  VAL A 199      85.730 109.745  58.613  1.00  0.00           H  
ATOM   2987 1HG1 VAL A 199      86.754 110.614  55.817  1.00  0.00           H  
ATOM   2988 2HG1 VAL A 199      85.189 111.085  56.660  1.00  0.00           H  
ATOM   2989 3HG1 VAL A 199      86.922 111.547  57.184  1.00  0.00           H  
ATOM   2990 1HG2 VAL A 199      87.834 108.227  58.558  1.00  0.00           H  
ATOM   2991 2HG2 VAL A 199      88.096 110.002  58.969  1.00  0.00           H  
ATOM   2992 3HG2 VAL A 199      88.482 109.305  57.338  1.00  0.00           H  
ATOM   2993  N   ILE A 200      87.502 106.890  56.188  1.00  0.00           N  
ATOM   2994  CA  ILE A 200      88.505 106.589  55.209  1.00  0.00           C  
ATOM   2995  C   ILE A 200      87.963 105.877  54.020  1.00  0.00           C  
ATOM   2996  O   ILE A 200      88.159 106.348  52.891  1.00  0.00           O  
ATOM   2997  CB  ILE A 200      89.716 105.886  55.752  1.00  0.00           C  
ATOM   2998  CG1 ILE A 200      90.967 106.193  54.910  1.00  0.00           C  
ATOM   2999  CG2 ILE A 200      89.515 104.390  56.079  1.00  0.00           C  
ATOM   3000  CD  ILE A 200      92.218 106.172  55.792  1.00  0.00           C  
ATOM   3001  HN  ILE A 200      87.698 106.601  57.127  1.00  0.00           H  
ATOM   3002  HA  ILE A 200      88.883 107.527  54.828  1.00  0.00           H  
ATOM   3003  HB  ILE A 200      90.009 106.368  56.708  1.00  0.00           H  
ATOM   3004 1HG1 ILE A 200      90.905 107.225  54.498  1.00  0.00           H  
ATOM   3005 2HG1 ILE A 200      91.044 105.448  54.092  1.00  0.00           H  
ATOM   3006 1HG2 ILE A 200      88.597 104.211  56.684  1.00  0.00           H  
ATOM   3007 2HG2 ILE A 200      90.339 103.988  56.713  1.00  0.00           H  
ATOM   3008 3HG2 ILE A 200      89.440 103.764  55.165  1.00  0.00           H  
ATOM   3009  HD1 ILE A 200      92.370 105.219  56.343  1.00  0.00           H  
ATOM   3010  HD2 ILE A 200      93.083 106.364  55.122  1.00  0.00           H  
ATOM   3011  HD3 ILE A 200      92.132 106.985  56.545  1.00  0.00           H  
ATOM   3012  N   LEU A 201      87.215 104.778  54.203  1.00  0.00           N  
ATOM   3013  CA  LEU A 201      86.642 104.029  53.128  1.00  0.00           C  
ATOM   3014  C   LEU A 201      85.163 103.893  53.242  1.00  0.00           C  
ATOM   3015  O   LEU A 201      84.513 103.192  52.464  1.00  0.00           O  
ATOM   3016  CB  LEU A 201      87.363 102.693  52.903  1.00  0.00           C  
ATOM   3017  CG  LEU A 201      88.532 102.749  51.906  1.00  0.00           C  
ATOM   3018  CD1 LEU A 201      88.800 101.420  51.175  1.00  0.00           C  
ATOM   3019  CD2 LEU A 201      89.873 103.226  52.483  1.00  0.00           C  
ATOM   3020  HN  LEU A 201      87.122 104.481  55.148  1.00  0.00           H  
ATOM   3021  HA  LEU A 201      86.733 104.567  52.195  1.00  0.00           H  
ATOM   3022  HB1 LEU A 201      87.653 102.379  53.929  1.00  0.00           H  
ATOM   3023  HB2 LEU A 201      86.672 101.966  52.451  1.00  0.00           H  
ATOM   3024  HG  LEU A 201      88.146 103.386  51.087  1.00  0.00           H  
ATOM   3025 1HD1 LEU A 201      87.872 101.008  50.729  1.00  0.00           H  
ATOM   3026 2HD1 LEU A 201      89.294 100.683  51.842  1.00  0.00           H  
ATOM   3027 3HD1 LEU A 201      89.527 101.571  50.347  1.00  0.00           H  
ATOM   3028 1HD2 LEU A 201      89.682 104.183  53.002  1.00  0.00           H  
ATOM   3029 2HD2 LEU A 201      90.649 103.245  51.691  1.00  0.00           H  
ATOM   3030 3HD2 LEU A 201      90.239 102.469  53.200  1.00  0.00           H  
ATOM   3031  N   GLY A 202      84.516 104.649  54.148  1.00  0.00           N  
ATOM   3032  CA  GLY A 202      83.156 105.005  53.873  1.00  0.00           C  
ATOM   3033  C   GLY A 202      83.108 106.165  52.948  1.00  0.00           C  
ATOM   3034  O   GLY A 202      82.280 106.239  52.047  1.00  0.00           O  
ATOM   3035  HN  GLY A 202      85.008 105.065  54.900  1.00  0.00           H  
ATOM   3036  HA1 GLY A 202      82.712 105.353  54.801  1.00  0.00           H  
ATOM   3037  HA2 GLY A 202      82.583 104.243  53.354  1.00  0.00           H  
ATOM   3038  N   LEU A 203      84.045 107.134  53.049  1.00  0.00           N  
ATOM   3039  CA  LEU A 203      83.938 108.373  52.364  1.00  0.00           C  
ATOM   3040  C   LEU A 203      85.101 108.875  51.576  1.00  0.00           C  
ATOM   3041  O   LEU A 203      84.959 109.096  50.374  1.00  0.00           O  
ATOM   3042  CB  LEU A 203      83.451 109.413  53.387  1.00  0.00           C  
ATOM   3043  CG  LEU A 203      82.244 110.196  52.837  1.00  0.00           C  
ATOM   3044  CD1 LEU A 203      81.871 111.387  53.738  1.00  0.00           C  
ATOM   3045  CD2 LEU A 203      80.979 109.326  52.726  1.00  0.00           C  
ATOM   3046  HN  LEU A 203      84.753 107.051  53.751  1.00  0.00           H  
ATOM   3047  HA  LEU A 203      83.244 108.243  51.547  1.00  0.00           H  
ATOM   3048  HB1 LEU A 203      84.308 110.081  53.618  1.00  0.00           H  
ATOM   3049  HB2 LEU A 203      83.077 108.934  54.319  1.00  0.00           H  
ATOM   3050  HG  LEU A 203      82.528 110.556  51.831  1.00  0.00           H  
ATOM   3051 1HD1 LEU A 203      81.670 110.951  54.742  1.00  0.00           H  
ATOM   3052 2HD1 LEU A 203      81.008 111.974  53.344  1.00  0.00           H  
ATOM   3053 3HD1 LEU A 203      82.744 112.066  53.865  1.00  0.00           H  
ATOM   3054 1HD2 LEU A 203      80.070 109.941  52.515  1.00  0.00           H  
ATOM   3055 2HD2 LEU A 203      81.100 108.632  51.870  1.00  0.00           H  
ATOM   3056 3HD2 LEU A 203      80.871 108.688  53.627  1.00  0.00           H  
ATOM   3057  N   VAL A 204      86.312 108.958  52.153  1.00  0.00           N  
ATOM   3058  CA  VAL A 204      87.524 109.430  51.573  1.00  0.00           C  
ATOM   3059  C   VAL A 204      87.885 108.691  50.329  1.00  0.00           C  
ATOM   3060  O   VAL A 204      88.137 109.318  49.295  1.00  0.00           O  
ATOM   3061  CB  VAL A 204      88.553 109.456  52.662  1.00  0.00           C  
ATOM   3062  CG1 VAL A 204      88.664 110.846  53.315  1.00  0.00           C  
ATOM   3063  CG2 VAL A 204      89.952 109.019  52.204  1.00  0.00           C  
ATOM   3064  HN  VAL A 204      86.353 108.758  53.129  1.00  0.00           H  
ATOM   3065  HA  VAL A 204      87.366 110.453  51.270  1.00  0.00           H  
ATOM   3066  HB  VAL A 204      88.237 108.758  53.464  1.00  0.00           H  
ATOM   3067 1HG1 VAL A 204      89.437 110.935  54.099  1.00  0.00           H  
ATOM   3068 2HG1 VAL A 204      87.726 111.110  53.848  1.00  0.00           H  
ATOM   3069 3HG1 VAL A 204      88.848 111.632  52.549  1.00  0.00           H  
ATOM   3070 1HG2 VAL A 204      90.010 107.974  51.822  1.00  0.00           H  
ATOM   3071 2HG2 VAL A 204      90.605 109.080  53.110  1.00  0.00           H  
ATOM   3072 3HG2 VAL A 204      90.452 109.721  51.506  1.00  0.00           H  
ATOM   3073  N   LEU A 205      87.833 107.355  50.300  1.00  0.00           N  
ATOM   3074  CA  LEU A 205      88.250 106.528  49.209  1.00  0.00           C  
ATOM   3075  C   LEU A 205      87.082 105.801  48.645  1.00  0.00           C  
ATOM   3076  O   LEU A 205      87.233 104.768  47.983  1.00  0.00           O  
ATOM   3077  CB  LEU A 205      89.399 105.603  49.651  1.00  0.00           C  
ATOM   3078  CG  LEU A 205      90.755 106.005  49.045  1.00  0.00           C  
ATOM   3079  CD1 LEU A 205      91.757 104.860  49.287  1.00  0.00           C  
ATOM   3080  CD2 LEU A 205      91.369 107.321  49.542  1.00  0.00           C  
ATOM   3081  HN  LEU A 205      87.623 106.933  51.183  1.00  0.00           H  
ATOM   3082  HA  LEU A 205      88.604 107.154  48.399  1.00  0.00           H  
ATOM   3083  HB1 LEU A 205      89.469 105.554  50.757  1.00  0.00           H  
ATOM   3084  HB2 LEU A 205      89.252 104.568  49.297  1.00  0.00           H  
ATOM   3085  HG  LEU A 205      90.539 106.122  47.959  1.00  0.00           H  
ATOM   3086 1HD1 LEU A 205      91.467 103.929  48.754  1.00  0.00           H  
ATOM   3087 2HD1 LEU A 205      92.750 105.162  48.909  1.00  0.00           H  
ATOM   3088 3HD1 LEU A 205      91.857 104.636  50.371  1.00  0.00           H  
ATOM   3089 1HD2 LEU A 205      90.654 108.160  49.451  1.00  0.00           H  
ATOM   3090 2HD2 LEU A 205      91.638 107.214  50.613  1.00  0.00           H  
ATOM   3091 3HD2 LEU A 205      92.284 107.549  48.944  1.00  0.00           H  
ATOM   3092  N   PRO A 206      85.859 106.192  48.860  1.00  0.00           N  
ATOM   3093  CA  PRO A 206      85.102 106.471  47.677  1.00  0.00           C  
ATOM   3094  C   PRO A 206      85.410 107.731  46.955  1.00  0.00           C  
ATOM   3095  O   PRO A 206      85.552 107.618  45.733  1.00  0.00           O  
ATOM   3096  CB  PRO A 206      83.642 106.531  48.138  1.00  0.00           C  
ATOM   3097  CG  PRO A 206      83.663 105.275  49.022  1.00  0.00           C  
ATOM   3098  CD  PRO A 206      85.027 105.351  49.716  1.00  0.00           C  
ATOM   3099  HA  PRO A 206      85.073 105.704  46.909  1.00  0.00           H  
ATOM   3100  HB1 PRO A 206      82.879 106.364  47.348  1.00  0.00           H  
ATOM   3101  HB2 PRO A 206      83.434 107.377  48.827  1.00  0.00           H  
ATOM   3102  HG1 PRO A 206      83.666 104.425  48.308  1.00  0.00           H  
ATOM   3103  HG2 PRO A 206      82.801 105.107  49.710  1.00  0.00           H  
ATOM   3104  HD1 PRO A 206      84.976 105.828  50.713  1.00  0.00           H  
ATOM   3105  HD2 PRO A 206      85.418 104.330  49.888  1.00  0.00           H  
ATOM   3106  N   LEU A 207      85.415 108.940  47.540  1.00  0.00           N  
ATOM   3107  CA  LEU A 207      85.420 110.119  46.740  1.00  0.00           C  
ATOM   3108  C   LEU A 207      86.734 110.180  46.040  1.00  0.00           C  
ATOM   3109  O   LEU A 207      86.787 110.447  44.839  1.00  0.00           O  
ATOM   3110  CB  LEU A 207      85.147 111.480  47.417  1.00  0.00           C  
ATOM   3111  CG  LEU A 207      85.223 112.634  46.401  1.00  0.00           C  
ATOM   3112  CD1 LEU A 207      84.922 114.034  46.968  1.00  0.00           C  
ATOM   3113  CD2 LEU A 207      84.333 112.443  45.161  1.00  0.00           C  
ATOM   3114  HN  LEU A 207      85.299 109.090  48.526  1.00  0.00           H  
ATOM   3115  HA  LEU A 207      84.666 109.964  45.990  1.00  0.00           H  
ATOM   3116  HB1 LEU A 207      85.898 111.608  48.221  1.00  0.00           H  
ATOM   3117  HB2 LEU A 207      84.128 111.452  47.858  1.00  0.00           H  
ATOM   3118  HG  LEU A 207      86.238 112.676  45.950  1.00  0.00           H  
ATOM   3119 1HD1 LEU A 207      85.676 114.301  47.741  1.00  0.00           H  
ATOM   3120 2HD1 LEU A 207      83.911 114.074  47.432  1.00  0.00           H  
ATOM   3121 3HD1 LEU A 207      84.903 114.747  46.112  1.00  0.00           H  
ATOM   3122 1HD2 LEU A 207      83.251 112.383  45.419  1.00  0.00           H  
ATOM   3123 2HD2 LEU A 207      84.648 111.555  44.577  1.00  0.00           H  
ATOM   3124 3HD2 LEU A 207      84.486 113.291  44.454  1.00  0.00           H  
ATOM   3125  N   LEU A 208      87.869 109.894  46.691  1.00  0.00           N  
ATOM   3126  CA  LEU A 208      89.138 109.975  46.025  1.00  0.00           C  
ATOM   3127  C   LEU A 208      89.526 108.806  45.181  1.00  0.00           C  
ATOM   3128  O   LEU A 208      90.260 108.995  44.201  1.00  0.00           O  
ATOM   3129  CB  LEU A 208      90.244 110.183  47.063  1.00  0.00           C  
ATOM   3130  CG  LEU A 208      90.071 111.553  47.743  1.00  0.00           C  
ATOM   3131  CD1 LEU A 208      91.013 111.660  48.953  1.00  0.00           C  
ATOM   3132  CD2 LEU A 208      90.455 112.617  46.697  1.00  0.00           C  
ATOM   3133  HN  LEU A 208      87.815 109.694  47.666  1.00  0.00           H  
ATOM   3134  HA  LEU A 208      89.182 110.868  45.413  1.00  0.00           H  
ATOM   3135  HB1 LEU A 208      90.242 109.350  47.789  1.00  0.00           H  
ATOM   3136  HB2 LEU A 208      91.246 110.242  46.581  1.00  0.00           H  
ATOM   3137  HG  LEU A 208      89.045 111.723  48.128  1.00  0.00           H  
ATOM   3138 1HD1 LEU A 208      90.828 110.820  49.644  1.00  0.00           H  
ATOM   3139 2HD1 LEU A 208      92.056 111.667  48.553  1.00  0.00           H  
ATOM   3140 3HD1 LEU A 208      90.800 112.620  49.474  1.00  0.00           H  
ATOM   3141 1HD2 LEU A 208      91.436 112.303  46.264  1.00  0.00           H  
ATOM   3142 2HD2 LEU A 208      90.654 113.615  47.130  1.00  0.00           H  
ATOM   3143 3HD2 LEU A 208      89.712 112.707  45.877  1.00  0.00           H  
ATOM   3144  N   VAL A 209      88.928 107.625  45.359  1.00  0.00           N  
ATOM   3145  CA  VAL A 209      88.919 106.624  44.345  1.00  0.00           C  
ATOM   3146  C   VAL A 209      88.125 106.994  43.138  1.00  0.00           C  
ATOM   3147  O   VAL A 209      88.513 106.796  41.993  1.00  0.00           O  
ATOM   3148  CB  VAL A 209      88.588 105.262  44.896  1.00  0.00           C  
ATOM   3149  CG1 VAL A 209      89.734 104.307  44.527  1.00  0.00           C  
ATOM   3150  CG2 VAL A 209      87.178 104.738  44.549  1.00  0.00           C  
ATOM   3151  HN  VAL A 209      88.214 107.557  46.068  1.00  0.00           H  
ATOM   3152  HA  VAL A 209      89.914 106.576  43.923  1.00  0.00           H  
ATOM   3153  HB  VAL A 209      88.563 105.323  46.010  1.00  0.00           H  
ATOM   3154 1HG1 VAL A 209      89.573 103.281  44.916  1.00  0.00           H  
ATOM   3155 2HG1 VAL A 209      89.770 104.205  43.425  1.00  0.00           H  
ATOM   3156 3HG1 VAL A 209      90.736 104.615  44.902  1.00  0.00           H  
ATOM   3157 1HG2 VAL A 209      87.114 103.763  45.069  1.00  0.00           H  
ATOM   3158 2HG2 VAL A 209      86.350 105.435  44.810  1.00  0.00           H  
ATOM   3159 3HG2 VAL A 209      87.124 104.436  43.480  1.00  0.00           H  
ATOM   3160  N   MET A 210      87.016 107.738  43.328  1.00  0.00           N  
ATOM   3161  CA  MET A 210      86.186 108.284  42.302  1.00  0.00           C  
ATOM   3162  C   MET A 210      86.833 109.458  41.647  1.00  0.00           C  
ATOM   3163  O   MET A 210      86.574 109.589  40.453  1.00  0.00           O  
ATOM   3164  CB  MET A 210      84.804 108.706  42.819  1.00  0.00           C  
ATOM   3165  CG  MET A 210      83.859 109.097  41.684  1.00  0.00           C  
ATOM   3166  SD  MET A 210      82.127 108.589  41.937  1.00  0.00           S  
ATOM   3167  CE  MET A 210      82.024 109.668  43.386  1.00  0.00           C  
ATOM   3168  HN  MET A 210      86.664 107.779  44.260  1.00  0.00           H  
ATOM   3169  HA  MET A 210      86.075 107.597  41.476  1.00  0.00           H  
ATOM   3170  HB1 MET A 210      84.376 107.846  43.370  1.00  0.00           H  
ATOM   3171  HB2 MET A 210      84.900 109.565  43.523  1.00  0.00           H  
ATOM   3172  HG1 MET A 210      84.210 108.718  40.705  1.00  0.00           H  
ATOM   3173  HG2 MET A 210      83.860 110.209  41.552  1.00  0.00           H  
ATOM   3174  HE1 MET A 210      82.404 110.678  43.118  1.00  0.00           H  
ATOM   3175  HE2 MET A 210      80.985 109.820  43.744  1.00  0.00           H  
ATOM   3176  HE3 MET A 210      82.631 109.249  44.220  1.00  0.00           H  
ATOM   3177  N   VAL A 211      87.659 110.294  42.312  1.00  0.00           N  
ATOM   3178  CA  VAL A 211      88.435 111.349  41.738  1.00  0.00           C  
ATOM   3179  C   VAL A 211      89.458 110.737  40.841  1.00  0.00           C  
ATOM   3180  O   VAL A 211      89.819 111.331  39.820  1.00  0.00           O  
ATOM   3181  CB  VAL A 211      89.004 112.420  42.617  1.00  0.00           C  
ATOM   3182  CG1 VAL A 211      88.949 113.730  41.802  1.00  0.00           C  
ATOM   3183  CG2 VAL A 211      90.419 112.172  43.171  1.00  0.00           C  
ATOM   3184  HN  VAL A 211      87.652 110.318  43.307  1.00  0.00           H  
ATOM   3185  HA  VAL A 211      87.728 111.789  41.050  1.00  0.00           H  
ATOM   3186  HB  VAL A 211      88.245 112.501  43.429  1.00  0.00           H  
ATOM   3187 1HG1 VAL A 211      89.287 114.562  42.458  1.00  0.00           H  
ATOM   3188 2HG1 VAL A 211      89.564 113.634  40.892  1.00  0.00           H  
ATOM   3189 3HG1 VAL A 211      87.914 113.894  41.434  1.00  0.00           H  
ATOM   3190 1HG2 VAL A 211      90.691 112.971  43.884  1.00  0.00           H  
ATOM   3191 2HG2 VAL A 211      90.627 111.217  43.686  1.00  0.00           H  
ATOM   3192 3HG2 VAL A 211      91.129 112.260  42.320  1.00  0.00           H  
ATOM   3193  N   ILE A 212      90.037 109.590  41.208  1.00  0.00           N  
ATOM   3194  CA  ILE A 212      90.932 108.807  40.405  1.00  0.00           C  
ATOM   3195  C   ILE A 212      90.319 108.230  39.179  1.00  0.00           C  
ATOM   3196  O   ILE A 212      90.895 108.217  38.085  1.00  0.00           O  
ATOM   3197  CB  ILE A 212      91.601 107.756  41.239  1.00  0.00           C  
ATOM   3198  CG1 ILE A 212      93.039 108.217  41.508  1.00  0.00           C  
ATOM   3199  CG2 ILE A 212      91.580 106.293  40.744  1.00  0.00           C  
ATOM   3200  CD  ILE A 212      93.147 109.417  42.438  1.00  0.00           C  
ATOM   3201  HN  ILE A 212      89.841 109.080  42.046  1.00  0.00           H  
ATOM   3202  HA  ILE A 212      91.710 109.477  40.079  1.00  0.00           H  
ATOM   3203  HB  ILE A 212      91.121 107.648  42.234  1.00  0.00           H  
ATOM   3204 1HG1 ILE A 212      93.518 107.319  41.955  1.00  0.00           H  
ATOM   3205 2HG1 ILE A 212      93.623 108.446  40.587  1.00  0.00           H  
ATOM   3206 1HG2 ILE A 212      92.181 105.633  41.406  1.00  0.00           H  
ATOM   3207 2HG2 ILE A 212      91.942 106.160  39.698  1.00  0.00           H  
ATOM   3208 3HG2 ILE A 212      90.533 105.926  40.799  1.00  0.00           H  
ATOM   3209  HD1 ILE A 212      92.694 109.295  43.451  1.00  0.00           H  
ATOM   3210  HD2 ILE A 212      94.214 109.651  42.633  1.00  0.00           H  
ATOM   3211  HD3 ILE A 212      92.622 110.298  42.005  1.00  0.00           H  
ATOM   3212  N   CYS A 213      89.044 107.820  39.276  1.00  0.00           N  
ATOM   3213  CA  CYS A 213      88.290 107.310  38.170  1.00  0.00           C  
ATOM   3214  C   CYS A 213      87.620 108.324  37.318  1.00  0.00           C  
ATOM   3215  O   CYS A 213      87.894 108.380  36.114  1.00  0.00           O  
ATOM   3216  CB  CYS A 213      87.161 106.395  38.664  1.00  0.00           C  
ATOM   3217  SG  CYS A 213      87.795 104.946  39.561  1.00  0.00           S  
ATOM   3218  HN  CYS A 213      88.673 107.849  40.202  1.00  0.00           H  
ATOM   3219  HA  CYS A 213      88.972 106.821  37.484  1.00  0.00           H  
ATOM   3220  HB1 CYS A 213      86.552 106.006  37.818  1.00  0.00           H  
ATOM   3221  HB2 CYS A 213      86.557 106.908  39.443  1.00  0.00           H  
ATOM   3222  HG1 CYS A 213      88.279 105.650  40.586  1.00  0.00           H  
ATOM   3223  N   TYR A 214      86.734 109.153  37.885  1.00  0.00           N  
ATOM   3224  CA  TYR A 214      85.964 110.217  37.308  1.00  0.00           C  
ATOM   3225  C   TYR A 214      86.861 111.257  36.744  1.00  0.00           C  
ATOM   3226  O   TYR A 214      86.614 111.775  35.661  1.00  0.00           O  
ATOM   3227  CB  TYR A 214      84.854 110.689  38.254  1.00  0.00           C  
ATOM   3228  CG  TYR A 214      83.964 111.765  37.736  1.00  0.00           C  
ATOM   3229  CD1 TYR A 214      83.021 111.568  36.754  1.00  0.00           C  
ATOM   3230  CD2 TYR A 214      84.051 112.988  38.355  1.00  0.00           C  
ATOM   3231  CE1 TYR A 214      82.203 112.617  36.383  1.00  0.00           C  
ATOM   3232  CE2 TYR A 214      83.140 113.977  38.088  1.00  0.00           C  
ATOM   3233  CZ  TYR A 214      82.206 113.796  37.092  1.00  0.00           C  
ATOM   3234  OH  TYR A 214      81.337 114.840  36.717  1.00  0.00           O  
ATOM   3235  HN  TYR A 214      86.675 109.019  38.876  1.00  0.00           H  
ATOM   3236  HA  TYR A 214      85.419 109.759  36.502  1.00  0.00           H  
ATOM   3237  HB1 TYR A 214      85.331 111.030  39.195  1.00  0.00           H  
ATOM   3238  HB2 TYR A 214      84.130 109.900  38.563  1.00  0.00           H  
ATOM   3239  HD1 TYR A 214      82.877 110.621  36.252  1.00  0.00           H  
ATOM   3240  HD2 TYR A 214      84.885 113.257  38.999  1.00  0.00           H  
ATOM   3241  HE1 TYR A 214      81.506 112.464  35.569  1.00  0.00           H  
ATOM   3242  HE2 TYR A 214      83.177 114.922  38.609  1.00  0.00           H  
ATOM   3243  HH  TYR A 214      81.229 115.430  37.468  1.00  0.00           H  
ATOM   3244  N   SER A 215      88.038 111.567  37.338  1.00  0.00           N  
ATOM   3245  CA  SER A 215      88.975 112.345  36.588  1.00  0.00           C  
ATOM   3246  C   SER A 215      89.367 111.789  35.257  1.00  0.00           C  
ATOM   3247  O   SER A 215      89.399 112.536  34.274  1.00  0.00           O  
ATOM   3248  CB  SER A 215      90.249 112.702  37.381  1.00  0.00           C  
ATOM   3249  OG  SER A 215      91.067 113.676  36.747  1.00  0.00           O  
ATOM   3250  HN  SER A 215      88.221 111.348  38.293  1.00  0.00           H  
ATOM   3251  HA  SER A 215      88.425 113.276  36.525  1.00  0.00           H  
ATOM   3252  HB1 SER A 215      89.872 113.096  38.349  1.00  0.00           H  
ATOM   3253  HB2 SER A 215      90.864 111.808  37.595  1.00  0.00           H  
ATOM   3254  HG1 SER A 215      91.079 113.433  35.819  1.00  0.00           H  
ATOM   3255  N   GLY A 216      89.703 110.494  35.142  1.00  0.00           N  
ATOM   3256  CA  GLY A 216      90.119 109.935  33.890  1.00  0.00           C  
ATOM   3257  C   GLY A 216      89.007 109.657  32.937  1.00  0.00           C  
ATOM   3258  O   GLY A 216      89.123 109.596  31.714  1.00  0.00           O  
ATOM   3259  HN  GLY A 216      89.821 109.956  35.977  1.00  0.00           H  
ATOM   3260  HA1 GLY A 216      90.515 108.972  34.169  1.00  0.00           H  
ATOM   3261  HA2 GLY A 216      90.827 110.595  33.431  1.00  0.00           H  
ATOM   3262  N   ILE A 217      87.818 109.519  33.541  1.00  0.00           N  
ATOM   3263  CA  ILE A 217      86.545 109.417  32.890  1.00  0.00           C  
ATOM   3264  C   ILE A 217      86.243 110.720  32.227  1.00  0.00           C  
ATOM   3265  O   ILE A 217      86.015 110.844  31.031  1.00  0.00           O  
ATOM   3266  CB  ILE A 217      85.494 108.950  33.859  1.00  0.00           C  
ATOM   3267  CG1 ILE A 217      85.185 107.442  33.723  1.00  0.00           C  
ATOM   3268  CG2 ILE A 217      84.189 109.770  33.868  1.00  0.00           C  
ATOM   3269  CD  ILE A 217      84.650 106.836  35.019  1.00  0.00           C  
ATOM   3270  HN  ILE A 217      87.762 109.595  34.536  1.00  0.00           H  
ATOM   3271  HA  ILE A 217      86.646 108.727  32.077  1.00  0.00           H  
ATOM   3272  HB  ILE A 217      85.980 108.985  34.861  1.00  0.00           H  
ATOM   3273 1HG1 ILE A 217      84.464 107.456  32.877  1.00  0.00           H  
ATOM   3274 2HG1 ILE A 217      86.032 106.859  33.312  1.00  0.00           H  
ATOM   3275 1HG2 ILE A 217      83.864 109.806  32.807  1.00  0.00           H  
ATOM   3276 2HG2 ILE A 217      84.351 110.788  34.273  1.00  0.00           H  
ATOM   3277 3HG2 ILE A 217      83.466 109.278  34.558  1.00  0.00           H  
ATOM   3278  HD1 ILE A 217      83.798 107.430  35.400  1.00  0.00           H  
ATOM   3279  HD2 ILE A 217      85.419 106.750  35.817  1.00  0.00           H  
ATOM   3280  HD3 ILE A 217      84.285 105.800  34.864  1.00  0.00           H  
ATOM   3281  N   LEU A 218      86.244 111.836  32.981  1.00  0.00           N  
ATOM   3282  CA  LEU A 218      85.858 113.159  32.605  1.00  0.00           C  
ATOM   3283  C   LEU A 218      86.620 113.648  31.428  1.00  0.00           C  
ATOM   3284  O   LEU A 218      86.040 114.154  30.474  1.00  0.00           O  
ATOM   3285  CB  LEU A 218      85.961 114.070  33.849  1.00  0.00           C  
ATOM   3286  CG  LEU A 218      85.189 115.396  33.836  1.00  0.00           C  
ATOM   3287  CD1 LEU A 218      85.907 116.538  33.098  1.00  0.00           C  
ATOM   3288  CD2 LEU A 218      83.736 115.184  33.391  1.00  0.00           C  
ATOM   3289  HN  LEU A 218      86.450 111.805  33.952  1.00  0.00           H  
ATOM   3290  HA  LEU A 218      84.838 112.967  32.313  1.00  0.00           H  
ATOM   3291  HB1 LEU A 218      85.518 113.506  34.701  1.00  0.00           H  
ATOM   3292  HB2 LEU A 218      87.007 114.323  34.093  1.00  0.00           H  
ATOM   3293  HG  LEU A 218      85.133 115.674  34.907  1.00  0.00           H  
ATOM   3294 1HD1 LEU A 218      86.862 116.743  33.638  1.00  0.00           H  
ATOM   3295 2HD1 LEU A 218      85.968 116.363  32.009  1.00  0.00           H  
ATOM   3296 3HD1 LEU A 218      85.317 117.466  33.273  1.00  0.00           H  
ATOM   3297 1HD2 LEU A 218      83.106 116.063  33.652  1.00  0.00           H  
ATOM   3298 2HD2 LEU A 218      83.274 114.362  33.983  1.00  0.00           H  
ATOM   3299 3HD2 LEU A 218      83.652 114.910  32.310  1.00  0.00           H  
ATOM   3300  N   LYS A 219      87.932 113.330  31.382  1.00  0.00           N  
ATOM   3301  CA  LYS A 219      88.814 113.443  30.262  1.00  0.00           C  
ATOM   3302  C   LYS A 219      88.366 112.984  28.915  1.00  0.00           C  
ATOM   3303  O   LYS A 219      88.867 113.481  27.911  1.00  0.00           O  
ATOM   3304  CB  LYS A 219      90.139 112.731  30.556  1.00  0.00           C  
ATOM   3305  CG  LYS A 219      90.939 113.347  31.701  1.00  0.00           C  
ATOM   3306  CD  LYS A 219      92.132 114.193  31.267  1.00  0.00           C  
ATOM   3307  CE  LYS A 219      91.769 115.463  30.481  1.00  0.00           C  
ATOM   3308  NZ  LYS A 219      92.995 116.140  29.996  1.00  0.00           N1+
ATOM   3309  HN  LYS A 219      88.360 113.038  32.233  1.00  0.00           H  
ATOM   3310  HA  LYS A 219      89.111 114.480  30.173  1.00  0.00           H  
ATOM   3311  HB1 LYS A 219      90.778 112.786  29.643  1.00  0.00           H  
ATOM   3312  HB2 LYS A 219      89.947 111.650  30.730  1.00  0.00           H  
ATOM   3313  HG1 LYS A 219      91.350 112.484  32.272  1.00  0.00           H  
ATOM   3314  HG2 LYS A 219      90.297 113.899  32.418  1.00  0.00           H  
ATOM   3315  HD1 LYS A 219      92.583 114.587  32.207  1.00  0.00           H  
ATOM   3316  HD2 LYS A 219      92.971 113.697  30.749  1.00  0.00           H  
ATOM   3317  HE1 LYS A 219      91.321 116.210  31.167  1.00  0.00           H  
ATOM   3318  HE2 LYS A 219      91.122 115.260  29.603  1.00  0.00           H  
ATOM   3319  HZ1 LYS A 219      92.729 117.118  29.746  1.00  0.00           H  
ATOM   3320  HZ2 LYS A 219      93.374 115.744  29.117  1.00  0.00           H  
ATOM   3321  HZ3 LYS A 219      93.694 116.130  30.763  1.00  0.00           H  
ATOM   3322  N   THR A 220      87.471 111.980  28.923  1.00  0.00           N  
ATOM   3323  CA  THR A 220      86.869 111.359  27.782  1.00  0.00           C  
ATOM   3324  C   THR A 220      85.408 111.641  27.642  1.00  0.00           C  
ATOM   3325  O   THR A 220      84.773 111.297  26.645  1.00  0.00           O  
ATOM   3326  CB  THR A 220      87.042 109.877  27.715  1.00  0.00           C  
ATOM   3327  CG2 THR A 220      88.492 109.495  27.389  1.00  0.00           C  
ATOM   3328  OG1 THR A 220      86.618 109.211  28.895  1.00  0.00           O  
ATOM   3329  HN  THR A 220      87.196 111.587  29.799  1.00  0.00           H  
ATOM   3330  HA  THR A 220      87.221 111.731  26.830  1.00  0.00           H  
ATOM   3331  HB  THR A 220      86.448 109.456  26.879  1.00  0.00           H  
ATOM   3332  HG1 THR A 220      86.285 109.824  29.552  1.00  0.00           H  
ATOM   3333 1HG2 THR A 220      88.714 109.870  26.366  1.00  0.00           H  
ATOM   3334 2HG2 THR A 220      89.165 109.932  28.165  1.00  0.00           H  
ATOM   3335 3HG2 THR A 220      88.609 108.392  27.319  1.00  0.00           H  
ATOM   3336  N   LEU A 221      84.801 112.346  28.609  1.00  0.00           N  
ATOM   3337  CA  LEU A 221      83.386 112.543  28.582  1.00  0.00           C  
ATOM   3338  C   LEU A 221      82.964 113.921  28.185  1.00  0.00           C  
ATOM   3339  O   LEU A 221      82.096 114.060  27.323  1.00  0.00           O  
ATOM   3340  CB  LEU A 221      82.745 112.252  29.956  1.00  0.00           C  
ATOM   3341  CG  LEU A 221      82.719 110.751  30.268  1.00  0.00           C  
ATOM   3342  CD1 LEU A 221      81.641 110.443  31.317  1.00  0.00           C  
ATOM   3343  CD2 LEU A 221      82.420 109.805  29.095  1.00  0.00           C  
ATOM   3344  HN  LEU A 221      85.265 112.635  29.444  1.00  0.00           H  
ATOM   3345  HA  LEU A 221      82.910 111.949  27.820  1.00  0.00           H  
ATOM   3346  HB1 LEU A 221      81.692 112.610  29.918  1.00  0.00           H  
ATOM   3347  HB2 LEU A 221      83.301 112.841  30.721  1.00  0.00           H  
ATOM   3348  HG  LEU A 221      83.694 110.559  30.763  1.00  0.00           H  
ATOM   3349 1HD1 LEU A 221      81.724 111.140  32.174  1.00  0.00           H  
ATOM   3350 2HD1 LEU A 221      80.626 110.382  30.864  1.00  0.00           H  
ATOM   3351 3HD1 LEU A 221      81.893 109.449  31.751  1.00  0.00           H  
ATOM   3352 1HD2 LEU A 221      81.515 110.112  28.525  1.00  0.00           H  
ATOM   3353 2HD2 LEU A 221      83.281 109.842  28.396  1.00  0.00           H  
ATOM   3354 3HD2 LEU A 221      82.356 108.748  29.428  1.00  0.00           H  
ATOM   3355  N   LEU A 222      83.617 114.937  28.761  1.00  0.00           N  
ATOM   3356  CA  LEU A 222      83.328 116.298  28.414  1.00  0.00           C  
ATOM   3357  C   LEU A 222      84.262 116.754  27.346  1.00  0.00           C  
ATOM   3358  O   LEU A 222      84.157 117.855  26.812  1.00  0.00           O  
ATOM   3359  CB  LEU A 222      83.462 117.145  29.688  1.00  0.00           C  
ATOM   3360  CG  LEU A 222      82.108 117.301  30.395  1.00  0.00           C  
ATOM   3361  CD1 LEU A 222      82.348 118.206  31.616  1.00  0.00           C  
ATOM   3362  CD2 LEU A 222      81.312 116.024  30.717  1.00  0.00           C  
ATOM   3363  HN  LEU A 222      84.321 114.700  29.433  1.00  0.00           H  
ATOM   3364  HA  LEU A 222      82.314 116.402  28.048  1.00  0.00           H  
ATOM   3365  HB1 LEU A 222      84.270 116.755  30.333  1.00  0.00           H  
ATOM   3366  HB2 LEU A 222      83.858 118.160  29.440  1.00  0.00           H  
ATOM   3367  HG  LEU A 222      81.439 117.874  29.726  1.00  0.00           H  
ATOM   3368 1HD1 LEU A 222      82.717 119.203  31.272  1.00  0.00           H  
ATOM   3369 2HD1 LEU A 222      83.098 117.724  32.273  1.00  0.00           H  
ATOM   3370 3HD1 LEU A 222      81.411 118.413  32.173  1.00  0.00           H  
ATOM   3371 1HD2 LEU A 222      81.916 115.262  31.255  1.00  0.00           H  
ATOM   3372 2HD2 LEU A 222      80.435 116.342  31.310  1.00  0.00           H  
ATOM   3373 3HD2 LEU A 222      81.035 115.531  29.760  1.00  0.00           H  
ATOM   3374  N   ARG A 223      85.182 115.854  26.962  1.00  0.00           N  
ATOM   3375  CA  ARG A 223      86.235 116.060  26.022  1.00  0.00           C  
ATOM   3376  C   ARG A 223      86.290 114.789  25.256  1.00  0.00           C  
ATOM   3377  O   ARG A 223      86.864 113.797  25.713  1.00  0.00           O  
ATOM   3378  CB  ARG A 223      87.499 116.229  26.880  1.00  0.00           C  
ATOM   3379  CG  ARG A 223      88.880 116.336  26.223  1.00  0.00           C  
ATOM   3380  CD  ARG A 223      89.940 117.082  27.054  1.00  0.00           C  
ATOM   3381  NE  ARG A 223      91.221 116.772  26.356  1.00  0.00           N  
ATOM   3382  CZ  ARG A 223      92.029 117.571  25.606  1.00  0.00           C  
ATOM   3383  NH1 ARG A 223      91.671 118.826  25.203  1.00  0.00           N1+
ATOM   3384  NH2 ARG A 223      93.264 117.232  25.113  1.00  0.00           N  
ATOM   3385  HN  ARG A 223      85.258 114.990  27.461  1.00  0.00           H  
ATOM   3386  HA  ARG A 223      86.106 116.941  25.395  1.00  0.00           H  
ATOM   3387  HB1 ARG A 223      87.402 117.141  27.506  1.00  0.00           H  
ATOM   3388  HB2 ARG A 223      87.565 115.443  27.666  1.00  0.00           H  
ATOM   3389  HG1 ARG A 223      88.808 116.916  25.280  1.00  0.00           H  
ATOM   3390  HG2 ARG A 223      89.171 115.318  25.901  1.00  0.00           H  
ATOM   3391  HD1 ARG A 223      89.657 118.151  27.060  1.00  0.00           H  
ATOM   3392  HD2 ARG A 223      90.054 116.676  28.082  1.00  0.00           H  
ATOM   3393  HE  ARG A 223      91.607 115.849  26.331  1.00  0.00           H  
ATOM   3394 1HH1 ARG A 223      92.370 119.360  24.731  1.00  0.00           H  
ATOM   3395 2HH1 ARG A 223      90.869 119.274  25.610  1.00  0.00           H  
ATOM   3396 1HH2 ARG A 223      93.695 116.463  25.577  1.00  0.00           H  
ATOM   3397 2HH2 ARG A 223      93.729 117.820  24.458  1.00  0.00           H  
ATOM   3398  N   CYS A 224      85.596 114.678  24.114  1.00  0.00           N  
ATOM   3399  CA  CYS A 224      85.044 113.417  23.710  1.00  0.00           C  
ATOM   3400  C   CYS A 224      85.038 113.084  22.256  1.00  0.00           C  
ATOM   3401  O   CYS A 224      84.769 113.890  21.374  1.00  0.00           O  
ATOM   3402  CB  CYS A 224      83.627 113.238  24.275  1.00  0.00           C  
ATOM   3403  SG  CYS A 224      82.538 114.684  24.201  1.00  0.00           S  
ATOM   3404  HN  CYS A 224      85.190 115.467  23.649  1.00  0.00           H  
ATOM   3405  HA  CYS A 224      85.654 112.619  24.090  1.00  0.00           H  
ATOM   3406  HB1 CYS A 224      83.135 112.294  23.942  1.00  0.00           H  
ATOM   3407  HB2 CYS A 224      83.747 112.989  25.350  1.00  0.00           H  
ATOM   3408  HG1 CYS A 224      82.702 115.094  25.445  1.00  0.00           H  
ATOM   3409  N   ARG A 225      85.283 111.806  21.915  1.00  0.00           N  
ATOM   3410  CA  ARG A 225      84.729 111.245  20.726  1.00  0.00           C  
ATOM   3411  C   ARG A 225      83.346 110.729  20.960  1.00  0.00           C  
ATOM   3412  O   ARG A 225      83.016 110.128  21.978  1.00  0.00           O  
ATOM   3413  CB  ARG A 225      85.703 110.177  20.219  1.00  0.00           C  
ATOM   3414  CG  ARG A 225      86.429 109.317  21.247  1.00  0.00           C  
ATOM   3415  CD  ARG A 225      85.698 108.040  21.693  1.00  0.00           C  
ATOM   3416  NE  ARG A 225      85.517 107.032  20.614  1.00  0.00           N  
ATOM   3417  CZ  ARG A 225      86.466 106.206  20.101  1.00  0.00           C  
ATOM   3418  NH1 ARG A 225      86.184 105.255  19.168  1.00  0.00           N1+
ATOM   3419  NH2 ARG A 225      87.766 106.365  20.494  1.00  0.00           N  
ATOM   3420  HN  ARG A 225      85.696 111.166  22.562  1.00  0.00           H  
ATOM   3421  HA  ARG A 225      84.612 112.021  19.994  1.00  0.00           H  
ATOM   3422  HB1 ARG A 225      86.515 110.743  19.696  1.00  0.00           H  
ATOM   3423  HB2 ARG A 225      85.190 109.561  19.452  1.00  0.00           H  
ATOM   3424  HG1 ARG A 225      86.724 109.820  22.190  1.00  0.00           H  
ATOM   3425  HG2 ARG A 225      87.343 108.940  20.734  1.00  0.00           H  
ATOM   3426  HD1 ARG A 225      86.383 107.545  22.406  1.00  0.00           H  
ATOM   3427  HD2 ARG A 225      84.719 108.183  22.198  1.00  0.00           H  
ATOM   3428  HE  ARG A 225      84.598 106.719  20.343  1.00  0.00           H  
ATOM   3429 1HH1 ARG A 225      85.222 105.013  19.056  1.00  0.00           H  
ATOM   3430 2HH1 ARG A 225      86.950 104.667  18.885  1.00  0.00           H  
ATOM   3431 1HH2 ARG A 225      88.515 105.914  19.991  1.00  0.00           H  
ATOM   3432 2HH2 ARG A 225      88.020 107.144  21.070  1.00  0.00           H  
ATOM   3433  N   ASN A 226      82.399 111.119  20.085  1.00  0.00           N  
ATOM   3434  CA  ASN A 226      81.003 110.903  20.279  1.00  0.00           C  
ATOM   3435  C   ASN A 226      80.548 109.555  19.833  1.00  0.00           C  
ATOM   3436  O   ASN A 226      79.917 109.425  18.779  1.00  0.00           O  
ATOM   3437  CB  ASN A 226      80.116 111.956  19.592  1.00  0.00           C  
ATOM   3438  CG  ASN A 226      80.085 113.222  20.439  1.00  0.00           C  
ATOM   3439  ND2 ASN A 226      79.183 113.214  21.451  1.00  0.00           N  
ATOM   3440  OD1 ASN A 226      80.681 114.258  20.142  1.00  0.00           O  
ATOM   3441  HN  ASN A 226      82.705 111.506  19.217  1.00  0.00           H  
ATOM   3442  HA  ASN A 226      80.805 110.901  21.343  1.00  0.00           H  
ATOM   3443  HB1 ASN A 226      80.569 112.189  18.602  1.00  0.00           H  
ATOM   3444  HB2 ASN A 226      79.058 111.656  19.483  1.00  0.00           H  
ATOM   3445 1HD2 ASN A 226      78.458 112.530  21.553  1.00  0.00           H  
ATOM   3446 2HD2 ASN A 226      79.056 114.155  21.776  1.00  0.00           H  
ATOM   3447  N   GLU A 227      80.869 108.554  20.663  1.00  0.00           N  
ATOM   3448  CA  GLU A 227      80.448 107.205  20.486  1.00  0.00           C  
ATOM   3449  C   GLU A 227      79.719 107.005  21.768  1.00  0.00           C  
ATOM   3450  O   GLU A 227      80.301 106.906  22.853  1.00  0.00           O  
ATOM   3451  CB  GLU A 227      81.713 106.353  20.311  1.00  0.00           C  
ATOM   3452  CG  GLU A 227      81.491 104.905  19.862  1.00  0.00           C  
ATOM   3453  CD  GLU A 227      82.613 104.276  19.047  1.00  0.00           C  
ATOM   3454  OE1 GLU A 227      83.730 104.230  19.622  1.00  0.00           O  
ATOM   3455  OE2 GLU A 227      82.459 103.879  17.862  1.00  0.00           O1-
ATOM   3456  HN  GLU A 227      81.433 108.741  21.467  1.00  0.00           H  
ATOM   3457  HA  GLU A 227      79.716 107.031  19.705  1.00  0.00           H  
ATOM   3458  HB1 GLU A 227      82.289 106.383  21.256  1.00  0.00           H  
ATOM   3459  HB2 GLU A 227      82.245 106.942  19.529  1.00  0.00           H  
ATOM   3460  HG1 GLU A 227      81.311 104.303  20.786  1.00  0.00           H  
ATOM   3461  HG2 GLU A 227      80.532 104.807  19.305  1.00  0.00           H  
ATOM   3462  N   LYS A 228      78.380 106.897  21.679  1.00  0.00           N  
ATOM   3463  CA  LYS A 228      77.540 107.264  22.769  1.00  0.00           C  
ATOM   3464  C   LYS A 228      77.344 106.448  23.991  1.00  0.00           C  
ATOM   3465  O   LYS A 228      77.300 107.006  25.092  1.00  0.00           O  
ATOM   3466  CB  LYS A 228      76.195 107.646  22.119  1.00  0.00           C  
ATOM   3467  CG  LYS A 228      75.150 108.277  23.046  1.00  0.00           C  
ATOM   3468  CD  LYS A 228      75.670 109.609  23.590  1.00  0.00           C  
ATOM   3469  CE  LYS A 228      76.051 110.650  22.535  1.00  0.00           C  
ATOM   3470  NZ  LYS A 228      74.856 111.319  21.985  1.00  0.00           N1+
ATOM   3471  HN  LYS A 228      77.983 106.735  20.777  1.00  0.00           H  
ATOM   3472  HA  LYS A 228      77.979 108.176  23.157  1.00  0.00           H  
ATOM   3473  HB1 LYS A 228      76.351 108.372  21.299  1.00  0.00           H  
ATOM   3474  HB2 LYS A 228      75.729 106.791  21.587  1.00  0.00           H  
ATOM   3475  HG1 LYS A 228      74.261 108.519  22.430  1.00  0.00           H  
ATOM   3476  HG2 LYS A 228      74.883 107.546  23.837  1.00  0.00           H  
ATOM   3477  HD1 LYS A 228      74.936 109.976  24.339  1.00  0.00           H  
ATOM   3478  HD2 LYS A 228      76.581 109.459  24.198  1.00  0.00           H  
ATOM   3479  HE1 LYS A 228      76.553 111.464  23.109  1.00  0.00           H  
ATOM   3480  HE2 LYS A 228      76.774 110.381  21.740  1.00  0.00           H  
ATOM   3481  HZ1 LYS A 228      74.279 110.766  21.318  1.00  0.00           H  
ATOM   3482  HZ2 LYS A 228      74.289 111.647  22.803  1.00  0.00           H  
ATOM   3483  HZ3 LYS A 228      75.228 112.163  21.489  1.00  0.00           H  
ATOM   3484  N   LYS A 229      77.090 105.135  23.898  1.00  0.00           N  
ATOM   3485  CA  LYS A 229      76.215 104.626  24.913  1.00  0.00           C  
ATOM   3486  C   LYS A 229      76.978 104.042  26.059  1.00  0.00           C  
ATOM   3487  O   LYS A 229      76.412 103.757  27.114  1.00  0.00           O  
ATOM   3488  CB  LYS A 229      75.218 103.630  24.305  1.00  0.00           C  
ATOM   3489  CG  LYS A 229      74.176 103.155  25.323  1.00  0.00           C  
ATOM   3490  CD  LYS A 229      72.795 103.108  24.669  1.00  0.00           C  
ATOM   3491  CE  LYS A 229      71.720 103.772  25.525  1.00  0.00           C  
ATOM   3492  NZ  LYS A 229      71.127 102.761  26.434  1.00  0.00           N1+
ATOM   3493  HN  LYS A 229      77.163 104.570  23.078  1.00  0.00           H  
ATOM   3494  HA  LYS A 229      75.508 105.380  25.220  1.00  0.00           H  
ATOM   3495  HB1 LYS A 229      74.824 104.182  23.424  1.00  0.00           H  
ATOM   3496  HB2 LYS A 229      75.642 102.656  23.959  1.00  0.00           H  
ATOM   3497  HG1 LYS A 229      74.563 102.207  25.762  1.00  0.00           H  
ATOM   3498  HG2 LYS A 229      74.172 103.826  26.210  1.00  0.00           H  
ATOM   3499  HD1 LYS A 229      72.552 102.045  24.454  1.00  0.00           H  
ATOM   3500  HD2 LYS A 229      72.745 103.685  23.715  1.00  0.00           H  
ATOM   3501  HE1 LYS A 229      70.892 104.112  24.857  1.00  0.00           H  
ATOM   3502  HE2 LYS A 229      72.131 104.569  26.178  1.00  0.00           H  
ATOM   3503  HZ1 LYS A 229      70.838 101.986  25.811  1.00  0.00           H  
ATOM   3504  HZ2 LYS A 229      71.872 102.385  27.054  1.00  0.00           H  
ATOM   3505  HZ3 LYS A 229      70.240 103.131  26.835  1.00  0.00           H  
ATOM   3506  N   ARG A 230      78.305 103.922  25.886  1.00  0.00           N  
ATOM   3507  CA  ARG A 230      79.126 103.730  27.039  1.00  0.00           C  
ATOM   3508  C   ARG A 230      79.385 104.932  27.885  1.00  0.00           C  
ATOM   3509  O   ARG A 230      79.256 104.917  29.104  1.00  0.00           O  
ATOM   3510  CB  ARG A 230      80.459 103.070  26.652  1.00  0.00           C  
ATOM   3511  CG  ARG A 230      81.064 103.362  25.283  1.00  0.00           C  
ATOM   3512  CD  ARG A 230      82.547 102.954  25.288  1.00  0.00           C  
ATOM   3513  NE  ARG A 230      83.059 103.061  23.888  1.00  0.00           N  
ATOM   3514  CZ  ARG A 230      83.012 102.070  22.948  1.00  0.00           C  
ATOM   3515  NH1 ARG A 230      83.314 102.346  21.645  1.00  0.00           N1+
ATOM   3516  NH2 ARG A 230      82.828 100.768  23.290  1.00  0.00           N  
ATOM   3517  HN  ARG A 230      78.710 104.276  25.052  1.00  0.00           H  
ATOM   3518  HA  ARG A 230      78.599 103.079  27.725  1.00  0.00           H  
ATOM   3519  HB1 ARG A 230      80.344 101.982  26.479  1.00  0.00           H  
ATOM   3520  HB2 ARG A 230      81.222 103.238  27.452  1.00  0.00           H  
ATOM   3521  HG1 ARG A 230      81.185 104.446  25.072  1.00  0.00           H  
ATOM   3522  HG2 ARG A 230      80.487 102.775  24.539  1.00  0.00           H  
ATOM   3523  HD1 ARG A 230      83.034 103.704  25.947  1.00  0.00           H  
ATOM   3524  HD2 ARG A 230      82.736 101.953  25.727  1.00  0.00           H  
ATOM   3525  HE  ARG A 230      83.328 103.989  23.637  1.00  0.00           H  
ATOM   3526 1HH1 ARG A 230      83.542 103.268  21.338  1.00  0.00           H  
ATOM   3527 2HH1 ARG A 230      83.071 101.686  20.938  1.00  0.00           H  
ATOM   3528 1HH2 ARG A 230      83.505 100.180  22.843  1.00  0.00           H  
ATOM   3529 2HH2 ARG A 230      82.747 100.415  24.229  1.00  0.00           H  
ATOM   3530  N   HIS A 231      79.601 106.063  27.191  1.00  0.00           N  
ATOM   3531  CA  HIS A 231      79.780 107.381  27.703  1.00  0.00           C  
ATOM   3532  C   HIS A 231      78.636 107.824  28.542  1.00  0.00           C  
ATOM   3533  O   HIS A 231      78.821 108.389  29.611  1.00  0.00           O  
ATOM   3534  CB  HIS A 231      79.974 108.411  26.565  1.00  0.00           C  
ATOM   3535  CG  HIS A 231      81.344 108.387  25.949  1.00  0.00           C  
ATOM   3536  CD2 HIS A 231      82.119 109.414  25.526  1.00  0.00           C  
ATOM   3537  ND1 HIS A 231      82.033 107.198  25.877  1.00  0.00           N  
ATOM   3538  CE1 HIS A 231      83.230 107.527  25.409  1.00  0.00           C  
ATOM   3539  NE2 HIS A 231      83.345 108.864  25.191  1.00  0.00           N  
ATOM   3540  HN  HIS A 231      79.816 106.067  26.217  1.00  0.00           H  
ATOM   3541  HA  HIS A 231      80.609 107.340  28.401  1.00  0.00           H  
ATOM   3542  HB1 HIS A 231      79.898 109.426  26.991  1.00  0.00           H  
ATOM   3543  HB2 HIS A 231      79.215 108.251  25.766  1.00  0.00           H  
ATOM   3544  HD2 HIS A 231      81.929 110.481  25.504  1.00  0.00           H  
ATOM   3545  HE1 HIS A 231      84.107 106.876  25.364  1.00  0.00           H  
ATOM   3546  HE2 HIS A 231      84.180 109.388  25.033  1.00  0.00           H  
ATOM   3547  N   ARG A 232      77.416 107.631  27.995  1.00  0.00           N  
ATOM   3548  CA  ARG A 232      76.204 108.173  28.520  1.00  0.00           C  
ATOM   3549  C   ARG A 232      75.540 107.235  29.460  1.00  0.00           C  
ATOM   3550  O   ARG A 232      74.367 107.363  29.810  1.00  0.00           O  
ATOM   3551  CB  ARG A 232      75.308 108.878  27.488  1.00  0.00           C  
ATOM   3552  CG  ARG A 232      75.976 110.135  26.937  1.00  0.00           C  
ATOM   3553  CD  ARG A 232      76.424 111.255  27.883  1.00  0.00           C  
ATOM   3554  NE  ARG A 232      77.776 111.732  27.473  1.00  0.00           N  
ATOM   3555  CZ  ARG A 232      78.083 112.614  26.478  1.00  0.00           C  
ATOM   3556  NH1 ARG A 232      79.281 113.257  26.431  1.00  0.00           N1+
ATOM   3557  NH2 ARG A 232      77.213 112.927  25.481  1.00  0.00           N  
ATOM   3558  HN  ARG A 232      77.375 107.190  27.105  1.00  0.00           H  
ATOM   3559  HA  ARG A 232      76.551 108.943  29.198  1.00  0.00           H  
ATOM   3560  HB1 ARG A 232      75.146 108.206  26.624  1.00  0.00           H  
ATOM   3561  HB2 ARG A 232      74.284 109.070  27.871  1.00  0.00           H  
ATOM   3562  HG1 ARG A 232      76.900 109.754  26.443  1.00  0.00           H  
ATOM   3563  HG2 ARG A 232      75.359 110.538  26.114  1.00  0.00           H  
ATOM   3564  HD1 ARG A 232      75.748 112.136  27.827  1.00  0.00           H  
ATOM   3565  HD2 ARG A 232      76.406 110.937  28.944  1.00  0.00           H  
ATOM   3566  HE  ARG A 232      78.449 111.665  28.216  1.00  0.00           H  
ATOM   3567 1HH1 ARG A 232      79.716 113.519  27.290  1.00  0.00           H  
ATOM   3568 2HH1 ARG A 232      79.397 113.881  25.651  1.00  0.00           H  
ATOM   3569 1HH2 ARG A 232      77.536 113.730  24.973  1.00  0.00           H  
ATOM   3570 2HH2 ARG A 232      76.278 113.057  25.812  1.00  0.00           H  
ATOM   3571  N   ASP A 233      76.302 106.239  29.950  1.00  0.00           N  
ATOM   3572  CA  ASP A 233      75.955 105.472  31.102  1.00  0.00           C  
ATOM   3573  C   ASP A 233      76.746 105.921  32.281  1.00  0.00           C  
ATOM   3574  O   ASP A 233      76.518 105.419  33.384  1.00  0.00           O  
ATOM   3575  CB  ASP A 233      76.341 104.000  30.856  1.00  0.00           C  
ATOM   3576  CG  ASP A 233      75.190 103.128  30.362  1.00  0.00           C  
ATOM   3577  OD1 ASP A 233      74.011 103.561  30.469  1.00  0.00           O  
ATOM   3578  OD2 ASP A 233      75.427 101.974  29.924  1.00  0.00           O1-
ATOM   3579  HN  ASP A 233      77.189 106.057  29.548  1.00  0.00           H  
ATOM   3580  HA  ASP A 233      74.931 105.553  31.455  1.00  0.00           H  
ATOM   3581  HB1 ASP A 233      77.164 103.888  30.120  1.00  0.00           H  
ATOM   3582  HB2 ASP A 233      76.689 103.430  31.743  1.00  0.00           H  
ATOM   3583  N   VAL A 234      77.657 106.900  32.162  1.00  0.00           N  
ATOM   3584  CA  VAL A 234      78.439 107.322  33.284  1.00  0.00           C  
ATOM   3585  C   VAL A 234      77.794 108.305  34.192  1.00  0.00           C  
ATOM   3586  O   VAL A 234      78.024 108.429  35.392  1.00  0.00           O  
ATOM   3587  CB  VAL A 234      79.724 107.870  32.732  1.00  0.00           C  
ATOM   3588  CG1 VAL A 234      80.686 108.197  33.896  1.00  0.00           C  
ATOM   3589  CG2 VAL A 234      80.430 106.891  31.769  1.00  0.00           C  
ATOM   3590  HN  VAL A 234      77.981 107.188  31.259  1.00  0.00           H  
ATOM   3591  HA  VAL A 234      78.629 106.461  33.905  1.00  0.00           H  
ATOM   3592  HB  VAL A 234      79.489 108.805  32.181  1.00  0.00           H  
ATOM   3593 1HG1 VAL A 234      80.707 107.276  34.515  1.00  0.00           H  
ATOM   3594 2HG1 VAL A 234      80.332 109.124  34.401  1.00  0.00           H  
ATOM   3595 3HG1 VAL A 234      81.740 108.403  33.611  1.00  0.00           H  
ATOM   3596 1HG2 VAL A 234      79.805 106.707  30.870  1.00  0.00           H  
ATOM   3597 2HG2 VAL A 234      81.435 107.228  31.438  1.00  0.00           H  
ATOM   3598 3HG2 VAL A 234      80.660 105.916  32.244  1.00  0.00           H  
ATOM   3599  N   ARG A 235      76.880 109.087  33.589  1.00  0.00           N  
ATOM   3600  CA  ARG A 235      76.031 109.985  34.319  1.00  0.00           C  
ATOM   3601  C   ARG A 235      75.035 109.294  35.178  1.00  0.00           C  
ATOM   3602  O   ARG A 235      74.415 109.889  36.061  1.00  0.00           O  
ATOM   3603  CB  ARG A 235      75.439 111.102  33.451  1.00  0.00           C  
ATOM   3604  CG  ARG A 235      74.663 110.547  32.250  1.00  0.00           C  
ATOM   3605  CD  ARG A 235      73.197 110.233  32.536  1.00  0.00           C  
ATOM   3606  NE  ARG A 235      72.977 108.893  31.919  1.00  0.00           N  
ATOM   3607  CZ  ARG A 235      71.773 108.274  31.743  1.00  0.00           C  
ATOM   3608  NH1 ARG A 235      70.590 108.830  32.164  1.00  0.00           N1+
ATOM   3609  NH2 ARG A 235      71.716 107.038  31.174  1.00  0.00           N  
ATOM   3610  HN  ARG A 235      76.872 109.097  32.592  1.00  0.00           H  
ATOM   3611  HA  ARG A 235      76.660 110.466  35.056  1.00  0.00           H  
ATOM   3612  HB1 ARG A 235      76.236 111.751  33.056  1.00  0.00           H  
ATOM   3613  HB2 ARG A 235      74.776 111.739  34.075  1.00  0.00           H  
ATOM   3614  HG1 ARG A 235      74.616 111.360  31.490  1.00  0.00           H  
ATOM   3615  HG2 ARG A 235      75.172 109.720  31.704  1.00  0.00           H  
ATOM   3616  HD1 ARG A 235      73.012 110.119  33.627  1.00  0.00           H  
ATOM   3617  HD2 ARG A 235      72.591 111.076  32.154  1.00  0.00           H  
ATOM   3618  HE  ARG A 235      73.699 108.477  31.364  1.00  0.00           H  
ATOM   3619 1HH1 ARG A 235      69.782 108.257  32.255  1.00  0.00           H  
ATOM   3620 2HH1 ARG A 235      70.506 109.740  32.557  1.00  0.00           H  
ATOM   3621 1HH2 ARG A 235      71.099 106.514  31.767  1.00  0.00           H  
ATOM   3622 2HH2 ARG A 235      72.575 106.658  30.837  1.00  0.00           H  
ATOM   3623  N   LEU A 236      74.868 107.974  34.985  1.00  0.00           N  
ATOM   3624  CA  LEU A 236      74.134 107.134  35.883  1.00  0.00           C  
ATOM   3625  C   LEU A 236      74.983 106.202  36.676  1.00  0.00           C  
ATOM   3626  O   LEU A 236      74.475 105.268  37.289  1.00  0.00           O  
ATOM   3627  CB  LEU A 236      72.938 106.445  35.200  1.00  0.00           C  
ATOM   3628  CG  LEU A 236      71.593 106.963  35.727  1.00  0.00           C  
ATOM   3629  CD1 LEU A 236      71.459 106.680  37.239  1.00  0.00           C  
ATOM   3630  CD2 LEU A 236      71.430 108.477  35.521  1.00  0.00           C  
ATOM   3631  HN  LEU A 236      75.218 107.489  34.196  1.00  0.00           H  
ATOM   3632  HA  LEU A 236      73.726 107.751  36.668  1.00  0.00           H  
ATOM   3633  HB1 LEU A 236      72.973 105.349  35.348  1.00  0.00           H  
ATOM   3634  HB2 LEU A 236      72.975 106.663  34.104  1.00  0.00           H  
ATOM   3635  HG  LEU A 236      70.745 106.478  35.191  1.00  0.00           H  
ATOM   3636 1HD1 LEU A 236      70.385 106.539  37.461  1.00  0.00           H  
ATOM   3637 2HD1 LEU A 236      72.006 107.392  37.895  1.00  0.00           H  
ATOM   3638 3HD1 LEU A 236      71.889 105.695  37.505  1.00  0.00           H  
ATOM   3639 1HD2 LEU A 236      71.827 108.717  34.504  1.00  0.00           H  
ATOM   3640 2HD2 LEU A 236      72.058 109.052  36.241  1.00  0.00           H  
ATOM   3641 3HD2 LEU A 236      70.381 108.835  35.592  1.00  0.00           H  
ATOM   3642  N   ILE A 237      76.291 106.505  36.744  1.00  0.00           N  
ATOM   3643  CA  ILE A 237      76.853 106.305  38.050  1.00  0.00           C  
ATOM   3644  C   ILE A 237      76.858 107.576  38.832  1.00  0.00           C  
ATOM   3645  O   ILE A 237      76.517 107.583  40.017  1.00  0.00           O  
ATOM   3646  CB  ILE A 237      78.117 105.501  37.961  1.00  0.00           C  
ATOM   3647  CG1 ILE A 237      78.831 105.426  39.326  1.00  0.00           C  
ATOM   3648  CG2 ILE A 237      79.109 106.028  36.913  1.00  0.00           C  
ATOM   3649  CD  ILE A 237      78.030 104.674  40.394  1.00  0.00           C  
ATOM   3650  HN  ILE A 237      76.747 107.221  36.211  1.00  0.00           H  
ATOM   3651  HA  ILE A 237      76.194 105.767  38.697  1.00  0.00           H  
ATOM   3652  HB  ILE A 237      77.778 104.498  37.641  1.00  0.00           H  
ATOM   3653 1HG1 ILE A 237      79.754 104.815  39.172  1.00  0.00           H  
ATOM   3654 2HG1 ILE A 237      79.117 106.414  39.732  1.00  0.00           H  
ATOM   3655 1HG2 ILE A 237      79.283 107.120  37.020  1.00  0.00           H  
ATOM   3656 2HG2 ILE A 237      80.064 105.475  36.995  1.00  0.00           H  
ATOM   3657 3HG2 ILE A 237      78.682 105.920  35.901  1.00  0.00           H  
ATOM   3658  HD1 ILE A 237      77.539 103.750  40.040  1.00  0.00           H  
ATOM   3659  HD2 ILE A 237      78.667 104.394  41.256  1.00  0.00           H  
ATOM   3660  HD3 ILE A 237      77.213 105.327  40.757  1.00  0.00           H  
ATOM   3661  N   PHE A 238      77.172 108.743  38.257  1.00  0.00           N  
ATOM   3662  CA  PHE A 238      77.326 109.972  38.979  1.00  0.00           C  
ATOM   3663  C   PHE A 238      76.127 110.428  39.732  1.00  0.00           C  
ATOM   3664  O   PHE A 238      76.245 110.787  40.903  1.00  0.00           O  
ATOM   3665  CB  PHE A 238      77.996 111.046  38.120  1.00  0.00           C  
ATOM   3666  CG  PHE A 238      78.903 111.651  39.137  1.00  0.00           C  
ATOM   3667  CD1 PHE A 238      78.528 112.575  40.088  1.00  0.00           C  
ATOM   3668  CD2 PHE A 238      80.161 111.109  39.222  1.00  0.00           C  
ATOM   3669  CE1 PHE A 238      79.371 112.890  41.131  1.00  0.00           C  
ATOM   3670  CE2 PHE A 238      80.964 111.360  40.313  1.00  0.00           C  
ATOM   3671  CZ  PHE A 238      80.575 112.238  41.288  1.00  0.00           C  
ATOM   3672  HN  PHE A 238      77.518 108.729  37.323  1.00  0.00           H  
ATOM   3673  HA  PHE A 238      77.952 109.623  39.797  1.00  0.00           H  
ATOM   3674  HB1 PHE A 238      77.329 111.799  37.658  1.00  0.00           H  
ATOM   3675  HB2 PHE A 238      78.648 110.609  37.333  1.00  0.00           H  
ATOM   3676  HD1 PHE A 238      77.555 113.044  40.004  1.00  0.00           H  
ATOM   3677  HD2 PHE A 238      80.431 110.403  38.455  1.00  0.00           H  
ATOM   3678  HE1 PHE A 238      79.032 113.620  41.850  1.00  0.00           H  
ATOM   3679  HE2 PHE A 238      81.967 110.959  40.339  1.00  0.00           H  
ATOM   3680  HZ  PHE A 238      81.193 112.433  42.157  1.00  0.00           H  
ATOM   3681  N   THR A 239      74.878 110.391  39.246  1.00  0.00           N  
ATOM   3682  CA  THR A 239      73.776 110.848  40.030  1.00  0.00           C  
ATOM   3683  C   THR A 239      73.483 110.049  41.259  1.00  0.00           C  
ATOM   3684  O   THR A 239      73.040 110.540  42.298  1.00  0.00           O  
ATOM   3685  CB  THR A 239      72.431 111.043  39.395  1.00  0.00           C  
ATOM   3686  CG2 THR A 239      72.446 112.160  38.345  1.00  0.00           C  
ATOM   3687  OG1 THR A 239      72.119 109.925  38.577  1.00  0.00           O  
ATOM   3688  HN  THR A 239      74.625 110.160  38.307  1.00  0.00           H  
ATOM   3689  HA  THR A 239      74.017 111.844  40.369  1.00  0.00           H  
ATOM   3690  HB  THR A 239      71.567 111.208  40.078  1.00  0.00           H  
ATOM   3691  HG1 THR A 239      71.718 109.206  39.076  1.00  0.00           H  
ATOM   3692 1HG2 THR A 239      72.677 113.152  38.796  1.00  0.00           H  
ATOM   3693 2HG2 THR A 239      71.389 112.232  37.986  1.00  0.00           H  
ATOM   3694 3HG2 THR A 239      73.108 111.910  37.493  1.00  0.00           H  
ATOM   3695  N   ILE A 240      73.670 108.725  41.120  1.00  0.00           N  
ATOM   3696  CA  ILE A 240      73.571 107.809  42.220  1.00  0.00           C  
ATOM   3697  C   ILE A 240      74.640 107.979  43.235  1.00  0.00           C  
ATOM   3698  O   ILE A 240      74.371 108.156  44.423  1.00  0.00           O  
ATOM   3699  CB  ILE A 240      73.249 106.387  41.859  1.00  0.00           C  
ATOM   3700  CG1 ILE A 240      72.735 105.540  43.041  1.00  0.00           C  
ATOM   3701  CG2 ILE A 240      74.348 105.604  41.119  1.00  0.00           C  
ATOM   3702  CD  ILE A 240      71.712 106.226  43.951  1.00  0.00           C  
ATOM   3703  HN  ILE A 240      73.918 108.328  40.241  1.00  0.00           H  
ATOM   3704  HA  ILE A 240      72.665 108.144  42.706  1.00  0.00           H  
ATOM   3705  HB  ILE A 240      72.404 106.386  41.125  1.00  0.00           H  
ATOM   3706 1HG1 ILE A 240      73.636 105.263  43.629  1.00  0.00           H  
ATOM   3707 2HG1 ILE A 240      72.290 104.597  42.664  1.00  0.00           H  
ATOM   3708 1HG2 ILE A 240      75.315 105.810  41.626  1.00  0.00           H  
ATOM   3709 2HG2 ILE A 240      74.409 105.933  40.064  1.00  0.00           H  
ATOM   3710 3HG2 ILE A 240      74.179 104.522  41.302  1.00  0.00           H  
ATOM   3711  HD1 ILE A 240      71.265 105.478  44.638  1.00  0.00           H  
ATOM   3712  HD2 ILE A 240      70.876 106.679  43.385  1.00  0.00           H  
ATOM   3713  HD3 ILE A 240      72.267 106.934  44.609  1.00  0.00           H  
ATOM   3714  N   MET A 241      75.921 108.100  42.837  1.00  0.00           N  
ATOM   3715  CA  MET A 241      76.913 108.431  43.815  1.00  0.00           C  
ATOM   3716  C   MET A 241      76.867 109.675  44.615  1.00  0.00           C  
ATOM   3717  O   MET A 241      77.213 109.702  45.800  1.00  0.00           O  
ATOM   3718  CB  MET A 241      78.341 108.364  43.247  1.00  0.00           C  
ATOM   3719  CG  MET A 241      78.846 106.917  43.231  1.00  0.00           C  
ATOM   3720  SD  MET A 241      79.000 106.236  44.908  1.00  0.00           S  
ATOM   3721  CE  MET A 241      80.270 107.342  45.595  1.00  0.00           C  
ATOM   3722  HN  MET A 241      76.162 108.052  41.875  1.00  0.00           H  
ATOM   3723  HA  MET A 241      76.813 107.648  44.555  1.00  0.00           H  
ATOM   3724  HB1 MET A 241      79.110 108.948  43.794  1.00  0.00           H  
ATOM   3725  HB2 MET A 241      78.358 108.771  42.220  1.00  0.00           H  
ATOM   3726  HG1 MET A 241      79.781 106.859  42.622  1.00  0.00           H  
ATOM   3727  HG2 MET A 241      78.176 106.308  42.597  1.00  0.00           H  
ATOM   3728  HE1 MET A 241      81.016 107.484  44.788  1.00  0.00           H  
ATOM   3729  HE2 MET A 241      80.795 106.921  46.477  1.00  0.00           H  
ATOM   3730  HE3 MET A 241      79.857 108.366  45.726  1.00  0.00           H  
ATOM   3731  N   ILE A 242      76.522 110.781  43.938  1.00  0.00           N  
ATOM   3732  CA  ILE A 242      76.325 112.061  44.546  1.00  0.00           C  
ATOM   3733  C   ILE A 242      75.242 111.991  45.568  1.00  0.00           C  
ATOM   3734  O   ILE A 242      75.403 112.458  46.687  1.00  0.00           O  
ATOM   3735  CB  ILE A 242      76.237 113.232  43.602  1.00  0.00           C  
ATOM   3736  CG1 ILE A 242      76.451 114.577  44.312  1.00  0.00           C  
ATOM   3737  CG2 ILE A 242      74.899 113.240  42.839  1.00  0.00           C  
ATOM   3738  CD  ILE A 242      77.814 114.822  44.943  1.00  0.00           C  
ATOM   3739  HN  ILE A 242      76.468 110.737  42.941  1.00  0.00           H  
ATOM   3740  HA  ILE A 242      77.194 112.199  45.167  1.00  0.00           H  
ATOM   3741  HB  ILE A 242      77.064 113.143  42.865  1.00  0.00           H  
ATOM   3742 1HG1 ILE A 242      75.692 114.657  45.124  1.00  0.00           H  
ATOM   3743 2HG1 ILE A 242      76.182 115.409  43.629  1.00  0.00           H  
ATOM   3744 1HG2 ILE A 242      75.009 113.916  41.966  1.00  0.00           H  
ATOM   3745 2HG2 ILE A 242      74.658 112.208  42.493  1.00  0.00           H  
ATOM   3746 3HG2 ILE A 242      74.058 113.576  43.479  1.00  0.00           H  
ATOM   3747  HD1 ILE A 242      77.865 115.806  45.472  1.00  0.00           H  
ATOM   3748  HD2 ILE A 242      78.058 114.040  45.694  1.00  0.00           H  
ATOM   3749  HD3 ILE A 242      78.589 114.804  44.145  1.00  0.00           H  
ATOM   3750  N   VAL A 243      74.100 111.323  45.310  1.00  0.00           N  
ATOM   3751  CA  VAL A 243      73.033 111.245  46.261  1.00  0.00           C  
ATOM   3752  C   VAL A 243      73.376 110.246  47.301  1.00  0.00           C  
ATOM   3753  O   VAL A 243      73.004 110.412  48.468  1.00  0.00           O  
ATOM   3754  CB  VAL A 243      71.689 111.011  45.627  1.00  0.00           C  
ATOM   3755  CG1 VAL A 243      70.561 111.378  46.600  1.00  0.00           C  
ATOM   3756  CG2 VAL A 243      71.534 109.626  44.986  1.00  0.00           C  
ATOM   3757  HN  VAL A 243      73.843 110.932  44.424  1.00  0.00           H  
ATOM   3758  HA  VAL A 243      72.934 112.221  46.731  1.00  0.00           H  
ATOM   3759  HB  VAL A 243      71.560 111.737  44.799  1.00  0.00           H  
ATOM   3760 1HG1 VAL A 243      70.531 110.539  47.328  1.00  0.00           H  
ATOM   3761 2HG1 VAL A 243      70.629 112.352  47.128  1.00  0.00           H  
ATOM   3762 3HG1 VAL A 243      69.601 111.354  46.040  1.00  0.00           H  
ATOM   3763 1HG2 VAL A 243      72.332 109.321  44.277  1.00  0.00           H  
ATOM   3764 2HG2 VAL A 243      70.548 109.576  44.479  1.00  0.00           H  
ATOM   3765 3HG2 VAL A 243      71.600 108.841  45.772  1.00  0.00           H  
ATOM   3766  N   TYR A 244      74.179 109.190  47.070  1.00  0.00           N  
ATOM   3767  CA  TYR A 244      74.724 108.361  48.100  1.00  0.00           C  
ATOM   3768  C   TYR A 244      75.542 109.089  49.105  1.00  0.00           C  
ATOM   3769  O   TYR A 244      75.428 108.763  50.285  1.00  0.00           O  
ATOM   3770  CB  TYR A 244      75.424 107.061  47.683  1.00  0.00           C  
ATOM   3771  CG  TYR A 244      74.466 105.927  47.575  1.00  0.00           C  
ATOM   3772  CD1 TYR A 244      74.829 104.692  48.068  1.00  0.00           C  
ATOM   3773  CD2 TYR A 244      73.184 106.133  47.155  1.00  0.00           C  
ATOM   3774  CE1 TYR A 244      73.939 103.639  48.089  1.00  0.00           C  
ATOM   3775  CE2 TYR A 244      72.315 105.064  47.065  1.00  0.00           C  
ATOM   3776  CZ  TYR A 244      72.705 103.820  47.516  1.00  0.00           C  
ATOM   3777  OH  TYR A 244      71.807 102.743  47.408  1.00  0.00           O  
ATOM   3778  HN  TYR A 244      74.415 108.983  46.130  1.00  0.00           H  
ATOM   3779  HA  TYR A 244      73.887 108.049  48.716  1.00  0.00           H  
ATOM   3780  HB1 TYR A 244      75.960 107.161  46.715  1.00  0.00           H  
ATOM   3781  HB2 TYR A 244      76.259 106.840  48.395  1.00  0.00           H  
ATOM   3782  HD1 TYR A 244      75.839 104.529  48.408  1.00  0.00           H  
ATOM   3783  HD2 TYR A 244      72.883 107.104  46.767  1.00  0.00           H  
ATOM   3784  HE1 TYR A 244      74.231 102.674  48.477  1.00  0.00           H  
ATOM   3785  HE2 TYR A 244      71.294 105.190  46.750  1.00  0.00           H  
ATOM   3786  HH  TYR A 244      71.908 102.183  48.185  1.00  0.00           H  
ATOM   3787  N   PHE A 245      76.359 110.118  48.801  1.00  0.00           N  
ATOM   3788  CA  PHE A 245      77.036 110.983  49.716  1.00  0.00           C  
ATOM   3789  C   PHE A 245      76.078 111.698  50.621  1.00  0.00           C  
ATOM   3790  O   PHE A 245      76.331 111.727  51.825  1.00  0.00           O  
ATOM   3791  CB  PHE A 245      77.909 112.048  49.042  1.00  0.00           C  
ATOM   3792  CG  PHE A 245      79.222 111.513  48.599  1.00  0.00           C  
ATOM   3793  CD1 PHE A 245      79.558 111.562  47.269  1.00  0.00           C  
ATOM   3794  CD2 PHE A 245      80.107 110.913  49.473  1.00  0.00           C  
ATOM   3795  CE1 PHE A 245      80.699 110.942  46.806  1.00  0.00           C  
ATOM   3796  CE2 PHE A 245      81.173 110.174  49.015  1.00  0.00           C  
ATOM   3797  CZ  PHE A 245      81.445 110.179  47.673  1.00  0.00           C  
ATOM   3798  HN  PHE A 245      76.485 110.283  47.821  1.00  0.00           H  
ATOM   3799  HA  PHE A 245      77.521 110.288  50.390  1.00  0.00           H  
ATOM   3800  HB1 PHE A 245      78.259 112.842  49.739  1.00  0.00           H  
ATOM   3801  HB2 PHE A 245      77.393 112.538  48.194  1.00  0.00           H  
ATOM   3802  HD1 PHE A 245      78.876 112.113  46.641  1.00  0.00           H  
ATOM   3803  HD2 PHE A 245      79.906 110.923  50.535  1.00  0.00           H  
ATOM   3804  HE1 PHE A 245      80.866 110.952  45.743  1.00  0.00           H  
ATOM   3805  HE2 PHE A 245      81.850 109.668  49.690  1.00  0.00           H  
ATOM   3806  HZ  PHE A 245      82.348 109.679  47.353  1.00  0.00           H  
ATOM   3807  N   LEU A 246      74.973 112.283  50.137  1.00  0.00           N  
ATOM   3808  CA  LEU A 246      74.119 113.172  50.858  1.00  0.00           C  
ATOM   3809  C   LEU A 246      73.381 112.518  51.986  1.00  0.00           C  
ATOM   3810  O   LEU A 246      73.034 113.223  52.928  1.00  0.00           O  
ATOM   3811  CB  LEU A 246      73.237 113.971  49.878  1.00  0.00           C  
ATOM   3812  CG  LEU A 246      74.087 114.811  48.911  1.00  0.00           C  
ATOM   3813  CD1 LEU A 246      73.331 115.282  47.652  1.00  0.00           C  
ATOM   3814  CD2 LEU A 246      74.772 115.981  49.633  1.00  0.00           C  
ATOM   3815  HN  LEU A 246      74.721 112.261  49.175  1.00  0.00           H  
ATOM   3816  HA  LEU A 246      74.762 113.877  51.368  1.00  0.00           H  
ATOM   3817  HB1 LEU A 246      72.720 113.270  49.188  1.00  0.00           H  
ATOM   3818  HB2 LEU A 246      72.519 114.578  50.469  1.00  0.00           H  
ATOM   3819  HG  LEU A 246      74.954 114.241  48.508  1.00  0.00           H  
ATOM   3820 1HD1 LEU A 246      72.868 114.434  47.098  1.00  0.00           H  
ATOM   3821 2HD1 LEU A 246      73.980 115.898  47.010  1.00  0.00           H  
ATOM   3822 3HD1 LEU A 246      72.515 115.976  47.972  1.00  0.00           H  
ATOM   3823 1HD2 LEU A 246      75.548 115.630  50.348  1.00  0.00           H  
ATOM   3824 2HD2 LEU A 246      75.308 116.593  48.880  1.00  0.00           H  
ATOM   3825 3HD2 LEU A 246      74.009 116.597  50.165  1.00  0.00           H  
ATOM   3826  N   PHE A 247      73.203 111.190  51.957  1.00  0.00           N  
ATOM   3827  CA  PHE A 247      72.612 110.563  53.088  1.00  0.00           C  
ATOM   3828  C   PHE A 247      73.604 110.067  54.098  1.00  0.00           C  
ATOM   3829  O   PHE A 247      73.123 109.546  55.101  1.00  0.00           O  
ATOM   3830  CB  PHE A 247      71.655 109.452  52.605  1.00  0.00           C  
ATOM   3831  CG  PHE A 247      70.568 110.083  51.816  1.00  0.00           C  
ATOM   3832  CD1 PHE A 247      69.667 110.966  52.361  1.00  0.00           C  
ATOM   3833  CD2 PHE A 247      70.344 109.715  50.503  1.00  0.00           C  
ATOM   3834  CE1 PHE A 247      68.568 111.440  51.685  1.00  0.00           C  
ATOM   3835  CE2 PHE A 247      69.292 110.211  49.771  1.00  0.00           C  
ATOM   3836  CZ  PHE A 247      68.412 111.086  50.354  1.00  0.00           C  
ATOM   3837  HN  PHE A 247      73.430 110.625  51.153  1.00  0.00           H  
ATOM   3838  HA  PHE A 247      72.044 111.237  53.711  1.00  0.00           H  
ATOM   3839  HB1 PHE A 247      71.184 108.864  53.412  1.00  0.00           H  
ATOM   3840  HB2 PHE A 247      72.184 108.719  51.961  1.00  0.00           H  
ATOM   3841  HD1 PHE A 247      69.805 111.271  53.394  1.00  0.00           H  
ATOM   3842  HD2 PHE A 247      71.002 108.985  50.069  1.00  0.00           H  
ATOM   3843  HE1 PHE A 247      67.850 112.133  52.097  1.00  0.00           H  
ATOM   3844  HE2 PHE A 247      69.065 109.759  48.817  1.00  0.00           H  
ATOM   3845  HZ  PHE A 247      67.518 111.406  49.844  1.00  0.00           H  
ATOM   3846  N   TRP A 248      74.943 110.188  53.995  1.00  0.00           N  
ATOM   3847  CA  TRP A 248      75.810 109.864  55.084  1.00  0.00           C  
ATOM   3848  C   TRP A 248      77.139 110.528  55.013  1.00  0.00           C  
ATOM   3849  O   TRP A 248      78.043 110.173  55.758  1.00  0.00           O  
ATOM   3850  CB  TRP A 248      76.085 108.377  55.300  1.00  0.00           C  
ATOM   3851  CG  TRP A 248      76.934 107.605  54.348  1.00  0.00           C  
ATOM   3852  CD1 TRP A 248      76.727 107.733  53.008  1.00  0.00           C  
ATOM   3853  CD2 TRP A 248      77.794 106.467  54.501  1.00  0.00           C  
ATOM   3854  CE2 TRP A 248      78.075 105.977  53.234  1.00  0.00           C  
ATOM   3855  CE3 TRP A 248      78.281 105.824  55.593  1.00  0.00           C  
ATOM   3856  NE1 TRP A 248      77.408 106.755  52.318  1.00  0.00           N  
ATOM   3857  CZ2 TRP A 248      78.826 104.854  53.062  1.00  0.00           C  
ATOM   3858  CZ3 TRP A 248      79.032 104.680  55.442  1.00  0.00           C  
ATOM   3859  CH2 TRP A 248      79.296 104.201  54.176  1.00  0.00           C  
ATOM   3860  HN  TRP A 248      75.401 110.584  53.203  1.00  0.00           H  
ATOM   3861  HA  TRP A 248      75.330 110.230  55.982  1.00  0.00           H  
ATOM   3862  HB1 TRP A 248      76.515 108.283  56.327  1.00  0.00           H  
ATOM   3863  HB2 TRP A 248      75.091 107.873  55.300  1.00  0.00           H  
ATOM   3864  HD1 TRP A 248      76.077 108.507  52.624  1.00  0.00           H  
ATOM   3865  HE1 TRP A 248      77.477 106.697  51.351  1.00  0.00           H  
ATOM   3866  HE3 TRP A 248      78.021 106.216  56.563  1.00  0.00           H  
ATOM   3867  HZ2 TRP A 248      79.054 104.391  52.121  1.00  0.00           H  
ATOM   3868  HZ3 TRP A 248      79.362 104.157  56.328  1.00  0.00           H  
ATOM   3869  HH2 TRP A 248      79.939 103.333  54.075  1.00  0.00           H  
ATOM   3870  N   ALA A 249      77.351 111.587  54.195  1.00  0.00           N  
ATOM   3871  CA  ALA A 249      78.364 112.578  54.388  1.00  0.00           C  
ATOM   3872  C   ALA A 249      78.089 113.478  55.543  1.00  0.00           C  
ATOM   3873  O   ALA A 249      79.019 113.646  56.329  1.00  0.00           O  
ATOM   3874  CB  ALA A 249      78.585 113.343  53.077  1.00  0.00           C  
ATOM   3875  HN  ALA A 249      76.728 111.715  53.433  1.00  0.00           H  
ATOM   3876  HA  ALA A 249      79.255 112.042  54.665  1.00  0.00           H  
ATOM   3877  HB1 ALA A 249      77.631 113.749  52.675  1.00  0.00           H  
ATOM   3878  HB2 ALA A 249      79.031 112.691  52.292  1.00  0.00           H  
ATOM   3879  HB3 ALA A 249      79.338 114.149  53.236  1.00  0.00           H  
ATOM   3880  N   PRO A 250      76.911 113.956  55.828  1.00  0.00           N  
ATOM   3881  CA  PRO A 250      76.558 114.539  57.094  1.00  0.00           C  
ATOM   3882  C   PRO A 250      76.817 113.644  58.255  1.00  0.00           C  
ATOM   3883  O   PRO A 250      77.303 114.165  59.252  1.00  0.00           O  
ATOM   3884  CB  PRO A 250      75.050 114.798  57.011  1.00  0.00           C  
ATOM   3885  CG  PRO A 250      74.975 115.329  55.569  1.00  0.00           C  
ATOM   3886  CD  PRO A 250      75.921 114.359  54.847  1.00  0.00           C  
ATOM   3887  HA  PRO A 250      77.124 115.445  57.212  1.00  0.00           H  
ATOM   3888  HB1 PRO A 250      74.483 113.842  57.059  1.00  0.00           H  
ATOM   3889  HB2 PRO A 250      74.742 115.518  57.800  1.00  0.00           H  
ATOM   3890  HG1 PRO A 250      73.983 115.343  55.068  1.00  0.00           H  
ATOM   3891  HG2 PRO A 250      75.483 116.322  55.524  1.00  0.00           H  
ATOM   3892  HD1 PRO A 250      76.409 114.936  54.038  1.00  0.00           H  
ATOM   3893  HD2 PRO A 250      75.361 113.457  54.506  1.00  0.00           H  
ATOM   3894  N   TYR A 251      76.549 112.323  58.213  1.00  0.00           N  
ATOM   3895  CA  TYR A 251      76.847 111.349  59.215  1.00  0.00           C  
ATOM   3896  C   TYR A 251      78.313 111.370  59.441  1.00  0.00           C  
ATOM   3897  O   TYR A 251      78.734 111.536  60.591  1.00  0.00           O  
ATOM   3898  CB  TYR A 251      76.281 110.019  58.664  1.00  0.00           C  
ATOM   3899  CG  TYR A 251      76.361 108.702  59.347  1.00  0.00           C  
ATOM   3900  CD1 TYR A 251      77.518 108.213  59.910  1.00  0.00           C  
ATOM   3901  CD2 TYR A 251      75.312 107.816  59.260  1.00  0.00           C  
ATOM   3902  CE1 TYR A 251      77.605 106.887  60.282  1.00  0.00           C  
ATOM   3903  CE2 TYR A 251      75.370 106.482  59.604  1.00  0.00           C  
ATOM   3904  CZ  TYR A 251      76.555 106.021  60.152  1.00  0.00           C  
ATOM   3905  OH  TYR A 251      76.710 104.656  60.459  1.00  0.00           O  
ATOM   3906  HN  TYR A 251      76.104 111.988  57.388  1.00  0.00           H  
ATOM   3907  HA  TYR A 251      76.340 111.558  60.148  1.00  0.00           H  
ATOM   3908  HB1 TYR A 251      76.805 109.876  57.695  1.00  0.00           H  
ATOM   3909  HB2 TYR A 251      75.231 110.212  58.366  1.00  0.00           H  
ATOM   3910  HD1 TYR A 251      78.367 108.856  60.022  1.00  0.00           H  
ATOM   3911  HD2 TYR A 251      74.389 108.161  58.809  1.00  0.00           H  
ATOM   3912  HE1 TYR A 251      78.532 106.550  60.731  1.00  0.00           H  
ATOM   3913  HE2 TYR A 251      74.615 105.728  59.461  1.00  0.00           H  
ATOM   3914  HH  TYR A 251      75.838 104.276  60.358  1.00  0.00           H  
ATOM   3915  N   ASN A 252      79.154 111.340  58.397  1.00  0.00           N  
ATOM   3916  CA  ASN A 252      80.565 111.463  58.581  1.00  0.00           C  
ATOM   3917  C   ASN A 252      81.144 112.742  59.082  1.00  0.00           C  
ATOM   3918  O   ASN A 252      81.956 112.716  60.003  1.00  0.00           O  
ATOM   3919  CB  ASN A 252      81.255 111.100  57.252  1.00  0.00           C  
ATOM   3920  CG  ASN A 252      81.819 109.698  57.406  1.00  0.00           C  
ATOM   3921  ND2 ASN A 252      81.331 108.713  56.594  1.00  0.00           N  
ATOM   3922  OD1 ASN A 252      82.719 109.446  58.204  1.00  0.00           O  
ATOM   3923  HN  ASN A 252      78.757 111.236  57.481  1.00  0.00           H  
ATOM   3924  HA  ASN A 252      80.869 110.722  59.304  1.00  0.00           H  
ATOM   3925  HB1 ASN A 252      80.566 111.185  56.378  1.00  0.00           H  
ATOM   3926  HB2 ASN A 252      82.099 111.791  57.049  1.00  0.00           H  
ATOM   3927 1HD2 ASN A 252      81.772 107.816  56.653  1.00  0.00           H  
ATOM   3928 2HD2 ASN A 252      80.577 108.943  55.976  1.00  0.00           H  
ATOM   3929  N   ILE A 253      80.695 113.913  58.602  1.00  0.00           N  
ATOM   3930  CA  ILE A 253      81.254 115.167  58.997  1.00  0.00           C  
ATOM   3931  C   ILE A 253      80.812 115.546  60.365  1.00  0.00           C  
ATOM   3932  O   ILE A 253      81.540 116.244  61.057  1.00  0.00           O  
ATOM   3933  CB  ILE A 253      81.102 116.208  57.927  1.00  0.00           C  
ATOM   3934  CG1 ILE A 253      82.102 117.320  58.256  1.00  0.00           C  
ATOM   3935  CG2 ILE A 253      79.644 116.684  57.734  1.00  0.00           C  
ATOM   3936  CD  ILE A 253      82.315 118.288  57.090  1.00  0.00           C  
ATOM   3937  HN  ILE A 253      80.051 113.877  57.845  1.00  0.00           H  
ATOM   3938  HA  ILE A 253      82.313 114.948  59.045  1.00  0.00           H  
ATOM   3939  HB  ILE A 253      81.423 115.666  57.004  1.00  0.00           H  
ATOM   3940 1HG1 ILE A 253      83.107 116.860  58.385  1.00  0.00           H  
ATOM   3941 2HG1 ILE A 253      81.844 117.828  59.205  1.00  0.00           H  
ATOM   3942 1HG2 ILE A 253      79.507 117.218  56.770  1.00  0.00           H  
ATOM   3943 2HG2 ILE A 253      78.975 115.795  57.714  1.00  0.00           H  
ATOM   3944 3HG2 ILE A 253      79.356 117.340  58.585  1.00  0.00           H  
ATOM   3945  HD1 ILE A 253      82.497 117.656  56.195  1.00  0.00           H  
ATOM   3946  HD2 ILE A 253      81.419 118.906  56.870  1.00  0.00           H  
ATOM   3947  HD3 ILE A 253      83.210 118.924  57.281  1.00  0.00           H  
ATOM   3948  N   VAL A 254      79.636 115.029  60.774  1.00  0.00           N  
ATOM   3949  CA  VAL A 254      79.194 115.354  62.095  1.00  0.00           C  
ATOM   3950  C   VAL A 254      79.770 114.391  63.073  1.00  0.00           C  
ATOM   3951  O   VAL A 254      79.903 114.718  64.255  1.00  0.00           O  
ATOM   3952  CB  VAL A 254      77.701 115.484  62.091  1.00  0.00           C  
ATOM   3953  CG1 VAL A 254      77.315 116.493  63.186  1.00  0.00           C  
ATOM   3954  CG2 VAL A 254      77.015 114.124  62.307  1.00  0.00           C  
ATOM   3955  HN  VAL A 254      78.987 114.544  60.190  1.00  0.00           H  
ATOM   3956  HA  VAL A 254      79.498 116.341  62.400  1.00  0.00           H  
ATOM   3957  HB  VAL A 254      77.346 115.880  61.115  1.00  0.00           H  
ATOM   3958 1HG1 VAL A 254      77.981 117.382  63.096  1.00  0.00           H  
ATOM   3959 2HG1 VAL A 254      77.462 116.028  64.184  1.00  0.00           H  
ATOM   3960 3HG1 VAL A 254      76.265 116.841  63.078  1.00  0.00           H  
ATOM   3961 1HG2 VAL A 254      77.130 113.904  63.390  1.00  0.00           H  
ATOM   3962 2HG2 VAL A 254      75.933 114.279  62.097  1.00  0.00           H  
ATOM   3963 3HG2 VAL A 254      77.340 113.292  61.658  1.00  0.00           H  
ATOM   3964  N   LEU A 255      80.035 113.131  62.669  1.00  0.00           N  
ATOM   3965  CA  LEU A 255      80.506 112.155  63.597  1.00  0.00           C  
ATOM   3966  C   LEU A 255      81.989 112.340  63.689  1.00  0.00           C  
ATOM   3967  O   LEU A 255      82.567 112.013  64.731  1.00  0.00           O  
ATOM   3968  CB  LEU A 255      80.319 110.706  63.135  1.00  0.00           C  
ATOM   3969  CG  LEU A 255      80.604 109.546  64.111  1.00  0.00           C  
ATOM   3970  CD1 LEU A 255      80.255 108.210  63.453  1.00  0.00           C  
ATOM   3971  CD2 LEU A 255      79.780 109.680  65.408  1.00  0.00           C  
ATOM   3972  HN  LEU A 255      79.595 112.803  61.834  1.00  0.00           H  
ATOM   3973  HA  LEU A 255      79.975 112.251  64.529  1.00  0.00           H  
ATOM   3974  HB1 LEU A 255      79.266 110.635  62.795  1.00  0.00           H  
ATOM   3975  HB2 LEU A 255      80.913 110.503  62.224  1.00  0.00           H  
ATOM   3976  HG  LEU A 255      81.694 109.553  64.320  1.00  0.00           H  
ATOM   3977 1HD1 LEU A 255      80.870 107.848  62.602  1.00  0.00           H  
ATOM   3978 2HD1 LEU A 255      80.263 107.426  64.245  1.00  0.00           H  
ATOM   3979 3HD1 LEU A 255      79.219 108.299  63.051  1.00  0.00           H  
ATOM   3980 1HD2 LEU A 255      78.707 109.703  65.144  1.00  0.00           H  
ATOM   3981 2HD2 LEU A 255      80.004 110.619  65.964  1.00  0.00           H  
ATOM   3982 3HD2 LEU A 255      79.926 108.821  66.102  1.00  0.00           H  
ATOM   3983  N   LEU A 256      82.659 113.025  62.759  1.00  0.00           N  
ATOM   3984  CA  LEU A 256      83.986 113.497  63.024  1.00  0.00           C  
ATOM   3985  C   LEU A 256      84.111 114.651  63.956  1.00  0.00           C  
ATOM   3986  O   LEU A 256      85.098 114.764  64.680  1.00  0.00           O  
ATOM   3987  CB  LEU A 256      84.770 113.767  61.732  1.00  0.00           C  
ATOM   3988  CG  LEU A 256      85.674 112.553  61.493  1.00  0.00           C  
ATOM   3989  CD1 LEU A 256      86.281 112.624  60.077  1.00  0.00           C  
ATOM   3990  CD2 LEU A 256      86.865 112.581  62.467  1.00  0.00           C  
ATOM   3991  HN  LEU A 256      82.338 113.192  61.827  1.00  0.00           H  
ATOM   3992  HA  LEU A 256      84.503 112.730  63.571  1.00  0.00           H  
ATOM   3993  HB1 LEU A 256      85.423 114.667  61.752  1.00  0.00           H  
ATOM   3994  HB2 LEU A 256      84.135 113.922  60.827  1.00  0.00           H  
ATOM   3995  HG  LEU A 256      85.057 111.642  61.651  1.00  0.00           H  
ATOM   3996 1HD1 LEU A 256      87.015 111.814  59.863  1.00  0.00           H  
ATOM   3997 2HD1 LEU A 256      86.823 113.596  60.042  1.00  0.00           H  
ATOM   3998 3HD1 LEU A 256      85.587 112.534  59.216  1.00  0.00           H  
ATOM   3999 1HD2 LEU A 256      87.583 111.786  62.183  1.00  0.00           H  
ATOM   4000 2HD2 LEU A 256      86.596 112.372  63.521  1.00  0.00           H  
ATOM   4001 3HD2 LEU A 256      87.417 113.549  62.440  1.00  0.00           H  
ATOM   4002  N   LEU A 257      83.030 115.441  64.090  1.00  0.00           N  
ATOM   4003  CA  LEU A 257      82.990 116.439  65.118  1.00  0.00           C  
ATOM   4004  C   LEU A 257      82.573 115.833  66.424  1.00  0.00           C  
ATOM   4005  O   LEU A 257      82.858 116.426  67.464  1.00  0.00           O  
ATOM   4006  CB  LEU A 257      82.181 117.643  64.614  1.00  0.00           C  
ATOM   4007  CG  LEU A 257      83.160 118.631  63.947  1.00  0.00           C  
ATOM   4008  CD1 LEU A 257      82.327 119.646  63.137  1.00  0.00           C  
ATOM   4009  CD2 LEU A 257      84.196 118.160  62.918  1.00  0.00           C  
ATOM   4010  HN  LEU A 257      82.293 115.288  63.438  1.00  0.00           H  
ATOM   4011  HA  LEU A 257      83.987 116.787  65.299  1.00  0.00           H  
ATOM   4012  HB1 LEU A 257      81.540 118.175  65.354  1.00  0.00           H  
ATOM   4013  HB2 LEU A 257      81.461 117.221  63.891  1.00  0.00           H  
ATOM   4014  HG  LEU A 257      83.726 119.160  64.746  1.00  0.00           H  
ATOM   4015 1HD1 LEU A 257      81.878 119.196  62.233  1.00  0.00           H  
ATOM   4016 2HD1 LEU A 257      81.538 120.081  63.787  1.00  0.00           H  
ATOM   4017 3HD1 LEU A 257      82.987 120.486  62.819  1.00  0.00           H  
ATOM   4018 1HD2 LEU A 257      83.596 117.632  62.151  1.00  0.00           H  
ATOM   4019 2HD2 LEU A 257      84.730 119.063  62.555  1.00  0.00           H  
ATOM   4020 3HD2 LEU A 257      84.962 117.440  63.278  1.00  0.00           H  
ATOM   4021  N   ASN A 258      82.028 114.613  66.459  1.00  0.00           N  
ATOM   4022  CA  ASN A 258      81.841 113.871  67.666  1.00  0.00           C  
ATOM   4023  C   ASN A 258      83.132 113.337  68.159  1.00  0.00           C  
ATOM   4024  O   ASN A 258      83.127 112.866  69.301  1.00  0.00           O  
ATOM   4025  CB  ASN A 258      80.813 112.745  67.452  1.00  0.00           C  
ATOM   4026  CG  ASN A 258      79.364 113.054  67.782  1.00  0.00           C  
ATOM   4027  ND2 ASN A 258      78.707 113.829  66.876  1.00  0.00           N  
ATOM   4028  OD1 ASN A 258      78.853 112.688  68.838  1.00  0.00           O  
ATOM   4029  HN  ASN A 258      81.665 114.222  65.612  1.00  0.00           H  
ATOM   4030  HA  ASN A 258      81.466 114.503  68.456  1.00  0.00           H  
ATOM   4031  HB1 ASN A 258      80.995 111.887  68.143  1.00  0.00           H  
ATOM   4032  HB2 ASN A 258      80.897 112.473  66.378  1.00  0.00           H  
ATOM   4033 1HD2 ASN A 258      79.185 114.148  66.057  1.00  0.00           H  
ATOM   4034 2HD2 ASN A 258      77.742 114.036  67.022  1.00  0.00           H  
ATOM   4035  N   THR A 259      84.222 113.254  67.370  1.00  0.00           N  
ATOM   4036  CA  THR A 259      85.434 112.688  67.881  1.00  0.00           C  
ATOM   4037  C   THR A 259      86.642 113.552  67.847  1.00  0.00           C  
ATOM   4038  O   THR A 259      87.399 113.661  68.813  1.00  0.00           O  
ATOM   4039  CB  THR A 259      85.810 111.415  67.189  1.00  0.00           C  
ATOM   4040  CG2 THR A 259      84.749 110.353  67.516  1.00  0.00           C  
ATOM   4041  OG1 THR A 259      85.914 111.551  65.772  1.00  0.00           O  
ATOM   4042  HN  THR A 259      84.094 113.391  66.394  1.00  0.00           H  
ATOM   4043  HA  THR A 259      85.341 112.476  68.942  1.00  0.00           H  
ATOM   4044  HB  THR A 259      86.739 110.951  67.576  1.00  0.00           H  
ATOM   4045  HG1 THR A 259      85.996 110.673  65.416  1.00  0.00           H  
ATOM   4046 1HG2 THR A 259      83.762 110.618  67.056  1.00  0.00           H  
ATOM   4047 2HG2 THR A 259      85.046 109.413  67.006  1.00  0.00           H  
ATOM   4048 3HG2 THR A 259      84.660 110.166  68.604  1.00  0.00           H  
ATOM   4049  N   PHE A 260      86.922 114.194  66.700  1.00  0.00           N  
ATOM   4050  CA  PHE A 260      87.960 115.139  66.464  1.00  0.00           C  
ATOM   4051  C   PHE A 260      87.898 116.213  67.508  1.00  0.00           C  
ATOM   4052  O   PHE A 260      88.877 116.503  68.189  1.00  0.00           O  
ATOM   4053  CB  PHE A 260      87.675 115.800  65.102  1.00  0.00           C  
ATOM   4054  CG  PHE A 260      88.796 116.578  64.517  1.00  0.00           C  
ATOM   4055  CD1 PHE A 260      88.758 117.945  64.432  1.00  0.00           C  
ATOM   4056  CD2 PHE A 260      89.784 115.856  63.884  1.00  0.00           C  
ATOM   4057  CE1 PHE A 260      89.754 118.624  63.764  1.00  0.00           C  
ATOM   4058  CE2 PHE A 260      90.748 116.526  63.169  1.00  0.00           C  
ATOM   4059  CZ  PHE A 260      90.740 117.901  63.121  1.00  0.00           C  
ATOM   4060  HN  PHE A 260      86.335 114.082  65.904  1.00  0.00           H  
ATOM   4061  HA  PHE A 260      88.930 114.663  66.577  1.00  0.00           H  
ATOM   4062  HB1 PHE A 260      86.757 116.428  65.042  1.00  0.00           H  
ATOM   4063  HB2 PHE A 260      87.483 115.017  64.340  1.00  0.00           H  
ATOM   4064  HD1 PHE A 260      87.937 118.492  64.872  1.00  0.00           H  
ATOM   4065  HD2 PHE A 260      89.677 114.783  63.990  1.00  0.00           H  
ATOM   4066  HE1 PHE A 260      89.748 119.690  63.616  1.00  0.00           H  
ATOM   4067  HE2 PHE A 260      91.469 115.957  62.617  1.00  0.00           H  
ATOM   4068  HZ  PHE A 260      91.526 118.408  62.584  1.00  0.00           H  
ATOM   4069  N   GLN A 261      86.670 116.732  67.683  1.00  0.00           N  
ATOM   4070  CA  GLN A 261      86.481 117.900  68.479  1.00  0.00           C  
ATOM   4071  C   GLN A 261      86.051 117.586  69.878  1.00  0.00           C  
ATOM   4072  O   GLN A 261      86.027 118.470  70.741  1.00  0.00           O  
ATOM   4073  CB  GLN A 261      85.482 118.816  67.752  1.00  0.00           C  
ATOM   4074  CG  GLN A 261      85.390 120.163  68.467  1.00  0.00           C  
ATOM   4075  CD  GLN A 261      85.052 121.191  67.403  1.00  0.00           C  
ATOM   4076  NE2 GLN A 261      83.768 121.265  66.964  1.00  0.00           N  
ATOM   4077  OE1 GLN A 261      85.960 121.852  66.897  1.00  0.00           O  
ATOM   4078  HN  GLN A 261      85.828 116.420  67.235  1.00  0.00           H  
ATOM   4079  HA  GLN A 261      87.426 118.414  68.594  1.00  0.00           H  
ATOM   4080  HB1 GLN A 261      84.459 118.382  67.689  1.00  0.00           H  
ATOM   4081  HB2 GLN A 261      85.915 118.963  66.740  1.00  0.00           H  
ATOM   4082  HG1 GLN A 261      86.371 120.454  68.886  1.00  0.00           H  
ATOM   4083  HG2 GLN A 261      84.629 120.221  69.282  1.00  0.00           H  
ATOM   4084 1HE2 GLN A 261      83.084 121.058  67.660  1.00  0.00           H  
ATOM   4085 2HE2 GLN A 261      83.466 121.967  66.323  1.00  0.00           H  
ATOM   4086  N   GLU A 262      85.856 116.303  70.219  1.00  0.00           N  
ATOM   4087  CA  GLU A 262      85.861 115.965  71.612  1.00  0.00           C  
ATOM   4088  C   GLU A 262      87.177 116.115  72.285  1.00  0.00           C  
ATOM   4089  O   GLU A 262      87.358 116.672  73.365  1.00  0.00           O  
ATOM   4090  CB  GLU A 262      85.357 114.521  71.779  1.00  0.00           C  
ATOM   4091  CG  GLU A 262      83.847 114.499  71.988  1.00  0.00           C  
ATOM   4092  CD  GLU A 262      83.456 113.322  72.862  1.00  0.00           C  
ATOM   4093  OE1 GLU A 262      82.911 113.555  73.978  1.00  0.00           O  
ATOM   4094  OE2 GLU A 262      83.669 112.150  72.446  1.00  0.00           O1-
ATOM   4095  HN  GLU A 262      85.939 115.615  69.508  1.00  0.00           H  
ATOM   4096  HA  GLU A 262      85.153 116.572  72.150  1.00  0.00           H  
ATOM   4097  HB1 GLU A 262      85.635 113.871  70.928  1.00  0.00           H  
ATOM   4098  HB2 GLU A 262      85.732 114.047  72.718  1.00  0.00           H  
ATOM   4099  HG1 GLU A 262      83.202 114.526  71.075  1.00  0.00           H  
ATOM   4100  HG2 GLU A 262      83.486 115.350  72.611  1.00  0.00           H  
ATOM   4101  N   PHE A 263      88.269 115.592  71.698  1.00  0.00           N  
ATOM   4102  CA  PHE A 263      89.597 115.715  72.220  1.00  0.00           C  
ATOM   4103  C   PHE A 263      90.028 117.148  72.170  1.00  0.00           C  
ATOM   4104  O   PHE A 263      90.657 117.675  73.084  1.00  0.00           O  
ATOM   4105  CB  PHE A 263      90.496 114.890  71.279  1.00  0.00           C  
ATOM   4106  CG  PHE A 263      90.150 113.452  71.142  1.00  0.00           C  
ATOM   4107  CD1 PHE A 263      90.719 112.631  70.198  1.00  0.00           C  
ATOM   4108  CD2 PHE A 263      89.287 112.858  72.033  1.00  0.00           C  
ATOM   4109  CE1 PHE A 263      90.403 111.296  70.090  1.00  0.00           C  
ATOM   4110  CE2 PHE A 263      88.890 111.547  71.900  1.00  0.00           C  
ATOM   4111  CZ  PHE A 263      89.448 110.765  70.915  1.00  0.00           C  
ATOM   4112  HN  PHE A 263      88.211 115.027  70.879  1.00  0.00           H  
ATOM   4113  HA  PHE A 263      89.648 115.360  73.239  1.00  0.00           H  
ATOM   4114  HB1 PHE A 263      91.531 114.931  71.673  1.00  0.00           H  
ATOM   4115  HB2 PHE A 263      90.568 115.309  70.257  1.00  0.00           H  
ATOM   4116  HD1 PHE A 263      91.498 112.948  69.526  1.00  0.00           H  
ATOM   4117  HD2 PHE A 263      88.836 113.408  72.835  1.00  0.00           H  
ATOM   4118  HE1 PHE A 263      90.945 110.699  69.375  1.00  0.00           H  
ATOM   4119  HE2 PHE A 263      88.249 111.105  72.650  1.00  0.00           H  
ATOM   4120  HZ  PHE A 263      89.131 109.727  70.815  1.00  0.00           H  
ATOM   4121  N   PHE A 264      89.705 117.790  71.033  1.00  0.00           N  
ATOM   4122  CA  PHE A 264      90.068 119.163  70.832  1.00  0.00           C  
ATOM   4123  C   PHE A 264      89.385 120.164  71.702  1.00  0.00           C  
ATOM   4124  O   PHE A 264      90.016 121.052  72.279  1.00  0.00           O  
ATOM   4125  CB  PHE A 264      90.259 119.571  69.367  1.00  0.00           C  
ATOM   4126  CG  PHE A 264      91.370 118.901  68.648  1.00  0.00           C  
ATOM   4127  CD1 PHE A 264      91.361 118.782  67.279  1.00  0.00           C  
ATOM   4128  CD2 PHE A 264      92.473 118.414  69.327  1.00  0.00           C  
ATOM   4129  CE1 PHE A 264      92.348 118.080  66.615  1.00  0.00           C  
ATOM   4130  CE2 PHE A 264      93.404 117.662  68.659  1.00  0.00           C  
ATOM   4131  CZ  PHE A 264      93.365 117.456  67.299  1.00  0.00           C  
ATOM   4132  HN  PHE A 264      89.135 117.304  70.373  1.00  0.00           H  
ATOM   4133  HA  PHE A 264      91.033 119.199  71.312  1.00  0.00           H  
ATOM   4134  HB1 PHE A 264      89.308 119.353  68.839  1.00  0.00           H  
ATOM   4135  HB2 PHE A 264      90.439 120.663  69.323  1.00  0.00           H  
ATOM   4136  HD1 PHE A 264      90.553 119.259  66.750  1.00  0.00           H  
ATOM   4137  HD2 PHE A 264      92.592 118.426  70.391  1.00  0.00           H  
ATOM   4138  HE1 PHE A 264      92.299 117.917  65.554  1.00  0.00           H  
ATOM   4139  HE2 PHE A 264      94.218 117.248  69.244  1.00  0.00           H  
ATOM   4140  HZ  PHE A 264      94.026 116.794  66.757  1.00  0.00           H  
ATOM   4141  N   GLY A 265      88.050 120.121  71.868  1.00  0.00           N  
ATOM   4142  CA  GLY A 265      87.328 121.147  72.559  1.00  0.00           C  
ATOM   4143  C   GLY A 265      86.330 120.651  73.544  1.00  0.00           C  
ATOM   4144  O   GLY A 265      86.485 120.731  74.762  1.00  0.00           O  
ATOM   4145  HN  GLY A 265      87.481 119.416  71.454  1.00  0.00           H  
ATOM   4146  HA1 GLY A 265      86.725 121.697  71.845  1.00  0.00           H  
ATOM   4147  HA2 GLY A 265      87.983 121.813  73.098  1.00  0.00           H  
ATOM   4148  N   LEU A 266      85.230 120.066  73.026  1.00  0.00           N  
ATOM   4149  CA  LEU A 266      83.969 120.110  73.702  1.00  0.00           C  
ATOM   4150  C   LEU A 266      83.323 118.779  73.864  1.00  0.00           C  
ATOM   4151  O   LEU A 266      82.990 118.105  72.885  1.00  0.00           O  
ATOM   4152  CB  LEU A 266      82.950 121.030  72.997  1.00  0.00           C  
ATOM   4153  CG  LEU A 266      83.345 122.517  73.006  1.00  0.00           C  
ATOM   4154  CD1 LEU A 266      82.114 123.345  72.606  1.00  0.00           C  
ATOM   4155  CD2 LEU A 266      83.851 123.047  74.363  1.00  0.00           C  
ATOM   4156  HN  LEU A 266      85.242 119.692  72.106  1.00  0.00           H  
ATOM   4157  HA  LEU A 266      84.062 120.477  74.713  1.00  0.00           H  
ATOM   4158  HB1 LEU A 266      82.844 120.702  71.942  1.00  0.00           H  
ATOM   4159  HB2 LEU A 266      81.939 120.996  73.446  1.00  0.00           H  
ATOM   4160  HG  LEU A 266      84.161 122.671  72.261  1.00  0.00           H  
ATOM   4161 1HD1 LEU A 266      81.555 122.924  71.747  1.00  0.00           H  
ATOM   4162 2HD1 LEU A 266      82.312 124.419  72.400  1.00  0.00           H  
ATOM   4163 3HD1 LEU A 266      81.432 123.206  73.469  1.00  0.00           H  
ATOM   4164 1HD2 LEU A 266      84.110 124.105  74.154  1.00  0.00           H  
ATOM   4165 2HD2 LEU A 266      83.011 123.154  75.079  1.00  0.00           H  
ATOM   4166 3HD2 LEU A 266      84.733 122.508  74.770  1.00  0.00           H  
ATOM   4167  N   ASN A 267      83.183 118.350  75.134  1.00  0.00           N  
ATOM   4168  CA  ASN A 267      83.013 117.007  75.588  1.00  0.00           C  
ATOM   4169  C   ASN A 267      82.368 117.104  76.924  1.00  0.00           C  
ATOM   4170  O   ASN A 267      82.308 116.105  77.646  1.00  0.00           O  
ATOM   4171  CB  ASN A 267      84.303 116.162  75.601  1.00  0.00           C  
ATOM   4172  CG  ASN A 267      85.483 116.847  76.267  1.00  0.00           C  
ATOM   4173  ND2 ASN A 267      86.602 116.113  76.488  1.00  0.00           N  
ATOM   4174  OD1 ASN A 267      85.464 118.007  76.707  1.00  0.00           O  
ATOM   4175  HN  ASN A 267      83.602 118.934  75.821  1.00  0.00           H  
ATOM   4176  HA  ASN A 267      82.329 116.487  74.940  1.00  0.00           H  
ATOM   4177  HB1 ASN A 267      84.622 116.020  74.550  1.00  0.00           H  
ATOM   4178  HB2 ASN A 267      84.225 115.152  76.045  1.00  0.00           H  
ATOM   4179 1HD2 ASN A 267      87.377 116.664  76.805  1.00  0.00           H  
ATOM   4180 2HD2 ASN A 267      86.696 115.179  76.137  1.00  0.00           H  
ATOM   4181  N   ASN A 268      81.752 118.241  77.315  1.00  0.00           N  
ATOM   4182  CA  ASN A 268      80.606 118.211  78.159  1.00  0.00           C  
ATOM   4183  C   ASN A 268      79.504 117.404  77.565  1.00  0.00           C  
ATOM   4184  O   ASN A 268      79.234 117.423  76.369  1.00  0.00           O  
ATOM   4185  CB  ASN A 268      79.918 119.591  78.237  1.00  0.00           C  
ATOM   4186  CG  ASN A 268      80.474 120.399  79.398  1.00  0.00           C  
ATOM   4187  ND2 ASN A 268      81.802 120.479  79.683  1.00  0.00           N  
ATOM   4188  OD1 ASN A 268      79.593 120.971  80.035  1.00  0.00           O  
ATOM   4189  HN  ASN A 268      81.866 119.019  76.705  1.00  0.00           H  
ATOM   4190  HA  ASN A 268      80.844 117.854  79.151  1.00  0.00           H  
ATOM   4191  HB1 ASN A 268      80.066 120.162  77.286  1.00  0.00           H  
ATOM   4192  HB2 ASN A 268      78.831 119.469  78.448  1.00  0.00           H  
ATOM   4193 1HD2 ASN A 268      82.424 119.822  79.256  1.00  0.00           H  
ATOM   4194 2HD2 ASN A 268      82.005 121.091  80.456  1.00  0.00           H  
ATOM   4195  N   CYS A 269      78.731 116.621  78.342  1.00  0.00           N  
ATOM   4196  CA  CYS A 269      77.695 115.864  77.720  1.00  0.00           C  
ATOM   4197  C   CYS A 269      76.543 116.622  77.157  1.00  0.00           C  
ATOM   4198  O   CYS A 269      76.113 116.383  76.035  1.00  0.00           O  
ATOM   4199  CB  CYS A 269      77.278 114.580  78.462  1.00  0.00           C  
ATOM   4200  SG  CYS A 269      76.270 113.458  77.452  1.00  0.00           S  
ATOM   4201  HN  CYS A 269      78.843 116.664  79.336  1.00  0.00           H  
ATOM   4202  HA  CYS A 269      78.115 115.439  76.820  1.00  0.00           H  
ATOM   4203  HB1 CYS A 269      78.203 114.006  78.707  1.00  0.00           H  
ATOM   4204  HB2 CYS A 269      76.789 114.853  79.419  1.00  0.00           H  
ATOM   4205  N   SER A 270      75.976 117.673  77.772  1.00  0.00           N  
ATOM   4206  CA  SER A 270      74.972 118.462  77.135  1.00  0.00           C  
ATOM   4207  C   SER A 270      75.326 119.082  75.822  1.00  0.00           C  
ATOM   4208  O   SER A 270      74.555 119.137  74.867  1.00  0.00           O  
ATOM   4209  CB  SER A 270      74.500 119.608  78.048  1.00  0.00           C  
ATOM   4210  OG  SER A 270      73.440 120.397  77.516  1.00  0.00           O  
ATOM   4211  HN  SER A 270      76.287 117.903  78.695  1.00  0.00           H  
ATOM   4212  HA  SER A 270      74.135 117.827  76.890  1.00  0.00           H  
ATOM   4213  HB1 SER A 270      74.186 119.129  79.004  1.00  0.00           H  
ATOM   4214  HB2 SER A 270      75.341 120.286  78.290  1.00  0.00           H  
ATOM   4215  HG1 SER A 270      72.873 120.597  78.263  1.00  0.00           H  
ATOM   4216  N   SER A 271      76.581 119.559  75.682  1.00  0.00           N  
ATOM   4217  CA  SER A 271      77.186 120.100  74.505  1.00  0.00           C  
ATOM   4218  C   SER A 271      77.351 119.057  73.460  1.00  0.00           C  
ATOM   4219  O   SER A 271      76.986 119.261  72.300  1.00  0.00           O  
ATOM   4220  CB  SER A 271      78.537 120.735  74.869  1.00  0.00           C  
ATOM   4221  OG  SER A 271      79.232 121.338  73.790  1.00  0.00           O  
ATOM   4222  HN  SER A 271      77.167 119.446  76.477  1.00  0.00           H  
ATOM   4223  HA  SER A 271      76.501 120.853  74.146  1.00  0.00           H  
ATOM   4224  HB1 SER A 271      78.496 121.462  75.714  1.00  0.00           H  
ATOM   4225  HB2 SER A 271      79.192 119.899  75.175  1.00  0.00           H  
ATOM   4226  HG1 SER A 271      78.930 122.247  73.749  1.00  0.00           H  
ATOM   4227  N   SER A 272      77.873 117.892  73.875  1.00  0.00           N  
ATOM   4228  CA  SER A 272      78.057 116.776  72.994  1.00  0.00           C  
ATOM   4229  C   SER A 272      76.787 116.081  72.658  1.00  0.00           C  
ATOM   4230  O   SER A 272      76.642 115.524  71.565  1.00  0.00           O  
ATOM   4231  CB  SER A 272      79.050 115.781  73.627  1.00  0.00           C  
ATOM   4232  OG  SER A 272      79.332 114.667  72.800  1.00  0.00           O  
ATOM   4233  HN  SER A 272      78.063 117.740  74.846  1.00  0.00           H  
ATOM   4234  HA  SER A 272      78.458 117.129  72.059  1.00  0.00           H  
ATOM   4235  HB1 SER A 272      78.624 115.407  74.576  1.00  0.00           H  
ATOM   4236  HB2 SER A 272      79.963 116.347  73.911  1.00  0.00           H  
ATOM   4237  HG1 SER A 272      79.636 115.011  71.954  1.00  0.00           H  
ATOM   4238  N   ASN A 273      75.693 116.118  73.443  1.00  0.00           N  
ATOM   4239  CA  ASN A 273      74.424 115.534  73.130  1.00  0.00           C  
ATOM   4240  C   ASN A 273      73.636 116.332  72.152  1.00  0.00           C  
ATOM   4241  O   ASN A 273      72.738 115.892  71.433  1.00  0.00           O  
ATOM   4242  CB  ASN A 273      73.571 115.216  74.372  1.00  0.00           C  
ATOM   4243  CG  ASN A 273      72.508 114.192  74.043  1.00  0.00           C  
ATOM   4244  ND2 ASN A 273      72.967 112.931  73.773  1.00  0.00           N  
ATOM   4245  OD1 ASN A 273      71.320 114.440  73.863  1.00  0.00           O  
ATOM   4246  HN  ASN A 273      75.750 116.472  74.368  1.00  0.00           H  
ATOM   4247  HA  ASN A 273      74.634 114.564  72.699  1.00  0.00           H  
ATOM   4248  HB1 ASN A 273      74.261 114.783  75.129  1.00  0.00           H  
ATOM   4249  HB2 ASN A 273      73.102 116.113  74.818  1.00  0.00           H  
ATOM   4250 1HD2 ASN A 273      73.834 112.703  74.200  1.00  0.00           H  
ATOM   4251 2HD2 ASN A 273      72.318 112.242  73.446  1.00  0.00           H  
ATOM   4252  N   ARG A 274      73.997 117.622  72.027  1.00  0.00           N  
ATOM   4253  CA  ARG A 274      73.631 118.384  70.874  1.00  0.00           C  
ATOM   4254  C   ARG A 274      74.327 117.989  69.607  1.00  0.00           C  
ATOM   4255  O   ARG A 274      73.689 117.961  68.556  1.00  0.00           O  
ATOM   4256  CB  ARG A 274      73.682 119.888  71.193  1.00  0.00           C  
ATOM   4257  CG  ARG A 274      72.499 120.246  72.102  1.00  0.00           C  
ATOM   4258  CD  ARG A 274      72.242 121.686  72.532  1.00  0.00           C  
ATOM   4259  NE  ARG A 274      73.197 122.199  73.551  1.00  0.00           N  
ATOM   4260  CZ  ARG A 274      73.997 123.300  73.464  1.00  0.00           C  
ATOM   4261  NH1 ARG A 274      74.087 124.090  72.352  1.00  0.00           N1+
ATOM   4262  NH2 ARG A 274      74.722 123.785  74.514  1.00  0.00           N  
ATOM   4263  HN  ARG A 274      74.654 118.003  72.668  1.00  0.00           H  
ATOM   4264  HA  ARG A 274      72.600 118.151  70.676  1.00  0.00           H  
ATOM   4265  HB1 ARG A 274      74.643 120.142  71.678  1.00  0.00           H  
ATOM   4266  HB2 ARG A 274      73.624 120.433  70.232  1.00  0.00           H  
ATOM   4267  HG1 ARG A 274      72.655 119.686  73.055  1.00  0.00           H  
ATOM   4268  HG2 ARG A 274      71.545 119.887  71.666  1.00  0.00           H  
ATOM   4269  HD1 ARG A 274      72.112 122.357  71.648  1.00  0.00           H  
ATOM   4270  HD2 ARG A 274      71.235 121.675  72.999  1.00  0.00           H  
ATOM   4271  HE  ARG A 274      73.283 121.684  74.407  1.00  0.00           H  
ATOM   4272 1HH1 ARG A 274      74.636 124.912  72.476  1.00  0.00           H  
ATOM   4273 2HH1 ARG A 274      73.285 124.055  71.758  1.00  0.00           H  
ATOM   4274 1HH2 ARG A 274      75.278 124.566  74.250  1.00  0.00           H  
ATOM   4275 2HH2 ARG A 274      74.587 123.276  75.368  1.00  0.00           H  
ATOM   4276  N   LEU A 275      75.600 117.569  69.601  1.00  0.00           N  
ATOM   4277  CA  LEU A 275      76.229 116.850  68.534  1.00  0.00           C  
ATOM   4278  C   LEU A 275      75.914 115.405  68.404  1.00  0.00           C  
ATOM   4279  O   LEU A 275      76.004 114.865  67.299  1.00  0.00           O  
ATOM   4280  CB  LEU A 275      77.766 116.977  68.526  1.00  0.00           C  
ATOM   4281  CG  LEU A 275      78.198 118.163  67.649  1.00  0.00           C  
ATOM   4282  CD1 LEU A 275      79.734 118.233  67.656  1.00  0.00           C  
ATOM   4283  CD2 LEU A 275      77.818 117.968  66.176  1.00  0.00           C  
ATOM   4284  HN  LEU A 275      76.113 117.486  70.460  1.00  0.00           H  
ATOM   4285  HA  LEU A 275      75.856 117.215  67.594  1.00  0.00           H  
ATOM   4286  HB1 LEU A 275      78.131 117.232  69.544  1.00  0.00           H  
ATOM   4287  HB2 LEU A 275      78.223 116.038  68.155  1.00  0.00           H  
ATOM   4288  HG  LEU A 275      77.784 119.113  68.046  1.00  0.00           H  
ATOM   4289 1HD1 LEU A 275      79.953 119.105  66.999  1.00  0.00           H  
ATOM   4290 2HD1 LEU A 275      80.086 118.427  68.689  1.00  0.00           H  
ATOM   4291 3HD1 LEU A 275      80.232 117.277  67.362  1.00  0.00           H  
ATOM   4292 1HD2 LEU A 275      78.140 116.938  65.931  1.00  0.00           H  
ATOM   4293 2HD2 LEU A 275      78.240 118.786  65.548  1.00  0.00           H  
ATOM   4294 3HD2 LEU A 275      76.708 118.035  66.093  1.00  0.00           H  
ATOM   4295  N   ASP A 276      75.375 114.734  69.444  1.00  0.00           N  
ATOM   4296  CA  ASP A 276      74.845 113.411  69.405  1.00  0.00           C  
ATOM   4297  C   ASP A 276      73.439 113.446  68.896  1.00  0.00           C  
ATOM   4298  O   ASP A 276      73.023 112.469  68.288  1.00  0.00           O  
ATOM   4299  CB  ASP A 276      75.055 112.690  70.747  1.00  0.00           C  
ATOM   4300  CG  ASP A 276      75.653 111.305  70.568  1.00  0.00           C  
ATOM   4301  OD1 ASP A 276      76.613 110.963  71.317  1.00  0.00           O  
ATOM   4302  OD2 ASP A 276      75.211 110.587  69.641  1.00  0.00           O1-
ATOM   4303  HN  ASP A 276      75.601 115.131  70.333  1.00  0.00           H  
ATOM   4304  HA  ASP A 276      75.333 112.864  68.609  1.00  0.00           H  
ATOM   4305  HB1 ASP A 276      74.126 112.587  71.346  1.00  0.00           H  
ATOM   4306  HB2 ASP A 276      75.814 113.216  71.361  1.00  0.00           H  
ATOM   4307  N   GLN A 277      72.690 114.554  69.060  1.00  0.00           N  
ATOM   4308  CA  GLN A 277      71.464 114.773  68.353  1.00  0.00           C  
ATOM   4309  C   GLN A 277      71.636 115.261  66.955  1.00  0.00           C  
ATOM   4310  O   GLN A 277      70.987 114.814  66.016  1.00  0.00           O  
ATOM   4311  CB  GLN A 277      70.371 115.564  69.102  1.00  0.00           C  
ATOM   4312  CG  GLN A 277      69.731 114.675  70.165  1.00  0.00           C  
ATOM   4313  CD  GLN A 277      68.611 115.367  70.925  1.00  0.00           C  
ATOM   4314  NE2 GLN A 277      68.792 115.329  72.270  1.00  0.00           N  
ATOM   4315  OE1 GLN A 277      67.607 115.887  70.428  1.00  0.00           O  
ATOM   4316  HN  GLN A 277      73.009 115.244  69.708  1.00  0.00           H  
ATOM   4317  HA  GLN A 277      70.894 113.863  68.196  1.00  0.00           H  
ATOM   4318  HB1 GLN A 277      69.519 115.738  68.405  1.00  0.00           H  
ATOM   4319  HB2 GLN A 277      70.766 116.544  69.419  1.00  0.00           H  
ATOM   4320  HG1 GLN A 277      69.248 113.831  69.634  1.00  0.00           H  
ATOM   4321  HG2 GLN A 277      70.520 114.290  70.853  1.00  0.00           H  
ATOM   4322 1HE2 GLN A 277      69.541 114.771  72.620  1.00  0.00           H  
ATOM   4323 2HE2 GLN A 277      68.199 115.871  72.874  1.00  0.00           H  
ATOM   4324  N   ALA A 278      72.703 116.045  66.716  1.00  0.00           N  
ATOM   4325  CA  ALA A 278      73.207 116.228  65.393  1.00  0.00           C  
ATOM   4326  C   ALA A 278      73.734 114.984  64.755  1.00  0.00           C  
ATOM   4327  O   ALA A 278      73.676 114.855  63.531  1.00  0.00           O  
ATOM   4328  CB  ALA A 278      74.299 117.303  65.334  1.00  0.00           C  
ATOM   4329  HN  ALA A 278      73.217 116.458  67.469  1.00  0.00           H  
ATOM   4330  HA  ALA A 278      72.385 116.483  64.750  1.00  0.00           H  
ATOM   4331  HB1 ALA A 278      75.264 116.898  65.704  1.00  0.00           H  
ATOM   4332  HB2 ALA A 278      74.052 118.269  65.827  1.00  0.00           H  
ATOM   4333  HB3 ALA A 278      74.466 117.538  64.266  1.00  0.00           H  
ATOM   4334  N   MET A 279      74.265 113.983  65.487  1.00  0.00           N  
ATOM   4335  CA  MET A 279      74.507 112.655  65.012  1.00  0.00           C  
ATOM   4336  C   MET A 279      73.311 111.852  64.648  1.00  0.00           C  
ATOM   4337  O   MET A 279      73.191 111.258  63.574  1.00  0.00           O  
ATOM   4338  CB  MET A 279      75.365 111.837  65.994  1.00  0.00           C  
ATOM   4339  CG  MET A 279      75.901 110.592  65.286  1.00  0.00           C  
ATOM   4340  SD  MET A 279      76.905 111.087  63.848  1.00  0.00           S  
ATOM   4341  CE  MET A 279      76.617 109.547  62.918  1.00  0.00           C  
ATOM   4342  HN  MET A 279      74.585 114.229  66.399  1.00  0.00           H  
ATOM   4343  HA  MET A 279      75.101 112.824  64.124  1.00  0.00           H  
ATOM   4344  HB1 MET A 279      74.857 111.538  66.934  1.00  0.00           H  
ATOM   4345  HB2 MET A 279      76.157 112.544  66.320  1.00  0.00           H  
ATOM   4346  HG1 MET A 279      75.047 109.952  64.991  1.00  0.00           H  
ATOM   4347  HG2 MET A 279      76.589 110.014  65.924  1.00  0.00           H  
ATOM   4348  HE1 MET A 279      77.271 109.511  62.019  1.00  0.00           H  
ATOM   4349  HE2 MET A 279      76.831 108.633  63.510  1.00  0.00           H  
ATOM   4350  HE3 MET A 279      75.579 109.406  62.561  1.00  0.00           H  
ATOM   4351  N   GLN A 280      72.270 111.840  65.490  1.00  0.00           N  
ATOM   4352  CA  GLN A 280      71.112 111.008  65.366  1.00  0.00           C  
ATOM   4353  C   GLN A 280      70.112 111.436  64.343  1.00  0.00           C  
ATOM   4354  O   GLN A 280      69.244 110.709  63.865  1.00  0.00           O  
ATOM   4355  CB  GLN A 280      70.523 110.686  66.758  1.00  0.00           C  
ATOM   4356  CG  GLN A 280      71.523 109.722  67.389  1.00  0.00           C  
ATOM   4357  CD  GLN A 280      71.285 109.573  68.889  1.00  0.00           C  
ATOM   4358  NE2 GLN A 280      72.348 109.781  69.709  1.00  0.00           N  
ATOM   4359  OE1 GLN A 280      70.158 109.300  69.305  1.00  0.00           O  
ATOM   4360  HN  GLN A 280      72.401 112.295  66.362  1.00  0.00           H  
ATOM   4361  HA  GLN A 280      71.446 110.041  65.016  1.00  0.00           H  
ATOM   4362  HB1 GLN A 280      69.485 110.284  66.693  1.00  0.00           H  
ATOM   4363  HB2 GLN A 280      70.475 111.642  67.327  1.00  0.00           H  
ATOM   4364  HG1 GLN A 280      72.563 110.083  67.244  1.00  0.00           H  
ATOM   4365  HG2 GLN A 280      71.391 108.715  66.939  1.00  0.00           H  
ATOM   4366 1HE2 GLN A 280      73.247 109.990  69.346  1.00  0.00           H  
ATOM   4367 2HE2 GLN A 280      72.218 109.798  70.704  1.00  0.00           H  
ATOM   4368  N   VAL A 281      70.288 112.678  63.865  1.00  0.00           N  
ATOM   4369  CA  VAL A 281      69.574 113.135  62.704  1.00  0.00           C  
ATOM   4370  C   VAL A 281      70.339 112.715  61.494  1.00  0.00           C  
ATOM   4371  O   VAL A 281      69.706 112.600  60.439  1.00  0.00           O  
ATOM   4372  CB  VAL A 281      69.282 114.602  62.712  1.00  0.00           C  
ATOM   4373  CG1 VAL A 281      68.217 114.983  61.668  1.00  0.00           C  
ATOM   4374  CG2 VAL A 281      70.537 115.458  62.485  1.00  0.00           C  
ATOM   4375  HN  VAL A 281      70.978 113.319  64.193  1.00  0.00           H  
ATOM   4376  HA  VAL A 281      68.621 112.623  62.661  1.00  0.00           H  
ATOM   4377  HB  VAL A 281      68.809 114.749  63.697  1.00  0.00           H  
ATOM   4378 1HG1 VAL A 281      68.643 114.989  60.635  1.00  0.00           H  
ATOM   4379 2HG1 VAL A 281      67.413 114.217  61.660  1.00  0.00           H  
ATOM   4380 3HG1 VAL A 281      67.770 115.988  61.853  1.00  0.00           H  
ATOM   4381 1HG2 VAL A 281      70.256 116.532  62.439  1.00  0.00           H  
ATOM   4382 2HG2 VAL A 281      71.251 115.319  63.329  1.00  0.00           H  
ATOM   4383 3HG2 VAL A 281      70.950 115.273  61.467  1.00  0.00           H  
ATOM   4384  N   THR A 282      71.624 112.326  61.595  1.00  0.00           N  
ATOM   4385  CA  THR A 282      72.328 111.880  60.441  1.00  0.00           C  
ATOM   4386  C   THR A 282      72.375 110.389  60.326  1.00  0.00           C  
ATOM   4387  O   THR A 282      72.363 109.876  59.207  1.00  0.00           O  
ATOM   4388  CB  THR A 282      73.708 112.443  60.284  1.00  0.00           C  
ATOM   4389  CG2 THR A 282      73.571 113.962  60.065  1.00  0.00           C  
ATOM   4390  OG1 THR A 282      74.553 112.232  61.406  1.00  0.00           O  
ATOM   4391  HN  THR A 282      72.120 112.216  62.447  1.00  0.00           H  
ATOM   4392  HA  THR A 282      71.872 112.279  59.546  1.00  0.00           H  
ATOM   4393  HB  THR A 282      74.179 111.987  59.383  1.00  0.00           H  
ATOM   4394  HG1 THR A 282      74.324 112.918  62.039  1.00  0.00           H  
ATOM   4395 1HG2 THR A 282      72.891 114.101  59.196  1.00  0.00           H  
ATOM   4396 2HG2 THR A 282      73.150 114.536  60.924  1.00  0.00           H  
ATOM   4397 3HG2 THR A 282      74.541 114.474  59.915  1.00  0.00           H  
ATOM   4398  N   GLU A 283      72.372 109.588  61.410  1.00  0.00           N  
ATOM   4399  CA  GLU A 283      72.153 108.174  61.442  1.00  0.00           C  
ATOM   4400  C   GLU A 283      70.874 107.801  60.782  1.00  0.00           C  
ATOM   4401  O   GLU A 283      70.853 106.922  59.912  1.00  0.00           O  
ATOM   4402  CB  GLU A 283      72.222 107.634  62.874  1.00  0.00           C  
ATOM   4403  CG  GLU A 283      73.614 107.720  63.515  1.00  0.00           C  
ATOM   4404  CD  GLU A 283      73.548 107.230  64.955  1.00  0.00           C  
ATOM   4405  OE1 GLU A 283      73.118 106.068  65.176  1.00  0.00           O  
ATOM   4406  OE2 GLU A 283      73.997 107.978  65.868  1.00  0.00           O1-
ATOM   4407  HN  GLU A 283      72.528 110.006  62.303  1.00  0.00           H  
ATOM   4408  HA  GLU A 283      72.968 107.736  60.891  1.00  0.00           H  
ATOM   4409  HB1 GLU A 283      71.875 106.578  62.929  1.00  0.00           H  
ATOM   4410  HB2 GLU A 283      71.496 108.171  63.520  1.00  0.00           H  
ATOM   4411  HG1 GLU A 283      73.939 108.776  63.531  1.00  0.00           H  
ATOM   4412  HG2 GLU A 283      74.311 107.079  62.939  1.00  0.00           H  
ATOM   4413  N   THR A 284      69.737 108.437  61.102  1.00  0.00           N  
ATOM   4414  CA  THR A 284      68.432 108.317  60.527  1.00  0.00           C  
ATOM   4415  C   THR A 284      68.312 108.588  59.067  1.00  0.00           C  
ATOM   4416  O   THR A 284      67.617 107.929  58.289  1.00  0.00           O  
ATOM   4417  CB  THR A 284      67.433 109.124  61.297  1.00  0.00           C  
ATOM   4418  CG2 THR A 284      67.263 108.454  62.678  1.00  0.00           C  
ATOM   4419  OG1 THR A 284      67.857 110.454  61.525  1.00  0.00           O  
ATOM   4420  HN  THR A 284      69.816 109.097  61.842  1.00  0.00           H  
ATOM   4421  HA  THR A 284      68.126 107.284  60.607  1.00  0.00           H  
ATOM   4422  HB  THR A 284      66.428 109.136  60.816  1.00  0.00           H  
ATOM   4423  HG1 THR A 284      68.273 110.480  62.394  1.00  0.00           H  
ATOM   4424 1HG2 THR A 284      67.069 107.370  62.531  1.00  0.00           H  
ATOM   4425 2HG2 THR A 284      66.504 109.036  63.233  1.00  0.00           H  
ATOM   4426 3HG2 THR A 284      68.180 108.575  63.307  1.00  0.00           H  
ATOM   4427  N   LEU A 285      68.971 109.660  58.593  1.00  0.00           N  
ATOM   4428  CA  LEU A 285      69.096 109.941  57.202  1.00  0.00           C  
ATOM   4429  C   LEU A 285      70.025 109.018  56.488  1.00  0.00           C  
ATOM   4430  O   LEU A 285      69.810 108.731  55.310  1.00  0.00           O  
ATOM   4431  CB  LEU A 285      69.563 111.357  56.829  1.00  0.00           C  
ATOM   4432  CG  LEU A 285      68.393 112.352  56.824  1.00  0.00           C  
ATOM   4433  CD1 LEU A 285      68.908 113.801  56.847  1.00  0.00           C  
ATOM   4434  CD2 LEU A 285      67.385 112.130  57.962  1.00  0.00           C  
ATOM   4435  HN  LEU A 285      69.403 110.245  59.277  1.00  0.00           H  
ATOM   4436  HA  LEU A 285      68.128 109.804  56.760  1.00  0.00           H  
ATOM   4437  HB1 LEU A 285      70.212 111.696  57.664  1.00  0.00           H  
ATOM   4438  HB2 LEU A 285      70.027 111.438  55.827  1.00  0.00           H  
ATOM   4439  HG  LEU A 285      67.753 112.237  55.921  1.00  0.00           H  
ATOM   4440 1HD1 LEU A 285      69.578 113.959  55.974  1.00  0.00           H  
ATOM   4441 2HD1 LEU A 285      68.057 114.511  56.927  1.00  0.00           H  
ATOM   4442 3HD1 LEU A 285      69.490 113.934  57.794  1.00  0.00           H  
ATOM   4443 1HD2 LEU A 285      66.833 111.166  57.928  1.00  0.00           H  
ATOM   4444 2HD2 LEU A 285      67.914 112.159  58.941  1.00  0.00           H  
ATOM   4445 3HD2 LEU A 285      66.669 112.976  58.082  1.00  0.00           H  
ATOM   4446  N   GLY A 286      71.026 108.427  57.170  1.00  0.00           N  
ATOM   4447  CA  GLY A 286      71.830 107.326  56.771  1.00  0.00           C  
ATOM   4448  C   GLY A 286      71.056 106.049  56.729  1.00  0.00           C  
ATOM   4449  O   GLY A 286      71.518 105.011  56.251  1.00  0.00           O  
ATOM   4450  HN  GLY A 286      71.224 108.740  58.098  1.00  0.00           H  
ATOM   4451  HA1 GLY A 286      72.544 107.191  57.566  1.00  0.00           H  
ATOM   4452  HA2 GLY A 286      72.200 107.466  55.764  1.00  0.00           H  
ATOM   4453  N   MET A 287      69.829 106.022  57.286  1.00  0.00           N  
ATOM   4454  CA  MET A 287      68.953 104.934  57.006  1.00  0.00           C  
ATOM   4455  C   MET A 287      68.274 105.064  55.687  1.00  0.00           C  
ATOM   4456  O   MET A 287      67.656 104.093  55.266  1.00  0.00           O  
ATOM   4457  CB  MET A 287      67.884 104.659  58.073  1.00  0.00           C  
ATOM   4458  CG  MET A 287      68.455 104.393  59.462  1.00  0.00           C  
ATOM   4459  SD  MET A 287      69.731 103.109  59.589  1.00  0.00           S  
ATOM   4460  CE  MET A 287      69.317 102.780  61.329  1.00  0.00           C  
ATOM   4461  HN  MET A 287      69.532 106.791  57.849  1.00  0.00           H  
ATOM   4462  HA  MET A 287      69.480 103.992  56.960  1.00  0.00           H  
ATOM   4463  HB1 MET A 287      67.172 105.515  58.111  1.00  0.00           H  
ATOM   4464  HB2 MET A 287      67.191 103.864  57.726  1.00  0.00           H  
ATOM   4465  HG1 MET A 287      67.577 104.182  60.106  1.00  0.00           H  
ATOM   4466  HG2 MET A 287      68.866 105.358  59.841  1.00  0.00           H  
ATOM   4467  HE1 MET A 287      69.411 103.779  61.811  1.00  0.00           H  
ATOM   4468  HE2 MET A 287      70.061 102.112  61.808  1.00  0.00           H  
ATOM   4469  HE3 MET A 287      68.308 102.328  61.286  1.00  0.00           H  
ATOM   4470  N   THR A 288      68.346 106.228  55.011  1.00  0.00           N  
ATOM   4471  CA  THR A 288      67.545 106.455  53.845  1.00  0.00           C  
ATOM   4472  C   THR A 288      68.098 105.754  52.653  1.00  0.00           C  
ATOM   4473  O   THR A 288      67.389 105.497  51.685  1.00  0.00           O  
ATOM   4474  CB  THR A 288      67.261 107.882  53.493  1.00  0.00           C  
ATOM   4475  CG2 THR A 288      65.922 108.072  52.757  1.00  0.00           C  
ATOM   4476  OG1 THR A 288      67.076 108.601  54.703  1.00  0.00           O  
ATOM   4477  HN  THR A 288      68.744 107.039  55.422  1.00  0.00           H  
ATOM   4478  HA  THR A 288      66.548 106.067  54.007  1.00  0.00           H  
ATOM   4479  HB  THR A 288      68.018 108.475  52.924  1.00  0.00           H  
ATOM   4480  HG1 THR A 288      67.962 108.904  54.928  1.00  0.00           H  
ATOM   4481 1HG2 THR A 288      65.882 109.134  52.411  1.00  0.00           H  
ATOM   4482 2HG2 THR A 288      65.087 107.889  53.464  1.00  0.00           H  
ATOM   4483 3HG2 THR A 288      65.829 107.456  51.843  1.00  0.00           H  
ATOM   4484  N   HIS A 289      69.368 105.341  52.777  1.00  0.00           N  
ATOM   4485  CA  HIS A 289      70.085 104.367  52.013  1.00  0.00           C  
ATOM   4486  C   HIS A 289      69.299 103.254  51.416  1.00  0.00           C  
ATOM   4487  O   HIS A 289      69.456 102.936  50.239  1.00  0.00           O  
ATOM   4488  CB  HIS A 289      71.021 103.707  53.039  1.00  0.00           C  
ATOM   4489  CG  HIS A 289      72.407 104.263  52.850  1.00  0.00           C  
ATOM   4490  CD2 HIS A 289      73.241 104.893  53.720  1.00  0.00           C  
ATOM   4491  ND1 HIS A 289      73.082 103.977  51.687  1.00  0.00           N  
ATOM   4492  CE1 HIS A 289      74.297 104.467  51.832  1.00  0.00           C  
ATOM   4493  NE2 HIS A 289      74.454 105.035  53.065  1.00  0.00           N  
ATOM   4494  HN  HIS A 289      69.855 105.784  53.528  1.00  0.00           H  
ATOM   4495  HA  HIS A 289      70.683 104.871  51.262  1.00  0.00           H  
ATOM   4496  HB1 HIS A 289      71.105 102.614  52.879  1.00  0.00           H  
ATOM   4497  HB2 HIS A 289      70.676 103.888  54.080  1.00  0.00           H  
ATOM   4498  HD2 HIS A 289      72.987 105.449  54.607  1.00  0.00           H  
ATOM   4499  HE1 HIS A 289      75.142 104.478  51.135  1.00  0.00           H  
ATOM   4500  HE2 HIS A 289      75.283 105.462  53.426  1.00  0.00           H  
ATOM   4501  N   CYS A 290      68.341 102.704  52.180  1.00  0.00           N  
ATOM   4502  CA  CYS A 290      67.677 101.512  51.750  1.00  0.00           C  
ATOM   4503  C   CYS A 290      66.496 101.738  50.867  1.00  0.00           C  
ATOM   4504  O   CYS A 290      65.734 100.833  50.533  1.00  0.00           O  
ATOM   4505  CB  CYS A 290      67.286 100.832  53.080  1.00  0.00           C  
ATOM   4506  SG  CYS A 290      66.030 101.687  54.079  1.00  0.00           S  
ATOM   4507  HN  CYS A 290      68.195 103.054  53.102  1.00  0.00           H  
ATOM   4508  HA  CYS A 290      68.316 100.852  51.190  1.00  0.00           H  
ATOM   4509  HB1 CYS A 290      68.237 100.747  53.659  1.00  0.00           H  
ATOM   4510  HB2 CYS A 290      66.943  99.797  52.863  1.00  0.00           H  
ATOM   4511  HG1 CYS A 290      66.761 102.641  54.632  1.00  0.00           H  
ATOM   4512  N   CYS A 291      66.283 102.997  50.470  1.00  0.00           N  
ATOM   4513  CA  CYS A 291      65.210 103.300  49.583  1.00  0.00           C  
ATOM   4514  C   CYS A 291      65.702 104.001  48.364  1.00  0.00           C  
ATOM   4515  O   CYS A 291      64.922 104.339  47.458  1.00  0.00           O  
ATOM   4516  CB  CYS A 291      64.136 104.103  50.340  1.00  0.00           C  
ATOM   4517  SG  CYS A 291      62.511 104.239  49.541  1.00  0.00           S  
ATOM   4518  HN  CYS A 291      66.872 103.719  50.841  1.00  0.00           H  
ATOM   4519  HA  CYS A 291      64.678 102.424  49.229  1.00  0.00           H  
ATOM   4520  HB1 CYS A 291      63.983 103.560  51.297  1.00  0.00           H  
ATOM   4521  HB2 CYS A 291      64.591 105.086  50.612  1.00  0.00           H  
ATOM   4522  HG1 CYS A 291      63.082 104.408  48.354  1.00  0.00           H  
ATOM   4523  N   ILE A 292      67.013 104.249  48.204  1.00  0.00           N  
ATOM   4524  CA  ILE A 292      67.445 105.197  47.233  1.00  0.00           C  
ATOM   4525  C   ILE A 292      67.937 104.554  45.981  1.00  0.00           C  
ATOM   4526  O   ILE A 292      67.735 105.140  44.920  1.00  0.00           O  
ATOM   4527  CB  ILE A 292      68.383 106.174  47.878  1.00  0.00           C  
ATOM   4528  CG1 ILE A 292      69.017 107.144  46.859  1.00  0.00           C  
ATOM   4529  CG2 ILE A 292      69.464 105.402  48.648  1.00  0.00           C  
ATOM   4530  CD  ILE A 292      68.019 108.197  46.382  1.00  0.00           C  
ATOM   4531  HN  ILE A 292      67.714 103.989  48.869  1.00  0.00           H  
ATOM   4532  HA  ILE A 292      66.603 105.810  46.959  1.00  0.00           H  
ATOM   4533  HB  ILE A 292      67.827 106.804  48.604  1.00  0.00           H  
ATOM   4534 1HG1 ILE A 292      69.827 107.741  47.341  1.00  0.00           H  
ATOM   4535 2HG1 ILE A 292      69.516 106.674  45.996  1.00  0.00           H  
ATOM   4536 1HG2 ILE A 292      68.988 105.172  49.631  1.00  0.00           H  
ATOM   4537 2HG2 ILE A 292      70.448 105.903  48.761  1.00  0.00           H  
ATOM   4538 3HG2 ILE A 292      69.680 104.405  48.211  1.00  0.00           H  
ATOM   4539  HD1 ILE A 292      67.512 108.749  47.201  1.00  0.00           H  
ATOM   4540  HD2 ILE A 292      68.512 108.904  45.686  1.00  0.00           H  
ATOM   4541  HD3 ILE A 292      67.220 107.698  45.793  1.00  0.00           H  
ATOM   4542  N   ASN A 293      68.367 103.282  46.048  1.00  0.00           N  
ATOM   4543  CA  ASN A 293      68.873 102.519  44.955  1.00  0.00           C  
ATOM   4544  C   ASN A 293      67.956 102.261  43.813  1.00  0.00           C  
ATOM   4545  O   ASN A 293      68.250 102.609  42.666  1.00  0.00           O  
ATOM   4546  CB  ASN A 293      69.235 101.145  45.568  1.00  0.00           C  
ATOM   4547  CG  ASN A 293      69.846 100.069  44.689  1.00  0.00           C  
ATOM   4548  ND2 ASN A 293      70.283  98.962  45.326  1.00  0.00           N  
ATOM   4549  OD1 ASN A 293      70.084 100.328  43.504  1.00  0.00           O  
ATOM   4550  HN  ASN A 293      68.370 102.822  46.936  1.00  0.00           H  
ATOM   4551  HA  ASN A 293      69.744 102.987  44.536  1.00  0.00           H  
ATOM   4552  HB1 ASN A 293      68.341 100.713  46.077  1.00  0.00           H  
ATOM   4553  HB2 ASN A 293      70.052 101.271  46.305  1.00  0.00           H  
ATOM   4554 1HD2 ASN A 293      70.326  99.025  46.324  1.00  0.00           H  
ATOM   4555 2HD2 ASN A 293      70.636  98.206  44.768  1.00  0.00           H  
ATOM   4556  N   PRO A 294      66.810 101.673  43.993  1.00  0.00           N  
ATOM   4557  CA  PRO A 294      65.597 102.272  44.493  1.00  0.00           C  
ATOM   4558  C   PRO A 294      64.987 103.220  43.510  1.00  0.00           C  
ATOM   4559  O   PRO A 294      64.397 102.891  42.486  1.00  0.00           O  
ATOM   4560  CB  PRO A 294      64.756 101.023  44.716  1.00  0.00           C  
ATOM   4561  CG  PRO A 294      65.015 100.138  43.492  1.00  0.00           C  
ATOM   4562  CD  PRO A 294      66.377 100.673  43.035  1.00  0.00           C  
ATOM   4563  HA  PRO A 294      65.779 102.841  45.393  1.00  0.00           H  
ATOM   4564  HB1 PRO A 294      63.673 101.210  44.855  1.00  0.00           H  
ATOM   4565  HB2 PRO A 294      65.145 100.552  45.643  1.00  0.00           H  
ATOM   4566  HG1 PRO A 294      64.167 100.356  42.803  1.00  0.00           H  
ATOM   4567  HG2 PRO A 294      64.998  99.050  43.733  1.00  0.00           H  
ATOM   4568  HD1 PRO A 294      67.072  99.815  42.889  1.00  0.00           H  
ATOM   4569  HD2 PRO A 294      66.228 101.115  42.030  1.00  0.00           H  
ATOM   4570  N   ILE A 295      65.132 104.513  43.846  1.00  0.00           N  
ATOM   4571  CA  ILE A 295      64.460 105.501  43.066  1.00  0.00           C  
ATOM   4572  C   ILE A 295      65.262 105.831  41.858  1.00  0.00           C  
ATOM   4573  O   ILE A 295      64.768 106.310  40.827  1.00  0.00           O  
ATOM   4574  CB  ILE A 295      64.063 106.635  43.962  1.00  0.00           C  
ATOM   4575  CG1 ILE A 295      62.619 106.364  44.416  1.00  0.00           C  
ATOM   4576  CG2 ILE A 295      64.225 108.066  43.401  1.00  0.00           C  
ATOM   4577  CD  ILE A 295      62.112 107.373  45.461  1.00  0.00           C  
ATOM   4578  HN  ILE A 295      65.691 104.828  44.611  1.00  0.00           H  
ATOM   4579  HA  ILE A 295      63.540 105.081  42.681  1.00  0.00           H  
ATOM   4580  HB  ILE A 295      64.694 106.699  44.871  1.00  0.00           H  
ATOM   4581 1HG1 ILE A 295      62.572 105.363  44.896  1.00  0.00           H  
ATOM   4582 2HG1 ILE A 295      61.929 106.356  43.549  1.00  0.00           H  
ATOM   4583 1HG2 ILE A 295      63.570 108.152  42.514  1.00  0.00           H  
ATOM   4584 2HG2 ILE A 295      63.950 108.801  44.187  1.00  0.00           H  
ATOM   4585 3HG2 ILE A 295      65.269 108.275  43.097  1.00  0.00           H  
ATOM   4586  HD1 ILE A 295      62.732 107.419  46.372  1.00  0.00           H  
ATOM   4587  HD2 ILE A 295      62.094 108.398  45.036  1.00  0.00           H  
ATOM   4588  HD3 ILE A 295      61.073 107.135  45.758  1.00  0.00           H  
ATOM   4589  N   ILE A 296      66.593 105.667  41.908  1.00  0.00           N  
ATOM   4590  CA  ILE A 296      67.441 106.334  40.964  1.00  0.00           C  
ATOM   4591  C   ILE A 296      67.443 105.881  39.547  1.00  0.00           C  
ATOM   4592  O   ILE A 296      67.469 106.672  38.601  1.00  0.00           O  
ATOM   4593  CB  ILE A 296      68.814 106.486  41.561  1.00  0.00           C  
ATOM   4594  CG1 ILE A 296      69.637 107.653  40.983  1.00  0.00           C  
ATOM   4595  CG2 ILE A 296      69.604 105.167  41.630  1.00  0.00           C  
ATOM   4596  CD  ILE A 296      69.101 109.031  41.330  1.00  0.00           C  
ATOM   4597  HN  ILE A 296      67.030 105.100  42.598  1.00  0.00           H  
ATOM   4598  HA  ILE A 296      67.007 107.320  40.878  1.00  0.00           H  
ATOM   4599  HB  ILE A 296      68.683 106.739  42.640  1.00  0.00           H  
ATOM   4600 1HG1 ILE A 296      70.621 107.513  41.475  1.00  0.00           H  
ATOM   4601 2HG1 ILE A 296      69.745 107.553  39.876  1.00  0.00           H  
ATOM   4602 1HG2 ILE A 296      70.711 105.293  41.549  1.00  0.00           H  
ATOM   4603 2HG2 ILE A 296      69.440 104.644  42.598  1.00  0.00           H  
ATOM   4604 3HG2 ILE A 296      69.353 104.463  40.818  1.00  0.00           H  
ATOM   4605  HD1 ILE A 296      69.816 109.809  40.983  1.00  0.00           H  
ATOM   4606  HD2 ILE A 296      68.066 109.159  40.945  1.00  0.00           H  
ATOM   4607  HD3 ILE A 296      69.054 109.153  42.442  1.00  0.00           H  
ATOM   4608  N   TYR A 297      67.344 104.559  39.300  1.00  0.00           N  
ATOM   4609  CA  TYR A 297      67.331 104.077  37.957  1.00  0.00           C  
ATOM   4610  C   TYR A 297      65.971 104.190  37.350  1.00  0.00           C  
ATOM   4611  O   TYR A 297      65.783 104.250  36.134  1.00  0.00           O  
ATOM   4612  CB  TYR A 297      67.879 102.649  37.835  1.00  0.00           C  
ATOM   4613  CG  TYR A 297      69.131 102.522  38.634  1.00  0.00           C  
ATOM   4614  CD1 TYR A 297      70.203 103.367  38.432  1.00  0.00           C  
ATOM   4615  CD2 TYR A 297      69.237 101.582  39.619  1.00  0.00           C  
ATOM   4616  CE1 TYR A 297      71.269 103.376  39.286  1.00  0.00           C  
ATOM   4617  CE2 TYR A 297      70.350 101.533  40.434  1.00  0.00           C  
ATOM   4618  CZ  TYR A 297      71.368 102.457  40.312  1.00  0.00           C  
ATOM   4619  OH  TYR A 297      72.387 102.343  41.280  1.00  0.00           O  
ATOM   4620  HN  TYR A 297      67.357 103.935  40.068  1.00  0.00           H  
ATOM   4621  HA  TYR A 297      67.965 104.721  37.365  1.00  0.00           H  
ATOM   4622  HB1 TYR A 297      68.110 102.385  36.777  1.00  0.00           H  
ATOM   4623  HB2 TYR A 297      67.108 101.899  38.126  1.00  0.00           H  
ATOM   4624  HD1 TYR A 297      70.165 104.086  37.617  1.00  0.00           H  
ATOM   4625  HD2 TYR A 297      68.386 100.954  39.818  1.00  0.00           H  
ATOM   4626  HE1 TYR A 297      72.092 104.049  39.108  1.00  0.00           H  
ATOM   4627  HE2 TYR A 297      70.270 100.869  41.274  1.00  0.00           H  
ATOM   4628  HH  TYR A 297      71.987 101.801  41.958  1.00  0.00           H  
ATOM   4629  N   ALA A 298      64.957 104.237  38.236  1.00  0.00           N  
ATOM   4630  CA  ALA A 298      63.588 104.525  37.938  1.00  0.00           C  
ATOM   4631  C   ALA A 298      63.474 105.909  37.425  1.00  0.00           C  
ATOM   4632  O   ALA A 298      62.651 106.160  36.539  1.00  0.00           O  
ATOM   4633  CB  ALA A 298      62.664 104.319  39.147  1.00  0.00           C  
ATOM   4634  HN  ALA A 298      65.146 104.085  39.198  1.00  0.00           H  
ATOM   4635  HA  ALA A 298      63.238 103.788  37.226  1.00  0.00           H  
ATOM   4636  HB1 ALA A 298      63.136 104.653  40.099  1.00  0.00           H  
ATOM   4637  HB2 ALA A 298      61.696 104.838  39.000  1.00  0.00           H  
ATOM   4638  HB3 ALA A 298      62.453 103.231  39.265  1.00  0.00           H  
ATOM   4639  N   PHE A 299      64.207 106.905  37.954  1.00  0.00           N  
ATOM   4640  CA  PHE A 299      64.123 108.293  37.618  1.00  0.00           C  
ATOM   4641  C   PHE A 299      64.943 108.685  36.433  1.00  0.00           C  
ATOM   4642  O   PHE A 299      64.427 109.146  35.428  1.00  0.00           O  
ATOM   4643  CB  PHE A 299      64.637 109.008  38.881  1.00  0.00           C  
ATOM   4644  CG  PHE A 299      63.622 109.953  39.431  1.00  0.00           C  
ATOM   4645  CD1 PHE A 299      62.835 109.545  40.482  1.00  0.00           C  
ATOM   4646  CD2 PHE A 299      63.593 111.261  39.026  1.00  0.00           C  
ATOM   4647  CE1 PHE A 299      62.119 110.466  41.210  1.00  0.00           C  
ATOM   4648  CE2 PHE A 299      62.874 112.195  39.753  1.00  0.00           C  
ATOM   4649  CZ  PHE A 299      62.165 111.794  40.857  1.00  0.00           C  
ATOM   4650  HN  PHE A 299      64.772 106.575  38.716  1.00  0.00           H  
ATOM   4651  HA  PHE A 299      63.102 108.508  37.356  1.00  0.00           H  
ATOM   4652  HB1 PHE A 299      65.536 109.634  38.719  1.00  0.00           H  
ATOM   4653  HB2 PHE A 299      64.964 108.282  39.651  1.00  0.00           H  
ATOM   4654  HD1 PHE A 299      62.844 108.510  40.799  1.00  0.00           H  
ATOM   4655  HD2 PHE A 299      64.035 111.640  38.115  1.00  0.00           H  
ATOM   4656  HE1 PHE A 299      61.540 110.153  42.066  1.00  0.00           H  
ATOM   4657  HE2 PHE A 299      62.961 113.214  39.419  1.00  0.00           H  
ATOM   4658  HZ  PHE A 299      61.450 112.474  41.281  1.00  0.00           H  
ATOM   4659  N   VAL A 300      66.269 108.579  36.632  1.00  0.00           N  
ATOM   4660  CA  VAL A 300      67.252 109.121  35.745  1.00  0.00           C  
ATOM   4661  C   VAL A 300      67.895 108.013  34.966  1.00  0.00           C  
ATOM   4662  O   VAL A 300      68.677 108.275  34.056  1.00  0.00           O  
ATOM   4663  CB  VAL A 300      68.207 110.086  36.389  1.00  0.00           C  
ATOM   4664  CG1 VAL A 300      67.390 111.364  36.615  1.00  0.00           C  
ATOM   4665  CG2 VAL A 300      68.759 109.477  37.684  1.00  0.00           C  
ATOM   4666  HN  VAL A 300      66.638 108.104  37.431  1.00  0.00           H  
ATOM   4667  HA  VAL A 300      66.747 109.697  34.980  1.00  0.00           H  
ATOM   4668  HB  VAL A 300      69.033 110.384  35.704  1.00  0.00           H  
ATOM   4669 1HG1 VAL A 300      68.006 112.202  37.005  1.00  0.00           H  
ATOM   4670 2HG1 VAL A 300      66.952 111.684  35.654  1.00  0.00           H  
ATOM   4671 3HG1 VAL A 300      66.562 111.190  37.331  1.00  0.00           H  
ATOM   4672 1HG2 VAL A 300      67.991 109.431  38.498  1.00  0.00           H  
ATOM   4673 2HG2 VAL A 300      69.163 108.458  37.554  1.00  0.00           H  
ATOM   4674 3HG2 VAL A 300      69.563 110.146  38.062  1.00  0.00           H  
ATOM   4675  N   GLY A 301      67.560 106.737  35.219  1.00  0.00           N  
ATOM   4676  CA  GLY A 301      67.887 105.660  34.344  1.00  0.00           C  
ATOM   4677  C   GLY A 301      67.079 105.655  33.094  1.00  0.00           C  
ATOM   4678  O   GLY A 301      65.867 105.455  33.201  1.00  0.00           O  
ATOM   4679  HN  GLY A 301      66.931 106.486  35.943  1.00  0.00           H  
ATOM   4680  HA1 GLY A 301      68.928 105.752  34.039  1.00  0.00           H  
ATOM   4681  HA2 GLY A 301      67.679 104.724  34.832  1.00  0.00           H  
ATOM   4682  N   GLU A 302      67.647 105.895  31.901  1.00  0.00           N  
ATOM   4683  CA  GLU A 302      66.892 105.861  30.691  1.00  0.00           C  
ATOM   4684  C   GLU A 302      66.108 104.643  30.312  1.00  0.00           C  
ATOM   4685  O   GLU A 302      64.920 104.710  30.015  1.00  0.00           O  
ATOM   4686  CB  GLU A 302      67.838 106.227  29.537  1.00  0.00           C  
ATOM   4687  CG  GLU A 302      67.771 107.713  29.213  1.00  0.00           C  
ATOM   4688  CD  GLU A 302      67.862 107.929  27.711  1.00  0.00           C  
ATOM   4689  OE1 GLU A 302      68.823 107.467  27.040  1.00  0.00           O  
ATOM   4690  OE2 GLU A 302      67.112 108.796  27.188  1.00  0.00           O1-
ATOM   4691  HN  GLU A 302      68.626 106.080  31.836  1.00  0.00           H  
ATOM   4692  HA  GLU A 302      66.108 106.604  30.702  1.00  0.00           H  
ATOM   4693  HB1 GLU A 302      68.883 105.936  29.793  1.00  0.00           H  
ATOM   4694  HB2 GLU A 302      67.546 105.633  28.640  1.00  0.00           H  
ATOM   4695  HG1 GLU A 302      66.781 108.113  29.539  1.00  0.00           H  
ATOM   4696  HG2 GLU A 302      68.515 108.313  29.781  1.00  0.00           H  
ATOM   4697  N   GLU A 303      66.781 103.478  30.351  1.00  0.00           N  
ATOM   4698  CA  GLU A 303      66.247 102.204  30.016  1.00  0.00           C  
ATOM   4699  C   GLU A 303      65.490 101.649  31.177  1.00  0.00           C  
ATOM   4700  O   GLU A 303      64.326 101.258  31.041  1.00  0.00           O  
ATOM   4701  CB  GLU A 303      67.360 101.262  29.507  1.00  0.00           C  
ATOM   4702  CG  GLU A 303      66.949  99.800  29.326  1.00  0.00           C  
ATOM   4703  CD  GLU A 303      67.735  99.107  28.214  1.00  0.00           C  
ATOM   4704  OE1 GLU A 303      68.643  99.772  27.647  1.00  0.00           O  
ATOM   4705  OE2 GLU A 303      67.445  97.939  27.871  1.00  0.00           O1-
ATOM   4706  HN  GLU A 303      67.754 103.487  30.569  1.00  0.00           H  
ATOM   4707  HA  GLU A 303      65.569 102.324  29.188  1.00  0.00           H  
ATOM   4708  HB1 GLU A 303      68.232 101.289  30.196  1.00  0.00           H  
ATOM   4709  HB2 GLU A 303      67.632 101.805  28.570  1.00  0.00           H  
ATOM   4710  HG1 GLU A 303      65.868  99.771  29.078  1.00  0.00           H  
ATOM   4711  HG2 GLU A 303      67.048  99.189  30.248  1.00  0.00           H  
ATOM   4712  N   PHE A 304      65.969 101.732  32.428  1.00  0.00           N  
ATOM   4713  CA  PHE A 304      65.293 101.248  33.607  1.00  0.00           C  
ATOM   4714  C   PHE A 304      63.929 101.770  33.885  1.00  0.00           C  
ATOM   4715  O   PHE A 304      63.047 101.007  34.277  1.00  0.00           O  
ATOM   4716  CB  PHE A 304      66.225 101.432  34.813  1.00  0.00           C  
ATOM   4717  CG  PHE A 304      66.809 100.171  35.338  1.00  0.00           C  
ATOM   4718  CD1 PHE A 304      68.100  99.708  35.284  1.00  0.00           C  
ATOM   4719  CD2 PHE A 304      65.862  99.421  35.987  1.00  0.00           C  
ATOM   4720  CE1 PHE A 304      68.435  98.483  35.807  1.00  0.00           C  
ATOM   4721  CE2 PHE A 304      66.188  98.268  36.667  1.00  0.00           C  
ATOM   4722  CZ  PHE A 304      67.472  97.799  36.503  1.00  0.00           C  
ATOM   4723  HN  PHE A 304      66.932 101.937  32.542  1.00  0.00           H  
ATOM   4724  HA  PHE A 304      65.179 100.200  33.401  1.00  0.00           H  
ATOM   4725  HB1 PHE A 304      67.031 102.174  34.640  1.00  0.00           H  
ATOM   4726  HB2 PHE A 304      65.628 101.862  35.636  1.00  0.00           H  
ATOM   4727  HD1 PHE A 304      68.854 100.313  34.783  1.00  0.00           H  
ATOM   4728  HD2 PHE A 304      64.828  99.734  35.960  1.00  0.00           H  
ATOM   4729  HE1 PHE A 304      69.419  98.064  35.685  1.00  0.00           H  
ATOM   4730  HE2 PHE A 304      65.462  97.649  37.185  1.00  0.00           H  
ATOM   4731  HZ  PHE A 304      67.789  96.871  36.945  1.00  0.00           H  
ATOM   4732  N   ARG A 305      63.611 103.058  33.666  1.00  0.00           N  
ATOM   4733  CA  ARG A 305      62.275 103.534  33.896  1.00  0.00           C  
ATOM   4734  C   ARG A 305      61.257 102.953  32.976  1.00  0.00           C  
ATOM   4735  O   ARG A 305      60.147 102.528  33.303  1.00  0.00           O  
ATOM   4736  CB  ARG A 305      62.403 105.063  33.944  1.00  0.00           C  
ATOM   4737  CG  ARG A 305      62.530 105.865  32.647  1.00  0.00           C  
ATOM   4738  CD  ARG A 305      62.947 107.288  33.012  1.00  0.00           C  
ATOM   4739  NE  ARG A 305      63.293 108.004  31.752  1.00  0.00           N  
ATOM   4740  CZ  ARG A 305      64.037 109.146  31.706  1.00  0.00           C  
ATOM   4741  NH1 ARG A 305      64.528 109.840  32.783  1.00  0.00           N1+
ATOM   4742  NH2 ARG A 305      64.352 109.662  30.485  1.00  0.00           N  
ATOM   4743  HN  ARG A 305      64.290 103.720  33.350  1.00  0.00           H  
ATOM   4744  HA  ARG A 305      61.997 103.277  34.904  1.00  0.00           H  
ATOM   4745  HB1 ARG A 305      61.584 105.510  34.543  1.00  0.00           H  
ATOM   4746  HB2 ARG A 305      63.310 105.224  34.559  1.00  0.00           H  
ATOM   4747  HG1 ARG A 305      61.538 105.900  32.135  1.00  0.00           H  
ATOM   4748  HG2 ARG A 305      63.283 105.294  32.062  1.00  0.00           H  
ATOM   4749  HD1 ARG A 305      63.873 107.294  33.626  1.00  0.00           H  
ATOM   4750  HD2 ARG A 305      62.131 107.779  33.598  1.00  0.00           H  
ATOM   4751  HE  ARG A 305      63.006 107.680  30.855  1.00  0.00           H  
ATOM   4752 1HH1 ARG A 305      64.846 110.750  32.538  1.00  0.00           H  
ATOM   4753 2HH1 ARG A 305      64.469 109.447  33.701  1.00  0.00           H  
ATOM   4754 1HH2 ARG A 305      64.088 109.143  29.671  1.00  0.00           H  
ATOM   4755 2HH2 ARG A 305      65.030 110.385  30.365  1.00  0.00           H  
ATOM   4756  N   ASN A 306      61.675 102.792  31.705  1.00  0.00           N  
ATOM   4757  CA  ASN A 306      60.815 102.222  30.713  1.00  0.00           C  
ATOM   4758  C   ASN A 306      60.770 100.754  30.904  1.00  0.00           C  
ATOM   4759  O   ASN A 306      59.821 100.019  30.616  1.00  0.00           O  
ATOM   4760  CB  ASN A 306      61.376 102.722  29.372  1.00  0.00           C  
ATOM   4761  CG  ASN A 306      60.544 102.264  28.187  1.00  0.00           C  
ATOM   4762  ND2 ASN A 306      59.218 102.011  28.338  1.00  0.00           N  
ATOM   4763  OD1 ASN A 306      61.074 102.101  27.088  1.00  0.00           O  
ATOM   4764  HN  ASN A 306      62.610 103.030  31.468  1.00  0.00           H  
ATOM   4765  HA  ASN A 306      59.807 102.585  30.841  1.00  0.00           H  
ATOM   4766  HB1 ASN A 306      61.319 103.832  29.326  1.00  0.00           H  
ATOM   4767  HB2 ASN A 306      62.455 102.449  29.280  1.00  0.00           H  
ATOM   4768 1HD2 ASN A 306      58.722 101.531  27.620  1.00  0.00           H  
ATOM   4769 2HD2 ASN A 306      58.893 101.797  29.265  1.00  0.00           H  
ATOM   4770  N   TYR A 307      61.829 100.202  31.519  1.00  0.00           N  
ATOM   4771  CA  TYR A 307      61.961  98.819  31.840  1.00  0.00           C  
ATOM   4772  C   TYR A 307      60.889  98.323  32.752  1.00  0.00           C  
ATOM   4773  O   TYR A 307      60.343  97.252  32.464  1.00  0.00           O  
ATOM   4774  CB  TYR A 307      63.364  98.371  32.269  1.00  0.00           C  
ATOM   4775  CG  TYR A 307      63.679  97.118  31.518  1.00  0.00           C  
ATOM   4776  CD1 TYR A 307      64.502  97.081  30.425  1.00  0.00           C  
ATOM   4777  CD2 TYR A 307      62.948  95.983  31.784  1.00  0.00           C  
ATOM   4778  CE1 TYR A 307      64.552  95.994  29.586  1.00  0.00           C  
ATOM   4779  CE2 TYR A 307      62.925  94.894  30.940  1.00  0.00           C  
ATOM   4780  CZ  TYR A 307      63.734  94.911  29.823  1.00  0.00           C  
ATOM   4781  OH  TYR A 307      63.601  93.878  28.883  1.00  0.00           O  
ATOM   4782  HN  TYR A 307      62.575 100.848  31.682  1.00  0.00           H  
ATOM   4783  HA  TYR A 307      61.781  98.348  30.885  1.00  0.00           H  
ATOM   4784  HB1 TYR A 307      64.069  99.120  31.823  1.00  0.00           H  
ATOM   4785  HB2 TYR A 307      63.578  98.290  33.353  1.00  0.00           H  
ATOM   4786  HD1 TYR A 307      65.020  97.992  30.154  1.00  0.00           H  
ATOM   4787  HD2 TYR A 307      62.250  95.991  32.607  1.00  0.00           H  
ATOM   4788  HE1 TYR A 307      65.068  96.025  28.633  1.00  0.00           H  
ATOM   4789  HE2 TYR A 307      62.187  94.113  31.059  1.00  0.00           H  
ATOM   4790  HH  TYR A 307      64.003  93.121  29.307  1.00  0.00           H  
ATOM   4791  N   LEU A 308      60.567  99.020  33.856  1.00  0.00           N  
ATOM   4792  CA  LEU A 308      59.496  98.459  34.620  1.00  0.00           C  
ATOM   4793  C   LEU A 308      58.173  98.468  33.947  1.00  0.00           C  
ATOM   4794  O   LEU A 308      57.372  97.549  34.061  1.00  0.00           O  
ATOM   4795  CB  LEU A 308      59.341  99.066  36.028  1.00  0.00           C  
ATOM   4796  CG  LEU A 308      58.310  98.392  36.939  1.00  0.00           C  
ATOM   4797  CD1 LEU A 308      58.565  98.954  38.346  1.00  0.00           C  
ATOM   4798  CD2 LEU A 308      58.397  96.856  37.064  1.00  0.00           C  
ATOM   4799  HN  LEU A 308      60.991  99.881  34.118  1.00  0.00           H  
ATOM   4800  HA  LEU A 308      59.724  97.425  34.807  1.00  0.00           H  
ATOM   4801  HB1 LEU A 308      59.092 100.142  35.870  1.00  0.00           H  
ATOM   4802  HB2 LEU A 308      60.331  98.919  36.489  1.00  0.00           H  
ATOM   4803  HG  LEU A 308      57.263  98.661  36.685  1.00  0.00           H  
ATOM   4804 1HD1 LEU A 308      58.584 100.070  38.343  1.00  0.00           H  
ATOM   4805 2HD1 LEU A 308      57.713  98.708  39.028  1.00  0.00           H  
ATOM   4806 3HD1 LEU A 308      59.491  98.521  38.772  1.00  0.00           H  
ATOM   4807 1HD2 LEU A 308      58.059  96.379  36.120  1.00  0.00           H  
ATOM   4808 2HD2 LEU A 308      59.416  96.540  37.373  1.00  0.00           H  
ATOM   4809 3HD2 LEU A 308      57.707  96.650  37.921  1.00  0.00           H  
ATOM   4810  N   LEU A 309      57.923  99.508  33.126  1.00  0.00           N  
ATOM   4811  CA  LEU A 309      56.679  99.453  32.430  1.00  0.00           C  
ATOM   4812  C   LEU A 309      56.574  98.573  31.236  1.00  0.00           C  
ATOM   4813  O   LEU A 309      55.487  98.151  30.844  1.00  0.00           O  
ATOM   4814  CB  LEU A 309      56.169 100.887  32.218  1.00  0.00           C  
ATOM   4815  CG  LEU A 309      55.849 101.632  33.528  1.00  0.00           C  
ATOM   4816  CD1 LEU A 309      55.169 102.958  33.126  1.00  0.00           C  
ATOM   4817  CD2 LEU A 309      54.950 100.898  34.533  1.00  0.00           C  
ATOM   4818  HN  LEU A 309      58.592 100.248  33.097  1.00  0.00           H  
ATOM   4819  HA  LEU A 309      55.998  99.008  33.135  1.00  0.00           H  
ATOM   4820  HB1 LEU A 309      55.196 100.765  31.685  1.00  0.00           H  
ATOM   4821  HB2 LEU A 309      56.876 101.428  31.556  1.00  0.00           H  
ATOM   4822  HG  LEU A 309      56.817 101.860  34.034  1.00  0.00           H  
ATOM   4823 1HD1 LEU A 309      55.875 103.514  32.484  1.00  0.00           H  
ATOM   4824 2HD1 LEU A 309      54.232 102.707  32.590  1.00  0.00           H  
ATOM   4825 3HD1 LEU A 309      54.906 103.557  34.021  1.00  0.00           H  
ATOM   4826 1HD2 LEU A 309      54.697 101.590  35.370  1.00  0.00           H  
ATOM   4827 2HD2 LEU A 309      55.403  99.979  34.965  1.00  0.00           H  
ATOM   4828 3HD2 LEU A 309      54.003 100.668  34.006  1.00  0.00           H  
ATOM   4829  N   VAL A 310      57.704  98.189  30.615  1.00  0.00           N  
ATOM   4830  CA  VAL A 310      57.614  97.150  29.633  1.00  0.00           C  
ATOM   4831  C   VAL A 310      57.672  95.818  30.297  1.00  0.00           C  
ATOM   4832  O   VAL A 310      57.238  94.830  29.712  1.00  0.00           O  
ATOM   4833  CB  VAL A 310      58.651  97.227  28.543  1.00  0.00           C  
ATOM   4834  CG1 VAL A 310      58.508  98.613  27.891  1.00  0.00           C  
ATOM   4835  CG2 VAL A 310      60.048  96.969  29.118  1.00  0.00           C  
ATOM   4836  HN  VAL A 310      58.607  98.578  30.752  1.00  0.00           H  
ATOM   4837  HA  VAL A 310      56.661  97.268  29.131  1.00  0.00           H  
ATOM   4838  HB  VAL A 310      58.403  96.509  27.730  1.00  0.00           H  
ATOM   4839 1HG1 VAL A 310      57.442  98.850  27.672  1.00  0.00           H  
ATOM   4840 2HG1 VAL A 310      58.845  99.424  28.568  1.00  0.00           H  
ATOM   4841 3HG1 VAL A 310      59.098  98.742  26.955  1.00  0.00           H  
ATOM   4842 1HG2 VAL A 310      60.136  95.893  29.401  1.00  0.00           H  
ATOM   4843 2HG2 VAL A 310      60.879  97.165  28.400  1.00  0.00           H  
ATOM   4844 3HG2 VAL A 310      60.108  97.648  29.989  1.00  0.00           H  
ATOM   4845  N   PHE A 311      58.122  95.742  31.553  1.00  0.00           N  
ATOM   4846  CA  PHE A 311      57.995  94.557  32.355  1.00  0.00           C  
ATOM   4847  C   PHE A 311      56.613  94.381  32.876  1.00  0.00           C  
ATOM   4848  O   PHE A 311      56.172  93.289  33.236  1.00  0.00           O  
ATOM   4849  CB  PHE A 311      59.025  94.601  33.493  1.00  0.00           C  
ATOM   4850  CG  PHE A 311      59.198  93.281  34.168  1.00  0.00           C  
ATOM   4851  CD1 PHE A 311      59.491  93.177  35.509  1.00  0.00           C  
ATOM   4852  CD2 PHE A 311      59.224  92.153  33.393  1.00  0.00           C  
ATOM   4853  CE1 PHE A 311      59.818  91.975  36.073  1.00  0.00           C  
ATOM   4854  CE2 PHE A 311      59.553  90.936  33.937  1.00  0.00           C  
ATOM   4855  CZ  PHE A 311      59.853  90.843  35.276  1.00  0.00           C  
ATOM   4856  HN  PHE A 311      58.531  96.509  32.047  1.00  0.00           H  
ATOM   4857  HA  PHE A 311      58.129  93.744  31.659  1.00  0.00           H  
ATOM   4858  HB1 PHE A 311      60.017  94.811  33.042  1.00  0.00           H  
ATOM   4859  HB2 PHE A 311      58.751  95.377  34.243  1.00  0.00           H  
ATOM   4860  HD1 PHE A 311      59.387  94.082  36.086  1.00  0.00           H  
ATOM   4861  HD2 PHE A 311      59.030  92.226  32.337  1.00  0.00           H  
ATOM   4862  HE1 PHE A 311      60.124  91.948  37.106  1.00  0.00           H  
ATOM   4863  HE2 PHE A 311      59.590  90.039  33.325  1.00  0.00           H  
ATOM   4864  HZ  PHE A 311      60.225  89.911  35.656  1.00  0.00           H  
ATOM   4865  N   PHE A 312      55.808  95.465  32.905  1.00  0.00           N  
ATOM   4866  CA  PHE A 312      54.436  95.370  33.279  1.00  0.00           C  
ATOM   4867  C   PHE A 312      53.555  95.191  32.088  1.00  0.00           C  
ATOM   4868  O   PHE A 312      52.589  94.431  32.075  1.00  0.00           O  
ATOM   4869  CB  PHE A 312      54.115  96.690  34.005  1.00  0.00           C  
ATOM   4870  CG  PHE A 312      52.793  96.825  34.671  1.00  0.00           C  
ATOM   4871  CD1 PHE A 312      52.396  98.081  35.074  1.00  0.00           C  
ATOM   4872  CD2 PHE A 312      51.938  95.794  34.948  1.00  0.00           C  
ATOM   4873  CE1 PHE A 312      51.192  98.293  35.704  1.00  0.00           C  
ATOM   4874  CE2 PHE A 312      50.747  95.986  35.618  1.00  0.00           C  
ATOM   4875  CZ  PHE A 312      50.330  97.252  35.964  1.00  0.00           C  
ATOM   4876  HN  PHE A 312      56.210  96.371  32.776  1.00  0.00           H  
ATOM   4877  HA  PHE A 312      54.302  94.571  33.994  1.00  0.00           H  
ATOM   4878  HB1 PHE A 312      54.330  97.539  33.322  1.00  0.00           H  
ATOM   4879  HB2 PHE A 312      54.913  96.726  34.781  1.00  0.00           H  
ATOM   4880  HD1 PHE A 312      53.007  98.963  34.939  1.00  0.00           H  
ATOM   4881  HD2 PHE A 312      52.174  94.780  34.670  1.00  0.00           H  
ATOM   4882  HE1 PHE A 312      50.920  99.308  35.955  1.00  0.00           H  
ATOM   4883  HE2 PHE A 312      50.116  95.158  35.903  1.00  0.00           H  
ATOM   4884  HZ  PHE A 312      49.359  97.430  36.404  1.00  0.00           H  
ATOM   4885  N   GLN A 313      53.883  95.779  30.932  1.00  0.00           N  
ATOM   4886  CA  GLN A 313      53.209  95.441  29.715  1.00  0.00           C  
ATOM   4887  C   GLN A 313      54.104  95.619  28.499  1.00  0.00           C  
ATOM   4888  CB  GLN A 313      51.931  96.261  29.472  1.00  0.00           C  
ATOM   4889  CG  GLN A 313      51.076  95.592  28.384  1.00  0.00           C  
ATOM   4890  CD  GLN A 313      51.422  95.834  26.930  1.00  0.00           C  
ATOM   4891  NE2 GLN A 313      52.139  94.934  26.189  1.00  0.00           N  
ATOM   4892  OE1 GLN A 313      50.988  96.846  26.388  1.00  0.00           O  
ATOM   4893  OT1 GLN A 313      54.421  94.568  27.866  1.00  0.00           O  
ATOM   4894  OT2 GLN A 313      54.388  96.751  28.031  1.00  0.00           O  
ATOM   4895  HN  GLN A 313      54.670  96.389  30.881  1.00  0.00           H  
ATOM   4896  HA  GLN A 313      52.944  94.399  29.813  1.00  0.00           H  
ATOM   4897  HB1 GLN A 313      51.287  96.125  30.361  1.00  0.00           H  
ATOM   4898  HB2 GLN A 313      52.123  97.328  29.236  1.00  0.00           H  
ATOM   4899  HG1 GLN A 313      50.043  95.969  28.584  1.00  0.00           H  
ATOM   4900  HG2 GLN A 313      51.078  94.499  28.574  1.00  0.00           H  
ATOM   4901 1HE2 GLN A 313      52.213  94.999  25.192  1.00  0.00           H  
ATOM   4902 2HE2 GLN A 313      52.732  94.360  26.755  1.00  0.00           H  
ATOM   4903  N   PRO B  27      52.524  83.811  68.787  1.00  0.00           N  
ATOM   4904  CA  PRO B  27      51.166  83.257  69.042  1.00  0.00           C  
ATOM   4905  C   PRO B  27      51.134  82.988  70.504  1.00  0.00           C  
ATOM   4906  O   PRO B  27      50.792  81.878  70.925  1.00  0.00           O  
ATOM   4907  CB  PRO B  27      51.220  81.969  68.225  1.00  0.00           C  
ATOM   4908  CG  PRO B  27      52.057  82.357  66.991  1.00  0.00           C  
ATOM   4909  CD  PRO B  27      53.218  83.123  67.641  1.00  0.00           C  
ATOM   4910  HN1 PRO B  27      52.426  84.804  68.652  1.00  0.00           H  
ATOM   4911  HN2 PRO B  27      53.194  83.795  69.547  1.00  0.00           H  
ATOM   4912  HA  PRO B  27      50.450  83.998  68.717  1.00  0.00           H  
ATOM   4913  HB1 PRO B  27      50.189  81.585  68.050  1.00  0.00           H  
ATOM   4914  HB2 PRO B  27      51.704  81.113  68.741  1.00  0.00           H  
ATOM   4915  HG1 PRO B  27      52.410  81.491  66.389  1.00  0.00           H  
ATOM   4916  HG2 PRO B  27      51.503  83.020  66.294  1.00  0.00           H  
ATOM   4917  HD1 PRO B  27      53.710  83.901  67.020  1.00  0.00           H  
ATOM   4918  HD2 PRO B  27      54.028  82.505  68.081  1.00  0.00           H  
ATOM   4919  N   CYS B  28      51.509  83.961  71.347  1.00  0.00           N  
ATOM   4920  CA  CYS B  28      51.268  83.814  72.745  1.00  0.00           C  
ATOM   4921  C   CYS B  28      50.436  85.006  73.060  1.00  0.00           C  
ATOM   4922  O   CYS B  28      50.640  86.075  72.483  1.00  0.00           O  
ATOM   4923  CB  CYS B  28      52.622  83.794  73.488  1.00  0.00           C  
ATOM   4924  SG  CYS B  28      52.492  83.225  75.212  1.00  0.00           S  
ATOM   4925  HN  CYS B  28      51.990  84.792  71.095  1.00  0.00           H  
ATOM   4926  HA  CYS B  28      50.708  82.947  73.058  1.00  0.00           H  
ATOM   4927  HB1 CYS B  28      53.201  83.000  72.985  1.00  0.00           H  
ATOM   4928  HB2 CYS B  28      53.162  84.765  73.413  1.00  0.00           H  
ATOM   4929  N   PHE B  29      49.410  84.904  73.919  1.00  0.00           N  
ATOM   4930  CA  PHE B  29      48.417  85.930  74.018  1.00  0.00           C  
ATOM   4931  C   PHE B  29      48.881  87.104  74.809  1.00  0.00           C  
ATOM   4932  O   PHE B  29      48.349  87.359  75.882  1.00  0.00           O  
ATOM   4933  CB  PHE B  29      47.066  85.355  74.506  1.00  0.00           C  
ATOM   4934  CG  PHE B  29      47.104  84.628  75.804  1.00  0.00           C  
ATOM   4935  CD1 PHE B  29      47.711  83.391  75.893  1.00  0.00           C  
ATOM   4936  CD2 PHE B  29      46.674  85.244  76.953  1.00  0.00           C  
ATOM   4937  CE1 PHE B  29      47.946  82.792  77.104  1.00  0.00           C  
ATOM   4938  CE2 PHE B  29      46.937  84.687  78.179  1.00  0.00           C
[truncated: 368,393 more chars]
