# Supplementary material for: Structural basis of dimerization of chemokine receptors CCR5 and CXCR4
Source: Nat Commun. 2023 Oct 13;14:6439. doi: 10.1038/s41467-023-42082-z (PMC10575954; doi:10.1038/s41467-023-42082-z)
Supplement: Supplementary file 6 — Source Data [file 41467_2023_42082_MOESM6_ESM.zip › Supplementary Figure 8/Panel A/Surface_Area_Bound.dat]

      27    0.395    0.130
      28    0.247    0.066
      29    0.333    0.099
      30    1.373    0.166
      31    0.349    0.123
      32    1.600    0.194
      33    0.293    0.075
      34    0.832    0.114
      35    0.729    0.089
      36    0.299    0.074
      37    0.080    0.030
      38    0.350    0.091
      39    0.659    0.111
      40    0.000    0.000
      41    0.095    0.051
      42    0.329    0.087
      43    0.234    0.061
      44    0.103    0.058
      45    0.175    0.056
      46    0.503    0.077
      47    0.273    0.085
      48    0.038    0.046
      49    0.547    0.097
      50    1.051    0.118
      51    0.122    0.048
      52    0.000    0.000
      53    0.721    0.153
      54    1.010    0.069
      55    0.082    0.044
      56    0.000    0.000
      57    0.230    0.062
      58    0.793    0.129
      59    0.001    0.006
      60    0.496    0.103
      61    1.210    0.123
      62    0.373    0.076
      63    0.027    0.035
      64    0.265    0.073
      65    1.899    0.148
      66    0.632    0.152
      67    1.392    0.095
      68    2.186    0.137
      69    1.353    0.206
      70    0.722    0.102
      71    0.608    0.077
      72    0.266    0.106
      73    0.390    0.099
      74    0.282    0.083
      75    0.637    0.120
      76    0.011    0.017
      77    0.346    0.092
      78    0.392    0.082
      79    0.249    0.049
      80    0.275    0.079
      81    0.002    0.007
      82    0.760    0.059
      83    0.043    0.037
      84    0.100    0.055
      85    0.418    0.114
      86    0.664    0.076
      87    0.063    0.054
      88    0.000    0.000
      89    0.726    0.127
      90    0.023    0.021
      91    0.022    0.025
      92    0.599    0.081
      93    0.590    0.118
      94    0.461    0.090
      95    0.221    0.040
      96    0.626    0.077
      97    0.285    0.083
      98    0.125    0.041
      99    1.082    0.146
     100    0.642    0.125
     101    0.357    0.116
     102    0.066    0.059
     103    1.836    0.163
     104    0.960    0.154
     105    0.447    0.060
     106    0.779    0.096
     107    1.506    0.143
     108    0.584    0.121
     109    0.012    0.017
     110    0.351    0.071
     111    0.329    0.049
     112    0.092    0.035
     113    0.152    0.078
     114    0.152    0.060
     115    0.356    0.050
     116    0.342    0.096
     117    0.019    0.029
     118    0.001    0.006
     119    0.024    0.031
     120    0.092    0.065
     121    0.015    0.020
     122    0.004    0.010
     123    0.156    0.070
     124    0.001    0.006
     125    0.625    0.106
     126    0.005    0.014
     127    0.123    0.040
     128    0.088    0.035
     129    0.162    0.076
     130    0.208    0.061
     131    0.058    0.046
     132    0.735    0.103
     133    0.000    0.000
     134    0.206    0.084
     135    0.558    0.093
     136    0.378    0.077
     137    0.094    0.075
     138    0.041    0.035
     139    0.475    0.144
     140    0.672    0.113
     141    0.211    0.080
     142    0.883    0.145
     143    1.161    0.089
     144    0.172    0.045
     145    1.050    0.187
     146    1.352    0.119
     147    0.618    0.089
     148    0.269    0.067
     149    1.081    0.097
     150    0.602    0.095
     151    0.162    0.081
     152    0.023    0.026
     153    0.791    0.074
     154    1.017    0.107
     155    0.365    0.077
     156    0.195    0.096
     157    1.118    0.135
     158    0.776    0.098
     159    0.251    0.072
     160    0.014    0.021
     161    0.676    0.160
     162    0.647    0.091
     163    0.437    0.075
     164    0.000    0.000
     165    0.592    0.069
     166    1.095    0.088
     167    0.466    0.111
     168    0.002    0.007
     169    0.866    0.106
     170    0.421    0.052
     171    0.000    0.000
     172    0.811    0.166
     173    1.051    0.074
     174    0.606    0.104
     175    0.011    0.019
     176    0.461    0.088
     177    0.505    0.122
     178    0.276    0.081
     179    1.636    0.141
     180    0.303    0.079
     181    1.370    0.175
     182    1.133    0.172
     183    1.559    0.124
     184    0.755    0.100
     185    0.243    0.076
     186    0.123    0.051
     187    0.306    0.075
     188    0.357    0.106
     189    0.907    0.140
     190    0.917    0.194
     191    0.766    0.155
     192    0.928    0.117
     193    1.344    0.099
     194    1.300    0.092
     195    0.324    0.066
     196    0.088    0.048
     197    0.558    0.092
     198    0.744    0.116
     199    0.054    0.052
     200    0.160    0.075
     201    1.068    0.171
     202    0.559    0.094
     203    0.160    0.076
     204    0.179    0.059
     205    0.570    0.137
     206    0.100    0.072
     207    0.024    0.020
     208    0.423    0.126
     209    0.706    0.121
     210    0.681    0.216
     211    0.023    0.029
     212    0.213    0.054
     213    1.009    0.090
     214    0.504    0.165
     215    0.105    0.041
     216    1.123    0.114
     217    0.490    0.075
     218    0.099    0.047
     219    0.855    0.279
     220    0.608    0.055
     221    0.840    0.116
     222    0.257    0.081
     223    1.493    0.074
     224    0.887    0.084
     225    1.263    0.349
     226    1.711    0.123
     227    0.815    0.136
     228    0.837    0.188
     229    0.317    0.089
     230    1.328    0.158
     231    0.417    0.060
     232    1.211    0.092
     233    1.361    0.124
     234    0.205    0.044
     235    1.638    0.092
     236    0.672    0.118
     237    0.218    0.073
     238    0.563    0.088
     239    0.651    0.065
     240    0.498    0.080
     241    0.118    0.058
     242    0.628    0.100
     243    0.174    0.051
     244    0.252    0.085
     245    0.154    0.080
     246    0.769    0.132
     247    0.025    0.023
     248    0.072    0.037
     249    0.488    0.119
     250    0.068    0.063
     251    0.020    0.029
     252    0.055    0.047
     253    0.662    0.127
     254    0.010    0.016
     255    0.050    0.038
     256    0.346    0.272
     257    0.655    0.079
     258    0.003    0.008
     259    0.101    0.052
     260    0.187    0.061
     261    0.528    0.113
     262    0.162    0.082
     263    0.077    0.055
     264    0.961    0.103
     265    0.111    0.037
     266    0.390    0.078
     267    0.837    0.139
     268    1.145    0.089
     269    1.174    0.085
     270    0.530    0.118
     271    1.609    0.099
     272    1.114    0.133
     273    0.442    0.071
     274    0.335    0.072
     275    1.466    0.144
     276    0.815    0.126
     277    0.234    0.063
     278    0.239    0.068
     279    0.451    0.086
     280    0.135    0.051
     281    0.445    0.061
     282    0.347    0.099
     283    0.141    0.064
     284    0.167    0.056
     285    0.268    0.067
     286    0.016    0.026
     287    0.000    0.000
     288    0.216    0.069
     289    0.024    0.031
     290    0.065    0.047
     291    0.040    0.033
     292    0.051    0.068
     293    0.162    0.071
     294    0.112    0.040
     295    0.006    0.012
     296    0.035    0.043
     297    0.020    0.037
     298    0.094    0.048
     299    0.048    0.030
     300    0.095    0.049
     301    0.318    0.088
     302    0.396    0.139
     303    0.710    0.166
     304    0.373    0.099
      27    0.738    0.118
      28    0.362    0.077
      29    1.918    0.190
      30    1.029    0.361
      31    0.125    0.116
      32    1.319    0.237
      33    0.235    0.086
      34    0.737    0.077
      35    1.139    0.108
      36    0.186    0.033
      37    0.018    0.022
      38    0.502    0.172
      39    0.878    0.087
      40    0.014    0.022
      41    0.139    0.065
      42    0.138    0.052
      43    0.328    0.080
      44    0.009    0.026
      45    0.132    0.039
      46    0.702    0.082
      47    0.234    0.115
      48    0.021    0.030
      49    0.673    0.082
      50    1.173    0.120
      51    0.076    0.047
      52    0.000    0.000
      53    0.637    0.088
      54    0.864    0.128
      55    0.042    0.031
      56    0.000    0.000
      57    0.307    0.054
      58    0.778    0.122
      59    0.000    0.000
      60    0.364    0.098
      61    0.894    0.097
      62    0.344    0.087
      63    0.098    0.076
      64    0.067    0.035
      65    1.909    0.110
      66    1.180    0.158
      67    0.950    0.147
      68    2.156    0.106
      69    1.586    0.137
      70    1.242    0.167
      71    0.606    0.100
      72    0.408    0.103
      73    0.222    0.063
      74    0.389    0.101
      75    0.288    0.076
      76    0.000    0.000
      77    0.115    0.059
      78    0.363    0.094
      79    0.328    0.093
      80    0.038    0.043
      81    0.000    0.000
      82    0.655    0.091
      83    0.025    0.023
      84    0.005    0.012
      85    0.555    0.072
      86    0.515    0.152
      87    0.071    0.038
      88    0.000    0.000
      89    0.830    0.112
      90    0.012    0.018
      91    0.011    0.020
      92    0.508    0.057
      93    0.569    0.116
      94    0.490    0.113
      95    0.202    0.053
      96    0.607    0.080
      97    0.211    0.115
      98    0.183    0.061
      99    1.095    0.075
     100    0.567    0.086
     101    0.238    0.081
     102    0.025    0.017
     103    1.468    0.109
     104    0.610    0.068
     105    0.331    0.070
     106    0.777    0.104
     107    1.671    0.122
     108    0.544    0.103
     109    0.000    0.000
     110    0.399    0.067
     111    0.240    0.052
     112    0.027    0.021
     113    0.199    0.089
     114    0.284    0.057
     115    0.443    0.097
     116    0.363    0.129
     117    0.067    0.053
     118    0.060    0.052
     119    0.012    0.023
     120    0.052    0.050
     121    0.102    0.054
     122    0.063    0.050
     123    0.006    0.012
     124    0.003    0.008
     125    0.533    0.074
     126    0.024    0.020
     127    0.000    0.000
     128    0.001    0.006
     129    0.141    0.042
     130    0.006    0.016
     131    0.015    0.027
     132    0.575    0.078
     133    0.000    0.000
     134    0.110    0.036
     135    0.638    0.135
     136    0.296    0.053
     137    0.111    0.065
     138    0.087    0.023
     139    0.410    0.087
     140    1.083    0.163
     141    0.314    0.128
     142    1.054    0.120
     143    1.168    0.161
     144    0.129    0.047
     145    0.985    0.167
     146    2.214    0.174
     147    0.661    0.107
     148    0.272    0.065
     149    1.258    0.146
     150    0.960    0.105
     151    0.148    0.047
     152    0.001    0.006
     153    0.688    0.213
     154    1.465    0.143
     155    0.470    0.074
     156    0.176    0.047
     157    1.444    0.129
     158    1.071    0.076
     159    0.224    0.061
     160    0.034    0.015
     161    1.082    0.246
     162    0.638    0.104
     163    0.547    0.065
     164    0.040    0.018
     165    0.647    0.091
     166    1.071    0.095
     167    0.550    0.134
     168    0.049    0.020
     169    0.928    0.085
     170    0.320    0.169
     171    0.046    0.029
     172    1.023    0.166
     173    0.999    0.163
     174    0.386    0.193
     175    0.000    0.000
     176    0.389    0.113
     177    0.258    0.081
     178    0.315    0.082
     179    1.178    0.129
     180    0.307    0.099
     181    1.467    0.109
     182    0.914    0.207
     183    1.245    0.115
     184    0.943    0.087
     185    0.144    0.090
     186    0.104    0.049
     187    0.503    0.136
     188    0.908    0.220
     189    0.982    0.240
     190    1.240    0.155
     191    0.763    0.085
     192    0.984    0.145
     193    1.165    0.109
     194    1.417    0.111
     195    0.991    0.122
     196    0.319    0.134
     197    0.363    0.063
     198    0.675    0.132
     199    0.352    0.182
     200    0.262    0.092
     201    0.986    0.123
     202    0.635    0.116
     203    0.163    0.077
     204    0.145    0.047
     205    0.747    0.070
     206    0.296    0.079
     207    0.000    0.000
     208    0.284    0.072
     209    0.741    0.108
     210    0.801    0.088
     211    0.003    0.008
     212    0.205    0.077
     213    1.059    0.081
     214    0.312    0.068
     215    0.121    0.062
     216    1.088    0.131
     217    0.535    0.065
     218    0.073    0.029
     219    0.390    0.163
     220    0.781    0.090
     221    0.818    0.098
     222    0.024    0.030
     223    1.068    0.132
     224    0.702    0.089
     225    1.959    0.097
     226    0.876    0.184
     227    0.812    0.125
     228    0.569    0.104
     229    0.222    0.089
     230    2.059    0.107
     231    0.398    0.118
     232    1.368    0.140
     233    1.392    0.106
     234    0.488    0.092
     235    1.083    0.253
     236    0.694    0.117
     237    0.162    0.070
     238    0.212    0.062
     239    0.743    0.127
     240    0.457    0.125
     241    0.008    0.016
     242    0.512    0.084
     243    0.209    0.078
     244    0.026    0.025
     245    0.101    0.053
     246    0.694    0.128
     247    0.016    0.022
     248    0.035    0.026
     249    0.213    0.090
     250    0.023    0.030
     251    0.122    0.057
     252    0.037    0.039
     253    0.703    0.112
     254    0.047    0.036
     255    0.118    0.069
     256    0.019    0.032
     257    0.729    0.107
     258    0.024    0.036
     259    0.109    0.058
     260    0.198    0.057
     261    0.318    0.099
     262    0.266    0.099
     263    0.025    0.023
     264    0.930    0.123
     265    0.240    0.109
     266    0.557    0.123
     267    0.971    0.131
     268    1.128    0.092
     269    1.459    0.103
     270    0.537    0.086
     271    1.558    0.189
     272    1.054    0.094
     273    0.429    0.070
     274    0.593    0.072
     275    1.532    0.070
     276    0.582    0.106
     277    0.383    0.075
     278    0.346    0.099
     279    0.190    0.063
     280    0.053    0.052
     281    0.485    0.128
     282    0.508    0.117
     283    0.044    0.042
     284    0.211    0.051
     285    0.101    0.051
     286    0.009    0.015
     287    0.006    0.012
     288    0.639    0.114
     289    0.007    0.013
     290    0.143    0.064
     291    0.030    0.034
     292    0.045    0.032
     293    0.059    0.044
     294    0.027    0.024
     295    0.000    0.000
     296    0.047    0.036
     297    0.014    0.016
     298    0.045    0.041
     299    0.027    0.035
     300    0.052    0.046
     301    0.178    0.072
     302    0.226    0.093
     303    0.770    0.081
     304    0.524    0.118
      27    0.468    0.148
      28    0.260    0.071
      29    0.318    0.076
      30    1.286    0.180
      31    0.334    0.122
      32    1.558    0.147
      33    0.289    0.086
      34    0.869    0.077
      35    0.587    0.149
      36    0.167    0.095
      37    0.059    0.040
      38    0.396    0.090
      39    0.595    0.100
      40    0.000    0.000
      41    0.114    0.044
      42    0.372    0.068
      43    0.243    0.063
      44    0.148    0.057
      45    0.162    0.056
      46    0.651    0.053
      47    0.249    0.066
      48    0.049    0.040
      49    0.605    0.116
      50    1.083    0.113
      51    0.175    0.093
      52    0.000    0.000
      53    0.488    0.111
      54    0.908    0.115
      55    0.052    0.027
      56    0.000    0.000
      57    0.222    0.056
      58    0.836    0.086
      59    0.000    0.000
      60    0.516    0.066
      61    1.207    0.096
      62    0.364    0.090
      63    0.008    0.017
      64    0.280    0.053
      65    1.832    0.124
      66    0.566    0.111
      67    1.398    0.112
      68    2.215    0.110
      69    1.407    0.115
      70    0.715    0.109
      71    0.588    0.069
      72    0.289    0.097
      73    0.443    0.105
      74    0.279    0.070
      75    0.629    0.095
      76    0.014    0.014
      77    0.459    0.101
      78    0.413    0.053
      79    0.258    0.048
      80    0.340    0.058
      81    0.004    0.010
      82    0.697    0.088
      83    0.027    0.026
      84    0.131    0.067
      85    0.330    0.075
      86    0.582    0.106
      87    0.061    0.040
      88    0.000    0.000
      89    0.613    0.087
      90    0.020    0.028
      91    0.031    0.033
      92    0.563    0.078
      93    0.592    0.123
      94    0.482    0.122
      95    0.204    0.046
      96    0.554    0.093
      97    0.246    0.071
      98    0.153    0.051
      99    1.203    0.118
     100    0.634    0.075
     101    0.361    0.073
     102    0.035    0.040
     103    1.847    0.176
     104    0.980    0.112
     105    0.440    0.066
     106    0.771    0.093
     107    1.445    0.099
     108    0.466    0.100
     109    0.000    0.000
     110    0.372    0.060
     111    0.265    0.051
     112    0.070    0.033
     113    0.301    0.102
     114    0.144    0.042
     115    0.357    0.076
     116    0.375    0.123
     117    0.128    0.079
     118    0.000    0.000
     119    0.011    0.021
     120    0.078    0.040
     121    0.090    0.058
     122    0.006    0.012
     123    0.209    0.104
     124    0.010    0.016
     125    0.606    0.148
     126    0.004    0.011
     127    0.164    0.064
     128    0.100    0.052
     129    0.464    0.130
     130    0.219    0.061
     131    0.072    0.036
     132    0.638    0.101
     133    0.000    0.000
     134    0.276    0.100
     135    0.550    0.095
     136    0.377    0.106
     137    0.088    0.054
     138    0.036    0.042
     139    0.266    0.106
     140    0.645    0.092
     141    0.279    0.085
     142    0.913    0.081
     143    1.190    0.127
     144    0.180    0.052
     145    0.991    0.127
     146    1.273    0.118
     147    0.665    0.085
     148    0.243    0.064
     149    1.012    0.107
     150    0.628    0.080
     151    0.118    0.051
     152    0.013    0.020
     153    0.651    0.097
     154    0.969    0.073
     155    0.350    0.080
     156    0.095    0.043
     157    1.041    0.075
     158    0.827    0.106
     159    0.247    0.062
     160    0.007    0.016
     161    0.635    0.082
     162    0.745    0.131
     163    0.470    0.049
     164    0.003    0.012
     165    0.618    0.099
     166    1.142    0.072
     167    0.547    0.141
     168    0.005    0.014
     169    0.868    0.073
     170    0.411    0.076
     171    0.048    0.057
     172    0.771    0.131
     173    1.028    0.108
     174    0.757    0.165
     175    0.004    0.010
     176    0.407    0.104
     177    0.535    0.143
     178    0.183    0.078
     179    1.629    0.073
     180    0.310    0.080
     181    1.430    0.141
     182    1.220    0.162
     183    1.527    0.122
     184    0.581    0.199
     185    0.246    0.072
     186    0.060    0.031
     187    0.290    0.076
     188    0.655    0.142
     189    0.814    0.101
     190    0.916    0.157
     191    1.034    0.217
     192    0.458    0.324
     193    1.320    0.111
     194    1.357    0.100
     195    0.298    0.060
     196    0.075    0.070
     197    0.443    0.089
     198    0.645    0.074
     199    0.207    0.160
     200    0.132    0.070
     201    1.106    0.161
     202    0.627    0.103
     203    0.157    0.071
     204    0.305    0.060
     205    0.773    0.093
     206    0.179    0.083
     207    0.002    0.008
     208    0.551    0.087
     209    0.772    0.073
     210    0.583    0.150
     211    0.000    0.000
     212    0.213    0.062
     213    0.959    0.088
     214    0.371    0.075
     215    0.132    0.053
     216    1.060    0.091
     217    0.516    0.055
     218    0.085    0.040
     219    0.849    0.187
     220    0.615    0.070
     221    0.802    0.114
     222    0.290    0.071
     223    1.528    0.092
     224    0.908    0.063
     225    0.988    0.132
     226    1.686    0.078
     227    0.869    0.089
     228    0.790    0.086
     229    0.335    0.086
     230    1.338    0.243
     231    0.434    0.081
     232    1.238    0.121
     233    1.388    0.100
     234    0.210    0.053
     235    1.628    0.094
     236    0.681    0.082
     237    0.228    0.081
     238    0.549    0.085
     239    0.577    0.060
     240    0.561    0.119
     241    0.134    0.040
     242    0.519    0.080
     243    0.122    0.044
     244    0.399    0.135
     245    0.146    0.050
     246    0.625    0.181
     247    0.021    0.024
     248    0.153    0.083
     249    0.469    0.146
     250    0.115    0.069
     251    0.010    0.019
     252    0.025    0.023
     253    0.673    0.129
     254    0.018    0.024
     255    0.022    0.029
     256    0.232    0.073
     257    0.660    0.095
     258    0.004    0.010
     259    0.121    0.049
     260    0.195    0.059
     261    0.560    0.073
     262    0.173    0.082
     263    0.044    0.033
     264    0.947    0.089
     265    0.158    0.062
     266    0.399    0.082
     267    0.766    0.158
     268    1.096    0.067
     269    1.213    0.135
     270    0.416    0.068
     271    1.600    0.116
     272    1.098    0.076
     273    0.487    0.067
     274    0.368    0.066
     275    1.512    0.108
     276    0.726    0.131
     277    0.241    0.045
     278    0.192    0.062
     279    0.367    0.127
     280    0.142    0.051
     281    0.560    0.163
     282    0.334    0.062
     283    0.135    0.069
     284    0.123    0.052
     285    0.266    0.066
     286    0.023    0.023
     287    0.003    0.008
     288    0.289    0.056
     289    0.020    0.020
     290    0.079    0.038
     291    0.035    0.031
     292    0.048    0.028
     293    0.122    0.052
     294    0.170    0.060
     295    0.003    0.008
     296    0.029    0.036
     297    0.031    0.037
     298    0.135    0.047
     299    0.093    0.038
     300    0.110    0.055
     301    0.381    0.101
     302    0.365    0.071
     303    0.737    0.092
     304    0.556    0.156
      27    0.999    0.160
      28    0.291    0.076
      29    1.663    0.137
      30    2.057    0.278
      31    0.495    0.107
      32    1.627    0.114
      33    0.284    0.095
      34    0.748    0.084
      35    1.089    0.121
      36    0.161    0.063
      37    0.043    0.039
      38    0.748    0.213
      39    0.926    0.083
      40    0.032    0.028
      41    0.235    0.103
      42    0.144    0.054
      43    0.388    0.093
      44    0.011    0.020
      45    0.180    0.065
      46    0.661    0.074
      47    0.219    0.082
      48    0.027    0.028
      49    0.578    0.077
      50    1.167    0.127
      51    0.125    0.075
      52    0.002    0.007
      53    0.742    0.136
      54    0.755    0.076
      55    0.016    0.026
      56    0.003    0.015
      57    0.274    0.084
      58    0.592    0.135
      59    0.001    0.006
      60    0.387    0.085
      61    0.866    0.081
      62    0.217    0.114
      63    0.084    0.051
      64    0.255    0.167
      65    1.737    0.140
      66    1.049    0.114
      67    1.056    0.141
      68    1.916    0.264
      69    1.568    0.196
      70    1.350    0.157
      71    0.575    0.106
      72    0.436    0.101
      73    0.448    0.148
      74    0.426    0.120
      75    0.346    0.116
      76    0.003    0.008
      77    0.199    0.090
      78    0.436    0.115
      79    0.385    0.067
      80    0.105    0.051
      81    0.003    0.009
      82    0.689    0.064
      83    0.079    0.044
      84    0.035    0.043
      85    0.533    0.100
      86    0.711    0.105
      87    0.188    0.063
      88    0.001    0.006
      89    0.837    0.116
      90    0.019    0.019
      91    0.017    0.023
      92    0.432    0.067
      93    0.524    0.094
      94    0.564    0.083
      95    0.154    0.058
      96    0.602    0.077
      97    0.340    0.051
      98    0.173    0.081
      99    1.091    0.069
     100    0.577    0.071
     101    0.284    0.103
     102    0.025    0.027
     103    1.406    0.109
     104    0.661    0.101
     105    0.312    0.061
     106    0.770    0.050
     107    1.661    0.114
     108    0.488    0.094
     109    0.000    0.000
     110    0.476    0.068
     111    0.263    0.065
     112    0.023    0.017
     113    0.224    0.083
     114    0.290    0.064
     115    0.366    0.084
     116    0.532    0.110
     117    0.064    0.047
     118    0.196    0.073
     119    0.075    0.052
     120    0.067    0.051
     121    0.159    0.078
     122    0.101    0.036
     123    0.007    0.013
     124    0.000    0.000
     125    0.584    0.114
     126    0.028    0.030
     127    0.001    0.006
     128    0.001    0.006
     129    0.108    0.040
     130    0.026    0.027
     131    0.000    0.000
     132    0.571    0.069
     133    0.000    0.000
     134    0.224    0.093
     135    0.579    0.082
     136    0.291    0.064
     137    0.098    0.049
     138    0.031    0.039
     139    0.377    0.076
     140    0.892    0.115
     141    0.213    0.098
     142    0.928    0.157
     143    1.399    0.118
     144    0.127    0.046
     145    0.906    0.114
     146    2.043    0.149
     147    0.677    0.072
     148    0.222    0.072
     149    1.188    0.197
     150    0.824    0.091
     151    0.160    0.038
     152    0.001    0.006
     153    0.725    0.105
     154    1.474    0.132
     155    0.514    0.079
     156    0.141    0.065
     157    1.294    0.122
     158    1.136    0.117
     159    0.197    0.062
     160    0.049    0.032
     161    1.381    0.157
     162    0.750    0.107
     163    0.587    0.071
     164    0.037    0.023
     165    0.791    0.141
     166    1.089    0.090
     167    0.587    0.133
     168    0.096    0.061
     169    0.955    0.126
     170    0.469    0.122
     171    0.059    0.041
     172    0.992    0.188
     173    1.091    0.086
     174    0.451    0.135
     175    0.000    0.000
     176    0.403    0.167
     177    0.229    0.073
     178    0.432    0.121
     179    1.329    0.210
     180    0.335    0.081
     181    1.565    0.118
     182    1.181    0.130
     183    1.404    0.211
     184    0.870    0.142
     185    0.638    0.212
     186    0.162    0.047
     187    0.625    0.102
     188    0.854    0.143
     189    1.278    0.129
     190    1.282    0.174
     191    0.745    0.104
     192    0.892    0.065
     193    1.138    0.094
     194    1.311    0.095
     195    0.961    0.292
     196    0.457    0.085
     197    0.354    0.096
     198    0.698    0.169
     199    0.515    0.141
     200    0.283    0.078
     201    1.023    0.115
     202    0.669    0.154
     203    0.207    0.068
     204    0.168    0.053
     205    0.788    0.068
     206    0.356    0.069
     207    0.001    0.006
     208    0.298    0.097
     209    0.789    0.083
     210    0.785    0.067
     211    0.004    0.010
     212    0.225    0.051
     213    0.989    0.077
     214    0.333    0.074
     215    0.179    0.044
     216    1.028    0.107
     217    0.532    0.062
     218    0.061    0.028
     219    0.268    0.103
     220    0.700    0.073
     221    0.817    0.084
     222    0.023    0.028
     223    1.072    0.099
     224    0.652    0.090
     225    2.034    0.102
     226    1.000    0.151
     227    0.315    0.299
     228    0.731    0.138
     229    0.113    0.081
     230    2.001    0.160
     231    0.461    0.079
     232    1.152    0.144
     233    1.322    0.108
     234    0.607    0.155
     235    0.874    0.125
     236    0.813    0.099
     237    0.280    0.141
     238    0.197    0.058
     239    0.733    0.084
     240    0.648    0.101
     241    0.037    0.040
     242    0.476    0.068
     243    0.226    0.068
     244    0.066    0.054
     245    0.131    0.051
     246    0.799    0.120
     247    0.021    0.022
     248    0.098    0.043
     249    0.183    0.069
     250    0.037    0.032
     251    0.147    0.059
     252    0.141    0.067
     253    0.681    0.073
     254    0.056    0.039
     255    0.173    0.062
     256    0.012    0.038
     257    0.822    0.097
     258    0.004    0.010
     259    0.107    0.060
     260    0.189    0.059
     261    0.360    0.068
     262    0.280    0.102
     263    0.065    0.052
     264    0.932    0.099
     265    0.270    0.135
     266    0.592    0.127
     267    0.912    0.107
     268    1.304    0.130
     269    1.365    0.120
     270    0.534    0.063
     271    1.918    0.212
     272    1.068    0.102
     273    0.438    0.061
     274    0.448    0.082
     275    1.434    0.115
     276    0.588    0.098
     277    0.378    0.061
     278    0.227    0.078
     279    0.209    0.083
     280    0.036    0.028
     281    0.498    0.117
     282    0.360    0.118
     283    0.015    0.029
     284    0.238    0.066
     285    0.183    0.113
     286    0.011    0.022
     287    0.022    0.021
     288    0.712    0.097
     289    0.020    0.022
     290    0.129    0.052
     291    0.107    0.062
     292    0.148    0.062
     293    0.058    0.037
     294    0.059    0.041
     295    0.005    0.012
     296    0.028    0.034
     297    0.017    0.029
     298    0.124    0.058
     299    0.028    0.033
     300    0.078    0.053
     301    0.205    0.073
     302    0.239    0.058
     303    0.784    0.068
     304    0.451    0.115
      27    0.604    0.143
      28    0.215    0.099
      29    0.249    0.086
      30    1.434    0.156
      31    0.390    0.120
      32    1.639    0.112
      33    0.242    0.086
      34    0.847    0.099
      35    0.765    0.090
      36    0.340    0.117
      37    0.108    0.048
      38    0.413    0.089
      39    0.631    0.123
      40    0.005    0.023
      41    0.137    0.053
      42    0.339    0.076
      43    0.236    0.064
      44    0.127    0.066
      45    0.156    0.047
      46    0.659    0.095
      47    0.245    0.084
      48    0.028    0.035
      49    0.714    0.100
      50    1.184    0.118
      51    0.149    0.034
      52    0.000    0.000
      53    0.531    0.098
      54    0.903    0.088
      55    0.043    0.041
      56    0.000    0.000
      57    0.254    0.051
      58    0.911    0.084
      59    0.000    0.000
      60    0.461    0.073
      61    1.205    0.106
      62    0.387    0.102
      63    0.027    0.038
      64    0.275    0.066
      65    1.781    0.084
      66    0.651    0.185
      67    1.388    0.103
      68    2.126    0.095
      69    1.438    0.171
      70    0.697    0.099
      71    0.586    0.050
      72    0.287    0.101
      73    0.498    0.098
      74    0.292    0.044
      75    0.704    0.072
      76    0.013    0.018
      77    0.612    0.143
      78    0.403    0.081
      79    0.242    0.043
      80    0.388    0.063
      81    0.012    0.019
      82    0.616    0.075
      83    0.010    0.016
      84    0.215    0.056
      85    0.423    0.088
      86    0.571    0.088
      87    0.097    0.045
      88    0.000    0.000
      89    0.673    0.112
      90    0.007    0.012
      91    0.014    0.020
      92    0.569    0.084
      93    0.503    0.097
      94    0.511    0.104
      95    0.233    0.052
      96    0.530    0.064
      97    0.220    0.063
      98    0.144    0.053
      99    1.245    0.093
     100    0.661    0.107
     101    0.420    0.072
     102    0.059    0.046
     103    1.851    0.164
     104    0.995    0.126
     105    0.417    0.051
     106    0.799    0.136
     107    1.454    0.113
     108    0.528    0.093
     109    0.000    0.000
     110    0.410    0.079
     111    0.267    0.101
     112    0.060    0.039
     113    0.225    0.082
     114    0.167    0.049
     115    0.416    0.065
     116    0.317    0.086
     117    0.118    0.047
     118    0.009    0.021
     119    0.014    0.016
     120    0.093    0.046
     121    0.104    0.055
     122    0.000    0.000
     123    0.328    0.086
     124    0.040    0.033
     125    0.759    0.126
     126    0.004    0.011
     127    0.284    0.039
     128    0.104    0.062
     129    0.532    0.092
     130    0.233    0.066
     131    0.067    0.020
     132    0.630    0.097
     133    0.000    0.000
     134    0.370    0.092
     135    0.478    0.104
     136    0.350    0.068
     137    0.110    0.066
     138    0.061    0.045
     139    0.271    0.096
     140    0.657    0.104
     141    0.330    0.080
     142    0.915    0.109
     143    1.137    0.143
     144    0.191    0.074
     145    1.000    0.147
     146    1.269    0.108
     147    0.683    0.066
     148    0.290    0.098
     149    1.017    0.124
     150    0.621    0.073
     151    0.099    0.040
     152    0.014    0.017
     153    0.624    0.060
     154    1.045    0.079
     155    0.315    0.042
     156    0.090    0.044
     157    1.168    0.143
     158    0.772    0.081
     159    0.305    0.058
     160    0.004    0.013
     161    0.627    0.085
     162    0.787    0.087
     163    0.444    0.072
     164    0.005    0.011
     165    0.626    0.097
     166    1.173    0.098
     167    0.612    0.126
     168    0.005    0.011
     169    0.907    0.110
     170    0.454    0.065
     171    0.062    0.044
     172    0.733    0.098
     173    1.099    0.055
     174    0.472    0.090
     175    0.000    0.000
     176    0.357    0.101
     177    0.491    0.103
     178    0.190    0.106
     179    1.618    0.075
     180    0.344    0.063
     181    1.463    0.185
     182    1.269    0.182
     183    1.467    0.119
     184    0.599    0.222
     185    0.235    0.051
     186    0.065    0.043
     187    0.262    0.076
     188    0.755    0.173
     189    0.812    0.117
     190    0.863    0.145
     191    1.138    0.166
     192    0.077    0.050
     193    1.137    0.090
     194    1.493    0.109
     195    0.352    0.070
     196    0.061    0.052
     197    0.418    0.077
     198    0.687    0.082
     199    0.217    0.078
     200    0.108    0.070
     201    0.938    0.146
     202    0.619    0.115
     203    0.163    0.072
     204    0.269    0.064
     205    0.908    0.116
     206    0.190    0.092
     207    0.004    0.011
     208    0.292    0.080
     209    0.732    0.099
     210    0.611    0.095
     211    0.023    0.024
     212    0.276    0.060
     213    1.032    0.084
     214    0.408    0.080
     215    0.189    0.068
     216    1.114    0.088
     217    0.537    0.055
     218    0.099    0.041
     219    0.774    0.159
     220    0.667    0.092
     221    0.766    0.111
     222    0.248    0.076
     223    1.526    0.132
     224    0.919    0.076
     225    1.045    0.135
     226    1.735    0.105
     227    0.942    0.114
     228    0.783    0.117
     229    0.256    0.066
     230    1.470    0.170
     231    0.385    0.071
     232    1.225    0.119
     233    1.353    0.127
     234    0.206    0.047
     235    1.640    0.067
     236    0.660    0.090
     237    0.228    0.076
     238    0.603    0.092
     239    0.672    0.092
     240    0.667    0.098
     241    0.190    0.049
     242    0.635    0.112
     243    0.135    0.061
     244    0.531    0.137
     245    0.290    0.079
     246    0.496    0.114
     247    0.020    0.032
     248    0.238    0.065
     249    0.996    0.115
     250    0.102    0.040
     251    0.013    0.023
     252    0.073    0.040
     253    0.526    0.078
     254    0.011    0.016
     255    0.041    0.038
     256    0.393    0.155
     257    0.713    0.112
     258    0.000    0.000
     259    0.090    0.043
     260    0.199    0.077
     261    0.633    0.063
     262    0.214    0.068
     263    0.035    0.024
     264    0.919    0.090
     265    0.180    0.060
     266    0.453    0.077
     267    0.907    0.125
     268    1.121    0.077
     269    1.151    0.096
     270    0.354    0.075
     271    1.565    0.100
     272    1.116    0.075
     273    0.463    0.060
     274    0.350    0.063
     275    1.519    0.127
     276    0.672    0.088
     277    0.271    0.058
     278    0.202    0.072
     279    0.370    0.102
     280    0.118    0.043
     281    0.512    0.108
     282    0.326    0.076
     283    0.154    0.073
     284    0.156    0.058
     285    0.283    0.046
     286    0.023    0.022
     287    0.000    0.000
     288    0.295    0.073
     289    0.019    0.028
     290    0.075    0.040
     291    0.041    0.035
     292    0.041    0.044
     293    0.137    0.082
     294    0.332    0.082
     295    0.003    0.013
     296    0.020    0.033
     297    0.058    0.050
     298    0.157    0.043
     299    0.107    0.050
     300    0.119    0.053
     301    0.550    0.098
     302    0.335    0.115
     303    0.761    0.101
     304    0.607    0.124
      27    0.911    0.178
      28    0.326    0.093
      29    1.658    0.167
      30    1.917    0.184
      31    0.649    0.166
      32    1.384    0.167
      33    0.179    0.079
      34    0.814    0.123
      35    1.060    0.121
      36    0.233    0.104
      37    0.050    0.038
      38    0.719    0.196
      39    0.994    0.093
      40    0.014    0.017
      41    0.198    0.101
      42    0.140    0.044
      43    0.327    0.068
      44    0.008    0.012
      45    0.161    0.037
      46    0.634    0.074
      47    0.181    0.060
      48    0.014    0.018
      49    0.563    0.061
      50    1.161    0.125
      51    0.104    0.051
      52    0.000    0.000
      53    0.667    0.112
      54    0.774    0.122
      55    0.016    0.028
      56    0.000    0.000
      57    0.296    0.066
      58    0.619    0.103
      59    0.001    0.006
      60    0.342    0.053
      61    0.922    0.121
      62    0.166    0.065
      63    0.048    0.050
      64    0.309    0.069
      65    1.664    0.145
      66    1.136    0.100
      67    1.075    0.150
      68    1.600    0.137
      69    1.635    0.153
      70    1.232    0.390
      71    0.574    0.110
      72    0.229    0.133
      73    0.452    0.161
      74    0.430    0.103
      75    0.379    0.105
      76    0.005    0.018
      77    0.255    0.082
      78    0.348    0.134
      79    0.391    0.079
      80    0.188    0.054
      81    0.012    0.016
      82    0.738    0.098
      83    0.117    0.043
      84    0.085    0.038
      85    0.543    0.068
      86    0.813    0.116
      87    0.163    0.057
      88    0.000    0.000
      89    0.769    0.090
      90    0.024    0.026
      91    0.024    0.032
      92    0.397    0.081
      93    0.517    0.114
      94    0.606    0.071
      95    0.158    0.052
      96    0.605    0.080
      97    0.323    0.060
      98    0.181    0.069
      99    1.129    0.091
     100    0.525    0.107
     101    0.349    0.088
     102    0.014    0.017
     103    1.426    0.125
     104    0.635    0.102
     105    0.302    0.052
     106    0.795    0.070
     107    1.709    0.141
     108    0.581    0.109
     109    0.000    0.000
     110    0.520    0.078
     111    0.303    0.074
     112    0.036    0.024
     113    0.229    0.079
     114    0.298    0.068
     115    0.346    0.068
     116    0.562    0.134
     117    0.072    0.048
     118    0.191    0.068
     119    0.071    0.041
     120    0.093    0.052
     121    0.134    0.075
     122    0.101    0.047
     123    0.011    0.019
     124    0.010    0.016
     125    0.576    0.089
     126    0.015    0.023
     127    0.004    0.010
     128    0.004    0.015
     129    0.095    0.042
     130    0.024    0.031
     131    0.000    0.000
     132    0.564    0.069
     133    0.010    0.022
     134    0.283    0.074
     135    0.580    0.102
     136    0.286    0.065
     137    0.124    0.056
     138    0.066    0.111
     139    0.441    0.180
     140    0.928    0.086
     141    0.308    0.154
     142    0.998    0.175
     143    1.415    0.104
     144    0.107    0.050
     145    0.860    0.104
     146    2.093    0.131
     147    0.711    0.105
     148    0.262    0.068
     149    1.190    0.169
     150    0.923    0.082
     151    0.181    0.048
     152    0.003    0.008
     153    0.643    0.123
     154    1.347    0.138
     155    0.533    0.051
     156    0.089    0.049
     157    1.180    0.115
     158    1.101    0.066
     159    0.207    0.053
     160    0.017    0.024
     161    1.324    0.163
     162    0.763    0.111
     163    0.569    0.086
     164    0.036    0.022
     165    0.706    0.095
     166    1.059    0.093
     167    0.613    0.099
     168    0.054    0.025
     169    0.862    0.088
     170    0.357    0.092
     171    0.040    0.047
     172    1.050    0.069
     173    1.006    0.124
     174    0.381    0.077
     175    0.000    0.000
     176    0.478    0.080
     177    0.183    0.062
     178    0.485    0.082
     179    1.484    0.152
     180    0.336    0.095
     181    1.536    0.119
     182    1.242    0.075
     183    1.424    0.122
     184    0.808    0.113
     185    0.773    0.115
     186    0.150    0.050
     187    0.539    0.097
     188    0.977    0.144
     189    1.192    0.134
     190    1.304    0.155
     191    0.679    0.116
     192    0.836    0.089
     193    1.164    0.095
     194    1.254    0.110
     195    0.980    0.125
     196    0.410    0.055
     197    0.381    0.067
     198    0.723    0.099
     199    0.436    0.143
     200    0.327    0.077
     201    0.897    0.098
     202    0.818    0.106
     203    0.211    0.061
     204    0.089    0.047
     205    0.743    0.054
     206    0.398    0.062
     207    0.001    0.006
     208    0.314    0.095
     209    0.838    0.066
     210    0.809    0.095
     211    0.001    0.006
     212    0.226    0.053
     213    0.992    0.057
     214    0.321    0.065
     215    0.166    0.057
     216    1.096    0.100
     217    0.512    0.068
     218    0.063    0.029
     219    0.285    0.070
     220    0.697    0.055
     221    0.783    0.096
     222    0.043    0.027
     223    1.077    0.123
     224    0.632    0.089
     225    1.982    0.209
     226    0.978    0.184
     227    0.169    0.066
     228    1.115    0.281
     229    0.217    0.190
     230    1.935    0.187
     231    0.344    0.103
     232    1.278    0.117
     233    1.409    0.083
     234    0.707    0.184
     235    0.991    0.115
     236    0.651    0.127
     237    0.334    0.064
     238    0.261    0.048
     239    0.706    0.095
     240    0.654    0.075
     241    0.073    0.040
     242    0.545    0.081
     243    0.291    0.063
     244    0.102    0.057
     245    0.138    0.051
     246    0.710    0.106
     247    0.042    0.032
     248    0.142    0.061
     249    0.222    0.100
     250    0.048    0.043
     251    0.113    0.049
     252    0.156    0.056
     253    0.640    0.110
     254    0.029    0.020
     255    0.138    0.073
     256    0.016    0.023
     257    0.796    0.096
     258    0.004    0.010
     259    0.129    0.064
     260    0.166    0.063
     261    0.368    0.093
     262    0.232    0.058
     263    0.017    0.028
     264    0.858    0.081
     265    0.191    0.064
     266    0.531    0.077
     267    0.750    0.123
     268    1.334    0.105
     269    1.253    0.103
     270    0.616    0.060
     271    1.848    0.197
     272    1.038    0.156
     273    0.451    0.059
     274    0.428    0.068
     275    1.520    0.118
     276    0.581    0.089
     277    0.354    0.063
     278    0.230    0.075
     279    0.175    0.072
     280    0.009    0.019
     281    0.365    0.141
     282    0.291    0.115
     283    0.046    0.056
     284    0.221    0.061
     285    0.157    0.084
     286    0.016    0.020
     287    0.011    0.019
     288    0.618    0.072
     289    0.003    0.008
     290    0.115    0.055
     291    0.117    0.049
     292    0.179    0.049
     293    0.041    0.040
     294    0.124    0.034
     295    0.002    0.007
     296    0.008    0.015
     297    0.025    0.038
     298    0.169    0.063
     299    0.016    0.025
     300    0.140    0.069
     301    0.284    0.097
     302    0.248    0.082
     303    0.800    0.108
     304    0.477    0.088
      27    0.389    0.108
      28    0.159    0.065
      29    0.224    0.099
      30    1.462    0.176
      31    0.642    0.160
      32    1.624    0.185
      33    0.210    0.076
      34    0.820    0.099
      35    0.829    0.103
      36    0.512    0.106
      37    0.155    0.063
      38    0.442    0.081
      39    0.733    0.093
      40    0.011    0.023
      41    0.136    0.036
      42    0.304    0.065
      43    0.204    0.059
      44    0.125    0.065
      45    0.191    0.064
      46    0.632    0.092
      47    0.269    0.077
      48    0.020    0.035
      49    0.667    0.071
      50    1.148    0.102
      51    0.163    0.076
      52    0.000    0.000
      53    0.499    0.094
      54    0.945    0.114
      55    0.068    0.032
      56    0.006    0.013
      57    0.236    0.053
      58    0.910    0.091
      59    0.021    0.020
      60    0.449    0.089
      61    1.232    0.078
      62    0.489    0.122
      63    0.055    0.047
      64    0.287    0.043
      65    1.844    0.160
      66    0.629    0.104
      67    1.605    0.172
      68    2.089    0.088
      69    1.358    0.140
      70    0.750    0.128
      71    0.607    0.078
      72    0.321    0.069
      73    0.439    0.091
      74    0.322    0.058
      75    0.640    0.088
      76    0.019    0.026
      77    0.471    0.096
      78    0.412    0.065
      79    0.264    0.056
      80    0.350    0.040
      81    0.003    0.010
      82    0.582    0.053
      83    0.030    0.021
      84    0.083    0.046
      85    0.408    0.060
      86    0.583    0.075
      87    0.060    0.035
      88    0.000    0.000
      89    0.583    0.073
      90    0.010    0.017
      91    0.025    0.034
      92    0.564    0.059
      93    0.425    0.081
      94    0.597    0.091
      95    0.231    0.051
      96    0.545    0.053
      97    0.253    0.079
      98    0.146    0.058
      99    1.248    0.084
     100    0.452    0.087
     101    0.386    0.095
     102    0.104    0.063
     103    1.853    0.152
     104    0.901    0.132
     105    0.367    0.082
     106    0.916    0.103
     107    1.440    0.118
     108    0.587    0.077
     109    0.000    0.000
     110    0.411    0.090
     111    0.139    0.049
     112    0.017    0.026
     113    0.218    0.061
     114    0.186    0.067
     115    0.478    0.095
     116    0.411    0.103
     117    0.078    0.040
     118    0.028    0.038
     119    0.010    0.021
     120    0.108    0.051
     121    0.066    0.050
     122    0.003    0.008
     123    0.263    0.055
     124    0.033    0.028
     125    0.605    0.111
     126    0.007    0.013
     127    0.176    0.060
     128    0.041    0.026
     129    0.447    0.100
     130    0.267    0.089
     131    0.029    0.028
     132    0.636    0.099
     133    0.000    0.000
     134    0.438    0.081
     135    0.524    0.071
     136    0.449    0.099
     137    0.120    0.045
     138    0.060    0.028
     139    0.496    0.119
     140    0.634    0.104
     141    0.348    0.107
     142    0.971    0.113
     143    1.172    0.119
     144    0.202    0.054
     145    1.147    0.121
     146    1.237    0.111
     147    0.702    0.106
     148    0.312    0.087
     149    0.981    0.123
     150    0.585    0.069
     151    0.160    0.051
     152    0.008    0.018
     153    0.593    0.066
     154    0.999    0.089
     155    0.293    0.059
     156    0.093    0.039
     157    1.109    0.131
     158    0.797    0.075
     159    0.234    0.067
     160    0.000    0.000
     161    0.745    0.193
     162    0.791    0.091
     163    0.459    0.070
     164    0.000    0.000
     165    0.708    0.091
     166    1.286    0.074
     167    0.699    0.128
     168    0.000    0.000
     169    0.894    0.115
     170    0.463    0.070
     171    0.051    0.049
     172    0.642    0.101
     173    1.073    0.077
     174    0.452    0.072
     175    0.001    0.006
     176    0.321    0.086
     177    0.445    0.084
     178    0.402    0.113
     179    1.656    0.117
     180    0.447    0.113
     181    1.595    0.102
     182    1.407    0.108
     183    1.456    0.107
     184    0.753    0.199
     185    0.522    0.192
     186    0.032    0.025
     187    0.318    0.107
     188    0.691    0.196
     189    0.982    0.094
     190    0.798    0.177
     191    1.003    0.085
     192    0.083    0.060
     193    1.122    0.131
     194    1.504    0.088
     195    0.355    0.083
     196    0.128    0.107
     197    0.380    0.098
     198    0.727    0.072
     199    0.219    0.087
     200    0.141    0.068
     201    0.906    0.121
     202    0.400    0.110
     203    0.187    0.085
     204    0.247    0.060
     205    0.923    0.114
     206    0.109    0.059
     207    0.012    0.019
     208    0.369    0.099
     209    0.820    0.096
     210    0.435    0.111
     211    0.017    0.027
     212    0.229    0.046
     213    0.988    0.111
     214    0.293    0.089
     215    0.126    0.047
     216    1.021    0.082
     217    0.564    0.061
     218    0.083    0.041
     219    0.929    0.135
     220    0.629    0.092
     221    0.781    0.102
     222    0.254    0.064
     223    1.546    0.102
     224    0.784    0.086
     225    1.512    0.112
     226    1.679    0.121
     227    0.996    0.155
     228    0.530    0.143
     229    0.320    0.087
     230    1.410    0.231
     231    0.403    0.083
     232    1.227    0.107
     233    1.299    0.087
     234    0.217    0.063
     235    1.611    0.076
     236    0.694    0.087
     237    0.179    0.049
     238    0.523    0.085
     239    0.655    0.094
     240    0.717    0.085
     241    0.134    0.068
     242    0.521    0.075
     243    0.133    0.053
     244    0.412    0.127
     245    0.173    0.058
     246    0.605    0.112
     247    0.028    0.030
     248    0.144    0.049
     249    0.701    0.260
     250    0.122    0.046
     251    0.009    0.017
     252    0.053    0.041
     253    0.583    0.133
     254    0.021    0.020
     255    0.054    0.047
     256    0.700    0.152
     257    0.700    0.083
     258    0.000    0.000
     259    0.093    0.048
     260    0.187    0.080
     261    0.616    0.088
     262    0.233    0.078
     263    0.073    0.032
     264    0.946    0.097
     265    0.195    0.044
     266    0.365    0.083
     267    0.862    0.132
     268    1.230    0.125
     269    1.197    0.109
     270    0.350    0.061
     271    1.691    0.174
     272    1.065    0.113
     273    0.461    0.062
     274    0.398    0.098
     275    1.485    0.112
     276    0.728    0.131
     277    0.255    0.056
     278    0.187    0.079
     279    0.422    0.102
     280    0.088    0.037
     281    0.426    0.104
     282    0.376    0.096
     283    0.143    0.044
     284    0.160    0.061
     285    0.308    0.072
     286    0.027    0.026
     287    0.002    0.007
     288    0.265    0.056
     289    0.019    0.031
     290    0.079    0.056
     291    0.034    0.027
     292    0.095    0.036
     293    0.115    0.082
     294    0.308    0.087
     295    0.002    0.007
     296    0.012    0.021
     297    0.073    0.051
     298    0.178    0.074
     299    0.088    0.033
     300    0.070    0.043
     301    0.496    0.116
     302    0.446    0.134
     303    0.715    0.092
     304    0.635    0.128
      27    0.877    0.121
      28    0.233    0.058
      29    1.942    0.122
      30    2.037    0.257
      31    0.889    0.134
      32    1.220    0.139
      33    0.444    0.104
      34    0.882    0.173
      35    1.054    0.146
      36    0.298    0.090
      37    0.129    0.080
      38    0.599    0.117
      39    1.020    0.107
      40    0.007    0.019
      41    0.178    0.080
      42    0.137    0.048
      43    0.271    0.071
      44    0.011    0.014
      45    0.200    0.063
      46    0.624    0.091
      47    0.131    0.052
      48    0.038    0.042
      49    0.554    0.062
      50    1.096    0.129
      51    0.150    0.060
      52    0.000    0.000
      53    0.621    0.154
      54    0.806    0.156
      55    0.024    0.033
      56    0.000    0.000
      57    0.301    0.063
      58    0.669    0.141
      59    0.000    0.000
      60    0.378    0.066
      61    0.917    0.131
      62    0.141    0.059
      63    0.004    0.013
      64    0.281    0.062
      65    1.635    0.120
      66    1.086    0.099
      67    1.077    0.191
      68    1.525    0.091
      69    1.729    0.121
      70    0.904    0.142
      71    0.736    0.091
      72    0.248    0.089
      73    0.230    0.050
      74    0.371    0.082
      75    0.339    0.070
      76    0.000    0.000
      77    0.150    0.086
      78    0.226    0.053
      79    0.502    0.068
      80    0.173    0.055
      81    0.004    0.010
      82    0.774    0.083
      83    0.137    0.033
      84    0.100    0.036
      85    0.548    0.055
      86    0.857    0.086
      87    0.162    0.066
      88    0.000    0.000
      89    0.735    0.061
      90    0.022    0.025
      91    0.066    0.040
      92    0.413    0.074
      93    0.483    0.098
      94    0.582    0.109
      95    0.131    0.034
      96    0.574    0.087
      97    0.372    0.073
      98    0.163    0.085
      99    1.049    0.061
     100    0.530    0.072
     101    0.265    0.071
     102    0.012    0.019
     103    1.207    0.111
     104    0.626    0.083
     105    0.286    0.054
     106    0.794    0.073
     107    1.730    0.110
     108    0.609    0.114
     109    0.000    0.000
     110    0.505    0.086
     111    0.238    0.064
     112    0.021    0.025
     113    0.243    0.077
     114    0.254    0.047
     115    0.335    0.048
     116    0.611    0.106
     117    0.056    0.039
     118    0.209    0.056
     119    0.062    0.031
     120    0.055    0.044
     121    0.097    0.050
     122    0.119    0.040
     123    0.015    0.020
     124    0.011    0.025
     125    0.571    0.132
     126    0.014    0.016
     127    0.005    0.014
     128    0.003    0.008
     129    0.099    0.039
     130    0.001    0.006
     131    0.000    0.000
     132    0.565    0.088
     133    0.002    0.007
     134    0.260    0.058
     135    0.606    0.085
     136    0.360    0.069
     137    0.159    0.067
     138    0.171    0.088
     139    0.653    0.092
     140    0.850    0.140
     141    0.460    0.120
     142    1.209    0.095
     143    1.381    0.134
     144    0.112    0.098
     145    0.924    0.136
     146    2.057    0.126
     147    0.641    0.067
     148    0.248    0.114
     149    1.050    0.114
     150    0.852    0.085
     151    0.206    0.055
     152    0.000    0.000
     153    0.534    0.072
     154    1.462    0.128
     155    0.547    0.069
     156    0.096    0.053
     157    1.272    0.119
     158    1.031    0.088
     159    0.188    0.052
     160    0.018    0.018
     161    1.357    0.121
     162    0.785    0.091
     163    0.560    0.080
     164    0.035    0.022
     165    0.760    0.080
     166    1.058    0.087
     167    0.529    0.143
     168    0.049    0.022
     169    0.879    0.081
     170    0.289    0.084
     171    0.053    0.034
     172    0.985    0.111
     173    1.010    0.086
     174    0.458    0.092
     175    0.000    0.000
     176    0.555    0.121
     177    0.215    0.073
     178    0.462    0.117
     179    1.546    0.146
     180    0.390    0.124
     181    1.504    0.102
     182    1.329    0.123
     183    1.549    0.152
     184    0.747    0.189
     185    0.680    0.123
     186    0.158    0.045
     187    0.547    0.160
     188    1.060    0.143
     189    1.259    0.100
     190    1.422    0.226
     191    0.688    0.082
     192    0.796    0.092
     193    1.149    0.120
     194    1.254    0.095
     195    1.018    0.119
     196    0.449    0.071
     197    0.322    0.081
     198    0.755    0.120
     199    0.319    0.112
     200    0.394    0.096
     201    0.793    0.116
     202    0.685    0.131
     203    0.162    0.048
     204    0.043    0.041
     205    0.843    0.105
     206    0.381    0.090
     207    0.002    0.007
     208    0.236    0.049
     209    0.806    0.101
     210    0.856    0.088
     211    0.003    0.008
     212    0.244    0.046
     213    1.018    0.082
     214    0.344    0.063
     215    0.170    0.050
     216    1.177    0.103
     217    0.464    0.065
     218    0.053    0.015
     219    0.242    0.080
     220    0.672    0.083
     221    0.865    0.076
     222    0.037    0.033
     223    0.898    0.121
     224    0.589    0.080
     225    1.863    0.117
     226    1.066    0.126
     227    0.158    0.065
     228    1.594    0.137
     229    0.309    0.101
     230    1.919    0.172
     231    0.359    0.100
     232    1.285    0.100
     233    1.446    0.095
     234    0.869    0.123
     235    0.970    0.105
     236    0.675    0.110
     237    0.306    0.063
     238    0.238    0.061
     239    0.736    0.093
     240    0.602    0.113
     241    0.025    0.027
     242    0.578    0.093
     243    0.266    0.098
     244    0.113    0.039
     245    0.133    0.055
     246    0.737    0.108
     247    0.019    0.025
     248    0.133    0.043
     249    0.246    0.101
     250    0.027    0.027
     251    0.101    0.055
     252    0.163    0.041
     253    0.613    0.096
     254    0.038    0.030
     255    0.150    0.059
     256    0.030    0.049
     257    0.727    0.079
     258    0.005    0.011
     259    0.180    0.050
     260    0.130    0.053
     261    0.364    0.079
     262    0.225    0.086
     263    0.011    0.021
     264    0.701    0.093
     265    0.187    0.048
     266    0.521    0.095
     267    0.664    0.124
     268    1.293    0.131
     269    1.222    0.102
     270    0.475    0.101
     271    1.784    0.166
     272    1.073    0.150
     273    0.474    0.059
     274    0.542    0.129
     275    1.521    0.109
     276    0.708    0.109
     277    0.409    0.099
     278    0.207    0.111
     279    0.191    0.098
     280    0.023    0.029
     281    0.589    0.158
     282    0.392    0.119
     283    0.131    0.073
     284    0.197    0.062
     285    0.210    0.080
     286    0.021    0.027
     287    0.007    0.012
     288    0.630    0.092
     289    0.010    0.019
     290    0.127    0.071
     291    0.104    0.026
     292    0.226    0.082
     293    0.063    0.039
     294    0.123    0.054
     295    0.003    0.009
     296    0.018    0.033
     297    0.032    0.029
     298    0.186    0.070
     299    0.020    0.026
     300    0.117    0.081
     301    0.237    0.081
     302    0.237    0.083
     303    0.761    0.103
     304    0.385    0.106
      27    0.552    0.233
      28    0.341    0.093
      29    0.512    0.344
      30    1.438    0.207
      31    0.795    0.130
      32    1.284    0.140
      33    0.289    0.154
      34    0.830    0.080
      35    0.856    0.131
      36    0.497    0.159
      37    0.220    0.056
      38    0.605    0.093
      39    0.739    0.088
      40    0.000    0.000
      41    0.213    0.067
      42    0.311    0.060
      43    0.218    0.044
      44    0.090    0.062
      45    0.243    0.063
      46    0.621    0.058
      47    0.219    0.075
      48    0.023    0.036
      49    0.705    0.079
      50    1.111    0.081
      51    0.110    0.060
      52    0.000    0.000
      53    0.527    0.108
      54    0.902    0.133
      55    0.047    0.045
      56    0.000    0.000
      57    0.284    0.053
      58    0.901    0.097
      59    0.011    0.018
      60    0.468    0.093
      61    1.239    0.148
      62    0.589    0.109
      63    0.019    0.027
      64    0.364    0.062
      65    1.887    0.167
      66    0.724    0.126
      67    1.882    0.085
      68    2.200    0.105
      69    1.497    0.125
      70    0.840    0.095
      71    0.722    0.087
      72    0.427    0.110
      73    0.521    0.133
      74    0.310    0.056
      75    0.527    0.077
      76    0.023    0.024
      77    0.447    0.110
      78    0.377    0.064
      79    0.252    0.060
      80    0.314    0.102
      81    0.001    0.006
      82    0.577    0.060
      83    0.019    0.025
      84    0.150    0.065
      85    0.429    0.075
      86    0.563    0.074
      87    0.079    0.047
      88    0.000    0.000
      89    0.641    0.086
      90    0.016    0.019
      91    0.066    0.046
      92    0.520    0.060
      93    0.650    0.115
      94    0.653    0.070
      95    0.257    0.062
      96    0.583    0.065
      97    0.285    0.070
      98    0.235    0.091
      99    1.236    0.087
     100    0.425    0.092
     101    0.382    0.081
     102    0.096    0.048
     103    1.831    0.176
     104    0.894    0.155
     105    0.337    0.046
     106    0.774    0.114
     107    1.430    0.079
     108    0.738    0.088
     109    0.000    0.000
     110    0.349    0.049
     111    0.189    0.072
     112    0.067    0.044
     113    0.181    0.056
     114    0.143    0.049
     115    0.428    0.070
     116    0.407    0.108
     117    0.084    0.037
     118    0.016    0.024
     119    0.024    0.023
     120    0.119    0.073
     121    0.045    0.030
     122    0.001    0.006
     123    0.290    0.079
     124    0.033    0.033
     125    0.557    0.085
     126    0.002    0.008
     127    0.145    0.048
     128    0.028    0.027
     129    0.408    0.065
     130    0.183    0.064
     131    0.011    0.019
     132    0.626    0.080
     133    0.000    0.000
     134    0.453    0.077
     135    0.513    0.111
     136    0.411    0.081
     137    0.163    0.071
     138    0.039    0.030
     139    0.454    0.104
     140    0.726    0.184
     141    0.409    0.115
     142    1.038    0.128
     143    1.118    0.076
     144    0.260    0.071
     145    1.139    0.152
     146    1.268    0.101
     147    0.707    0.091
     148    0.318    0.084
     149    1.046    0.103
     150    0.584    0.083
     151    0.175    0.041
     152    0.003    0.015
     153    0.683    0.075
     154    1.017    0.079
     155    0.239    0.055
     156    0.077    0.042
     157    1.057    0.109
     158    0.813    0.086
     159    0.249    0.042
     160    0.000    0.000
     161    0.673    0.166
     162    0.840    0.110
     163    0.432    0.064
     164    0.001    0.006
     165    0.735    0.082
     166    1.309    0.091
     167    0.703    0.142
     168    0.000    0.000
     169    0.912    0.103
     170    0.501    0.077
     171    0.048    0.029
     172    0.618    0.087
     173    1.087    0.074
     174    0.487    0.098
     175    0.000    0.000
     176    0.318    0.077
     177    0.450    0.120
     178    0.475    0.125
     179    1.690    0.115
     180    0.497    0.100
     181    1.594    0.092
     182    1.422    0.114
     183    1.458    0.121
     184    0.747    0.118
     185    0.697    0.100
     186    0.046    0.017
     187    0.408    0.121
     188    1.077    0.251
     189    0.952    0.123
     190    1.084    0.250
     191    1.092    0.081
     192    0.077    0.037
     193    1.090    0.074
     194    1.589    0.090
     195    0.253    0.067
     196    0.205    0.059
     197    0.433    0.075
     198    0.696    0.084
     199    0.249    0.054
     200    0.210    0.072
     201    0.985    0.143
     202    0.332    0.101
     203    0.200    0.070
     204    0.238    0.057
     205    1.024    0.114
     206    0.139    0.052
     207    0.014    0.022
     208    0.598    0.121
     209    0.786    0.117
     210    0.377    0.088
     211    0.002    0.008
     212    0.205    0.053
     213    1.008    0.104
     214    0.195    0.050
     215    0.144    0.051
     216    1.056    0.124
     217    0.510    0.069
     218    0.035    0.037
     219    0.899    0.100
     220    0.616    0.056
     221    0.613    0.094
     222    0.244    0.079
     223    1.540    0.073
     224    0.775    0.070
     225    1.417    0.128
     226    1.755    0.112
     227    0.871    0.128
     228    0.748    0.275
     229    0.303    0.176
     230    1.583    0.160
     231    0.427    0.075
     232    1.329    0.131
     233    1.085    0.211
     234    0.406    0.117
     235    1.655    0.108
     236    0.777    0.152
     237    0.162    0.039
     238    0.541    0.122
     239    0.754    0.102
     240    0.698    0.106
     241    0.061    0.026
     242    0.507    0.086
     243    0.179    0.047
     244    0.409    0.096
     245    0.166    0.065
     246    0.571    0.104
     247    0.077    0.036
     248    0.116    0.036
     249    0.517    0.097
     250    0.128    0.057
     251    0.016    0.027
     252    0.054    0.035
     253    0.678    0.125
     254    0.016    0.016
     255    0.096    0.062
     256    0.487    0.109
     257    0.658    0.109
     258    0.004    0.010
     259    0.096    0.066
     260    0.163    0.066
     261    0.592    0.123
     262    0.264    0.079
     263    0.082    0.034
     264    0.929    0.090
     265    0.188    0.051
     266    0.341    0.064
     267    0.881    0.111
     268    1.220    0.097
     269    1.203    0.099
     270    0.388    0.065
     271    1.637    0.096
     272    1.113    0.088
     273    0.459    0.068
     274    0.584    0.082
     275    1.465    0.121
     276    0.749    0.120
     277    0.270    0.062
     278    0.170    0.082
     279    0.697    0.108
     280    0.132    0.036
     281    0.479    0.138
     282    0.422    0.138
     283    0.174    0.065
     284    0.172    0.047
     285    0.294    0.078
     286    0.063    0.052
     287    0.003    0.008
     288    0.384    0.113
     289    0.004    0.011
     290    0.055    0.036
     291    0.041    0.044
     292    0.101    0.043
     293    0.122    0.049
     294    0.389    0.077
     295    0.007    0.012
     296    0.005    0.013
     297    0.095    0.043
     298    0.096    0.071
     299    0.104    0.047
     300    0.087    0.053
     301    0.563    0.106
     302    0.387    0.106
     303    0.776    0.088
     304    0.688    0.172
      27    0.902    0.214
      28    0.304    0.070
      29    1.725    0.237
      30    2.232    0.255
      31    1.065    0.334
      32    1.417    0.246
      33    0.807    0.300
      34    0.627    0.203
      35    1.194    0.139
      36    0.371    0.129
      37    0.231    0.091
      38    0.796    0.202
      39    1.008    0.093
      40    0.012    0.016
      41    0.155    0.064
      42    0.168    0.057
      43    0.260    0.068
      44    0.021    0.035
      45    0.221    0.081
      46    0.622    0.099
      47    0.201    0.083
      48    0.021    0.022
      49    0.542    0.079
      50    1.113    0.089
      51    0.161    0.059
      52    0.000    0.000
      53    0.632    0.085
      54    0.925    0.100
      55    0.025    0.029
      56    0.000    0.000
      57    0.239    0.071
      58    0.718    0.117
      59    0.004    0.010
      60    0.355    0.061
      61    0.890    0.079
      62    0.172    0.043
      63    0.007    0.013
      64    0.279    0.057
      65    1.560    0.085
      66    1.130    0.094
      67    0.915    0.090
      68    1.585    0.116
      69    1.746    0.114
      70    0.795    0.091
      71    0.739    0.058
      72    0.248    0.055
      73    0.194    0.053
      74    0.392    0.083
      75    0.350    0.076
      76    0.000    0.000
      77    0.188    0.047
      78    0.253    0.050
      79    0.508    0.097
      80    0.151    0.058
      81    0.018    0.019
      82    0.782    0.073
      83    0.173    0.053
      84    0.075    0.042
      85    0.544    0.065
      86    0.902    0.099
      87    0.191    0.054
      88    0.000    0.000
      89    0.761    0.074
      90    0.022    0.020
      91    0.063    0.052
      92    0.460    0.070
      93    0.459    0.085
      94    0.624    0.096
      95    0.155    0.031
      96    0.586    0.067
      97    0.319    0.067
      98    0.171    0.088
      99    1.065    0.092
     100    0.509    0.059
     101    0.247    0.078
     102    0.011    0.018
     103    1.124    0.120
     104    0.615    0.082
     105    0.299    0.048
     106    0.791    0.082
     107    1.746    0.089
     108    0.590    0.074
     109    0.000    0.000
     110    0.555    0.095
     111    0.246    0.049
     112    0.030    0.022
     113    0.212    0.070
     114    0.263    0.054
     115    0.333    0.064
     116    0.596    0.115
     117    0.068    0.059
     118    0.194    0.055
     119    0.062    0.030
     120    0.076    0.041
     121    0.094    0.047
     122    0.092    0.046
     123    0.015    0.024
     124    0.006    0.012
     125    0.532    0.115
     126    0.020    0.020
     127    0.001    0.006
     128    0.001    0.006
     129    0.097    0.039
     130    0.000    0.000
     131    0.000    0.000
     132    0.544    0.092
     133    0.000    0.000
     134    0.228    0.057
     135    0.612    0.102
     136    0.366    0.070
     137    0.101    0.046
     138    0.090    0.049
     139    0.564    0.105
     140    0.846    0.135
     141    0.387    0.081
     142    1.197    0.077
     143    1.403    0.075
     144    0.166    0.096
     145    0.799    0.185
     146    2.185    0.140
     147    0.616    0.083
     148    0.249    0.089
     149    1.110    0.078
     150    0.908    0.112
     151    0.191    0.037
     152    0.000    0.000
     153    0.526    0.075
     154    1.493    0.118
     155    0.555    0.082
     156    0.121    0.040
     157    1.318    0.092
     158    1.025    0.074
     159    0.192    0.051
     160    0.013    0.019
     161    1.313    0.152
     162    0.637    0.104
     163    0.571    0.058
     164    0.027    0.019
     165    0.676    0.100
     166    1.087    0.098
     167    0.472    0.084
     168    0.063    0.029
     169    0.870    0.109
     170    0.294    0.078
     171    0.053    0.039
     172    1.080    0.118
     173    1.006    0.059
     174    0.515    0.087
     175    0.000    0.000
     176    0.523    0.109
     177    0.271    0.078
     178    0.437    0.060
     179    1.609    0.138
     180    0.464    0.112
     181    1.633    0.088
     182    1.289    0.086
     183    1.377    0.137
     184    0.690    0.132
     185    0.773    0.096
     186    0.160    0.031
     187    0.591    0.124
     188    1.063    0.147
     189    1.258    0.142
     190    1.438    0.143
     191    0.631    0.088
     192    0.824    0.075
     193    1.179    0.125
     194    1.247    0.106
     195    0.978    0.131
     196    0.469    0.080
     197    0.297    0.046
     198    0.706    0.083
     199    0.320    0.084
     200    0.362    0.080
     201    0.841    0.106
     202    0.703    0.081
     203    0.140    0.046
     204    0.035    0.041
     205    0.832    0.112
     206    0.370    0.090
     207    0.011    0.013
     208    0.246    0.053
     209    0.873    0.099
     210    0.871    0.075
     211    0.006    0.012
     212    0.230    0.053
     213    1.029    0.056
     214    0.315    0.059
     215    0.152    0.050
     216    1.076    0.082
     217    0.441    0.075
     218    0.046    0.013
     219    0.269    0.060
     220    0.689    0.059
     221    0.858    0.099
     222    0.041    0.036
     223    1.065    0.168
     224    0.635    0.092
     225    1.835    0.124
     226    1.024    0.113
     227    0.134    0.057
     228    1.501    0.187
     229    0.242    0.058
     230    1.480    0.228
     231    0.313    0.075
     232    1.283    0.127
     233    1.430    0.115
     234    0.852    0.086
     235    1.022    0.215
     236    0.694    0.088
     237    0.301    0.068
     238    0.324    0.097
     239    0.675    0.119
     240    0.621    0.076
     241    0.008    0.018
     242    0.597    0.068
     243    0.277    0.095
     244    0.083    0.053
     245    0.152    0.045
     246    0.663    0.093
     247    0.007    0.013
     248    0.118    0.038
     249    0.245    0.084
     250    0.026    0.023
     251    0.084    0.039
     252    0.110    0.045
     253    0.557    0.082
     254    0.058    0.042
     255    0.199    0.082
     256    0.071    0.054
     257    0.687    0.088
     258    0.006    0.012
     259    0.190    0.062
     260    0.122    0.055
     261    0.396    0.082
     262    0.239    0.068
     263    0.011    0.022
     264    0.702    0.123
     265    0.162    0.061
     266    0.501    0.115
     267    0.606    0.096
     268    1.432    0.084
     269    1.230    0.129
     270    0.441    0.059
     271    1.882    0.098
     272    1.022    0.110
     273    0.465    0.075
     274    0.528    0.103
     275    1.546    0.076
     276    0.788    0.142
     277    0.338    0.056
     278    0.322    0.088
     279    0.264    0.085
     280    0.035    0.030
     281    0.673    0.218
     282    0.490    0.237
     283    0.108    0.057
     284    0.171    0.058
     285    0.275    0.094
     286    0.062    0.061
     287    0.002    0.007
     288    0.655    0.083
     289    0.020    0.027
     290    0.137    0.065
     291    0.144    0.054
     292    0.180    0.063
     293    0.067    0.056
     294    0.090    0.036
     295    0.003    0.009
     296    0.040    0.047
     297    0.009    0.013
     298    0.195    0.048
     299    0.027    0.026
     300    0.117    0.054
     301    0.253    0.092
     302    0.218    0.058
     303    0.859    0.086
     304    0.328    0.114
      27    1.277    0.366
      28    0.452    0.148
      29    1.374    0.231
      30    1.223    0.277
      31    0.811    0.161
      32    1.417    0.161
      33    0.534    0.154
      34    0.492    0.222
      35    0.833    0.084
      36    0.363    0.071
      37    0.207    0.068
      38    0.949    0.215
      39    0.740    0.061
      40    0.004    0.010
      41    0.244    0.065
      42    0.412    0.098
      43    0.175    0.062
      44    0.088    0.039
      45    0.261    0.069
      46    0.513    0.089
      47    0.242    0.069
      48    0.061    0.034
      49    0.654    0.084
      50    1.161    0.094
      51    0.103    0.071
      52    0.000    0.000
      53    0.591    0.077
      54    0.820    0.093
      55    0.007    0.017
      56    0.000    0.000
      57    0.234    0.045
      58    0.789    0.078
      59    0.000    0.000
      60    0.466    0.134
      61    1.255    0.129
      62    0.541    0.092
      63    0.022    0.037
      64    0.388    0.068
      65    1.893    0.163
      66    0.653    0.143
      67    1.876    0.118
      68    2.224    0.127
      69    1.455    0.142
      70    0.819    0.120
      71    0.680    0.095
      72    0.533    0.084
      73    0.528    0.105
      74    0.269    0.059
      75    0.530    0.053
      76    0.016    0.016
      77    0.347    0.085
      78    0.341    0.083
      79    0.218    0.071
      80    0.179    0.042
      81    0.000    0.000
      82    0.619    0.081
      83    0.037    0.026
      84    0.163    0.063
      85    0.518    0.065
      86    0.603    0.090
      87    0.054    0.045
      88    0.002    0.008
      89    0.696    0.119
      90    0.031    0.027
      91    0.186    0.076
      92    0.584    0.093
      93    0.591    0.104
      94    0.775    0.092
      95    0.315    0.091
      96    0.589    0.081
      97    0.274    0.062
      98    0.422    0.132
      99    1.292    0.088
     100    0.410    0.062
     101    0.392    0.113
     102    0.060    0.037
     103    1.731    0.151
     104    0.943    0.112
     105    0.337    0.041
     106    0.719    0.094
     107    1.500    0.122
     108    0.624    0.121
     109    0.003    0.009
     110    0.371    0.070
     111    0.194    0.054
     112    0.065    0.043
     113    0.226    0.076
     114    0.170    0.046
     115    0.442    0.076
     116    0.472    0.143
     117    0.090    0.038
     118    0.034    0.030
     119    0.024    0.025
     120    0.121    0.052
     121    0.047    0.029
     122    0.001    0.006
     123    0.308    0.085
     124    0.037    0.033
     125    0.516    0.119
     126    0.002    0.008
     127    0.139    0.042
     128    0.031    0.029
     129    0.433    0.096
     130    0.095    0.058
     131    0.014    0.017
     132    0.567    0.088
     133    0.003    0.010
     134    0.496    0.088
     135    0.426    0.088
     136    0.399    0.096
     137    0.178    0.060
     138    0.047    0.026
     139    0.352    0.083
     140    0.937    0.101
     141    0.548    0.144
     142    0.995    0.112
     143    1.049    0.132
     144    0.235    0.076
     145    1.018    0.160
     146    1.271    0.125
     147    0.683    0.053
     148    0.323    0.103
     149    1.089    0.156
     150    0.581    0.063
     151    0.174    0.068
     152    0.002    0.007
     153    0.623    0.099
     154    0.963    0.080
     155    0.278    0.077
     156    0.087    0.039
     157    1.135    0.109
     158    0.819    0.117
     159    0.204    0.063
     160    0.003    0.013
     161    0.711    0.135
     162    0.875    0.116
     163    0.462    0.080
     164    0.006    0.019
     165    0.678    0.136
     166    1.303    0.117
     167    0.676    0.135
     168    0.002    0.007
     169    0.868    0.109
     170    0.524    0.059
     171    0.053    0.027
     172    0.685    0.112
     173    1.077    0.062
     174    0.492    0.103
     175    0.000    0.000
     176    0.324    0.051
     177    0.478    0.074
     178    0.467    0.082
     179    1.721    0.086
     180    0.411    0.067
     181    1.598    0.062
     182    1.446    0.099
     183    1.492    0.096
     184    0.774    0.078
     185    0.724    0.123
     186    0.073    0.032
     187    0.561    0.093
     188    1.231    0.142
     189    1.018    0.151
     190    1.329    0.173
     191    1.083    0.089
     192    0.284    0.138
     193    1.120    0.108
     194    1.524    0.090
     195    0.273    0.096
     196    0.352    0.150
     197    0.485    0.048
     198    0.636    0.070
     199    0.193    0.055
     200    0.201    0.053
     201    1.062    0.139
     202    0.290    0.077
     203    0.214    0.065
     204    0.305    0.062
     205    1.048    0.085
     206    0.109    0.049
     207    0.014    0.017
     208    0.626    0.100
     209    0.728    0.111
     210    0.445    0.081
     211    0.010    0.020
     212    0.209    0.043
     213    0.984    0.084
     214    0.206    0.050
     215    0.192    0.039
     216    1.072    0.107
     217    0.467    0.068
     218    0.025    0.022
     219    0.962    0.137
     220    0.645    0.053
     221    0.530    0.094
     222    0.254    0.082
     223    1.512    0.083
     224    0.782    0.079
     225    1.350    0.126
     226    1.772    0.094
     227    0.892    0.110
     228    0.676    0.246
     229    0.156    0.085
     230    1.763    0.120
     231    0.401    0.066
     232    1.258    0.093
     233    1.054    0.155
     234    0.586    0.129
     235    1.628    0.101
     236    0.744    0.085
     237    0.186    0.054
     238    0.532    0.124
     239    0.666    0.076
     240    0.686    0.112
     241    0.080    0.033
     242    0.515    0.095
     243    0.184    0.056
     244    0.306    0.074
     245    0.229    0.075
     246    0.540    0.086
     247    0.051    0.035
     248    0.141    0.059
     249    0.518    0.060
     250    0.179    0.066
     251    0.019    0.025
     252    0.068    0.032
     253    0.686    0.093
     254    0.038    0.023
     255    0.100    0.055
     256    0.307    0.202
     257    0.668    0.077
     258    0.001    0.006
     259    0.128    0.050
     260    0.214    0.104
     261    0.538    0.080
     262    0.418    0.121
     263    0.072    0.044
     264    0.936    0.111
     265    0.194    0.079
     266    0.462    0.116
     267    0.887    0.155
     268    1.126    0.103
     269    1.193    0.076
     270    0.452    0.084
     271    1.642    0.153
     272    1.138    0.093
     273    0.400    0.079
     274    0.598    0.077
     275    1.241    0.166
     276    0.769    0.096
     277    0.545    0.219
     278    0.090    0.066
     279    0.628    0.097
     280    0.146    0.033
     281    0.891    0.202
     282    0.443    0.100
     283    0.222    0.066
     284    0.158    0.073
     285    0.295    0.060
     286    0.045    0.042
     287    0.010    0.016
     288    0.488    0.085
     289    0.003    0.010
     290    0.077    0.041
     291    0.099    0.056
     292    0.102    0.054
     293    0.151    0.055
     294    0.434    0.066
     295    0.006    0.012
     296    0.033    0.041
     297    0.061    0.050
     298    0.028    0.032
     299    0.049    0.038
     300    0.145    0.062
     301    0.441    0.136
     302    0.386    0.118
     303    0.842    0.093
     304    0.542    0.124
      27    1.279    0.311
      28    0.337    0.046
      29    1.338    0.173
      30    2.426    0.135
      31    1.402    0.234
      32    1.701    0.154
      33    0.997    0.217
      34    0.247    0.134
      35    1.110    0.120
      36    0.454    0.077
      37    0.220    0.088
      38    0.929    0.090
      39    1.022    0.082
      40    0.019    0.024
      41    0.151    0.050
      42    0.150    0.054
      43    0.343    0.068
      44    0.051    0.034
      45    0.251    0.063
      46    0.649    0.066
      47    0.187    0.071
      48    0.036    0.027
      49    0.577    0.066
      50    1.115    0.097
      51    0.191    0.051
      52    0.000    0.000
      53    0.678    0.091
      54    0.876    0.099
      55    0.007    0.017
      56    0.002    0.007
      57    0.194    0.064
      58    0.733    0.088
      59    0.014    0.016
      60    0.335    0.059
      61    0.893    0.092
      62    0.167    0.045
      63    0.009    0.016
      64    0.326    0.069
      65    1.564    0.095
      66    1.147    0.100
      67    1.005    0.166
      68    1.524    0.111
      69    1.662    0.183
      70    0.772    0.099
      71    0.714    0.100
      72    0.233    0.082
      73    0.177    0.056
      74    0.439    0.076
      75    0.298    0.068
      76    0.000    0.000
      77    0.180    0.058
      78    0.221    0.051
      79    0.431    0.075
      80    0.114    0.029
      81    0.041    0.031
      82    0.789    0.073
      83    0.145    0.039
      84    0.049    0.037
      85    0.552    0.062
      86    0.842    0.115
      87    0.196    0.068
      88    0.000    0.000
      89    0.738    0.098
      90    0.016    0.024
      91    0.075    0.060
      92    0.402    0.064
      93    0.442    0.096
      94    0.664    0.122
      95    0.148    0.051
      96    0.603    0.105
      97    0.340    0.074
      98    0.167    0.085
      99    1.033    0.095
     100    0.493    0.065
     101    0.483    0.138
     102    0.003    0.008
     103    1.326    0.165
     104    0.552    0.096
     105    0.321    0.049
     106    0.792    0.087
     107    1.751    0.123
     108    0.540    0.123
     109    0.000    0.000
     110    0.605    0.086
     111    0.279    0.062
     112    0.032    0.022
     113    0.203    0.099
     114    0.292    0.058
     115    0.315    0.068
     116    0.620    0.135
     117    0.054    0.034
     118    0.200    0.049
     119    0.080    0.049
     120    0.082    0.055
     121    0.078    0.043
     122    0.098    0.038
     123    0.014    0.022
     124    0.003    0.008
     125    0.537    0.089
     126    0.025    0.018
     127    0.000    0.000
     128    0.000    0.000
     129    0.122    0.047
     130    0.000    0.000
     131    0.000    0.000
     132    0.530    0.095
     133    0.000    0.000
     134    0.220    0.063
     135    0.608    0.091
     136    0.354    0.069
     137    0.131    0.054
     138    0.124    0.099
     139    0.599    0.097
     140    0.842    0.110
     141    0.475    0.067
     142    1.107    0.085
     143    1.411    0.114
     144    0.139    0.081
     145    0.824    0.185
     146    2.125    0.156
     147    0.648    0.086
     148    0.234    0.082
     149    1.083    0.116
     150    0.873    0.077
     151    0.217    0.074
     152    0.003    0.009
     153    0.589    0.087
     154    1.487    0.103
     155    0.555    0.084
     156    0.101    0.042
     157    1.348    0.085
     158    0.995    0.080
     159    0.194    0.051
     160    0.014    0.022
     161    1.329    0.110
     162    0.638    0.087
     163    0.564    0.064
     164    0.029    0.028
     165    0.677    0.096
     166    1.066    0.088
     167    0.536    0.107
     168    0.054    0.025
     169    0.901    0.104
     170    0.301    0.075
     171    0.066    0.044
     172    1.106    0.128
     173    1.030    0.094
     174    0.444    0.116
     175    0.000    0.000
     176    0.503    0.089
     177    0.246    0.091
     178    0.418    0.143
     179    1.569    0.125
     180    0.405    0.093
     181    1.594    0.081
     182    1.422    0.158
     183    0.945    0.153
     184    0.817    0.135
     185    0.724    0.084
     186    0.137    0.040
     187    0.668    0.079
     188    1.084    0.141
     189    1.280    0.131
     190    1.446    0.165
     191    0.627    0.106
     192    0.841    0.097
     193    1.167    0.097
     194    1.251    0.100
     195    1.009    0.150
     196    0.484    0.097
     197    0.365    0.080
     198    0.754    0.108
     199    0.360    0.128
     200    0.348    0.076
     201    1.025    0.144
     202    0.718    0.098
     203    0.154    0.069
     204    0.121    0.051
     205    0.829    0.097
     206    0.317    0.095
     207    0.003    0.014
     208    0.326    0.094
     209    0.897    0.068
     210    0.829    0.091
     211    0.001    0.006
     212    0.235    0.051
     213    1.013    0.074
     214    0.298    0.050
     215    0.215    0.074
     216    1.160    0.131
     217    0.463    0.085
     218    0.044    0.010
     219    0.298    0.059
     220    0.714    0.074
     221    0.807    0.074
     222    0.024    0.025
     223    0.912    0.135
     224    0.496    0.080
     225    1.839    0.149
     226    1.134    0.199
     227    0.116    0.078
     228    1.208    0.224
     229    0.249    0.075
     230    1.605    0.279
     231    0.364    0.059
     232    1.245    0.132
     233    1.346    0.169
     234    0.929    0.102
     235    1.281    0.213
     236    0.775    0.171
     237    0.304    0.077
     238    0.318    0.066
     239    0.637    0.095
     240    0.566    0.067
     241    0.013    0.021
     242    0.578    0.060
     243    0.224    0.052
     244    0.066    0.047
     245    0.121    0.036
     246    0.605    0.119
     247    0.009    0.017
     248    0.109    0.039
     249    0.227    0.071
     250    0.060    0.046
     251    0.094    0.033
     252    0.128    0.050
     253    0.531    0.071
     254    0.046    0.026
     255    0.205    0.103
     256    0.029    0.032
     257    0.675    0.102
     258    0.004    0.010
     259    0.188    0.062
     260    0.144    0.050
     261    0.370    0.072
     262    0.347    0.137
     263    0.027    0.043
     264    0.803    0.107
     265    0.213    0.069
     266    0.584    0.128
     267    0.759    0.142
     268    1.420    0.097
     269    1.217    0.100
     270    0.517    0.093
     271    1.870    0.149
     272    1.049    0.109
     273    0.461    0.084
     274    0.444    0.066
     275    1.397    0.112
     276    0.673    0.099
     277    0.394    0.066
     278    0.290    0.109
     279    0.186    0.095
     280    0.031    0.033
     281    0.817    0.188
     282    0.553    0.248
     283    0.073    0.039
     284    0.202    0.048
     285    0.193    0.081
     286    0.043    0.056
     287    0.003    0.010
     288    0.675    0.072
     289    0.018    0.017
     290    0.138    0.058
     291    0.170    0.053
     292    0.184    0.082
     293    0.086    0.040
     294    0.071    0.037
     295    0.000    0.000
     296    0.050    0.046
     297    0.025    0.023
     298    0.164    0.066
     299    0.050    0.047
     300    0.145    0.043
     301    0.271    0.056
     302    0.274    0.067
     303    0.838    0.080
     304    0.475    0.098
      27    1.878    0.197
      28    0.583    0.241
      29    1.265    0.228
      30    1.839    0.325
      31    0.758    0.130
      32    1.492    0.241
      33    0.532    0.168
      34    0.262    0.084
      35    0.902    0.101
      36    0.324    0.100
      37    0.312    0.104
      38    1.216    0.129
      39    0.744    0.081
      40    0.003    0.008
      41    0.277    0.063
      42    0.521    0.107
      43    0.161    0.037
      44    0.090    0.037
      45    0.227    0.092
      46    0.484    0.060
      47    0.270    0.061
      48    0.086    0.068
      49    0.635    0.073
      50    1.225    0.103
      51    0.115    0.067
      52    0.000    0.000
      53    0.637    0.085
      54    0.793    0.092
      55    0.003    0.010
      56    0.000    0.000
      57    0.265    0.046
      58    0.765    0.070
      59    0.000    0.000
      60    0.548    0.116
      61    1.246    0.123
      62    0.461    0.088
      63    0.046    0.036
      64    0.487    0.071
      65    1.934    0.120
      66    0.622    0.101
      67    1.894    0.142
      68    2.129    0.126
      69    1.382    0.096
      70    0.857    0.083
      71    0.561    0.093
      72    0.500    0.095
      73    0.506    0.078
      74    0.266    0.061
      75    0.521    0.073
      76    0.005    0.011
      77    0.354    0.082
      78    0.387    0.053
      79    0.102    0.022
      80    0.153    0.046
      81    0.008    0.013
      82    0.491    0.068
      83    0.011    0.016
      84    0.087    0.050
      85    0.528    0.087
      86    0.605    0.071
      87    0.030    0.033
      88    0.000    0.000
      89    0.690    0.095
      90    0.026    0.025
      91    0.208    0.094
      92    0.615    0.088
      93    0.522    0.093
      94    0.758    0.093
      95    0.356    0.103
      96    0.558    0.080
      97    0.310    0.054
      98    0.535    0.113
      99    1.308    0.063
     100    0.449    0.114
     101    0.368    0.139
     102    0.050    0.033
     103    1.686    0.126
     104    0.909    0.085
     105    0.370    0.057
     106    0.702    0.074
     107    1.515    0.137
     108    0.642    0.084
     109    0.001    0.006
     110    0.324    0.056
     111    0.232    0.051
     112    0.079    0.030
     113    0.223    0.059
     114    0.176    0.050
     115    0.436    0.047
     116    0.484    0.103
     117    0.126    0.031
     118    0.055    0.029
     119    0.035    0.031
     120    0.088    0.045
     121    0.032    0.023
     122    0.003    0.008
     123    0.204    0.123
     124    0.014    0.022
     125    0.383    0.092
     126    0.000    0.000
     127    0.212    0.090
     128    0.014    0.017
     129    0.364    0.081
     130    0.214    0.106
     131    0.036    0.028
     132    0.612    0.090
     133    0.002    0.007
     134    0.488    0.075
     135    0.488    0.087
     136    0.445    0.063
     137    0.156    0.055
     138    0.048    0.040
     139    0.481    0.094
     140    0.766    0.114
     141    0.534    0.108
     142    0.943    0.109
     143    1.173    0.110
     144    0.272    0.063
     145    0.938    0.094
     146    1.301    0.065
     147    0.698    0.086
     148    0.351    0.108
     149    1.030    0.102
     150    0.583    0.078
     151    0.261    0.072
     152    0.002    0.007
     153    0.582    0.090
     154    0.940    0.078
     155    0.340    0.069
     156    0.083    0.032
     157    0.955    0.098
     158    0.749    0.093
     159    0.157    0.070
     160    0.001    0.006
     161    0.638    0.090
     162    0.905    0.099
     163    0.433    0.047
     164    0.001    0.006
     165    0.877    0.121
     166    1.172    0.103
     167    0.725    0.131
     168    0.009    0.015
     169    0.873    0.094
     170    0.535    0.056
     171    0.040    0.020
     172    0.664    0.079
     173    1.034    0.093
     174    0.404    0.090
     175    0.004    0.013
     176    0.404    0.080
     177    0.341    0.137
     178    0.471    0.063
     179    1.683    0.101
     180    0.475    0.082
     181    1.609    0.092
     182    1.398    0.079
     183    1.462    0.117
     184    0.823    0.142
     185    0.772    0.139
     186    0.119    0.063
     187    0.667    0.097
     188    1.223    0.148
     189    1.126    0.137
     190    1.542    0.186
     191    1.157    0.117
     192    0.442    0.100
     193    1.128    0.086
     194    1.477    0.100
     195    0.306    0.066
     196    0.504    0.082
     197    0.487    0.074
     198    0.608    0.079
     199    0.207    0.047
     200    0.184    0.051
     201    1.035    0.131
     202    0.293    0.052
     203    0.223    0.039
     204    0.334    0.074
     205    1.045    0.093
     206    0.091    0.036
     207    0.021    0.020
     208    0.707    0.119
     209    0.713    0.103
     210    0.401    0.067
     211    0.005    0.011
     212    0.189    0.059
     213    0.921    0.081
     214    0.230    0.071
     215    0.200    0.042
     216    1.070    0.087
     217    0.443    0.048
     218    0.035    0.023
     219    0.738    0.184
     220    0.598    0.060
     221    0.508    0.118
     222    0.216    0.065
     223    1.481    0.096
     224    0.801    0.106
     225    1.438    0.078
     226    1.767    0.134
     227    0.987    0.086
     228    0.442    0.126
     229    0.111    0.086
     230    1.832    0.102
     231    0.409    0.051
     232    1.528    0.145
     233    1.133    0.121
     234    0.676    0.066
     235    1.550    0.124
     236    1.272    0.201
     237    0.170    0.049
     238    0.529    0.101
     239    0.748    0.082
     240    0.774    0.132
     241    0.142    0.063
     242    0.604    0.083
     243    0.212    0.064
     244    0.393    0.121
     245    0.227    0.070
     246    0.551    0.096
     247    0.036    0.038
     248    0.145    0.057
     249    0.567    0.086
     250    0.158    0.052
     251    0.037    0.033
     252    0.079    0.045
     253    0.725    0.074
     254    0.014    0.021
     255    0.064    0.033
     256    0.107    0.037
     257    0.581    0.098
     258    0.009    0.013
     259    0.127    0.052
     260    0.322    0.069
     261    0.549    0.104
     262    0.484    0.054
     263    0.090    0.030
     264    0.954    0.104
     265    0.197    0.070
     266    0.552    0.094
     267    0.805    0.131
     268    1.152    0.079
     269    1.124    0.096
     270    0.444    0.096
     271    1.472    0.120
     272    1.098    0.172
     273    0.443    0.104
     274    0.403    0.116
     275    1.373    0.197
     276    0.829    0.092
     277    0.761    0.105
     278    0.239    0.108
     279    0.460    0.110
     280    0.133    0.044
     281    1.120    0.226
     282    0.545    0.138
     283    0.140    0.074
     284    0.281    0.073
     285    0.465    0.092
     286    0.062    0.051
     287    0.014    0.022
     288    0.439    0.069
     289    0.006    0.013
     290    0.077    0.051
     291    0.066    0.051
     292    0.038    0.032
     293    0.117    0.056
     294    0.324    0.102
     295    0.003    0.008
     296    0.068    0.023
     297    0.085    0.068
     298    0.022    0.028
     299    0.044    0.032
     300    0.138    0.038
     301    0.415    0.095
     302    0.312    0.091
     303    0.883    0.121
     304    0.716    0.101
      27    1.048    0.130
      28    0.344    0.063
      29    1.259    0.104
      30    2.367    0.158
      31    1.237    0.195
      32    1.590    0.165
      33    0.828    0.208
      34    0.179    0.054
      35    1.120    0.102
      36    0.312    0.084
      37    0.162    0.106
      38    0.997    0.135
      39    0.960    0.093
      40    0.021    0.029
      41    0.161    0.062
      42    0.176    0.048
      43    0.355    0.070
      44    0.041    0.045
      45    0.227    0.079
      46    0.658    0.080
      47    0.168    0.077
      48    0.026    0.029
      49    0.593    0.076
      50    1.067    0.121
      51    0.149    0.051
      52    0.000    0.000
      53    0.716    0.096
      54    0.823    0.068
      55    0.020    0.027
      56    0.000    0.000
      57    0.195    0.056
      58    0.594    0.155
      59    0.018    0.021
      60    0.350    0.060
      61    0.969    0.099
      62    0.161    0.064
      63    0.014    0.020
      64    0.311    0.076
      65    1.750    0.247
      66    1.081    0.107
      67    1.100    0.199
      68    1.804    0.342
      69    1.701    0.139
      70    0.884    0.107
      71    0.683    0.092
      72    0.212    0.078
      73    0.340    0.178
      74    0.354    0.131
      75    0.387    0.128
      76    0.002    0.008
      77    0.226    0.073
      78    0.257    0.056
      79    0.419    0.075
      80    0.119    0.053
      81    0.050    0.034
      82    0.765    0.087
      83    0.107    0.032
      84    0.037    0.021
      85    0.530    0.057
      86    0.766    0.083
      87    0.190    0.074
      88    0.000    0.000
      89    0.713    0.093
      90    0.018    0.023
      91    0.084    0.046
      92    0.403    0.073
      93    0.470    0.091
      94    0.687    0.103
      95    0.149    0.052
      96    0.660    0.083
      97    0.368    0.092
      98    0.196    0.105
      99    1.106    0.083
     100    0.469    0.085
     101    0.493    0.089
     102    0.014    0.017
     103    1.350    0.138
     104    0.554    0.079
     105    0.351    0.074
     106    0.794    0.075
     107    1.827    0.108
     108    0.540    0.075
     109    0.000    0.000
     110    0.615    0.084
     111    0.319    0.047
     112    0.019    0.020
     113    0.224    0.086
     114    0.314    0.053
     115    0.303    0.053
     116    0.583    0.112
     117    0.053    0.032
     118    0.263    0.074
     119    0.034    0.048
     120    0.088    0.055
     121    0.132    0.082
     122    0.121    0.048
     123    0.001    0.006
     124    0.000    0.000
     125    0.503    0.069
     126    0.026    0.017
     127    0.001    0.006
     128    0.001    0.006
     129    0.082    0.034
     130    0.011    0.023
     131    0.003    0.008
     132    0.565    0.083
     133    0.005    0.022
     134    0.287    0.082
     135    0.542    0.117
     136    0.345    0.069
     137    0.100    0.047
     138    0.214    0.101
     139    0.625    0.089
     140    0.895    0.111
     141    0.439    0.073
     142    1.165    0.148
     143    1.454    0.119
     144    0.097    0.068
     145    0.884    0.148
     146    2.043    0.239
     147    0.632    0.084
     148    0.241    0.078
     149    1.035    0.159
     150    0.924    0.070
     151    0.199    0.080
     152    0.006    0.013
     153    0.587    0.112
     154    1.504    0.121
     155    0.434    0.074
     156    0.100    0.052
     157    1.349    0.160
     158    1.032    0.109
     159    0.214    0.040
     160    0.027    0.031
     161    1.399    0.137
     162    0.683    0.095
     163    0.563    0.053
     164    0.028    0.026
     165    0.688    0.103
     166    1.133    0.090
     167    0.459    0.066
     168    0.048    0.028
     169    0.753    0.103
     170    0.276    0.086
     171    0.085    0.054
     172    1.147    0.150
     173    1.067    0.092
     174    0.302    0.060
     175    0.000    0.000
     176    0.460    0.087
     177    0.281    0.079
     178    0.356    0.090
     179    1.655    0.130
     180    0.481    0.104
     181    1.595    0.108
     182    1.447    0.091
     183    0.932    0.203
     184    0.958    0.110
     185    0.797    0.109
     186    0.152    0.052
     187    0.658    0.074
     188    1.066    0.142
     189    1.387    0.154
     190    1.287    0.115
     191    0.708    0.120
     192    0.838    0.081
     193    1.109    0.078
     194    1.246    0.119
     195    1.050    0.144
     196    0.454    0.106
     197    0.440    0.093
     198    0.835    0.107
     199    0.454    0.132
     200    0.374    0.101
     201    1.127    0.124
     202    0.692    0.111
     203    0.158    0.078
     204    0.115    0.041
     205    0.850    0.092
     206    0.310    0.104
     207    0.003    0.008
     208    0.323    0.064
     209    0.934    0.069
     210    0.802    0.099
     211    0.001    0.006
     212    0.272    0.061
     213    1.024    0.070
     214    0.294    0.071
     215    0.190    0.071
     216    1.184    0.110
     217    0.437    0.060
     218    0.059    0.033
     219    0.381    0.100
     220    0.759    0.076
     221    0.866    0.095
     222    0.040    0.034
     223    0.940    0.118
     224    0.557    0.092
     225    1.858    0.123
     226    1.549    0.112
     227    0.222    0.077
     228    1.311    0.170
     229    0.251    0.086
     230    1.755    0.164
     231    0.376    0.084
     232    1.115    0.121
     233    1.263    0.115
     234    0.841    0.208
     235    1.363    0.088
     236    0.976    0.160
     237    0.296    0.046
     238    0.401    0.085
     239    0.762    0.100
     240    0.549    0.099
     241    0.050    0.039
     242    0.595    0.062
     243    0.267    0.053
     244    0.078    0.047
     245    0.138    0.045
     246    0.636    0.085
     247    0.019    0.025
     248    0.108    0.044
     249    0.272    0.095
     250    0.062    0.042
     251    0.117    0.058
     252    0.103    0.052
     253    0.582    0.105
     254    0.058    0.038
     255    0.252    0.084
     256    0.031    0.031
     257    0.692    0.071
     258    0.005    0.011
     259    0.208    0.061
     260    0.177    0.059
     261    0.434    0.074
     262    0.361    0.114
     263    0.015    0.027
     264    0.749    0.105
     265    0.189    0.058
     266    0.742    0.090
     267    0.444    0.083
     268    1.251    0.129
     269    1.101    0.143
     270    0.417    0.067
     271    1.809    0.142
     272    1.072    0.121
     273    0.478    0.070
     274    0.442    0.070
     275    1.328    0.122
     276    0.798    0.104
     277    0.429    0.076
     278    0.223    0.070
     279    0.252    0.085
     280    0.072    0.049
     281    0.730    0.090
     282    0.319    0.135
     283    0.098    0.042
     284    0.128    0.049
     285    0.197    0.084
     286    0.030    0.039
     287    0.001    0.006
     288    0.708    0.071
     289    0.026    0.023
     290    0.129    0.061
     291    0.163    0.062
     292    0.064    0.037
     293    0.067    0.056
     294    0.046    0.026
     295    0.003    0.010
     296    0.041    0.055
     297    0.021    0.024
     298    0.158    0.055
     299    0.035    0.045
     300    0.198    0.054
     301    0.312    0.073
     302    0.319    0.104
     303    0.879    0.124
     304    0.691    0.129
      27    1.848    0.157
      28    0.528    0.079
      29    1.071    0.362
      30    2.024    0.162
      31    0.627    0.134
      32    1.270    0.200
      33    0.334    0.140
      34    0.494    0.135
      35    0.876    0.156
      36    0.141    0.061
      37    0.372    0.102
      38    1.285    0.189
      39    0.677    0.084
      40    0.003    0.008
      41    0.275    0.098
      42    0.629    0.067
      43    0.126    0.057
      44    0.120    0.044
      45    0.238    0.128
      46    0.496    0.082
      47    0.266    0.066
      48    0.068    0.037
      49    0.639    0.121
      50    1.131    0.116
      51    0.122    0.059
      52    0.000    0.000
      53    0.625    0.087
      54    0.795    0.074
      55    0.000    0.000
      56    0.002    0.007
      57    0.264    0.043
      58    0.724    0.082
      59    0.001    0.006
      60    0.627    0.075
      61    1.242    0.105
      62    0.398    0.075
      63    0.102    0.063
      64    0.400    0.081
      65    1.853    0.149
      66    0.694    0.109
      67    1.784    0.115
      68    2.137    0.084
      69    1.313    0.117
      70    0.906    0.121
      71    0.517    0.058
      72    0.494    0.100
      73    0.493    0.065
      74    0.256    0.037
      75    0.521    0.106
      76    0.005    0.011
      77    0.323    0.083
      78    0.398    0.072
      79    0.117    0.034
      80    0.135    0.040
      81    0.003    0.008
      82    0.500    0.062
      83    0.008    0.012
      84    0.044    0.050
      85    0.503    0.068
      86    0.616    0.092
      87    0.017    0.021
      88    0.006    0.016
      89    0.641    0.087
      90    0.007    0.016
      91    0.223    0.083
      92    0.631    0.084
      93    0.602    0.135
      94    0.718    0.142
      95    0.463    0.104
      96    0.632    0.096
      97    0.381    0.104
      98    0.703    0.113
      99    1.199    0.180
     100    0.490    0.115
     101    0.280    0.076
     102    0.065    0.054
     103    1.828    0.193
     104    0.988    0.102
     105    0.309    0.067
     106    0.727    0.073
     107    1.420    0.124
     108    0.807    0.139
     109    0.003    0.010
     110    0.333    0.077
     111    0.259    0.059
     112    0.102    0.049
     113    0.227    0.083
     114    0.171    0.059
     115    0.434    0.073
     116    0.485    0.072
     117    0.118    0.045
     118    0.108    0.043
     119    0.026    0.024
     120    0.119    0.070
     121    0.026    0.023
     122    0.001    0.006
     123    0.152    0.056
     124    0.022    0.027
     125    0.331    0.089
     126    0.000    0.000
     127    0.211    0.053
     128    0.028    0.041
     129    0.360    0.091
     130    0.218    0.102
     131    0.034    0.036
     132    0.589    0.076
     133    0.000    0.000
     134    0.462    0.118
     135    0.413    0.074
     136    0.405    0.074
     137    0.156    0.052
     138    0.064    0.047
     139    0.354    0.126
     140    0.815    0.114
     141    0.513    0.137
     142    0.977    0.099
     143    1.178    0.097
     144    0.270    0.069
     145    0.976    0.115
     146    1.300    0.082
     147    0.692    0.064
     148    0.325    0.082
     149    1.014    0.089
     150    0.582    0.083
     151    0.248    0.088
     152    0.005    0.012
     153    0.631    0.104
     154    0.929    0.111
     155    0.353    0.075
     156    0.081    0.030
     157    0.995    0.126
     158    0.758    0.079
     159    0.146    0.045
     160    0.000    0.000
     161    0.672    0.082
     162    0.869    0.070
     163    0.468    0.070
     164    0.000    0.000
     165    0.842    0.140
     166    1.159    0.091
     167    0.724    0.144
     168    0.004    0.011
     169    0.805    0.084
     170    0.486    0.067
     171    0.040    0.025
     172    0.672    0.070
     173    1.054    0.098
     174    0.427    0.084
     175    0.000    0.000
     176    0.426    0.087
     177    0.267    0.106
     178    0.606    0.084
     179    1.631    0.112
     180    0.509    0.120
     181    1.589    0.110
     182    1.393    0.118
     183    1.395    0.172
     184    0.754    0.143
     185    0.750    0.081
     186    0.124    0.067
     187    0.755    0.113
     188    1.277    0.164
     189    1.150    0.124
     190    1.666    0.142
     191    1.026    0.103
     192    0.525    0.107
     193    1.152    0.068
     194    1.504    0.121
     195    0.356    0.077
     196    0.483    0.074
     197    0.471    0.068
     198    0.636    0.059
     199    0.192    0.040
     200    0.191    0.039
     201    1.072    0.092
     202    0.257    0.044
     203    0.224    0.063
     204    0.304    0.048
     205    1.098    0.117
     206    0.065    0.042
     207    0.007    0.016
     208    0.682    0.108
     209    0.701    0.066
     210    0.408    0.085
     211    0.007    0.019
     212    0.180    0.061
     213    0.935    0.095
     214    0.246    0.088
     215    0.201    0.044
     216    1.091    0.130
     217    0.436    0.067
     218    0.025    0.024
     219    0.799    0.189
     220    0.657    0.067
     221    0.625    0.083
     222    0.210    0.080
     223    1.512    0.067
     224    0.854    0.090
     225    1.268    0.160
     226    1.710    0.142
     227    1.035    0.107
     228    0.548    0.137
     229    0.101    0.055
     230    1.862    0.145
     231    0.399    0.067
     232    1.619    0.123
     233    1.174    0.109
     234    0.714    0.106
     235    1.495    0.123
     236    1.169    0.157
     237    0.145    0.039
     238    0.618    0.110
     239    0.716    0.106
     240    0.638    0.093
     241    0.133    0.099
     242    0.594    0.089
     243    0.134    0.059
     244    0.393    0.100
     245    0.280    0.137
     246    0.479    0.173
     247    0.048    0.041
     248    0.110    0.051
     249    0.638    0.096
     250    0.101    0.050
     251    0.038    0.044
     252    0.083    0.046
     253    0.632    0.102
     254    0.012    0.023
     255    0.104    0.053
     256    0.095    0.039
     257    0.533    0.123
     258    0.016    0.016
     259    0.081    0.036
     260    0.355    0.063
     261    0.611    0.104
     262    0.371    0.054
     263    0.086    0.034
     264    0.918    0.091
     265    0.121    0.065
     266    0.491    0.082
     267    0.590    0.079
     268    1.117    0.074
     269    1.228    0.113
     270    0.796    0.123
     271    1.477    0.108
     272    0.821    0.154
     273    0.505    0.055
     274    0.596    0.145
     275    1.062    0.230
     276    0.870    0.141
     277    0.831    0.119
     278    0.486    0.158
     279    0.484    0.096
     280    0.125    0.040
     281    1.232    0.137
     282    0.448    0.073
     283    0.160    0.029
     284    0.211    0.066
     285    0.409    0.083
     286    0.059    0.058
     287    0.004    0.010
     288    0.412    0.089
     289    0.010    0.015
     290    0.074    0.043
     291    0.059    0.047
     292    0.023    0.030
     293    0.137    0.057
     294    0.312    0.078
     295    0.004    0.010
     296    0.059    0.047
     297    0.104    0.063
     298    0.021    0.025
     299    0.029    0.020
     300    0.153    0.041
     301    0.501    0.073
     302    0.300    0.095
     303    0.763    0.149
     304    0.569    0.109
      27    1.021    0.244
      28    0.331    0.072
      29    1.463    0.280
      30    2.078    0.237
      31    0.901    0.326
      32    1.656    0.143
      33    0.795    0.220
      34    0.285    0.108
      35    1.152    0.110
      36    0.258    0.086
      37    0.173    0.067
      38    0.984    0.096
      39    1.010    0.090
      40    0.001    0.006
      41    0.127    0.059
      42    0.139    0.056
      43    0.299    0.072
      44    0.008    0.017
      45    0.162    0.071
      46    0.642    0.075
      47    0.154    0.054
      48    0.020    0.024
      49    0.608    0.085
      50    1.107    0.092
      51    0.127    0.053
      52    0.000    0.000
      53    0.773    0.101
      54    0.741    0.088
      55    0.012    0.023
      56    0.000    0.000
      57    0.160    0.062
      58    0.620    0.092
      59    0.004    0.010
      60    0.307    0.055
      61    0.918    0.071
      62    0.147    0.070
      63    0.016    0.020
      64    0.333    0.093
      65    1.781    0.200
      66    1.017    0.123
      67    1.011    0.162
      68    1.891    0.273
      69    1.644    0.189
      70    1.143    0.234
      71    0.639    0.091
      72    0.412    0.131
      73    0.600    0.148
      74    0.290    0.085
      75    0.739    0.116
      76    0.017    0.025
      77    0.321    0.070
      78    0.209    0.082
      79    0.559    0.093
      80    0.097    0.049
      81    0.053    0.031
      82    0.655    0.094
      83    0.077    0.035
      84    0.043    0.022
      85    0.512    0.094
      86    0.688    0.109
      87    0.261    0.068
      88    0.003    0.008
      89    0.844    0.142
      90    0.029    0.028
      91    0.053    0.040
      92    0.397    0.075
      93    0.418    0.071
      94    0.580    0.104
      95    0.158    0.042
      96    0.605    0.063
      97    0.334    0.086
      98    0.143    0.063
      99    1.100    0.073
     100    0.486    0.064
     101    0.394    0.106
     102    0.005    0.011
     103    1.275    0.134
     104    0.582    0.101
     105    0.342    0.053
     106    0.787    0.068
     107    1.795    0.097
     108    0.539    0.092
     109    0.000    0.000
     110    0.610    0.073
     111    0.335    0.044
     112    0.034    0.018
     113    0.232    0.065
     114    0.301    0.071
     115    0.437    0.120
     116    0.688    0.127
     117    0.020    0.023
     118    0.239    0.095
     119    0.109    0.056
     120    0.191    0.078
     121    0.137    0.069
     122    0.159    0.048
     123    0.023    0.028
     124    0.003    0.008
     125    0.553    0.098
     126    0.027    0.022
     127    0.000    0.000
     128    0.000    0.000
     129    0.078    0.046
     130    0.053    0.041
     131    0.000    0.000
     132    0.519    0.080
     133    0.032    0.035
     134    0.289    0.079
     135    0.593    0.092
     136    0.334    0.086
     137    0.145    0.056
     138    0.208    0.094
     139    0.625    0.088
     140    0.913    0.091
     141    0.474    0.091
     142    1.085    0.110
     143    1.484    0.099
     144    0.079    0.064
     145    0.946    0.093
     146    2.137    0.166
     147    0.681    0.092
     148    0.335    0.085
     149    1.051    0.097
     150    0.978    0.091
     151    0.216    0.064
     152    0.051    0.064
     153    0.654    0.118
     154    1.423    0.091
     155    0.509    0.063
     156    0.129    0.051
     157    1.373    0.119
     158    1.010    0.097
     159    0.180    0.052
     160    0.041    0.026
     161    1.426    0.139
     162    0.703    0.083
     163    0.559    0.058
     164    0.020    0.025
     165    0.617    0.073
     166    1.171    0.070
     167    0.407    0.097
     168    0.049    0.046
     169    0.846    0.100
     170    0.309    0.087
     171    0.107    0.099
     172    1.050    0.136
     173    1.151    0.093
     174    0.289    0.073
     175    0.000    0.000
     176    0.490    0.069
     177    0.276    0.063
     178    0.355    0.085
     179    1.655    0.115
     180    0.412    0.055
     181    1.643    0.101
     182    1.347    0.153
     183    1.003    0.097
     184    0.975    0.153
     185    0.721    0.092
     186    0.147    0.043
     187    0.668    0.076
     188    1.038    0.133
     189    1.307    0.109
     190    1.387    0.160
     191    0.506    0.128
     192    0.829    0.091
     193    1.096    0.126
     194    1.340    0.127
     195    1.088    0.131
     196    0.467    0.137
     197    0.431    0.091
     198    0.833    0.128
     199    0.425    0.132
     200    0.393    0.100
     201    1.104    0.090
     202    0.634    0.149
     203    0.187    0.058
     204    0.111    0.062
     205    0.841    0.095
     206    0.384    0.106
     207    0.000    0.000
     208    0.367    0.064
     209    0.905    0.100
     210    0.801    0.086
     211    0.001    0.006
     212    0.249    0.068
     213    0.984    0.076
     214    0.276    0.040
     215    0.187    0.044
     216    1.153    0.103
     217    0.443    0.062
     218    0.047    0.020
     219    0.299    0.060
     220    0.727    0.061
     221    0.868    0.073
     222    0.042    0.029
     223    0.992    0.129
     224    0.710    0.085
     225    1.810    0.104
     226    1.447    0.138
     227    0.208    0.094
     228    1.448    0.142
     229    0.348    0.132
     230    1.628    0.217
     231    0.302    0.085
     232    1.182    0.207
     233    1.331    0.144
     234    0.928    0.229
     235    1.295    0.164
     236    0.947    0.140
     237    0.269    0.076
     238    0.398    0.086
     239    0.752    0.087
     240    0.539    0.088
     241    0.071    0.028
     242    0.576    0.066
     243    0.260    0.058
     244    0.059    0.041
     245    0.109    0.050
     246    0.593    0.123
     247    0.016    0.020
     248    0.119    0.047
     249    0.222    0.062
     250    0.042    0.045
     251    0.106    0.044
     252    0.206    0.085
     253    0.513    0.098
     254    0.071    0.037
     255    0.376    0.066
     256    0.047    0.026
     257    0.671    0.095
     258    0.004    0.010
     259    0.247    0.083
     260    0.147    0.057
     261    0.397    0.056
     262    0.357    0.092
     263    0.019    0.041
     264    0.792    0.102
     265    0.208    0.059
     266    0.721    0.119
     267    0.562    0.120
     268    1.247    0.117
     269    1.155    0.094
     270    0.357    0.072
     271    1.765    0.132
     272    1.120    0.133
     273    0.467    0.074
     274    0.489    0.077
     275    1.384    0.153
     276    0.655    0.103
     277    0.384    0.083
     278    0.207    0.084
     279    0.162    0.068
     280    0.015    0.023
     281    0.700    0.157
     282    0.347    0.094
     283    0.064    0.053
     284    0.180    0.049
     285    0.236    0.090
     286    0.023    0.042
     287    0.001    0.006
     288    0.688    0.085
     289    0.008    0.014
     290    0.153    0.055
     291    0.206    0.060
     292    0.167    0.061
     293    0.074    0.036
     294    0.041    0.035
     295    0.003    0.010
     296    0.027    0.056
     297    0.023    0.027
     298    0.113    0.054
     299    0.034    0.037
     300    0.191    0.077
     301    0.320    0.084
     302    0.283    0.087
     303    0.862    0.092
     304    0.494    0.169
      27    1.728    0.133
      28    0.695    0.100
      29    0.723    0.160
      30    2.080    0.259
      31    0.572    0.129
      32    1.280    0.229
      33    0.210    0.154
      34    0.530    0.083
      35    0.869    0.148
      36    0.063    0.065
      37    0.394    0.129
      38    1.420    0.127
      39    0.651    0.139
      40    0.003    0.008
      41    0.357    0.098
      42    0.589    0.121
      43    0.144    0.056
      44    0.095    0.056
      45    0.243    0.081
      46    0.446    0.073
      47    0.239    0.060
      48    0.023    0.042
      49    0.645    0.111
      50    1.141    0.081
      51    0.127    0.049
      52    0.000    0.000
      53    0.579    0.090
      54    0.837    0.082
      55    0.003    0.008
      56    0.002    0.007
      57    0.278    0.070
      58    0.783    0.086
      59    0.001    0.006
      60    0.567    0.081
      61    1.213    0.116
      62    0.425    0.057
      63    0.083    0.044
      64    0.386    0.088
      65    1.751    0.177
      66    0.747    0.130
      67    1.807    0.118
      68    1.997    0.182
      69    1.376    0.181
      70    0.901    0.098
      71    0.583    0.101
      72    0.423    0.081
      73    0.524    0.091
      74    0.327    0.061
      75    0.443    0.073
      76    0.016    0.024
      77    0.275    0.069
      78    0.377    0.054
      79    0.103    0.025
      80    0.151    0.046
      81    0.007    0.012
      82    0.467    0.067
      83    0.006    0.014
      84    0.085    0.035
      85    0.514    0.071
      86    0.642    0.086
      87    0.054    0.033
      88    0.001    0.006
      89    0.716    0.151
      90    0.004    0.010
      91    0.183    0.084
      92    0.568    0.083
      93    0.659    0.084
      94    0.630    0.115
      95    0.464    0.091
      96    0.690    0.105
      97    0.360    0.090
      98    0.717    0.107
      99    1.227    0.152
     100    0.401    0.091
     101    0.334    0.104
     102    0.051    0.026
     103    1.723    0.211
     104    0.994    0.129
     105    0.226    0.057
     106    0.769    0.085
     107    1.395    0.086
     108    0.842    0.108
     109    0.002    0.009
     110    0.308    0.066
     111    0.202    0.067
     112    0.128    0.049
     113    0.228    0.066
     114    0.174    0.056
     115    0.436    0.088
     116    0.508    0.123
     117    0.076    0.046
     118    0.109    0.037
     119    0.023    0.024
     120    0.174    0.070
     121    0.031    0.031
     122    0.004    0.010
     123    0.192    0.075
     124    0.035    0.042
     125    0.251    0.046
     126    0.015    0.026
     127    0.112    0.053
     128    0.031    0.034
     129    0.272    0.054
     130    0.107    0.071
     131    0.017    0.028
     132    0.587    0.051
     133    0.002    0.007
     134    0.378    0.104
     135    0.386    0.063
     136    0.316    0.063
     137    0.106    0.039
     138    0.054    0.032
     139    0.463    0.091
     140    0.733    0.087
     141    0.485    0.123
     142    0.923    0.073
     143    1.174    0.067
     144    0.230    0.047
     145    0.881    0.089
     146    1.325    0.077
     147    0.638    0.069
     148    0.344    0.076
     149    0.978    0.109
     150    0.601    0.070
     151    0.158    0.067
     152    0.003    0.009
     153    0.623    0.107
     154    0.907    0.078
     155    0.399    0.073
     156    0.071    0.035
     157    1.036    0.115
     158    0.756    0.103
     159    0.151    0.048
     160    0.000    0.000
     161    0.635    0.101
     162    0.966    0.101
     163    0.476    0.067
     164    0.001    0.006
     165    0.818    0.080
     166    1.177    0.086
     167    0.661    0.094
     168    0.000    0.000
     169    0.813    0.091
     170    0.491    0.069
     171    0.041    0.031
     172    0.658    0.072
     173    0.983    0.085
     174    0.428    0.090
     175    0.000    0.000
     176    0.490    0.084
     177    0.222    0.064
     178    0.671    0.065
     179    1.513    0.173
     180    0.473    0.113
     181    1.411    0.145
     182    1.384    0.098
     183    1.211    0.209
     184    0.755    0.121
     185    0.607    0.105
     186    0.116    0.056
     187    0.835    0.092
     188    1.206    0.126
     189    1.151    0.161
     190    1.635    0.167
     191    1.075    0.130
     192    0.499    0.074
     193    1.096    0.081
     194    1.544    0.102
     195    0.251    0.081
     196    0.458    0.057
     197    0.457    0.059
     198    0.671    0.084
     199    0.402    0.109
     200    0.180    0.056
     201    1.072    0.099
     202    0.239    0.059
     203    0.214    0.060
     204    0.314    0.082
     205    1.007    0.131
     206    0.038    0.029
     207    0.007    0.014
     208    0.591    0.081
     209    0.750    0.078
     210    0.352    0.073
     211    0.021    0.027
     212    0.202    0.041
     213    0.976    0.095
     214    0.365    0.075
     215    0.277    0.051
     216    1.158    0.087
     217    0.502    0.042
     218    0.048    0.028
     219    0.655    0.118
     220    0.629    0.040
     221    0.578    0.081
     222    0.245    0.095
     223    1.515    0.098
     224    0.843    0.080
     225    1.438    0.116
     226    1.758    0.164
     227    0.902    0.105
     228    0.567    0.088
     229    0.144    0.065
     230    1.608    0.100
     231    0.408    0.040
     232    1.471    0.088
     233    0.712    0.136
     234    0.806    0.067
     235    1.692    0.087
     236    1.255    0.114
     237    0.079    0.039
     238    0.619    0.109
     239    0.767    0.103
     240    0.545    0.099
     241    0.047    0.080
     242    0.610    0.084
     243    0.245    0.091
     244    0.323    0.077
     245    0.449    0.104
     246    0.275    0.075
     247    0.050    0.032
     248    0.114    0.044
     249    0.664    0.098
     250    0.050    0.048
     251    0.009    0.016
     252    0.067    0.050
     253    0.638    0.095
     254    0.010    0.016
     255    0.126    0.054
     256    0.158    0.160
     257    0.541    0.071
     258    0.027    0.015
     259    0.091    0.035
     260    0.338    0.094
     261    0.570    0.075
     262    0.428    0.077
     263    0.069    0.038
     264    0.876    0.100
     265    0.132    0.082
     266    0.506    0.066
     267    0.626    0.124
     268    1.143    0.105
     269    1.217    0.094
     270    0.694    0.174
     271    1.433    0.159
     272    0.940    0.171
     273    0.541    0.060
     274    0.510    0.092
     275    1.022    0.118
     276    0.897    0.129
     277    0.797    0.100
     278    0.375    0.085
     279    0.389    0.056
     280    0.114    0.037
     281    1.277    0.135
     282    0.394    0.075
     283    0.173    0.060
     284    0.151    0.066
     285    0.374    0.111
     286    0.031    0.051
     287    0.004    0.010
     288    0.421    0.076
     289    0.009    0.017
     290    0.063    0.039
     291    0.044    0.045
     292    0.090    0.072
     293    0.089    0.048
     294    0.237    0.071
     295    0.016    0.025
     296    0.025    0.027
     297    0.029    0.026
     298    0.015    0.030
     299    0.055    0.046
     300    0.147    0.076
     301    0.360    0.078
     302    0.288    0.090
     303    0.796    0.117
     304    0.503    0.107
      27    0.891    0.245
      28    0.318    0.080
      29    1.598    0.278
      30    2.092    0.253
      31    0.730    0.200
      32    1.770    0.116
      33    0.898    0.186
      34    0.352    0.091
      35    1.164    0.108
      36    0.226    0.076
      37    0.225    0.167
      38    1.063    0.089
      39    1.059    0.090
      40    0.016    0.025
      41    0.176    0.064
      42    0.162    0.052
      43    0.310    0.072
      44    0.016    0.033
      45    0.216    0.083
      46    0.543    0.062
      47    0.199    0.086
      48    0.030    0.035
      49    0.578    0.084
      50    0.976    0.081
      51    0.160    0.052
      52    0.000    0.000
      53    0.724    0.134
      54    0.771    0.099
      55    0.004    0.011
      56    0.000    0.000
      57    0.227    0.056
      58    0.701    0.095
      59    0.005    0.014
      60    0.307    0.044
      61    0.886    0.071
      62    0.200    0.106
      63    0.034    0.034
      64    0.448    0.061
      65    1.853    0.148
      66    1.117    0.110
      67    0.857    0.161
      68    1.858    0.152
      69    1.677    0.106
      70    1.371    0.155
      71    0.627    0.066
      72    0.455    0.068
      73    0.544    0.115
      74    0.162    0.078
      75    0.660    0.106
      76    0.013    0.023
      77    0.312    0.075
      78    0.195    0.053
      79    0.562    0.105
      80    0.077    0.043
      81    0.047    0.034
      82    0.631    0.053
      83    0.089    0.039
      84    0.057    0.034
      85    0.543    0.046
      86    0.718    0.093
      87    0.226    0.071
      88    0.001    0.006
      89    0.818    0.110
      90    0.045    0.044
      91    0.070    0.058
      92    0.500    0.070
      93    0.454    0.077
      94    0.631    0.106
      95    0.156    0.045
      96    0.640    0.071
      97    0.333    0.080
      98    0.112    0.048
      99    1.042    0.109
     100    0.471    0.076
     101    0.382    0.092
     102    0.011    0.017
     103    1.235    0.133
     104    0.567    0.088
     105    0.329    0.047
     106    0.798    0.081
     107    1.779    0.095
     108    0.503    0.096
     109    0.000    0.000
     110    0.554    0.077
     111    0.315    0.061
     112    0.038    0.026
     113    0.248    0.061
     114    0.257    0.068
     115    0.418    0.065
     116    0.735    0.114
     117    0.052    0.036
     118    0.188    0.062
     119    0.129    0.040
     120    0.213    0.086
     121    0.102    0.045
     122    0.130    0.028
     123    0.050    0.035
     124    0.001    0.006
     125    0.533    0.083
     126    0.064    0.044
     127    0.003    0.008
     128    0.000    0.000
     129    0.082    0.036
     130    0.054    0.042
     131    0.000    0.000
     132    0.526    0.088
     133    0.038    0.032
     134    0.298    0.071
     135    0.608    0.080
     136    0.334    0.068
     137    0.161    0.066
     138    0.175    0.099
     139    0.637    0.075
     140    0.795    0.117
     141    0.473    0.079
     142    1.115    0.149
     143    1.432    0.114
     144    0.152    0.102
     145    0.919    0.120
     146    1.893    0.302
     147    0.583    0.104
     148    0.364    0.080
     149    1.100    0.124
     150    0.723    0.176
     151    0.169    0.046
     152    0.038    0.040
     153    0.707    0.106
     154    1.423    0.122
     155    0.454    0.096
     156    0.150    0.064
     157    1.395    0.146
     158    1.077    0.083
     159    0.204    0.063
     160    0.023    0.020
     161    1.420    0.140
     162    0.769    0.099
     163    0.551    0.062
     164    0.020    0.022
     165    0.660    0.105
     166    1.104    0.098
     167    0.408    0.097
     168    0.043    0.032
     169    0.852    0.084
     170    0.339    0.087
     171    0.081    0.051
     172    1.061    0.103
     173    1.087    0.124
     174    0.355    0.126
     175    0.000    0.000
     176    0.462    0.078
     177    0.260    0.072
     178    0.403    0.104
     179    1.613    0.124
     180    0.435    0.055
     181    1.650    0.059
     182    1.332    0.102
     183    1.000    0.149
     184    1.051    0.145
     185    0.725    0.079
     186    0.151    0.066
     187    0.657    0.100
     188    1.115    0.104
     189    1.364    0.118
     190    1.304    0.099
     191    0.469    0.097
     192    0.828    0.072
     193    1.052    0.063
     194    1.382    0.107
     195    0.994    0.152
     196    0.388    0.095
     197    0.462    0.077
     198    0.775    0.115
     199    0.472    0.153
     200    0.337    0.090
     201    1.101    0.111
     202    0.675    0.114
     203    0.165    0.068
     204    0.129    0.063
     205    0.869    0.083
     206    0.371    0.056
     207    0.003    0.008
     208    0.424    0.093
     209    0.868    0.078
     210    0.792    0.063
     211    0.001    0.006
     212    0.253    0.063
     213    0.990    0.079
     214    0.265    0.051
     215    0.208    0.061
     216    1.143    0.101
     217    0.431    0.070
     218    0.051    0.017
     219    0.291    0.057
     220    0.726    0.086
     221    0.909    0.076
     222    0.054    0.027
     223    0.909    0.119
     224    0.648    0.081
     225    1.886    0.113
     226    1.389    0.115
     227    0.155    0.073
     228    1.436    0.152
     229    0.292    0.102
     230    1.508    0.246
     231    0.296    0.086
     232    1.152    0.166
     233    1.287    0.117
     234    0.905    0.185
     235    1.307    0.128
     236    0.791    0.134
     237    0.246    0.061
     238    0.341    0.070
     239    0.683    0.103
     240    0.473    0.091
     241    0.066    0.037
     242    0.595    0.069
     243    0.218    0.057
     244    0.066    0.030
     245    0.118    0.045
     246    0.610    0.104
     247    0.012    0.022
     248    0.121    0.061
     249    0.206    0.060
     250    0.047    0.044
     251    0.052    0.031
     252    0.172    0.074
     253    0.454    0.081
     254    0.049    0.036
     255    0.317    0.095
     256    0.041    0.037
     257    0.577    0.095
     258    0.003    0.008
     259    0.234    0.074
     260    0.140    0.053
     261    0.373    0.073
     262    0.297    0.137
     263    0.022    0.028
     264    0.811    0.085
     265    0.145    0.049
     266    0.656    0.106
     267    0.555    0.089
     268    1.244    0.114
     269    1.129    0.081
     270    0.486    0.095
     271    1.823    0.121
     272    1.034    0.107
     273    0.500    0.047
     274    0.498    0.083
     275    1.393    0.133
     276    0.751    0.130
     277    0.353    0.076
     278    0.226    0.110
     279    0.128    0.068
     280    0.014    0.018
     281    0.684    0.129
     282    0.298    0.107
     283    0.032    0.044
     284    0.204    0.059
     285    0.247    0.115
     286    0.035    0.046
     287    0.004    0.010
     288    0.732    0.081
     289    0.018    0.024
     290    0.104    0.067
     291    0.167    0.043
     292    0.214    0.080
     293    0.063    0.038
     294    0.038    0.035
     295    0.000    0.000
     296    0.022    0.029
     297    0.025    0.024
     298    0.147    0.041
     299    0.012    0.016
     300    0.154    0.049
     301    0.300    0.079
     302    0.284    0.092
     303    0.925    0.059
     304    0.765    0.133
      27    1.678    0.221
      28    0.795    0.091
      29    0.654    0.211
      30    2.135    0.244
      31    0.536    0.107
      32    1.502    0.324
      33    0.351    0.277
      34    0.480    0.135
      35    0.840    0.106
      36    0.062    0.065
      37    0.491    0.128
      38    0.965    0.196
      39    0.653    0.084
      40    0.003    0.008
      41    0.346    0.098
      42    0.481    0.098
      43    0.167    0.032
      44    0.095    0.050
      45    0.246    0.067
      46    0.446    0.075
      47    0.216    0.072
      48    0.031    0.033
      49    0.653    0.102
      50    1.054    0.099
      51    0.089    0.050
      52    0.000    0.000
      53    0.635    0.149
      54    0.832    0.071
      55    0.016    0.021
      56    0.001    0.006
      57    0.235    0.044
      58    0.676    0.092
      59    0.000    0.000
      60    0.494    0.076
      61    1.128    0.098
      62    0.370    0.081
      63    0.104    0.051
      64    0.498    0.114
      65    1.761    0.155
      66    0.884    0.122
      67    1.929    0.123
      68    1.753    0.079
      69    1.746    0.143
      70    1.155    0.172
      71    0.706    0.085
      72    0.310    0.073
      73    0.468    0.090
      74    0.379    0.077
      75    0.481    0.090
      76    0.016    0.026
      77    0.303    0.104
      78    0.353    0.073
      79    0.117    0.030
      80    0.145    0.055
      81    0.000    0.000
      82    0.483    0.067
      83    0.003    0.008
      84    0.074    0.052
      85    0.461    0.081
      86    0.624    0.093
      87    0.070    0.041
      88    0.004    0.011
      89    0.687    0.094
      90    0.004    0.010
      91    0.087    0.058
      92    0.582    0.081
      93    0.597    0.074
      94    0.533    0.121
      95    0.240    0.097
      96    0.737    0.103
      97    0.345    0.070
      98    0.589    0.116
      99    1.104    0.198
     100    0.360    0.107
     101    0.456    0.061
     102    0.050    0.043
     103    1.827    0.182
     104    1.035    0.131
     105    0.239    0.065
     106    0.775    0.090
     107    1.394    0.096
     108    0.838    0.094
     109    0.002    0.009
     110    0.280    0.046
     111    0.218    0.071
     112    0.101    0.049
     113    0.226    0.089
     114    0.198    0.065
     115    0.456    0.080
     116    0.484    0.103
     117    0.052    0.031
     118    0.105    0.045
     119    0.034    0.028
     120    0.148    0.074
     121    0.019    0.029
     122    0.004    0.014
     123    0.242    0.097
     124    0.044    0.038
     125    0.291    0.067
     126    0.009    0.019
     127    0.135    0.053
     128    0.029    0.038
     129    0.301    0.075
     130    0.128    0.079
     131    0.034    0.040
     132    0.554    0.083
     133    0.001    0.006
     134    0.440    0.085
     135    0.301    0.043
     136    0.299    0.068
     137    0.107    0.055
     138    0.086    0.038
     139    0.420    0.077
     140    0.770    0.098
     141    0.494    0.155
     142    0.944    0.108
     143    1.182    0.076
     144    0.253    0.046
     145    0.960    0.156
     146    1.347    0.085
     147    0.676    0.071
     148    0.359    0.082
     149    0.974    0.111
     150    0.564    0.076
     151    0.170    0.070
     152    0.002    0.007
     153    0.592    0.062
     154    0.940    0.090
     155    0.385    0.084
     156    0.072    0.028
     157    0.998    0.090
     158    0.743    0.077
     159    0.158    0.043
     160    0.000    0.000
     161    0.610    0.158
     162    0.940    0.094
     163    0.456    0.054
     164    0.000    0.000
     165    0.921    0.123
     166    1.198    0.088
     167    0.679    0.135
     168    0.005    0.014
     169    0.844    0.100
     170    0.473    0.065
     171    0.032    0.025
     172    0.609    0.108
     173    1.050    0.063
     174    0.401    0.123
     175    0.000    0.000
     176    0.510    0.092
     177    0.271    0.067
     178    0.695    0.079
     179    1.290    0.118
     180    0.526    0.080
     181    1.455    0.079
     182    1.403    0.138
     183    1.326    0.120
     184    0.862    0.107
     185    0.633    0.092
     186    0.139    0.047
     187    0.809    0.116
     188    1.170    0.197
     189    1.155    0.132
     190    1.571    0.120
     191    1.164    0.135
     192    0.367    0.128
     193    1.199    0.107
     194    1.536    0.089
     195    0.233    0.069
     196    0.444    0.111
     197    0.460    0.045
     198    0.715    0.091
     199    0.390    0.099
     200    0.179    0.074
     201    1.003    0.095
     202    0.217    0.073
     203    0.188    0.074
     204    0.288    0.053
     205    1.027    0.141
     206    0.062    0.044
     207    0.012    0.018
     208    0.637    0.145
     209    0.700    0.075
     210    0.362    0.058
     211    0.018    0.023
     212    0.204    0.060
     213    0.979    0.067
     214    0.334    0.065
     215    0.361    0.081
     216    1.125    0.096
     217    0.462    0.070
     218    0.039    0.022
     219    0.665    0.131
     220    0.664    0.061
     221    0.709    0.059
     222    0.204    0.097
     223    1.516    0.114
     224    0.705    0.066
     225    1.472    0.122
     226    1.732    0.124
     227    1.007    0.123
     228    0.603    0.092
     229    0.124    0.061
     230    1.582    0.150
     231    0.439    0.071
     232    1.204    0.157
     233    0.712    0.137
     234    0.824    0.070
     235    1.743    0.087
     236    1.317    0.116
     237    0.051    0.036
     238    0.665    0.094
     239    0.785    0.075
     240    0.376    0.057
     241    0.074    0.048
     242    0.673    0.101
     243    0.223    0.057
     244    0.289    0.108
     245    0.338    0.084
     246    0.407    0.080
     247    0.046    0.040
     248    0.087    0.042
     249    0.604    0.131
     250    0.056    0.047
     251    0.001    0.006
     252    0.085    0.048
     253    0.567    0.101
     254    0.006    0.012
     255    0.117    0.045
     256    0.379    0.215
     257    0.564    0.069
     258    0.024    0.020
     259    0.118    0.060
     260    0.235    0.098
     261    0.606    0.083
     262    0.391    0.080
     263    0.073    0.035
     264    0.853    0.135
     265    0.146    0.076
     266    0.513    0.089
     267    0.605    0.093
     268    1.212    0.133
     269    1.144    0.096
     270    0.767    0.129
     271    1.514    0.214
     272    0.924    0.121
     273    0.520    0.073
     274    0.641    0.135
     275    1.045    0.111
     276    0.749    0.106
     277    0.806    0.078
     278    0.486    0.113
     279    0.396    0.075
     280    0.135    0.048
     281    1.215    0.158
     282    0.398    0.099
     283    0.167    0.052
     284    0.148    0.042
     285    0.304    0.088
     286    0.028    0.034
     287    0.006    0.012
     288    0.366    0.083
     289    0.013    0.016
     290    0.049    0.037
     291    0.027    0.032
     292    0.111    0.066
     293    0.083    0.052
     294    0.276    0.059
     295    0.021    0.020
     296    0.023    0.026
     297    0.033    0.023
     298    0.015    0.018
     299    0.050    0.040
     300    0.235    0.047
     301    0.491    0.119
     302    0.346    0.107
     303    0.833    0.108
     304    0.633    0.123
      27    0.616    0.143
      28    0.254    0.061
      29    1.773    0.124
      30    1.742    0.135
      31    0.928    0.176
      32    1.785    0.156
      33    1.083    0.158
      34    0.426    0.096
      35    1.196    0.122
      36    0.250    0.086
      37    0.394    0.073
      38    1.054    0.126
      39    1.036    0.073
      40    0.007    0.015
      41    0.271    0.075
      42    0.150    0.050
      43    0.320    0.059
      44    0.011    0.020
      45    0.244    0.088
      46    0.586    0.099
      47    0.115    0.052
      48    0.031    0.027
      49    0.607    0.083
      50    0.967    0.091
      51    0.065    0.038
      52    0.000    0.000
      53    0.724    0.081
      54    0.752    0.090
      55    0.005    0.011
      56    0.000    0.000
      57    0.207    0.051
      58    0.638    0.121
      59    0.007    0.015
      60    0.321    0.047
      61    0.865    0.099
      62    0.179    0.050
      63    0.034    0.029
      64    0.326    0.092
      65    1.817    0.147
      66    1.208    0.112
      67    1.026    0.145
      68    2.035    0.188
      69    1.505    0.121
      70    1.409    0.176
      71    0.580    0.076
      72    0.344    0.116
      73    0.604    0.134
      74    0.338    0.065
      75    0.487    0.110
      76    0.009    0.019
      77    0.256    0.079
      78    0.280    0.079
      79    0.382    0.126
      80    0.096    0.048
      81    0.024    0.035
      82    0.593    0.102
      83    0.066    0.029
      84    0.078    0.029
      85    0.517    0.063
      86    0.716    0.102
      87    0.161    0.073
      88    0.001    0.006
      89    0.817    0.087
      90    0.037    0.029
      91    0.091    0.040
      92    0.458    0.064
      93    0.495    0.080
      94    0.572    0.124
      95    0.173    0.044
      96    0.639    0.073
      97    0.289    0.079
      98    0.097    0.058
      99    1.144    0.083
     100    0.494    0.065
     101    0.316    0.082
     102    0.028    0.030
     103    1.300    0.147
     104    0.564    0.088
     105    0.328    0.046
     106    0.814    0.086
     107    1.806    0.118
     108    0.559    0.082
     109    0.000    0.000
     110    0.551    0.093
     111    0.296    0.039
     112    0.035    0.030
     113    0.260    0.062
     114    0.240    0.050
     115    0.465    0.065
     116    0.598    0.092
     117    0.034    0.028
     118    0.091    0.054
     119    0.092    0.036
     120    0.101    0.048
     121    0.107    0.054
     122    0.123    0.049
     123    0.039    0.024
     124    0.000    0.000
     125    0.531    0.123
     126    0.014    0.020
     127    0.000    0.000
     128    0.000    0.000
     129    0.096    0.059
     130    0.073    0.050
     131    0.005    0.011
     132    0.478    0.075
     133    0.048    0.047
     134    0.410    0.140
     135    0.652    0.091
     136    0.256    0.049
     137    0.162    0.082
     138    0.492    0.275
     139    0.744    0.119
     140    0.873    0.162
     141    0.447    0.093
     142    1.037    0.215
     143    1.499    0.119
     144    0.314    0.177
     145    0.922    0.139
     146    1.578    0.166
     147    0.514    0.102
     148    0.376    0.075
     149    0.998    0.136
     150    0.649    0.112
     151    0.188    0.055
     152    0.008    0.018
     153    0.555    0.196
     154    1.433    0.127
     155    0.373    0.075
     156    0.063    0.041
     157    1.215    0.264
     158    1.027    0.101
     159    0.221    0.109
     160    0.024    0.026
     161    1.254    0.144
     162    0.854    0.156
     163    0.571    0.090
     164    0.029    0.031
     165    0.590    0.072
     166    1.279    0.163
     167    0.421    0.112
     168    0.030    0.025
     169    0.813    0.092
     170    0.321    0.090
     171    0.031    0.035
     172    1.070    0.077
     173    0.980    0.090
     174    0.441    0.090
     175    0.000    0.000
     176    0.446    0.071
     177    0.313    0.058
     178    0.388    0.101
     179    1.469    0.135
     180    0.430    0.079
     181    1.581    0.104
     182    1.286    0.115
     183    1.055    0.145
     184    1.088    0.208
     185    0.693    0.102
     186    0.150    0.061
     187    0.635    0.076
     188    0.979    0.101
     189    1.288    0.087
     190    1.329    0.153
     191    0.494    0.086
     192    0.829    0.084
     193    1.052    0.083
     194    1.396    0.121
     195    0.699    0.118
     196    0.430    0.098
     197    0.540    0.154
     198    0.725    0.111
     199    0.434    0.165
     200    0.337    0.143
     201    1.072    0.106
     202    0.519    0.094
     203    0.189    0.067
     204    0.084    0.046
     205    0.706    0.099
     206    0.267    0.083
     207    0.000    0.000
     208    0.267    0.076
     209    0.792    0.081
     210    0.754    0.100
     211    0.001    0.006
     212    0.263    0.073
     213    1.021    0.077
     214    0.284    0.067
     215    0.146    0.048
     216    1.162    0.104
     217    0.434    0.062
     218    0.056    0.021
     219    0.417    0.137
     220    0.702    0.069
     221    0.806    0.142
     222    0.068    0.049
     223    1.026    0.184
     224    0.584    0.102
     225    1.951    0.154
     226    1.371    0.151
     227    0.377    0.204
     228    1.604    0.205
     229    0.549    0.232
     230    1.647    0.271
     231    0.205    0.043
     232    1.392    0.116
     233    1.507    0.116
     234    0.874    0.317
     235    1.117    0.146
     236    1.093    0.174
     237    0.290    0.056
     238    0.444    0.119
     239    0.675    0.097
     240    0.547    0.133
     241    0.084    0.034
     242    0.589    0.063
     243    0.240    0.084
     244    0.082    0.065
     245    0.140    0.051
     246    0.627    0.133
     247    0.015    0.018
     248    0.086    0.037
     249    0.180    0.069
     250    0.046    0.033
     251    0.073    0.038
     252    0.111    0.049
     253    0.469    0.053
     254    0.038    0.030
     255    0.191    0.064
     256    0.008    0.017
     257    0.627    0.073
     258    0.006    0.012
     259    0.132    0.065
     260    0.148    0.063
     261    0.418    0.056
     262    0.127    0.051
     263    0.047    0.038
     264    0.830    0.091
     265    0.142    0.056
     266    0.578    0.085
     267    0.737    0.088
     268    1.278    0.108
     269    1.172    0.097
     270    0.498    0.139
     271    1.812    0.120
     272    0.988    0.142
     273    0.478    0.055
     274    0.570    0.086
     275    1.450    0.078
     276    0.692    0.129
     277    0.360    0.072
     278    0.361    0.094
     279    0.111    0.088
     280    0.013    0.017
     281    0.533    0.146
     282    0.399    0.120
     283    0.051    0.032
     284    0.153    0.046
     285    0.258    0.101
     286    0.073    0.041
     287    0.004    0.010
     288    0.803    0.102
     289    0.045    0.051
     290    0.080    0.041
     291    0.122    0.054
     292    0.138    0.060
     293    0.032    0.037
     294    0.032    0.030
     295    0.010    0.015
     296    0.025    0.028
     297    0.010    0.020
     298    0.128    0.063
     299    0.033    0.033
     300    0.133    0.040
     301    0.274    0.059
     302    0.257    0.103
     303    0.985    0.100
     304    0.629    0.122
      27    1.594    0.194
      28    0.797    0.114
      29    0.879    0.213
      30    2.080    0.294
      31    0.695    0.105
      32    1.791    0.124
      33    0.353    0.287
      34    0.531    0.204
      35    0.748    0.125
      36    0.104    0.101
      37    0.633    0.196
      38    0.928    0.133
      39    0.662    0.089
      40    0.004    0.010
      41    0.208    0.078
      42    0.390    0.098
      43    0.107    0.042
      44    0.121    0.055
      45    0.228    0.069
      46    0.454    0.062
      47    0.189    0.079
      48    0.022    0.027
      49    0.662    0.084
      50    1.141    0.138
      51    0.109    0.041
      52    0.000    0.000
      53    0.659    0.118
      54    0.893    0.112
      55    0.027    0.027
      56    0.000    0.000
      57    0.224    0.084
      58    0.681    0.108
      59    0.006    0.020
      60    0.580    0.091
      61    1.189    0.109
      62    0.365    0.092
      63    0.101    0.051
      64    0.419    0.061
      65    1.835    0.136
      66    0.893    0.142
      67    1.908    0.129
      68    1.757    0.118
      69    1.812    0.147
      70    1.089    0.108
      71    0.765    0.095
      72    0.503    0.105
      73    0.502    0.089
      74    0.403    0.090
      75    0.525    0.079
      76    0.003    0.008
      77    0.230    0.067
      78    0.337    0.068
      79    0.100    0.026
      80    0.155    0.050
      81    0.000    0.000
      82    0.507    0.069
      83    0.001    0.006
      84    0.100    0.040
      85    0.465    0.062
      86    0.636    0.082
      87    0.087    0.041
      88    0.003    0.014
      89    0.687    0.108
      90    0.001    0.006
      91    0.037    0.040
      92    0.560    0.062
      93    0.500    0.097
      94    0.350    0.115
      95    0.185    0.076
      96    0.689    0.114
      97    0.381    0.052
      98    0.454    0.142
      99    1.012    0.138
     100    0.346    0.088
     101    0.447    0.072
     102    0.052    0.034
     103    1.838    0.165
     104    1.031    0.092
     105    0.349    0.073
     106    0.744    0.065
     107    1.413    0.132
     108    0.741    0.071
     109    0.000    0.000
     110    0.330    0.077
     111    0.213    0.068
     112    0.083    0.034
     113    0.373    0.085
     114    0.186    0.062
     115    0.473    0.096
     116    0.467    0.101
     117    0.100    0.064
     118    0.103    0.048
     119    0.027    0.023
     120    0.144    0.066
     121    0.031    0.026
     122    0.005    0.011
     123    0.219    0.068
     124    0.026    0.029
     125    0.285    0.073
     126    0.005    0.011
     127    0.125    0.055
     128    0.021    0.028
     129    0.296    0.103
     130    0.096    0.054
     131    0.058    0.037
     132    0.598    0.076
     133    0.002    0.007
     134    0.337    0.069
     135    0.464    0.087
     136    0.381    0.051
     137    0.082    0.046
     138    0.073    0.042
     139    0.511    0.094
     140    0.768    0.128
     141    0.451    0.155
     142    0.989    0.151
     143    1.208    0.131
     144    0.272    0.066
     145    0.927    0.124
     146    1.275    0.087
     147    0.632    0.094
     148    0.313    0.096
     149    1.062    0.082
     150    0.579    0.053
     151    0.194    0.049
     152    0.000    0.000
     153    0.558    0.056
     154    1.015    0.056
     155    0.357    0.064
     156    0.066    0.034
     157    0.993    0.074
     158    0.780    0.090
     159    0.143    0.047
     160    0.000    0.000
     161    0.661    0.096
     162    0.974    0.095
     163    0.472    0.049
     164    0.000    0.000
     165    0.880    0.095
     166    1.223    0.111
     167    0.592    0.109
     168    0.006    0.013
     169    0.898    0.091
     170    0.522    0.076
     171    0.056    0.052
     172    0.668    0.104
     173    1.142    0.134
     174    0.317    0.073
     175    0.009    0.019
     176    0.418    0.080
     177    0.252    0.055
     178    0.659    0.116
     179    1.281    0.112
     180    0.532    0.081
     181    1.429    0.114
     182    1.396    0.085
     183    1.331    0.115
     184    1.027    0.211
     185    0.590    0.093
     186    0.171    0.054
     187    0.832    0.121
     188    0.994    0.163
     189    1.240    0.135
     190    1.690    0.165
     191    1.195    0.126
     192    0.273    0.081
     193    1.208    0.100
     194    1.599    0.100
     195    0.229    0.053
     196    0.371    0.076
     197    0.475    0.077
     198    0.778    0.085
     199    0.451    0.125
     200    0.191    0.056
     201    1.065    0.109
     202    0.259    0.081
     203    0.195    0.052
     204    0.324    0.052
     205    1.013    0.109
     206    0.061    0.037
     207    0.010    0.023
     208    0.753    0.119
     209    0.694    0.070
     210    0.390    0.083
     211    0.031    0.036
     212    0.224    0.063
     213    0.980    0.062
     214    0.299    0.056
     215    0.288    0.086
     216    1.047    0.091
     217    0.473    0.076
     218    0.038    0.028
     219    0.691    0.107
     220    0.645    0.053
     221    0.741    0.116
     222    0.187    0.051
     223    1.542    0.095
     224    0.744    0.113
     225    1.425    0.092
     226    1.734    0.115
     227    1.038    0.152
     228    0.622    0.099
     229    0.109    0.061
     230    1.604    0.134
     231    0.410    0.056
     232    1.144    0.084
     233    0.610    0.123
     234    0.848    0.068
     235    1.717    0.097
     236    1.255    0.100
     237    0.021    0.019
     238    0.686    0.085
     239    0.771    0.068
     240    0.357    0.088
     241    0.187    0.086
     242    0.591    0.088
     243    0.250    0.045
     244    0.244    0.091
     245    0.509    0.094
     246    0.321    0.080
     247    0.037    0.028
     248    0.088    0.058
     249    0.630    0.129
     250    0.028    0.025
     251    0.002    0.009
     252    0.063    0.036
     253    0.573    0.099
     254    0.009    0.013
     255    0.108    0.046
     256    0.091    0.047
     257    0.549    0.085
     258    0.006    0.012
     259    0.116    0.058
     260    0.351    0.091
     261    0.571    0.104
     262    0.428    0.063
     263    0.059    0.033
     264    0.864    0.124
     265    0.158    0.056
     266    0.611    0.105
     267    0.568    0.103
     268    1.137    0.098
     269    1.197    0.141
     270    0.752    0.109
     271    1.404    0.134
     272    0.902    0.113
     273    0.515    0.066
     274    0.544    0.113
     275    1.110    0.071
     276    0.824    0.093
     277    0.714    0.107
     278    0.357    0.084
     279    0.413    0.101
     280    0.110    0.045
     281    1.330    0.127
     282    0.461    0.089
     283    0.161    0.061
     284    0.157    0.042
     285    0.377    0.098
     286    0.037    0.042
     287    0.004    0.010
     288    0.381    0.099
     289    0.021    0.021
     290    0.115    0.058
     291    0.016    0.023
     292    0.113    0.055
     293    0.143    0.076
     294    0.269    0.080
     295    0.018    0.022
     296    0.032    0.035
     297    0.045    0.039
     298    0.017    0.027
     299    0.042    0.029
     300    0.265    0.052
     301    0.485    0.111
     302    0.354    0.098
     303    0.816    0.122
     304    0.588    0.149
      27    0.698    0.195
      28    0.277    0.065
      29    1.812    0.087
      30    1.864    0.174
      31    0.990    0.147
      32    1.748    0.107
      33    1.109    0.132
      34    0.348    0.100
      35    1.200    0.175
      36    0.224    0.098
      37    0.358    0.108
      38    1.059    0.141
      39    1.029    0.098
      40    0.004    0.013
      41    0.308    0.074
      42    0.147    0.055
      43    0.327    0.099
      44    0.031    0.046
      45    0.306    0.079
      46    0.594    0.066
      47    0.148    0.067
      48    0.052    0.044
      49    0.623    0.068
      50    1.025    0.102
      51    0.135    0.052
      52    0.000    0.000
      53    0.650    0.087
      54    0.905    0.130
      55    0.016    0.018
      56    0.001    0.006
      57    0.266    0.046
      58    0.665    0.103
      59    0.005    0.011
      60    0.415    0.087
      61    0.936    0.113
      62    0.226    0.087
      63    0.083    0.093
      64    0.428    0.139
      65    1.648    0.170
      66    1.123    0.134
      67    0.916    0.115
      68    1.856    0.212
      69    1.568    0.133
      70    1.588    0.265
      71    0.573    0.080
      72    0.336    0.128
      73    0.628    0.163
      74    0.288    0.081
      75    0.487    0.117
      76    0.021    0.032
      77    0.299    0.099
      78    0.380    0.169
      79    0.314    0.086
      80    0.088    0.048
      81    0.009    0.024
      82    0.586    0.101
      83    0.053    0.036
      84    0.038    0.043
      85    0.511    0.088
      86    0.735    0.086
      87    0.131    0.081
      88    0.000    0.000
      89    0.781    0.071
      90    0.023    0.023
      91    0.099    0.047
      92    0.452    0.081
      93    0.471    0.077
      94    0.636    0.116
      95    0.181    0.042
      96    0.606    0.064
      97    0.294    0.075
      98    0.126    0.048
      99    1.136    0.069
     100    0.507    0.095
     101    0.402    0.090
     102    0.002    0.007
     103    1.203    0.121
     104    0.640    0.087
     105    0.336    0.050
     106    0.834    0.083
     107    1.663    0.164
     108    0.532    0.112
     109    0.000    0.000
     110    0.497    0.095
     111    0.218    0.051
     112    0.019    0.017
     113    0.247    0.080
     114    0.236    0.054
     115    0.435    0.069
     116    0.588    0.163
     117    0.048    0.041
     118    0.086    0.052
     119    0.081    0.041
     120    0.108    0.060
     121    0.091    0.051
     122    0.118    0.051
     123    0.042    0.022
     124    0.000    0.000
     125    0.578    0.122
     126    0.009    0.013
     127    0.006    0.017
     128    0.000    0.000
     129    0.108    0.034
     130    0.095    0.057
     131    0.009    0.017
     132    0.463    0.075
     133    0.087    0.049
     134    0.417    0.144
     135    0.665    0.096
     136    0.209    0.032
     137    0.183    0.104
     138    0.571    0.200
     139    0.810    0.061
     140    0.695    0.095
     141    0.370    0.104
     142    1.105    0.128
     143    1.458    0.107
     144    0.471    0.078
     145    0.833    0.158
     146    1.551    0.095
     147    0.457    0.077
     148    0.358    0.056
     149    0.921    0.127
     150    0.615    0.103
     151    0.106    0.042
     152    0.001    0.006
     153    0.361    0.082
     154    1.414    0.110
     155    0.483    0.070
     156    0.045    0.037
     157    1.191    0.177
     158    1.094    0.103
     159    0.267    0.082
     160    0.027    0.029
     161    1.261    0.172
     162    0.882    0.106
     163    0.525    0.077
     164    0.055    0.029
     165    0.600    0.109
     166    1.225    0.091
     167    0.546    0.085
     168    0.026    0.025
     169    0.819    0.081
     170    0.339    0.069
     171    0.060    0.062
     172    0.955    0.124
     173    1.004    0.106
     174    0.453    0.109
     175    0.000    0.000
     176    0.387    0.086
     177    0.303    0.084
     178    0.363    0.103
     179    1.655    0.087
     180    0.435    0.068
     181    1.630    0.094
     182    1.382    0.079
     183    0.950    0.089
     184    0.977    0.121
     185    0.709    0.087
     186    0.133    0.049
     187    0.619    0.074
     188    1.043    0.226
     189    1.324    0.119
     190    1.350    0.133
     191    0.540    0.107
     192    0.801    0.094
     193    1.019    0.101
     194    1.368    0.140
     195    0.772    0.170
     196    0.468    0.123
     197    0.535    0.100
     198    0.791    0.090
     199    0.359    0.130
     200    0.382    0.169
     201    0.963    0.158
     202    0.471    0.176
     203    0.162    0.098
     204    0.091    0.050
     205    0.754    0.085
     206    0.214    0.070
     207    0.000    0.000
     208    0.284    0.051
     209    0.756    0.109
     210    0.794    0.066
     211    0.000    0.000
     212    0.218    0.048
     213    1.031    0.083
     214    0.349    0.054
     215    0.147    0.056
     216    1.068    0.104
     217    0.426    0.051
     218    0.046    0.023
     219    0.501    0.072
     220    0.666    0.074
     221    0.832    0.089
     222    0.138    0.080
     223    1.406    0.200
     224    0.565    0.072
     225    2.102    0.111
     226    1.507    0.174
     227    0.448    0.102
     228    1.668    0.180
     229    0.578    0.231
     230    1.644    0.229
     231    0.236    0.074
     232    1.438    0.115
     233    1.326    0.092
     234    0.975    0.229
     235    1.045    0.105
     236    1.118    0.158
     237    0.332    0.059
     238    0.424    0.077
     239    0.779    0.123
     240    0.653    0.126
     241    0.095    0.039
     242    0.590    0.048
     243    0.186    0.059
     244    0.091    0.090
     245    0.139    0.055
     246    0.670    0.108
     247    0.031    0.032
     248    0.067    0.045
     249    0.240    0.062
     250    0.057    0.033
     251    0.066    0.044
     252    0.068    0.051
     253    0.553    0.075
     254    0.071    0.041
     255    0.157    0.076
     256    0.008    0.015
     257    0.575    0.081
     258    0.003    0.008
     259    0.089    0.056
     260    0.169    0.046
     261    0.425    0.074
     262    0.227    0.112
     263    0.074    0.052
     264    0.921    0.122
     265    0.174    0.041
     266    0.518    0.092
     267    0.683    0.094
     268    1.264    0.098
     269    1.239    0.090
     270    0.462    0.081
     271    1.711    0.127
     272    1.097    0.112
     273    0.477    0.040
     274    0.580    0.094
     275    1.392    0.079
     276    0.737    0.124
     277    0.373    0.076
     278    0.385    0.107
     279    0.143    0.073
     280    0.033    0.029
     281    0.627    0.129
     282    0.415    0.138
     283    0.058    0.050
     284    0.161    0.071
     285    0.324    0.098
     286    0.094    0.054
     287    0.005    0.011
     288    0.739    0.115
     289    0.070    0.056
     290    0.145    0.079
     291    0.119    0.072
     292    0.150    0.049
     293    0.045    0.045
     294    0.027    0.028
     295    0.000    0.000
     296    0.022    0.029
     297    0.015    0.016
     298    0.105    0.048
     299    0.008    0.015
     300    0.103    0.041
     301    0.213    0.080
     302    0.199    0.120
     303    0.883    0.102
     304    0.601    0.127
      27    1.592    0.145
      28    0.820    0.099
      29    0.847    0.199
      30    1.935    0.233
      31    0.752    0.124
      32    1.631    0.135
      33    0.726    0.182
      34    0.371    0.105
      35    0.746    0.139
      36    0.236    0.091
      37    0.538    0.150
      38    0.842    0.084
      39    0.662    0.076
      40    0.030    0.044
      41    0.302    0.105
      42    0.474    0.105
      43    0.152    0.036
      44    0.130    0.037
      45    0.251    0.056
      46    0.492    0.044
      47    0.240    0.068
      48    0.021    0.028
      49    0.633    0.092
      50    1.091    0.085
      51    0.076    0.048
      52    0.000    0.000
      53    0.736    0.147
      54    0.939    0.098
      55    0.021    0.020
      56    0.000    0.000
      57    0.219    0.069
      58    0.644    0.110
      59    0.020    0.024
      60    0.505    0.063
      61    1.155    0.102
      62    0.523    0.090
      63    0.173    0.070
      64    0.425    0.075
      65    1.866    0.136
      66    0.973    0.106
      67    1.855    0.127
      68    1.786    0.108
      69    1.841    0.082
      70    1.058    0.099
      71    0.793    0.091
      72    0.529    0.113
      73    0.522    0.071
      74    0.489    0.112
      75    0.562    0.080
      76    0.008    0.015
      77    0.275    0.088
      78    0.320    0.048
      79    0.100    0.033
      80    0.144    0.053
      81    0.001    0.006
      82    0.501    0.050
      83    0.003    0.008
      84    0.080    0.031
      85    0.444    0.060
      86    0.586    0.099
      87    0.071    0.046
      88    0.001    0.006
      89    0.696    0.093
      90    0.005    0.011
      91    0.015    0.022
      92    0.550    0.060
      93    0.498    0.084
      94    0.414    0.091
      95    0.151    0.067
      96    0.690    0.086
      97    0.324    0.062
      98    0.553    0.143
      99    0.963    0.123
     100    0.350    0.069
     101    0.371    0.064
     102    0.048    0.038
     103    1.882    0.173
     104    1.040    0.098
     105    0.439    0.073
     106    0.752    0.074
     107    1.489    0.121
     108    0.759    0.168
     109    0.000    0.000
     110    0.321    0.052
     111    0.210    0.065
     112    0.074    0.036
     113    0.306    0.045
     114    0.188    0.066
     115    0.468    0.067
     116    0.476    0.109
     117    0.142    0.046
     118    0.099    0.029
     119    0.016    0.021
     120    0.104    0.055
     121    0.026    0.025
     122    0.003    0.008
     123    0.180    0.081
     124    0.021    0.032
     125    0.265    0.078
     126    0.010    0.018
     127    0.109    0.050
     128    0.043    0.047
     129    0.346    0.081
     130    0.102    0.049
     131    0.054    0.025
     132    0.644    0.087
     133    0.005    0.016
     134    0.360    0.084
     135    0.431    0.076
     136    0.333    0.080
     137    0.121    0.063
     138    0.113    0.064
     139    0.407    0.101
     140    0.918    0.086
     141    0.530    0.170
     142    0.962    0.125
     143    1.106    0.109
     144    0.215    0.059
     145    0.935    0.084
     146    1.323    0.108
     147    0.624    0.081
     148    0.338    0.119
     149    1.046    0.094
     150    0.591    0.059
     151    0.150    0.072
     152    0.008    0.015
     153    0.520    0.063
     154    0.995    0.068
     155    0.296    0.066
     156    0.045    0.026
     157    0.961    0.120
     158    0.758    0.060
     159    0.166    0.034
     160    0.000    0.000
     161    0.674    0.068
     162    0.943    0.111
     163    0.472    0.068
     164    0.001    0.006
     165    0.905    0.106
     166    1.126    0.102
     167    0.504    0.108
     168    0.009    0.013
     169    0.861    0.116
     170    0.546    0.051
     171    0.101    0.053
     172    0.695    0.109
     173    1.237    0.092
     174    0.350    0.068
     175    0.001    0.006
     176    0.447    0.104
     177    0.250    0.053
     178    0.643    0.090
     179    1.229    0.142
     180    0.518    0.076
     181    1.376    0.115
     182    1.423    0.090
     183    1.272    0.087
     184    1.026    0.169
     185    0.578    0.081
     186    0.127    0.061
     187    0.736    0.109
     188    0.993    0.165
     189    1.289    0.140
     190    1.639    0.143
     191    1.195    0.083
     192    0.296    0.066
     193    1.148    0.083
     194    1.520    0.111
     195    0.412    0.125
     196    0.541    0.087
     197    0.453    0.070
     198    0.669    0.076
     199    0.602    0.122
     200    0.135    0.040
     201    1.057    0.131
     202    0.445    0.078
     203    0.104    0.043
     204    0.356    0.077
     205    1.015    0.110
     206    0.076    0.033
     207    0.003    0.008
     208    0.657    0.149
     209    0.745    0.095
     210    0.411    0.117
     211    0.008    0.017
     212    0.243    0.062
     213    0.960    0.061
     214    0.302    0.082
     215    0.260    0.070
     216    1.056    0.091
     217    0.458    0.071
     218    0.041    0.032
     219    0.862    0.153
     220    0.634    0.057
     221    0.719    0.091
     222    0.250    0.079
     223    1.590    0.083
     224    0.688    0.079
     225    1.474    0.098
     226    1.705    0.110
     227    0.990    0.161
     228    0.541    0.086
     229    0.139    0.061
     230    1.597    0.148
     231    0.399    0.044
     232    1.197    0.102
     233    0.744    0.192
     234    0.833    0.089
     235    1.691    0.081
     236    1.317    0.126
     237    0.042    0.032
     238    0.662    0.090
     239    0.770    0.101
     240    0.371    0.075
     241    0.158    0.062
     242    0.515    0.086
     243    0.231    0.045
     244    0.280    0.088
     245    0.468    0.077
     246    0.309    0.087
     247    0.036    0.028
     248    0.073    0.049
     249    0.879    0.159
     250    0.037    0.030
     251    0.002    0.009
     252    0.053    0.064
     253    0.478    0.097
     254    0.014    0.022
     255    0.114    0.042
     256    0.105    0.121
     257    0.480    0.083
     258    0.020    0.014
     259    0.131    0.055
     260    0.341    0.105
     261    0.535    0.098
     262    0.440    0.057
     263    0.072    0.034
     264    0.865    0.095
     265    0.188    0.070
     266    0.533    0.069
     267    0.618    0.108
     268    1.128    0.084
     269    1.143    0.100
     270    0.627    0.135
     271    1.465    0.138
     272    0.956    0.134
     273    0.495    0.072
     274    0.524    0.105
     275    1.104    0.137
     276    0.791    0.090
     277    0.771    0.119
     278    0.341    0.121
     279    0.295    0.101
     280    0.146    0.047
     281    1.381    0.107
     282    0.570    0.117
     283    0.148    0.051
     284    0.204    0.078
     285    0.459    0.082
     286    0.057    0.068
     287    0.003    0.013
     288    0.355    0.055
     289    0.030    0.024
     290    0.113    0.054
     291    0.011    0.019
     292    0.101    0.042
     293    0.177    0.069
     294    0.277    0.063
     295    0.029    0.031
     296    0.047    0.051
     297    0.032    0.025
     298    0.010    0.021
     299    0.053    0.042
     300    0.210    0.072
     301    0.435    0.083
     302    0.477    0.106
     303    0.860    0.110
     304    0.557    0.132
      27    0.840    0.180
      28    0.263    0.069
      29    1.829    0.109
      30    2.082    0.312
      31    1.067    0.130
      32    1.768    0.116
      33    1.305    0.175
      34    0.570    0.164
      35    1.105    0.186
      36    0.231    0.076
      37    0.434    0.097
      38    1.033    0.109
      39    1.017    0.125
      40    0.009    0.015
      41    0.304    0.080
      42    0.186    0.046
      43    0.336    0.084
      44    0.021    0.023
      45    0.311    0.125
      46    0.618    0.067
      47    0.161    0.058
      48    0.054    0.037
      49    0.624    0.066
      50    1.010    0.095
      51    0.156    0.052
      52    0.000    0.000
      53    0.714    0.107
      54    0.874    0.080
      55    0.006    0.014
      56    0.000    0.000
      57    0.226    0.058
      58    0.607    0.110
      59    0.000    0.000
      60    0.416    0.092
      61    0.969    0.080
      62    0.191    0.056
      63    0.215    0.111
      64    0.611    0.066
      65    1.647    0.183
      66    1.121    0.107
      67    0.776    0.141
      68    1.793    0.146
      69    1.457    0.150
      70    1.736    0.176
      71    0.530    0.071
      72    0.358    0.085
      73    0.549    0.163
      74    0.291    0.059
      75    0.585    0.093
      76    0.005    0.011
      77    0.333    0.092
      78    0.556    0.142
      79    0.455    0.131
      80    0.110    0.051
      81    0.003    0.009
      82    0.544    0.074
      83    0.056    0.029
      84    0.068    0.025
      85    0.476    0.077
      86    0.753    0.095
      87    0.220    0.090
      88    0.000    0.000
      89    0.818    0.105
      90    0.031    0.021
      91    0.101    0.058
      92    0.480    0.069
      93    0.453    0.075
      94    0.629    0.124
      95    0.187    0.061
      96    0.576    0.067
      97    0.310    0.089
      98    0.090    0.044
      99    1.163    0.096
     100    0.478    0.077
     101    0.305    0.114
     102    0.016    0.018
     103    1.284    0.129
     104    0.575    0.060
     105    0.328    0.044
     106    0.808    0.066
     107    1.557    0.117
     108    0.684    0.073
     109    0.000    0.000
     110    0.496    0.064
     111    0.300    0.069
     112    0.041    0.028
     113    0.230    0.060
     114    0.230    0.058
     115    0.521    0.069
     116    0.559    0.136
     117    0.036    0.044
     118    0.114    0.079
     119    0.094    0.038
     120    0.104    0.043
     121    0.119    0.043
     122    0.147    0.048
     123    0.044    0.021
     124    0.002    0.007
     125    0.542    0.083
     126    0.008    0.013
     127    0.004    0.010
     128    0.000    0.000
     129    0.126    0.038
     130    0.055    0.048
     131    0.000    0.000
     132    0.494    0.057
     133    0.037    0.030
     134    0.351    0.094
     135    0.649    0.076
     136    0.262    0.072
     137    0.138    0.074
     138    0.445    0.138
     139    0.822    0.094
     140    0.745    0.093
     141    0.266    0.136
     142    1.129    0.221
     143    1.427    0.086
     144    0.442    0.073
     145    0.759    0.123
     146    1.530    0.100
     147    0.439    0.044
     148    0.342    0.053
     149    0.876    0.114
     150    0.667    0.157
     151    0.102    0.036
     152    0.000    0.000
     153    0.346    0.076
     154    1.488    0.115
     155    0.506    0.053
     156    0.049    0.033
     157    1.159    0.219
     158    1.077    0.080
     159    0.242    0.068
     160    0.056    0.043
     161    1.355    0.126
     162    0.859    0.064
     163    0.505    0.067
     164    0.037    0.024
     165    0.602    0.088
     166    1.216    0.094
     167    0.480    0.102
     168    0.014    0.020
     169    0.857    0.111
     170    0.319    0.079
     171    0.030    0.040
     172    0.968    0.140
     173    0.980    0.091
     174    0.488    0.103
     175    0.000    0.000
     176    0.437    0.126
     177    0.265    0.066
     178    0.425    0.142
     179    1.548    0.137
     180    0.415    0.084
     181    1.661    0.075
     182    1.283    0.156
     183    1.096    0.171
     184    0.965    0.174
     185    0.737    0.101
     186    0.153    0.059
     187    0.652    0.098
     188    0.856    0.126
     189    1.232    0.117
     190    1.274    0.153
     191    0.516    0.093
     192    0.768    0.080
     193    0.938    0.079
     194    1.413    0.094
     195    0.775    0.153
     196    0.334    0.099
     197    0.545    0.121
     198    0.771    0.122
     199    0.295    0.140
     200    0.497    0.109
     201    1.061    0.106
     202    0.524    0.086
     203    0.232    0.092
     204    0.124    0.063
     205    0.792    0.088
     206    0.198    0.062
     207    0.001    0.006
     208    0.260    0.074
     209    0.792    0.075
     210    0.809    0.097
     211    0.000    0.000
     212    0.256    0.047
     213    1.035    0.077
     214    0.385    0.065
     215    0.177    0.044
     216    1.147    0.103
     217    0.396    0.052
     218    0.035    0.015
     219    0.406    0.086
     220    0.657    0.069
     221    0.908    0.102
     222    0.219    0.088
     223    1.482    0.091
     224    0.611    0.086
     225    2.141    0.133
     226    1.473    0.104
     227    0.498    0.220
     228    1.744    0.188
     229    0.326    0.166
     230    1.582    0.391
     231    0.219    0.068
     232    1.407    0.096
     233    1.404    0.144
     234    0.778    0.214
     235    1.146    0.167
     236    0.889    0.096
     237    0.408    0.057
     238    0.377    0.072
     239    1.007    0.107
     240    0.587    0.119
     241    0.096    0.062
     242    0.598    0.086
     243    0.159    0.057
     244    0.069    0.046
     245    0.116    0.043
     246    0.656    0.121
     247    0.056    0.043
     248    0.106    0.041
     249    0.228    0.070
     250    0.046    0.041
     251    0.094    0.049
     252    0.131    0.074
     253    0.590    0.091
     254    0.068    0.037
     255    0.183    0.071
     256    0.020    0.032
     257    0.674    0.091
     258    0.006    0.012
     259    0.159    0.065
     260    0.185    0.052
     261    0.502    0.063
     262    0.323    0.134
     263    0.097    0.070
     264    0.965    0.080
     265    0.191    0.056
     266    0.626    0.132
     267    0.647    0.130
     268    1.228    0.164
     269    1.234    0.114
     270    0.450    0.076
     271    1.751    0.118
     272    1.120    0.077
     273    0.463    0.044
     274    0.519    0.085
     275    1.363    0.159
     276    0.784    0.093
     277    0.390    0.071
     278    0.379    0.097
     279    0.199    0.060
     280    0.057    0.045
     281    0.530    0.193
     282    0.507    0.103
     283    0.097    0.044
     284    0.197    0.050
     285    0.369    0.097
     286    0.143    0.110
     287    0.012    0.017
     288    0.808    0.105
     289    0.059    0.066
     290    0.137    0.062
     291    0.119    0.067
     292    0.180    0.058
     293    0.038    0.036
     294    0.048    0.042
     295    0.000    0.000
     296    0.025    0.028
     297    0.021    0.016
     298    0.110    0.058
     299    0.010    0.015
     300    0.109    0.038
     301    0.231    0.070
     302    0.128    0.055
     303    0.852    0.108
     304    0.571    0.116
      27    1.487    0.195
      28    0.824    0.093
      29    0.890    0.209
      30    1.983    0.221
      31    0.609    0.174
      32    1.723    0.166
      33    0.699    0.196
      34    0.393    0.094
      35    0.768    0.079
      36    0.160    0.101
      37    0.483    0.113
      38    0.846    0.122
      39    0.634    0.067
      40    0.009    0.014
      41    0.237    0.085
      42    0.487    0.095
      43    0.173    0.036
      44    0.090    0.043
      45    0.205    0.054
      46    0.480    0.052
      47    0.250    0.067
      48    0.009    0.017
      49    0.736    0.094
      50    1.128    0.143
      51    0.055    0.040
      52    0.000    0.000
      53    0.689    0.049
      54    0.861    0.088
      55    0.010    0.016
      56    0.000    0.000
      57    0.234    0.061
      58    0.575    0.086
      59    0.010    0.021
      60    0.508    0.066
      61    1.146    0.091
      62    0.454    0.087
      63    0.227    0.083
      64    0.389    0.052
      65    1.881    0.105
      66    0.919    0.119
      67    1.787    0.118
      68    1.734    0.132
      69    1.756    0.146
      70    1.060    0.109
      71    0.789    0.104
      72    0.449    0.102
      73    0.511    0.089
      74    0.485    0.072
      75    0.512    0.072
      76    0.005    0.014
      77    0.307    0.081
      78    0.330    0.051
      79    0.117    0.031
      80    0.136    0.054
      81    0.000    0.000
      82    0.507    0.061
      83    0.001    0.006
      84    0.108    0.050
      85    0.473    0.064
      86    0.612    0.073
      87    0.073    0.043
      88    0.000    0.000
      89    0.725    0.108
      90    0.011    0.022
      91    0.019    0.023
      92    0.553    0.059
      93    0.481    0.095
      94    0.432    0.119
      95    0.159    0.058
      96    0.679    0.110
      97    0.351    0.048
      98    0.546    0.117
      99    0.951    0.115
     100    0.464    0.107
     101    0.366    0.076
     102    0.071    0.039
     103    1.909    0.171
     104    1.011    0.078
     105    0.429    0.065
     106    0.749    0.063
     107    1.529    0.127
     108    0.601    0.109
     109    0.000    0.000
     110    0.336    0.062
     111    0.255    0.071
     112    0.078    0.044
     113    0.408    0.143
     114    0.157    0.056
     115    0.427    0.047
     116    0.456    0.100
     117    0.136    0.048
     118    0.054    0.032
     119    0.030    0.026
     120    0.169    0.078
     121    0.036    0.029
     122    0.003    0.008
     123    0.232    0.052
     124    0.037    0.040
     125    0.311    0.070
     126    0.008    0.012
     127    0.122    0.039
     128    0.028    0.033
     129    0.326    0.072
     130    0.099    0.074
     131    0.071    0.036
     132    0.619    0.086
     133    0.002    0.007
     134    0.318    0.094
     135    0.411    0.049
     136    0.340    0.077
     137    0.105    0.050
     138    0.112    0.052
     139    0.490    0.080
     140    0.841    0.095
     141    0.471    0.125
     142    0.977    0.092
     143    1.192    0.132
     144    0.243    0.044
     145    0.910    0.117
     146    1.273    0.111
     147    0.681    0.074
     148    0.311    0.083
     149    1.036    0.085
     150    0.618    0.073
     151    0.155    0.058
     152    0.008    0.015
     153    0.525    0.077
     154    0.953    0.086
     155    0.369    0.069
     156    0.063    0.039
     157    0.910    0.079
     158    0.727    0.100
     159    0.185    0.049
     160    0.001    0.006
     161    0.622    0.111
     162    0.934    0.088
     163    0.477    0.052
     164    0.003    0.012
     165    0.838    0.121
     166    1.192    0.099
     167    0.740    0.157
     168    0.023    0.034
     169    0.858    0.125
     170    0.615    0.093
     171    0.115    0.051
     172    0.740    0.096
     173    1.172    0.074
     174    0.383    0.064
     175    0.017    0.026
     176    0.385    0.080
     177    0.253    0.070
     178    0.598    0.078
     179    1.347    0.185
     180    0.526    0.061
     181    1.459    0.143
     182    1.340    0.132
     183    1.312    0.104
     184    1.033    0.105
     185    0.632    0.065
     186    0.201    0.055
     187    0.776    0.112
     188    1.052    0.152
     189    1.349    0.092
     190    1.703    0.160
     191    1.195    0.133
     192    0.274    0.075
     193    1.154    0.099
     194    1.487    0.071
     195    0.348    0.085
     196    0.497    0.102
     197    0.436    0.056
     198    0.669    0.084
     199    0.556    0.089
     200    0.143    0.035
     201    1.113    0.116
     202    0.361    0.089
     203    0.130    0.054
     204    0.425    0.135
     205    1.052    0.131
     206    0.092    0.040
     207    0.006    0.013
     208    0.664    0.138
     209    0.687    0.093
     210    0.392    0.085
     211    0.010    0.021
     212    0.231    0.060
     213    0.970    0.097
     214    0.349    0.083
     215    0.280    0.067
     216    1.071    0.104
     217    0.429    0.065
     218    0.069    0.039
     219    0.789    0.126
     220    0.674    0.043
     221    0.722    0.085
     222    0.327    0.070
     223    1.532    0.112
     224    0.658    0.074
     225    1.455    0.112
     226    1.619    0.099
     227    1.048    0.106
     228    0.627    0.125
     229    0.111    0.056
     230    1.758    0.135
     231    0.399    0.060
     232    1.523    0.111
     233    0.758    0.149
     234    0.784    0.085
     235    1.725    0.108
     236    1.311    0.125
     237    0.037    0.027
     238    0.692    0.069
     239    0.875    0.094
     240    0.325    0.068
     241    0.166    0.065
     242    0.558    0.104
     243    0.201    0.050
     244    0.244    0.050
     245    0.453    0.104
     246    0.335    0.088
     247    0.039    0.027
     248    0.066    0.047
     249    0.799    0.114
     250    0.035    0.037
     251    0.002    0.009
     252    0.094    0.046
     253    0.571    0.140
     254    0.012    0.019
     255    0.127    0.052
     256    0.095    0.060
     257    0.552    0.100
     258    0.014    0.014
     259    0.140    0.058
     260    0.286    0.060
     261    0.494    0.079
     262    0.489    0.093
     263    0.076    0.034
     264    0.878    0.102
     265    0.216    0.067
     266    0.572    0.056
     267    0.620    0.113
     268    1.186    0.070
     269    1.153    0.084
     270    0.672    0.126
     271    1.530    0.098
     272    1.003    0.087
     273    0.496    0.057
     274    0.536    0.108
     275    1.051    0.154
     276    0.725    0.063
     277    0.791    0.133
     278    0.333    0.108
     279    0.350    0.108
     280    0.120    0.054
     281    1.345    0.095
     282    0.528    0.134
     283    0.178    0.063
     284    0.236    0.087
     285    0.403    0.112
     286    0.041    0.047
     287    0.000    0.000
     288    0.307    0.118
     289    0.041    0.036
     290    0.069    0.064
     291    0.020    0.019
     292    0.107    0.044
     293    0.128    0.055
     294    0.299    0.088
     295    0.043    0.030
     296    0.036    0.043
     297    0.034    0.030
     298    0.008    0.017
     299    0.034    0.044
     300    0.182    0.031
     301    0.510    0.075
     302    0.460    0.103
     303    0.904    0.094
     304    0.552    0.115
      27    0.736    0.121
      28    0.293    0.065
      29    1.573    0.257
      30    1.789    0.172
      31    0.929    0.207
      32    1.852    0.082
      33    1.055    0.314
      34    0.422    0.120
      35    1.105    0.145
      36    0.183    0.086
      37    0.473    0.114
      38    1.045    0.164
      39    0.998    0.118
      40    0.033    0.037
      41    0.342    0.101
      42    0.175    0.040
      43    0.339    0.079
      44    0.025    0.021
      45    0.368    0.063
      46    0.527    0.103
      47    0.131    0.047
      48    0.045    0.035
      49    0.559    0.078
      50    1.085    0.104
      51    0.176    0.047
      52    0.000    0.000
      53    0.657    0.128
      54    0.897    0.057
      55    0.008    0.012
      56    0.000    0.000
      57    0.226    0.066
      58    0.680    0.097
      59    0.000    0.000
      60    0.373    0.062
      61    0.967    0.089
      62    0.203    0.046
      63    0.107    0.086
      64    0.549    0.120
      65    1.656    0.181
      66    1.091    0.106
      67    0.923    0.164
      68    1.795    0.220
      69    1.542    0.143
      70    1.610    0.203
      71    0.589    0.102
      72    0.369    0.077
      73    0.371    0.090
      74    0.261    0.056
      75    0.639    0.139
      76    0.006    0.012
      77    0.293    0.084
      78    0.465    0.133
      79    0.464    0.105
      80    0.123    0.041
      81    0.002    0.007
      82    0.551    0.077
      83    0.047    0.035
      84    0.062    0.030
      85    0.471    0.067
      86    0.730    0.091
      87    0.256    0.073
      88    0.000    0.000
      89    0.814    0.109
      90    0.036    0.034
      91    0.091    0.047
      92    0.463    0.071
      93    0.487    0.076
      94    0.593    0.110
      95    0.161    0.042
      96    0.614    0.087
      97    0.386    0.081
      98    0.136    0.050
      99    1.050    0.139
     100    0.443    0.086
     101    0.180    0.082
     102    0.031    0.042
     103    1.175    0.162
     104    0.590    0.080
     105    0.325    0.052
     106    0.810    0.075
     107    1.570    0.158
     108    0.713    0.094
     109    0.000    0.000
     110    0.450    0.063
     111    0.335    0.077
     112    0.043    0.026
     113    0.248    0.039
     114    0.243    0.063
     115    0.455    0.096
     116    0.677    0.116
     117    0.038    0.033
     118    0.109    0.066
     119    0.108    0.053
     120    0.089    0.039
     121    0.108    0.026
     122    0.160    0.048
     123    0.043    0.027
     124    0.000    0.000
     125    0.586    0.097
     126    0.008    0.012
     127    0.001    0.006
     128    0.003    0.008
     129    0.164    0.065
     130    0.016    0.021
     131    0.000    0.000
     132    0.542    0.063
     133    0.005    0.012
     134    0.203    0.093
     135    0.658    0.118
     136    0.252    0.048
     137    0.090    0.106
     138    0.389    0.153
     139    0.847    0.102
     140    0.737    0.086
     141    0.215    0.133
     142    1.096    0.155
     143    1.474    0.077
     144    0.468    0.058
     145    0.824    0.156
     146    1.388    0.151
     147    0.479    0.099
     148    0.323    0.084
     149    0.792    0.094
     150    0.747    0.100
     151    0.114    0.022
     152    0.000    0.000
     153    0.409    0.106
     154    1.400    0.118
     155    0.529    0.050
     156    0.034    0.039
     157    1.106    0.178
     158    1.064    0.076
     159    0.255    0.075
     160    0.046    0.036
     161    1.323    0.115
     162    0.804    0.072
     163    0.490    0.068
     164    0.032    0.022
     165    0.643    0.091
     166    1.217    0.138
     167    0.620    0.111
     168    0.026    0.026
     169    0.910    0.100
     170    0.386    0.077
     171    0.047    0.042
     172    0.926    0.131
     173    1.008    0.101
     174    0.480    0.081
     175    0.000    0.000
     176    0.476    0.047
     177    0.257    0.081
     178    0.505    0.101
     179    1.487    0.163
     180    0.409    0.078
     181    1.614    0.075
     182    1.073    0.084
     183    1.382    0.240
     184    0.868    0.204
     185    0.713    0.108
     186    0.152    0.030
     187    0.692    0.137
     188    0.851    0.125
     189    1.322    0.126
     190    1.246    0.112
     191    0.538    0.083
     192    0.857    0.093
     193    1.041    0.098
     194    1.312    0.107
     195    0.987    0.252
     196    0.339    0.085
     197    0.498    0.125
     198    0.663    0.107
     199    0.411    0.102
     200    0.663    0.132
     201    0.756    0.217
     202    0.529    0.085
     203    0.291    0.088
     204    0.088    0.042
     205    0.890    0.203
     206    0.234    0.058
     207    0.000    0.000
     208    0.276    0.062
     209    0.831    0.091
     210    0.874    0.101
     211    0.000    0.000
     212    0.229    0.062
     213    1.001    0.071
     214    0.402    0.070
     215    0.181    0.051
     216    1.115    0.114
     217    0.391    0.068
     218    0.060    0.028
     219    0.408    0.090
     220    0.641    0.063
     221    0.899    0.104
     222    0.192    0.099
     223    1.526    0.109
     224    0.567    0.105
     225    2.129    0.133
     226    1.737    0.247
     227    0.492    0.173
     228    1.663    0.251
     229    0.184    0.152
     230    1.703    0.199
     231    0.251    0.090
     232    1.350    0.104
     233    1.400    0.141
     234    0.707    0.217
     235    1.125    0.145
     236    0.894    0.130
     237    0.376    0.095
     238    0.376    0.094
     239    1.017    0.121
     240    0.504    0.086
     241    0.051    0.030
     242    0.584    0.070
     243    0.155    0.055
     244    0.073    0.049
     245    0.125    0.043
     246    0.595    0.114
     247    0.029    0.028
     248    0.079    0.038
     249    0.217    0.051
     250    0.033    0.024
     251    0.090    0.038
     252    0.167    0.040
     253    0.617    0.074
     254    0.048    0.038
     255    0.152    0.053
     256    0.020    0.024
     257    0.707    0.109
     258    0.001    0.006
     259    0.247    0.065
     260    0.187    0.048
     261    0.462    0.069
     262    0.240    0.081
     263    0.118    0.068
     264    0.949    0.073
     265    0.177    0.060
     266    0.533    0.092
     267    0.860    0.179
     268    1.206    0.089
     269    1.149    0.130
     270    0.401    0.105
     271    1.783    0.120
     272    1.113    0.130
     273    0.453    0.066
     274    0.526    0.107
     275    1.351    0.167
     276    0.713    0.137
     277    0.370    0.042
     278    0.337    0.148
     279    0.126    0.059
     280    0.043    0.029
     281    0.535    0.107
     282    0.508    0.098
     283    0.063    0.048
     284    0.191    0.068
     285    0.432    0.154
     286    0.164    0.103
     287    0.005    0.014
     288    0.784    0.086
     289    0.109    0.061
     290    0.094    0.068
     291    0.092    0.030
     292    0.218    0.060
     293    0.032    0.038
     294    0.059    0.033
     295    0.000    0.000
     296    0.028    0.023
     297    0.021    0.025
     298    0.106    0.048
     299    0.014    0.022
     300    0.105    0.029
     301    0.222    0.069
     302    0.163    0.090
     303    0.890    0.072
     304    0.671    0.114
      27    1.743    0.299
      28    0.834    0.105
      29    1.111    0.288
      30    2.079    0.157
      31    0.562    0.154
      32    1.723    0.146
      33    0.633    0.185
      34    0.351    0.109
      35    0.753    0.131
      36    0.146    0.066
      37    0.496    0.150
      38    0.809    0.086
      39    0.605    0.084
      40    0.006    0.012
      41    0.249    0.056
      42    0.472    0.100
      43    0.172    0.048
      44    0.096    0.045
      45    0.243    0.073
      46    0.506    0.046
      47    0.217    0.062
      48    0.005    0.014
      49    0.741    0.081
      50    1.148    0.069
      51    0.056    0.038
      52    0.000    0.000
      53    0.739    0.068
      54    0.756    0.117
      55    0.001    0.006
      56    0.000    0.000
      57    0.277    0.055
      58    0.501    0.131
      59    0.003    0.008
      60    0.612    0.082
      61    1.229    0.080
      62    0.368    0.071
      63    0.191    0.084
      64    0.441    0.052
      65    1.897    0.149
      66    0.841    0.140
      67    1.856    0.140
      68    1.725    0.123
      69    1.824    0.089
      70    1.044    0.104
      71    0.752    0.091
      72    0.442    0.095
      73    0.484    0.087
      74    0.438    0.083
      75    0.511    0.083
      76    0.006    0.014
      77    0.271    0.066
      78    0.360    0.076
      79    0.123    0.049
      80    0.127    0.051
      81    0.000    0.000
      82    0.509    0.066
      83    0.005    0.011
      84    0.120    0.055
      85    0.513    0.054
      86    0.658    0.100
      87    0.063    0.032
      88    0.001    0.006
      89    0.727    0.103
      90    0.006    0.014
      91    0.018    0.032
      92    0.566    0.064
      93    0.484    0.122
      94    0.390    0.091
      95    0.158    0.048
      96    0.693    0.110
      97    0.345    0.055
      98    0.502    0.135
      99    0.972    0.156
     100    0.412    0.069
     101    0.367    0.063
     102    0.077    0.032
     103    1.965    0.159
     104    1.056    0.112
     105    0.388    0.078
     106    0.608    0.100
     107    1.562    0.111
     108    0.576    0.103
     109    0.000    0.000
     110    0.344    0.050
     111    0.219    0.066
     112    0.054    0.036
     113    0.284    0.089
     114    0.168    0.063
     115    0.506    0.064
     116    0.401    0.068
     117    0.136    0.038
     118    0.059    0.027
     119    0.037    0.033
     120    0.169    0.060
     121    0.033    0.031
     122    0.003    0.008
     123    0.248    0.071
     124    0.032    0.039
     125    0.340    0.087
     126    0.015    0.022
     127    0.140    0.039
     128    0.037    0.029
     129    0.303    0.095
     130    0.107    0.063
     131    0.067    0.046
     132    0.620    0.077
     133    0.000    0.000
     134    0.360    0.077
     135    0.418    0.059
     136    0.332    0.081
     137    0.085    0.044
     138    0.110    0.043
     139    0.503    0.105
     140    0.727    0.099
     141    0.504    0.117
     142    0.963    0.116
     143    1.188    0.065
     144    0.244    0.064
     145    0.927    0.136
     146    1.294    0.094
     147    0.611    0.079
     148    0.373    0.065
     149    0.845    0.103
     150    0.583    0.076
     151    0.148    0.047
     152    0.011    0.016
     153    0.516    0.058
     154    0.981    0.092
     155    0.326    0.061
     156    0.067    0.034
     157    0.964    0.092
     158    0.738    0.079
     159    0.152    0.052
     160    0.000    0.000
     161    0.587    0.083
     162    0.910    0.077
     163    0.487    0.055
     164    0.003    0.008
     165    0.861    0.133
     166    1.176    0.095
     167    0.694    0.161
     168    0.025    0.024
     169    0.943    0.094
     170    0.576    0.081
     171    0.096    0.048
     172    0.730    0.108
     173    1.177    0.078
     174    0.345    0.070
     175    0.006    0.020
     176    0.497    0.098
     177    0.233    0.062
     178    0.653    0.102
     179    1.333    0.136
     180    0.504    0.081
     181    1.504    0.121
     182    1.397    0.114
     183    1.358    0.148
     184    1.062    0.176
     185    0.609    0.080
     186    0.153    0.064
     187    0.797    0.105
     188    1.002    0.131
     189    1.272    0.186
     190    1.613    0.117
     191    1.232    0.108
     192    0.271    0.055
     193    1.162    0.097
     194    1.497    0.087
     195    0.355    0.078
     196    0.487    0.097
     197    0.420    0.077
     198    0.696    0.086
     199    0.608    0.106
     200    0.172    0.052
     201    1.087    0.116
     202    0.339    0.071
     203    0.146    0.077
     204    0.353    0.094
     205    1.087    0.110
     206    0.079    0.045
     207    0.007    0.016
     208    0.659    0.117
     209    0.707    0.106
     210    0.445    0.114
     211    0.008    0.015
     212    0.237    0.054
     213    0.947    0.071
     214    0.332    0.056
     215    0.281    0.058
     216    0.978    0.077
     217    0.437    0.075
     218    0.068    0.038
     219    0.685    0.144
     220    0.669    0.064
     221    0.730    0.078
     222    0.237    0.082
     223    1.442    0.123
     224    0.672    0.080
     225    1.452    0.088
     226    1.606    0.147
     227    0.978    0.149
     228    0.634    0.142
     229    0.103    0.049
     230    1.793    0.097
     231    0.390    0.065
     232    1.470    0.130
     233    0.688    0.147
     234    0.850    0.104
     235    1.689    0.109
     236    1.362    0.177
     237    0.024    0.028
     238    0.746    0.118
     239    0.883    0.131
     240    0.340    0.089
     241    0.189    0.067
     242    0.607    0.114
     243    0.250    0.075
     244    0.260    0.054
     245    0.526    0.117
     246    0.332    0.076
     247    0.045    0.032
     248    0.129    0.056
     249    0.687    0.169
     250    0.075    0.055
     251    0.028    0.033
     252    0.072    0.047
     253    0.670    0.070
     254    0.035    0.045
     255    0.086    0.039
     256    0.103    0.033
     257    0.554    0.089
     258    0.005    0.011
     259    0.102    0.043
     260    0.301    0.076
     261    0.453    0.097
     262    0.468    0.079
     263    0.053    0.022
     264    0.956    0.089
     265    0.226    0.060
     266    0.609    0.058
     267    0.643    0.096
     268    1.111    0.054
     269    1.166    0.101
     270    0.601    0.095
     271    1.465    0.101
     272    0.977    0.081
     273    0.471    0.061
     274    0.455    0.082
     275    1.233    0.189
     276    0.796    0.075
     277    0.662    0.115
     278    0.379    0.090
     279    0.205    0.050
     280    0.102    0.036
     281    1.379    0.127
     282    0.511    0.121
     283    0.157    0.052
     284    0.264    0.073
     285    0.514    0.094
     286    0.056    0.054
     287    0.007    0.015
     288    0.411    0.090
     289    0.026    0.036
     290    0.149    0.106
     291    0.008    0.021
     292    0.095    0.048
     293    0.170    0.065
     294    0.285    0.078
     295    0.031    0.024
     296    0.032    0.042
     297    0.050    0.030
     298    0.014    0.017
     299    0.008    0.013
     300    0.177    0.052
     301    0.431    0.081
     302    0.403    0.098
     303    0.886    0.108
     304    0.506    0.095
      27    0.829    0.128
      28    0.366    0.065
      29    1.329    0.162
      30    1.749    0.210
      31    0.662    0.133
      32    1.773    0.141
      33    0.856    0.254
      34    0.418    0.079
      35    0.956    0.140
      36    0.105    0.038
      37    0.437    0.108
      38    1.214    0.160
      39    0.955    0.078
      40    0.020    0.036
      41    0.325    0.099
      42    0.132    0.041
      43    0.294    0.077
      44    0.031    0.026
      45    0.312    0.085
      46    0.461    0.069
      47    0.154    0.062
      48    0.070    0.054
      49    0.490    0.056
      50    1.027    0.100
      51    0.225    0.081
      52    0.000    0.000
      53    0.603    0.071
      54    0.946    0.114
      55    0.015    0.016
      56    0.000    0.000
      57    0.272    0.064
      58    0.681    0.122
      59    0.006    0.012
      60    0.354    0.058
      61    1.017    0.123
      62    0.257    0.062
      63    0.024    0.022
      64    0.436    0.082
      65    1.562    0.178
      66    1.035    0.118
      67    1.013    0.174
      68    1.586    0.127
      69    1.646    0.094
      70    1.401    0.205
      71    0.551    0.083
      72    0.263    0.110
      73    0.373    0.083
      74    0.362    0.082
      75    0.558    0.119
      76    0.001    0.006
      77    0.272    0.066
      78    0.391    0.082
      79    0.620    0.127
      80    0.117    0.048
      81    0.007    0.022
      82    0.546    0.071
      83    0.064    0.030
      84    0.075    0.039
      85    0.476    0.061
      86    0.748    0.081
      87    0.194    0.062
      88    0.000    0.000
      89    0.753    0.097
      90    0.004    0.014
      91    0.101    0.067
      92    0.439    0.071
      93    0.448    0.115
      94    0.467    0.140
      95    0.168    0.041
      96    0.544    0.097
      97    0.440    0.107
      98    0.173    0.074
      99    1.018    0.079
     100    0.467    0.070
     101    0.206    0.077
     102    0.049    0.043
     103    1.192    0.148
     104    0.672    0.116
     105    0.316    0.053
     106    0.803    0.074
     107    1.711    0.163
     108    0.681    0.072
     109    0.000    0.000
     110    0.471    0.070
     111    0.377    0.069
     112    0.035    0.026
     113    0.239    0.082
     114    0.247    0.075
     115    0.464    0.072
     116    0.577    0.127
     117    0.078    0.048
     118    0.151    0.058
     119    0.085    0.029
     120    0.127    0.052
     121    0.096    0.029
     122    0.165    0.051
     123    0.054    0.018
     124    0.000    0.000
     125    0.577    0.103
     126    0.018    0.017
     127    0.001    0.006
     128    0.000    0.000
     129    0.111    0.044
     130    0.010    0.020
     131    0.000    0.000
     132    0.525    0.075
     133    0.024    0.035
     134    0.263    0.060
     135    0.638    0.068
     136    0.231    0.042
     137    0.171    0.080
     138    0.434    0.137
     139    0.824    0.069
     140    0.713    0.085
     141    0.470    0.170
     142    1.160    0.126
     143    1.482    0.084
     144    0.431    0.044
     145    0.824    0.145
     146    1.358    0.153
     147    0.480    0.088
     148    0.426    0.081
     149    0.820    0.095
     150    0.719    0.125
     151    0.101    0.031
     152    0.003    0.013
     153    0.442    0.098
     154    1.451    0.127
     155    0.495    0.085
     156    0.067    0.043
     157    1.226    0.100
     158    1.063    0.077
     159    0.210    0.053
     160    0.021    0.024
     161    1.350    0.102
     162    0.768    0.089
     163    0.536    0.075
     164    0.036    0.022
     165    0.731    0.063
     166    1.134    0.107
     167    0.490    0.112
     168    0.047    0.033
     169    0.883    0.102
     170    0.335    0.067
     171    0.057    0.046
     172    1.032    0.144
     173    1.034    0.087
     174    0.489    0.078
     175    0.002    0.007
     176    0.495    0.076
     177    0.312    0.085
     178    0.410    0.101
     179    1.407    0.085
     180    0.380    0.072
     181    1.635    0.078
     182    1.077    0.080
     183    1.549    0.253
     184    1.092    0.146
     185    0.649    0.102
     186    0.165    0.064
     187    0.626    0.072
     188    0.946    0.163
     189    1.282    0.111
     190    1.221    0.091
     191    0.550    0.082
     192    0.843    0.086
     193    1.026    0.073
     194    1.325    0.116
     195    0.886    0.192
     196    0.368    0.098
     197    0.485    0.111
     198    0.675    0.100
     199    0.498    0.150
     200    0.558    0.116
     201    0.522    0.128
     202    0.471    0.107
     203    0.324    0.065
     204    0.044    0.031
     205    0.996    0.106
     206    0.282    0.050
     207    0.000    0.000
     208    0.263    0.057
     209    0.794    0.120
     210    0.804    0.081
     211    0.003    0.008
     212    0.251    0.051
     213    1.060    0.082
     214    0.375    0.059
     215    0.164    0.046
     216    1.099    0.109
     217    0.415    0.057
     218    0.064    0.022
     219    0.383    0.073
     220    0.648    0.046
     221    0.909    0.111
     222    0.164    0.066
     223    1.490    0.089
     224    0.483    0.068
     225    2.135    0.090
     226    1.699    0.168
     227    0.725    0.185
     228    1.592    0.223
     229    0.377    0.119
     230    1.767    0.200
     231    0.312    0.093
     232    1.350    0.110
     233    1.428    0.098
     234    0.769    0.125
     235    1.059    0.140
     236    0.796    0.065
     237    0.426    0.065
     238    0.367    0.072
     239    0.983    0.072
     240    0.529    0.081
     241    0.042    0.026
     242    0.590    0.066
     243    0.122    0.043
     244    0.048    0.029
     245    0.135    0.056
     246    0.551    0.089
     247    0.049    0.029
     248    0.080    0.047
     249    0.206    0.077
     250    0.042    0.031
     251    0.091    0.043
     252    0.141    0.059
     253    0.573    0.119
     254    0.074    0.034
     255    0.179    0.055
     256    0.032    0.026
     257    0.736    0.069
     258    0.000    0.000
     259    0.202    0.055
     260    0.195    0.050
     261    0.467    0.057
     262    0.210    0.089
     263    0.104    0.047
     264    0.964    0.096
     265    0.186    0.060
     266    0.526    0.100
     267    1.036    0.105
     268    1.180    0.080
     269    1.145    0.116
     270    0.420    0.086
     271    1.813    0.097
     272    1.147    0.104
     273    0.455    0.053
     274    0.538    0.063
     275    1.367    0.145
     276    0.694    0.108
     277    0.379    0.063
     278    0.120    0.068
     279    0.145    0.070
     280    0.052    0.038
     281    0.490    0.095
     282    0.427    0.110
     283    0.108    0.051
     284    0.218    0.081
     285    0.473    0.100
     286    0.129    0.084
     287    0.009    0.015
     288    0.744    0.099
     289    0.079    0.041
     290    0.152    0.086
     291    0.067    0.038
     292    0.177    0.060
     293    0.114    0.085
     294    0.052    0.035
     295    0.000    0.000
     296    0.036    0.038
     297    0.024    0.048
     298    0.094    0.043
     299    0.011    0.015
     300    0.124    0.045
     301    0.233    0.062
     302    0.195    0.069
     303    0.913    0.082
     304    0.799    0.168
      27    1.819    0.171
      28    0.788    0.078
      29    1.288    0.293
      30    2.012    0.156
      31    0.844    0.141
      32    1.599    0.218
      33    0.498    0.246
      34    0.475    0.138
      35    0.784    0.109
      36    0.218    0.078
      37    0.414    0.101
      38    0.834    0.137
      39    0.622    0.089
      40    0.008    0.017
      41    0.254    0.070
      42    0.502    0.093
      43    0.186    0.061
      44    0.134    0.064
      45    0.233    0.078
      46    0.478    0.058
      47    0.229    0.094
      48    0.005    0.011
      49    0.689    0.088
      50    1.059    0.105
      51    0.047    0.051
      52    0.001    0.006
      53    0.816    0.098
      54    0.811    0.113
      55    0.015    0.035
      56    0.000    0.000
      57    0.250    0.053
      58    0.481    0.098
      59    0.011    0.023
      60    0.729    0.086
      61    1.186    0.103
      62    0.380    0.082
      63    0.222    0.076
      64    0.443    0.073
      65    1.829    0.108
      66    0.943    0.112
      67    1.886    0.098
      68    1.699    0.110
      69    1.784    0.125
      70    1.116    0.147
      71    0.723    0.086
      72    0.410    0.133
      73    0.503    0.092
      74    0.432    0.106
      75    0.485    0.088
      76    0.007    0.015
      77    0.221    0.073
      78    0.429    0.069
      79    0.102    0.031
      80    0.109    0.048
      81    0.003    0.009
      82    0.473    0.082
      83    0.004    0.010
      84    0.131    0.044
      85    0.497    0.103
      86    0.648    0.087
      87    0.065    0.039
      88    0.003    0.008
      89    0.732    0.071
      90    0.004    0.010
      91    0.014    0.019
      92    0.571    0.088
      93    0.536    0.102
      94    0.390    0.071
      95    0.163    0.056
      96    0.707    0.084
      97    0.370    0.066
      98    0.491    0.100
      99    1.016    0.167
     100    0.377    0.093
     101    0.386    0.070
     102    0.077    0.039
     103    1.834    0.162
     104    1.109    0.105
     105    0.317    0.066
     106    0.593    0.067
     107    1.626    0.128
     108    0.639    0.078
     109    0.000    0.000
     110    0.309    0.066
     111    0.248    0.094
     112    0.046    0.039
     113    0.292    0.095
     114    0.229    0.050
     115    0.512    0.093
     116    0.378    0.081
     117    0.139    0.044
     118    0.072    0.035
     119    0.030    0.031
     120    0.208    0.065
     121    0.041    0.039
     122    0.004    0.010
     123    0.246    0.073
     124    0.038    0.026
     125    0.309    0.076
     126    0.003    0.008
     127    0.138    0.085
     128    0.060    0.043
     129    0.349    0.057
     130    0.083    0.049
     131    0.075    0.048
     132    0.668    0.075
     133    0.000    0.000
     134    0.303    0.069
     135    0.368    0.069
     136    0.293    0.079
     137    0.096    0.047
     138    0.080    0.035
     139    0.377    0.122
     140    0.732    0.101
     141    0.575    0.076
     142    0.964    0.126
     143    1.183    0.095
     144    0.234    0.052
     145    0.857    0.145
     146    1.287    0.088
     147    0.648    0.095
     148    0.377    0.075
     149    0.939    0.124
     150    0.622    0.057
     151    0.115    0.043
     152    0.003    0.010
     153    0.562    0.089
     154    1.013    0.091
     155    0.378    0.067
     156    0.062    0.032
     157    1.043    0.093
     158    0.752    0.068
     159    0.149    0.061
     160    0.001    0.006
     161    0.543    0.088
     162    0.940    0.092
     163    0.520    0.075
     164    0.009    0.016
     165    0.822    0.102
     166    1.143    0.098
     167    0.625    0.183
     168    0.034    0.041
     169    0.987    0.106
     170    0.589    0.094
     171    0.129    0.075
     172    0.737    0.093
     173    1.201    0.072
     174    0.365    0.061
     175    0.008    0.017
     176    0.567    0.124
     177    0.145    0.084
     178    0.637    0.073
     179    1.419    0.131
     180    0.499    0.068
     181    1.479    0.113
     182    1.437    0.092
     183    1.284    0.129
     184    0.902    0.194
     185    0.594    0.116
     186    0.151    0.055
     187    0.800    0.096
     188    1.074    0.130
     189    1.344    0.144
     190    1.619    0.118
     191    1.145    0.110
     192    0.282    0.069
     193    1.159    0.095
     194    1.498    0.091
     195    0.337    0.074
     196    0.530    0.084
     197    0.453    0.078
     198    0.783    0.082
     199    0.613    0.137
     200    0.184    0.051
     201    1.080    0.129
     202    0.246    0.090
     203    0.162    0.067
     204    0.322    0.082
     205    1.122    0.143
     206    0.056    0.026
     207    0.013    0.016
     208    0.739    0.138
     209    0.776    0.109
     210    0.458    0.080
     211    0.024    0.031
     212    0.240    0.069
     213    0.915    0.089
     214    0.363    0.049
     215    0.336    0.068
     216    1.021    0.077
     217    0.494    0.049
     218    0.093    0.042
     219    0.705    0.125
     220    0.651    0.057
     221    0.730    0.089
     222    0.219    0.064
     223    1.525    0.096
     224    0.780    0.118
     225    1.188    0.259
     226    1.855    0.158
     227    0.903    0.132
     228    0.498    0.088
     229    0.102    0.047
     230    1.777    0.136
     231    0.415    0.081
     232    1.497    0.114
     233    0.917    0.159
     234    0.872    0.085
     235    1.670    0.131
     236    1.379    0.134
     237    0.035    0.027
     238    0.883    0.115
     239    0.791    0.160
     240    0.319    0.079
     241    0.133    0.103
     242    0.597    0.106
     243    0.221    0.073
     244    0.228    0.071
     245    0.357    0.133
     246    0.343    0.095
     247    0.043    0.028
     248    0.119    0.058
     249    0.795    0.124
     250    0.028    0.028
     251    0.013    0.037
     252    0.140    0.068
     253    0.665    0.110
     254    0.021    0.030
     255    0.089    0.068
     256    0.167    0.088
     257    0.644    0.114
     258    0.011    0.016
     259    0.117    0.050
     260    0.368    0.093
     261    0.524    0.122
     262    0.475    0.071
     263    0.063    0.038
     264    0.948    0.084
     265    0.226    0.081
     266    0.592    0.077
     267    0.635    0.087
     268    1.096    0.105
     269    1.174    0.112
     270    0.574    0.109
     271    1.554    0.187
     272    0.927    0.095
     273    0.471    0.062
     274    0.468    0.088
     275    1.232    0.248
     276    0.795    0.099
     277    0.721    0.063
     278    0.455    0.123
     279    0.183    0.062
     280    0.122    0.047
     281    1.387    0.089
     282    0.595    0.121
     283    0.172    0.063
     284    0.324    0.057
     285    0.522    0.090
     286    0.026    0.024
     287    0.010    0.021
     288    0.436    0.066
     289    0.014    0.016
     290    0.143    0.084
     291    0.022    0.042
     292    0.114    0.057
     293    0.141    0.059
     294    0.284    0.068
     295    0.033    0.024
     296    0.039    0.039
     297    0.037    0.031
     298    0.012    0.018
     299    0.016    0.027
     300    0.176    0.037
     301    0.419    0.062
     302    0.385    0.127
     303    0.808    0.097
     304    0.476    0.106
      27    0.893    0.154
      28    0.358    0.048
      29    1.291    0.178
      30    1.882    0.213
      31    0.835    0.155
      32    1.851    0.086
      33    1.140    0.217
      34    0.431    0.102
      35    0.927    0.127
      36    0.168    0.060
      37    0.484    0.118
      38    1.227    0.083
      39    0.967    0.072
      40    0.029    0.036
      41    0.353    0.133
      42    0.169    0.054
      43    0.319    0.051
      44    0.027    0.038
      45    0.324    0.101
      46    0.489    0.075
      47    0.169    0.059
      48    0.046    0.032
      49    0.487    0.077
      50    1.008    0.095
      51    0.148    0.072
      52    0.000    0.000
      53    0.614    0.092
      54    0.878    0.114
      55    0.004    0.010
      56    0.000    0.000
      57    0.262    0.060
      58    0.667    0.099
      59    0.000    0.000
      60    0.364    0.070
      61    0.987    0.123
      62    0.187    0.064
      63    0.045    0.061
      64    0.483    0.067
      65    1.579    0.152
      66    1.054    0.108
      67    0.968    0.102
      68    1.556    0.144
      69    1.667    0.132
      70    1.507    0.147
      71    0.588    0.087
      72    0.273    0.114
      73    0.426    0.121
      74    0.357    0.074
      75    0.552    0.073
      76    0.009    0.013
      77    0.260    0.072
      78    0.409    0.095
      79    0.509    0.137
      80    0.127    0.056
      81    0.004    0.011
      82    0.582    0.075
      83    0.050    0.022
      84    0.070    0.028
      85    0.453    0.101
      86    0.704    0.108
      87    0.227    0.102
      88    0.000    0.000
      89    0.802    0.100
      90    0.032    0.036
      91    0.060    0.044
      92    0.432    0.058
      93    0.511    0.156
      94    0.497    0.104
      95    0.150    0.039
      96    0.592    0.098
      97    0.408    0.081
      98    0.137    0.052
      99    1.042    0.110
     100    0.508    0.077
     101    0.179    0.055
     102    0.041    0.030
     103    1.296    0.144
     104    0.677    0.092
     105    0.329    0.046
     106    0.791    0.072
     107    1.806    0.149
     108    0.535    0.129
     109    0.000    0.000
     110    0.552    0.085
     111    0.336    0.069
     112    0.033    0.024
     113    0.248    0.073
     114    0.232    0.064
     115    0.482    0.075
     116    0.708    0.129
     117    0.087    0.048
     118    0.165    0.049
     119    0.109    0.053
     120    0.157    0.070
     121    0.166    0.079
     122    0.117    0.045
     123    0.055    0.031
     124    0.005    0.016
     125    0.541    0.110
     126    0.023    0.031
     127    0.000    0.000
     128    0.001    0.006
     129    0.088    0.054
     130    0.025    0.024
     131    0.000    0.000
     132    0.452    0.062
     133    0.056    0.036
     134    0.284    0.068
     135    0.714    0.093
     136    0.278    0.051
     137    0.195    0.070
     138    0.588    0.253
     139    0.811    0.086
     140    0.717    0.084
     141    0.519    0.114
     142    1.216    0.164
     143    1.500    0.113
     144    0.411    0.098
     145    0.931    0.182
     146    1.456    0.143
     147    0.460    0.093
     148    0.420    0.077
     149    0.828    0.083
     150    0.616    0.114
     151    0.137    0.049
     152    0.001    0.006
     153    0.537    0.101
     154    1.433    0.135
     155    0.488    0.093
     156    0.063    0.028
     157    1.232    0.166
     158    1.051    0.082
     159    0.224    0.050
     160    0.013    0.017
     161    1.362    0.103
     162    0.702    0.100
     163    0.559    0.053
     164    0.027    0.031
     165    0.653    0.071
     166    1.055    0.078
     167    0.403    0.094
     168    0.031    0.024
     169    0.785    0.077
     170    0.251    0.080
     171    0.119    0.076
     172    1.002    0.099
     173    0.999    0.096
     174    0.454    0.081
     175    0.000    0.000
     176    0.513    0.059
     177    0.319    0.056
     178    0.423    0.089
     179    1.322    0.163
     180    0.348    0.084
     181    1.591    0.067
     182    1.133    0.075
     183    1.830    0.201
     184    1.062    0.124
     185    0.618    0.116
     186    0.175    0.064
     187    0.594    0.105
     188    1.166    0.166
     189    1.313    0.109
     190    1.222    0.146
     191    0.507    0.086
     192    0.839    0.086
     193    0.996    0.077
     194    1.365    0.084
     195    1.079    0.175
     196    0.399    0.084
     197    0.491    0.128
     198    0.724    0.073
     199    0.498    0.137
     200    0.776    0.135
     201    0.504    0.100
     202    0.566    0.100
     203    0.410    0.108
     204    0.094    0.047
     205    1.001    0.093
     206    0.306    0.104
     207    0.001    0.006
     208    0.243    0.066
     209    0.806    0.102
     210    0.819    0.080
     211    0.003    0.008
     212    0.202    0.047
     213    1.005    0.095
     214    0.333    0.073
     215    0.151    0.032
     216    1.048    0.096
     217    0.437    0.074
     218    0.064    0.023
     219    0.391    0.048
     220    0.634    0.051
     221    0.922    0.105
     222    0.225    0.082
     223    1.490    0.156
     224    0.532    0.060
     225    2.124    0.076
     226    1.558    0.127
     227    0.812    0.173
     228    1.517    0.236
     229    0.540    0.267
     230    1.849    0.249
     231    0.335    0.108
     232    1.264    0.145
     233    1.420    0.136
     234    1.084    0.351
     235    0.926    0.195
     236    0.817    0.088
     237    0.452    0.055
     238    0.385    0.080
     239    0.854    0.111
     240    0.521    0.069
     241    0.048    0.033
     242    0.612    0.089
     243    0.127    0.060
     244    0.046    0.037
     245    0.126    0.058
     246    0.603    0.109
     247    0.032    0.027
     248    0.102    0.040
     249    0.207    0.083
     250    0.030    0.026
     251    0.084    0.042
     252    0.153    0.070
     253    0.595    0.066
     254    0.094    0.042
     255    0.209    0.074
     256    0.041    0.046
     257    0.728    0.087
     258    0.001    0.006
     259    0.247    0.083
     260    0.199    0.059
     261    0.506    0.089
     262    0.245    0.093
     263    0.117    0.047
     264    0.997    0.093
     265    0.155    0.047
     266    0.648    0.123
     267    1.006    0.099
     268    1.233    0.108
     269    1.101    0.110
     270    0.402    0.099
     271    1.829    0.127
     272    1.090    0.077
     273    0.464    0.059
     274    0.595    0.063
     275    1.487    0.130
     276    0.746    0.113
     277    0.381    0.058
     278    0.111    0.064
     279    0.147    0.074
     280    0.053    0.025
     281    0.560    0.182
     282    0.516    0.157
     283    0.068    0.053
     284    0.166    0.051
     285    0.416    0.101
     286    0.119    0.048
     287    0.019    0.024
     288    0.737    0.095
     289    0.066    0.047
     290    0.170    0.085
     291    0.119    0.048
     292    0.247    0.080
     293    0.082    0.082
     294    0.062    0.045
     295    0.000    0.000
     296    0.030    0.032
     297    0.020    0.030
     298    0.112    0.053
     299    0.018    0.023
     300    0.138    0.048
     301    0.261    0.087
     302    0.231    0.077
     303    0.920    0.107
     304    0.576    0.137
      27    1.710    0.129
      28    0.773    0.107
      29    0.623    0.190
      30    1.882    0.197
      31    0.671    0.085
      32    1.124    0.319
      33    0.207    0.091
      34    0.771    0.130
      35    0.612    0.150
      36    0.132    0.067
      37    0.555    0.129
      38    0.759    0.094
      39    0.635    0.128
      40    0.008    0.015
      41    0.163    0.072
      42    0.438    0.075
      43    0.170    0.054
      44    0.108    0.071
      45    0.157    0.072
      46    0.467    0.086
      47    0.235    0.071
      48    0.004    0.013
      49    0.705    0.072
      50    1.085    0.101
      51    0.062    0.058
      52    0.009    0.013
      53    0.715    0.096
      54    0.897    0.128
      55    0.044    0.047
      56    0.005    0.012
      57    0.287    0.046
      58    0.632    0.170
      59    0.035    0.042
      60    0.715    0.132
      61    1.136    0.113
      62    0.386    0.113
      63    0.173    0.063
      64    0.400    0.100
      65    1.866    0.115
      66    0.960    0.150
      67    1.812    0.193
      68    1.755    0.147
      69    1.870    0.082
      70    1.067    0.136
      71    0.634    0.095
      72    0.449    0.098
      73    0.609    0.135
      74    0.396    0.100
      75    0.541    0.070
      76    0.012    0.019
      77    0.227    0.065
      78    0.406    0.091
      79    0.110    0.031
      80    0.119    0.034
      81    0.000    0.000
      82    0.430    0.062
      83    0.000    0.000
      84    0.113    0.039
      85    0.474    0.091
      86    0.601    0.089
      87    0.058    0.045
      88    0.000    0.000
      89    0.724    0.067
      90    0.014    0.019
      91    0.030    0.037
      92    0.620    0.072
      93    0.487    0.090
      94    0.541    0.231
      95    0.144    0.047
      96    0.723    0.079
      97    0.344    0.079
      98    0.421    0.120
      99    0.805    0.132
     100    0.369    0.065
     101    0.386    0.091
     102    0.104    0.048
     103    1.835    0.154
     104    1.094    0.103
     105    0.269    0.049
     106    0.552    0.092
     107    1.630    0.152
     108    0.638    0.079
     109    0.000    0.000
     110    0.386    0.066
     111    0.305    0.064
     112    0.100    0.048
     113    0.349    0.105
     114    0.188    0.060
     115    0.510    0.055
     116    0.348    0.080
     117    0.117    0.050
     118    0.061    0.030
     119    0.013    0.014
     120    0.192    0.053
     121    0.021    0.027
     122    0.004    0.010
     123    0.332    0.072
     124    0.019    0.024
     125    0.322    0.086
     126    0.023    0.021
     127    0.093    0.038
     128    0.077    0.047
     129    0.285    0.088
     130    0.092    0.071
     131    0.052    0.040
     132    0.620    0.089
     133    0.002    0.007
     134    0.362    0.111
     135    0.293    0.057
     136    0.272    0.064
     137    0.086    0.047
     138    0.088    0.045
     139    0.268    0.067
     140    0.678    0.118
     141    0.528    0.094
     142    0.995    0.119
     143    1.184    0.088
     144    0.254    0.042
     145    0.918    0.233
     146    1.238    0.101
     147    0.584    0.097
     148    0.343    0.076
     149    0.989    0.178
     150    0.580    0.075
     151    0.108    0.049
     152    0.010    0.015
     153    0.590    0.084
     154    1.018    0.069
     155    0.439    0.079
     156    0.050    0.031
     157    1.048    0.118
     158    0.714    0.094
     159    0.143    0.054
     160    0.001    0.006
     161    0.521    0.080
     162    0.880    0.079
     163    0.548    0.069
     164    0.005    0.014
     165    0.764    0.144
     166    1.191    0.111
     167    0.776    0.126
     168    0.014    0.026
     169    0.947    0.097
     170    0.639    0.064
     171    0.136    0.052
     172    0.698    0.095
     173    1.204    0.120
     174    0.345    0.051
     175    0.020    0.025
     176    0.618    0.110
     177    0.060    0.028
     178    0.650    0.072
     179    1.438    0.075
     180    0.508    0.083
     181    1.523    0.077
     182    1.391    0.078
     183    1.377    0.131
     184    0.703    0.115
     185    0.580    0.117
     186    0.130    0.063
     187    0.778    0.105
     188    0.977    0.183
     189    1.232    0.130
     190    1.670    0.152
     191    1.167    0.135
     192    0.284    0.070
     193    1.150    0.078
     194    1.464    0.098
     195    0.384    0.087
     196    0.480    0.049
     197    0.529    0.064
     198    0.823    0.085
     199    0.681    0.089
     200    0.151    0.062
     201    1.054    0.123
     202    0.249    0.060
     203    0.108    0.054
     204    0.321    0.089
     205    1.113    0.168
     206    0.063    0.033
     207    0.005    0.012
     208    0.712    0.139
     209    0.772    0.112
     210    0.456    0.100
     211    0.021    0.034
     212    0.274    0.045
     213    0.940    0.079
     214    0.387    0.065
     215    0.361    0.090
     216    1.044    0.100
     217    0.460    0.075
     218    0.088    0.040
     219    0.732    0.119
     220    0.681    0.060
     221    0.757    0.084
     222    0.216    0.047
     223    1.547    0.092
     224    0.863    0.060
     225    0.879    0.093
     226    1.883    0.121
     227    0.821    0.109
     228    0.599    0.086
     229    0.109    0.067
     230    1.611    0.162
     231    0.385    0.054
     232    1.412    0.211
     233    0.784    0.179
     234    0.893    0.068
     235    1.778    0.114
     236    1.400    0.126
     237    0.028    0.026
     238    0.846    0.107
     239    0.816    0.125
     240    0.321    0.084
     241    0.135    0.098
     242    0.621    0.150
     243    0.231    0.067
     244    0.266    0.072
     245    0.402    0.162
     246    0.321    0.070
     247    0.053    0.024
     248    0.126    0.064
     249    0.884    0.175
     250    0.027    0.028
     251    0.000    0.000
     252    0.085    0.066
     253    0.748    0.128
     254    0.008    0.013
     255    0.110    0.053
     256    0.146    0.068
     257    0.739    0.090
     258    0.000    0.000
     259    0.096    0.044
     260    0.362    0.054
     261    0.506    0.113
     262    0.467    0.065
     263    0.068    0.032
     264    0.963    0.106
     265    0.214    0.051
     266    0.577    0.071
     267    0.637    0.087
     268    1.102    0.068
     269    1.164    0.107
     270    0.572    0.085
     271    1.477    0.147
     272    0.883    0.189
     273    0.497    0.055
     274    0.525    0.066
     275    1.060    0.118
     276    0.853    0.110
     277    0.710    0.077
     278    0.302    0.072
     279    0.224    0.083
     280    0.116    0.051
     281    1.315    0.093
     282    0.401    0.096
     283    0.194    0.069
     284    0.249    0.066
     285    0.328    0.103
     286    0.035    0.030
     287    0.005    0.011
     288    0.428    0.051
     289    0.001    0.006
     290    0.112    0.091
     291    0.012    0.023
     292    0.059    0.037
     293    0.117    0.060
     294    0.271    0.073
     295    0.056    0.031
     296    0.049    0.051
     297    0.046    0.029
     298    0.044    0.035
     299    0.066    0.058
     300    0.179    0.051
     301    0.415    0.090
     302    0.311    0.086
     303    0.864    0.124
     304    0.527    0.115
      27    0.896    0.186
      28    0.333    0.060
      29    1.163    0.157
      30    1.870    0.184
      31    0.691    0.140
      32    1.813    0.125
      33    1.054    0.166
      34    0.449    0.102
      35    0.906    0.121
      36    0.198    0.065
      37    0.479    0.148
      38    1.170    0.136
      39    1.012    0.115
      40    0.029    0.029
      41    0.419    0.113
      42    0.182    0.055
      43    0.324    0.078
      44    0.027    0.037
      45    0.418    0.089
      46    0.453    0.064
      47    0.153    0.053
      48    0.060    0.021
      49    0.459    0.055
      50    1.020    0.090
      51    0.169    0.091
      52    0.000    0.000
      53    0.632    0.096
      54    0.953    0.089
      55    0.019    0.029
      56    0.000    0.000
      57    0.300    0.050
      58    0.671    0.101
      59    0.003    0.008
      60    0.342    0.075
      61    0.905    0.104
      62    0.145    0.048
      63    0.081    0.072
      64    0.485    0.076
      65    1.631    0.131
      66    1.017    0.086
      67    1.025    0.186
      68    1.585    0.176
      69    1.649    0.129
      70    1.557    0.193
      71    0.626    0.095
      72    0.276    0.114
      73    0.501    0.125
      74    0.301    0.081
      75    0.512    0.109
      76    0.011    0.019
      77    0.315    0.075
      78    0.395    0.083
      79    0.509    0.147
      80    0.131    0.047
      81    0.003    0.009
      82    0.561    0.071
      83    0.055    0.029
      84    0.071    0.038
      85    0.460    0.081
      86    0.659    0.072
      87    0.232    0.120
      88    0.000    0.000
      89    0.726    0.073
      90    0.052    0.032
      91    0.129    0.063
      92    0.367    0.067
      93    0.625    0.089
      94    0.570    0.108
      95    0.136    0.037
      96    0.605    0.068
      97    0.339    0.066
      98    0.145    0.072
      99    1.075    0.123
     100    0.481    0.072
     101    0.206    0.065
     102    0.024    0.032
     103    1.283    0.112
     104    0.686    0.073
     105    0.326    0.043
     106    0.763    0.070
     107    1.854    0.167
     108    0.509    0.052
     109    0.000    0.000
     110    0.535    0.064
     111    0.329    0.061
     112    0.024    0.021
     113    0.213    0.073
     114    0.211    0.056
     115    0.453    0.047
     116    0.799    0.117
     117    0.045    0.044
     118    0.139    0.050
     119    0.123    0.056
     120    0.136    0.078
     121    0.103    0.052
     122    0.131    0.040
     123    0.040    0.029
     124    0.000    0.000
     125    0.550    0.105
     126    0.014    0.018
     127    0.000    0.000
     128    0.001    0.006
     129    0.121    0.029
     130    0.044    0.044
     131    0.000    0.000
     132    0.441    0.067
     133    0.062    0.042
     134    0.381    0.101
     135    0.698    0.086
     136    0.240    0.051
     137    0.270    0.071
     138    0.686    0.185
     139    0.810    0.094
     140    0.734    0.079
     141    0.499    0.079
     142    1.259    0.181
     143    1.479    0.096
     144    0.433    0.067
     145    1.029    0.102
     146    1.435    0.151
     147    0.457    0.076
     148    0.409    0.085
     149    0.832    0.089
     150    0.596    0.144
     151    0.135    0.042
     152    0.002    0.007
     153    0.508    0.089
     154    1.335    0.138
     155    0.465    0.068
     156    0.028    0.027
     157    1.069    0.139
     158    1.070    0.086
     159    0.241    0.050
     160    0.016    0.023
     161    1.395    0.137
     162    0.689    0.060
     163    0.609    0.057
     164    0.049    0.030
     165    0.587    0.076
     166    1.117    0.092
     167    0.487    0.132
     168    0.021    0.020
     169    0.780    0.086
     170    0.332    0.078
     171    0.076    0.070
     172    0.986    0.096
     173    1.010    0.078
     174    0.502    0.074
     175    0.000    0.000
     176    0.488    0.060
     177    0.280    0.075
     178    0.434    0.080
     179    1.361    0.139
     180    0.362    0.092
     181    1.597    0.107
     182    1.119    0.076
     183    1.427    0.191
     184    0.820    0.153
     185    0.662    0.085
     186    0.131    0.042
     187    0.667    0.103
     188    1.073    0.226
     189    1.310    0.104
     190    1.293    0.120
     191    0.547    0.079
     192    0.778    0.074
     193    0.954    0.073
     194    1.380    0.130
     195    0.826    0.165
     196    0.472    0.094
     197    0.502    0.091
     198    0.740    0.125
     199    0.463    0.191
     200    0.635    0.128
     201    0.549    0.135
     202    0.413    0.162
     203    0.251    0.095
     204    0.099    0.047
     205    1.015    0.113
     206    0.269    0.090
     207    0.000    0.000
     208    0.273    0.089
     209    0.812    0.102
     210    0.840    0.103
     211    0.000    0.000
     212    0.214    0.035
     213    1.040    0.082
     214    0.349    0.057
     215    0.173    0.047
     216    1.064    0.099
     217    0.458    0.065
     218    0.047    0.024
     219    0.386    0.071
     220    0.625    0.066
     221    0.858    0.110
     222    0.241    0.120
     223    1.516    0.136
     224    0.564    0.068
     225    2.094    0.093
     226    1.485    0.139
     227    0.698    0.303
     228    1.581    0.175
     229    0.546    0.210
     230    1.670    0.257
     231    0.257    0.082
     232    1.251    0.129
     233    1.395    0.121
     234    1.220    0.154
     235    0.986    0.149
     236    0.789    0.084
     237    0.403    0.080
     238    0.381    0.081
     239    0.822    0.084
     240    0.553    0.072
     241    0.102    0.054
     242    0.603    0.065
     243    0.143    0.050
     244    0.091    0.057
     245    0.126    0.055
     246    0.657    0.131
     247    0.027    0.024
     248    0.100    0.045
     249    0.227    0.073
     250    0.033    0.046
     251    0.087    0.038
     252    0.135    0.047
     253    0.645    0.082
     254    0.067    0.045
     255    0.195    0.111
     256    0.024    0.024
     257    0.788    0.136
     258    0.001    0.006
     259    0.219    0.057
     260    0.220    0.055
     261    0.516    0.066
     262    0.316    0.150
     263    0.116    0.056
     264    0.992    0.115
     265    0.204    0.080
     266    0.605    0.130
     267    0.917    0.099
     268    1.180    0.083
     269    1.180    0.090
     270    0.399    0.086
     271    1.762    0.091
     272    1.061    0.101
     273    0.479    0.060
     274    0.572    0.053
     275    1.360    0.149
     276    0.819    0.121
     277    0.375    0.068
     278    0.076    0.055
     279    0.147    0.055
     280    0.097    0.040
     281    0.723    0.148
     282    0.446    0.109
     283    0.080    0.035
     284    0.169    0.049
     285    0.444    0.118
     286    0.150    0.081
     287    0.016    0.018
     288    0.845    0.073
     289    0.067    0.034
     290    0.126    0.078
     291    0.105    0.048
     292    0.297    0.103
     293    0.058    0.042
     294    0.060    0.043
     295    0.000    0.000
     296    0.023    0.030
     297    0.021    0.042
     298    0.111    0.057
     299    0.006    0.012
     300    0.112    0.045
     301    0.206    0.067
     302    0.204    0.066
     303    0.943    0.065
     304    0.564    0.128
      27    1.768    0.179
      28    0.740    0.091
      29    0.692    0.229
      30    1.853    0.181
      31    0.710    0.142
      32    1.054    0.217
      33    0.182    0.079
      34    0.766    0.161
      35    0.590    0.137
      36    0.150    0.083
      37    0.657    0.118
      38    0.907    0.091
      39    0.645    0.080
      40    0.009    0.016
      41    0.159    0.072
      42    0.370    0.082
      43    0.180    0.057
      44    0.132    0.076
      45    0.140    0.050
      46    0.390    0.067
      47    0.194    0.066
      48    0.005    0.011
      49    0.701    0.130
      50    1.075    0.110
      51    0.101    0.058
      52    0.008    0.013
      53    0.684    0.066
      54    0.977    0.085
      55    0.064    0.058
      56    0.014    0.021
      57    0.318    0.049
      58    0.705    0.103
      59    0.034    0.031
      60    0.609    0.093
      61    1.232    0.142
      62    0.523    0.064
      63    0.155    0.055
      64    0.359    0.067
      65    1.955    0.175
      66    1.045    0.127
      67    1.859    0.086
      68    1.805    0.127
      69    1.861    0.117
      70    0.987    0.116
      71    0.630    0.066
      72    0.543    0.131
      73    0.731    0.075
      74    0.441    0.066
      75    0.595    0.078
      76    0.039    0.023
      77    0.263    0.075
      78    0.381    0.062
      79    0.117    0.027
      80    0.170    0.066
      81    0.006    0.012
      82    0.460    0.059
      83    0.000    0.000
      84    0.080    0.033
      85    0.482    0.088
      86    0.648    0.104
      87    0.027    0.030
      88    0.000    0.000
      89    0.716    0.104
      90    0.010    0.019
      91    0.028    0.027
      92    0.603    0.091
      93    0.494    0.078
      94    0.489    0.244
      95    0.179    0.046
      96    0.709    0.096
      97    0.377    0.102
      98    0.300    0.115
      99    0.924    0.171
     100    0.369    0.060
     101    0.399    0.070
     102    0.109    0.050
     103    1.813    0.141
     104    0.984    0.090
     105    0.307    0.064
     106    0.583    0.095
     107    1.580    0.157
     108    0.715    0.104
     109    0.000    0.000
     110    0.360    0.072
     111    0.234    0.065
     112    0.067    0.049
     113    0.375    0.123
     114    0.225    0.052
     115    0.553    0.085
     116    0.368    0.079
     117    0.127    0.054
     118    0.097    0.024
     119    0.039    0.028
     120    0.155    0.065
     121    0.027    0.031
     122    0.004    0.010
     123    0.303    0.055
     124    0.011    0.018
     125    0.292    0.077
     126    0.031    0.022
     127    0.088    0.054
     128    0.062    0.031
     129    0.318    0.089
     130    0.142    0.046
     131    0.065    0.045
     132    0.607    0.087
     133    0.010    0.019
     134    0.427    0.099
     135    0.320    0.053
     136    0.300    0.063
     137    0.092    0.055
     138    0.082    0.034
     139    0.257    0.103
     140    0.799    0.131
     141    0.505    0.197
     142    0.997    0.116
     143    1.187    0.071
     144    0.294    0.076
     145    0.974    0.129
     146    1.272    0.104
     147    0.596    0.080
     148    0.403    0.085
     149    1.071    0.112
     150    0.520    0.094
     151    0.086    0.049
     152    0.006    0.013
     153    0.548    0.071
     154    0.995    0.054
     155    0.359    0.072
     156    0.066    0.030
     157    1.021    0.093
     158    0.720    0.082
     159    0.135    0.044
     160    0.001    0.006
     161    0.527    0.091
     162    0.915    0.110
     163    0.468    0.091
     164    0.003    0.012
     165    0.813    0.135
     166    1.175    0.094
     167    0.594    0.181
     168    0.018    0.022
     169    0.968    0.114
     170    0.574    0.066
     171    0.132    0.076
     172    0.733    0.074
     173    1.206    0.096
     174    0.341    0.088
     175    0.024    0.030
     176    0.610    0.079
     177    0.077    0.056
     178    0.638    0.079
     179    1.412    0.100
     180    0.504    0.092
     181    1.536    0.095
     182    1.431    0.084
     183    1.266    0.084
     184    0.802    0.210
     185    0.561    0.100
     186    0.164    0.053
     187    0.813    0.061
     188    0.969    0.212
     189    1.337    0.142
     190    1.625    0.119
     191    1.210    0.125
     192    0.258    0.056
     193    1.195    0.118
     194    1.496    0.083
     195    0.348    0.086
     196    0.498    0.074
     197    0.495    0.086
     198    0.791    0.120
     199    0.641    0.087
     200    0.134    0.064
     201    1.108    0.117
     202    0.333    0.113
     203    0.117    0.083
     204    0.364    0.078
     205    1.066    0.114
     206    0.072    0.039
     207    0.005    0.014
     208    0.572    0.090
     209    0.719    0.084
     210    0.462    0.116
     211    0.011    0.017
     212    0.245    0.055
     213    0.970    0.088
     214    0.398    0.091
     215    0.311    0.063
     216    1.112    0.099
     217    0.472    0.075
     218    0.046    0.024
     219    0.756    0.118
     220    0.682    0.059
     221    0.735    0.064
     222    0.255    0.093
     223    1.578    0.067
     224    0.872    0.069
     225    0.887    0.114
     226    1.817    0.100
     227    0.783    0.155
     228    0.805    0.258
     229    0.138    0.045
     230    1.618    0.111
     231    0.380    0.054
     232    1.282    0.115
     233    0.590    0.148
     234    0.836    0.105
     235    1.755    0.095
     236    1.380    0.132
     237    0.029    0.028
     238    0.832    0.121
     239    0.884    0.111
     240    0.312    0.065
     241    0.167    0.064
     242    0.692    0.100
     243    0.287    0.054
     244    0.332    0.060
     245    0.497    0.063
     246    0.423    0.075
     247    0.060    0.032
     248    0.124    0.051
     249    0.737    0.097
     250    0.087    0.051
     251    0.003    0.008
     252    0.023    0.027
     253    0.753    0.099
     254    0.035    0.031
     255    0.111    0.047
     256    0.163    0.071
     257    0.742    0.085
     258    0.000    0.000
     259    0.107    0.037
     260    0.370    0.061
     261    0.491    0.066
     262    0.447    0.049
     263    0.078    0.041
     264    1.026    0.086
     265    0.203    0.072
     266    0.563    0.061
     267    0.645    0.102
     268    1.153    0.092
     269    1.134    0.109
     270    0.549    0.108
     271    1.539    0.133
     272    0.725    0.163
     273    0.469    0.073
     274    0.548    0.076
     275    1.046    0.075
     276    0.856    0.094
     277    0.737    0.076
     278    0.373    0.125
     279    0.342    0.103
     280    0.105    0.038
     281    1.315    0.095
     282    0.423    0.101
     283    0.208    0.060
     284    0.245    0.080
     285    0.282    0.084
     286    0.027    0.023
     287    0.005    0.011
     288    0.472    0.101
     289    0.004    0.010
     290    0.144    0.083
     291    0.007    0.012
     292    0.060    0.031
     293    0.112    0.083
     294    0.256    0.055
     295    0.036    0.038
     296    0.086    0.058
     297    0.033    0.023
     298    0.044    0.029
     299    0.124    0.056
     300    0.186    0.048
     301    0.445    0.067
     302    0.307    0.111
     303    0.856    0.084
     304    0.676    0.102
      27    0.838    0.156
      28    0.360    0.062
      29    1.072    0.195
      30    1.996    0.311
      31    0.645    0.116
      32    1.771    0.118
      33    1.119    0.254
      34    0.487    0.139
      35    1.041    0.129
      36    0.256    0.082
      37    0.323    0.093
      38    1.082    0.158
      39    1.065    0.107
      40    0.027    0.025
      41    0.309    0.081
      42    0.243    0.067
      43    0.347    0.079
      44    0.061    0.036
      45    0.204    0.119
      46    0.470    0.063
      47    0.178    0.080
      48    0.071    0.049
      49    0.504    0.078
      50    1.062    0.085
      51    0.244    0.053
      52    0.000    0.000
      53    0.658    0.109
      54    1.020    0.088
      55    0.069    0.043
      56    0.000    0.000
      57    0.228    0.052
      58    0.740    0.118
      59    0.001    0.006
      60    0.346    0.066
      61    0.983    0.098
      62    0.107    0.056
      63    0.026    0.028
      64    0.486    0.079
      65    1.682    0.125
      66    1.041    0.102
      67    1.011    0.146
      68    1.694    0.226
      69    1.625    0.127
      70    1.369    0.149
      71    0.597    0.071
      72    0.297    0.086
      73    0.606    0.114
      74    0.310    0.092
      75    0.412    0.109
      76    0.017    0.020
      77    0.315    0.088
      78    0.272    0.044
      79    0.431    0.115
      80    0.150    0.056
      81    0.002    0.007
      82    0.543    0.067
      83    0.072    0.036
      84    0.062    0.036
      85    0.429    0.040
      86    0.650    0.098
      87    0.148    0.069
      88    0.000    0.000
      89    0.701    0.084
      90    0.020    0.019
      91    0.028    0.024
      92    0.375    0.088
      93    0.674    0.092
      94    0.376    0.098
      95    0.136    0.039
      96    0.573    0.142
      97    0.442    0.098
      98    0.149    0.070
      99    1.098    0.087
     100    0.424    0.080
     101    0.283    0.107
     102    0.032    0.031
     103    1.346    0.170
     104    0.795    0.132
     105    0.388    0.050
     106    0.754    0.057
     107    1.871    0.142
     108    0.544    0.080
     109    0.000    0.000
     110    0.513    0.064
     111    0.358    0.048
     112    0.048    0.023
     113    0.170    0.057
     114    0.157    0.041
     115    0.453    0.070
     116    0.470    0.123
     117    0.082    0.046
     118    0.130    0.057
     119    0.126    0.033
     120    0.167    0.090
     121    0.038    0.048
     122    0.130    0.052
     123    0.046    0.026
     124    0.001    0.006
     125    0.535    0.105
     126    0.038    0.018
     127    0.000    0.000
     128    0.055    0.042
     129    0.148    0.058
     130    0.061    0.054
     131    0.004    0.010
     132    0.459    0.066
     133    0.075    0.045
     134    0.338    0.089
     135    0.704    0.066
     136    0.244    0.045
     137    0.174    0.074
     138    0.378    0.102
     139    0.841    0.101
     140    0.716    0.071
     141    0.378    0.125
     142    1.150    0.171
     143    1.464    0.101
     144    0.455    0.079
     145    0.939    0.150
     146    1.413    0.134
     147    0.436    0.076
     148    0.422    0.062
     149    0.787    0.136
     150    0.638    0.119
     151    0.148    0.059
     152    0.002    0.007
     153    0.520    0.079
     154    1.387    0.151
     155    0.518    0.073
     156    0.014    0.023
     157    1.075    0.107
     158    1.069    0.067
     159    0.191    0.053
     160    0.016    0.016
     161    1.422    0.152
     162    0.817    0.078
     163    0.428    0.103
     164    0.008    0.020
     165    0.577    0.092
     166    1.174    0.114
     167    0.506    0.103
     168    0.008    0.018
     169    0.724    0.087
     170    0.355    0.053
     171    0.024    0.030
     172    1.002    0.126
     173    1.017    0.100
     174    0.473    0.083
     175    0.000    0.000
     176    0.405    0.074
     177    0.339    0.073
     178    0.401    0.104
     179    1.325    0.161
     180    0.381    0.073
     181    1.629    0.100
     182    1.134    0.104
     183    1.482    0.207
     184    0.887    0.135
     185    0.583    0.085
     186    0.102    0.057
     187    0.692    0.094
     188    0.905    0.202
     189    1.303    0.103
     190    1.310    0.136
     191    0.552    0.109
     192    0.794    0.078
     193    1.014    0.057
     194    1.362    0.091
     195    0.833    0.166
     196    0.505    0.122
     197    0.470    0.078
     198    0.668    0.109
     199    0.410    0.190
     200    0.626    0.115
     201    0.591    0.123
     202    0.407    0.080
     203    0.313    0.077
     204    0.112    0.043
     205    0.896    0.154
     206    0.177    0.098
     207    0.000    0.000
     208    0.230    0.062
     209    0.695    0.117
     210    0.975    0.132
     211    0.065    0.051
     212    0.206    0.048
     213    1.048    0.091
     214    0.457    0.106
     215    0.170    0.036
     216    1.171    0.140
     217    0.462    0.060
     218    0.057    0.030
     219    0.436    0.103
     220    0.635    0.066
     221    0.815    0.093
     222    0.148    0.064
     223    1.558    0.116
     224    0.545    0.073
     225    2.157    0.153
     226    1.383    0.103
     227    0.246    0.112
     228    1.603    0.092
     229    0.173    0.101
     230    1.359    0.085
     231    0.300    0.066
     232    1.282    0.095
     233    1.413    0.106
     234    0.960    0.210
     235    0.966    0.137
     236    0.604    0.090
     237    0.415    0.067
     238    0.361    0.083
     239    0.739    0.087
     240    0.578    0.090
     241    0.108    0.051
     242    0.569    0.076
     243    0.163    0.060
     244    0.063    0.047
     245    0.141    0.047
     246    0.633    0.136
     247    0.047    0.025
     248    0.078    0.040
     249    0.202    0.054
     250    0.062    0.039
     251    0.114    0.062
     252    0.124    0.052
     253    0.559    0.080
     254    0.051    0.027
     255    0.236    0.079
     256    0.044    0.025
     257    0.686    0.080
     258    0.000    0.000
     259    0.178    0.093
     260    0.175    0.062
     261    0.534    0.086
     262    0.214    0.065
     263    0.119    0.034
     264    0.992    0.097
     265    0.135    0.058
     266    0.618    0.133
     267    0.973    0.111
     268    1.160    0.128
     269    1.238    0.106
     270    0.428    0.104
     271    1.682    0.177
     272    1.032    0.088
     273    0.490    0.064
     274    0.590    0.074
     275    1.288    0.156
     276    0.788    0.119
     277    0.360    0.066
     278    0.070    0.044
     279    0.149    0.045
     280    0.064    0.034
     281    0.665    0.190
     282    0.483    0.117
     283    0.090    0.055
     284    0.221    0.075
     285    0.346    0.084
     286    0.120    0.050
     287    0.011    0.016
     288    0.668    0.103
     289    0.044    0.038
     290    0.181    0.068
     291    0.087    0.035
     292    0.170    0.063
     293    0.113    0.078
     294    0.036    0.032
     295    0.002    0.007
     296    0.031    0.031
     297    0.034    0.031
     298    0.137    0.047
     299    0.020    0.021
     300    0.122    0.051
     301    0.271    0.076
     302    0.213    0.097
     303    0.946    0.103
     304    0.652    0.111
      27    1.703    0.112
      28    0.761    0.064
      29    0.449    0.159
      30    1.943    0.147
      31    0.716    0.165
      32    1.325    0.178
      33    0.175    0.089
      34    0.679    0.126
      35    0.561    0.127
      36    0.149    0.103
      37    0.621    0.130
      38    0.850    0.124
      39    0.592    0.104
      40    0.014    0.025
      41    0.216    0.068
      42    0.435    0.111
      43    0.163    0.063
      44    0.126    0.076
      45    0.190    0.063
      46    0.453    0.073
      47    0.219    0.089
      48    0.000    0.000
      49    0.673    0.131
      50    1.152    0.117
      51    0.174    0.112
      52    0.009    0.013
      53    0.707    0.090
      54    0.985    0.134
      55    0.074    0.065
      56    0.012    0.019
      57    0.324    0.037
      58    0.734    0.126
      59    0.039    0.036
      60    0.697    0.095
      61    1.202    0.110
      62    0.485    0.086
      63    0.163    0.063
      64    0.470    0.134
      65    1.854    0.164
      66    0.863    0.146
      67    1.930    0.153
      68    1.808    0.085
      69    1.840    0.121
      70    0.988    0.113
      71    0.612    0.062
      72    0.558    0.113
      73    0.737    0.096
      74    0.424    0.080
      75    0.549    0.080
      76    0.063    0.027
      77    0.249    0.072
      78    0.406    0.064
      79    0.106    0.026
      80    0.212    0.078
      81    0.003    0.008
      82    0.457    0.075
      83    0.008    0.012
      84    0.142    0.046
      85    0.463    0.082
      86    0.619    0.095
      87    0.051    0.042
      88    0.000    0.000
      89    0.741    0.093
      90    0.005    0.011
      91    0.049    0.029
      92    0.615    0.071
      93    0.440    0.084
      94    0.387    0.077
      95    0.180    0.074
      96    0.717    0.093
      97    0.357    0.066
      98    0.407    0.081
      99    0.945    0.094
     100    0.397    0.061
     101    0.350    0.051
     102    0.097    0.051
     103    1.997    0.170
     104    1.077    0.130
     105    0.360    0.076
     106    0.552    0.072
     107    1.548    0.102
     108    0.623    0.111
     109    0.002    0.009
     110    0.308    0.055
     111    0.248    0.064
     112    0.059    0.032
     113    0.237    0.080
     114    0.202    0.039
     115    0.527    0.082
     116    0.391    0.094
     117    0.081    0.042
     118    0.083    0.042
     119    0.066    0.043
     120    0.209    0.045
     121    0.037    0.032
     122    0.003    0.008
     123    0.348    0.097
     124    0.043    0.031
     125    0.304    0.075
     126    0.006    0.014
     127    0.141    0.052
     128    0.051    0.033
     129    0.372    0.078
     130    0.164    0.048
     131    0.075    0.038
     132    0.589    0.092
     133    0.014    0.020
     134    0.473    0.080
     135    0.360    0.094
     136    0.306    0.072
     137    0.103    0.037
     138    0.075    0.021
     139    0.394    0.108
     140    0.735    0.102
     141    0.464    0.101
     142    1.054    0.089
     143    0.911    0.127
     144    0.375    0.048
     145    1.024    0.109
     146    1.200    0.099
     147    0.605    0.076
     148    0.394    0.079
     149    1.063    0.116
     150    0.557    0.059
     151    0.086    0.032
     152    0.005    0.012
     153    0.569    0.078
     154    0.973    0.088
     155    0.321    0.073
     156    0.072    0.044
     157    0.991    0.096
     158    0.696    0.110
     159    0.147    0.052
     160    0.002    0.008
     161    0.550    0.098
     162    0.892    0.097
     163    0.485    0.083
     164    0.003    0.008
     165    0.866    0.080
     166    1.204    0.094
     167    0.524    0.112
     168    0.026    0.029
     169    0.928    0.113
     170    0.473    0.077
     171    0.054    0.042
     172    0.711    0.083
     173    1.068    0.102
     174    0.282    0.050
     175    0.005    0.018
     176    0.562    0.122
     177    0.073    0.035
     178    0.567    0.076
     179    1.484    0.115
     180    0.506    0.090
     181    1.546    0.109
     182    1.406    0.130
     183    1.301    0.124
     184    0.648    0.106
     185    0.608    0.092
     186    0.143    0.035
     187    0.881    0.089
     188    0.958    0.202
     189    1.299    0.180
     190    1.646    0.160
     191    1.192    0.103
     192    0.284    0.062
     193    1.139    0.107
     194    1.459    0.107
     195    0.310    0.075
     196    0.529    0.112
     197    0.491    0.085
     198    0.655    0.092
     199    0.608    0.146
     200    0.167    0.058
     201    1.088    0.087
     202    0.428    0.093
     203    0.165    0.076
     204    0.365    0.045
     205    1.029    0.109
     206    0.066    0.042
     207    0.010    0.023
     208    0.516    0.093
     209    0.700    0.087
     210    0.414    0.098
     211    0.007    0.015
     212    0.235    0.063
     213    0.947    0.084
     214    0.420    0.101
     215    0.292    0.050
     216    1.034    0.095
     217    0.490    0.063
     218    0.063    0.031
     219    0.735    0.110
     220    0.690    0.051
     221    0.776    0.075
     222    0.222    0.079
     223    1.571    0.100
     224    0.880    0.069
     225    1.072    0.216
     226    1.847    0.121
     227    0.887    0.117
     228    0.509    0.102
     229    0.153    0.063
     230    1.645    0.108
     231    0.383    0.050
     232    1.209    0.112
     233    0.561    0.113
     234    0.891    0.107
     235    1.799    0.135
     236    1.313    0.132
     237    0.032    0.022
     238    0.808    0.099
     239    0.973    0.176
     240    0.364    0.066
     241    0.185    0.075
     242    0.688    0.116
     243    0.308    0.089
     244    0.301    0.076
     245    0.485    0.075
     246    0.452    0.073
     247    0.064    0.030
     248    0.121    0.053
     249    0.750    0.137
     250    0.098    0.046
     251    0.005    0.011
     252    0.062    0.043
     253    0.761    0.122
     254    0.047    0.042
     255    0.098    0.044
     256    0.188    0.063
     257    0.742    0.087
     258    0.000    0.000
     259    0.102    0.042
     260    0.349    0.078
     261    0.427    0.067
     262    0.461    0.065
     263    0.061    0.031
     264    0.992    0.062
     265    0.172    0.044
     266    0.613    0.097
     267    0.694    0.098
     268    1.127    0.105
     269    1.192    0.103
     270    0.561    0.100
     271    1.570    0.114
     272    0.726    0.105
     273    0.456    0.070
     274    0.542    0.065
     275    1.001    0.076
     276    0.921    0.070
     277    0.737    0.096
     278    0.378    0.075
     279    0.298    0.108
     280    0.111    0.050
     281    1.352    0.091
     282    0.438    0.147
     283    0.210    0.063
     284    0.247    0.066
     285    0.349    0.065
     286    0.038    0.034
     287    0.004    0.011
     288    0.437    0.098
     289    0.001    0.006
     290    0.176    0.064
     291    0.009    0.015
     292    0.062    0.035
     293    0.134    0.057
     294    0.310    0.067
     295    0.039    0.039
     296    0.064    0.049
     297    0.042    0.024
     298    0.049    0.032
     299    0.134    0.058
     300    0.176    0.058
     301    0.443    0.057
     302    0.338    0.079
     303    0.891    0.094
     304    0.674    0.103
      27    0.766    0.127
      28    0.349    0.051
      29    1.283    0.191
      30    1.841    0.230
      31    0.688    0.155
      32    1.740    0.158
      33    0.924    0.204
      34    0.436    0.093
      35    0.897    0.178
      36    0.175    0.085
      37    0.425    0.101
      38    1.074    0.171
      39    1.118    0.120
      40    0.026    0.025
      41    0.322    0.101
      42    0.205    0.079
      43    0.321    0.059
      44    0.071    0.031
      45    0.223    0.081
      46    0.465    0.060
      47    0.193    0.070
      48    0.059    0.033
      49    0.499    0.059
      50    1.061    0.085
      51    0.306    0.077
      52    0.000    0.000
      53    0.659    0.093
      54    1.028    0.072
      55    0.047    0.032
      56    0.000    0.000
      57    0.215    0.051
      58    0.712    0.092
      59    0.000    0.000
      60    0.363    0.063
      61    0.952    0.105
      62    0.090    0.052
      63    0.055    0.050
      64    0.506    0.070
      65    1.606    0.126
      66    1.085    0.116
      67    0.796    0.101
      68    1.592    0.129
      69    1.662    0.140
      70    1.409    0.162
      71    0.553    0.085
      72    0.215    0.093
      73    0.412    0.096
      74    0.384    0.066
      75    0.436    0.178
      76    0.005    0.011
      77    0.288    0.087
      78    0.316    0.059
      79    0.357    0.161
      80    0.119    0.056
      81    0.001    0.006
      82    0.557    0.060
      83    0.050    0.035
      84    0.056    0.036
      85    0.432    0.078
      86    0.698    0.077
      87    0.113    0.046
      88    0.000    0.000
      89    0.702    0.060
      90    0.016    0.018
      91    0.019    0.023
      92    0.388    0.076
      93    0.631    0.118
      94    0.361    0.089
      95    0.140    0.033
      96    0.573    0.114
      97    0.433    0.112
      98    0.209    0.089
      99    1.024    0.107
     100    0.450    0.079
     101    0.226    0.107
     102    0.026    0.037
     103    1.260    0.113
     104    0.782    0.145
     105    0.358    0.055
     106    0.787    0.068
     107    1.880    0.145
     108    0.528    0.066
     109    0.000    0.000
     110    0.569    0.067
     111    0.360    0.066
     112    0.048    0.031
     113    0.182    0.069
     114    0.232    0.062
     115    0.534    0.074
     116    0.435    0.122
     117    0.071    0.041
     118    0.138    0.071
     119    0.121    0.052
     120    0.168    0.062
     121    0.019    0.025
     122    0.125    0.030
     123    0.043    0.029
     124    0.001    0.006
     125    0.471    0.080
     126    0.035    0.023
     127    0.000    0.000
     128    0.073    0.028
     129    0.213    0.069
     130    0.016    0.020
     131    0.000    0.000
     132    0.465    0.080
     133    0.030    0.028
     134    0.286    0.057
     135    0.634    0.086
     136    0.243    0.062
     137    0.172    0.071
     138    0.349    0.137
     139    0.854    0.096
     140    0.725    0.113
     141    0.293    0.172
     142    1.105    0.187
     143    1.451    0.108
     144    0.445    0.059
     145    0.917    0.168
     146    1.455    0.131
     147    0.479    0.073
     148    0.386    0.094
     149    0.772    0.099
     150    0.678    0.098
     151    0.182    0.062
     152    0.006    0.017
     153    0.516    0.195
     154    1.499    0.134
     155    0.517    0.078
     156    0.070    0.049
     157    1.261    0.152
     158    1.029    0.104
     159    0.231    0.044
     160    0.023    0.026
     161    1.366    0.186
     162    0.737    0.088
     163    0.368    0.064
     164    0.001    0.006
     165    0.626    0.075
     166    1.135    0.107
     167    0.511    0.107
     168    0.026    0.030
     169    0.796    0.112
     170    0.374    0.085
     171    0.037    0.037
     172    1.040    0.130
     173    0.989    0.103
     174    0.476    0.087
     175    0.000    0.000
     176    0.485    0.058
     177    0.286    0.077
     178    0.452    0.118
     179    1.361    0.112
     180    0.420    0.084
     181    1.637    0.092
     182    1.084    0.101
     183    1.713    0.121
     184    1.112    0.130
     185    0.553    0.127
     186    0.127    0.051
     187    0.697    0.093
     188    0.959    0.200
     189    1.306    0.157
     190    1.292    0.090
     191    0.573    0.074
     192    0.816    0.075
     193    1.027    0.059
     194    1.360    0.077
     195    0.681    0.114
     196    0.546    0.106
     197    0.453    0.065
     198    0.697    0.095
     199    0.366    0.114
     200    0.538    0.145
     201    0.550    0.108
     202    0.357    0.083
     203    0.225    0.075
     204    0.077    0.047
     205    0.832    0.125
     206    0.188    0.054
     207    0.000    0.000
     208    0.261    0.054
     209    0.599    0.091
     210    1.031    0.108
     211    0.127    0.047
     212    0.219    0.047
     213    0.973    0.110
     214    0.524    0.086
     215    0.172    0.050
     216    1.158    0.103
     217    0.460    0.064
     218    0.043    0.020
     219    0.462    0.075
     220    0.653    0.073
     221    0.801    0.117
     222    0.173    0.096
     223    1.545    0.101
     224    0.586    0.070
     225    2.135    0.143
     226    1.489    0.158
     227    0.362    0.151
     228    1.576    0.187
     229    0.205    0.126
     230    1.464    0.148
     231    0.318    0.060
     232    1.268    0.123
     233    1.394    0.121
     234    1.021    0.202
     235    0.934    0.153
     236    0.656    0.091
     237    0.395    0.066
     238    0.331    0.058
     239    0.820    0.077
     240    0.528    0.064
     241    0.040    0.037
     242    0.542    0.107
     243    0.180    0.057
     244    0.044    0.040
     245    0.129    0.045
     246    0.840    0.159
     247    0.053    0.029
     248    0.062    0.035
     249    0.179    0.071
     250    0.071    0.047
     251    0.093    0.037
     252    0.104    0.053
     253    0.583    0.109
     254    0.024    0.024
     255    0.220    0.091
     256    0.018    0.022
     257    0.684    0.084
     258    0.003    0.008
     259    0.096    0.067
     260    0.199    0.061
     261    0.482    0.076
     262    0.197    0.080
     263    0.112    0.039
     264    0.994    0.083
     265    0.113    0.062
     266    0.638    0.082
     267    0.964    0.102
     268    1.067    0.085
     269    1.202    0.103
     270    0.452    0.105
     271    1.528    0.135
     272    1.065    0.152
     273    0.468    0.076
     274    0.635    0.076
     275    1.174    0.129
     276    0.772    0.111
     277    0.354    0.058
     278    0.112    0.098
     279    0.098    0.040
     280    0.031    0.023
     281    0.490    0.155
     282    0.415    0.101
     283    0.110    0.062
     284    0.242    0.067
     285    0.389    0.089
     286    0.123    0.057
     287    0.009    0.018
     288    0.710    0.088
     289    0.049    0.041
     290    0.173    0.053
     291    0.075    0.030
     292    0.170    0.049
     293    0.125    0.106
     294    0.052    0.030
     295    0.002    0.007
     296    0.029    0.029
     297    0.016    0.026
     298    0.096    0.045
     299    0.014    0.022
     300    0.131    0.034
     301    0.195    0.079
     302    0.141    0.050
     303    0.871    0.097
     304    0.666    0.183
      27    1.713    0.118
      28    0.748    0.076
      29    0.631    0.197
      30    1.947    0.129
      31    0.611    0.114
      32    1.337    0.176
      33    0.257    0.136
      34    0.532    0.158
      35    0.626    0.105
      36    0.100    0.067
      37    0.453    0.164
      38    0.845    0.130
      39    0.593    0.150
      40    0.003    0.012
      41    0.227    0.065
      42    0.557    0.110
      43    0.163    0.067
      44    0.133    0.056
      45    0.212    0.085
      46    0.467    0.068
      47    0.201    0.067
      48    0.000    0.000
      49    0.737    0.090
      50    1.166    0.081
      51    0.193    0.069
      52    0.005    0.011
      53    0.693    0.074
      54    0.969    0.091
      55    0.101    0.051
      56    0.009    0.018
      57    0.301    0.037
      58    0.905    0.099
      59    0.093    0.036
      60    0.756    0.088
      61    1.186    0.121
      62    0.537    0.113
      63    0.190    0.069
      64    0.457    0.070
      65    1.773    0.163
      66    0.806    0.102
      67    1.930    0.117
      68    1.715    0.125
      69    1.835    0.113
      70    1.003    0.101
      71    0.576    0.042
      72    0.581    0.097
      73    0.756    0.076
      74    0.393    0.062
      75    0.519    0.087
      76    0.055    0.030
      77    0.238    0.055
      78    0.380    0.066
      79    0.096    0.027
      80    0.123    0.045
      81    0.001    0.006
      82    0.456    0.067
      83    0.005    0.011
      84    0.120    0.054
      85    0.470    0.069
      86    0.627    0.060
      87    0.026    0.032
      88    0.000    0.000
      89    0.737    0.094
      90    0.006    0.014
      91    0.037    0.028
      92    0.570    0.095
      93    0.510    0.092
      94    0.329    0.085
      95    0.184    0.066
      96    0.803    0.085
      97    0.352    0.073
      98    0.483    0.102
      99    0.891    0.094
     100    0.448    0.098
     101    0.312    0.066
     102    0.092    0.045
     103    1.910    0.144
     104    1.086    0.105
     105    0.367    0.071
     106    0.604    0.064
     107    1.500    0.135
     108    0.626    0.107
     109    0.000    0.000
     110    0.321    0.065
     111    0.210    0.054
     112    0.066    0.038
     113    0.261    0.123
     114    0.207    0.046
     115    0.550    0.074
     116    0.382    0.126
     117    0.097    0.049
     118    0.063    0.034
     119    0.044    0.038
     120    0.222    0.072
     121    0.037    0.043
     122    0.011    0.016
     123    0.408    0.074
     124    0.066    0.037
     125    0.263    0.073
     126    0.003    0.008
     127    0.086    0.038
     128    0.054    0.029
     129    0.337    0.070
     130    0.152    0.044
     131    0.088    0.036
     132    0.611    0.079
     133    0.021    0.022
     134    0.564    0.119
     135    0.394    0.070
     136    0.317    0.067
     137    0.073    0.076
     138    0.061    0.026
     139    0.472    0.134
     140    0.762    0.076
     141    0.382    0.155
     142    1.094    0.075
     143    0.872    0.041
     144    0.372    0.071
     145    1.006    0.143
     146    1.188    0.093
     147    0.608    0.070
     148    0.396    0.082
     149    1.038    0.126
     150    0.548    0.072
     151    0.103    0.044
     152    0.003    0.010
     153    0.578    0.084
     154    0.909    0.071
     155    0.369    0.070
     156    0.045    0.021
     157    1.041    0.093
     158    0.630    0.085
     159    0.160    0.038
     160    0.000    0.000
     161    0.494    0.101
     162    1.019    0.075
     163    0.526    0.080
     164    0.005    0.011
     165    0.880    0.095
     166    1.199    0.111
     167    0.544    0.152
     168    0.018    0.019
     169    0.972    0.117
     170    0.543    0.075
     171    0.093    0.058
     172    0.680    0.082
     173    1.137    0.117
     174    0.358    0.050
     175    0.010    0.016
     176    0.529    0.093
     177    0.078    0.028
     178    0.555    0.098
     179    1.477    0.110
     180    0.478    0.086
     181    1.509    0.084
     182    1.470    0.092
     183    1.328    0.095
     184    0.627    0.110
     185    0.539    0.125
     186    0.159    0.062
     187    0.839    0.104
     188    0.999    0.167
     189    1.279    0.175
     190    1.566    0.150
     191    1.280    0.104
     192    0.262    0.058
     193    1.140    0.065
     194    1.462    0.100
     195    0.286    0.087
     196    0.591    0.147
     197    0.469    0.101
     198    0.679    0.098
     199    0.577    0.115
     200    0.177    0.062
     201    1.054    0.099
     202    0.406    0.098
     203    0.094    0.046
     204    0.356    0.076
     205    1.014    0.093
     206    0.079    0.034
     207    0.006    0.020
     208    0.513    0.092
     209    0.704    0.105
     210    0.405    0.081
     211    0.001    0.006
     212    0.245    0.064
     213    0.940    0.082
     214    0.396    0.101
     215    0.288    0.073
     216    1.066    0.086
     217    0.475    0.092
     218    0.066    0.026
     219    0.639    0.093
     220    0.689    0.060
     221    0.758    0.108
     222    0.163    0.062
     223    1.529    0.078
     224    0.787    0.065
     225    1.057    0.205
     226    1.820    0.163
     227    0.898    0.097
     228    0.525    0.111
     229    0.182    0.075
     230    1.525    0.189
     231    0.391    0.054
     232    1.171    0.179
     233    0.532    0.163
     234    0.823    0.095
     235    1.852    0.100
     236    1.335    0.116
     237    0.021    0.027
     238    0.907    0.119
     239    0.988    0.144
     240    0.286    0.085
     241    0.262    0.069
     242    0.716    0.086
     243    0.300    0.050
     244    0.262    0.050
     245    0.478    0.097
     246    0.461    0.076
     247    0.057    0.030
     248    0.112    0.037
     249    0.776    0.135
     250    0.101    0.039
     251    0.008    0.022
     252    0.061    0.050
     253    0.677    0.120
     254    0.044    0.037
     255    0.112    0.051
     256    0.192    0.086
     257    0.685    0.088
     258    0.000    0.000
     259    0.090    0.047
     260    0.363    0.063
     261    0.485    0.067
     262    0.457    0.068
     263    0.060    0.032
     264    1.000    0.081
     265    0.171    0.062
     266    0.578    0.073
     267    0.723    0.107
     268    1.155    0.082
     269    1.189    0.103
     270    0.581    0.091
     271    1.554    0.117
     272    0.718    0.117
     273    0.452    0.059
     274    0.521    0.065
     275    1.008    0.139
     276    0.884    0.055
     277    0.748    0.118
     278    0.332    0.080
     279    0.307    0.104
     280    0.116    0.046
     281    1.332    0.159
     282    0.403    0.074
     283    0.234    0.066
     284    0.283    0.063
     285    0.518    0.132
     286    0.046    0.036
     287    0.001    0.006
     288    0.434    0.083
     289    0.006    0.017
     290    0.159    0.066
     291    0.016    0.020
     292    0.050    0.034
     293    0.130    0.059
     294    0.283    0.095
     295    0.044    0.034
     296    0.052    0.025
     297    0.040    0.024
     298    0.067    0.038
     299    0.154    0.050
     300    0.152    0.040
     301    0.404    0.069
     302    0.425    0.134
     303    0.923    0.097
     304    0.766    0.121
      27    0.861    0.128
      28    0.380    0.068
      29    1.169    0.141
      30    1.871    0.166
      31    0.627    0.128
      32    1.706    0.159
      33    0.975    0.203
      34    0.361    0.101
      35    0.935    0.219
      36    0.172    0.063
      37    0.381    0.125
      38    1.055    0.197
      39    1.050    0.114
      40    0.006    0.014
      41    0.265    0.115
      42    0.248    0.054
      43    0.342    0.059
      44    0.042    0.035
      45    0.243    0.060
      46    0.466    0.053
      47    0.230    0.070
      48    0.052    0.043
      49    0.509    0.082
      50    1.036    0.087
      51    0.311    0.058
      52    0.000    0.000
      53    0.736    0.065
      54    1.029    0.065
      55    0.053    0.045
      56    0.000    0.000
      57    0.229    0.036
      58    0.665    0.078
      59    0.000    0.000
      60    0.381    0.049
      61    0.991    0.104
      62    0.098    0.074
      63    0.035    0.039
      64    0.612    0.084
      65    1.784    0.133
      66    1.152    0.123
      67    0.866    0.102
      68    1.652    0.170
      69    1.630    0.118
      70    1.313    0.137
      71    0.526    0.069
      72    0.133    0.063
      73    0.439    0.105
      74    0.335    0.053
      75    0.378    0.079
      76    0.000    0.000
      77    0.253    0.069
      78    0.316    0.060
      79    0.307    0.099
      80    0.131    0.048
      81    0.003    0.010
      82    0.570    0.056
      83    0.061    0.028
      84    0.053    0.040
      85    0.442    0.067
      86    0.734    0.122
      87    0.129    0.052
      88    0.000    0.000
      89    0.652    0.082
      90    0.008    0.017
      91    0.044    0.038
      92    0.415    0.080
      93    0.527    0.113
      94    0.394    0.131
      95    0.096    0.039
      96    0.489    0.106
      97    0.546    0.109
      98    0.319    0.120
      99    0.901    0.189
     100    0.452    0.083
     101    0.281    0.083
     102    0.017    0.021
     103    1.132    0.175
     104    0.763    0.086
     105    0.342    0.042
     106    0.783    0.076
     107    1.833    0.160
     108    0.532    0.074
     109    0.000    0.000
     110    0.531    0.082
     111    0.266    0.066
     112    0.040    0.030
     113    0.180    0.068
     114    0.195    0.043
     115    0.582    0.067
     116    0.412    0.083
     117    0.092    0.046
     118    0.110    0.046
     119    0.129    0.045
     120    0.091    0.041
     121    0.010    0.020
     122    0.117    0.042
     123    0.044    0.026
     124    0.000    0.000
     125    0.477    0.060
     126    0.035    0.029
     127    0.001    0.006
     128    0.065    0.030
     129    0.232    0.060
     130    0.023    0.032
     131    0.000    0.000
     132    0.520    0.100
     133    0.016    0.020
     134    0.274    0.092
     135    0.560    0.109
     136    0.325    0.070
     137    0.130    0.103
     138    0.408    0.172
     139    0.719    0.116
     140    0.988    0.235
     141    0.434    0.107
     142    0.838    0.310
     143    1.488    0.095
     144    0.576    0.090
     145    0.978    0.100
     146    1.413    0.097
     147    0.635    0.150
     148    0.329    0.079
     149    0.683    0.100
     150    0.610    0.105
     151    0.202    0.044
     152    0.001    0.006
     153    0.434    0.105
     154    1.491    0.146
     155    0.501    0.045
     156    0.061    0.045
     157    1.208    0.153
     158    1.030    0.094
     159    0.234    0.045
     160    0.027    0.033
     161    1.303    0.146
     162    0.821    0.093
     163    0.349    0.043
     164    0.000    0.000
     165    0.587    0.072
     166    1.206    0.092
     167    0.499    0.099
     168    0.005    0.011
     169    0.881    0.116
     170    0.408    0.079
     171    0.080    0.045
     172    0.824    0.133
     173    1.012    0.069
     174    0.501    0.094
     175    0.000    0.000
     176    0.498    0.100
     177    0.249    0.056
     178    0.469    0.087
     179    1.425    0.118
     180    0.398    0.077
     181    1.623    0.079
     182    1.110    0.090
     183    1.649    0.123
     184    1.070    0.105
     185    0.639    0.093
     186    0.149    0.060
     187    0.627    0.112
     188    1.139    0.173
     189    1.247    0.098
     190    1.252    0.118
     191    0.485    0.069
     192    0.812    0.087
     193    1.038    0.074
     194    1.394    0.096
     195    0.825    0.261
     196    0.461    0.112
     197    0.387    0.088
     198    0.674    0.120
     199    0.383    0.125
     200    0.497    0.118
     201    0.603    0.095
     202    0.354    0.099
     203    0.213    0.075
     204    0.105    0.062
     205    0.857    0.104
     206    0.189    0.052
     207    0.000    0.000
     208    0.251    0.062
     209    0.664    0.087
     210    1.052    0.117
     211    0.132    0.033
     212    0.211    0.045
     213    1.036    0.077
     214    0.529    0.074
     215    0.164    0.042
     216    1.100    0.117
     217    0.436    0.055
     218    0.045    0.026
     219    0.412    0.071
     220    0.637    0.081
     221    0.824    0.123
     222    0.211    0.085
     223    1.500    0.115
     224    0.561    0.075
     225    2.153    0.093
     226    1.538    0.177
     227    0.457    0.186
     228    1.685    0.197
     229    0.406    0.262
     230    1.574    0.170
     231    0.308    0.071
     232    1.194    0.054
     233    1.387    0.154
     234    0.961    0.223
     235    0.992    0.103
     236    0.638    0.060
     237    0.367    0.069
     238    0.350    0.079
     239    0.820    0.058
     240    0.541    0.077
     241    0.050    0.029
     242    0.551    0.068
     243    0.202    0.062
     244    0.071    0.042
     245    0.138    0.048
     246    0.910    0.128
     247    0.046    0.024
     248    0.066    0.039
     249    0.272    0.089
     250    0.073    0.033
     251    0.107    0.038
     252    0.114    0.066
     253    0.624    0.082
     254    0.030    0.033
     255    0.168    0.059
     256    0.009    0.017
     257    0.695    0.125
     258    0.001    0.006
     259    0.097    0.058
     260    0.243    0.045
     261    0.539    0.089
     262    0.202    0.079
     263    0.103    0.050
     264    1.029    0.106
     265    0.087    0.037
     266    0.622    0.105
     267    0.901    0.104
     268    1.100    0.073
     269    1.209    0.099
     270    0.443    0.086
     271    1.556    0.087
     272    1.115    0.081
     273    0.437    0.042
     274    0.616    0.056
     275    1.232    0.136
     276    0.669    0.146
     277    0.371    0.061
     278    0.118    0.055
     279    0.105    0.064
     280    0.031    0.034
     281    0.469    0.150
     282    0.278    0.092
     283    0.093    0.054
     284    0.219    0.067
     285    0.422    0.112
     286    0.079    0.063
     287    0.016    0.022
     288    0.616    0.071
     289    0.039    0.029
     290    0.162    0.066
     291    0.081    0.045
     292    0.166    0.053
     293    0.103    0.122
     294    0.046    0.033
     295    0.005    0.012
     296    0.023    0.026
     297    0.009    0.015
     298    0.111    0.045
     299    0.013    0.018
     300    0.158    0.035
     301    0.212    0.081
     302    0.101    0.047
     303    0.888    0.069
     304    0.700    0.177
      27    1.723    0.175
      28    0.736    0.094
      29    0.693    0.229
      30    1.965    0.159
      31    0.653    0.130
      32    1.383    0.135
      33    0.184    0.081
      34    0.545    0.085
      35    0.848    0.179
      36    0.127    0.065
      37    0.539    0.146
      38    0.723    0.083
      39    0.662    0.052
      40    0.014    0.020
      41    0.210    0.066
      42    0.488    0.087
      43    0.149    0.039
      44    0.146    0.072
      45    0.215    0.049
      46    0.451    0.060
      47    0.179    0.048
      48    0.006    0.024
      49    0.710    0.099
      50    1.065    0.112
      51    0.133    0.077
      52    0.010    0.013
      53    0.737    0.137
      54    0.931    0.113
      55    0.107    0.057
      56    0.020    0.030
      57    0.316    0.026
      58    0.945    0.137
      59    0.100    0.042
      60    0.764    0.102
      61    1.215    0.114
      62    0.531    0.094
      63    0.195    0.081
      64    0.465    0.073
      65    1.811    0.126
      66    0.909    0.155
      67    1.935    0.147
      68    1.747    0.115
      69    1.854    0.110
      70    1.029    0.077
      71    0.608    0.052
      72    0.547    0.121
      73    0.769    0.055
      74    0.412    0.058
      75    0.581    0.086
      76    0.059    0.039
      77    0.249    0.053
      78    0.389    0.065
      79    0.099    0.037
      80    0.147    0.041
      81    0.003    0.009
      82    0.447    0.060
      83    0.004    0.010
      84    0.123    0.057
      85    0.439    0.064
      86    0.597    0.070
      87    0.035    0.030
      88    0.000    0.000
      89    0.733    0.070
      90    0.003    0.008
      91    0.044    0.029
      92    0.572    0.073
      93    0.480    0.082
      94    0.405    0.077
      95    0.173    0.065
      96    0.775    0.101
      97    0.381    0.066
      98    0.429    0.085
      99    0.881    0.058
     100    0.395    0.075
     101    0.346    0.068
     102    0.130    0.065
     103    1.920    0.144
     104    1.033    0.105
     105    0.330    0.078
     106    0.632    0.079
     107    1.485    0.177
     108    0.618    0.095
     109    0.000    0.000
     110    0.321    0.073
     111    0.207    0.069
     112    0.065    0.039
     113    0.326    0.093
     114    0.188    0.064
     115    0.484    0.067
     116    0.425    0.091
     117    0.107    0.044
     118    0.049    0.027
     119    0.057    0.035
     120    0.237    0.089
     121    0.051    0.044
     122    0.014    0.014
     123    0.343    0.071
     124    0.090    0.049
     125    0.296    0.073
     126    0.001    0.006
     127    0.081    0.036
     128    0.062    0.031
     129    0.329    0.085
     130    0.102    0.027
     131    0.058    0.034
     132    0.596    0.082
     133    0.024    0.028
     134    0.606    0.123
     135    0.445    0.061
     136    0.291    0.095
     137    0.006    0.015
     138    0.038    0.040
     139    0.707    0.136
     140    0.687    0.126
     141    0.204    0.097
     142    1.098    0.104
     143    1.052    0.111
     144    0.227    0.091
     145    1.101    0.173
     146    1.175    0.110
     147    0.672    0.089
     148    0.335    0.077
     149    1.003    0.117
     150    0.569    0.092
     151    0.112    0.041
     152    0.010    0.015
     153    0.642    0.063
     154    0.991    0.114
     155    0.296    0.064
     156    0.055    0.020
     157    1.009    0.109
     158    0.665    0.085
     159    0.161    0.038
     160    0.002    0.008
     161    0.546    0.103
     162    0.916    0.098
     163    0.499    0.071
     164    0.000    0.000
     165    0.819    0.075
     166    1.175    0.073
     167    0.628    0.164
     168    0.030    0.030
     169    0.921    0.118
     170    0.571    0.093
     171    0.106    0.058
     172    0.729    0.108
     173    1.065    0.070
     174    0.433    0.121
     175    0.023    0.029
     176    0.414    0.148
     177    0.096    0.064
     178    0.598    0.084
     179    1.411    0.154
     180    0.528    0.087
     181    1.487    0.107
     182    1.421    0.105
     183    1.293    0.104
     184    0.726    0.140
     185    0.626    0.098
     186    0.168    0.049
     187    0.828    0.090
     188    1.019    0.185
     189    1.176    0.180
     190    1.760    0.221
     191    1.217    0.133
     192    0.304    0.077
     193    1.095    0.107
     194    1.498    0.115
     195    0.365    0.093
     196    0.608    0.126
     197    0.349    0.073
     198    0.814    0.081
     199    0.646    0.130
     200    0.171    0.070
     201    1.159    0.110
     202    0.400    0.117
     203    0.141    0.101
     204    0.290    0.053
     205    0.992    0.084
     206    0.092    0.031
     207    0.041    0.046
     208    0.603    0.174
     209    0.708    0.078
     210    0.423    0.077
     211    0.012    0.017
     212    0.237    0.054
     213    0.982    0.065
     214    0.414    0.084
     215    0.244    0.051
     216    1.012    0.073
     217    0.490    0.069
     218    0.103    0.049
     219    0.598    0.180
     220    0.624    0.080
     221    0.769    0.087
     222    0.182    0.063
     223    1.536    0.107
     224    0.829    0.071
     225    1.133    0.162
     226    1.902    0.085
     227    0.904    0.100
     228    0.499    0.116
     229    0.267    0.134
     230    1.296    0.147
     231    0.470    0.065
     232    1.044    0.126
     233    0.350    0.081
     234    0.789    0.107
     235    1.877    0.124
     236    1.283    0.101
     237    0.042    0.032
     238    0.961    0.102
     239    1.055    0.133
     240    0.260    0.083
     241    0.284    0.062
     242    0.754    0.104
     243    0.308    0.070
     244    0.248    0.051
     245    0.394    0.098
     246    0.433    0.075
     247    0.068    0.041
     248    0.132    0.035
     249    0.924    0.173
     250    0.116    0.051
     251    0.000    0.000
     252    0.112    0.044
     253    0.644    0.231
     254    0.036    0.036
     255    0.144    0.081
     256    0.421    0.235
     257    0.703    0.092
     258    0.005    0.011
     259    0.108    0.055
     260    0.301    0.132
     261    0.483    0.064
     262    0.266    0.078
     263    0.088    0.055
     264    1.090    0.081
     265    0.204    0.065
     266    0.577    0.098
     267    0.660    0.110
     268    1.153    0.079
     269    1.249    0.068
     270    0.628    0.098
     271    1.591    0.133
     272    0.700    0.117
     273    0.471    0.052
     274    0.546    0.094
     275    1.023    0.148
     276    0.925    0.077
     277    0.599    0.103
     278    0.326    0.129
     279    0.358    0.077
     280    0.099    0.050
     281    0.972    0.158
     282    0.545    0.115
     283    0.212    0.057
     284    0.280    0.069
     285    0.600    0.135
     286    0.097    0.048
     287    0.007    0.012
     288    0.453    0.072
     289    0.013    0.032
     290    0.136    0.069
     291    0.022    0.026
     292    0.061    0.032
     293    0.137    0.069
     294    0.317    0.066
     295    0.059    0.023
     296    0.076    0.046
     297    0.023    0.023
     298    0.049    0.034
     299    0.186    0.074
     300    0.192    0.046
     301    0.404    0.054
     302    0.414    0.092
     303    0.904    0.096
     304    0.784    0.100
      27    0.883    0.173
      28    0.386    0.077
      29    1.198    0.151
      30    2.033    0.257
      31    0.593    0.089
      32    1.665    0.122
      33    0.967    0.158
      34    0.461    0.098
      35    0.911    0.136
      36    0.250    0.115
      37    0.452    0.136
      38    0.952    0.110
      39    1.050    0.093
      40    0.032    0.049
      41    0.326    0.096
      42    0.200    0.033
      43    0.390    0.059
      44    0.083    0.071
      45    0.333    0.102
      46    0.435    0.062
      47    0.297    0.087
      48    0.055    0.037
      49    0.510    0.088
      50    1.092    0.080
      51    0.288    0.050
      52    0.000    0.000
      53    0.701    0.089
      54    1.045    0.095
      55    0.064    0.040
      56    0.000    0.000
      57    0.187    0.040
      58    0.688    0.092
      59    0.000    0.000
      60    0.377    0.068
      61    1.032    0.123
      62    0.248    0.084
      63    0.021    0.030
      64    0.607    0.110
      65    1.620    0.114
      66    1.143    0.135
      67    0.798    0.139
      68    1.683    0.156
      69    1.617    0.140
      70    1.228    0.167
      71    0.523    0.072
      72    0.186    0.074
      73    0.442    0.099
      74    0.210    0.074
      75    0.361    0.079
      76    0.001    0.006
      77    0.215    0.055
      78    0.292    0.043
      79    0.251    0.055
      80    0.150    0.051
      81    0.001    0.006
      82    0.498    0.060
      83    0.080    0.049
      84    0.065    0.043
      85    0.447    0.059
      86    0.755    0.084
      87    0.115    0.076
      88    0.000    0.000
      89    0.659    0.107
      90    0.009    0.013
      91    0.053    0.043
      92    0.409    0.053
      93    0.601    0.092
      94    0.381    0.101
      95    0.095    0.038
      96    0.523    0.125
      97    0.463    0.112
      98    0.305    0.090
      99    0.753    0.110
     100    0.448    0.064
     101    0.314    0.064
     102    0.006    0.012
     103    1.061    0.122
     104    0.791    0.110
     105    0.323    0.059
     106    0.768    0.099
     107    1.871    0.093
     108    0.487    0.124
     109    0.000    0.000
     110    0.508    0.067
     111    0.260    0.043
     112    0.024    0.019
     113    0.185    0.061
     114    0.175    0.056
     115    0.585    0.067
     116    0.448    0.106
     117    0.128    0.060
     118    0.117    0.043
     119    0.119    0.048
     120    0.146    0.079
     121    0.015    0.019
     122    0.139    0.041
     123    0.032    0.021
     124    0.004    0.010
     125    0.495    0.108
     126    0.040    0.026
     127    0.000    0.000
     128    0.074    0.036
     129    0.265    0.053
     130    0.015    0.016
     131    0.000    0.000
     132    0.479    0.061
     133    0.027    0.027
     134    0.331    0.082
     135    0.495    0.078
     136    0.352    0.078
     137    0.133    0.077
     138    0.226    0.088
     139    0.700    0.092
     140    1.150    0.095
     141    0.350    0.084
     142    0.694    0.161
     143    1.480    0.098
     144    0.643    0.059
     145    0.841    0.160
     146    1.483    0.141
     147    0.765    0.094
     148    0.304    0.073
     149    0.735    0.089
     150    0.664    0.137
     151    0.208    0.042
     152    0.000    0.000
     153    0.335    0.071
     154    1.449    0.135
     155    0.520    0.066
     156    0.093    0.047
     157    1.171    0.184
     158    1.053    0.085
     159    0.233    0.045
     160    0.023    0.029
     161    1.306    0.151
     162    0.856    0.087
     163    0.395    0.062
     164    0.000    0.000
     165    0.589    0.105
     166    1.242    0.118
     167    0.513    0.084
     168    0.005    0.014
     169    0.773    0.121
     170    0.431    0.082
     171    0.126    0.090
     172    0.818    0.110
     173    1.117    0.085
     174    0.449    0.070
     175    0.000    0.000
     176    0.510    0.091
     177    0.249    0.046
     178    0.432    0.084
     179    1.490    0.069
     180    0.368    0.093
     181    1.597    0.055
     182    1.080    0.075
     183    1.670    0.153
     184    1.025    0.110
     185    0.693    0.066
     186    0.151    0.052
     187    0.667    0.099
     188    1.147    0.147
     189    1.344    0.110
     190    1.293    0.086
     191    0.503    0.094
     192    0.781    0.070
     193    1.070    0.065
     194    1.380    0.130
     195    0.912    0.168
     196    0.372    0.094
     197    0.457    0.135
     198    0.666    0.089
     199    0.584    0.203
     200    0.334    0.138
     201    1.136    0.262
     202    0.378    0.060
     203    0.169    0.071
     204    0.136    0.046
     205    0.684    0.153
     206    0.181    0.063
     207    0.002    0.008
     208    0.262    0.069
     209    0.698    0.099
     210    1.046    0.073
     211    0.088    0.033
     212    0.227    0.049
     213    1.041    0.084
     214    0.479    0.075
     215    0.173    0.040
     216    1.149    0.113
     217    0.424    0.060
     218    0.052    0.026
     219    0.402    0.080
     220    0.687    0.088
     221    0.813    0.096
     222    0.140    0.050
     223    1.517    0.116
     224    0.558    0.058
     225    2.179    0.103
     226    1.441    0.187
     227    0.221    0.066
     228    1.695    0.151
     229    0.126    0.077
     230    1.475    0.110
     231    0.288    0.077
     232    1.283    0.099
     233    1.424    0.093
     234    0.978    0.212
     235    0.996    0.102
     236    0.629    0.095
     237    0.345    0.049
     238    0.295    0.055
     239    0.843    0.053
     240    0.514    0.072
     241    0.041    0.033
     242    0.550    0.053
     243    0.205    0.046
     244    0.064    0.039
     245    0.133    0.052
     246    0.811    0.114
     247    0.062    0.035
     248    0.059    0.036
     249    0.269    0.079
     250    0.089    0.050
     251    0.105    0.047
     252    0.089    0.035
     253    0.585    0.079
     254    0.023    0.026
     255    0.192    0.081
     256    0.011    0.020
     257    0.668    0.087
     258    0.004    0.010
     259    0.084    0.031
     260    0.273    0.045
     261    0.562    0.073
     262    0.193    0.085
     263    0.158    0.075
     264    0.957    0.085
     265    0.082    0.033
     266    0.627    0.091
     267    0.970    0.132
     268    1.127    0.079
     269    1.228    0.113
     270    0.382    0.070
     271    1.498    0.091
     272    1.132    0.104
     273    0.473    0.038
     274    0.612    0.047
     275    1.365    0.140
     276    0.771    0.107
     277    0.352    0.085
     278    0.120    0.058
     279    0.110    0.038
     280    0.048    0.027
     281    0.537    0.152
     282    0.318    0.143
     283    0.072    0.054
     284    0.203    0.070
     285    0.462    0.105
     286    0.144    0.065
     287    0.014    0.018
     288    0.692    0.095
     289    0.113    0.082
     290    0.199    0.118
     291    0.091    0.038
     292    0.127    0.055
     293    0.084    0.080
     294    0.051    0.029
     295    0.002    0.007
     296    0.028    0.038
     297    0.023    0.032
     298    0.088    0.034
     299    0.033    0.038
     300    0.140    0.041
     301    0.182    0.061
     302    0.211    0.080
     303    0.877    0.097
     304    0.949    0.162
      27    1.751    0.185
      28    0.593    0.104
      29    0.719    0.154
      30    1.886    0.179
      31    0.504    0.085
      32    1.147    0.250
      33    0.134    0.052
      34    0.616    0.086
      35    0.857    0.100
      36    0.048    0.045
      37    0.487    0.113
      38    0.758    0.124
      39    0.664    0.099
      40    0.020    0.028
      41    0.305    0.076
      42    0.449    0.098
      43    0.137    0.051
      44    0.153    0.095
      45    0.209    0.059
      46    0.448    0.055
      47    0.170    0.052
      48    0.009    0.019
      49    0.715    0.110
      50    1.126    0.135
      51    0.085    0.051
      52    0.011    0.013
      53    0.718    0.075
      54    0.955    0.082
      55    0.071    0.042
      56    0.019    0.019
      57    0.326    0.057
      58    0.840    0.118
      59    0.088    0.053
      60    0.763    0.076
      61    1.221    0.072
      62    0.488    0.068
      63    0.176    0.043
      64    0.459    0.053
      65    1.824    0.110
      66    0.928    0.095
      67    1.892    0.114
      68    1.770    0.116
      69    1.870    0.088
      70    1.063    0.134
      71    0.572    0.055
      72    0.510    0.111
      73    0.766    0.078
      74    0.421    0.055
      75    0.550    0.061
      76    0.054    0.030
      77    0.203    0.051
      78    0.387    0.049
      79    0.086    0.021
      80    0.136    0.054
      81    0.003    0.010
      82    0.439    0.068
      83    0.006    0.012
      84    0.105    0.043
      85    0.441    0.076
      86    0.612    0.082
      87    0.040    0.028
      88    0.000    0.000
      89    0.723    0.095
      90    0.003    0.012
      91    0.069    0.048
      92    0.552    0.069
      93    0.488    0.086
      94    0.478    0.100
      95    0.205    0.052
      96    0.756    0.102
      97    0.383    0.062
      98    0.507    0.097
      99    0.932    0.074
     100    0.346    0.067
     101    0.379    0.070
     102    0.079    0.042
     103    1.842    0.182
     104    0.955    0.132
     105    0.413    0.043
     106    0.739    0.075
     107    1.569    0.145
     108    0.644    0.107
     109    0.000    0.000
     110    0.367    0.065
     111    0.219    0.070
     112    0.061    0.025
     113    0.246    0.068
     114    0.171    0.042
     115    0.542    0.099
     116    0.399    0.081
     117    0.089    0.035
     118    0.063    0.031
     119    0.045    0.037
     120    0.303    0.093
     121    0.041    0.035
     122    0.009    0.013
     123    0.268    0.058
     124    0.086    0.043
     125    0.285    0.094
     126    0.006    0.012
     127    0.090    0.040
     128    0.046    0.038
     129    0.313    0.104
     130    0.118    0.032
     131    0.068    0.028
     132    0.647    0.041
     133    0.022    0.022
     134    0.580    0.112
     135    0.454    0.060
     136    0.318    0.074
     137    0.016    0.025
     138    0.013    0.014
     139    0.660    0.099
     140    0.636    0.119
     141    0.226    0.079
     142    1.083    0.099
     143    1.108    0.090
     144    0.172    0.044
     145    0.994    0.070
     146    1.130    0.127
     147    0.667    0.074
     148    0.338    0.076
     149    0.989    0.106
     150    0.569    0.092
     151    0.132    0.060
     152    0.008    0.015
     153    0.665    0.086
     154    1.054    0.079
     155    0.364    0.060
     156    0.053    0.029
     157    0.978    0.105
     158    0.717    0.089
     159    0.153    0.038
     160    0.000    0.000
     161    0.519    0.118
     162    0.943    0.090
     163    0.492    0.058
     164    0.003    0.009
     165    0.820    0.093
     166    1.150    0.103
     167    0.686    0.159
     168    0.021    0.018
     169    0.877    0.085
     170    0.613    0.077
     171    0.074    0.039
     172    0.747    0.098
     173    1.061    0.095
     174    0.399    0.083
     175    0.003    0.008
     176    0.247    0.092
     177    0.167    0.052
     178    0.667    0.112
     179    1.209    0.120
     180    0.440    0.077
     181    1.443    0.094
     182    1.293    0.081
     183    1.213    0.118
     184    1.080    0.174
     185    0.677    0.109
     186    0.187    0.037
     187    0.793    0.119
     188    0.928    0.125
     189    1.147    0.133
     190    1.806    0.155
     191    1.209    0.172
     192    0.302    0.082
     193    1.040    0.139
     194    1.413    0.108
     195    0.414    0.105
     196    0.590    0.093
     197    0.329    0.060
     198    0.694    0.115
     199    0.684    0.084
     200    0.211    0.053
     201    1.162    0.174
     202    0.451    0.101
     203    0.187    0.076
     204    0.282    0.060
     205    0.993    0.120
     206    0.103    0.045
     207    0.072    0.034
     208    0.435    0.085
     209    0.742    0.093
     210    0.421    0.064
     211    0.017    0.024
     212    0.238    0.039
     213    0.957    0.083
     214    0.406    0.065
     215    0.241    0.040
     216    1.012    0.081
     217    0.469    0.088
     218    0.081    0.035
     219    0.574    0.116
     220    0.650    0.087
     221    0.773    0.092
     222    0.146    0.056
     223    1.526    0.094
     224    0.856    0.080
     225    1.332    0.109
     226    1.821    0.126
     227    0.992    0.103
     228    0.376    0.084
     229    0.304    0.117
     230    1.426    0.155
     231    0.519    0.059
     232    1.074    0.116
     233    0.307    0.102
     234    0.743    0.078
     235    1.933    0.158
     236    1.260    0.174
     237    0.016    0.020
     238    0.846    0.105
     239    1.103    0.094
     240    0.222    0.054
     241    0.287    0.083
     242    0.788    0.102
     243    0.313    0.073
     244    0.248    0.048
     245    0.541    0.049
     246    0.397    0.078
     247    0.072    0.027
     248    0.174    0.063
     249    0.889    0.151
     250    0.067    0.046
     251    0.004    0.010
     252    0.155    0.073
     253    0.438    0.090
     254    0.041    0.040
     255    0.205    0.088
     256    0.630    0.087
     257    0.665    0.091
     258    0.009    0.013
     259    0.110    0.039
     260    0.179    0.060
     261    0.533    0.089
     262    0.370    0.090
     263    0.156    0.045
     264    1.049    0.077
     265    0.237    0.068
     266    0.555    0.093
     267    0.688    0.110
     268    1.143    0.100
     269    1.267    0.097
     270    0.583    0.109
     271    1.627    0.130
     272    0.746    0.118
     273    0.464    0.065
     274    0.549    0.096
     275    1.152    0.121
     276    1.006    0.119
     277    0.625    0.104
     278    0.251    0.193
     279    0.292    0.088
     280    0.109    0.045
     281    0.941    0.153
     282    0.377    0.119
     283    0.209    0.053
     284    0.269    0.065
     285    0.559    0.110
     286    0.049    0.035
     287    0.011    0.014
     288    0.538    0.076
     289    0.015    0.026
     290    0.114    0.096
     291    0.049    0.034
     292    0.113    0.070
     293    0.175    0.077
     294    0.356    0.065
     295    0.044    0.025
     296    0.088    0.073
     297    0.029    0.030
     298    0.039    0.029
     299    0.152    0.070
     300    0.173    0.039
     301    0.415    0.044
     302    0.415    0.105
     303    0.894    0.091
     304    0.686    0.128
      27    0.803    0.148
      28    0.352    0.068
      29    1.129    0.226
      30    1.863    0.286
      31    0.716    0.121
      32    1.750    0.099
      33    1.094    0.227
      34    0.345    0.100
      35    1.012    0.190
      36    0.138    0.078
      37    0.535    0.130
      38    0.915    0.096
      39    1.076    0.072
      40    0.019    0.022
      41    0.363    0.105
      42    0.231    0.056
      43    0.370    0.081
      44    0.035    0.032
      45    0.259    0.077
      46    0.486    0.070
      47    0.204    0.076
      48    0.050    0.038
      49    0.511    0.080
      50    1.085    0.079
      51    0.206    0.063
      52    0.000    0.000
      53    0.620    0.080
      54    1.054    0.097
      55    0.059    0.035
      56    0.000    0.000
      57    0.243    0.066
      58    0.743    0.096
      59    0.000    0.000
      60    0.356    0.064
      61    0.989    0.134
      62    0.173    0.057
      63    0.020    0.030
      64    0.578    0.105
      65    1.599    0.116
      66    1.044    0.127
      67    0.933    0.120
      68    1.644    0.149
      69    1.612    0.088
      70    1.333    0.181
      71    0.536    0.049
      72    0.257    0.073
      73    0.399    0.094
      74    0.373    0.075
      75    0.383    0.072
      76    0.001    0.006
      77    0.248    0.038
      78    0.258    0.061
      79    0.280    0.106
      80    0.122    0.031
      81    0.001    0.006
      82    0.566    0.074
      83    0.065    0.031
      84    0.056    0.032
      85    0.465    0.055
      86    0.720    0.088
      87    0.146    0.066
      88    0.000    0.000
      89    0.696    0.080
      90    0.011    0.016
      91    0.039    0.043
      92    0.460    0.062
      93    0.473    0.065
      94    0.380    0.108
      95    0.107    0.043
      96    0.502    0.067
      97    0.498    0.142
      98    0.221    0.079
      99    0.821    0.085
     100    0.387    0.075
     101    0.322    0.057
     102    0.014    0.026
     103    1.260    0.147
     104    0.845    0.126
     105    0.329    0.040
     106    0.919    0.150
     107    1.691    0.139
     108    0.667    0.090
     109    0.000    0.000
     110    0.530    0.061
     111    0.203    0.045
     112    0.040    0.021
     113    0.181    0.062
     114    0.204    0.046
     115    0.577    0.073
     116    0.510    0.126
     117    0.085    0.037
     118    0.107    0.041
     119    0.113    0.036
     120    0.179    0.075
     121    0.032    0.032
     122    0.135    0.040
     123    0.035    0.027
     124    0.001    0.006
     125    0.505    0.074
     126    0.030    0.026
     127    0.000    0.000
     128    0.079    0.032
     129    0.243    0.060
     130    0.005    0.011
     131    0.000    0.000
     132    0.492    0.076
     133    0.056    0.024
     134    0.256    0.072
     135    0.594    0.097
     136    0.350    0.074
     137    0.114    0.076
     138    0.238    0.072
     139    0.699    0.090
     140    1.127    0.125
     141    0.371    0.114
     142    0.747    0.190
     143    1.408    0.108
     144    0.622    0.064
     145    0.910    0.127
     146    1.681    0.172
     147    0.739    0.060
     148    0.229    0.060
     149    0.924    0.165
     150    0.608    0.104
     151    0.207    0.051
     152    0.003    0.008
     153    0.358    0.085
     154    1.415    0.092
     155    0.529    0.066
     156    0.085    0.041
     157    1.099    0.163
     158    1.014    0.098
     159    0.241    0.036
     160    0.029    0.031
     161    1.297    0.125
     162    0.836    0.120
     163    0.367    0.050
     164    0.000    0.000
     165    0.668    0.061
     166    1.289    0.099
     167    0.462    0.102
     168    0.021    0.023
     169    0.844    0.064
     170    0.374    0.057
     171    0.088    0.086
     172    0.879    0.132
     173    0.953    0.079
     174    0.595    0.120
     175    0.000    0.000
     176    0.517    0.096
     177    0.303    0.065
     178    0.488    0.102
     179    1.420    0.108
     180    0.408    0.083
     181    1.615    0.092
     182    1.077    0.106
     183    1.696    0.121
     184    1.021    0.131
     185    0.651    0.104
     186    0.140    0.052
     187    0.710    0.105
     188    0.997    0.164
     189    1.230    0.088
     190    1.336    0.072
     191    0.506    0.060
     192    0.779    0.080
     193    1.080    0.051
     194    1.375    0.117
     195    0.677    0.192
     196    0.399    0.072
     197    0.522    0.075
     198    0.738    0.088
     199    0.483    0.133
     200    0.328    0.129
     201    1.114    0.152
     202    0.319    0.087
     203    0.185    0.075
     204    0.140    0.047
     205    0.553    0.127
     206    0.224    0.068
     207    0.005    0.012
     208    0.260    0.053
     209    0.769    0.085
     210    0.993    0.090
     211    0.096    0.044
     212    0.244    0.053
     213    0.986    0.054
     214    0.533    0.085
     215    0.181    0.052
     216    1.075    0.097
     217    0.436    0.069
     218    0.046    0.012
     219    0.398    0.092
     220    0.641    0.055
     221    0.775    0.090
     222    0.155    0.052
     223    1.537    0.111
     224    0.527    0.060
     225    2.079    0.113
     226    1.469    0.173
     227    0.298    0.121
     228    1.727    0.152
     229    0.280    0.115
     230    1.484    0.205
     231    0.309    0.065
     232    1.297    0.129
     233    1.397    0.116
     234    0.974    0.211
     235    1.016    0.151
     236    0.681    0.091
     237    0.346    0.059
     238    0.334    0.074
     239    0.846    0.105
     240    0.486    0.070
     241    0.031    0.023
     242    0.555    0.072
     243    0.190    0.062
     244    0.065    0.045
     245    0.118    0.045
     246    0.739    0.130
     247    0.067    0.047
     248    0.091    0.031
     249    0.269    0.055
     250    0.074    0.046
     251    0.140    0.076
     252    0.114    0.035
     253    0.534    0.087
     254    0.037    0.030
     255    0.274    0.080
     256    0.021    0.027
     257    0.612    0.054
     258    0.004    0.010
     259    0.083    0.058
     260    0.245    0.060
     261    0.528    0.069
     262    0.214    0.087
     263    0.113    0.075
     264    0.988    0.092
     265    0.120    0.058
     266    0.596    0.064
     267    0.791    0.096
     268    1.132    0.121
     269    1.286    0.105
     270    0.389    0.071
     271    1.591    0.114
     272    1.088    0.095
     273    0.448    0.055
     274    0.584    0.073
     275    1.450    0.096
     276    0.815    0.077
     277    0.338    0.047
     278    0.117    0.065
     279    0.148    0.045
     280    0.049    0.024
     281    0.429    0.204
     282    0.327    0.097
     283    0.098    0.062
     284    0.195    0.067
     285    0.544    0.099
     286    0.162    0.075
     287    0.012    0.022
     288    0.737    0.087
     289    0.080    0.064
     290    0.198    0.102
     291    0.115    0.071
     292    0.174    0.069
     293    0.089    0.065
     294    0.058    0.028
     295    0.002    0.007
     296    0.019    0.024
     297    0.041    0.026
     298    0.103    0.052
     299    0.038    0.031
     300    0.133    0.038
     301    0.214    0.060
     302    0.158    0.051
     303    0.879    0.079
     304    0.891    0.182
      27    1.741    0.142
      28    0.572    0.128
      29    0.783    0.110
      30    1.859    0.130
      31    0.467    0.099
      32    1.073    0.173
      33    0.164    0.041
      34    0.679    0.088
      35    0.921    0.122
      36    0.101    0.068
      37    0.656    0.121
      38    0.663    0.062
      39    0.687    0.079
      40    0.021    0.020
      41    0.315    0.071
      42    0.410    0.076
      43    0.147    0.036
      44    0.153    0.066
      45    0.270    0.067
      46    0.435    0.055
      47    0.182    0.088
      48    0.001    0.006
      49    0.730    0.105
      50    1.130    0.087
      51    0.088    0.043
      52    0.010    0.013
      53    0.699    0.079
      54    0.976    0.102
      55    0.098    0.061
      56    0.008    0.014
      57    0.320    0.042
      58    0.837    0.092
      59    0.084    0.049
      60    0.793    0.092
      61    1.244    0.134
      62    0.491    0.080
      63    0.213    0.074
      64    0.468    0.060
      65    1.852    0.099
      66    0.955    0.116
      67    1.923    0.122
      68    1.665    0.121
      69    1.856    0.108
      70    0.949    0.105
      71    0.600    0.048
      72    0.482    0.123
      73    0.753    0.093
      74    0.405    0.084
      75    0.557    0.097
      76    0.047    0.036
      77    0.231    0.049
      78    0.449    0.061
      79    0.094    0.030
      80    0.144    0.071
      81    0.000    0.000
      82    0.447    0.056
      83    0.005    0.011
      84    0.116    0.054
      85    0.466    0.080
      86    0.615    0.095
      87    0.056    0.044
      88    0.000    0.000
      89    0.753    0.086
      90    0.004    0.013
      91    0.091    0.040
      92    0.584    0.092
      93    0.433    0.095
      94    0.594    0.096
      95    0.252    0.071
      96    0.673    0.106
      97    0.398    0.067
      98    0.477    0.059
      99    0.974    0.082
     100    0.350    0.083
     101    0.385    0.091
     102    0.075    0.040
     103    1.883    0.177
     104    0.926    0.141
     105    0.386    0.035
     106    0.700    0.072
     107    1.507    0.097
     108    0.690    0.086
     109    0.000    0.000
     110    0.384    0.046
     111    0.197    0.074
     112    0.061    0.024
     113    0.243    0.085
     114    0.184    0.050
     115    0.523    0.088
     116    0.380    0.083
     117    0.103    0.055
     118    0.098    0.030
     119    0.058    0.019
     120    0.344    0.107
     121    0.099    0.073
     122    0.018    0.023
     123    0.359    0.083
     124    0.119    0.057
     125    0.263    0.076
     126    0.014    0.016
     127    0.086    0.041
     128    0.037    0.031
     129    0.261    0.074
     130    0.155    0.059
     131    0.100    0.055
     132    0.651    0.073
     133    0.016    0.017
     134    0.598    0.136
     135    0.485    0.102
     136    0.304    0.072
     137    0.007    0.014
     138    0.017    0.025
     139    0.595    0.105
     140    0.752    0.124
     141    0.237    0.098
     142    1.091    0.086
     143    1.151    0.094
     144    0.185    0.048
     145    0.979    0.144
     146    1.192    0.106
     147    0.641    0.070
     148    0.306    0.061
     149    1.051    0.144
     150    0.545    0.061
     151    0.129    0.051
     152    0.013    0.017
     153    0.713    0.076
     154    1.101    0.093
     155    0.386    0.067
     156    0.052    0.023
     157    0.980    0.138
     158    0.653    0.075
     159    0.172    0.038
     160    0.000    0.000
     161    0.555    0.095
     162    0.875    0.102
     163    0.532    0.062
     164    0.023    0.030
     165    0.866    0.090
     166    1.127    0.087
     167    0.804    0.197
     168    0.015    0.018
     169    0.829    0.084
     170    0.557    0.068
     171    0.106    0.038
     172    0.699    0.086
     173    1.020    0.151
     174    0.399    0.113
     175    0.010    0.020
     176    0.281    0.105
     177    0.163    0.049
     178    0.668    0.132
     179    1.197    0.077
     180    0.485    0.086
     181    1.460    0.114
     182    1.292    0.109
     183    1.176    0.111
     184    1.096    0.209
     185    0.620    0.086
     186    0.193    0.053
     187    0.839    0.086
     188    0.990    0.184
     189    1.126    0.109
     190    1.882    0.150
     191    1.122    0.136
     192    0.254    0.071
     193    1.011    0.102
     194    1.396    0.095
     195    0.386    0.099
     196    0.532    0.073
     197    0.354    0.079
     198    0.704    0.124
     199    0.733    0.088
     200    0.201    0.056
     201    1.055    0.173
     202    0.349    0.112
     203    0.160    0.071
     204    0.292    0.054
     205    1.028    0.133
     206    0.168    0.067
     207    0.045    0.033
     208    0.335    0.091
     209    0.676    0.092
     210    0.520    0.109
     211    0.011    0.016
     212    0.244    0.055
     213    0.989    0.105
     214    0.410    0.083
     215    0.269    0.056
     216    1.034    0.083
     217    0.476    0.058
     218    0.097    0.044
     219    0.579    0.090
     220    0.644    0.076
     221    0.749    0.068
     222    0.180    0.063
     223    1.537    0.079
     224    0.872    0.109
     225    1.386    0.148
     226    1.825    0.153
     227    0.996    0.108
     228    0.367    0.077
     229    0.327    0.095
     230    1.359    0.194
     231    0.457    0.077
     232    1.105    0.128
     233    0.271    0.085
     234    0.847    0.102
     235    1.912    0.107
     236    1.113    0.133
     237    0.018    0.019
     238    0.848    0.105
     239    1.191    0.127
     240    0.239    0.069
     241    0.289    0.056
     242    0.753    0.119
     243    0.274    0.048
     244    0.290    0.051
     245    0.525    0.081
     246    0.364    0.078
     247    0.054    0.024
     248    0.145    0.064
     249    0.844    0.164
     250    0.046    0.033
     251    0.006    0.013
     252    0.141    0.049
     253    0.465    0.104
     254    0.016    0.021
     255    0.157    0.081
     256    0.626    0.095
     257    0.710    0.082
     258    0.010    0.013
     259    0.108    0.046
     260    0.200    0.068
     261    0.503    0.066
     262    0.406    0.115
     263    0.139    0.056
     264    1.012    0.108
     265    0.223    0.080
     266    0.566    0.085
     267    0.696    0.095
     268    1.198    0.142
     269    1.198    0.122
     270    0.594    0.094
     271    1.632    0.147
     272    0.785    0.123
     273    0.499    0.066
     274    0.576    0.086
     275    1.192    0.147
     276    1.046    0.125
     277    0.624    0.070
     278    0.250    0.127
     279    0.305    0.071
     280    0.133    0.038
     281    0.954    0.183
     282    0.376    0.089
     283    0.206    0.051
     284    0.258    0.043
     285    0.556    0.074
     286    0.044    0.028
     287    0.004    0.011
     288    0.502    0.080
     289    0.012    0.023
     290    0.146    0.079
     291    0.066    0.046
     292    0.156    0.075
     293    0.110    0.046
     294    0.389    0.079
     295    0.047    0.038
     296    0.016    0.020
     297    0.016    0.021
     298    0.039    0.031
     299    0.128    0.057
     300    0.160    0.055
     301    0.449    0.086
     302    0.369    0.113
     303    0.883    0.103
     304    0.665    0.162
      27    0.823    0.150
      28    0.361    0.053
      29    1.199    0.205
      30    1.903    0.193
      31    0.797    0.120
      32    1.728    0.105
      33    1.369    0.146
      34    0.456    0.091
      35    1.227    0.124
      36    0.095    0.074
      37    0.509    0.138
      38    0.861    0.162
      39    1.104    0.087
      40    0.023    0.031
      41    0.377    0.089
      42    0.199    0.046
      43    0.312    0.073
      44    0.043    0.045
      45    0.345    0.062
      46    0.570    0.093
      47    0.189    0.069
      48    0.052    0.038
      49    0.619    0.091
      50    1.128    0.098
      51    0.219    0.063
      52    0.000    0.000
      53    0.663    0.096
      54    0.984    0.123
      55    0.062    0.024
      56    0.000    0.000
      57    0.235    0.067
      58    0.716    0.106
      59    0.007    0.014
      60    0.390    0.072
      61    0.966    0.083
      62    0.156    0.075
      63    0.037    0.029
      64    0.447    0.080
      65    1.588    0.090
      66    1.088    0.121
      67    0.808    0.183
      68    1.570    0.159
      69    1.629    0.113
      70    1.291    0.175
      71    0.555    0.067
      72    0.263    0.088
      73    0.371    0.075
      74    0.359    0.074
      75    0.354    0.069
      76    0.000    0.000
      77    0.267    0.074
      78    0.295    0.079
      79    0.358    0.116
      80    0.139    0.037
      81    0.001    0.006
      82    0.565    0.056
      83    0.057    0.031
      84    0.085    0.049
      85    0.469    0.078
      86    0.697    0.078
      87    0.265    0.099
      88    0.000    0.000
      89    0.807    0.127
      90    0.027    0.028
      91    0.084    0.065
      92    0.512    0.089
      93    0.526    0.102
      94    0.538    0.119
      95    0.165    0.034
      96    0.600    0.085
      97    0.427    0.102
      98    0.233    0.065
      99    0.920    0.151
     100    0.427    0.087
     101    0.231    0.080
     102    0.031    0.030
     103    1.219    0.108
     104    0.724    0.101
     105    0.354    0.046
     106    0.813    0.090
     107    1.817    0.120
     108    0.641    0.133
     109    0.000    0.000
     110    0.584    0.085
     111    0.322    0.088
     112    0.041    0.023
     113    0.219    0.075
     114    0.226    0.049
     115    0.513    0.072
     116    0.648    0.136
     117    0.034    0.032
     118    0.107    0.046
     119    0.088    0.052
     120    0.107    0.049
     121    0.025    0.026
     122    0.140    0.043
     123    0.037    0.029
     124    0.004    0.010
     125    0.509    0.110
     126    0.021    0.018
     127    0.000    0.000
     128    0.094    0.029
     129    0.244    0.064
     130    0.004    0.010
     131    0.000    0.000
     132    0.503    0.090
     133    0.045    0.041
     134    0.260    0.068
     135    0.518    0.084
     136    0.332    0.081
     137    0.133    0.039
     138    0.348    0.129
     139    0.647    0.078
     140    1.103    0.126
     141    0.414    0.093
     142    0.646    0.145
     143    1.484    0.099
     144    0.641    0.082
     145    0.905    0.153
     146    1.580    0.188
     147    0.716    0.082
     148    0.270    0.084
     149    0.835    0.143
     150    0.597    0.133
     151    0.217    0.049
     152    0.000    0.000
     153    0.406    0.100
     154    1.404    0.095
     155    0.503    0.087
     156    0.058    0.034
     157    1.134    0.120
     158    1.044    0.076
     159    0.245    0.052
     160    0.026    0.023
     161    1.292    0.100
     162    0.827    0.106
     163    0.372    0.050
     164    0.003    0.012
     165    0.659    0.080
     166    1.264    0.114
     167    0.499    0.073
     168    0.020    0.021
     169    0.761    0.067
     170    0.372    0.065
     171    0.050    0.052
     172    1.035    0.086
     173    0.970    0.101
     174    0.523    0.110
     175    0.000    0.000
     176    0.477    0.089
     177    0.280    0.068
     178    0.470    0.120
     179    1.384    0.142
     180    0.419    0.096
     181    1.607    0.092
     182    1.093    0.133
     183    1.574    0.128
     184    1.098    0.101
     185    0.623    0.042
     186    0.135    0.043
     187    0.708    0.101
     188    0.849    0.136
     189    1.291    0.083
     190    1.330    0.143
     191    0.544    0.082
     192    0.771    0.071
     193    1.096    0.107
     194    1.312    0.123
     195    0.732    0.115
     196    0.452    0.104
     197    0.507    0.084
     198    0.671    0.094
     199    0.375    0.111
     200    0.478    0.125
     201    1.044    0.131
     202    0.349    0.079
     203    0.250    0.071
     204    0.095    0.045
     205    0.514    0.110
     206    0.202    0.068
     207    0.000    0.000
     208    0.226    0.065
     209    0.784    0.080
     210    0.954    0.065
     211    0.106    0.050
     212    0.255    0.061
     213    0.992    0.067
     214    0.555    0.076
     215    0.184    0.045
     216    1.073    0.060
     217    0.390    0.060
     218    0.047    0.014
     219    0.417    0.087
     220    0.639    0.071
     221    0.805    0.085
     222    0.223    0.051
     223    1.524    0.085
     224    0.567    0.079
     225    2.095    0.089
     226    1.551    0.160
     227    0.525    0.191
     228    1.677    0.190
     229    0.492    0.214
     230    1.549    0.210
     231    0.289    0.045
     232    1.245    0.157
     233    1.384    0.138
     234    1.154    0.207
     235    1.052    0.099
     236    0.669    0.112
     237    0.348    0.050
     238    0.323    0.056
     239    0.877    0.112
     240    0.495    0.071
     241    0.032    0.027
     242    0.586    0.079
     243    0.171    0.059
     244    0.075    0.037
     245    0.119    0.060
     246    0.684    0.109
     247    0.024    0.024
     248    0.085    0.039
     249    0.252    0.065
     250    0.063    0.038
     251    0.094    0.040
     252    0.172    0.041
     253    0.521    0.075
     254    0.023    0.018
     255    0.209    0.083
     256    0.048    0.032
     257    0.647    0.092
     258    0.001    0.006
     259    0.167    0.059
     260    0.180    0.050
     261    0.561    0.070
     262    0.172    0.082
     263    0.104    0.048
     264    1.014    0.117
     265    0.110    0.057
     266    0.551    0.082
     267    0.779    0.141
     268    1.156    0.123
     269    1.267    0.127
     270    0.434    0.078
     271    1.578    0.161
     272    1.094    0.110
     273    0.465    0.051
     274    0.585    0.065
     275    1.499    0.106
     276    0.809    0.100
     277    0.399    0.082
     278    0.118    0.057
     279    0.142    0.049
     280    0.047    0.029
     281    0.549    0.185
     282    0.366    0.096
     283    0.100    0.054
     284    0.181    0.056
     285    0.593    0.091
     286    0.198    0.076
     287    0.015    0.026
     288    0.818    0.101
     289    0.128    0.067
     290    0.171    0.066
     291    0.098    0.052
     292    0.188    0.064
     293    0.061    0.058
     294    0.080    0.045
     295    0.000    0.000
     296    0.007    0.015
     297    0.009    0.014
     298    0.119    0.064
     299    0.031    0.031
     300    0.156    0.046
     301    0.230    0.057
     302    0.122    0.053
     303    0.847    0.060
     304    0.892    0.167
      27    1.721    0.155
      28    0.551    0.142
      29    0.782    0.149
      30    1.953    0.147
      31    0.489    0.118
      32    1.269    0.175
      33    0.212    0.073
      34    0.645    0.092
      35    0.852    0.095
      36    0.140    0.060
      37    0.752    0.103
      38    0.693    0.089
      39    0.711    0.089
      40    0.042    0.031
      41    0.317    0.087
      42    0.404    0.092
      43    0.140    0.039
      44    0.124    0.071
      45    0.246    0.065
      46    0.457    0.064
      47    0.169    0.063
      48    0.001    0.006
      49    0.755    0.051
      50    1.137    0.111
      51    0.110    0.054
      52    0.010    0.013
      53    0.693    0.077
      54    0.935    0.099
      55    0.070    0.047
      56    0.011    0.018
      57    0.310    0.043
      58    0.963    0.129
      59    0.067    0.050
      60    0.708    0.093
      61    1.213    0.097
      62    0.517    0.079
      63    0.233    0.093
      64    0.483    0.081
      65    1.895    0.171
      66    0.942    0.116
      67    1.968    0.125
      68    1.722    0.116
      69    1.858    0.136
      70    1.059    0.143
      71    0.617    0.053
      72    0.517    0.112
      73    0.734    0.073
      74    0.355    0.059
      75    0.558    0.084
      76    0.044    0.031
      77    0.290    0.082
      78    0.401    0.077
      79    0.105    0.023
      80    0.159    0.043
      81    0.004    0.014
      82    0.448    0.047
      83    0.002    0.007
      84    0.105    0.048
      85    0.513    0.059
      86    0.610    0.079
      87    0.073    0.046
      88    0.000    0.000
      89    0.747    0.128
      90    0.005    0.011
      91    0.089    0.060
      92    0.618    0.093
      93    0.408    0.088
      94    0.514    0.144
      95    0.265    0.065
      96    0.650    0.128
      97    0.391    0.068
      98    0.438    0.086
      99    0.924    0.103
     100    0.445    0.085
     101    0.333    0.093
     102    0.079    0.055
     103    1.884    0.211
     104    0.912    0.156
     105    0.387    0.064
     106    0.697    0.068
     107    1.545    0.137
     108    0.747    0.096
     109    0.000    0.000
     110    0.388    0.060
     111    0.210    0.064
     112    0.047    0.024
     113    0.240    0.097
     114    0.228    0.062
     115    0.491    0.071
     116    0.341    0.057
     117    0.088    0.042
     118    0.092    0.036
     119    0.050    0.032
     120    0.226    0.107
     121    0.103    0.052
     122    0.016    0.020
     123    0.341    0.065
     124    0.085    0.038
     125    0.249    0.086
     126    0.021    0.024
     127    0.086    0.063
     128    0.038    0.032
     129    0.280    0.067
     130    0.177    0.065
     131    0.094    0.046
     132    0.574    0.074
     133    0.013    0.017
     134    0.568    0.093
     135    0.522    0.075
     136    0.305    0.072
     137    0.014    0.019
     138    0.023    0.025
     139    0.579    0.101
     140    0.772    0.092
     141    0.197    0.087
     142    1.177    0.111
     143    1.171    0.109
     144    0.179    0.061
     145    0.933    0.124
     146    1.194    0.089
     147    0.657    0.089
     148    0.319    0.068
     149    0.987    0.166
     150    0.589    0.082
     151    0.101    0.062
     152    0.005    0.012
     153    0.647    0.090
     154    0.988    0.120
     155    0.392    0.077
     156    0.061    0.028
     157    0.958    0.096
     158    0.612    0.080
     159    0.136    0.048
     160    0.000    0.000
     161    0.551    0.077
     162    0.915    0.089
     163    0.531    0.088
     164    0.013    0.022
     165    0.846    0.104
     166    1.144    0.094
     167    0.740    0.178
     168    0.025    0.033
     169    0.855    0.117
     170    0.607    0.097
     171    0.169    0.075
     172    0.744    0.090
     173    1.060    0.121
     174    0.475    0.168
     175    0.011    0.018
     176    0.287    0.090
     177    0.169    0.059
     178    0.727    0.089
     179    1.215    0.135
     180    0.506    0.071
     181    1.436    0.095
     182    1.344    0.102
     183    1.120    0.067
     184    1.133    0.134
     185    0.615    0.106
     186    0.172    0.060
     187    0.827    0.087
     188    0.925    0.177
     189    1.146    0.139
     190    1.839    0.169
     191    1.143    0.135
     192    0.247    0.085
     193    0.973    0.147
     194    1.420    0.129
     195    0.445    0.104
     196    0.522    0.101
     197    0.274    0.086
     198    0.783    0.155
     199    0.629    0.112
     200    0.218    0.071
     201    0.813    0.181
     202    0.190    0.057
     203    0.091    0.063
     204    0.306    0.057
     205    1.068    0.093
     206    0.150    0.034
     207    0.023    0.022
     208    0.285    0.075
     209    0.765    0.124
     210    0.551    0.105
     211    0.024    0.033
     212    0.275    0.056
     213    1.051    0.108
     214    0.370    0.084
     215    0.281    0.062
     216    1.129    0.101
     217    0.499    0.073
     218    0.089    0.047
     219    0.600    0.131
     220    0.643    0.051
     221    0.713    0.094
     222    0.159    0.052
     223    1.552    0.094
     224    0.753    0.104
     225    1.367    0.089
     226    1.769    0.126
     227    1.083    0.120
     228    0.436    0.075
     229    0.319    0.072
     230    1.469    0.116
     231    0.464    0.072
     232    1.034    0.104
     233    0.355    0.079
     234    0.859    0.095
     235    1.840    0.110
     236    1.247    0.159
     237    0.041    0.038
     238    0.890    0.093
     239    1.023    0.119
     240    0.295    0.082
     241    0.281    0.066
     242    0.713    0.105
     243    0.272    0.056
     244    0.323    0.057
     245    0.524    0.105
     246    0.355    0.074
     247    0.054    0.036
     248    0.102    0.053
     249    0.748    0.150
     250    0.037    0.035
     251    0.001    0.006
     252    0.138    0.047
     253    0.525    0.091
     254    0.018    0.029
     255    0.112    0.054
     256    0.707    0.124
     257    0.684    0.088
     258    0.005    0.011
     259    0.042    0.037
     260    0.173    0.050
     261    0.500    0.084
     262    0.250    0.097
     263    0.064    0.050
     264    0.886    0.088
     265    0.245    0.076
     266    0.668    0.092
     267    0.857    0.185
     268    1.296    0.143
     269    1.029    0.125
     270    0.477    0.054
     271    1.828    0.144
     272    0.924    0.134
     273    0.473    0.054
     274    0.574    0.064
     275    1.265    0.117
     276    1.016    0.152
     277    0.556    0.085
     278    0.187    0.081
     279    0.296    0.097
     280    0.108    0.052
     281    0.818    0.125
     282    0.467    0.140
     283    0.145    0.057
     284    0.272    0.058
     285    0.602    0.091
     286    0.080    0.054
     287    0.009    0.016
     288    0.543    0.087
     289    0.005    0.011
     290    0.125    0.074
     291    0.041    0.045
     292    0.176    0.053
     293    0.146    0.046
     294    0.301    0.066
     295    0.070    0.040
     296    0.037    0.036
     297    0.029    0.028
     298    0.050    0.027
     299    0.145    0.049
     300    0.114    0.054
     301    0.446    0.104
     302    0.423    0.120
     303    0.859    0.084
     304    0.900    0.216
      27    0.845    0.152
      28    0.379    0.066
      29    1.254    0.099
      30    1.876    0.224
      31    0.796    0.121
      32    1.682    0.116
      33    1.264    0.165
      34    0.469    0.106
      35    1.183    0.099
      36    0.217    0.112
      37    0.496    0.147
      38    0.681    0.089
      39    1.094    0.104
      40    0.065    0.056
      41    0.365    0.092
      42    0.240    0.054
      43    0.289    0.059
      44    0.060    0.054
      45    0.383    0.061
      46    0.613    0.069
      47    0.141    0.067
      48    0.059    0.034
      49    0.610    0.049
      50    1.139    0.114
      51    0.163    0.046
      52    0.000    0.000
      53    0.688    0.100
      54    0.978    0.085
      55    0.074    0.039
      56    0.000    0.000
      57    0.226    0.050
      58    0.633    0.123
      59    0.000    0.000
      60    0.433    0.060
      61    1.005    0.087
      62    0.119    0.055
      63    0.058    0.046
      64    0.601    0.090
      65    1.667    0.170
      66    1.158    0.092
      67    0.834    0.103
      68    1.818    0.212
      69    1.684    0.122
      70    1.356    0.162
      71    0.568    0.079
      72    0.276    0.126
      73    0.391    0.074
      74    0.358    0.050
      75    0.285    0.095
      76    0.004    0.010
      77    0.273    0.097
      78    0.285    0.082
      79    0.296    0.093
      80    0.126    0.038
      81    0.015    0.030
      82    0.633    0.069
      83    0.052    0.041
      84    0.080    0.040
      85    0.472    0.053
      86    0.687    0.131
      87    0.262    0.133
      88    0.000    0.000
      89    0.763    0.096
      90    0.035    0.034
      91    0.127    0.066
      92    0.545    0.071
      93    0.591    0.102
      94    0.606    0.092
      95    0.141    0.042
      96    0.595    0.089
      97    0.397    0.062
      98    0.262    0.072
      99    0.688    0.101
     100    0.460    0.069
     101    0.181    0.076
     102    0.034    0.027
     103    1.239    0.106
     104    0.682    0.074
     105    0.325    0.056
     106    0.767    0.081
     107    1.780    0.140
     108    0.508    0.098
     109    0.000    0.000
     110    0.544    0.077
     111    0.329    0.088
     112    0.028    0.020
     113    0.199    0.080
     114    0.288    0.082
     115    0.397    0.088
     116    0.639    0.120
     117    0.081    0.051
     118    0.170    0.051
     119    0.079    0.034
     120    0.115    0.058
     121    0.074    0.050
     122    0.152    0.031
     123    0.037    0.017
     124    0.001    0.006
     125    0.368    0.084
     126    0.008    0.015
     127    0.001    0.006
     128    0.083    0.030
     129    0.299    0.064
     130    0.003    0.008
     131    0.000    0.000
     132    0.486    0.091
     133    0.053    0.037
     134    0.252    0.082
     135    0.505    0.070
     136    0.275    0.061
     137    0.129    0.067
     138    0.200    0.104
     139    0.636    0.073
     140    1.045    0.155
     141    0.364    0.092
     142    0.689    0.182
     143    1.422    0.083
     144    0.615    0.075
     145    0.891    0.130
     146    1.565    0.159
     147    0.623    0.074
     148    0.243    0.093
     149    0.851    0.089
     150    0.587    0.117
     151    0.219    0.060
     152    0.000    0.000
     153    0.370    0.095
     154    1.366    0.149
     155    0.515    0.074
     156    0.067    0.042
     157    1.154    0.170
     158    1.075    0.088
     159    0.314    0.041
     160    0.027    0.025
     161    1.417    0.124
     162    0.749    0.104
     163    0.430    0.047
     164    0.000    0.000
     165    0.601    0.118
     166    1.170    0.107
     167    0.541    0.106
     168    0.021    0.020
     169    0.842    0.064
     170    0.357    0.048
     171    0.067    0.058
     172    0.921    0.160
     173    0.994    0.099
     174    0.410    0.093
     175    0.000    0.000
     176    0.488    0.085
     177    0.264    0.056
     178    0.478    0.090
     179    1.403    0.100
     180    0.416    0.073
     181    1.605    0.076
     182    1.090    0.092
     183    1.687    0.152
     184    1.105    0.113
     185    0.592    0.080
     186    0.146    0.029
     187    0.659    0.118
     188    0.998    0.140
     189    1.164    0.119
     190    1.315    0.118
     191    0.685    0.113
     192    0.789    0.079
     193    1.112    0.098
     194    1.227    0.103
     195    0.742    0.199
     196    0.515    0.132
     197    0.457    0.103
     198    0.618    0.101
     199    0.523    0.147
     200    0.292    0.082
     201    1.121    0.167
     202    0.472    0.140
     203    0.222    0.085
     204    0.118    0.061
     205    0.563    0.104
     206    0.263    0.067
     207    0.000    0.000
     208    0.273    0.044
     209    0.706    0.086
     210    0.956    0.098
     211    0.083    0.032
     212    0.185    0.053
     213    0.961    0.074
     214    0.603    0.062
     215    0.129    0.043
     216    1.029    0.087
     217    0.390    0.050
     218    0.061    0.025
     219    0.416    0.095
     220    0.668    0.065
     221    0.773    0.068
     222    0.165    0.058
     223    1.532    0.111
     224    0.598    0.077
     225    2.174    0.155
     226    1.580    0.170
     227    0.229    0.117
     228    1.690    0.213
     229    0.365    0.151
     230    1.505    0.232
     231    0.302    0.072
     232    1.207    0.119
     233    1.229    0.173
     234    1.080    0.189
     235    1.188    0.128
     236    0.718    0.117
     237    0.332    0.063
     238    0.321    0.056
     239    0.915    0.107
     240    0.521    0.072
     241    0.019    0.025
     242    0.558    0.064
     243    0.202    0.068
     244    0.080    0.038
     245    0.137    0.043
     246    0.687    0.129
     247    0.035    0.039
     248    0.096    0.046
     249    0.286    0.105
     250    0.117    0.052
     251    0.092    0.055
     252    0.195    0.055
     253    0.616    0.094
     254    0.096    0.053
     255    0.251    0.074
     256    0.015    0.024
     257    0.773    0.085
     258    0.008    0.012
     259    0.090    0.040
     260    0.203    0.066
     261    0.510    0.065
     262    0.287    0.076
     263    0.058    0.046
     264    0.918    0.115
     265    0.128    0.051
     266    0.623    0.086
     267    0.730    0.165
     268    1.098    0.066
     269    1.223    0.072
     270    0.355    0.092
     271    1.607    0.100
     272    1.053    0.106
     273    0.452    0.061
     274    0.568    0.059
     275    1.401    0.180
     276    0.682    0.099
     277    0.362    0.075
     278    0.087    0.060
     279    0.122    0.059
     280    0.075    0.030
     281    0.621    0.136
     282    0.273    0.093
     283    0.141    0.073
     284    0.190    0.059
     285    0.582    0.091
     286    0.205    0.055
     287    0.024    0.034
     288    0.857    0.099
     289    0.136    0.064
     290    0.215    0.081
     291    0.126    0.059
     292    0.261    0.087
     293    0.072    0.056
     294    0.046    0.043
     295    0.000    0.000
     296    0.012    0.016
     297    0.030    0.037
     298    0.125    0.069
     299    0.013    0.025
     300    0.164    0.046
     301    0.242    0.075
     302    0.160    0.058
     303    0.840    0.113
     304    0.695    0.103
      27    1.675    0.099
      28    0.673    0.105
      29    0.774    0.178
      30    2.036    0.241
      31    0.768    0.143
      32    1.189    0.183
      33    0.169    0.042
      34    0.681    0.066
      35    0.758    0.110
      36    0.181    0.064
      37    0.778    0.078
      38    0.649    0.114
      39    0.703    0.090
      40    0.034    0.027
      41    0.320    0.067
      42    0.451    0.082
      43    0.143    0.050
      44    0.112    0.067
      45    0.297    0.081
      46    0.515    0.058
      47    0.220    0.073
      48    0.003    0.008
      49    0.769    0.086
      50    1.137    0.133
      51    0.130    0.068
      52    0.001    0.006
      53    0.683    0.105
      54    0.845    0.095
      55    0.047    0.038
      56    0.011    0.016
      57    0.309    0.059
      58    0.799    0.136
      59    0.034    0.032
      60    0.608    0.092
      61    1.269    0.094
      62    0.568    0.075
      63    0.201    0.060
      64    0.565    0.112
      65    1.938    0.144
      66    0.951    0.113
      67    2.015    0.124
      68    1.771    0.121
      69    1.845    0.091
      70    1.093    0.123
      71    0.596    0.056
      72    0.512    0.102
      73    0.765    0.074
      74    0.423    0.075
      75    0.560    0.080
      76    0.046    0.034
      77    0.258    0.074
      78    0.415    0.055
      79    0.107    0.023
      80    0.128    0.049
      81    0.003    0.010
      82    0.434    0.058
      83    0.001    0.006
      84    0.100    0.051
      85    0.463    0.064
      86    0.624    0.116
      87    0.067    0.036
      88    0.000    0.000
      89    0.786    0.109
      90    0.009    0.019
      91    0.075    0.044
      92    0.590    0.088
      93    0.594    0.100
      94    0.468    0.129
      95    0.247    0.067
      96    0.701    0.090
      97    0.424    0.076
      98    0.548    0.087
      99    0.967    0.089
     100    0.421    0.066
     101    0.388    0.065
     102    0.055    0.040
     103    1.832    0.180
     104    1.153    0.143
     105    0.364    0.051
     106    0.736    0.096
     107    1.674    0.195
     108    0.699    0.131
     109    0.004    0.012
     110    0.405    0.042
     111    0.249    0.075
     112    0.067    0.034
     113    0.215    0.115
     114    0.262    0.072
     115    0.531    0.086
     116    0.380    0.072
     117    0.059    0.036
     118    0.125    0.052
     119    0.051    0.026
     120    0.294    0.085
     121    0.076    0.033
     122    0.008    0.012
     123    0.316    0.078
     124    0.082    0.038
     125    0.226    0.060
     126    0.010    0.016
     127    0.075    0.038
     128    0.062    0.031
     129    0.306    0.074
     130    0.130    0.043
     131    0.104    0.044
     132    0.621    0.090
     133    0.019    0.026
     134    0.523    0.103
     135    0.501    0.075
     136    0.257    0.086
     137    0.016    0.020
     138    0.034    0.029
     139    0.606    0.140
     140    0.763    0.121
     141    0.166    0.078
     142    1.186    0.102
     143    1.106    0.071
     144    0.189    0.043
     145    0.997    0.087
     146    1.196    0.116
     147    0.664    0.112
     148    0.336    0.052
     149    1.044    0.133
     150    0.576    0.058
     151    0.114    0.065
     152    0.006    0.013
     153    0.616    0.099
     154    0.903    0.091
     155    0.350    0.061
     156    0.064    0.035
     157    0.996    0.114
     158    0.649    0.084
     159    0.140    0.039
     160    0.000    0.000
     161    0.636    0.070
     162    0.993    0.101
     163    0.488    0.059
     164    0.003    0.012
     165    0.932    0.135
     166    1.236    0.122
     167    0.532    0.108
     168    0.022    0.034
     169    0.817    0.117
     170    0.564    0.063
     171    0.118    0.049
     172    0.787    0.108
     173    0.993    0.094
     174    0.420    0.175
     175    0.004    0.010
     176    0.287    0.094
     177    0.162    0.047
     178    0.648    0.126
     179    1.238    0.159
     180    0.482    0.071
     181    1.472    0.093
     182    1.333    0.150
     183    1.273    0.115
     184    0.969    0.216
     185    0.601    0.097
     186    0.131    0.068
     187    0.777    0.079
     188    0.824    0.170
     189    1.080    0.087
     190    1.815    0.167
     191    1.101    0.084
     192    0.348    0.121
     193    1.054    0.114
     194    1.493    0.094
     195    0.519    0.116
     196    0.547    0.108
     197    0.412    0.097
     198    0.823    0.105
     199    0.591    0.094
     200    0.321    0.096
     201    0.599    0.118
     202    0.189    0.049
     203    0.127    0.058
     204    0.240    0.074
     205    1.058    0.103
     206    0.130    0.036
     207    0.036    0.027
     208    0.352    0.119
     209    0.728    0.088
     210    0.568    0.095
     211    0.019    0.024
     212    0.267    0.062
     213    0.953    0.093
     214    0.377    0.074
     215    0.301    0.050
     216    1.058    0.082
     217    0.472    0.062
     218    0.096    0.035
     219    0.579    0.119
     220    0.668    0.059
     221    0.766    0.106
     222    0.185    0.088
     223    1.480    0.109
     224    0.827    0.076
     225    1.440    0.110
     226    1.756    0.125
     227    1.034    0.118
     228    0.413    0.108
     229    0.329    0.093
     230    1.435    0.155
     231    0.405    0.055
     232    1.099    0.112
     233    0.357    0.103
     234    0.885    0.140
     235    1.862    0.113
     236    1.239    0.166
     237    0.036    0.040
     238    0.960    0.138
     239    0.915    0.100
     240    0.228    0.083
     241    0.279    0.091
     242    0.783    0.103
     243    0.290    0.074
     244    0.272    0.059
     245    0.543    0.101
     246    0.396    0.077
     247    0.057    0.024
     248    0.106    0.070
     249    0.669    0.118
     250    0.088    0.045
     251    0.019    0.021
     252    0.171    0.049
     253    0.461    0.102
     254    0.067    0.046
     255    0.151    0.070
     256    0.714    0.110
     257    0.628    0.102
     258    0.005    0.011
     259    0.025    0.021
     260    0.239    0.083
     261    0.555    0.093
     262    0.283    0.098
     263    0.071    0.052
     264    1.000    0.086
     265    0.258    0.070
     266    0.609    0.088
     267    0.994    0.103
     268    1.215    0.083
     269    1.096    0.115
     270    0.597    0.103
     271    1.780    0.099
     272    0.707    0.119
     273    0.451    0.031
     274    0.495    0.104
     275    1.053    0.141
     276    1.040    0.135
     277    0.553    0.077
     278    0.162    0.127
     279    0.217    0.078
     280    0.086    0.032
     281    0.931    0.146
     282    0.693    0.129
     283    0.154    0.067
     284    0.312    0.080
     285    0.650    0.088
     286    0.067    0.061
     287    0.007    0.013
     288    0.621    0.080
     289    0.011    0.016
     290    0.147    0.069
     291    0.062    0.039
     292    0.196    0.088
     293    0.169    0.082
     294    0.307    0.065
     295    0.055    0.033
     296    0.083    0.062
     297    0.033    0.036
     298    0.040    0.026
     299    0.115    0.060
     300    0.150    0.049
     301    0.423    0.051
     302    0.326    0.060
     303    0.818    0.087
     304    0.664    0.114
      27    0.851    0.189
      28    0.374    0.058
      29    1.252    0.205
      30    1.898    0.224
      31    0.855    0.155
      32    1.766    0.083
      33    1.354    0.155
      34    0.453    0.078
      35    0.926    0.135
      36    0.107    0.066
      37    0.543    0.150
      38    0.841    0.130
      39    1.034    0.110
      40    0.047    0.052
      41    0.413    0.107
      42    0.233    0.058
      43    0.333    0.056
      44    0.125    0.060
      45    0.436    0.082
      46    0.598    0.056
      47    0.194    0.071
      48    0.107    0.049
      49    0.599    0.075
      50    1.134    0.078
      51    0.191    0.066
      52    0.000    0.000
      53    0.698    0.098
      54    0.994    0.059
      55    0.087    0.031
      56    0.000    0.000
      57    0.192    0.042
      58    0.674    0.086
      59    0.000    0.000
      60    0.450    0.090
      61    1.043    0.091
      62    0.172    0.069
      63    0.024    0.027
      64    0.593    0.088
      65    1.613    0.174
      66    1.098    0.112
      67    0.996    0.172
      68    1.844    0.195
      69    1.669    0.097
      70    1.254    0.169
      71    0.574    0.061
      72    0.348    0.145
      73    0.413    0.075
      74    0.273    0.070
      75    0.296    0.096
      76    0.005    0.011
      77    0.201    0.072
      78    0.242    0.066
      79    0.286    0.059
      80    0.137    0.054
      81    0.000    0.000
      82    0.626    0.067
      83    0.035    0.021
      84    0.105    0.049
      85    0.479    0.049
      86    0.670    0.078
      87    0.294    0.090
      88    0.000    0.000
      89    0.757    0.086
      90    0.031    0.026
      91    0.091    0.046
      92    0.550    0.072
      93    0.514    0.068
      94    0.596    0.090
      95    0.178    0.044
      96    0.564    0.085
      97    0.414    0.082
      98    0.283    0.091
      99    0.848    0.152
     100    0.482    0.081
     101    0.236    0.044
     102    0.018    0.019
     103    1.177    0.140
     104    0.620    0.091
     105    0.347    0.063
     106    0.779    0.101
     107    1.648    0.095
     108    0.596    0.098
     109    0.000    0.000
     110    0.480    0.075
     111    0.249    0.068
     112    0.030    0.022
     113    0.233    0.087
     114    0.224    0.047
     115    0.368    0.071
     116    0.670    0.111
     117    0.107    0.042
     118    0.137    0.055
     119    0.096    0.049
     120    0.073    0.041
     121    0.053    0.038
     122    0.142    0.036
     123    0.043    0.028
     124    0.000    0.000
     125    0.465    0.073
     126    0.009    0.015
     127    0.001    0.006
     128    0.091    0.029
     129    0.311    0.065
     130    0.006    0.012
     131    0.000    0.000
     132    0.502    0.084
     133    0.071    0.036
     134    0.300    0.060
     135    0.468    0.082
     136    0.307    0.074
     137    0.171    0.084
     138    0.223    0.134
     139    0.631    0.117
     140    1.082    0.169
     141    0.408    0.108
     142    0.816    0.280
     143    1.456    0.089
     144    0.585    0.088
     145    0.925    0.135
     146    1.616    0.148
     147    0.631    0.090
     148    0.209    0.071
     149    0.937    0.109
     150    0.625    0.113
     151    0.212    0.054
     152    0.000    0.000
     153    0.323    0.104
     154    1.365    0.134
     155    0.520    0.058
     156    0.073    0.031
     157    1.188    0.166
     158    1.027    0.086
     159    0.308    0.043
     160    0.037    0.028
     161    1.417    0.180
     162    0.715    0.090
     163    0.422    0.047
     164    0.000    0.000
     165    0.687    0.097
     166    1.086    0.076
     167    0.565    0.125
     168    0.021    0.022
     169    0.879    0.107
     170    0.420    0.052
     171    0.099    0.058
     172    0.986    0.133
     173    0.977    0.062
     174    0.254    0.072
     175    0.000    0.000
     176    0.429    0.077
     177    0.300    0.064
     178    0.402    0.063
     179    1.408    0.087
     180    0.366    0.080
     181    1.608    0.084
     182    1.132    0.065
     183    1.758    0.175
     184    1.104    0.083
     185    0.633    0.069
     186    0.170    0.052
     187    0.604    0.120
     188    1.189    0.174
     189    1.023    0.111
     190    1.307    0.149
     191    0.815    0.100
     192    0.823    0.071
     193    1.154    0.101
     194    1.331    0.089
     195    1.003    0.150
     196    0.423    0.090
     197    0.349    0.082
     198    0.687    0.099
     199    0.566    0.098
     200    0.407    0.079
     201    1.155    0.120
     202    0.679    0.124
     203    0.185    0.064
     204    0.151    0.081
     205    0.542    0.080
     206    0.237    0.062
     207    0.003    0.011
     208    0.263    0.091
     209    0.727    0.088
     210    0.968    0.097
     211    0.091    0.028
     212    0.207    0.056
     213    0.969    0.062
     214    0.618    0.078
     215    0.151    0.048
     216    1.033    0.089
     217    0.411    0.055
     218    0.059    0.036
     219    0.448    0.064
     220    0.645    0.072
     221    0.757    0.083
     222    0.191    0.067
     223    1.555    0.071
     224    0.550    0.055
     225    2.151    0.164
     226    1.583    0.169
     227    0.250    0.101
     228    1.755    0.177
     229    0.254    0.201
     230    1.491    0.161
     231    0.307    0.069
     232    1.273    0.157
     233    1.214    0.119
     234    1.115    0.219
     235    1.150    0.139
     236    0.687    0.102
     237    0.310    0.091
     238    0.318    0.065
     239    0.825    0.101
     240    0.473    0.083
     241    0.037    0.027
     242    0.548    0.076
     243    0.211    0.060
     244    0.077    0.049
     245    0.155    0.051
     246    0.732    0.153
     247    0.064    0.048
     248    0.081    0.050
     249    0.264    0.075
     250    0.204    0.086
     251    0.129    0.064
     252    0.192    0.070
     253    0.746    0.087
     254    0.131    0.053
     255    0.187    0.074
     256    0.016    0.031
     257    0.783    0.070
     258    0.004    0.010
     259    0.142    0.051
     260    0.171    0.070
     261    0.493    0.086
     262    0.430    0.114
     263    0.070    0.054
     264    0.929    0.111
     265    0.145    0.071
     266    0.761    0.137
     267    0.844    0.113
     268    1.133    0.107
     269    1.290    0.116
     270    0.408    0.107
     271    1.593    0.163
     272    1.093    0.134
     273    0.476    0.061
     274    0.551    0.089
     275    1.280    0.177
     276    0.833    0.105
     277    0.329    0.073
     278    0.059    0.043
     279    0.141    0.047
     280    0.108    0.032
     281    0.789    0.197
     282    0.263    0.074
     283    0.190    0.062
     284    0.242    0.073
     285    0.640    0.101
     286    0.193    0.042
     287    0.059    0.034
     288    0.950    0.091
     289    0.221    0.100
     290    0.306    0.102
     291    0.130    0.060
     292    0.254    0.092
     293    0.195    0.102
     294    0.056    0.041
     295    0.000    0.000
     296    0.017    0.023
     297    0.032    0.020
     298    0.110    0.060
     299    0.026    0.033
     300    0.147    0.032
     301    0.180    0.060
     302    0.183    0.067
     303    0.900    0.100
     304    0.758    0.138
      27    1.701    0.147
      28    0.689    0.107
      29    0.753    0.139
      30    2.057    0.202
      31    0.787    0.128
      32    1.309    0.156
      33    0.224    0.073
      34    0.714    0.076
      35    0.747    0.108
      36    0.210    0.074
      37    0.749    0.100
      38    0.739    0.132
      39    0.665    0.092
      40    0.036    0.027
      41    0.384    0.087
      42    0.552    0.080
      43    0.140    0.048
      44    0.056    0.042
      45    0.297    0.086
      46    0.536    0.064
      47    0.252    0.059
      48    0.000    0.000
      49    0.778    0.077
      50    1.122    0.171
      51    0.115    0.065
      52    0.003    0.008
      53    0.648    0.074
      54    0.866    0.095
      55    0.120    0.080
      56    0.019    0.025
      57    0.295    0.060
      58    0.718    0.145
      59    0.046    0.036
      60    0.622    0.101
      61    1.190    0.152
      62    0.505    0.081
      63    0.238    0.087
      64    0.476    0.061
      65    1.851    0.118
      66    0.889    0.118
      67    1.887    0.126
      68    1.677    0.126
      69    1.846    0.120
      70    0.981    0.133
      71    0.596    0.051
      72    0.497    0.087
      73    0.798    0.101
      74    0.411    0.062
      75    0.550    0.052
      76    0.053    0.030
      77    0.241    0.061
      78    0.386    0.059
      79    0.105    0.026
      80    0.096    0.038
      81    0.005    0.012
      82    0.480    0.055
      83    0.000    0.000
      84    0.088    0.031
      85    0.432    0.053
      86    0.576    0.066
      87    0.052    0.033
      88    0.000    0.000
      89    0.718    0.103
      90    0.005    0.011
      91    0.050    0.053
      92    0.569    0.081
      93    0.574    0.117
      94    0.405    0.102
      95    0.265    0.089
      96    0.665    0.088
      97    0.405    0.101
      98    0.594    0.118
      99    0.945    0.094
     100    0.404    0.085
     101    0.389    0.070
     102    0.063    0.040
     103    1.863    0.149
     104    1.071    0.163
     105    0.352    0.065
     106    0.731    0.064
     107    1.629    0.114
     108    0.720    0.107
     109    0.000    0.000
     110    0.381    0.057
     111    0.195    0.067
     112    0.053    0.036
     113    0.191    0.084
     114    0.231    0.071
     115    0.514    0.062
     116    0.311    0.072
     117    0.028    0.034
     118    0.101    0.047
     119    0.050    0.044
     120    0.238    0.082
     121    0.087    0.048
     122    0.008    0.012
     123    0.316    0.051
     124    0.065    0.033
     125    0.251    0.083
     126    0.009    0.015
     127    0.115    0.042
     128    0.050    0.041
     129    0.324    0.069
     130    0.137    0.053
     131    0.103    0.044
     132    0.595    0.085
     133    0.014    0.020
     134    0.592    0.117
     135    0.447    0.071
     136    0.298    0.078
     137    0.020    0.024
     138    0.077    0.051
     139    0.451    0.074
     140    0.610    0.108
     141    0.183    0.068
     142    1.029    0.123
     143    1.097    0.087
     144    0.144    0.050
     145    1.096    0.126
     146    1.195    0.129
     147    0.632    0.095
     148    0.289    0.064
     149    1.009    0.114
     150    0.570    0.085
     151    0.092    0.038
     152    0.005    0.012
     153    0.618    0.085
     154    0.924    0.083
     155    0.322    0.079
     156    0.077    0.027
     157    0.998    0.100
     158    0.623    0.085
     159    0.128    0.049
     160    0.002    0.008
     161    0.593    0.082
     162    0.952    0.110
     163    0.497    0.059
     164    0.000    0.000
     165    0.893    0.107
     166    1.167    0.099
     167    0.617    0.152
     168    0.018    0.026
     169    0.902    0.098
     170    0.546    0.079
     171    0.088    0.044
     172    0.787    0.090
     173    1.059    0.096
     174    0.404    0.082
     175    0.000    0.000
     176    0.246    0.077
     177    0.174    0.075
     178    0.642    0.120
     179    1.323    0.150
     180    0.473    0.079
     181    1.484    0.076
     182    1.369    0.103
     183    1.203    0.103
     184    1.074    0.181
     185    0.587    0.089
     186    0.156    0.066
     187    0.780    0.086
     188    0.807    0.201
     189    1.100    0.106
     190    1.995    0.144
     191    1.004    0.145
     192    0.300    0.072
     193    1.031    0.100
     194    1.462    0.094
     195    0.411    0.130
     196    0.631    0.069
     197    0.382    0.062
     198    0.797    0.112
     199    0.482    0.139
     200    0.380    0.106
     201    0.630    0.111
     202    0.220    0.049
     203    0.108    0.063
     204    0.264    0.066
     205    1.103    0.084
     206    0.116    0.040
     207    0.028    0.027
     208    0.323    0.082
     209    0.670    0.094
     210    0.554    0.076
     211    0.034    0.034
     212    0.240    0.054
     213    0.989    0.083
     214    0.394    0.078
     215    0.331    0.070
     216    1.046    0.089
     217    0.498    0.072
     218    0.090    0.032
     219    0.734    0.162
     220    0.619    0.060
     221    0.853    0.103
     222    0.235    0.127
     223    1.481    0.111
     224    0.800    0.082
     225    1.626    0.137
     226    1.650    0.089
     227    0.795    0.135
     228    0.363    0.090
     229    0.341    0.104
     230    1.264    0.287
     231    0.483    0.084
     232    1.085    0.095
     233    0.331    0.096
     234    1.010    0.088
     235    1.942    0.140
     236    1.244    0.122
     237    0.040    0.042
     238    0.975    0.134
     239    1.047    0.099
     240    0.241    0.095
     241    0.265    0.076
     242    0.763    0.132
     243    0.266    0.046
     244    0.243    0.045
     245    0.644    0.122
     246    0.403    0.087
     247    0.079    0.032
     248    0.116    0.051
     249    0.657    0.094
     250    0.106    0.044
     251    0.011    0.015
     252    0.139    0.049
     253    0.388    0.074
     254    0.093    0.056
     255    0.123    0.075
     256    0.740    0.105
     257    0.654    0.089
     258    0.011    0.016
     259    0.019    0.022
     260    0.264    0.077
     261    0.542    0.103
     262    0.305    0.086
     263    0.095    0.029
     264    0.986    0.088
     265    0.231    0.051
     266    0.697    0.102
     267    1.040    0.140
     268    1.220    0.103
     269    1.157    0.126
     270    0.555    0.077
     271    1.804    0.138
     272    0.882    0.139
     273    0.463    0.052
     274    0.493    0.071
     275    1.038    0.107
     276    0.933    0.100
     277    0.564    0.071
     278    0.260    0.155
     279    0.177    0.064
     280    0.105    0.056
     281    1.007    0.130
     282    0.774    0.116
     283    0.160    0.043
     284    0.296    0.072
     285    0.648    0.100
     286    0.056    0.037
     287    0.006    0.013
     288    0.633    0.100
     289    0.019    0.025
     290    0.136    0.097
     291    0.055    0.043
     292    0.151    0.067
     293    0.153    0.075
     294    0.306    0.075
     295    0.060    0.032
     296    0.126    0.077
     297    0.028    0.031
     298    0.054    0.027
     299    0.135    0.049
     300    0.178    0.045
     301    0.455    0.081
     302    0.381    0.113
     303    0.863    0.087
     304    0.603    0.131
      27    0.928    0.289
      28    0.325    0.118
      29    1.444    0.328
      30    2.112    0.268
      31    0.880    0.155
      32    1.748    0.153
      33    1.214    0.185
      34    0.471    0.070
      35    0.851    0.137
      36    0.142    0.064
      37    0.482    0.105
      38    0.834    0.148
      39    1.045    0.119
      40    0.044    0.042
      41    0.363    0.087
      42    0.270    0.061
      43    0.321    0.082
      44    0.101    0.066
      45    0.417    0.082
      46    0.613    0.059
      47    0.199    0.079
      48    0.089    0.059
      49    0.643    0.085
      50    1.132    0.105
      51    0.197    0.046
      52    0.000    0.000
      53    0.667    0.099
      54    0.958    0.107
      55    0.063    0.047
      56    0.000    0.000
      57    0.202    0.049
      58    0.666    0.105
      59    0.000    0.000
      60    0.441    0.053
      61    1.074    0.092
      62    0.103    0.069
      63    0.010    0.019
      64    0.457    0.119
      65    1.590    0.160
      66    1.139    0.104
      67    0.738    0.168
      68    1.740    0.167
      69    1.749    0.144
      70    1.047    0.131
      71    0.548    0.063
      72    0.246    0.093
      73    0.397    0.102
      74    0.251    0.087
      75    0.298    0.107
      76    0.006    0.012
      77    0.220    0.082
      78    0.244    0.045
      79    0.200    0.045
      80    0.132    0.050
      81    0.002    0.007
      82    0.620    0.069
      83    0.032    0.020
      84    0.091    0.040
      85    0.486    0.074
      86    0.689    0.106
      87    0.247    0.113
      88    0.000    0.000
      89    0.693    0.117
      90    0.026    0.030
      91    0.177    0.083
      92    0.520    0.053
      93    0.553    0.110
      94    0.610    0.074
      95    0.132    0.059
      96    0.560    0.127
      97    0.381    0.098
      98    0.217    0.069
      99    0.844    0.140
     100    0.463    0.054
     101    0.182    0.058
     102    0.023    0.018
     103    1.168    0.148
     104    0.682    0.098
     105    0.327    0.065
     106    0.751    0.058
     107    1.770    0.168
     108    0.596    0.101
     109    0.000    0.000
     110    0.489    0.049
     111    0.250    0.041
     112    0.015    0.020
     113    0.230    0.078
     114    0.197    0.064
     115    0.415    0.108
     116    0.701    0.098
     117    0.117    0.055
     118    0.127    0.050
     119    0.073    0.039
     120    0.069    0.062
     121    0.101    0.058
     122    0.124    0.031
     123    0.043    0.035
     124    0.000    0.000
     125    0.448    0.093
     126    0.014    0.022
     127    0.003    0.008
     128    0.088    0.029
     129    0.363    0.059
     130    0.010    0.018
     131    0.000    0.000
     132    0.544    0.064
     133    0.053    0.035
     134    0.282    0.068
     135    0.508    0.058
     136    0.286    0.069
     137    0.101    0.051
     138    0.159    0.082
     139    0.635    0.101
     140    1.095    0.135
     141    0.338    0.091
     142    0.570    0.152
     143    1.496    0.117
     144    0.594    0.073
     145    1.012    0.109
     146    1.620    0.159
     147    0.618    0.077
     148    0.181    0.046
     149    0.889    0.110
     150    0.604    0.103
     151    0.201    0.057
     152    0.000    0.000
     153    0.398    0.084
     154    1.436    0.123
     155    0.501    0.059
     156    0.061    0.042
     157    1.091    0.178
     158    1.038    0.090
     159    0.287    0.035
     160    0.016    0.019
     161    1.306    0.118
     162    0.693    0.080
     163    0.447    0.051
     164    0.000    0.000
     165    0.713    0.053
     166    1.059    0.098
     167    0.812    0.172
     168    0.033    0.034
     169    0.890    0.146
     170    0.546    0.091
     171    0.116    0.076
     172    0.889    0.100
     173    1.049    0.089
     174    0.266    0.066
     175    0.000    0.000
     176    0.437    0.060
     177    0.271    0.044
     178    0.403    0.084
     179    1.383    0.152
     180    0.349    0.076
     181    1.572    0.064
     182    1.111    0.078
     183    1.793    0.180
     184    1.127    0.126
     185    0.592    0.074
     186    0.158    0.032
     187    0.609    0.106
     188    1.089    0.194
     189    1.082    0.099
     190    1.286    0.136
     191    0.815    0.102
     192    0.858    0.095
     193    1.095    0.079
     194    1.352    0.117
     195    0.867    0.140
     196    0.456    0.076
     197    0.349    0.091
     198    0.732    0.121
     199    0.608    0.161
     200    0.375    0.072
     201    0.982    0.133
     202    0.727    0.119
     203    0.306    0.085
     204    0.035    0.037
     205    0.531    0.098
     206    0.219    0.053
     207    0.001    0.006
     208    0.218    0.052
     209    0.686    0.068
     210    0.984    0.107
     211    0.090    0.035
     212    0.215    0.034
     213    0.958    0.079
     214    0.612    0.075
     215    0.172    0.039
     216    1.043    0.102
     217    0.398    0.059
     218    0.061    0.032
     219    0.461    0.071
     220    0.647    0.067
     221    0.789    0.096
     222    0.206    0.055
     223    1.529    0.101
     224    0.570    0.070
     225    2.182    0.154
     226    1.603    0.183
     227    0.252    0.100
     228    1.749    0.193
     229    0.131    0.079
     230    1.576    0.119
     231    0.310    0.042
     232    1.270    0.112
     233    1.268    0.140
     234    0.916    0.242
     235    1.150    0.111
     236    0.670    0.110
     237    0.339    0.067
     238    0.350    0.070
     239    0.825    0.097
     240    0.506    0.093
     241    0.031    0.035
     242    0.621    0.091
     243    0.213    0.079
     244    0.068    0.037
     245    0.158    0.051
     246    0.671    0.151
     247    0.069    0.037
     248    0.087    0.045
     249    0.246    0.077
     250    0.222    0.079
     251    0.138    0.065
     252    0.153    0.062
     253    0.805    0.078
     254    0.174    0.065
     255    0.220    0.074
     256    0.021    0.026
     257    0.741    0.071
     258    0.005    0.011
     259    0.142    0.065
     260    0.081    0.025
     261    0.516    0.112
     262    0.396    0.130
     263    0.046    0.031
     264    0.738    0.112
     265    0.147    0.066
     266    0.720    0.106
     267    0.742    0.151
     268    1.129    0.084
     269    1.199    0.102
     270    0.486    0.130
     271    1.606    0.130
     272    0.909    0.149
     273    0.478    0.062
     274    0.509    0.100
     275    1.254    0.121
     276    0.873    0.118
     277    0.314    0.138
     278    0.132    0.109
     279    0.104    0.044
     280    0.113    0.033
     281    0.867    0.253
     282    0.318    0.082
     283    0.165    0.049
     284    0.228    0.070
     285    0.595    0.111
     286    0.165    0.054
     287    0.056    0.038
     288    0.971    0.087
     289    0.139    0.065
     290    0.225    0.074
     291    0.109    0.050
     292    0.248    0.064
     293    0.240    0.131
     294    0.050    0.029
     295    0.002    0.007
     296    0.015    0.022
     297    0.063    0.048
     298    0.110    0.050
     299    0.027    0.025
     300    0.126    0.034
     301    0.193    0.053
     302    0.148    0.063
     303    0.880    0.107
     304    0.655    0.181
      27    1.698    0.145
      28    0.749    0.101
      29    0.662    0.168
      30    1.916    0.297
      31    0.830    0.076
      32    1.239    0.156
      33    0.149    0.057
      34    0.739    0.103
      35    0.670    0.083
      36    0.214    0.054
      37    0.781    0.085
      38    0.718    0.095
      39    0.659    0.082
      40    0.054    0.027
      41    0.350    0.075
      42    0.489    0.101
      43    0.152    0.039
      44    0.089    0.061
      45    0.302    0.082
      46    0.504    0.058
      47    0.214    0.069
      48    0.004    0.011
      49    0.800    0.089
      50    1.000    0.141
      51    0.088    0.051
      52    0.001    0.006
      53    0.727    0.106
      54    0.798    0.091
      55    0.048    0.036
      56    0.013    0.021
      57    0.313    0.053
      58    0.632    0.129
      59    0.036    0.026
      60    0.679    0.114
      61    1.172    0.122
      62    0.433    0.075
      63    0.205    0.062
      64    0.463    0.072
      65    1.818    0.144
      66    1.027    0.118
      67    1.898    0.116
      68    1.782    0.118
      69    1.821    0.131
      70    1.023    0.129
      71    0.604    0.065
      72    0.420    0.121
      73    0.808    0.099
      74    0.404    0.074
      75    0.516    0.106
      76    0.086    0.041
      77    0.272    0.053
      78    0.422    0.059
      79    0.102    0.029
      80    0.086    0.040
      81    0.005    0.012
      82    0.480    0.073
      83    0.001    0.006
      84    0.083    0.035
      85    0.497    0.076
      86    0.580    0.070
      87    0.047    0.034
      88    0.000    0.000
      89    0.757    0.105
      90    0.004    0.010
      91    0.057    0.042
      92    0.585    0.082
      93    0.662    0.102
      94    0.413    0.122
      95    0.255    0.056
      96    0.765    0.065
      97    0.397    0.061
      98    0.507    0.092
      99    1.020    0.093
     100    0.470    0.064
     101    0.351    0.068
     102    0.117    0.061
     103    1.827    0.178
     104    1.297    0.115
     105    0.365    0.076
     106    0.730    0.050
     107    1.561    0.163
     108    0.616    0.095
     109    0.000    0.000
     110    0.324    0.044
     111    0.214    0.057
     112    0.050    0.030
     113    0.217    0.139
     114    0.223    0.071
     115    0.493    0.091
     116    0.324    0.097
     117    0.052    0.049
     118    0.100    0.051
     119    0.041    0.032
     120    0.224    0.083
     121    0.090    0.051
     122    0.003    0.008
     123    0.303    0.062
     124    0.088    0.037
     125    0.219    0.062
     126    0.009    0.013
     127    0.196    0.090
     128    0.035    0.030
     129    0.293    0.081
     130    0.158    0.047
     131    0.091    0.046
     132    0.610    0.088
     133    0.064    0.056
     134    0.666    0.126
     135    0.346    0.107
     136    0.261    0.061
     137    0.061    0.059
     138    0.023    0.018
     139    0.468    0.090
     140    0.619    0.075
     141    0.244    0.111
     142    1.073    0.114
     143    1.073    0.093
     144    0.186    0.042
     145    1.132    0.141
     146    1.192    0.092
     147    0.657    0.065
     148    0.443    0.147
     149    1.072    0.131
     150    0.552    0.082
     151    0.091    0.053
     152    0.000    0.000
     153    0.550    0.106
     154    1.017    0.086
     155    0.421    0.107
     156    0.051    0.031
     157    1.048    0.116
     158    0.669    0.098
     159    0.154    0.048
     160    0.001    0.006
     161    0.565    0.114
     162    0.926    0.123
     163    0.508    0.085
     164    0.010    0.017
     165    0.940    0.143
     166    1.228    0.137
     167    0.790    0.160
     168    0.014    0.020
     169    0.871    0.100
     170    0.527    0.074
     171    0.093    0.056
     172    0.804    0.102
     173    1.008    0.053
     174    0.347    0.058
     175    0.013    0.020
     176    0.226    0.088
     177    0.174    0.050
     178    0.594    0.131
     179    1.320    0.112
     180    0.504    0.065
     181    1.545    0.098
     182    1.294    0.125
     183    1.252    0.110
     184    0.947    0.131
     185    0.588    0.086
     186    0.213    0.041
     187    0.796    0.131
     188    1.055    0.133
     189    1.050    0.122
     190    1.954    0.147
     191    1.024    0.174
     192    0.287    0.079
     193    1.031    0.126
     194    1.439    0.097
     195    0.383    0.080
     196    0.610    0.103
     197    0.409    0.080
     198    0.792    0.105
     199    0.430    0.104
     200    0.368    0.098
     201    0.705    0.133
     202    0.221    0.069
     203    0.109    0.069
     204    0.276    0.046
     205    1.116    0.099
     206    0.117    0.035
     207    0.039    0.024
     208    0.450    0.108
     209    0.687    0.095
     210    0.577    0.078
     211    0.057    0.034
     212    0.245    0.048
     213    1.024    0.076
     214    0.392    0.094
     215    0.392    0.081
     216    1.139    0.115
     217    0.497    0.071
     218    0.094    0.031
     219    0.627    0.097
     220    0.654    0.061
     221    0.835    0.093
     222    0.181    0.062
     223    1.502    0.131
     224    0.792    0.075
     225    1.663    0.106
     226    1.588    0.146
     227    0.834    0.148
     228    0.249    0.116
     229    0.339    0.092
     230    1.420    0.221
     231    0.520    0.070
     232    1.022    0.116
     233    0.335    0.106
     234    0.855    0.185
     235    1.943    0.093
     236    1.196    0.150
     237    0.019    0.029
     238    0.931    0.132
     239    1.108    0.160
     240    0.274    0.064
     241    0.300    0.066
     242    0.590    0.098
     243    0.276    0.063
     244    0.252    0.068
     245    0.746    0.095
     246    0.204    0.088
     247    0.084    0.042
     248    0.145    0.053
     249    0.611    0.098
     250    0.027    0.037
     251    0.001    0.006
     252    0.138    0.043
     253    0.296    0.097
     254    0.013    0.020
     255    0.098    0.053
     256    0.715    0.112
     257    0.638    0.080
     258    0.001    0.006
     259    0.018    0.023
     260    0.240    0.056
     261    0.386    0.090
     262    0.315    0.112
     263    0.104    0.036
     264    0.998    0.076
     265    0.264    0.073
     266    0.790    0.117
     267    1.073    0.118
     268    1.170    0.077
     269    1.200    0.113
     270    0.474    0.069
     271    1.775    0.099
     272    1.076    0.112
     273    0.455    0.052
     274    0.429    0.095
     275    0.994    0.083
     276    0.795    0.095
     277    0.631    0.094
     278    0.213    0.098
     279    0.075    0.039
     280    0.028    0.026
     281    1.005    0.257
     282    0.754    0.099
     283    0.179    0.061
     284    0.221    0.065
     285    0.649    0.113
     286    0.045    0.033
     287    0.010    0.016
     288    0.631    0.108
     289    0.013    0.022
     290    0.107    0.071
     291    0.074    0.048
     292    0.208    0.085
     293    0.085    0.053
     294    0.344    0.068
     295    0.060    0.034
     296    0.068    0.034
     297    0.046    0.032
     298    0.064    0.037
     299    0.083    0.051
     300    0.181    0.045
     301    0.488    0.081
     302    0.350    0.073
     303    0.888    0.102
     304    0.582    0.119
      27    0.672    0.240
      28    0.287    0.079
      29    1.777    0.144
      30    1.973    0.137
      31    0.929    0.143
      32    1.483    0.226
      33    1.260    0.118
      34    0.388    0.073
      35    0.673    0.136
      36    0.219    0.111
      37    0.577    0.107
      38    0.700    0.100
      39    0.823    0.105
      40    0.052    0.059
      41    0.380    0.091
      42    0.263    0.061
      43    0.313    0.060
      44    0.026    0.032
      45    0.394    0.087
      46    0.652    0.060
      47    0.116    0.057
      48    0.072    0.062
      49    0.603    0.062
      50    1.032    0.144
      51    0.090    0.063
      52    0.000    0.000
      53    0.784    0.114
      54    0.704    0.126
      55    0.000    0.000
      56    0.000    0.000
      57    0.280    0.067
      58    0.513    0.075
      59    0.000    0.000
      60    0.417    0.089
      61    1.049    0.066
      62    0.149    0.078
      63    0.011    0.018
      64    0.553    0.099
      65    1.644    0.185
      66    1.121    0.096
      67    0.701    0.154
      68    1.851    0.187
      69    1.676    0.091
      70    1.137    0.106
      71    0.550    0.067
      72    0.296    0.116
      73    0.408    0.072
      74    0.195    0.088
      75    0.365    0.058
      76    0.001    0.006
      77    0.155    0.045
      78    0.241    0.046
      79    0.230    0.047
      80    0.129    0.035
      81    0.003    0.009
      82    0.593    0.065
      83    0.042    0.027
      84    0.073    0.033
      85    0.515    0.076
      86    0.620    0.097
      87    0.134    0.061
      88    0.001    0.006
      89    0.766    0.117
      90    0.026    0.025
      91    0.191    0.098
      92    0.558    0.072
      93    0.570    0.097
      94    0.582    0.100
      95    0.139    0.045
      96    0.497    0.097
      97    0.443    0.099
      98    0.202    0.066
      99    0.880    0.136
     100    0.434    0.077
     101    0.243    0.075
     102    0.019    0.022
     103    1.196    0.142
     104    0.708    0.108
     105    0.315    0.056
     106    0.763    0.060
     107    1.701    0.097
     108    0.600    0.079
     109    0.000    0.000
     110    0.502    0.089
     111    0.345    0.078
     112    0.038    0.027
     113    0.277    0.086
     114    0.201    0.042
     115    0.475    0.112
     116    0.830    0.125
     117    0.095    0.036
     118    0.110    0.051
     119    0.076    0.034
     120    0.080    0.052
     121    0.039    0.041
     122    0.126    0.033
     123    0.023    0.028
     124    0.000    0.000
     125    0.414    0.096
     126    0.021    0.020
     127    0.001    0.006
     128    0.105    0.049
     129    0.350    0.060
     130    0.006    0.014
     131    0.000    0.000
     132    0.578    0.076
     133    0.053    0.020
     134    0.253    0.099
     135    0.494    0.056
     136    0.283    0.067
     137    0.098    0.060
     138    0.152    0.073
     139    0.621    0.104
     140    1.078    0.096
     141    0.297    0.089
     142    0.558    0.146
     143    1.442    0.075
     144    0.594    0.061
     145    0.954    0.139
     146    1.486    0.129
     147    0.630    0.088
     148    0.206    0.080
     149    0.824    0.110
     150    0.612    0.116
     151    0.190    0.050
     152    0.000    0.000
     153    0.436    0.087
     154    1.477    0.152
     155    0.507    0.054
     156    0.063    0.039
     157    1.200    0.151
     158    1.042    0.114
     159    0.267    0.050
     160    0.011    0.016
     161    1.338    0.122
     162    0.760    0.099
     163    0.448    0.064
     164    0.000    0.000
     165    0.680    0.097
     166    1.142    0.141
     167    0.604    0.130
     168    0.029    0.031
     169    0.869    0.094
     170    0.492    0.089
     171    0.108    0.077
     172    0.955    0.136
     173    1.077    0.107
     174    0.327    0.114
     175    0.002    0.007
     176    0.467    0.086
     177    0.236    0.057
     178    0.409    0.088
     179    1.465    0.096
     180    0.415    0.107
     181    1.616    0.073
     182    1.119    0.103
     183    1.675    0.205
     184    1.153    0.111
     185    0.660    0.092
     186    0.186    0.058
     187    0.636    0.078
     188    1.035    0.153
     189    1.227    0.128
     190    1.197    0.152
     191    0.656    0.108
     192    0.847    0.093
     193    1.119    0.103
     194    1.242    0.106
     195    1.140    0.112
     196    0.415    0.069
     197    0.159    0.085
     198    0.781    0.084
     199    0.568    0.173
     200    0.372    0.080
     201    0.504    0.170
     202    0.704    0.106
     203    0.271    0.080
     204    0.047    0.042
     205    0.823    0.117
     206    0.222    0.061
     207    0.000    0.000
     208    0.242    0.059
     209    0.752    0.089
     210    1.005    0.067
     211    0.079    0.035
     212    0.207    0.049
     213    0.962    0.097
     214    0.654    0.092
     215    0.166    0.051
     216    1.061    0.073
     217    0.363    0.048
     218    0.071    0.034
     219    0.434    0.061
     220    0.658    0.078
     221    0.822    0.099
     222    0.174    0.073
     223    1.549    0.080
     224    0.522    0.054
     225    2.194    0.146
     226    1.456    0.178
     227    0.174    0.068
     228    1.635    0.140
     229    0.237    0.122
     230    1.443    0.183
     231    0.321    0.042
     232    1.249    0.103
     233    1.159    0.087
     234    1.030    0.185
     235    1.197    0.111
     236    0.634    0.110
     237    0.337    0.057
     238    0.321    0.054
     239    0.794    0.108
     240    0.521    0.060
     241    0.026    0.022
     242    0.591    0.088
     243    0.193    0.089
     244    0.040    0.044
     245    0.138    0.047
     246    0.611    0.113
     247    0.114    0.085
     248    0.061    0.021
     249    0.257    0.066
     250    0.145    0.044
     251    0.106    0.055
     252    0.119    0.065
     253    0.674    0.083
     254    0.139    0.039
     255    0.400    0.090
     256    0.068    0.032
     257    0.800    0.088
     258    0.008    0.012
     259    0.177    0.064
     260    0.235    0.079
     261    0.578    0.115
     262    0.243    0.155
     263    0.004    0.014
     264    0.894    0.117
     265    0.095    0.058
     266    0.821    0.109
     267    0.855    0.123
     268    1.107    0.081
     269    1.049    0.131
     270    0.671    0.103
     271    1.526    0.086
     272    0.741    0.142
     273    0.501    0.075
     274    0.594    0.054
     275    1.151    0.144
     276    0.947    0.106
     277    0.277    0.076
     278    0.186    0.083
     279    0.121    0.037
     280    0.107    0.044
     281    0.598    0.210
     282    0.350    0.078
     283    0.167    0.043
     284    0.102    0.056
     285    0.515    0.118
     286    0.174    0.058
     287    0.073    0.041
     288    0.927    0.082
     289    0.074    0.048
     290    0.247    0.088
     291    0.189    0.084
     292    0.245    0.096
     293    0.058    0.052
     294    0.045    0.033
     295    0.002    0.007
     296    0.016    0.023
     297    0.048    0.042
     298    0.095    0.037
     299    0.030    0.023
     300    0.104    0.051
     301    0.202    0.069
     302    0.140    0.040
     303    0.912    0.051
     304    0.759    0.186
      27    1.772    0.192
      28    0.661    0.183
      29    0.759    0.185
      30    2.124    0.314
      31    0.676    0.214
      32    1.455    0.238
      33    0.142    0.055
      34    0.667    0.093
      35    0.612    0.128
      36    0.204    0.070
      37    0.773    0.104
      38    0.676    0.092
      39    0.644    0.080
      40    0.058    0.043
      41    0.332    0.063
      42    0.469    0.124
      43    0.153    0.035
      44    0.093    0.058
      45    0.291    0.077
      46    0.519    0.051
      47    0.222    0.048
      48    0.003    0.008
      49    0.793    0.086
      50    1.001    0.135
      51    0.069    0.064
      52    0.004    0.011
      53    0.686    0.091
      54    0.770    0.092
      55    0.022    0.037
      56    0.012    0.016
      57    0.338    0.051
      58    0.551    0.111
      59    0.022    0.018
      60    0.696    0.098
      61    1.217    0.116
      62    0.431    0.085
      63    0.172    0.080
      64    0.473    0.075
      65    1.850    0.127
      66    0.987    0.102
      67    1.919    0.095
      68    1.704    0.105
      69    1.857    0.097
      70    1.037    0.116
      71    0.610    0.077
      72    0.389    0.125
      73    0.786    0.098
      74    0.386    0.076
      75    0.558    0.077
      76    0.051    0.027
      77    0.291    0.059
      78    0.424    0.069
      79    0.100    0.032
      80    0.113    0.084
      81    0.005    0.012
      82    0.473    0.068
      83    0.001    0.006
      84    0.110    0.041
      85    0.468    0.050
      86    0.581    0.077
      87    0.074    0.044
      88    0.000    0.000
      89    0.811    0.112
      90    0.009    0.013
      91    0.056    0.034
      92    0.614    0.084
      93    0.624    0.089
      94    0.377    0.116
      95    0.238    0.062
      96    0.769    0.092
      97    0.388    0.054
      98    0.491    0.083
      99    0.984    0.085
     100    0.431    0.083
     101    0.389    0.049
     102    0.125    0.051
     103    1.923    0.151
     104    1.209    0.152
     105    0.348    0.059
     106    0.697    0.072
     107    1.571    0.114
     108    0.624    0.098
     109    0.002    0.009
     110    0.370    0.061
     111    0.233    0.062
     112    0.098    0.027
     113    0.311    0.115
     114    0.157    0.045
     115    0.581    0.074
     116    0.329    0.067
     117    0.067    0.045
     118    0.077    0.031
     119    0.037    0.028
     120    0.237    0.078
     121    0.141    0.057
     122    0.010    0.016
     123    0.330    0.063
     124    0.067    0.042
     125    0.273    0.082
     126    0.020    0.026
     127    0.127    0.094
     128    0.056    0.029
     129    0.343    0.066
     130    0.128    0.053
     131    0.058    0.053
     132    0.632    0.082
     133    0.062    0.041
     134    0.642    0.094
     135    0.345    0.072
     136    0.263    0.065
     137    0.087    0.035
     138    0.038    0.023
     139    0.585    0.152
     140    0.605    0.060
     141    0.212    0.113
     142    1.054    0.115
     143    1.158    0.096
     144    0.182    0.049
     145    1.040    0.095
     146    1.153    0.083
     147    0.771    0.092
     148    0.514    0.093
     149    0.935    0.129
     150    0.535    0.086
     151    0.110    0.048
     152    0.002    0.007
     153    0.640    0.088
     154    1.000    0.106
     155    0.401    0.080
     156    0.050    0.032
     157    1.063    0.092
     158    0.702    0.097
     159    0.134    0.037
     160    0.000    0.000
     161    0.574    0.096
     162    0.970    0.089
     163    0.563    0.073
     164    0.013    0.018
     165    0.831    0.114
     166    1.284    0.080
     167    0.878    0.176
     168    0.010    0.016
     169    0.811    0.105
     170    0.598    0.062
     171    0.116    0.045
     172    0.750    0.125
     173    1.051    0.108
     174    0.365    0.085
     175    0.019    0.024
     176    0.182    0.082
     177    0.145    0.053
     178    0.570    0.121
     179    1.342    0.114
     180    0.493    0.066
     181    1.540    0.098
     182    1.387    0.066
     183    1.306    0.132
     184    0.925    0.131
     185    0.527    0.087
     186    0.199    0.065
     187    0.736    0.095
     188    1.034    0.201
     189    1.100    0.149
     190    1.821    0.164
     191    1.267    0.110
     192    0.270    0.071
     193    1.090    0.090
     194    1.492    0.082
     195    0.415    0.092
     196    0.592    0.106
     197    0.384    0.074
     198    0.813    0.076
     199    0.554    0.114
     200    0.394    0.077
     201    0.646    0.119
     202    0.237    0.067
     203    0.163    0.071
     204    0.274    0.068
     205    1.114    0.094
     206    0.112    0.038
     207    0.036    0.029
     208    0.549    0.177
     209    0.746    0.084
     210    0.568    0.070
     211    0.043    0.032
     212    0.242    0.046
     213    0.970    0.107
     214    0.444    0.085
     215    0.324    0.080
     216    1.064    0.089
     217    0.471    0.071
     218    0.080    0.038
     219    0.681    0.107
     220    0.651    0.082
     221    0.794    0.119
     222    0.204    0.105
     223    1.548    0.106
     224    0.885    0.084
     225    1.427    0.187
     226    1.786    0.176
     227    0.914    0.154
     228    0.337    0.128
     229    0.372    0.096
     230    1.485    0.149
     231    0.443    0.087
     232    1.005    0.113
     233    0.340    0.087
     234    0.911    0.147
     235    1.971    0.129
     236    1.241    0.172
     237    0.044    0.037
     238    0.932    0.135
     239    1.064    0.106
     240    0.184    0.076
     241    0.312    0.066
     242    0.686    0.114
     243    0.243    0.061
     244    0.330    0.101
     245    0.638    0.104
     246    0.211    0.081
     247    0.072    0.045
     248    0.165    0.061
     249    0.698    0.129
     250    0.012    0.022
     251    0.000    0.000
     252    0.138    0.083
     253    0.248    0.116
     254    0.006    0.015
     255    0.138    0.065
     256    0.682    0.120
     257    0.656    0.094
     258    0.000    0.000
     259    0.016    0.026
     260    0.214    0.084
     261    0.399    0.088
     262    0.418    0.074
     263    0.090    0.046
     264    0.961    0.085
     265    0.252    0.046
     266    0.806    0.114
     267    1.071    0.117
     268    1.159    0.098
     269    1.252    0.116
     270    0.488    0.098
     271    1.556    0.175
     272    1.061    0.131
     273    0.492    0.058
     274    0.522    0.101
     275    1.047    0.154
     276    0.819    0.099
     277    0.723    0.070
     278    0.295    0.138
     279    0.114    0.064
     280    0.064    0.052
     281    1.278    0.127
     282    0.731    0.158
     283    0.147    0.058
     284    0.219    0.040
     285    0.515    0.081
     286    0.067    0.038
     287    0.009    0.021
     288    0.660    0.121
     289    0.006    0.014
     290    0.114    0.067
     291    0.087    0.066
     292    0.219    0.077
     293    0.120    0.064
     294    0.303    0.066
     295    0.061    0.052
     296    0.060    0.041
     297    0.052    0.028
     298    0.064    0.030
     299    0.053    0.045
     300    0.178    0.037
     301    0.516    0.072
     302    0.289    0.066
     303    0.880    0.102
     304    0.500    0.102
      27    0.608    0.111
      28    0.275    0.115
      29    1.911    0.122
      30    1.845    0.180
      31    0.973    0.149
      32    1.696    0.194
      33    1.241    0.158
      34    0.441    0.093
      35    0.802    0.178
      36    0.259    0.105
      37    0.495    0.148
      38    0.701    0.105
      39    0.773    0.127
      40    0.031    0.030
      41    0.304    0.064
      42    0.298    0.083
      43    0.403    0.064
      44    0.020    0.030
      45    0.248    0.061
      46    0.613    0.089
      47    0.101    0.047
      48    0.020    0.020
      49    0.592    0.067
      50    1.021    0.095
      51    0.084    0.061
      52    0.000    0.000
      53    0.768    0.105
      54    0.733    0.139
      55    0.002    0.008
      56    0.000    0.000
      57    0.328    0.055
      58    0.569    0.105
      59    0.001    0.006
      60    0.432    0.074
      61    1.017    0.090
      62    0.196    0.053
      63    0.003    0.009
      64    0.481    0.110
      65    1.575    0.091
      66    1.122    0.105
      67    0.873    0.155
      68    1.712    0.221
      69    1.676    0.107
      70    0.964    0.166
      71    0.571    0.072
      72    0.271    0.105
      73    0.433    0.108
      74    0.219    0.080
      75    0.292    0.085
      76    0.003    0.008
      77    0.214    0.096
      78    0.285    0.043
      79    0.203    0.057
      80    0.092    0.049
      81    0.005    0.012
      82    0.596    0.068
      83    0.053    0.032
      84    0.081    0.042
      85    0.516    0.069
      86    0.511    0.082
      87    0.113    0.054
      88    0.000    0.000
      89    0.787    0.069
      90    0.016    0.023
      91    0.076    0.054
      92    0.562    0.077
      93    0.425    0.081
      94    0.502    0.104
      95    0.097    0.047
      96    0.397    0.085
      97    0.615    0.099
      98    0.221    0.079
      99    0.717    0.152
     100    0.394    0.062
     101    0.423    0.095
     102    0.019    0.017
     103    1.167    0.110
     104    0.764    0.112
     105    0.309    0.058
     106    0.759    0.086
[truncated: 7,106,023 more chars]
