# Supplementary material for: Structural basis of dimerization of chemokine receptors CCR5 and CXCR4
Source: Nat Commun. 2023 Oct 13;14:6439. doi: 10.1038/s41467-023-42082-z (PMC10575954; doi:10.1038/s41467-023-42082-z)
Supplement: Supplementary file 6 — Source Data [file 41467_2023_42082_MOESM6_ESM.zip › Supplementary Figure 8/Panel A/Surface_Area_Protomer1.dat]

      27    0.395    0.130
      28    0.247    0.066
      29    0.333    0.099
      30    1.373    0.166
      31    0.349    0.123
      32    1.600    0.194
      33    0.293    0.075
      34    0.832    0.114
      35    1.108    0.085
      36    1.555    0.098
      37    0.201    0.062
      38    0.350    0.091
      39    1.225    0.101
      40    0.693    0.095
      41    0.095    0.051
      42    0.329    0.087
      43    0.801    0.074
      44    0.489    0.106
      45    0.175    0.056
      46    0.503    0.077
      47    0.988    0.101
      48    0.042    0.048
      49    0.547    0.097
      50    1.051    0.118
      51    0.556    0.079
      52    0.000    0.000
      53    0.721    0.153
      54    1.076    0.084
      55    0.089    0.043
      56    0.000    0.000
      57    0.230    0.062
      58    0.833    0.127
      59    0.001    0.006
      60    0.496    0.103
      61    1.210    0.123
      62    0.373    0.076
      63    0.027    0.035
      64    0.265    0.073
      65    1.899    0.148
      66    0.632    0.152
      67    1.392    0.095
      68    2.186    0.137
      69    1.353    0.206
      70    0.722    0.102
      71    0.608    0.077
      72    0.266    0.106
      73    0.390    0.099
      74    0.282    0.083
      75    0.637    0.120
      76    0.011    0.017
      77    0.346    0.092
      78    0.392    0.082
      79    0.249    0.049
      80    0.275    0.079
      81    0.002    0.007
      82    0.760    0.059
      83    0.043    0.037
      84    0.100    0.055
      85    0.418    0.114
      86    0.664    0.076
      87    0.063    0.054
      88    0.000    0.000
      89    0.726    0.127
      90    0.023    0.021
      91    0.022    0.025
      92    0.599    0.081
      93    0.590    0.118
      94    0.461    0.090
      95    0.221    0.040
      96    0.626    0.077
      97    0.285    0.083
      98    0.125    0.041
      99    1.082    0.146
     100    0.642    0.125
     101    0.357    0.116
     102    0.066    0.059
     103    1.836    0.163
     104    0.960    0.154
     105    0.447    0.060
     106    0.779    0.096
     107    1.506    0.143
     108    0.584    0.121
     109    0.012    0.017
     110    0.351    0.071
     111    0.329    0.049
     112    0.092    0.035
     113    0.152    0.078
     114    0.152    0.060
     115    0.356    0.050
     116    0.342    0.096
     117    0.019    0.029
     118    0.001    0.006
     119    0.024    0.031
     120    0.092    0.065
     121    0.015    0.020
     122    0.004    0.010
     123    0.156    0.070
     124    0.001    0.006
     125    0.625    0.106
     126    0.005    0.014
     127    0.123    0.040
     128    0.088    0.035
     129    0.162    0.076
     130    0.208    0.061
     131    0.058    0.046
     132    0.735    0.103
     133    0.000    0.000
     134    0.206    0.084
     135    0.558    0.093
     136    0.378    0.077
     137    0.094    0.075
     138    0.041    0.035
     139    0.475    0.144
     140    0.672    0.113
     141    0.211    0.080
     142    0.883    0.145
     143    1.161    0.089
     144    0.172    0.045
     145    1.050    0.187
     146    1.352    0.119
     147    0.618    0.089
     148    0.269    0.067
     149    1.081    0.097
     150    0.602    0.095
     151    0.162    0.081
     152    0.023    0.026
     153    0.791    0.074
     154    1.017    0.107
     155    0.365    0.077
     156    0.195    0.096
     157    1.118    0.135
     158    0.776    0.098
     159    0.251    0.072
     160    0.014    0.021
     161    0.676    0.160
     162    0.647    0.091
     163    0.437    0.075
     164    0.000    0.000
     165    0.592    0.069
     166    1.095    0.088
     167    0.466    0.111
     168    0.002    0.007
     169    0.866    0.106
     170    0.421    0.052
     171    0.000    0.000
     172    0.811    0.166
     173    1.051    0.074
     174    0.606    0.104
     175    0.011    0.019
     176    0.461    0.088
     177    0.505    0.122
     178    0.276    0.081
     179    1.636    0.141
     180    0.303    0.079
     181    1.370    0.175
     182    1.133    0.172
     183    1.559    0.124
     184    0.755    0.100
     185    0.243    0.076
     186    0.123    0.051
     187    0.306    0.075
     188    0.357    0.106
     189    0.907    0.140
     190    0.917    0.194
     191    0.766    0.155
     192    0.928    0.117
     193    1.344    0.099
     194    1.300    0.092
     195    0.324    0.066
     196    0.088    0.048
     197    0.558    0.092
     198    0.744    0.116
     199    0.054    0.052
     200    0.160    0.075
     201    1.068    0.171
     202    0.559    0.094
     203    0.160    0.076
     204    0.179    0.059
     205    0.570    0.137
     206    0.100    0.072
     207    0.024    0.020
     208    0.423    0.126
     209    0.706    0.121
     210    0.681    0.216
     211    0.023    0.029
     212    0.213    0.054
     213    1.009    0.090
     214    0.504    0.165
     215    0.105    0.041
     216    1.123    0.114
     217    0.490    0.075
     218    0.099    0.047
     219    0.855    0.279
     220    0.608    0.055
     221    0.840    0.116
     222    0.257    0.081
     223    1.493    0.074
     224    0.887    0.084
     225    1.263    0.349
     226    1.711    0.123
     227    0.815    0.136
     228    0.837    0.188
     229    0.317    0.089
     230    1.328    0.158
     231    0.417    0.060
     232    1.216    0.096
     233    1.361    0.124
     234    0.205    0.044
     235    1.638    0.092
     236    1.055    0.091
     237    0.218    0.073
     238    0.563    0.088
     239    1.127    0.110
     240    0.553    0.081
     241    0.118    0.058
     242    0.628    0.100
     243    0.962    0.092
     244    0.297    0.079
     245    0.154    0.080
     246    1.261    0.080
     247    0.322    0.052
     248    0.072    0.037
     249    0.493    0.121
     250    0.592    0.085
     251    0.190    0.063
     252    0.055    0.047
     253    0.914    0.148
     254    0.473    0.057
     255    0.050    0.038
     256    0.346    0.272
     257    0.796    0.077
     258    0.003    0.008
     259    0.101    0.052
     260    0.187    0.061
     261    0.528    0.113
     262    0.162    0.082
     263    0.077    0.055
     264    0.961    0.103
     265    0.111    0.037
     266    0.390    0.078
     267    0.837    0.139
     268    1.145    0.089
     269    1.174    0.085
     270    0.530    0.118
     271    1.609    0.099
     272    1.114    0.133
     273    0.442    0.071
     274    0.335    0.072
     275    1.466    0.144
     276    0.817    0.124
     277    0.234    0.063
     278    0.239    0.068
     279    0.938    0.087
     280    0.135    0.051
     281    0.445    0.061
     282    0.435    0.106
     283    1.153    0.113
     284    0.167    0.056
     285    0.268    0.067
     286    0.726    0.080
     287    0.133    0.035
     288    0.216    0.069
     289    0.071    0.061
     290    0.697    0.140
     291    0.040    0.033
     292    0.051    0.068
     293    0.814    0.098
     294    0.112    0.040
     295    0.006    0.012
     296    0.163    0.074
     297    0.262    0.095
     298    0.094    0.048
     299    0.143    0.097
     300    1.233    0.103
     301    0.553    0.094
     302    0.429    0.157
     303    0.933    0.082
     304    1.536    0.169
      27    0.468    0.148
      28    0.260    0.071
      29    0.318    0.076
      30    1.286    0.180
      31    0.334    0.122
      32    1.561    0.144
      33    0.295    0.086
      34    0.871    0.075
      35    1.112    0.077
      36    1.550    0.078
      37    0.162    0.064
      38    0.396    0.090
      39    1.226    0.111
      40    0.764    0.111
      41    0.114    0.044
      42    0.372    0.068
      43    0.757    0.054
      44    0.551    0.067
      45    0.162    0.056
      46    0.651    0.053
      47    0.932    0.111
      48    0.051    0.043
      49    0.605    0.116
      50    1.083    0.113
      51    0.510    0.087
      52    0.000    0.000
      53    0.488    0.111
      54    0.914    0.124
      55    0.052    0.027
      56    0.000    0.000
      57    0.222    0.056
      58    0.838    0.086
      59    0.000    0.000
      60    0.516    0.066
      61    1.207    0.096
      62    0.364    0.090
      63    0.008    0.017
      64    0.280    0.053
      65    1.832    0.124
      66    0.566    0.111
      67    1.398    0.112
      68    2.215    0.110
      69    1.407    0.115
      70    0.715    0.109
      71    0.588    0.069
      72    0.289    0.097
      73    0.443    0.105
      74    0.279    0.070
      75    0.629    0.095
      76    0.014    0.014
      77    0.459    0.101
      78    0.413    0.053
      79    0.258    0.048
      80    0.340    0.058
      81    0.004    0.010
      82    0.697    0.088
      83    0.027    0.026
      84    0.131    0.067
      85    0.330    0.075
      86    0.582    0.106
      87    0.061    0.040
      88    0.000    0.000
      89    0.613    0.087
      90    0.020    0.028
      91    0.031    0.033
      92    0.563    0.078
      93    0.592    0.123
      94    0.482    0.122
      95    0.204    0.046
      96    0.554    0.093
      97    0.246    0.071
      98    0.153    0.051
      99    1.203    0.118
     100    0.634    0.075
     101    0.361    0.073
     102    0.035    0.040
     103    1.847    0.176
     104    0.980    0.112
     105    0.440    0.066
     106    0.771    0.093
     107    1.445    0.099
     108    0.466    0.100
     109    0.000    0.000
     110    0.372    0.060
     111    0.265    0.051
     112    0.070    0.033
     113    0.301    0.102
     114    0.144    0.042
     115    0.357    0.076
     116    0.375    0.123
     117    0.128    0.079
     118    0.000    0.000
     119    0.011    0.021
     120    0.078    0.040
     121    0.090    0.058
     122    0.006    0.012
     123    0.209    0.104
     124    0.010    0.016
     125    0.606    0.148
     126    0.004    0.011
     127    0.164    0.064
     128    0.100    0.052
     129    0.464    0.130
     130    0.219    0.061
     131    0.072    0.036
     132    0.638    0.101
     133    0.000    0.000
     134    0.276    0.100
     135    0.550    0.095
     136    0.377    0.106
     137    0.088    0.054
     138    0.036    0.042
     139    0.266    0.106
     140    0.645    0.092
     141    0.279    0.085
     142    0.913    0.081
     143    1.190    0.127
     144    0.180    0.052
     145    0.991    0.127
     146    1.273    0.118
     147    0.665    0.085
     148    0.243    0.064
     149    1.012    0.107
     150    0.628    0.080
     151    0.118    0.051
     152    0.013    0.020
     153    0.651    0.097
     154    0.969    0.073
     155    0.350    0.080
     156    0.095    0.043
     157    1.041    0.075
     158    0.827    0.106
     159    0.247    0.062
     160    0.007    0.016
     161    0.635    0.082
     162    0.745    0.131
     163    0.470    0.049
     164    0.003    0.012
     165    0.618    0.099
     166    1.142    0.072
     167    0.547    0.141
     168    0.005    0.014
     169    0.868    0.073
     170    0.411    0.076
     171    0.048    0.057
     172    0.771    0.131
     173    1.028    0.108
     174    0.757    0.165
     175    0.004    0.010
     176    0.407    0.104
     177    0.535    0.143
     178    0.183    0.078
     179    1.629    0.073
     180    0.310    0.080
     181    1.430    0.141
     182    1.220    0.162
     183    1.527    0.122
     184    0.581    0.199
     185    0.246    0.072
     186    0.060    0.031
     187    0.290    0.076
     188    0.655    0.142
     189    0.814    0.101
     190    0.916    0.157
     191    1.034    0.217
     192    0.458    0.324
     193    1.320    0.111
     194    1.357    0.100
     195    0.298    0.060
     196    0.075    0.070
     197    0.443    0.089
     198    0.645    0.074
     199    0.207    0.160
     200    0.132    0.070
     201    1.106    0.161
     202    0.627    0.103
     203    0.157    0.071
     204    0.305    0.060
     205    0.773    0.093
     206    0.179    0.083
     207    0.002    0.008
     208    0.551    0.087
     209    0.772    0.073
     210    0.583    0.150
     211    0.000    0.000
     212    0.213    0.062
     213    0.959    0.088
     214    0.371    0.075
     215    0.132    0.053
     216    1.060    0.091
     217    0.516    0.055
     218    0.085    0.040
     219    0.849    0.187
     220    0.615    0.070
     221    0.802    0.114
     222    0.290    0.071
     223    1.528    0.092
     224    0.908    0.063
     225    0.988    0.132
     226    1.686    0.078
     227    0.869    0.089
     228    0.790    0.086
     229    0.335    0.086
     230    1.338    0.243
     231    0.434    0.081
     232    1.251    0.117
     233    1.388    0.100
     234    0.210    0.053
     235    1.628    0.094
     236    1.060    0.083
     237    0.228    0.081
     238    0.549    0.085
     239    1.000    0.090
     240    0.618    0.093
     241    0.134    0.040
     242    0.519    0.080
     243    0.938    0.115
     244    0.446    0.119
     245    0.146    0.050
     246    1.172    0.123
     247    0.311    0.059
     248    0.153    0.083
     249    0.469    0.146
     250    0.601    0.081
     251    0.236    0.075
     252    0.025    0.023
     253    0.959    0.152
     254    0.498    0.074
     255    0.022    0.029
     256    0.232    0.073
     257    0.830    0.069
     258    0.004    0.010
     259    0.121    0.049
     260    0.195    0.059
     261    0.560    0.073
     262    0.173    0.082
     263    0.044    0.033
     264    0.947    0.089
     265    0.158    0.062
     266    0.399    0.082
     267    0.766    0.158
     268    1.096    0.067
     269    1.213    0.135
     270    0.416    0.068
     271    1.600    0.116
     272    1.098    0.076
     273    0.487    0.067
     274    0.368    0.066
     275    1.512    0.108
     276    0.732    0.128
     277    0.241    0.045
     278    0.192    0.062
     279    0.941    0.084
     280    0.142    0.051
     281    0.560    0.163
     282    0.422    0.061
     283    1.165    0.130
     284    0.123    0.052
     285    0.266    0.066
     286    0.657    0.083
     287    0.145    0.034
     288    0.289    0.056
     289    0.054    0.036
     290    0.682    0.120
     291    0.035    0.031
     292    0.048    0.028
     293    0.770    0.090
     294    0.170    0.060
     295    0.003    0.008
     296    0.135    0.071
     297    0.274    0.081
     298    0.135    0.047
     299    0.227    0.074
     300    1.277    0.113
     301    0.607    0.097
     302    0.395    0.079
     303    0.923    0.049
     304    1.587    0.166
      27    0.604    0.143
      28    0.215    0.099
      29    0.249    0.086
      30    1.434    0.156
      31    0.390    0.120
      32    1.639    0.112
      33    0.242    0.086
      34    0.847    0.099
      35    1.097    0.087
      36    1.571    0.092
      37    0.240    0.071
      38    0.413    0.089
      39    1.240    0.083
      40    0.747    0.104
      41    0.137    0.053
      42    0.339    0.076
      43    0.833    0.076
      44    0.491    0.099
      45    0.156    0.047
      46    0.659    0.095
      47    0.932    0.093
      48    0.028    0.035
      49    0.714    0.100
      50    1.186    0.118
      51    0.455    0.071
      52    0.000    0.000
      53    0.531    0.098
      54    0.903    0.088
      55    0.043    0.041
      56    0.000    0.000
      57    0.254    0.051
      58    0.911    0.084
      59    0.000    0.000
      60    0.461    0.073
      61    1.205    0.106
      62    0.387    0.102
      63    0.027    0.038
      64    0.275    0.066
      65    1.781    0.084
      66    0.651    0.185
      67    1.388    0.103
      68    2.126    0.095
      69    1.438    0.171
      70    0.697    0.099
      71    0.586    0.050
      72    0.287    0.101
      73    0.498    0.098
      74    0.292    0.044
      75    0.704    0.072
      76    0.013    0.018
      77    0.612    0.143
      78    0.403    0.081
      79    0.242    0.043
      80    0.388    0.063
      81    0.012    0.019
      82    0.616    0.075
      83    0.010    0.016
      84    0.215    0.056
      85    0.423    0.088
      86    0.571    0.088
      87    0.097    0.045
      88    0.000    0.000
      89    0.673    0.112
      90    0.007    0.012
      91    0.014    0.020
      92    0.569    0.084
      93    0.503    0.097
      94    0.511    0.104
      95    0.233    0.052
      96    0.530    0.064
      97    0.220    0.063
      98    0.144    0.053
      99    1.245    0.093
     100    0.661    0.107
     101    0.420    0.072
     102    0.059    0.046
     103    1.851    0.164
     104    0.995    0.126
     105    0.417    0.051
     106    0.799    0.136
     107    1.454    0.113
     108    0.528    0.093
     109    0.000    0.000
     110    0.410    0.079
     111    0.267    0.101
     112    0.060    0.039
     113    0.225    0.082
     114    0.167    0.049
     115    0.416    0.065
     116    0.317    0.086
     117    0.118    0.047
     118    0.009    0.021
     119    0.014    0.016
     120    0.093    0.046
     121    0.104    0.055
     122    0.000    0.000
     123    0.328    0.086
     124    0.040    0.033
     125    0.759    0.126
     126    0.004    0.011
     127    0.284    0.039
     128    0.104    0.062
     129    0.532    0.092
     130    0.233    0.066
     131    0.067    0.020
     132    0.630    0.097
     133    0.000    0.000
     134    0.370    0.092
     135    0.478    0.104
     136    0.350    0.068
     137    0.110    0.066
     138    0.061    0.045
     139    0.271    0.096
     140    0.657    0.104
     141    0.330    0.080
     142    0.915    0.109
     143    1.137    0.143
     144    0.191    0.074
     145    1.000    0.147
     146    1.269    0.108
     147    0.683    0.066
     148    0.290    0.098
     149    1.017    0.124
     150    0.621    0.073
     151    0.099    0.040
     152    0.014    0.017
     153    0.624    0.060
     154    1.045    0.079
     155    0.315    0.042
     156    0.090    0.044
     157    1.168    0.143
     158    0.772    0.081
     159    0.305    0.058
     160    0.004    0.013
     161    0.627    0.085
     162    0.787    0.087
     163    0.444    0.072
     164    0.005    0.011
     165    0.626    0.097
     166    1.173    0.098
     167    0.612    0.126
     168    0.005    0.011
     169    0.907    0.110
     170    0.454    0.065
     171    0.062    0.044
     172    0.733    0.098
     173    1.099    0.055
     174    0.472    0.090
     175    0.000    0.000
     176    0.357    0.101
     177    0.491    0.103
     178    0.190    0.106
     179    1.618    0.075
     180    0.344    0.063
     181    1.463    0.185
     182    1.269    0.182
     183    1.467    0.119
     184    0.599    0.222
     185    0.235    0.051
     186    0.065    0.043
     187    0.262    0.076
     188    0.755    0.173
     189    0.812    0.117
     190    0.863    0.145
     191    1.138    0.166
     192    0.077    0.050
     193    1.137    0.090
     194    1.493    0.109
     195    0.352    0.070
     196    0.061    0.052
     197    0.418    0.077
     198    0.687    0.082
     199    0.217    0.078
     200    0.108    0.070
     201    0.938    0.146
     202    0.619    0.115
     203    0.163    0.072
     204    0.269    0.064
     205    0.908    0.116
     206    0.190    0.092
     207    0.004    0.011
     208    0.292    0.080
     209    0.732    0.099
     210    0.611    0.095
     211    0.023    0.024
     212    0.276    0.060
     213    1.032    0.084
     214    0.408    0.080
     215    0.189    0.068
     216    1.114    0.088
     217    0.537    0.055
     218    0.099    0.041
     219    0.774    0.159
     220    0.667    0.092
     221    0.766    0.111
     222    0.248    0.076
     223    1.526    0.132
     224    0.919    0.076
     225    1.045    0.135
     226    1.735    0.105
     227    0.942    0.114
     228    0.783    0.117
     229    0.256    0.066
     230    1.470    0.170
     231    0.385    0.071
     232    1.232    0.116
     233    1.353    0.127
     234    0.206    0.047
     235    1.640    0.067
     236    1.043    0.097
     237    0.228    0.076
     238    0.603    0.092
     239    1.099    0.099
     240    0.700    0.101
     241    0.190    0.049
     242    0.635    0.112
     243    1.009    0.107
     244    0.586    0.132
     245    0.290    0.079
     246    1.159    0.087
     247    0.318    0.083
     248    0.238    0.065
     249    0.996    0.115
     250    0.653    0.081
     251    0.209    0.069
     252    0.073    0.040
     253    0.790    0.068
     254    0.470    0.069
     255    0.041    0.038
     256    0.393    0.155
     257    0.903    0.107
     258    0.000    0.000
     259    0.090    0.043
     260    0.199    0.077
     261    0.633    0.063
     262    0.214    0.068
     263    0.035    0.024
     264    0.919    0.090
     265    0.180    0.060
     266    0.453    0.077
     267    0.907    0.125
     268    1.121    0.077
     269    1.151    0.096
     270    0.354    0.075
     271    1.565    0.100
     272    1.116    0.075
     273    0.463    0.060
     274    0.350    0.063
     275    1.519    0.127
     276    0.672    0.088
     277    0.271    0.058
     278    0.202    0.072
     279    0.911    0.089
     280    0.118    0.043
     281    0.512    0.108
     282    0.431    0.080
     283    1.168    0.113
     284    0.156    0.058
     285    0.283    0.046
     286    0.610    0.082
     287    0.120    0.035
     288    0.295    0.073
     289    0.065    0.038
     290    0.644    0.094
     291    0.041    0.035
     292    0.041    0.044
     293    0.775    0.092
     294    0.332    0.082
     295    0.003    0.013
     296    0.125    0.052
     297    0.335    0.091
     298    0.157    0.043
     299    0.299    0.110
     300    1.266    0.103
     301    0.815    0.141
     302    0.361    0.122
     303    0.918    0.095
     304    1.571    0.098
      27    0.389    0.108
      28    0.159    0.065
      29    0.224    0.099
      30    1.462    0.176
      31    0.642    0.160
      32    1.624    0.185
      33    0.210    0.076
      34    0.820    0.099
      35    1.118    0.065
      36    1.617    0.114
      37    0.312    0.113
      38    0.442    0.081
      39    1.280    0.077
      40    0.851    0.097
      41    0.136    0.036
      42    0.304    0.065
      43    0.743    0.104
      44    0.469    0.072
      45    0.191    0.064
      46    0.632    0.092
      47    0.908    0.068
      48    0.021    0.035
      49    0.667    0.071
      50    1.153    0.099
      51    0.492    0.115
      52    0.000    0.000
      53    0.499    0.094
      54    0.949    0.117
      55    0.068    0.032
      56    0.006    0.013
      57    0.236    0.053
      58    0.910    0.091
      59    0.021    0.020
      60    0.449    0.089
      61    1.232    0.078
      62    0.489    0.122
      63    0.055    0.047
      64    0.287    0.043
      65    1.844    0.160
      66    0.629    0.104
      67    1.605    0.172
      68    2.089    0.088
      69    1.358    0.140
      70    0.750    0.128
      71    0.607    0.078
      72    0.321    0.069
      73    0.439    0.091
      74    0.322    0.058
      75    0.640    0.088
      76    0.019    0.026
      77    0.471    0.096
      78    0.412    0.065
      79    0.264    0.056
      80    0.350    0.040
      81    0.003    0.010
      82    0.582    0.053
      83    0.030    0.021
      84    0.083    0.046
      85    0.408    0.060
      86    0.583    0.075
      87    0.060    0.035
      88    0.000    0.000
      89    0.583    0.073
      90    0.010    0.017
      91    0.025    0.034
      92    0.564    0.059
      93    0.425    0.081
      94    0.597    0.091
      95    0.231    0.051
      96    0.545    0.053
      97    0.253    0.079
      98    0.146    0.058
      99    1.248    0.084
     100    0.452    0.087
     101    0.386    0.095
     102    0.104    0.063
     103    1.853    0.152
     104    0.901    0.132
     105    0.367    0.082
     106    0.916    0.103
     107    1.440    0.118
     108    0.587    0.077
     109    0.000    0.000
     110    0.411    0.090
     111    0.139    0.049
     112    0.017    0.026
     113    0.218    0.061
     114    0.186    0.067
     115    0.478    0.095
     116    0.411    0.103
     117    0.078    0.040
     118    0.028    0.038
     119    0.010    0.021
     120    0.108    0.051
     121    0.066    0.050
     122    0.003    0.008
     123    0.263    0.055
     124    0.033    0.028
     125    0.605    0.111
     126    0.007    0.013
     127    0.176    0.060
     128    0.041    0.026
     129    0.447    0.100
     130    0.267    0.089
     131    0.029    0.028
     132    0.636    0.099
     133    0.000    0.000
     134    0.438    0.081
     135    0.524    0.071
     136    0.449    0.099
     137    0.120    0.045
     138    0.060    0.028
     139    0.496    0.119
     140    0.634    0.104
     141    0.348    0.107
     142    0.971    0.113
     143    1.172    0.119
     144    0.202    0.054
     145    1.147    0.121
     146    1.237    0.111
     147    0.702    0.106
     148    0.312    0.087
     149    0.981    0.123
     150    0.585    0.069
     151    0.160    0.051
     152    0.008    0.018
     153    0.593    0.066
     154    0.999    0.089
     155    0.293    0.059
     156    0.093    0.039
     157    1.109    0.131
     158    0.797    0.075
     159    0.234    0.067
     160    0.000    0.000
     161    0.745    0.193
     162    0.791    0.091
     163    0.459    0.070
     164    0.000    0.000
     165    0.708    0.091
     166    1.286    0.074
     167    0.699    0.128
     168    0.000    0.000
     169    0.894    0.115
     170    0.463    0.070
     171    0.051    0.049
     172    0.642    0.101
     173    1.073    0.077
     174    0.452    0.072
     175    0.001    0.006
     176    0.321    0.086
     177    0.445    0.084
     178    0.402    0.113
     179    1.656    0.117
     180    0.447    0.113
     181    1.595    0.102
     182    1.407    0.108
     183    1.456    0.107
     184    0.753    0.199
     185    0.522    0.192
     186    0.032    0.025
     187    0.318    0.107
     188    0.691    0.196
     189    0.982    0.094
     190    0.798    0.177
     191    1.003    0.085
     192    0.083    0.060
     193    1.122    0.131
     194    1.504    0.088
     195    0.355    0.083
     196    0.128    0.107
     197    0.380    0.098
     198    0.727    0.072
     199    0.219    0.087
     200    0.141    0.068
     201    0.906    0.121
     202    0.400    0.110
     203    0.187    0.085
     204    0.247    0.060
     205    0.923    0.114
     206    0.109    0.059
     207    0.012    0.019
     208    0.369    0.099
     209    0.820    0.096
     210    0.435    0.111
     211    0.017    0.027
     212    0.229    0.046
     213    0.988    0.111
     214    0.293    0.089
     215    0.126    0.047
     216    1.021    0.082
     217    0.564    0.061
     218    0.083    0.041
     219    0.929    0.135
     220    0.629    0.092
     221    0.781    0.102
     222    0.254    0.064
     223    1.546    0.102
     224    0.784    0.086
     225    1.512    0.112
     226    1.679    0.121
     227    0.996    0.155
     228    0.530    0.143
     229    0.320    0.087
     230    1.410    0.231
     231    0.403    0.083
     232    1.234    0.107
     233    1.299    0.087
     234    0.217    0.063
     235    1.611    0.076
     236    1.098    0.084
     237    0.179    0.049
     238    0.523    0.085
     239    1.112    0.083
     240    0.743    0.096
     241    0.134    0.068
     242    0.521    0.075
     243    0.925    0.086
     244    0.452    0.129
     245    0.173    0.058
     246    1.163    0.072
     247    0.278    0.112
     248    0.144    0.049
     249    0.701    0.260
     250    0.627    0.063
     251    0.239    0.088
     252    0.053    0.041
     253    0.923    0.140
     254    0.490    0.061
     255    0.054    0.047
     256    0.700    0.152
     257    0.960    0.089
     258    0.000    0.000
     259    0.093    0.048
     260    0.187    0.080
     261    0.616    0.088
     262    0.233    0.078
     263    0.073    0.032
     264    0.946    0.097
     265    0.195    0.044
     266    0.365    0.083
     267    0.862    0.132
     268    1.230    0.125
     269    1.197    0.109
     270    0.350    0.061
     271    1.691    0.174
     272    1.065    0.113
     273    0.461    0.062
     274    0.398    0.098
     275    1.485    0.112
     276    0.737    0.126
     277    0.255    0.056
     278    0.187    0.079
     279    0.939    0.072
     280    0.088    0.037
     281    0.426    0.104
     282    0.493    0.102
     283    1.178    0.119
     284    0.160    0.061
     285    0.308    0.072
     286    0.689    0.106
     287    0.140    0.038
     288    0.265    0.056
     289    0.068    0.050
     290    0.644    0.083
     291    0.034    0.027
     292    0.095    0.036
     293    0.759    0.130
     294    0.308    0.087
     295    0.002    0.007
     296    0.078    0.050
     297    0.404    0.118
     298    0.178    0.074
     299    0.165    0.088
     300    1.203    0.093
     301    0.793    0.104
     302    0.484    0.134
     303    0.929    0.085
     304    1.616    0.104
      27    0.552    0.233
      28    0.341    0.093
      29    0.512    0.344
      30    1.438    0.207
      31    0.795    0.130
      32    1.284    0.140
      33    0.301    0.169
      34    0.830    0.080
      35    1.149    0.098
      36    1.503    0.167
      37    0.303    0.075
      38    0.605    0.093
      39    1.247    0.088
      40    0.795    0.123
      41    0.213    0.067
      42    0.311    0.060
      43    0.776    0.068
      44    0.558    0.134
      45    0.243    0.063
      46    0.621    0.058
      47    0.897    0.093
      48    0.023    0.036
      49    0.705    0.079
      50    1.113    0.081
      51    0.464    0.074
      52    0.000    0.000
      53    0.527    0.108
      54    0.915    0.128
      55    0.047    0.045
      56    0.000    0.000
      57    0.284    0.053
      58    0.901    0.097
      59    0.011    0.018
      60    0.468    0.093
      61    1.239    0.148
      62    0.589    0.109
      63    0.019    0.027
      64    0.364    0.062
      65    1.887    0.167
      66    0.724    0.126
      67    1.882    0.085
      68    2.200    0.105
      69    1.497    0.125
      70    0.840    0.095
      71    0.722    0.087
      72    0.427    0.110
      73    0.521    0.133
      74    0.310    0.056
      75    0.527    0.077
      76    0.023    0.024
      77    0.447    0.110
      78    0.377    0.064
      79    0.252    0.060
      80    0.314    0.102
      81    0.001    0.006
      82    0.577    0.060
      83    0.019    0.025
      84    0.150    0.065
      85    0.429    0.075
      86    0.563    0.074
      87    0.079    0.047
      88    0.000    0.000
      89    0.641    0.086
      90    0.016    0.019
      91    0.066    0.046
      92    0.520    0.060
      93    0.650    0.115
      94    0.653    0.070
      95    0.257    0.062
      96    0.583    0.065
      97    0.285    0.070
      98    0.235    0.091
      99    1.236    0.087
     100    0.425    0.092
     101    0.382    0.081
     102    0.096    0.048
     103    1.831    0.176
     104    0.894    0.155
     105    0.337    0.046
     106    0.774    0.114
     107    1.430    0.079
     108    0.738    0.088
     109    0.000    0.000
     110    0.349    0.049
     111    0.189    0.072
     112    0.067    0.044
     113    0.181    0.056
     114    0.143    0.049
     115    0.428    0.070
     116    0.407    0.108
     117    0.084    0.037
     118    0.016    0.024
     119    0.024    0.023
     120    0.119    0.073
     121    0.045    0.030
     122    0.001    0.006
     123    0.290    0.079
     124    0.033    0.033
     125    0.557    0.085
     126    0.002    0.008
     127    0.145    0.048
     128    0.028    0.027
     129    0.408    0.065
     130    0.183    0.064
     131    0.011    0.019
     132    0.626    0.080
     133    0.000    0.000
     134    0.453    0.077
     135    0.513    0.111
     136    0.411    0.081
     137    0.163    0.071
     138    0.039    0.030
     139    0.454    0.104
     140    0.726    0.184
     141    0.409    0.115
     142    1.038    0.128
     143    1.118    0.076
     144    0.260    0.071
     145    1.139    0.152
     146    1.268    0.101
     147    0.707    0.091
     148    0.318    0.084
     149    1.046    0.103
     150    0.584    0.083
     151    0.175    0.041
     152    0.003    0.015
     153    0.683    0.075
     154    1.017    0.079
     155    0.239    0.055
     156    0.077    0.042
     157    1.057    0.109
     158    0.813    0.086
     159    0.249    0.042
     160    0.000    0.000
     161    0.673    0.166
     162    0.840    0.110
     163    0.432    0.064
     164    0.001    0.006
     165    0.735    0.082
     166    1.309    0.091
     167    0.703    0.142
     168    0.000    0.000
     169    0.912    0.103
     170    0.501    0.077
     171    0.048    0.029
     172    0.618    0.087
     173    1.087    0.074
     174    0.487    0.098
     175    0.000    0.000
     176    0.318    0.077
     177    0.450    0.120
     178    0.475    0.125
     179    1.690    0.115
     180    0.497    0.100
     181    1.594    0.092
     182    1.422    0.114
     183    1.458    0.121
     184    0.747    0.118
     185    0.697    0.100
     186    0.046    0.017
     187    0.408    0.121
     188    1.077    0.251
     189    0.952    0.123
     190    1.084    0.250
     191    1.092    0.081
     192    0.077    0.037
     193    1.090    0.074
     194    1.589    0.090
     195    0.253    0.067
     196    0.205    0.059
     197    0.433    0.075
     198    0.696    0.084
     199    0.249    0.054
     200    0.210    0.072
     201    0.985    0.143
     202    0.332    0.101
     203    0.200    0.070
     204    0.238    0.057
     205    1.024    0.114
     206    0.139    0.052
     207    0.014    0.022
     208    0.598    0.121
     209    0.786    0.117
     210    0.377    0.088
     211    0.002    0.008
     212    0.205    0.053
     213    1.008    0.104
     214    0.195    0.050
     215    0.144    0.051
     216    1.056    0.124
     217    0.510    0.069
     218    0.035    0.037
     219    0.899    0.100
     220    0.616    0.056
     221    0.613    0.094
     222    0.244    0.079
     223    1.540    0.073
     224    0.775    0.070
     225    1.417    0.128
     226    1.755    0.112
     227    0.871    0.128
     228    0.748    0.275
     229    0.303    0.176
     230    1.583    0.160
     231    0.427    0.075
     232    1.334    0.129
     233    1.085    0.211
     234    0.406    0.117
     235    1.655    0.108
     236    1.117    0.171
     237    0.162    0.039
     238    0.541    0.122
     239    1.196    0.088
     240    0.712    0.107
     241    0.061    0.026
     242    0.507    0.086
     243    0.860    0.076
     244    0.419    0.105
     245    0.166    0.065
     246    1.062    0.079
     247    0.264    0.091
     248    0.116    0.036
     249    0.517    0.097
     250    0.625    0.069
     251    0.174    0.065
     252    0.054    0.035
     253    1.010    0.115
     254    0.510    0.074
     255    0.096    0.062
     256    0.487    0.109
     257    0.907    0.104
     258    0.004    0.010
     259    0.096    0.066
     260    0.163    0.066
     261    0.592    0.123
     262    0.264    0.079
     263    0.082    0.034
     264    0.929    0.090
     265    0.188    0.051
     266    0.341    0.064
     267    0.881    0.111
     268    1.220    0.097
     269    1.203    0.099
     270    0.388    0.065
     271    1.637    0.096
     272    1.113    0.088
     273    0.459    0.068
     274    0.584    0.082
     275    1.465    0.121
     276    0.749    0.120
     277    0.270    0.062
     278    0.170    0.082
     279    0.970    0.081
     280    0.132    0.036
     281    0.479    0.138
     282    0.537    0.134
     283    1.223    0.149
     284    0.172    0.047
     285    0.294    0.078
     286    0.696    0.094
     287    0.147    0.045
     288    0.384    0.113
     289    0.060    0.029
     290    0.636    0.096
     291    0.041    0.044
     292    0.101    0.043
     293    0.745    0.104
     294    0.389    0.077
     295    0.007    0.012
     296    0.095    0.040
     297    0.458    0.085
     298    0.096    0.071
     299    0.321    0.120
     300    1.259    0.078
     301    0.830    0.082
     302    0.432    0.089
     303    0.923    0.064
     304    1.698    0.146
      27    1.277    0.366
      28    0.452    0.148
      29    1.374    0.231
      30    1.224    0.276
      31    0.811    0.161
      32    1.476    0.148
      33    0.654    0.157
      34    0.492    0.222
      35    1.136    0.096
      36    1.370    0.111
      37    0.270    0.088
      38    0.949    0.215
      39    1.247    0.075
      40    0.807    0.119
      41    0.247    0.065
      42    0.412    0.098
      43    0.809    0.103
      44    0.643    0.087
      45    0.261    0.069
      46    0.513    0.089
      47    0.963    0.080
      48    0.061    0.034
      49    0.654    0.084
      50    1.165    0.091
      51    0.478    0.061
      52    0.000    0.000
      53    0.591    0.077
      54    0.856    0.098
      55    0.007    0.017
      56    0.000    0.000
      57    0.234    0.045
      58    0.800    0.079
      59    0.000    0.000
      60    0.466    0.134
      61    1.255    0.129
      62    0.541    0.092
      63    0.022    0.037
      64    0.388    0.068
      65    1.893    0.163
      66    0.653    0.143
      67    1.876    0.118
      68    2.224    0.127
      69    1.455    0.142
      70    0.819    0.120
      71    0.680    0.095
      72    0.533    0.084
      73    0.528    0.105
      74    0.269    0.059
      75    0.530    0.053
      76    0.016    0.016
      77    0.347    0.085
      78    0.341    0.083
      79    0.218    0.071
      80    0.179    0.042
      81    0.000    0.000
      82    0.619    0.081
      83    0.037    0.026
      84    0.163    0.063
      85    0.518    0.065
      86    0.603    0.090
      87    0.054    0.045
      88    0.002    0.008
      89    0.696    0.119
      90    0.031    0.027
      91    0.186    0.076
      92    0.584    0.093
      93    0.591    0.104
      94    0.775    0.092
      95    0.315    0.091
      96    0.589    0.081
      97    0.274    0.062
      98    0.422    0.132
      99    1.292    0.088
     100    0.410    0.062
     101    0.392    0.113
     102    0.060    0.037
     103    1.731    0.151
     104    0.943    0.112
     105    0.337    0.041
     106    0.719    0.094
     107    1.500    0.122
     108    0.624    0.121
     109    0.003    0.009
     110    0.371    0.070
     111    0.194    0.054
     112    0.065    0.043
     113    0.226    0.076
     114    0.170    0.046
     115    0.442    0.076
     116    0.472    0.143
     117    0.090    0.038
     118    0.034    0.030
     119    0.024    0.025
     120    0.121    0.052
     121    0.047    0.029
     122    0.001    0.006
     123    0.308    0.085
     124    0.037    0.033
     125    0.516    0.119
     126    0.002    0.008
     127    0.139    0.042
     128    0.031    0.029
     129    0.433    0.096
     130    0.095    0.058
     131    0.014    0.017
     132    0.567    0.088
     133    0.003    0.010
     134    0.496    0.088
     135    0.426    0.088
     136    0.399    0.096
     137    0.178    0.060
     138    0.047    0.026
     139    0.352    0.083
     140    0.937    0.101
     141    0.548    0.144
     142    0.995    0.112
     143    1.049    0.132
     144    0.235    0.076
     145    1.018    0.160
     146    1.271    0.125
     147    0.683    0.053
     148    0.323    0.103
     149    1.089    0.156
     150    0.581    0.063
     151    0.174    0.068
     152    0.002    0.007
     153    0.623    0.099
     154    0.963    0.080
     155    0.278    0.077
     156    0.087    0.039
     157    1.135    0.109
     158    0.819    0.117
     159    0.204    0.063
     160    0.003    0.013
     161    0.711    0.135
     162    0.875    0.116
     163    0.462    0.080
     164    0.006    0.019
     165    0.678    0.136
     166    1.303    0.117
     167    0.676    0.135
     168    0.002    0.007
     169    0.868    0.109
     170    0.524    0.059
     171    0.053    0.027
     172    0.685    0.112
     173    1.077    0.062
     174    0.492    0.103
     175    0.000    0.000
     176    0.324    0.051
     177    0.478    0.074
     178    0.467    0.082
     179    1.721    0.086
     180    0.411    0.067
     181    1.598    0.062
     182    1.446    0.099
     183    1.492    0.096
     184    0.774    0.078
     185    0.724    0.123
     186    0.073    0.032
     187    0.561    0.093
     188    1.231    0.142
     189    1.018    0.151
     190    1.329    0.173
     191    1.083    0.089
     192    0.284    0.138
     193    1.120    0.108
     194    1.524    0.090
     195    0.273    0.096
     196    0.352    0.150
     197    0.485    0.048
     198    0.636    0.070
     199    0.193    0.055
     200    0.201    0.053
     201    1.062    0.139
     202    0.290    0.077
     203    0.214    0.065
     204    0.305    0.062
     205    1.048    0.085
     206    0.109    0.049
     207    0.014    0.017
     208    0.626    0.100
     209    0.728    0.111
     210    0.445    0.081
     211    0.010    0.020
     212    0.209    0.043
     213    0.984    0.084
     214    0.206    0.050
     215    0.192    0.039
     216    1.072    0.107
     217    0.467    0.068
     218    0.025    0.022
     219    0.962    0.137
     220    0.645    0.053
     221    0.530    0.094
     222    0.254    0.082
     223    1.512    0.083
     224    0.782    0.079
     225    1.350    0.126
     226    1.772    0.094
     227    0.892    0.110
     228    0.676    0.246
     229    0.156    0.085
     230    1.763    0.120
     231    0.401    0.066
     232    1.260    0.096
     233    1.054    0.155
     234    0.586    0.129
     235    1.628    0.101
     236    1.089    0.105
     237    0.186    0.054
     238    0.532    0.124
     239    1.108    0.085
     240    0.702    0.102
     241    0.080    0.033
     242    0.515    0.095
     243    0.842    0.103
     244    0.316    0.085
     245    0.229    0.075
     246    1.112    0.082
     247    0.157    0.053
     248    0.141    0.059
     249    0.518    0.060
     250    0.641    0.074
     251    0.133    0.064
     252    0.068    0.032
     253    1.043    0.089
     254    0.495    0.071
     255    0.100    0.055
     256    0.307    0.202
     257    0.858    0.064
     258    0.001    0.006
     259    0.128    0.050
     260    0.214    0.104
     261    0.538    0.080
     262    0.418    0.121
     263    0.072    0.044
     264    0.936    0.111
     265    0.194    0.079
     266    0.462    0.116
     267    0.887    0.155
     268    1.126    0.103
     269    1.193    0.076
     270    0.452    0.084
     271    1.642    0.153
     272    1.138    0.093
     273    0.400    0.079
     274    0.598    0.077
     275    1.241    0.166
     276    0.769    0.096
     277    0.545    0.219
     278    0.090    0.066
     279    0.872    0.072
     280    0.146    0.033
     281    0.891    0.202
     282    0.569    0.120
     283    1.296    0.149
     284    0.158    0.073
     285    0.295    0.060
     286    0.680    0.103
     287    0.174    0.051
     288    0.488    0.085
     289    0.040    0.031
     290    0.643    0.079
     291    0.099    0.056
     292    0.102    0.054
     293    0.706    0.112
     294    0.434    0.066
     295    0.006    0.012
     296    0.175    0.069
     297    0.340    0.082
     298    0.028    0.032
     299    0.386    0.081
     300    1.358    0.102
     301    0.606    0.134
     302    0.392    0.121
     303    0.988    0.071
     304    1.452    0.093
      27    1.878    0.197
      28    0.583    0.241
      29    1.265    0.228
      30    1.839    0.325
      31    0.793    0.114
      32    1.656    0.166
      33    0.792    0.079
      34    0.262    0.084
      35    1.160    0.090
      36    1.304    0.141
      37    0.382    0.088
      38    1.216    0.129
      39    1.268    0.093
      40    0.852    0.112
      41    0.279    0.063
      42    0.521    0.107
      43    0.771    0.080
      44    0.592    0.082
      45    0.227    0.092
      46    0.484    0.060
      47    0.930    0.101
      48    0.086    0.068
      49    0.635    0.073
      50    1.225    0.103
      51    0.459    0.059
      52    0.000    0.000
      53    0.637    0.085
      54    0.836    0.062
      55    0.003    0.010
      56    0.000    0.000
      57    0.265    0.046
      58    0.794    0.070
      59    0.000    0.000
      60    0.548    0.116
      61    1.246    0.123
      62    0.461    0.088
      63    0.046    0.036
      64    0.487    0.071
      65    1.934    0.120
      66    0.622    0.101
      67    1.894    0.142
      68    2.129    0.126
      69    1.382    0.096
      70    0.857    0.083
      71    0.561    0.093
      72    0.500    0.095
      73    0.506    0.078
      74    0.266    0.061
      75    0.521    0.073
      76    0.005    0.011
      77    0.354    0.082
      78    0.387    0.053
      79    0.102    0.022
      80    0.153    0.046
      81    0.008    0.013
      82    0.491    0.068
      83    0.011    0.016
      84    0.087    0.050
      85    0.528    0.087
      86    0.605    0.071
      87    0.030    0.033
      88    0.000    0.000
      89    0.690    0.095
      90    0.026    0.025
      91    0.208    0.094
      92    0.615    0.088
      93    0.522    0.093
      94    0.758    0.093
      95    0.356    0.103
      96    0.558    0.080
      97    0.310    0.054
      98    0.535    0.113
      99    1.308    0.063
     100    0.449    0.114
     101    0.368    0.139
     102    0.050    0.033
     103    1.686    0.126
     104    0.909    0.085
     105    0.370    0.057
     106    0.702    0.074
     107    1.515    0.137
     108    0.642    0.084
     109    0.001    0.006
     110    0.324    0.056
     111    0.232    0.051
     112    0.079    0.030
     113    0.223    0.059
     114    0.176    0.050
     115    0.436    0.047
     116    0.484    0.103
     117    0.126    0.031
     118    0.055    0.029
     119    0.035    0.031
     120    0.088    0.045
     121    0.032    0.023
     122    0.003    0.008
     123    0.204    0.123
     124    0.014    0.022
     125    0.383    0.092
     126    0.000    0.000
     127    0.212    0.090
     128    0.014    0.017
     129    0.364    0.081
     130    0.214    0.106
     131    0.036    0.028
     132    0.612    0.090
     133    0.002    0.007
     134    0.488    0.075
     135    0.488    0.087
     136    0.445    0.063
     137    0.156    0.055
     138    0.048    0.040
     139    0.481    0.094
     140    0.766    0.114
     141    0.534    0.108
     142    0.943    0.109
     143    1.173    0.110
     144    0.272    0.063
     145    0.938    0.094
     146    1.301    0.065
     147    0.698    0.086
     148    0.351    0.108
     149    1.030    0.102
     150    0.583    0.078
     151    0.261    0.072
     152    0.002    0.007
     153    0.582    0.090
     154    0.940    0.078
     155    0.340    0.069
     156    0.083    0.032
     157    0.955    0.098
     158    0.749    0.093
     159    0.157    0.070
     160    0.001    0.006
     161    0.638    0.090
     162    0.905    0.099
     163    0.433    0.047
     164    0.001    0.006
     165    0.877    0.121
     166    1.172    0.103
     167    0.725    0.131
     168    0.009    0.015
     169    0.873    0.094
     170    0.535    0.056
     171    0.040    0.020
     172    0.664    0.079
     173    1.034    0.093
     174    0.404    0.090
     175    0.004    0.013
     176    0.404    0.080
     177    0.341    0.137
     178    0.471    0.063
     179    1.683    0.101
     180    0.475    0.082
     181    1.609    0.092
     182    1.398    0.079
     183    1.462    0.117
     184    0.823    0.142
     185    0.772    0.139
     186    0.119    0.063
     187    0.667    0.097
     188    1.223    0.148
     189    1.126    0.137
     190    1.542    0.186
     191    1.157    0.117
     192    0.442    0.100
     193    1.128    0.086
     194    1.477    0.100
     195    0.306    0.066
     196    0.504    0.082
     197    0.487    0.074
     198    0.608    0.079
     199    0.207    0.047
     200    0.184    0.051
     201    1.035    0.131
     202    0.293    0.052
     203    0.223    0.039
     204    0.334    0.074
     205    1.045    0.093
     206    0.091    0.036
     207    0.021    0.020
     208    0.707    0.119
     209    0.713    0.103
     210    0.401    0.067
     211    0.005    0.011
     212    0.189    0.059
     213    0.921    0.081
     214    0.230    0.071
     215    0.200    0.042
     216    1.070    0.087
     217    0.443    0.048
     218    0.035    0.023
     219    0.738    0.184
     220    0.598    0.060
     221    0.508    0.118
     222    0.216    0.065
     223    1.481    0.096
     224    0.801    0.106
     225    1.438    0.078
     226    1.767    0.134
     227    0.987    0.086
     228    0.442    0.126
     229    0.111    0.086
     230    1.832    0.102
     231    0.409    0.051
     232    1.528    0.145
     233    1.133    0.121
     234    0.676    0.066
     235    1.550    0.124
     236    1.368    0.099
     237    0.170    0.049
     238    0.529    0.101
     239    1.296    0.115
     240    0.775    0.132
     241    0.142    0.063
     242    0.604    0.083
     243    0.919    0.089
     244    0.436    0.166
     245    0.227    0.070
     246    1.133    0.078
     247    0.290    0.086
     248    0.145    0.057
     249    0.567    0.086
     250    0.624    0.068
     251    0.304    0.090
     252    0.079    0.045
     253    1.077    0.116
     254    0.491    0.057
     255    0.064    0.033
     256    0.107    0.037
     257    0.816    0.087
     258    0.009    0.013
     259    0.127    0.052
     260    0.322    0.069
     261    0.551    0.102
     262    0.484    0.054
     263    0.090    0.030
     264    0.954    0.104
     265    0.197    0.070
     266    0.552    0.094
     267    0.805    0.131
     268    1.152    0.079
     269    1.124    0.096
     270    0.444    0.096
     271    1.472    0.120
     272    1.098    0.172
     273    0.443    0.104
     274    0.403    0.116
     275    1.373    0.197
     276    0.829    0.092
     277    0.761    0.105
     278    0.239    0.108
     279    0.768    0.095
     280    0.133    0.044
     281    1.120    0.226
     282    0.775    0.152
     283    1.217    0.118
     284    0.281    0.073
     285    0.465    0.092
     286    0.618    0.097
     287    0.137    0.060
     288    0.439    0.069
     289    0.034    0.027
     290    0.670    0.107
     291    0.066    0.051
     292    0.038    0.032
     293    0.704    0.080
     294    0.324    0.102
     295    0.003    0.008
     296    0.205    0.060
     297    0.362    0.094
     298    0.022    0.028
     299    0.371    0.066
     300    1.411    0.104
     301    0.599    0.114
     302    0.312    0.091
     303    0.943    0.089
     304    1.481    0.105
      27    1.848    0.157
      28    0.528    0.079
      29    1.071    0.362
      30    2.039    0.160
      31    0.644    0.128
      32    1.661    0.169
      33    0.841    0.127
      34    0.494    0.135
      35    1.144    0.112
      36    1.085    0.171
      37    0.379    0.101
      38    1.285    0.189
      39    1.258    0.074
      40    0.782    0.091
      41    0.276    0.096
      42    0.629    0.067
      43    0.738    0.084
      44    0.584    0.088
      45    0.238    0.128
      46    0.496    0.082
      47    0.939    0.091
      48    0.068    0.037
      49    0.639    0.121
      50    1.135    0.113
      51    0.457    0.060
      52    0.000    0.000
      53    0.625    0.087
      54    0.839    0.059
      55    0.000    0.000
      56    0.002    0.007
      57    0.264    0.043
      58    0.745    0.081
      59    0.001    0.006
      60    0.627    0.075
      61    1.242    0.105
      62    0.398    0.075
      63    0.102    0.063
      64    0.400    0.081
      65    1.853    0.149
      66    0.694    0.109
      67    1.784    0.115
      68    2.137    0.084
      69    1.313    0.117
      70    0.906    0.121
      71    0.517    0.058
      72    0.494    0.100
      73    0.493    0.065
      74    0.256    0.037
      75    0.521    0.106
      76    0.005    0.011
      77    0.323    0.083
      78    0.398    0.072
      79    0.117    0.034
      80    0.135    0.040
      81    0.003    0.008
      82    0.500    0.062
      83    0.008    0.012
      84    0.044    0.050
      85    0.503    0.068
      86    0.616    0.092
      87    0.017    0.021
      88    0.006    0.016
      89    0.641    0.087
      90    0.007    0.016
      91    0.223    0.083
      92    0.631    0.084
      93    0.602    0.135
      94    0.718    0.142
      95    0.463    0.104
      96    0.632    0.096
      97    0.381    0.104
      98    0.703    0.113
      99    1.199    0.180
     100    0.490    0.115
     101    0.280    0.076
     102    0.065    0.054
     103    1.828    0.193
     104    0.988    0.102
     105    0.309    0.067
     106    0.727    0.073
     107    1.420    0.124
     108    0.807    0.139
     109    0.003    0.010
     110    0.333    0.077
     111    0.259    0.059
     112    0.102    0.049
     113    0.227    0.083
     114    0.171    0.059
     115    0.434    0.073
     116    0.485    0.072
     117    0.118    0.045
     118    0.108    0.043
     119    0.026    0.024
     120    0.119    0.070
     121    0.026    0.023
     122    0.001    0.006
     123    0.152    0.056
     124    0.022    0.027
     125    0.331    0.089
     126    0.000    0.000
     127    0.211    0.053
     128    0.028    0.041
     129    0.360    0.091
     130    0.218    0.102
     131    0.034    0.036
     132    0.589    0.076
     133    0.000    0.000
     134    0.462    0.118
     135    0.413    0.074
     136    0.405    0.074
     137    0.156    0.052
     138    0.064    0.047
     139    0.354    0.126
     140    0.815    0.114
     141    0.513    0.137
     142    0.977    0.099
     143    1.178    0.097
     144    0.270    0.069
     145    0.976    0.115
     146    1.300    0.082
     147    0.692    0.064
     148    0.325    0.082
     149    1.014    0.089
     150    0.582    0.083
     151    0.248    0.088
     152    0.005    0.012
     153    0.631    0.104
     154    0.929    0.111
     155    0.353    0.075
     156    0.081    0.030
     157    0.995    0.126
     158    0.758    0.079
     159    0.146    0.045
     160    0.000    0.000
     161    0.672    0.082
     162    0.869    0.070
     163    0.468    0.070
     164    0.000    0.000
     165    0.842    0.140
     166    1.159    0.091
     167    0.724    0.144
     168    0.004    0.011
     169    0.805    0.084
     170    0.486    0.067
     171    0.040    0.025
     172    0.672    0.070
     173    1.054    0.098
     174    0.427    0.084
     175    0.000    0.000
     176    0.426    0.087
     177    0.267    0.106
     178    0.606    0.084
     179    1.631    0.112
     180    0.509    0.120
     181    1.589    0.110
     182    1.393    0.118
     183    1.395    0.172
     184    0.754    0.143
     185    0.750    0.081
     186    0.124    0.067
     187    0.755    0.113
     188    1.277    0.164
     189    1.150    0.124
     190    1.666    0.142
     191    1.026    0.103
     192    0.525    0.107
     193    1.152    0.068
     194    1.504    0.121
     195    0.356    0.077
     196    0.483    0.074
     197    0.471    0.068
     198    0.636    0.059
     199    0.192    0.040
     200    0.191    0.039
     201    1.072    0.092
     202    0.257    0.044
     203    0.224    0.063
     204    0.304    0.048
     205    1.098    0.117
     206    0.065    0.042
     207    0.007    0.016
     208    0.682    0.108
     209    0.701    0.066
     210    0.408    0.085
     211    0.007    0.019
     212    0.180    0.061
     213    0.935    0.095
     214    0.246    0.088
     215    0.201    0.044
     216    1.091    0.130
     217    0.436    0.067
     218    0.025    0.024
     219    0.799    0.189
     220    0.657    0.067
     221    0.625    0.083
     222    0.210    0.080
     223    1.512    0.067
     224    0.854    0.090
     225    1.268    0.160
     226    1.710    0.142
     227    1.035    0.107
     228    0.548    0.137
     229    0.101    0.055
     230    1.862    0.145
     231    0.399    0.067
     232    1.619    0.123
     233    1.174    0.109
     234    0.714    0.106
     235    1.495    0.123
     236    1.429    0.120
     237    0.145    0.039
     238    0.618    0.110
     239    1.222    0.138
     240    0.674    0.069
     241    0.133    0.099
     242    0.609    0.104
     243    0.943    0.083
     244    0.435    0.113
     245    0.280    0.137
     246    1.167    0.105
     247    0.271    0.090
     248    0.110    0.051
     249    0.638    0.096
     250    0.664    0.065
     251    0.257    0.115
     252    0.083    0.046
     253    0.948    0.104
     254    0.540    0.064
     255    0.104    0.053
     256    0.095    0.039
     257    0.871    0.074
     258    0.016    0.016
     259    0.081    0.036
     260    0.355    0.063
     261    0.611    0.104
     262    0.371    0.054
     263    0.086    0.034
     264    0.918    0.091
     265    0.121    0.065
     266    0.491    0.082
     267    0.590    0.079
     268    1.117    0.074
     269    1.228    0.113
     270    0.796    0.123
     271    1.477    0.108
     272    0.821    0.154
     273    0.505    0.055
     274    0.596    0.145
     275    1.062    0.230
     276    0.870    0.141
     277    0.831    0.119
     278    0.486    0.158
     279    0.680    0.094
     280    0.125    0.040
     281    1.232    0.137
     282    0.777    0.104
     283    1.278    0.127
     284    0.211    0.066
     285    0.409    0.083
     286    0.573    0.094
     287    0.178    0.055
     288    0.412    0.089
     289    0.035    0.028
     290    0.573    0.091
     291    0.059    0.047
     292    0.023    0.030
     293    0.675    0.124
     294    0.312    0.078
     295    0.004    0.010
     296    0.175    0.057
     297    0.429    0.100
     298    0.021    0.025
     299    0.349    0.060
     300    1.413    0.077
     301    0.711    0.111
     302    0.304    0.096
     303    0.945    0.098
     304    1.370    0.088
      27    1.728    0.133
      28    0.695    0.100
      29    0.803    0.130
      30    2.123    0.198
      31    0.604    0.132
      32    1.656    0.144
      33    0.884    0.098
      34    0.530    0.083
      35    1.111    0.131
      36    0.835    0.158
      37    0.394    0.129
      38    1.420    0.127
      39    1.298    0.079
      40    0.686    0.118
      41    0.357    0.098
      42    0.589    0.121
      43    0.756    0.089
      44    0.521    0.109
      45    0.243    0.081
      46    0.446    0.073
      47    0.991    0.084
      48    0.025    0.043
      49    0.645    0.111
      50    1.141    0.081
      51    0.435    0.058
      52    0.000    0.000
      53    0.579    0.090
      54    0.848    0.081
      55    0.003    0.008
      56    0.002    0.007
      57    0.278    0.070
      58    0.796    0.079
      59    0.001    0.006
      60    0.567    0.081
      61    1.213    0.116
      62    0.425    0.057
      63    0.083    0.044
      64    0.386    0.088
      65    1.751    0.177
      66    0.747    0.130
      67    1.807    0.118
      68    1.997    0.182
      69    1.376    0.181
      70    0.901    0.098
      71    0.583    0.101
      72    0.423    0.081
      73    0.524    0.091
      74    0.327    0.061
      75    0.443    0.073
      76    0.016    0.024
      77    0.275    0.069
      78    0.377    0.054
      79    0.103    0.025
      80    0.151    0.046
      81    0.007    0.012
      82    0.467    0.067
      83    0.006    0.014
      84    0.085    0.035
      85    0.514    0.071
      86    0.642    0.086
      87    0.054    0.033
      88    0.001    0.006
      89    0.716    0.151
      90    0.004    0.010
      91    0.183    0.084
      92    0.568    0.083
      93    0.659    0.084
      94    0.630    0.115
      95    0.464    0.091
      96    0.690    0.105
      97    0.360    0.090
      98    0.717    0.107
      99    1.227    0.152
     100    0.401    0.091
     101    0.334    0.104
     102    0.051    0.026
     103    1.723    0.211
     104    0.994    0.129
     105    0.226    0.057
     106    0.769    0.085
     107    1.395    0.086
     108    0.842    0.108
     109    0.002    0.009
     110    0.308    0.066
     111    0.202    0.067
     112    0.128    0.049
     113    0.228    0.066
     114    0.174    0.056
     115    0.436    0.088
     116    0.508    0.123
     117    0.076    0.046
     118    0.109    0.037
     119    0.023    0.024
     120    0.174    0.070
     121    0.031    0.031
     122    0.004    0.010
     123    0.192    0.075
     124    0.035    0.042
     125    0.251    0.046
     126    0.015    0.026
     127    0.112    0.053
     128    0.031    0.034
     129    0.272    0.054
     130    0.107    0.071
     131    0.017    0.028
     132    0.587    0.051
     133    0.002    0.007
     134    0.378    0.104
     135    0.386    0.063
     136    0.316    0.063
     137    0.106    0.039
     138    0.054    0.032
     139    0.463    0.091
     140    0.733    0.087
     141    0.485    0.123
     142    0.923    0.073
     143    1.174    0.067
     144    0.230    0.047
     145    0.881    0.089
     146    1.325    0.077
     147    0.638    0.069
     148    0.344    0.076
     149    0.978    0.109
     150    0.601    0.070
     151    0.158    0.067
     152    0.003    0.009
     153    0.623    0.107
     154    0.907    0.078
     155    0.399    0.073
     156    0.071    0.035
     157    1.036    0.115
     158    0.756    0.103
     159    0.151    0.048
     160    0.000    0.000
     161    0.635    0.101
     162    0.966    0.101
     163    0.476    0.067
     164    0.001    0.006
     165    0.818    0.080
     166    1.177    0.086
     167    0.661    0.094
     168    0.000    0.000
     169    0.813    0.091
     170    0.491    0.069
     171    0.041    0.031
     172    0.658    0.072
     173    0.983    0.085
     174    0.428    0.090
     175    0.000    0.000
     176    0.490    0.084
     177    0.222    0.064
     178    0.671    0.065
     179    1.513    0.173
     180    0.473    0.113
     181    1.411    0.145
     182    1.384    0.098
     183    1.211    0.209
     184    0.755    0.121
     185    0.607    0.105
     186    0.116    0.056
     187    0.835    0.092
     188    1.206    0.126
     189    1.151    0.161
     190    1.635    0.167
     191    1.075    0.130
     192    0.499    0.074
     193    1.096    0.081
     194    1.544    0.102
     195    0.251    0.081
     196    0.458    0.057
     197    0.457    0.059
     198    0.671    0.084
     199    0.402    0.109
     200    0.180    0.056
     201    1.072    0.099
     202    0.239    0.059
     203    0.214    0.060
     204    0.314    0.082
     205    1.007    0.131
     206    0.038    0.029
     207    0.007    0.014
     208    0.591    0.081
     209    0.750    0.078
     210    0.352    0.073
     211    0.021    0.027
     212    0.202    0.041
     213    0.976    0.095
     214    0.365    0.075
     215    0.277    0.051
     216    1.158    0.087
     217    0.502    0.042
     218    0.048    0.028
     219    0.655    0.118
     220    0.629    0.040
     221    0.578    0.081
     222    0.245    0.095
     223    1.515    0.098
     224    0.843    0.080
     225    1.438    0.116
     226    1.758    0.164
     227    0.902    0.105
     228    0.567    0.088
     229    0.144    0.065
     230    1.608    0.100
     231    0.408    0.040
     232    1.471    0.088
     233    0.712    0.136
     234    0.806    0.067
     235    1.692    0.087
     236    1.274    0.106
     237    0.079    0.039
     238    0.619    0.109
     239    1.389    0.106
     240    0.546    0.100
     241    0.047    0.080
     242    0.668    0.096
     243    0.889    0.113
     244    0.324    0.080
     245    0.449    0.104
     246    1.165    0.097
     247    0.160    0.058
     248    0.114    0.044
     249    0.666    0.098
     250    0.668    0.087
     251    0.128    0.077
     252    0.067    0.050
     253    0.921    0.109
     254    0.481    0.086
     255    0.126    0.054
     256    0.158    0.160
     257    0.911    0.084
     258    0.027    0.015
     259    0.091    0.035
     260    0.338    0.094
     261    0.570    0.075
     262    0.428    0.077
     263    0.069    0.038
     264    0.876    0.100
     265    0.132    0.082
     266    0.506    0.066
     267    0.626    0.124
     268    1.143    0.105
     269    1.217    0.094
     270    0.694    0.174
     271    1.433    0.159
     272    0.940    0.171
     273    0.541    0.060
     274    0.510    0.092
     275    1.022    0.118
     276    0.897    0.129
     277    0.797    0.100
     278    0.375    0.085
     279    0.584    0.097
     280    0.114    0.037
     281    1.277    0.135
     282    0.763    0.107
     283    1.283    0.114
     284    0.151    0.066
     285    0.374    0.111
     286    0.585    0.090
     287    0.196    0.073
     288    0.421    0.076
     289    0.024    0.029
     290    0.649    0.156
     291    0.044    0.045
     292    0.090    0.072
     293    0.664    0.111
     294    0.237    0.071
     295    0.016    0.025
     296    0.127    0.055
     297    0.366    0.086
     298    0.015    0.030
     299    0.418    0.131
     300    1.366    0.114
     301    0.517    0.100
     302    0.295    0.095
     303    0.965    0.077
     304    1.446    0.154
      27    1.678    0.221
      28    0.795    0.091
      29    0.682    0.211
      30    2.135    0.244
      31    0.545    0.102
      32    1.703    0.156
      33    0.926    0.177
      34    0.480    0.135
      35    1.148    0.117
      36    0.848    0.107
      37    0.491    0.128
      38    0.965    0.196
      39    1.248    0.069
      40    0.569    0.115
      41    0.346    0.098
      42    0.481    0.098
      43    0.768    0.086
      44    0.471    0.104
      45    0.246    0.067
      46    0.446    0.075
      47    0.969    0.090
      48    0.035    0.037
      49    0.653    0.102
      50    1.063    0.093
      51    0.412    0.088
      52    0.000    0.000
      53    0.635    0.149
      54    0.913    0.068
      55    0.021    0.023
      56    0.001    0.006
      57    0.235    0.044
      58    0.707    0.089
      59    0.000    0.000
      60    0.494    0.076
      61    1.128    0.098
      62    0.370    0.081
      63    0.104    0.051
      64    0.498    0.114
      65    1.761    0.155
      66    0.884    0.122
      67    1.929    0.123
      68    1.753    0.079
      69    1.746    0.143
      70    1.155    0.172
      71    0.706    0.085
      72    0.310    0.073
      73    0.468    0.090
      74    0.379    0.077
      75    0.481    0.090
      76    0.016    0.026
      77    0.303    0.104
      78    0.353    0.073
      79    0.117    0.030
      80    0.145    0.055
      81    0.000    0.000
      82    0.483    0.067
      83    0.003    0.008
      84    0.074    0.052
      85    0.461    0.081
      86    0.624    0.093
      87    0.070    0.041
      88    0.004    0.011
      89    0.687    0.094
      90    0.004    0.010
      91    0.087    0.058
      92    0.582    0.081
      93    0.597    0.074
      94    0.533    0.121
      95    0.240    0.097
      96    0.737    0.103
      97    0.345    0.070
      98    0.589    0.116
      99    1.104    0.198
     100    0.360    0.107
     101    0.456    0.061
     102    0.050    0.043
     103    1.827    0.182
     104    1.035    0.131
     105    0.239    0.065
     106    0.775    0.090
     107    1.394    0.096
     108    0.838    0.094
     109    0.002    0.009
     110    0.280    0.046
     111    0.218    0.071
     112    0.101    0.049
     113    0.226    0.089
     114    0.198    0.065
     115    0.456    0.080
     116    0.484    0.103
     117    0.052    0.031
     118    0.105    0.045
     119    0.034    0.028
     120    0.148    0.074
     121    0.019    0.029
     122    0.004    0.014
     123    0.242    0.097
     124    0.044    0.038
     125    0.291    0.067
     126    0.009    0.019
     127    0.135    0.053
     128    0.029    0.038
     129    0.301    0.075
     130    0.128    0.079
     131    0.034    0.040
     132    0.554    0.083
     133    0.001    0.006
     134    0.440    0.085
     135    0.301    0.043
     136    0.299    0.068
     137    0.107    0.055
     138    0.086    0.038
     139    0.420    0.077
     140    0.770    0.098
     141    0.494    0.155
     142    0.944    0.108
     143    1.182    0.076
     144    0.253    0.046
     145    0.960    0.156
     146    1.347    0.085
     147    0.676    0.071
     148    0.359    0.082
     149    0.974    0.111
     150    0.564    0.076
     151    0.170    0.070
     152    0.002    0.007
     153    0.592    0.062
     154    0.940    0.090
     155    0.385    0.084
     156    0.072    0.028
     157    0.998    0.090
     158    0.743    0.077
     159    0.158    0.043
     160    0.000    0.000
     161    0.610    0.158
     162    0.940    0.094
     163    0.456    0.054
     164    0.000    0.000
     165    0.921    0.123
     166    1.198    0.088
     167    0.679    0.135
     168    0.005    0.014
     169    0.844    0.100
     170    0.473    0.065
     171    0.032    0.025
     172    0.609    0.108
     173    1.050    0.063
     174    0.401    0.123
     175    0.000    0.000
     176    0.510    0.092
     177    0.271    0.067
     178    0.695    0.079
     179    1.290    0.118
     180    0.526    0.080
     181    1.455    0.079
     182    1.403    0.138
     183    1.326    0.120
     184    0.862    0.107
     185    0.633    0.092
     186    0.139    0.047
     187    0.809    0.116
     188    1.170    0.197
     189    1.155    0.132
     190    1.571    0.120
     191    1.164    0.135
     192    0.367    0.128
     193    1.199    0.107
     194    1.536    0.089
     195    0.233    0.069
     196    0.444    0.111
     197    0.460    0.045
     198    0.715    0.091
     199    0.390    0.099
     200    0.179    0.074
     201    1.003    0.095
     202    0.217    0.073
     203    0.188    0.074
     204    0.288    0.053
     205    1.027    0.141
     206    0.062    0.044
     207    0.012    0.018
     208    0.637    0.145
     209    0.700    0.075
     210    0.362    0.058
     211    0.018    0.023
     212    0.204    0.060
     213    0.979    0.067
     214    0.334    0.065
     215    0.361    0.081
     216    1.125    0.096
     217    0.462    0.070
     218    0.039    0.022
     219    0.665    0.131
     220    0.664    0.061
     221    0.709    0.059
     222    0.204    0.097
     223    1.516    0.114
     224    0.705    0.066
     225    1.472    0.122
     226    1.732    0.124
     227    1.007    0.123
     228    0.603    0.092
     229    0.124    0.061
     230    1.582    0.150
     231    0.439    0.071
     232    1.204    0.157
     233    0.712    0.137
     234    0.824    0.070
     235    1.743    0.087
     236    1.326    0.113
     237    0.051    0.036
     238    0.665    0.094
     239    1.362    0.080
     240    0.376    0.057
     241    0.074    0.048
     242    0.740    0.101
     243    0.966    0.094
     244    0.315    0.138
     245    0.338    0.084
     246    1.153    0.077
     247    0.227    0.063
     248    0.087    0.042
     249    0.610    0.133
     250    0.642    0.079
     251    0.195    0.087
     252    0.085    0.048
     253    0.862    0.083
     254    0.467    0.070
     255    0.117    0.045
     256    0.379    0.215
     257    0.894    0.068
     258    0.024    0.020
     259    0.118    0.060
     260    0.235    0.098
     261    0.606    0.083
     262    0.391    0.080
     263    0.073    0.035
     264    0.853    0.135
     265    0.146    0.076
     266    0.513    0.089
     267    0.605    0.093
     268    1.212    0.133
     269    1.144    0.096
     270    0.767    0.129
     271    1.514    0.214
     272    0.924    0.121
     273    0.520    0.073
     274    0.641    0.135
     275    1.049    0.106
     276    0.752    0.106
     277    0.806    0.078
     278    0.486    0.113
     279    0.643    0.099
     280    0.135    0.048
     281    1.215    0.158
     282    0.760    0.118
     283    1.274    0.128
     284    0.148    0.042
     285    0.304    0.088
     286    0.648    0.091
     287    0.164    0.044
     288    0.366    0.083
     289    0.019    0.021
     290    0.859    0.123
     291    0.027    0.032
     292    0.111    0.066
     293    0.795    0.160
     294    0.277    0.061
     295    0.021    0.020
     296    0.208    0.124
     297    0.404    0.059
     298    0.015    0.018
     299    0.345    0.121
     300    1.335    0.063
     301    0.675    0.150
     302    0.354    0.103
     303    0.982    0.079
     304    1.426    0.099
      27    1.594    0.194
      28    0.797    0.114
      29    0.891    0.204
      30    2.080    0.294
      31    0.753    0.121
      32    1.851    0.105
      33    0.940    0.137
      34    0.531    0.204
      35    1.114    0.130
      36    0.936    0.197
      37    0.633    0.196
      38    0.928    0.133
      39    1.259    0.115
      40    0.533    0.103
      41    0.208    0.078
      42    0.390    0.098
      43    0.719    0.082
      44    0.535    0.078
      45    0.228    0.069
      46    0.454    0.062
      47    0.939    0.067
      48    0.026    0.029
      49    0.662    0.084
      50    1.142    0.137
      51    0.455    0.077
      52    0.000    0.000
      53    0.659    0.118
      54    0.998    0.072
      55    0.033    0.025
      56    0.000    0.000
      57    0.224    0.084
      58    0.743    0.095
      59    0.006    0.020
      60    0.580    0.091
      61    1.189    0.109
      62    0.368    0.098
      63    0.101    0.051
      64    0.419    0.061
      65    1.837    0.137
      66    0.895    0.142
      67    1.908    0.129
      68    1.757    0.118
      69    1.812    0.147
      70    1.089    0.108
      71    0.765    0.095
      72    0.503    0.105
      73    0.502    0.089
      74    0.403    0.090
      75    0.525    0.079
      76    0.003    0.008
      77    0.230    0.067
      78    0.337    0.068
      79    0.100    0.026
      80    0.155    0.050
      81    0.000    0.000
      82    0.507    0.069
      83    0.001    0.006
      84    0.100    0.040
      85    0.465    0.062
      86    0.636    0.082
      87    0.087    0.041
      88    0.003    0.014
      89    0.687    0.108
      90    0.001    0.006
      91    0.037    0.040
      92    0.560    0.062
      93    0.500    0.097
      94    0.350    0.115
      95    0.185    0.076
      96    0.689    0.114
      97    0.381    0.052
      98    0.454    0.142
      99    1.012    0.138
     100    0.346    0.088
     101    0.447    0.072
     102    0.052    0.034
     103    1.838    0.165
     104    1.031    0.092
     105    0.349    0.073
     106    0.744    0.065
     107    1.413    0.132
     108    0.741    0.071
     109    0.000    0.000
     110    0.330    0.077
     111    0.213    0.068
     112    0.083    0.034
     113    0.373    0.085
     114    0.186    0.062
     115    0.473    0.096
     116    0.467    0.101
     117    0.100    0.064
     118    0.103    0.048
     119    0.027    0.023
     120    0.144    0.066
     121    0.031    0.026
     122    0.005    0.011
     123    0.219    0.068
     124    0.026    0.029
     125    0.285    0.073
     126    0.005    0.011
     127    0.125    0.055
     128    0.021    0.028
     129    0.296    0.103
     130    0.096    0.054
     131    0.058    0.037
     132    0.598    0.076
     133    0.002    0.007
     134    0.337    0.069
     135    0.464    0.087
     136    0.381    0.051
     137    0.082    0.046
     138    0.073    0.042
     139    0.511    0.094
     140    0.768    0.128
     141    0.451    0.155
     142    0.989    0.151
     143    1.208    0.131
     144    0.272    0.066
     145    0.927    0.124
     146    1.275    0.087
     147    0.632    0.094
     148    0.313    0.096
     149    1.062    0.082
     150    0.579    0.053
     151    0.194    0.049
     152    0.000    0.000
     153    0.558    0.056
     154    1.015    0.056
     155    0.357    0.064
     156    0.066    0.034
     157    0.993    0.074
     158    0.780    0.090
     159    0.143    0.047
     160    0.000    0.000
     161    0.661    0.096
     162    0.974    0.095
     163    0.472    0.049
     164    0.000    0.000
     165    0.880    0.095
     166    1.223    0.111
     167    0.592    0.109
     168    0.006    0.013
     169    0.898    0.091
     170    0.522    0.076
     171    0.056    0.052
     172    0.668    0.104
     173    1.142    0.134
     174    0.317    0.073
     175    0.009    0.019
     176    0.418    0.080
     177    0.252    0.055
     178    0.659    0.116
     179    1.281    0.112
     180    0.532    0.081
     181    1.429    0.114
     182    1.396    0.085
     183    1.331    0.115
     184    1.027    0.211
     185    0.590    0.093
     186    0.171    0.054
     187    0.832    0.121
     188    0.994    0.163
     189    1.240    0.135
     190    1.690    0.165
     191    1.195    0.126
     192    0.273    0.081
     193    1.208    0.100
     194    1.599    0.100
     195    0.229    0.053
     196    0.371    0.076
     197    0.475    0.077
     198    0.778    0.085
     199    0.451    0.125
     200    0.191    0.056
     201    1.065    0.109
     202    0.259    0.081
     203    0.195    0.052
     204    0.324    0.052
     205    1.013    0.109
     206    0.061    0.037
     207    0.010    0.023
     208    0.753    0.119
     209    0.694    0.070
     210    0.390    0.083
     211    0.031    0.036
     212    0.224    0.063
     213    0.980    0.062
     214    0.299    0.056
     215    0.288    0.086
     216    1.047    0.091
     217    0.473    0.076
     218    0.038    0.028
     219    0.691    0.107
     220    0.645    0.053
     221    0.741    0.116
     222    0.187    0.051
     223    1.542    0.095
     224    0.744    0.113
     225    1.425    0.092
     226    1.734    0.115
     227    1.038    0.152
     228    0.622    0.099
     229    0.109    0.061
     230    1.604    0.134
     231    0.410    0.056
     232    1.144    0.084
     233    0.610    0.123
     234    0.848    0.068
     235    1.717    0.097
     236    1.258    0.099
     237    0.021    0.019
     238    0.686    0.085
     239    1.394    0.082
     240    0.357    0.088
     241    0.187    0.086
     242    0.723    0.087
     243    0.904    0.070
     244    0.246    0.092
     245    0.509    0.094
     246    1.138    0.113
     247    0.162    0.061
     248    0.088    0.058
     249    0.633    0.131
     250    0.624    0.063
     251    0.082    0.054
     252    0.063    0.036
     253    0.922    0.104
     254    0.452    0.081
     255    0.108    0.046
     256    0.091    0.047
     257    0.900    0.068
     258    0.006    0.012
     259    0.116    0.058
     260    0.351    0.091
     261    0.571    0.104
     262    0.428    0.063
     263    0.059    0.033
     264    0.864    0.124
     265    0.158    0.056
     266    0.611    0.105
     267    0.568    0.103
     268    1.137    0.098
     269    1.197    0.141
     270    0.752    0.109
     271    1.404    0.134
     272    0.902    0.113
     273    0.515    0.066
     274    0.544    0.113
     275    1.116    0.060
     276    0.834    0.097
     277    0.714    0.107
     278    0.357    0.084
     279    0.662    0.125
     280    0.110    0.045
     281    1.330    0.127
     282    0.797    0.130
     283    1.223    0.094
     284    0.157    0.042
     285    0.377    0.098
     286    0.632    0.129
     287    0.216    0.064
     288    0.381    0.099
     289    0.040    0.028
     290    0.823    0.108
     291    0.016    0.023
     292    0.113    0.055
     293    0.883    0.117
     294    0.269    0.080
     295    0.018    0.022
     296    0.186    0.114
     297    0.406    0.108
     298    0.017    0.027
     299    0.397    0.095
     300    1.320    0.066
     301    0.621    0.133
     302    0.359    0.098
     303    0.931    0.093
     304    1.488    0.241
      27    1.592    0.145
      28    0.820    0.099
      29    0.869    0.208
      30    1.935    0.233
      31    0.759    0.124
      32    1.631    0.135
      33    0.990    0.150
      34    0.371    0.105
      35    1.154    0.102
      36    1.148    0.138
      37    0.546    0.153
      38    0.842    0.084
      39    1.228    0.087
      40    0.498    0.162
      41    0.302    0.105
      42    0.474    0.105
      43    0.775    0.074
      44    0.588    0.070
      45    0.251    0.056
      46    0.492    0.044
      47    0.972    0.113
      48    0.021    0.028
      49    0.633    0.092
      50    1.093    0.082
      51    0.412    0.089
      52    0.000    0.000
      53    0.736    0.147
      54    1.043    0.091
      55    0.021    0.020
      56    0.000    0.000
      57    0.219    0.069
      58    0.704    0.106
      59    0.020    0.024
      60    0.505    0.063
      61    1.155    0.102
      62    0.527    0.095
      63    0.173    0.070
      64    0.425    0.075
      65    1.866    0.136
      66    0.973    0.106
      67    1.855    0.127
      68    1.786    0.108
      69    1.841    0.082
      70    1.058    0.099
      71    0.793    0.091
      72    0.529    0.113
      73    0.522    0.071
      74    0.489    0.112
      75    0.562    0.080
      76    0.008    0.015
      77    0.275    0.088
      78    0.320    0.048
      79    0.100    0.033
      80    0.144    0.053
      81    0.001    0.006
      82    0.501    0.050
      83    0.003    0.008
      84    0.080    0.031
      85    0.444    0.060
      86    0.586    0.099
      87    0.071    0.046
      88    0.001    0.006
      89    0.696    0.093
      90    0.005    0.011
      91    0.015    0.022
      92    0.550    0.060
      93    0.498    0.084
      94    0.414    0.091
      95    0.151    0.067
      96    0.690    0.086
      97    0.324    0.062
      98    0.553    0.143
      99    0.963    0.123
     100    0.350    0.069
     101    0.371    0.064
     102    0.048    0.038
     103    1.882    0.173
     104    1.040    0.098
     105    0.439    0.073
     106    0.752    0.074
     107    1.489    0.121
     108    0.759    0.168
     109    0.000    0.000
     110    0.321    0.052
     111    0.210    0.065
     112    0.074    0.036
     113    0.306    0.045
     114    0.188    0.066
     115    0.468    0.067
     116    0.476    0.109
     117    0.142    0.046
     118    0.099    0.029
     119    0.016    0.021
     120    0.104    0.055
     121    0.026    0.025
     122    0.003    0.008
     123    0.180    0.081
     124    0.021    0.032
     125    0.265    0.078
     126    0.010    0.018
     127    0.109    0.050
     128    0.043    0.047
     129    0.346    0.081
     130    0.102    0.049
     131    0.054    0.025
     132    0.644    0.087
     133    0.005    0.016
     134    0.360    0.084
     135    0.431    0.076
     136    0.333    0.080
     137    0.121    0.063
     138    0.113    0.064
     139    0.407    0.101
     140    0.918    0.086
     141    0.530    0.170
     142    0.962    0.125
     143    1.106    0.109
     144    0.215    0.059
     145    0.935    0.084
     146    1.323    0.108
     147    0.624    0.081
     148    0.338    0.119
     149    1.046    0.094
     150    0.591    0.059
     151    0.150    0.072
     152    0.008    0.015
     153    0.520    0.063
     154    0.995    0.068
     155    0.296    0.066
     156    0.045    0.026
     157    0.961    0.120
     158    0.758    0.060
     159    0.166    0.034
     160    0.000    0.000
     161    0.674    0.068
     162    0.943    0.111
     163    0.472    0.068
     164    0.001    0.006
     165    0.905    0.106
     166    1.126    0.102
     167    0.504    0.108
     168    0.009    0.013
     169    0.861    0.116
     170    0.546    0.051
     171    0.101    0.053
     172    0.695    0.109
     173    1.237    0.092
     174    0.350    0.068
     175    0.001    0.006
     176    0.447    0.104
     177    0.250    0.053
     178    0.643    0.090
     179    1.229    0.142
     180    0.518    0.076
     181    1.376    0.115
     182    1.423    0.090
     183    1.272    0.087
     184    1.026    0.169
     185    0.578    0.081
     186    0.127    0.061
     187    0.736    0.109
     188    0.993    0.165
     189    1.289    0.140
     190    1.639    0.143
     191    1.195    0.083
     192    0.296    0.066
     193    1.148    0.083
     194    1.520    0.111
     195    0.412    0.125
     196    0.541    0.087
     197    0.453    0.070
     198    0.669    0.076
     199    0.602    0.122
     200    0.135    0.040
     201    1.057    0.131
     202    0.445    0.078
     203    0.104    0.043
     204    0.356    0.077
     205    1.015    0.110
     206    0.076    0.033
     207    0.003    0.008
     208    0.657    0.149
     209    0.745    0.095
     210    0.411    0.117
     211    0.008    0.017
     212    0.243    0.062
     213    0.960    0.061
     214    0.302    0.082
     215    0.260    0.070
     216    1.056    0.091
     217    0.458    0.071
     218    0.041    0.032
     219    0.862    0.153
     220    0.634    0.057
     221    0.719    0.091
     222    0.250    0.079
     223    1.590    0.083
     224    0.688    0.079
     225    1.474    0.098
     226    1.705    0.110
     227    0.990    0.161
     228    0.541    0.086
     229    0.139    0.061
     230    1.597    0.148
     231    0.399    0.044
     232    1.197    0.102
     233    0.744    0.192
     234    0.833    0.089
     235    1.693    0.080
     236    1.323    0.126
     237    0.042    0.032
     238    0.662    0.090
     239    1.359    0.109
     240    0.371    0.075
     241    0.158    0.062
     242    0.704    0.090
     243    0.907    0.074
     244    0.280    0.088
     245    0.468    0.077
     246    1.154    0.081
     247    0.114    0.039
     248    0.073    0.049
     249    0.886    0.163
     250    0.640    0.067
     251    0.080    0.039
     252    0.053    0.064
     253    0.839    0.115
     254    0.438    0.047
     255    0.114    0.042
     256    0.105    0.121
     257    0.886    0.100
     258    0.020    0.014
     259    0.131    0.055
     260    0.341    0.105
     261    0.535    0.098
     262    0.440    0.057
     263    0.072    0.034
     264    0.865    0.095
     265    0.188    0.070
     266    0.533    0.069
     267    0.618    0.108
     268    1.128    0.084
     269    1.143    0.100
     270    0.627    0.135
     271    1.465    0.138
     272    0.956    0.134
     273    0.495    0.072
     274    0.524    0.105
     275    1.120    0.136
     276    0.791    0.090
     277    0.771    0.119
     278    0.341    0.121
     279    0.670    0.107
     280    0.146    0.047
     281    1.381    0.107
     282    0.922    0.128
     283    1.204    0.095
     284    0.204    0.078
     285    0.459    0.082
     286    0.725    0.148
     287    0.191    0.054
     288    0.355    0.055
     289    0.057    0.041
     290    0.813    0.113
     291    0.011    0.019
     292    0.101    0.042
     293    0.896    0.114
     294    0.277    0.063
     295    0.029    0.031
     296    0.142    0.084
     297    0.349    0.083
     298    0.010    0.021
     299    0.365    0.082
     300    1.342    0.083
     301    0.550    0.101
     302    0.479    0.109
     303    0.862    0.111
     304    2.191    0.169
      27    1.487    0.195
      28    0.824    0.093
      29    1.060    0.172
      30    1.983    0.221
      31    0.742    0.144
      32    1.724    0.169
      33    1.050    0.120
      34    0.393    0.094
      35    1.073    0.078
      36    1.140    0.104
      37    0.483    0.113
      38    0.846    0.122
      39    1.183    0.102
      40    0.404    0.097
      41    0.237    0.085
      42    0.487    0.095
      43    0.815    0.085
      44    0.519    0.112
      45    0.205    0.054
      46    0.480    0.052
      47    0.979    0.081
      48    0.009    0.017
      49    0.736    0.094
      50    1.136    0.143
      51    0.362    0.086
      52    0.000    0.000
      53    0.689    0.049
      54    0.998    0.059
      55    0.010    0.016
      56    0.000    0.000
      57    0.234    0.061
      58    0.603    0.084
      59    0.010    0.021
      60    0.508    0.066
      61    1.146    0.091
      62    0.457    0.084
      63    0.227    0.083
      64    0.389    0.052
      65    1.881    0.105
      66    0.919    0.119
      67    1.787    0.118
      68    1.734    0.132
      69    1.756    0.146
      70    1.060    0.109
      71    0.789    0.104
      72    0.449    0.102
      73    0.511    0.089
      74    0.485    0.072
      75    0.512    0.072
      76    0.005    0.014
      77    0.307    0.081
      78    0.330    0.051
      79    0.117    0.031
      80    0.136    0.054
      81    0.000    0.000
      82    0.507    0.061
      83    0.001    0.006
      84    0.108    0.050
      85    0.473    0.064
      86    0.612    0.073
      87    0.073    0.043
      88    0.000    0.000
      89    0.725    0.108
      90    0.011    0.022
      91    0.019    0.023
      92    0.553    0.059
      93    0.481    0.095
      94    0.432    0.119
      95    0.159    0.058
      96    0.679    0.110
      97    0.351    0.048
      98    0.546    0.117
      99    0.951    0.115
     100    0.464    0.107
     101    0.366    0.076
     102    0.071    0.039
     103    1.909    0.171
     104    1.011    0.078
     105    0.429    0.065
     106    0.749    0.063
     107    1.529    0.127
     108    0.601    0.109
     109    0.000    0.000
     110    0.336    0.062
     111    0.255    0.071
     112    0.078    0.044
     113    0.408    0.143
     114    0.157    0.056
     115    0.427    0.047
     116    0.456    0.100
     117    0.136    0.048
     118    0.054    0.032
     119    0.030    0.026
     120    0.169    0.078
     121    0.036    0.029
     122    0.003    0.008
     123    0.232    0.052
     124    0.037    0.040
     125    0.311    0.070
     126    0.008    0.012
     127    0.122    0.039
     128    0.028    0.033
     129    0.326    0.072
     130    0.099    0.074
     131    0.071    0.036
     132    0.619    0.086
     133    0.002    0.007
     134    0.318    0.094
     135    0.411    0.049
     136    0.340    0.077
     137    0.105    0.050
     138    0.112    0.052
     139    0.490    0.080
     140    0.841    0.095
     141    0.471    0.125
     142    0.977    0.092
     143    1.192    0.132
     144    0.243    0.044
     145    0.910    0.117
     146    1.273    0.111
     147    0.681    0.074
     148    0.311    0.083
     149    1.036    0.085
     150    0.618    0.073
     151    0.155    0.058
     152    0.008    0.015
     153    0.525    0.077
     154    0.953    0.086
     155    0.369    0.069
     156    0.063    0.039
     157    0.910    0.079
     158    0.727    0.100
     159    0.185    0.049
     160    0.001    0.006
     161    0.622    0.111
     162    0.934    0.088
     163    0.477    0.052
     164    0.003    0.012
     165    0.838    0.121
     166    1.192    0.099
     167    0.740    0.157
     168    0.023    0.034
     169    0.858    0.125
     170    0.615    0.093
     171    0.115    0.051
     172    0.740    0.096
     173    1.172    0.074
     174    0.383    0.064
     175    0.017    0.026
     176    0.385    0.080
     177    0.253    0.070
     178    0.598    0.078
     179    1.347    0.185
     180    0.526    0.061
     181    1.459    0.143
     182    1.340    0.132
     183    1.312    0.104
     184    1.033    0.105
     185    0.632    0.065
     186    0.201    0.055
     187    0.776    0.112
     188    1.052    0.152
     189    1.349    0.092
     190    1.703    0.160
     191    1.195    0.133
     192    0.274    0.075
     193    1.154    0.099
     194    1.487    0.071
     195    0.348    0.085
     196    0.497    0.102
     197    0.436    0.056
     198    0.669    0.084
     199    0.556    0.089
     200    0.143    0.035
     201    1.113    0.116
     202    0.361    0.089
     203    0.130    0.054
     204    0.425    0.135
     205    1.052    0.131
     206    0.092    0.040
     207    0.006    0.013
     208    0.664    0.138
     209    0.687    0.093
     210    0.392    0.085
     211    0.010    0.021
     212    0.231    0.060
     213    0.970    0.097
     214    0.349    0.083
     215    0.280    0.067
     216    1.071    0.104
     217    0.429    0.065
     218    0.069    0.039
     219    0.789    0.126
     220    0.674    0.043
     221    0.722    0.085
     222    0.327    0.070
     223    1.532    0.112
     224    0.658    0.074
     225    1.455    0.112
     226    1.619    0.099
     227    1.048    0.106
     228    0.627    0.125
     229    0.111    0.056
     230    1.758    0.135
     231    0.399    0.060
     232    1.523    0.111
     233    0.758    0.149
     234    0.784    0.085
     235    1.725    0.108
     236    1.314    0.122
     237    0.037    0.027
     238    0.692    0.069
     239    1.484    0.090
     240    0.325    0.068
     241    0.166    0.065
     242    0.748    0.095
     243    0.880    0.073
     244    0.244    0.050
     245    0.453    0.104
     246    1.191    0.110
     247    0.124    0.041
     248    0.066    0.047
     249    0.800    0.115
     250    0.658    0.064
     251    0.085    0.049
     252    0.094    0.046
     253    0.881    0.118
     254    0.452    0.081
     255    0.127    0.052
     256    0.095    0.060
     257    0.817    0.112
     258    0.014    0.014
     259    0.140    0.058
     260    0.286    0.060
     261    0.495    0.081
     262    0.489    0.093
     263    0.076    0.034
     264    0.878    0.102
     265    0.216    0.067
     266    0.572    0.056
     267    0.620    0.113
     268    1.186    0.070
     269    1.153    0.084
     270    0.672    0.126
     271    1.530    0.098
     272    1.003    0.087
     273    0.496    0.057
     274    0.536    0.108
     275    1.095    0.148
     276    0.726    0.065
     277    0.791    0.133
     278    0.333    0.108
     279    0.808    0.120
     280    0.120    0.054
     281    1.345    0.095
     282    0.913    0.116
     283    1.212    0.173
     284    0.236    0.087
     285    0.403    0.112
     286    0.704    0.126
     287    0.159    0.047
     288    0.307    0.118
     289    0.105    0.067
     290    0.866    0.132
     291    0.020    0.019
     292    0.107    0.044
     293    0.881    0.097
     294    0.299    0.088
     295    0.043    0.030
     296    0.117    0.084
     297    0.342    0.081
     298    0.008    0.017
     299    0.345    0.102
     300    1.311    0.079
     301    0.653    0.081
     302    0.467    0.108
     303    0.909    0.085
     304    2.242    0.161
      27    1.743    0.299
      28    0.834    0.105
      29    1.382    0.249
      30    2.079    0.157
      31    0.739    0.146
      32    1.733    0.148
      33    1.032    0.114
      34    0.351    0.109
      35    1.158    0.124
      36    1.120    0.176
      37    0.496    0.150
      38    0.809    0.086
      39    1.166    0.072
      40    0.388    0.055
      41    0.249    0.056
      42    0.472    0.100
      43    0.786    0.099
      44    0.468    0.109
      45    0.243    0.073
      46    0.506    0.046
      47    0.931    0.098
      48    0.005    0.014
      49    0.741    0.081
      50    1.159    0.069
      51    0.329    0.070
      52    0.000    0.000
      53    0.739    0.068
      54    0.982    0.104
      55    0.001    0.006
      56    0.000    0.000
      57    0.277    0.055
      58    0.582    0.141
      59    0.003    0.008
      60    0.612    0.082
      61    1.229    0.080
      62    0.382    0.064
      63    0.191    0.084
      64    0.441    0.052
      65    1.897    0.149
      66    0.841    0.140
      67    1.856    0.140
      68    1.725    0.123
      69    1.824    0.089
      70    1.044    0.104
      71    0.752    0.091
      72    0.442    0.095
      73    0.484    0.087
      74    0.438    0.083
      75    0.511    0.083
      76    0.006    0.014
      77    0.271    0.066
      78    0.360    0.076
      79    0.123    0.049
      80    0.127    0.051
      81    0.000    0.000
      82    0.509    0.066
      83    0.005    0.011
      84    0.120    0.055
      85    0.513    0.054
      86    0.658    0.100
      87    0.063    0.032
      88    0.001    0.006
      89    0.727    0.103
      90    0.006    0.014
      91    0.018    0.032
      92    0.566    0.064
      93    0.484    0.122
      94    0.390    0.091
      95    0.158    0.048
      96    0.693    0.110
      97    0.345    0.055
      98    0.502    0.135
      99    0.972    0.156
     100    0.412    0.069
     101    0.367    0.063
     102    0.077    0.032
     103    1.965    0.159
     104    1.056    0.112
     105    0.388    0.078
     106    0.608    0.100
     107    1.562    0.111
     108    0.576    0.103
     109    0.000    0.000
     110    0.344    0.050
     111    0.219    0.066
     112    0.054    0.036
     113    0.284    0.089
     114    0.168    0.063
     115    0.506    0.064
     116    0.401    0.068
     117    0.136    0.038
     118    0.059    0.027
     119    0.037    0.033
     120    0.169    0.060
     121    0.033    0.031
     122    0.003    0.008
     123    0.248    0.071
     124    0.032    0.039
     125    0.340    0.087
     126    0.015    0.022
     127    0.140    0.039
     128    0.037    0.029
     129    0.303    0.095
     130    0.107    0.063
     131    0.067    0.046
     132    0.620    0.077
     133    0.000    0.000
     134    0.360    0.077
     135    0.418    0.059
     136    0.332    0.081
     137    0.085    0.044
     138    0.110    0.043
     139    0.503    0.105
     140    0.727    0.099
     141    0.504    0.117
     142    0.963    0.116
     143    1.188    0.065
     144    0.244    0.064
     145    0.927    0.136
     146    1.294    0.094
     147    0.611    0.079
     148    0.373    0.065
     149    0.845    0.103
     150    0.583    0.076
     151    0.148    0.047
     152    0.011    0.016
     153    0.516    0.058
     154    0.981    0.092
     155    0.326    0.061
     156    0.067    0.034
     157    0.964    0.092
     158    0.738    0.079
     159    0.152    0.052
     160    0.000    0.000
     161    0.587    0.083
     162    0.910    0.077
     163    0.487    0.055
     164    0.003    0.008
     165    0.861    0.133
     166    1.176    0.095
     167    0.694    0.161
     168    0.025    0.024
     169    0.943    0.094
     170    0.576    0.081
     171    0.096    0.048
     172    0.730    0.108
     173    1.177    0.078
     174    0.345    0.070
     175    0.006    0.020
     176    0.497    0.098
     177    0.233    0.062
     178    0.653    0.102
     179    1.333    0.136
     180    0.504    0.081
     181    1.504    0.121
     182    1.397    0.114
     183    1.358    0.148
     184    1.062    0.176
     185    0.609    0.080
     186    0.153    0.064
     187    0.797    0.105
     188    1.002    0.131
     189    1.272    0.186
     190    1.613    0.117
     191    1.232    0.108
     192    0.271    0.055
     193    1.162    0.097
     194    1.497    0.087
     195    0.355    0.078
     196    0.487    0.097
     197    0.420    0.077
     198    0.696    0.086
     199    0.608    0.106
     200    0.172    0.052
     201    1.087    0.116
     202    0.339    0.071
     203    0.146    0.077
     204    0.353    0.094
     205    1.087    0.110
     206    0.079    0.045
     207    0.007    0.016
     208    0.659    0.117
     209    0.707    0.106
     210    0.445    0.114
     211    0.008    0.015
     212    0.237    0.054
     213    0.947    0.071
     214    0.332    0.056
     215    0.281    0.058
     216    0.978    0.077
     217    0.437    0.075
     218    0.068    0.038
     219    0.685    0.144
     220    0.669    0.064
     221    0.730    0.078
     222    0.237    0.082
     223    1.442    0.123
     224    0.672    0.080
     225    1.452    0.088
     226    1.606    0.147
     227    0.978    0.149
     228    0.634    0.142
     229    0.103    0.049
     230    1.793    0.097
     231    0.390    0.065
     232    1.470    0.130
     233    0.688    0.147
     234    0.850    0.104
     235    1.689    0.109
     236    1.362    0.177
     237    0.024    0.028
     238    0.746    0.118
     239    1.393    0.117
     240    0.340    0.089
     241    0.189    0.067
     242    0.760    0.101
     243    0.913    0.078
     244    0.260    0.054
     245    0.526    0.117
     246    1.170    0.108
     247    0.172    0.049
     248    0.129    0.056
     249    0.693    0.178
     250    0.646    0.108
     251    0.206    0.090
     252    0.072    0.047
     253    0.976    0.106
     254    0.540    0.085
     255    0.086    0.039
     256    0.103    0.033
     257    0.768    0.097
     258    0.005    0.011
     259    0.102    0.043
     260    0.301    0.076
     261    0.453    0.097
     262    0.468    0.079
     263    0.053    0.022
     264    0.956    0.089
     265    0.226    0.060
     266    0.609    0.058
     267    0.643    0.096
     268    1.111    0.054
     269    1.166    0.101
     270    0.601    0.095
     271    1.465    0.101
     272    0.977    0.081
     273    0.471    0.061
     274    0.455    0.082
     275    1.370    0.186
     276    0.801    0.078
     277    0.662    0.115
     278    0.380    0.088
     279    0.800    0.072
     280    0.102    0.036
     281    1.379    0.127
     282    0.873    0.125
     283    1.184    0.139
     284    0.264    0.073
     285    0.514    0.094
     286    0.621    0.120
     287    0.158    0.072
     288    0.411    0.090
     289    0.044    0.050
     290    0.776    0.139
     291    0.008    0.021
     292    0.095    0.048
     293    0.817    0.108
     294    0.285    0.078
     295    0.031    0.024
     296    0.096    0.058
     297    0.338    0.071
     298    0.014    0.017
     299    0.298    0.095
     300    1.329    0.095
     301    0.567    0.095
     302    0.411    0.102
     303    0.893    0.113
     304    2.182    0.162
      27    1.819    0.171
      28    0.788    0.078
      29    1.492    0.167
      30    2.017    0.159
      31    0.866    0.139
      32    1.666    0.137
      33    0.948    0.154
      34    0.475    0.138
      35    1.071    0.093
      36    1.145    0.193
      37    0.415    0.100
      38    0.834    0.137
      39    1.202    0.083
      40    0.521    0.130
      41    0.254    0.070
      42    0.502    0.093
      43    0.794    0.069
      44    0.534    0.110
      45    0.233    0.078
      46    0.478    0.058
      47    0.921    0.100
      48    0.005    0.011
      49    0.689    0.088
      50    1.081    0.102
      51    0.307    0.056
      52    0.001    0.006
      53    0.816    0.098
      54    1.017    0.091
      55    0.016    0.034
      56    0.000    0.000
      57    0.250    0.053
      58    0.569    0.101
      59    0.011    0.023
      60    0.729    0.086
      61    1.186    0.103
      62    0.422    0.091
      63    0.222    0.076
      64    0.443    0.073
      65    1.829    0.108
      66    0.943    0.112
      67    1.886    0.098
      68    1.700    0.110
      69    1.784    0.125
      70    1.116    0.147
      71    0.723    0.086
      72    0.410    0.133
      73    0.503    0.092
      74    0.432    0.106
      75    0.485    0.088
      76    0.007    0.015
      77    0.221    0.073
      78    0.429    0.069
      79    0.102    0.031
      80    0.109    0.048
      81    0.003    0.009
      82    0.473    0.082
      83    0.004    0.010
      84    0.131    0.044
      85    0.497    0.103
      86    0.648    0.087
      87    0.065    0.039
      88    0.003    0.008
      89    0.732    0.071
      90    0.004    0.010
      91    0.014    0.019
      92    0.571    0.088
      93    0.536    0.102
      94    0.390    0.071
      95    0.163    0.056
      96    0.707    0.084
      97    0.370    0.066
      98    0.491    0.100
      99    1.016    0.167
     100    0.377    0.093
     101    0.386    0.070
     102    0.077    0.039
     103    1.834    0.162
     104    1.109    0.105
     105    0.317    0.066
     106    0.593    0.067
     107    1.626    0.128
     108    0.639    0.078
     109    0.000    0.000
     110    0.309    0.066
     111    0.248    0.094
     112    0.046    0.039
     113    0.292    0.095
     114    0.229    0.050
     115    0.512    0.093
     116    0.378    0.081
     117    0.139    0.044
     118    0.072    0.035
     119    0.030    0.031
     120    0.208    0.065
     121    0.041    0.039
     122    0.004    0.010
     123    0.246    0.073
     124    0.038    0.026
     125    0.309    0.076
     126    0.003    0.008
     127    0.138    0.085
     128    0.060    0.043
     129    0.349    0.057
     130    0.083    0.049
     131    0.075    0.048
     132    0.668    0.075
     133    0.000    0.000
     134    0.303    0.069
     135    0.368    0.069
     136    0.293    0.079
     137    0.096    0.047
     138    0.080    0.035
     139    0.377    0.122
     140    0.732    0.101
     141    0.575    0.076
     142    0.964    0.126
     143    1.183    0.095
     144    0.234    0.052
     145    0.857    0.145
     146    1.287    0.088
     147    0.648    0.095
     148    0.377    0.075
     149    0.939    0.124
     150    0.622    0.057
     151    0.115    0.043
     152    0.003    0.010
     153    0.562    0.089
     154    1.013    0.091
     155    0.378    0.067
     156    0.062    0.032
     157    1.043    0.093
     158    0.752    0.068
     159    0.149    0.061
     160    0.001    0.006
     161    0.543    0.088
     162    0.940    0.092
     163    0.520    0.075
     164    0.009    0.016
     165    0.822    0.102
     166    1.143    0.098
     167    0.625    0.183
     168    0.034    0.041
     169    0.987    0.106
     170    0.589    0.094
     171    0.129    0.075
     172    0.737    0.093
     173    1.201    0.072
     174    0.365    0.061
     175    0.008    0.017
     176    0.567    0.124
     177    0.145    0.084
     178    0.637    0.073
     179    1.419    0.131
     180    0.499    0.068
     181    1.479    0.113
     182    1.437    0.092
     183    1.284    0.129
     184    0.902    0.194
     185    0.594    0.116
     186    0.151    0.055
     187    0.800    0.096
     188    1.074    0.130
     189    1.344    0.144
     190    1.619    0.118
     191    1.145    0.110
     192    0.282    0.069
     193    1.159    0.095
     194    1.498    0.091
     195    0.337    0.074
     196    0.530    0.084
     197    0.453    0.078
     198    0.783    0.082
     199    0.613    0.137
     200    0.184    0.051
     201    1.080    0.129
     202    0.246    0.090
     203    0.162    0.067
     204    0.322    0.082
     205    1.122    0.143
     206    0.056    0.026
     207    0.013    0.016
     208    0.739    0.138
     209    0.776    0.109
     210    0.458    0.080
     211    0.024    0.031
     212    0.240    0.069
     213    0.915    0.089
     214    0.363    0.049
     215    0.336    0.068
     216    1.021    0.077
     217    0.494    0.049
     218    0.093    0.042
     219    0.705    0.125
     220    0.651    0.057
     221    0.730    0.089
     222    0.219    0.064
     223    1.525    0.096
     224    0.780    0.118
     225    1.188    0.259
     226    1.855    0.158
     227    0.903    0.132
     228    0.498    0.088
     229    0.102    0.047
     230    1.777    0.136
     231    0.415    0.081
     232    1.497    0.114
     233    0.917    0.159
     234    0.872    0.085
     235    1.670    0.131
     236    1.427    0.143
     237    0.035    0.027
     238    0.883    0.115
     239    1.359    0.178
     240    0.319    0.079
     241    0.133    0.103
     242    0.754    0.079
     243    0.909    0.108
     244    0.228    0.071
     245    0.357    0.133
     246    1.176    0.109
     247    0.164    0.052
     248    0.119    0.058
     249    0.809    0.131
     250    0.650    0.112
     251    0.099    0.060
     252    0.140    0.068
     253    0.973    0.120
     254    0.526    0.060
     255    0.089    0.068
     256    0.167    0.088
     257    0.909    0.162
     258    0.011    0.016
     259    0.117    0.050
     260    0.368    0.093
     261    0.524    0.122
     262    0.475    0.071
     263    0.063    0.038
     264    0.948    0.084
     265    0.226    0.081
     266    0.592    0.077
     267    0.635    0.087
     268    1.096    0.105
     269    1.174    0.112
     270    0.574    0.109
     271    1.554    0.187
     272    0.927    0.095
     273    0.471    0.062
     274    0.468    0.088
     275    1.343    0.226
     276    0.811    0.101
     277    0.721    0.063
     278    0.455    0.123
     279    0.778    0.090
     280    0.122    0.047
     281    1.387    0.089
     282    0.907    0.128
     283    1.149    0.100
     284    0.324    0.057
     285    0.522    0.090
     286    0.641    0.142
     287    0.180    0.060
     288    0.436    0.066
     289    0.019    0.015
     290    0.790    0.093
     291    0.022    0.042
     292    0.114    0.057
     293    0.787    0.103
     294    0.284    0.068
     295    0.033    0.024
     296    0.111    0.067
     297    0.359    0.088
     298    0.012    0.018
     299    0.296    0.069
     300    1.327    0.093
     301    0.578    0.084
     302    0.387    0.127
     303    0.812    0.098
     304    2.199    0.176
      27    1.710    0.129
      28    0.773    0.107
      29    0.981    0.161
      30    1.929    0.182
      31    0.788    0.092
      32    1.523    0.134
      33    1.009    0.121
      34    0.772    0.130
      35    0.896    0.131
      36    0.906    0.110
      37    0.556    0.127
      38    0.759    0.094
      39    1.246    0.103
      40    0.452    0.108
      41    0.163    0.072
      42    0.438    0.075
      43    0.778    0.077
      44    0.521    0.098
      45    0.157    0.072
      46    0.467    0.086
      47    0.939    0.120
      48    0.004    0.013
      49    0.705    0.072
      50    1.101    0.096
      51    0.351    0.080
      52    0.009    0.013
      53    0.715    0.096
      54    1.030    0.115
      55    0.048    0.049
      56    0.005    0.012
      57    0.287    0.046
      58    0.750    0.136
      59    0.035    0.042
      60    0.715    0.132
      61    1.136    0.113
      62    0.448    0.079
      63    0.173    0.063
      64    0.400    0.100
      65    1.868    0.115
      66    0.967    0.146
      67    1.812    0.193
      68    1.764    0.150
      69    1.870    0.082
      70    1.067    0.136
      71    0.634    0.095
      72    0.449    0.098
      73    0.609    0.135
      74    0.396    0.100
      75    0.541    0.070
      76    0.012    0.019
      77    0.227    0.065
      78    0.406    0.091
      79    0.110    0.031
      80    0.119    0.034
      81    0.000    0.000
      82    0.430    0.062
      83    0.000    0.000
      84    0.113    0.039
      85    0.474    0.091
      86    0.601    0.089
      87    0.058    0.045
      88    0.000    0.000
      89    0.724    0.067
      90    0.014    0.019
      91    0.030    0.037
      92    0.620    0.072
      93    0.487    0.090
      94    0.541    0.231
      95    0.144    0.047
      96    0.723    0.079
      97    0.344    0.079
      98    0.421    0.120
      99    0.805    0.132
     100    0.369    0.065
     101    0.386    0.091
     102    0.104    0.048
     103    1.835    0.154
     104    1.094    0.103
     105    0.269    0.049
     106    0.552    0.092
     107    1.630    0.152
     108    0.638    0.079
     109    0.000    0.000
     110    0.386    0.066
     111    0.305    0.064
     112    0.100    0.048
     113    0.349    0.105
     114    0.188    0.060
     115    0.510    0.055
     116    0.348    0.080
     117    0.117    0.050
     118    0.061    0.030
     119    0.013    0.014
     120    0.192    0.053
     121    0.021    0.027
     122    0.004    0.010
     123    0.332    0.072
     124    0.019    0.024
     125    0.322    0.086
     126    0.023    0.021
     127    0.093    0.038
     128    0.077    0.047
     129    0.285    0.088
     130    0.092    0.071
     131    0.052    0.040
     132    0.620    0.089
     133    0.002    0.007
     134    0.362    0.111
     135    0.293    0.057
     136    0.272    0.064
     137    0.086    0.047
     138    0.088    0.045
     139    0.268    0.067
     140    0.678    0.118
     141    0.528    0.094
     142    0.995    0.119
     143    1.184    0.088
     144    0.254    0.042
     145    0.918    0.233
     146    1.238    0.101
     147    0.584    0.097
     148    0.343    0.076
     149    0.989    0.178
     150    0.580    0.075
     151    0.108    0.049
     152    0.010    0.015
     153    0.590    0.084
     154    1.018    0.069
     155    0.439    0.079
     156    0.050    0.031
     157    1.048    0.118
     158    0.714    0.094
     159    0.143    0.054
     160    0.001    0.006
     161    0.521    0.080
     162    0.880    0.079
     163    0.548    0.069
     164    0.005    0.014
     165    0.764    0.144
     166    1.191    0.111
     167    0.776    0.126
     168    0.014    0.026
     169    0.947    0.097
     170    0.639    0.064
     171    0.136    0.052
     172    0.698    0.095
     173    1.204    0.120
     174    0.345    0.051
     175    0.020    0.025
     176    0.618    0.110
     177    0.060    0.028
     178    0.650    0.072
     179    1.438    0.075
     180    0.508    0.083
     181    1.523    0.077
     182    1.391    0.078
     183    1.377    0.131
     184    0.703    0.115
     185    0.580    0.117
     186    0.130    0.063
     187    0.778    0.105
     188    0.977    0.183
     189    1.232    0.130
     190    1.670    0.152
     191    1.167    0.135
     192    0.284    0.070
     193    1.150    0.078
     194    1.464    0.098
     195    0.384    0.087
     196    0.480    0.049
     197    0.529    0.064
     198    0.823    0.085
     199    0.681    0.089
     200    0.151    0.062
     201    1.054    0.123
     202    0.249    0.060
     203    0.108    0.054
     204    0.321    0.089
     205    1.113    0.168
     206    0.063    0.033
     207    0.005    0.012
     208    0.712    0.139
     209    0.772    0.112
     210    0.456    0.100
     211    0.021    0.034
     212    0.274    0.045
     213    0.940    0.079
     214    0.387    0.065
     215    0.361    0.090
     216    1.044    0.100
     217    0.460    0.075
     218    0.088    0.040
     219    0.732    0.119
     220    0.681    0.060
     221    0.757    0.084
     222    0.216    0.047
     223    1.547    0.092
     224    0.863    0.060
     225    0.879    0.093
     226    1.883    0.121
     227    0.821    0.109
     228    0.599    0.086
     229    0.109    0.067
     230    1.611    0.162
     231    0.385    0.054
     232    1.412    0.211
     233    0.784    0.179
     234    0.893    0.068
     235    1.778    0.114
     236    1.438    0.138
     237    0.028    0.026
     238    0.846    0.107
     239    1.386    0.176
     240    0.323    0.085
     241    0.135    0.098
     242    0.762    0.140
     243    0.880    0.090
     244    0.266    0.072
     245    0.402    0.162
     246    1.132    0.117
     247    0.153    0.038
     248    0.126    0.064
     249    0.887    0.178
     250    0.543    0.044
     251    0.080    0.035
     252    0.085    0.066
     253    1.097    0.144
     254    0.375    0.099
     255    0.110    0.053
     256    0.146    0.068
     257    1.015    0.116
     258    0.000    0.000
     259    0.096    0.044
     260    0.362    0.054
     261    0.506    0.113
     262    0.467    0.065
     263    0.068    0.032
     264    0.963    0.106
     265    0.214    0.051
     266    0.577    0.071
     267    0.637    0.087
     268    1.102    0.068
     269    1.164    0.107
     270    0.572    0.085
     271    1.477    0.147
     272    0.883    0.189
     273    0.497    0.055
     274    0.525    0.066
     275    1.120    0.117
     276    0.873    0.099
     277    0.710    0.077
     278    0.302    0.072
     279    0.746    0.106
     280    0.116    0.051
     281    1.315    0.093
     282    0.720    0.105
     283    0.948    0.130
     284    0.249    0.066
     285    0.328    0.103
     286    0.594    0.077
     287    0.041    0.078
     288    0.428    0.051
     289    0.009    0.017
     290    0.825    0.098
     291    0.012    0.023
     292    0.059    0.037
     293    0.748    0.131
     294    0.271    0.073
     295    0.056    0.031
     296    0.162    0.085
     297    0.445    0.100
     298    0.044    0.035
     299    0.315    0.088
     300    1.324    0.080
     301    0.570    0.118
     302    0.313    0.089
     303    0.865    0.125
     304    2.235    0.195
      27    1.768    0.179
      28    0.740    0.091
      29    0.923    0.137
      30    1.926    0.152
      31    0.803    0.134
      32    1.532    0.130
      33    1.026    0.122
      34    0.772    0.167
      35    0.954    0.119
      36    0.958    0.153
      37    0.657    0.118
      38    0.907    0.091
      39    1.251    0.088
      40    0.435    0.084
      41    0.159    0.072
      42    0.370    0.082
      43    0.685    0.069
      44    0.450    0.159
      45    0.140    0.050
      46    0.390    0.067
      47    0.971    0.109
      48    0.005    0.011
      49    0.701    0.130
      50    1.077    0.108
      51    0.411    0.079
      52    0.008    0.013
      53    0.684    0.066
      54    1.099    0.090
      55    0.067    0.059
      56    0.014    0.021
      57    0.318    0.049
      58    0.821    0.095
      59    0.034    0.031
      60    0.609    0.093
      61    1.232    0.142
      62    0.558    0.069
      63    0.155    0.055
      64    0.359    0.067
      65    1.955    0.175
      66    1.049    0.118
      67    1.859    0.086
      68    1.806    0.125
      69    1.861    0.117
      70    0.987    0.116
      71    0.630    0.066
      72    0.543    0.131
      73    0.731    0.075
      74    0.441    0.066
      75    0.595    0.078
      76    0.039    0.023
      77    0.263    0.075
      78    0.381    0.062
      79    0.117    0.027
      80    0.170    0.066
      81    0.006    0.012
      82    0.460    0.059
      83    0.000    0.000
      84    0.080    0.033
      85    0.482    0.088
      86    0.648    0.104
      87    0.027    0.030
      88    0.000    0.000
      89    0.716    0.104
      90    0.010    0.019
      91    0.028    0.027
      92    0.603    0.091
      93    0.494    0.078
      94    0.489    0.244
      95    0.179    0.046
      96    0.709    0.096
      97    0.377    0.102
      98    0.300    0.115
      99    0.924    0.171
     100    0.369    0.060
     101    0.399    0.070
     102    0.109    0.050
     103    1.813    0.141
     104    0.984    0.090
     105    0.307    0.064
     106    0.583    0.095
     107    1.580    0.157
     108    0.715    0.104
     109    0.000    0.000
     110    0.360    0.072
     111    0.234    0.065
     112    0.067    0.049
     113    0.375    0.123
     114    0.225    0.052
     115    0.553    0.085
     116    0.368    0.079
     117    0.127    0.054
     118    0.097    0.024
     119    0.039    0.028
     120    0.155    0.065
     121    0.027    0.031
     122    0.004    0.010
     123    0.303    0.055
     124    0.011    0.018
     125    0.292    0.077
     126    0.031    0.022
     127    0.088    0.054
     128    0.062    0.031
     129    0.318    0.089
     130    0.142    0.046
     131    0.065    0.045
     132    0.607    0.087
     133    0.010    0.019
     134    0.427    0.099
     135    0.320    0.053
     136    0.300    0.063
     137    0.092    0.055
     138    0.082    0.034
     139    0.257    0.103
     140    0.799    0.131
     141    0.505    0.197
     142    0.997    0.116
     143    1.187    0.071
     144    0.294    0.076
     145    0.974    0.129
     146    1.272    0.104
     147    0.596    0.080
     148    0.403    0.085
     149    1.071    0.112
     150    0.520    0.094
     151    0.086    0.049
     152    0.006    0.013
     153    0.548    0.071
     154    0.995    0.054
     155    0.359    0.072
     156    0.066    0.030
     157    1.021    0.093
     158    0.720    0.082
     159    0.135    0.044
     160    0.001    0.006
     161    0.527    0.091
     162    0.915    0.110
     163    0.468    0.091
     164    0.003    0.012
     165    0.813    0.135
     166    1.175    0.094
     167    0.594    0.181
     168    0.018    0.022
     169    0.968    0.114
     170    0.574    0.066
     171    0.132    0.076
     172    0.733    0.074
     173    1.206    0.096
     174    0.341    0.088
     175    0.024    0.030
     176    0.610    0.079
     177    0.077    0.056
     178    0.638    0.079
     179    1.412    0.100
     180    0.504    0.092
     181    1.536    0.095
     182    1.431    0.084
     183    1.266    0.084
     184    0.802    0.210
     185    0.561    0.100
     186    0.164    0.053
     187    0.813    0.061
     188    0.969    0.212
     189    1.337    0.142
     190    1.625    0.119
     191    1.210    0.125
     192    0.258    0.056
     193    1.195    0.118
     194    1.496    0.083
     195    0.348    0.086
     196    0.498    0.074
     197    0.495    0.086
     198    0.791    0.120
     199    0.641    0.087
     200    0.134    0.064
     201    1.108    0.117
     202    0.333    0.113
     203    0.117    0.083
     204    0.364    0.078
     205    1.066    0.114
     206    0.072    0.039
     207    0.005    0.014
     208    0.572    0.090
     209    0.719    0.084
     210    0.462    0.116
     211    0.011    0.017
     212    0.245    0.055
     213    0.970    0.088
     214    0.398    0.091
     215    0.311    0.063
     216    1.112    0.099
     217    0.472    0.075
     218    0.046    0.024
     219    0.756    0.118
     220    0.682    0.059
     221    0.735    0.064
     222    0.255    0.093
     223    1.578    0.067
     224    0.872    0.069
     225    0.887    0.114
     226    1.817    0.100
     227    0.783    0.155
     228    0.805    0.258
     229    0.138    0.045
     230    1.618    0.111
     231    0.380    0.054
     232    1.282    0.115
     233    0.590    0.148
     234    0.836    0.105
     235    1.755    0.095
     236    1.380    0.132
     237    0.029    0.028
     238    0.832    0.121
     239    1.478    0.094
     240    0.312    0.065
     241    0.167    0.064
     242    0.805    0.089
     243    0.876    0.093
     244    0.332    0.060
     245    0.497    0.063
     246    1.117    0.094
     247    0.153    0.047
     248    0.124    0.051
     249    0.737    0.097
     250    0.574    0.061
     251    0.094    0.060
     252    0.023    0.027
     253    1.049    0.122
     254    0.370    0.063
     255    0.111    0.047
     256    0.163    0.071
     257    0.991    0.075
     258    0.000    0.000
     259    0.107    0.037
     260    0.370    0.061
     261    0.491    0.066
     262    0.447    0.049
     263    0.078    0.041
     264    1.026    0.086
     265    0.203    0.072
     266    0.563    0.061
     267    0.645    0.102
     268    1.153    0.092
     269    1.134    0.109
     270    0.549    0.108
     271    1.539    0.133
     272    0.725    0.163
     273    0.469    0.073
     274    0.548    0.076
     275    1.053    0.075
     276    0.857    0.096
     277    0.737    0.076
     278    0.373    0.125
     279    0.698    0.108
     280    0.105    0.038
     281    1.315    0.095
     282    0.691    0.113
     283    1.007    0.117
     284    0.245    0.080
     285    0.282    0.084
     286    0.538    0.098
     287    0.016    0.023
     288    0.472    0.101
     289    0.005    0.011
     290    0.718    0.121
     291    0.007    0.012
     292    0.060    0.031
     293    0.697    0.137
     294    0.256    0.055
     295    0.036    0.038
     296    0.177    0.077
     297    0.449    0.105
     298    0.044    0.029
     299    0.399    0.075
     300    1.329    0.075
     301    0.576    0.080
     302    0.320    0.112
     303    0.864    0.082
     304    2.278    0.133
      27    1.703    0.112
      28    0.761    0.064
      29    0.868    0.158
      30    1.982    0.127
      31    0.794    0.153
      32    1.631    0.109
      33    1.069    0.125
      34    0.686    0.126
      35    1.096    0.111
      36    1.028    0.170
      37    0.621    0.130
      38    0.850    0.124
      39    1.198    0.087
      40    0.455    0.071
      41    0.216    0.068
      42    0.435    0.111
      43    0.713    0.111
      44    0.447    0.145
      45    0.190    0.063
      46    0.453    0.073
      47    0.932    0.095
      48    0.000    0.000
      49    0.673    0.131
      50    1.164    0.100
      51    0.361    0.074
      52    0.009    0.013
      53    0.707    0.090
      54    1.043    0.107
      55    0.074    0.065
      56    0.012    0.019
      57    0.324    0.037
      58    0.806    0.121
      59    0.039    0.036
      60    0.697    0.095
      61    1.202    0.110
      62    0.506    0.073
      63    0.163    0.063
      64    0.470    0.134
      65    1.863    0.151
      66    0.863    0.146
      67    1.930    0.153
      68    1.808    0.085
      69    1.840    0.121
      70    0.988    0.113
      71    0.612    0.062
      72    0.558    0.113
      73    0.737    0.096
      74    0.424    0.080
      75    0.549    0.080
      76    0.063    0.027
      77    0.249    0.072
      78    0.406    0.064
      79    0.106    0.026
      80    0.212    0.078
      81    0.003    0.008
      82    0.457    0.075
      83    0.008    0.012
      84    0.142    0.046
      85    0.463    0.082
      86    0.619    0.095
      87    0.051    0.042
      88    0.000    0.000
      89    0.741    0.093
      90    0.005    0.011
      91    0.049    0.029
      92    0.615    0.071
      93    0.440    0.084
      94    0.387    0.077
      95    0.180    0.074
      96    0.717    0.093
      97    0.357    0.066
      98    0.407    0.081
      99    0.945    0.094
     100    0.397    0.061
     101    0.350    0.051
     102    0.097    0.051
     103    1.997    0.170
     104    1.077    0.130
     105    0.360    0.076
     106    0.552    0.072
     107    1.548    0.102
     108    0.623    0.111
     109    0.002    0.009
     110    0.308    0.055
     111    0.248    0.064
     112    0.059    0.032
     113    0.237    0.080
     114    0.202    0.039
     115    0.527    0.082
     116    0.391    0.094
     117    0.081    0.042
     118    0.083    0.042
     119    0.066    0.043
     120    0.209    0.045
     121    0.037    0.032
     122    0.003    0.008
     123    0.348    0.097
     124    0.043    0.031
     125    0.304    0.075
     126    0.006    0.014
     127    0.141    0.052
     128    0.051    0.033
     129    0.372    0.078
     130    0.164    0.048
     131    0.075    0.038
     132    0.589    0.092
     133    0.014    0.020
     134    0.473    0.080
     135    0.360    0.094
     136    0.306    0.072
     137    0.103    0.037
     138    0.075    0.021
     139    0.394    0.108
     140    0.735    0.102
     141    0.464    0.101
     142    1.054    0.089
     143    0.911    0.127
     144    0.375    0.048
     145    1.024    0.109
     146    1.200    0.099
     147    0.605    0.076
     148    0.394    0.079
     149    1.063    0.116
     150    0.557    0.059
     151    0.086    0.032
     152    0.005    0.012
     153    0.569    0.078
     154    0.973    0.088
     155    0.321    0.073
     156    0.072    0.044
     157    0.991    0.096
     158    0.696    0.110
     159    0.147    0.052
     160    0.002    0.008
     161    0.550    0.098
     162    0.892    0.097
     163    0.485    0.083
     164    0.003    0.008
     165    0.866    0.080
     166    1.204    0.094
     167    0.524    0.112
     168    0.026    0.029
     169    0.928    0.113
     170    0.473    0.077
     171    0.054    0.042
     172    0.711    0.083
     173    1.068    0.102
     174    0.282    0.050
     175    0.005    0.018
     176    0.562    0.122
     177    0.073    0.035
     178    0.567    0.076
     179    1.484    0.115
     180    0.506    0.090
     181    1.546    0.109
     182    1.406    0.130
     183    1.301    0.124
     184    0.648    0.106
     185    0.608    0.092
     186    0.143    0.035
     187    0.881    0.089
     188    0.958    0.202
     189    1.299    0.180
     190    1.646    0.160
     191    1.192    0.103
     192    0.284    0.062
     193    1.139    0.107
     194    1.459    0.107
     195    0.310    0.075
     196    0.529    0.112
     197    0.491    0.085
     198    0.655    0.092
     199    0.608    0.146
     200    0.167    0.058
     201    1.088    0.087
     202    0.428    0.093
     203    0.165    0.076
     204    0.365    0.045
     205    1.029    0.109
     206    0.066    0.042
     207    0.010    0.023
     208    0.516    0.093
     209    0.700    0.087
     210    0.414    0.098
     211    0.007    0.015
     212    0.235    0.063
     213    0.947    0.084
     214    0.420    0.101
     215    0.292    0.050
     216    1.034    0.095
     217    0.490    0.063
     218    0.063    0.031
     219    0.735    0.110
     220    0.690    0.051
     221    0.776    0.075
     222    0.222    0.079
     223    1.571    0.100
     224    0.880    0.069
     225    1.072    0.216
     226    1.847    0.121
     227    0.887    0.117
     228    0.509    0.102
     229    0.153    0.063
     230    1.645    0.108
     231    0.383    0.050
     232    1.209    0.112
     233    0.561    0.113
     234    0.891    0.107
     235    1.799    0.135
     236    1.321    0.133
     237    0.032    0.022
     238    0.808    0.099
     239    1.394    0.137
     240    0.364    0.066
     241    0.185    0.075
     242    0.811    0.102
     243    0.919    0.103
     244    0.301    0.076
     245    0.485    0.075
     246    1.167    0.100
     247    0.142    0.043
     248    0.121    0.053
     249    0.750    0.137
     250    0.531    0.069
     251    0.091    0.057
     252    0.062    0.043
     253    1.091    0.095
     254    0.437    0.116
     255    0.098    0.044
     256    0.188    0.063
     257    0.996    0.072
     258    0.000    0.000
     259    0.102    0.042
     260    0.349    0.078
     261    0.427    0.067
     262    0.461    0.065
     263    0.061    0.031
     264    0.992    0.062
     265    0.172    0.044
     266    0.613    0.097
     267    0.694    0.098
     268    1.127    0.105
     269    1.192    0.103
     270    0.561    0.100
     271    1.570    0.114
     272    0.726    0.105
     273    0.456    0.070
     274    0.542    0.065
     275    1.062    0.075
     276    0.926    0.076
     277    0.737    0.096
     278    0.378    0.075
     279    0.651    0.119
     280    0.111    0.050
     281    1.352    0.091
     282    0.753    0.155
     283    1.161    0.249
     284    0.247    0.066
     285    0.349    0.065
     286    0.546    0.129
     287    0.070    0.081
     288    0.437    0.098
     289    0.005    0.011
     290    0.822    0.119
     291    0.009    0.015
     292    0.062    0.035
     293    0.785    0.115
     294    0.310    0.067
     295    0.039    0.039
     296    0.180    0.060
     297    0.407    0.093
     298    0.049    0.032
     299    0.415    0.089
     300    1.344    0.080
     301    0.557    0.088
     302    0.346    0.082
     303    0.891    0.094
     304    2.305    0.143
      27    1.713    0.118
      28    0.748    0.076
      29    1.007    0.173
      30    1.976    0.154
      31    0.744    0.109
      32    1.488    0.112
      33    0.918    0.150
      34    0.532    0.158
      35    1.074    0.105
      36    1.020    0.154
      37    0.453    0.164
      38    0.845    0.130
      39    1.227    0.079
      40    0.596    0.103
      41    0.227    0.065
      42    0.557    0.110
      43    0.771    0.076
      44    0.521    0.113
      45    0.212    0.085
      46    0.467    0.068
      47    0.942    0.134
      48    0.000    0.000
      49    0.737    0.090
      50    1.170    0.081
      51    0.373    0.047
      52    0.005    0.011
      53    0.693    0.074
      54    0.980    0.090
      55    0.101    0.051
      56    0.009    0.018
      57    0.301    0.037
      58    0.941    0.087
      59    0.093    0.036
      60    0.756    0.088
      61    1.186    0.121
      62    0.552    0.109
      63    0.190    0.069
      64    0.457    0.070
      65    1.774    0.163
      66    0.807    0.104
      67    1.930    0.117
      68    1.715    0.125
      69    1.835    0.113
      70    1.003    0.101
      71    0.576    0.042
      72    0.581    0.097
      73    0.756    0.076
      74    0.393    0.062
      75    0.519    0.087
      76    0.055    0.030
      77    0.238    0.055
      78    0.380    0.066
      79    0.096    0.027
      80    0.123    0.045
      81    0.001    0.006
      82    0.456    0.067
      83    0.005    0.011
      84    0.120    0.054
      85    0.470    0.069
      86    0.627    0.060
      87    0.026    0.032
      88    0.000    0.000
      89    0.737    0.094
      90    0.006    0.014
      91    0.037    0.028
      92    0.570    0.095
      93    0.510    0.092
      94    0.329    0.085
      95    0.184    0.066
      96    0.803    0.085
      97    0.352    0.073
      98    0.483    0.102
      99    0.891    0.094
     100    0.448    0.098
     101    0.312    0.066
     102    0.092    0.045
     103    1.910    0.144
     104    1.086    0.105
     105    0.367    0.071
     106    0.604    0.064
     107    1.500    0.135
     108    0.626    0.107
     109    0.000    0.000
     110    0.321    0.065
     111    0.210    0.054
     112    0.066    0.038
     113    0.261    0.123
     114    0.207    0.046
     115    0.550    0.074
     116    0.382    0.126
     117    0.097    0.049
     118    0.063    0.034
     119    0.044    0.038
     120    0.222    0.072
     121    0.037    0.043
     122    0.011    0.016
     123    0.408    0.074
     124    0.066    0.037
     125    0.263    0.073
     126    0.003    0.008
     127    0.086    0.038
     128    0.054    0.029
     129    0.337    0.070
     130    0.152    0.044
     131    0.088    0.036
     132    0.611    0.079
     133    0.021    0.022
     134    0.564    0.119
     135    0.394    0.070
     136    0.317    0.067
     137    0.073    0.076
     138    0.061    0.026
     139    0.472    0.134
     140    0.762    0.076
     141    0.382    0.155
     142    1.094    0.075
     143    0.872    0.041
     144    0.372    0.071
     145    1.006    0.143
     146    1.188    0.093
     147    0.608    0.070
     148    0.396    0.082
     149    1.038    0.126
     150    0.548    0.072
     151    0.103    0.044
     152    0.003    0.010
     153    0.578    0.084
     154    0.909    0.071
     155    0.369    0.070
     156    0.045    0.021
     157    1.041    0.093
     158    0.630    0.085
     159    0.160    0.038
     160    0.000    0.000
     161    0.494    0.101
     162    1.019    0.075
     163    0.526    0.080
     164    0.005    0.011
     165    0.880    0.095
     166    1.199    0.111
     167    0.544    0.152
     168    0.018    0.019
     169    0.972    0.117
     170    0.543    0.075
     171    0.093    0.058
     172    0.680    0.082
     173    1.137    0.117
     174    0.358    0.050
     175    0.010    0.016
     176    0.529    0.093
     177    0.078    0.028
     178    0.555    0.098
     179    1.477    0.110
     180    0.478    0.086
     181    1.509    0.084
     182    1.470    0.092
     183    1.328    0.095
     184    0.627    0.110
     185    0.539    0.125
     186    0.159    0.062
     187    0.839    0.104
     188    0.999    0.167
     189    1.279    0.175
     190    1.566    0.150
     191    1.280    0.104
     192    0.262    0.058
     193    1.140    0.065
     194    1.462    0.100
     195    0.286    0.087
     196    0.591    0.147
     197    0.469    0.101
     198    0.679    0.098
     199    0.577    0.115
     200    0.177    0.062
     201    1.054    0.099
     202    0.406    0.098
     203    0.094    0.046
     204    0.356    0.076
     205    1.014    0.093
     206    0.079    0.034
     207    0.006    0.020
     208    0.513    0.092
     209    0.704    0.105
     210    0.405    0.081
     211    0.001    0.006
     212    0.245    0.064
     213    0.940    0.082
     214    0.396    0.101
     215    0.288    0.073
     216    1.066    0.086
     217    0.475    0.092
     218    0.066    0.026
     219    0.639    0.093
     220    0.689    0.060
     221    0.758    0.108
     222    0.163    0.062
     223    1.529    0.078
     224    0.787    0.065
     225    1.057    0.205
     226    1.820    0.163
     227    0.898    0.097
     228    0.525    0.111
     229    0.182    0.075
     230    1.525    0.189
     231    0.391    0.054
     232    1.171    0.179
     233    0.532    0.163
     234    0.823    0.095
     235    1.852    0.100
     236    1.335    0.116
     237    0.021    0.027
     238    0.907    0.119
     239    1.612    0.112
     240    0.286    0.085
     241    0.262    0.069
     242    0.882    0.091
     243    0.884    0.080
     244    0.262    0.050
     245    0.478    0.097
     246    1.150    0.119
     247    0.119    0.036
     248    0.112    0.037
     249    0.776    0.135
     250    0.544    0.069
     251    0.077    0.059
     252    0.061    0.050
     253    1.008    0.135
     254    0.474    0.066
     255    0.112    0.051
     256    0.192    0.086
     257    0.917    0.105
     258    0.000    0.000
     259    0.090    0.047
     260    0.363    0.063
     261    0.485    0.067
     262    0.457    0.068
     263    0.060    0.032
     264    1.000    0.081
     265    0.171    0.062
     266    0.578    0.073
     267    0.723    0.107
     268    1.155    0.082
     269    1.189    0.103
     270    0.581    0.091
     271    1.554    0.117
     272    0.718    0.117
     273    0.452    0.059
     274    0.521    0.065
     275    1.018    0.148
     276    0.888    0.054
     277    0.748    0.118
     278    0.332    0.080
     279    0.653    0.108
     280    0.116    0.046
     281    1.332    0.159
     282    0.734    0.098
     283    1.351    0.095
     284    0.283    0.063
     285    0.518    0.132
     286    0.564    0.149
     287    0.126    0.070
     288    0.434    0.083
     289    0.016    0.020
     290    0.811    0.093
     291    0.016    0.020
     292    0.050    0.034
     293    0.792    0.102
     294    0.283    0.095
     295    0.044    0.034
     296    0.134    0.044
     297    0.335    0.085
     298    0.067    0.038
     299    0.444    0.101
     300    1.322    0.094
     301    0.516    0.070
     302    0.437    0.133
     303    0.923    0.097
     304    2.504    0.136
      27    1.723    0.175
      28    0.736    0.094
      29    0.908    0.238
      30    1.975    0.143
      31    0.891    0.146
      32    1.431    0.128
      33    0.814    0.112
      34    0.545    0.085
      35    1.168    0.128
      36    0.969    0.125
      37    0.539    0.146
      38    0.723    0.083
      39    1.218    0.078
      40    0.522    0.106
      41    0.210    0.066
      42    0.488    0.087
      43    0.756    0.063
      44    0.522    0.117
      45    0.215    0.049
      46    0.451    0.060
      47    0.968    0.103
      48    0.006    0.024
      49    0.710    0.099
      50    1.097    0.106
      51    0.352    0.068
      52    0.010    0.013
      53    0.737    0.137
      54    0.973    0.095
      55    0.110    0.058
      56    0.020    0.030
      57    0.316    0.026
      58    0.989    0.113
      59    0.100    0.042
      60    0.764    0.102
      61    1.215    0.114
      62    0.546    0.082
      63    0.195    0.081
      64    0.465    0.073
      65    1.813    0.123
      66    0.911    0.155
      67    1.935    0.147
      68    1.752    0.110
      69    1.854    0.110
      70    1.029    0.077
      71    0.608    0.052
      72    0.547    0.121
      73    0.769    0.055
      74    0.412    0.058
      75    0.581    0.086
      76    0.059    0.039
      77    0.249    0.053
      78    0.389    0.065
      79    0.099    0.037
      80    0.147    0.041
      81    0.003    0.009
      82    0.447    0.060
      83    0.004    0.010
      84    0.123    0.057
      85    0.439    0.064
      86    0.597    0.070
      87    0.035    0.030
      88    0.000    0.000
      89    0.733    0.070
      90    0.003    0.008
      91    0.044    0.029
      92    0.572    0.073
      93    0.480    0.082
      94    0.405    0.077
      95    0.173    0.065
      96    0.775    0.101
      97    0.381    0.066
      98    0.429    0.085
      99    0.881    0.058
     100    0.395    0.075
     101    0.346    0.068
     102    0.130    0.065
     103    1.920    0.144
     104    1.033    0.105
     105    0.330    0.078
     106    0.632    0.079
     107    1.485    0.177
     108    0.618    0.095
     109    0.000    0.000
     110    0.321    0.073
     111    0.207    0.069
     112    0.065    0.039
     113    0.326    0.093
     114    0.188    0.064
     115    0.484    0.067
     116    0.425    0.091
     117    0.107    0.044
     118    0.049    0.027
     119    0.057    0.035
     120    0.237    0.089
     121    0.051    0.044
     122    0.014    0.014
     123    0.343    0.071
     124    0.090    0.049
     125    0.296    0.073
     126    0.001    0.006
     127    0.081    0.036
     128    0.062    0.031
     129    0.329    0.085
     130    0.102    0.027
     131    0.058    0.034
     132    0.596    0.082
     133    0.024    0.028
     134    0.606    0.123
     135    0.445    0.061
     136    0.291    0.095
     137    0.006    0.015
     138    0.038    0.040
     139    0.707    0.136
     140    0.687    0.126
     141    0.204    0.097
     142    1.098    0.104
     143    1.052    0.111
     144    0.227    0.091
     145    1.101    0.173
     146    1.175    0.110
     147    0.672    0.089
     148    0.335    0.077
     149    1.003    0.117
     150    0.569    0.092
     151    0.112    0.041
     152    0.010    0.015
     153    0.642    0.063
     154    0.991    0.114
     155    0.296    0.064
     156    0.055    0.020
     157    1.009    0.109
     158    0.665    0.085
     159    0.161    0.038
     160    0.002    0.008
     161    0.546    0.103
     162    0.916    0.098
     163    0.499    0.071
     164    0.000    0.000
     165    0.819    0.075
     166    1.175    0.073
     167    0.628    0.164
     168    0.030    0.030
     169    0.921    0.118
     170    0.571    0.093
     171    0.106    0.058
     172    0.729    0.108
     173    1.065    0.070
     174    0.433    0.121
     175    0.023    0.029
     176    0.414    0.148
     177    0.096    0.064
     178    0.598    0.084
     179    1.411    0.154
     180    0.528    0.087
     181    1.487    0.107
     182    1.421    0.105
     183    1.293    0.104
     184    0.726    0.140
     185    0.626    0.098
     186    0.168    0.049
     187    0.828    0.090
     188    1.019    0.185
     189    1.176    0.180
     190    1.760    0.221
     191    1.217    0.133
     192    0.304    0.077
     193    1.095    0.107
     194    1.498    0.115
     195    0.365    0.093
     196    0.608    0.126
     197    0.349    0.073
     198    0.814    0.081
     199    0.646    0.130
     200    0.171    0.070
     201    1.159    0.110
     202    0.400    0.117
     203    0.141    0.101
     204    0.290    0.053
     205    0.992    0.084
     206    0.092    0.031
     207    0.041    0.046
     208    0.603    0.174
     209    0.708    0.078
     210    0.423    0.077
     211    0.012    0.017
     212    0.237    0.054
     213    0.982    0.065
     214    0.414    0.084
     215    0.244    0.051
     216    1.012    0.073
     217    0.490    0.069
     218    0.103    0.049
     219    0.598    0.180
     220    0.624    0.080
     221    0.769    0.087
     222    0.182    0.063
     223    1.536    0.107
     224    0.829    0.071
     225    1.133    0.162
     226    1.902    0.085
     227    0.904    0.100
     228    0.499    0.116
     229    0.267    0.134
     230    1.296    0.147
     231    0.470    0.065
     232    1.044    0.126
     233    0.350    0.081
     234    0.789    0.107
     235    1.877    0.124
     236    1.283    0.101
     237    0.042    0.032
     238    0.961    0.102
     239    1.610    0.109
     240    0.260    0.083
     241    0.284    0.062
     242    0.870    0.073
     243    0.870    0.086
     244    0.248    0.051
     245    0.394    0.098
     246    1.050    0.102
     247    0.136    0.045
     248    0.132    0.035
     249    0.925    0.173
     250    0.556    0.076
     251    0.071    0.052
     252    0.112    0.044
     253    0.967    0.252
     254    0.489    0.091
     255    0.144    0.081
     256    0.421    0.235
     257    0.906    0.102
     258    0.005    0.011
     259    0.108    0.055
     260    0.301    0.132
     261    0.483    0.064
     262    0.266    0.078
     263    0.088    0.055
     264    1.090    0.081
     265    0.204    0.065
     266    0.577    0.098
     267    0.660    0.110
     268    1.153    0.079
     269    1.249    0.068
     270    0.628    0.098
     271    1.591    0.133
     272    0.700    0.117
     273    0.471    0.052
     274    0.546    0.094
     275    1.106    0.103
     276    0.925    0.077
     277    0.599    0.103
     278    0.326    0.129
     279    0.673    0.132
     280    0.099    0.050
     281    0.972    0.158
     282    0.880    0.173
     283    1.328    0.125
     284    0.280    0.069
     285    0.600    0.135
     286    0.721    0.097
     287    0.152    0.077
     288    0.453    0.072
     289    0.023    0.037
     290    0.757    0.117
     291    0.022    0.026
     292    0.061    0.032
     293    0.791    0.083
     294    0.317    0.066
     295    0.059    0.023
     296    0.148    0.055
     297    0.353    0.075
     298    0.049    0.034
     299    0.524    0.127
     300    1.338    0.076
     301    0.491    0.053
     302    0.420    0.093
     303    0.904    0.096
     304    2.506    0.193
      27    1.751    0.185
      28    0.595    0.103
      29    0.949    0.150
      30    1.954    0.164
      31    0.843    0.095
      32    1.409    0.119
      33    0.773    0.083
      34    0.616    0.086
      35    1.133    0.096
      36    0.790    0.097
      37    0.487    0.113
      38    0.758    0.124
      39    1.214    0.078
      40    0.577    0.136
      41    0.305    0.076
      42    0.449    0.098
      43    0.724    0.088
      44    0.552    0.137
      45    0.209    0.059
      46    0.448    0.055
      47    0.969    0.074
      48    0.009    0.019
      49    0.715    0.110
      50    1.151    0.135
      51    0.376    0.059
      52    0.011    0.013
      53    0.718    0.075
      54    0.993    0.075
      55    0.075    0.043
      56    0.019    0.019
      57    0.326    0.057
      58    0.917    0.122
      59    0.088    0.053
      60    0.763    0.076
      61    1.221    0.072
      62    0.523    0.078
      63    0.176    0.043
      64    0.459    0.053
      65    1.827    0.106
      66    0.934    0.096
      67    1.892    0.114
      68    1.770    0.116
      69    1.870    0.088
      70    1.063    0.134
      71    0.572    0.055
      72    0.510    0.111
      73    0.766    0.078
      74    0.421    0.055
      75    0.550    0.061
      76    0.054    0.030
      77    0.203    0.051
      78    0.387    0.049
      79    0.086    0.021
      80    0.136    0.054
      81    0.003    0.010
      82    0.439    0.068
      83    0.006    0.012
      84    0.105    0.043
      85    0.441    0.076
      86    0.612    0.082
      87    0.040    0.028
      88    0.000    0.000
      89    0.723    0.095
      90    0.003    0.012
      91    0.069    0.048
      92    0.552    0.069
      93    0.488    0.086
      94    0.478    0.100
      95    0.205    0.052
      96    0.756    0.102
      97    0.383    0.062
      98    0.507    0.097
      99    0.932    0.074
     100    0.346    0.067
     101    0.379    0.070
     102    0.079    0.042
     103    1.842    0.182
     104    0.955    0.132
     105    0.413    0.043
     106    0.739    0.075
     107    1.569    0.145
     108    0.644    0.107
     109    0.000    0.000
     110    0.367    0.065
     111    0.219    0.070
     112    0.061    0.025
     113    0.246    0.068
     114    0.171    0.042
     115    0.542    0.099
     116    0.399    0.081
     117    0.089    0.035
     118    0.063    0.031
     119    0.045    0.037
     120    0.303    0.093
     121    0.041    0.035
     122    0.009    0.013
     123    0.268    0.058
     124    0.086    0.043
     125    0.285    0.094
     126    0.006    0.012
     127    0.090    0.040
     128    0.046    0.038
     129    0.313    0.104
     130    0.118    0.032
     131    0.068    0.028
     132    0.647    0.041
     133    0.022    0.022
     134    0.580    0.112
     135    0.454    0.060
     136    0.318    0.074
     137    0.016    0.025
     138    0.013    0.014
     139    0.660    0.099
     140    0.636    0.119
     141    0.226    0.079
     142    1.083    0.099
     143    1.108    0.090
     144    0.172    0.044
     145    0.994    0.070
     146    1.130    0.127
     147    0.667    0.074
     148    0.338    0.076
     149    0.989    0.106
     150    0.569    0.092
     151    0.132    0.060
     152    0.008    0.015
     153    0.665    0.086
     154    1.054    0.079
     155    0.364    0.060
     156    0.053    0.029
     157    0.978    0.105
     158    0.717    0.089
     159    0.153    0.038
     160    0.000    0.000
     161    0.519    0.118
     162    0.943    0.090
     163    0.492    0.058
     164    0.003    0.009
     165    0.820    0.093
     166    1.150    0.103
     167    0.686    0.159
     168    0.021    0.018
     169    0.877    0.085
     170    0.613    0.077
     171    0.074    0.039
     172    0.747    0.098
     173    1.061    0.095
     174    0.399    0.083
     175    0.003    0.008
     176    0.247    0.092
     177    0.167    0.052
     178    0.667    0.112
     179    1.209    0.120
     180    0.440    0.077
     181    1.443    0.094
     182    1.293    0.081
     183    1.213    0.118
     184    1.080    0.174
     185    0.677    0.109
     186    0.187    0.037
     187    0.793    0.119
     188    0.928    0.125
     189    1.147    0.133
     190    1.806    0.155
     191    1.209    0.172
     192    0.302    0.082
     193    1.040    0.139
     194    1.413    0.108
     195    0.414    0.105
     196    0.590    0.093
     197    0.329    0.060
     198    0.694    0.115
     199    0.684    0.084
     200    0.211    0.053
     201    1.162    0.174
     202    0.451    0.101
     203    0.187    0.076
     204    0.282    0.060
     205    0.993    0.120
     206    0.103    0.045
     207    0.072    0.034
     208    0.435    0.085
     209    0.742    0.093
     210    0.421    0.064
     211    0.017    0.024
     212    0.238    0.039
     213    0.957    0.083
     214    0.406    0.065
     215    0.241    0.040
     216    1.012    0.081
     217    0.469    0.088
     218    0.081    0.035
     219    0.574    0.116
     220    0.650    0.087
     221    0.773    0.092
     222    0.146    0.056
     223    1.526    0.094
     224    0.856    0.080
     225    1.332    0.109
     226    1.821    0.126
     227    0.992    0.103
     228    0.376    0.084
     229    0.304    0.117
     230    1.426    0.155
     231    0.519    0.059
     232    1.074    0.116
     233    0.307    0.102
     234    0.743    0.078
     235    1.933    0.158
     236    1.260    0.174
     237    0.016    0.020
     238    0.846    0.105
     239    1.667    0.107
     240    0.222    0.054
     241    0.287    0.083
     242    0.897    0.119
     243    0.890    0.080
     244    0.248    0.048
     245    0.541    0.049
     246    1.064    0.096
     247    0.166    0.047
     248    0.174    0.063
     249    0.969    0.188
     250    0.550    0.062
     251    0.061    0.044
     252    0.155    0.073
     253    0.801    0.090
     254    0.459    0.081
     255    0.205    0.088
     256    0.630    0.087
     257    0.842    0.091
     258    0.009    0.013
     259    0.110    0.039
     260    0.179    0.060
     261    0.533    0.089
     262    0.370    0.090
     263    0.156    0.045
     264    1.049    0.077
     265    0.237    0.068
     266    0.555    0.093
     267    0.688    0.110
     268    1.143    0.100
     269    1.267    0.097
     270    0.583    0.109
     271    1.627    0.130
     272    0.746    0.118
     273    0.464    0.065
     274    0.549    0.096
     275    1.192    0.111
     276    1.018    0.115
     277    0.625    0.104
     278    0.251    0.193
     279    0.623    0.098
     280    0.109    0.045
     281    0.941    0.153
     282    0.715    0.151
     283    1.318    0.126
     284    0.269    0.065
     285    0.559    0.110
     286    0.674    0.133
     287    0.114    0.058
     288    0.538    0.076
     289    0.021    0.028
     290    0.738    0.154
     291    0.049    0.034
     292    0.113    0.070
     293    0.729    0.131
     294    0.356    0.065
     295    0.044    0.025
     296    0.192    0.094
     297    0.362    0.109
     298    0.039    0.029
     299    0.504    0.124
     300    1.336    0.104
     301    0.510    0.055
     302    0.418    0.106
     303    0.894    0.091
     304    2.425    0.116
      27    1.741    0.142
      28    0.572    0.128
      29    0.875    0.101
      30    1.864    0.130
      31    0.817    0.095
      32    1.381    0.064
      33    0.847    0.084
      34    0.679    0.088
      35    1.180    0.119
      36    0.839    0.097
      37    0.656    0.121
      38    0.663    0.062
      39    1.254    0.077
      40    0.547    0.099
      41    0.315    0.071
      42    0.410    0.076
      43    0.694    0.048
      44    0.536    0.098
      45    0.270    0.067
      46    0.435    0.055
      47    0.876    0.126
      48    0.001    0.006
      49    0.730    0.105
      50    1.143    0.078
      51    0.344    0.067
      52    0.010    0.013
      53    0.699    0.079
      54    1.010    0.082
      55    0.098    0.061
      56    0.008    0.014
      57    0.320    0.042
      58    0.916    0.093
      59    0.084    0.049
      60    0.793    0.092
      61    1.244    0.134
      62    0.542    0.060
      63    0.213    0.074
      64    0.468    0.060
      65    1.855    0.094
      66    0.955    0.116
      67    1.923    0.122
      68    1.665    0.121
      69    1.856    0.108
      70    0.949    0.105
      71    0.600    0.048
      72    0.482    0.123
      73    0.753    0.093
      74    0.405    0.084
      75    0.557    0.097
      76    0.047    0.036
      77    0.231    0.049
      78    0.449    0.061
      79    0.094    0.030
      80    0.144    0.071
      81    0.000    0.000
      82    0.447    0.056
      83    0.005    0.011
      84    0.116    0.054
      85    0.466    0.080
      86    0.615    0.095
      87    0.056    0.044
      88    0.000    0.000
      89    0.753    0.086
      90    0.004    0.013
      91    0.091    0.040
      92    0.584    0.092
      93    0.433    0.095
      94    0.594    0.096
      95    0.252    0.071
      96    0.673    0.106
      97    0.398    0.067
      98    0.477    0.059
      99    0.974    0.082
     100    0.350    0.083
     101    0.385    0.091
     102    0.075    0.040
     103    1.883    0.177
     104    0.926    0.141
     105    0.386    0.035
     106    0.700    0.072
     107    1.507    0.097
     108    0.690    0.086
     109    0.000    0.000
     110    0.384    0.046
     111    0.197    0.074
     112    0.061    0.024
     113    0.243    0.085
     114    0.184    0.050
     115    0.523    0.088
     116    0.380    0.083
     117    0.103    0.055
     118    0.098    0.030
     119    0.058    0.019
     120    0.344    0.107
     121    0.099    0.073
     122    0.018    0.023
     123    0.359    0.083
     124    0.119    0.057
     125    0.263    0.076
     126    0.014    0.016
     127    0.086    0.041
     128    0.037    0.031
     129    0.261    0.074
     130    0.155    0.059
     131    0.100    0.055
     132    0.651    0.073
     133    0.016    0.017
     134    0.598    0.136
     135    0.485    0.102
     136    0.304    0.072
     137    0.007    0.014
     138    0.017    0.025
     139    0.595    0.105
     140    0.752    0.124
     141    0.237    0.098
     142    1.091    0.086
     143    1.151    0.094
     144    0.185    0.048
     145    0.979    0.144
     146    1.192    0.106
     147    0.641    0.070
     148    0.306    0.061
     149    1.051    0.144
     150    0.545    0.061
     151    0.129    0.051
     152    0.013    0.017
     153    0.713    0.076
     154    1.101    0.093
     155    0.386    0.067
     156    0.052    0.023
     157    0.980    0.138
     158    0.653    0.075
     159    0.172    0.038
     160    0.000    0.000
     161    0.555    0.095
     162    0.875    0.102
     163    0.532    0.062
     164    0.023    0.030
     165    0.866    0.090
     166    1.127    0.087
     167    0.804    0.197
     168    0.015    0.018
     169    0.829    0.084
     170    0.557    0.068
     171    0.106    0.038
     172    0.699    0.086
     173    1.020    0.151
     174    0.399    0.113
     175    0.010    0.020
     176    0.281    0.105
     177    0.163    0.049
     178    0.668    0.132
     179    1.197    0.077
     180    0.485    0.086
     181    1.460    0.114
     182    1.292    0.109
     183    1.176    0.111
     184    1.096    0.209
     185    0.620    0.086
     186    0.193    0.053
     187    0.839    0.086
     188    0.990    0.184
     189    1.126    0.109
     190    1.882    0.150
     191    1.122    0.136
     192    0.254    0.071
     193    1.011    0.102
     194    1.396    0.095
     195    0.386    0.099
     196    0.532    0.073
     197    0.354    0.079
     198    0.704    0.124
     199    0.733    0.088
     200    0.201    0.056
     201    1.055    0.173
     202    0.349    0.112
     203    0.160    0.071
     204    0.292    0.054
     205    1.028    0.133
     206    0.168    0.067
     207    0.045    0.033
     208    0.335    0.091
     209    0.676    0.092
     210    0.520    0.109
     211    0.011    0.016
     212    0.244    0.055
     213    0.989    0.105
     214    0.410    0.083
     215    0.269    0.056
     216    1.034    0.083
     217    0.476    0.058
     218    0.097    0.044
     219    0.579    0.090
     220    0.644    0.076
     221    0.749    0.068
     222    0.180    0.063
     223    1.537    0.079
     224    0.872    0.109
     225    1.386    0.148
     226    1.825    0.153
     227    0.996    0.108
     228    0.367    0.077
     229    0.327    0.095
     230    1.359    0.194
     231    0.457    0.077
     232    1.105    0.128
     233    0.271    0.085
     234    0.847    0.102
     235    1.912    0.107
     236    1.113    0.133
     237    0.018    0.019
     238    0.848    0.105
     239    1.624    0.118
     240    0.239    0.069
     241    0.289    0.056
     242    0.916    0.093
     243    0.882    0.074
     244    0.290    0.051
     245    0.525    0.081
     246    1.173    0.130
     247    0.138    0.043
     248    0.145    0.064
     249    0.856    0.173
     250    0.568    0.058
     251    0.089    0.039
     252    0.141    0.049
     253    0.883    0.127
     254    0.541    0.079
     255    0.157    0.081
     256    0.626    0.095
     257    0.836    0.090
     258    0.010    0.013
     259    0.108    0.046
     260    0.200    0.068
     261    0.503    0.066
     262    0.406    0.115
     263    0.139    0.056
     264    1.012    0.108
     265    0.223    0.080
     266    0.566    0.085
     267    0.696    0.095
     268    1.198    0.142
     269    1.198    0.122
     270    0.594    0.094
     271    1.632    0.147
     272    0.785    0.123
     273    0.499    0.066
     274    0.576    0.086
     275    1.276    0.122
     276    1.058    0.132
     277    0.624    0.070
     278    0.250    0.127
     279    0.599    0.077
     280    0.133    0.038
     281    0.954    0.183
     282    0.684    0.114
     283    1.295    0.145
     284    0.258    0.043
     285    0.556    0.074
     286    0.729    0.094
     287    0.151    0.068
     288    0.502    0.080
     289    0.021    0.035
     290    0.828    0.102
     291    0.066    0.046
     292    0.156    0.075
     293    0.690    0.119
     294    0.389    0.079
     295    0.047    0.038
     296    0.143    0.051
     297    0.317    0.071
     298    0.039    0.031
     299    0.471    0.131
     300    1.342    0.091
     301    0.544    0.092
     302    0.379    0.122
     303    0.883    0.103
     304    2.327    0.180
      27    1.721    0.155
      28    0.551    0.142
      29    0.919    0.125
      30    1.959    0.144
      31    0.866    0.120
      32    1.440    0.110
      33    0.869    0.105
      34    0.652    0.088
      35    1.149    0.076
      36    0.859    0.082
      37    0.752    0.103
      38    0.693    0.089
      39    1.243    0.090
      40    0.546    0.073
      41    0.317    0.087
      42    0.404    0.092
      43    0.640    0.067
      44    0.468    0.112
      45    0.246    0.065
      46    0.457    0.064
      47    0.841    0.081
      48    0.001    0.006
      49    0.755    0.051
      50    1.169    0.104
      51    0.367    0.070
      52    0.010    0.013
      53    0.693    0.077
      54    1.003    0.061
      55    0.070    0.047
      56    0.011    0.018
      57    0.310    0.043
      58    1.011    0.113
      59    0.067    0.050
      60    0.708    0.093
      61    1.213    0.097
      62    0.546    0.082
      63    0.233    0.093
      64    0.483    0.081
      65    1.895    0.171
      66    0.942    0.116
      67    1.968    0.125
      68    1.722    0.116
      69    1.858    0.136
      70    1.059    0.143
      71    0.617    0.053
      72    0.517    0.112
      73    0.734    0.073
      74    0.355    0.059
      75    0.558    0.084
      76    0.044    0.031
      77    0.290    0.082
      78    0.401    0.077
      79    0.105    0.023
      80    0.159    0.043
      81    0.004    0.014
      82    0.448    0.047
      83    0.002    0.007
      84    0.105    0.048
      85    0.513    0.059
      86    0.610    0.079
      87    0.073    0.046
      88    0.000    0.000
      89    0.747    0.128
      90    0.005    0.011
      91    0.089    0.060
      92    0.618    0.093
      93    0.408    0.088
      94    0.514    0.144
      95    0.265    0.065
      96    0.650    0.128
      97    0.391    0.068
      98    0.438    0.086
      99    0.924    0.103
     100    0.445    0.085
     101    0.333    0.093
     102    0.079    0.055
     103    1.884    0.211
     104    0.912    0.156
     105    0.387    0.064
     106    0.697    0.068
     107    1.545    0.137
     108    0.747    0.096
     109    0.000    0.000
     110    0.388    0.060
     111    0.210    0.064
     112    0.047    0.024
     113    0.240    0.097
     114    0.228    0.062
     115    0.491    0.071
     116    0.341    0.057
     117    0.088    0.042
     118    0.092    0.036
     119    0.050    0.032
     120    0.226    0.107
     121    0.103    0.052
     122    0.016    0.020
     123    0.341    0.065
     124    0.085    0.038
     125    0.249    0.086
     126    0.021    0.024
     127    0.086    0.063
     128    0.038    0.032
     129    0.280    0.067
     130    0.177    0.065
     131    0.094    0.046
     132    0.574    0.074
     133    0.013    0.017
     134    0.568    0.093
     135    0.522    0.075
     136    0.305    0.072
     137    0.014    0.019
     138    0.023    0.025
     139    0.579    0.101
     140    0.772    0.092
     141    0.197    0.087
     142    1.177    0.111
     143    1.171    0.109
     144    0.179    0.061
     145    0.933    0.124
     146    1.194    0.089
     147    0.657    0.089
     148    0.319    0.068
     149    0.987    0.166
     150    0.589    0.082
     151    0.101    0.062
     152    0.005    0.012
     153    0.647    0.090
     154    0.988    0.120
     155    0.392    0.077
     156    0.061    0.028
     157    0.958    0.096
     158    0.612    0.080
     159    0.136    0.048
     160    0.000    0.000
     161    0.551    0.077
     162    0.915    0.089
     163    0.531    0.088
     164    0.013    0.022
     165    0.846    0.104
     166    1.144    0.094
     167    0.740    0.178
     168    0.025    0.033
     169    0.855    0.117
     170    0.607    0.097
     171    0.169    0.075
     172    0.744    0.090
     173    1.060    0.121
     174    0.475    0.168
     175    0.011    0.018
     176    0.287    0.090
     177    0.169    0.059
     178    0.727    0.089
     179    1.215    0.135
     180    0.506    0.071
     181    1.436    0.095
     182    1.344    0.102
     183    1.120    0.067
     184    1.133    0.134
     185    0.615    0.106
     186    0.172    0.060
     187    0.827    0.087
     188    0.925    0.177
     189    1.146    0.139
     190    1.839    0.169
     191    1.143    0.135
     192    0.247    0.085
     193    0.973    0.147
     194    1.420    0.129
     195    0.445    0.104
     196    0.522    0.101
     197    0.274    0.086
     198    0.783    0.155
     199    0.629    0.112
     200    0.218    0.071
     201    0.813    0.181
     202    0.190    0.057
     203    0.091    0.063
     204    0.306    0.057
     205    1.068    0.093
     206    0.150    0.034
     207    0.023    0.022
     208    0.285    0.075
     209    0.765    0.124
     210    0.551    0.105
     211    0.024    0.033
     212    0.275    0.056
     213    1.051    0.108
     214    0.370    0.084
     215    0.281    0.062
     216    1.129    0.101
     217    0.499    0.073
     218    0.089    0.047
     219    0.600    0.131
     220    0.643    0.051
     221    0.713    0.094
     222    0.159    0.052
     223    1.552    0.094
     224    0.753    0.104
     225    1.367    0.089
     226    1.769    0.126
     227    1.083    0.120
     228    0.436    0.075
     229    0.319    0.072
     230    1.469    0.116
     231    0.464    0.072
     232    1.034    0.104
     233    0.355    0.079
     234    0.859    0.095
     235    1.840    0.110
     236    1.247    0.159
     237    0.041    0.038
     238    0.890    0.093
     239    1.604    0.104
     240    0.295    0.082
     241    0.281    0.066
     242    0.893    0.103
     243    0.904    0.089
     244    0.323    0.057
     245    0.524    0.105
     246    1.155    0.081
     247    0.132    0.046
     248    0.102    0.053
     249    0.752    0.148
     250    0.601    0.088
     251    0.045    0.038
     252    0.138    0.047
     253    0.879    0.090
     254    0.470    0.068
     255    0.112    0.054
     256    0.707    0.124
     257    0.852    0.096
     258    0.005    0.011
     259    0.042    0.037
     260    0.173    0.050
     261    0.500    0.084
     262    0.250    0.097
     263    0.064    0.050
     264    0.886    0.088
     265    0.245    0.076
     266    0.668    0.092
     267    0.857    0.185
     268    1.296    0.143
     269    1.029    0.125
     270    0.477    0.054
     271    1.828    0.144
     272    0.924    0.134
     273    0.473    0.054
     274    0.574    0.064
     275    1.275    0.116
     276    1.020    0.151
     277    0.556    0.085
     278    0.187    0.081
     279    0.622    0.116
     280    0.108    0.052
     281    0.818    0.125
     282    0.687    0.191
     283    1.195    0.108
     284    0.272    0.058
     285    0.602    0.091
     286    0.735    0.089
     287    0.094    0.043
     288    0.543    0.087
     289    0.008    0.012
     290    0.797    0.095
     291    0.041    0.045
     292    0.176    0.053
     293    0.592    0.097
     294    0.301    0.066
     295    0.070    0.040
     296    0.128    0.049
     297    0.364    0.071
     298    0.050    0.027
     299    0.510    0.098
     300    1.324    0.085
     301    0.539    0.125
     302    0.442    0.124
     303    0.859    0.084
     304    2.557    0.177
      27    1.675    0.099
      28    0.673    0.105
      29    0.980    0.153
      30    2.052    0.233
      31    1.113    0.118
      32    1.442    0.150
      33    0.844    0.095
      34    0.692    0.058
      35    1.096    0.077
      36    0.920    0.108
      37    0.778    0.078
      38    0.649    0.114
      39    1.284    0.067
      40    0.432    0.089
      41    0.320    0.067
      42    0.451    0.082
      43    0.627    0.065
      44    0.303    0.090
      45    0.297    0.081
      46    0.515    0.058
      47    0.801    0.101
      48    0.003    0.008
      49    0.769    0.086
      50    1.207    0.084
      51    0.321    0.064
      52    0.001    0.006
      53    0.683    0.105
      54    1.019    0.078
      55    0.053    0.041
      56    0.011    0.016
      57    0.309    0.059
      58    0.876    0.124
      59    0.034    0.032
      60    0.608    0.092
      61    1.269    0.094
      62    0.580    0.069
      63    0.201    0.060
      64    0.565    0.112
      65    1.938    0.144
      66    0.951    0.113
      67    2.015    0.124
      68    1.771    0.121
      69    1.845    0.091
      70    1.093    0.123
      71    0.596    0.056
      72    0.512    0.102
      73    0.765    0.074
      74    0.423    0.075
      75    0.560    0.080
      76    0.046    0.034
      77    0.258    0.074
      78    0.415    0.055
      79    0.107    0.023
      80    0.128    0.049
      81    0.003    0.010
      82    0.434    0.058
      83    0.001    0.006
      84    0.100    0.051
      85    0.463    0.064
      86    0.624    0.116
      87    0.067    0.036
      88    0.000    0.000
      89    0.786    0.109
      90    0.009    0.019
      91    0.075    0.044
      92    0.590    0.088
      93    0.594    0.100
      94    0.468    0.129
      95    0.247    0.067
      96    0.701    0.090
      97    0.424    0.076
      98    0.548    0.087
      99    0.967    0.089
     100    0.421    0.066
     101    0.388    0.065
     102    0.055    0.040
     103    1.832    0.180
     104    1.153    0.143
     105    0.364    0.051
     106    0.736    0.096
     107    1.674    0.195
     108    0.699    0.131
     109    0.004    0.012
     110    0.405    0.042
     111    0.249    0.075
     112    0.067    0.034
     113    0.215    0.115
     114    0.262    0.072
     115    0.531    0.086
     116    0.380    0.072
     117    0.059    0.036
     118    0.125    0.052
     119    0.051    0.026
     120    0.294    0.085
     121    0.076    0.033
     122    0.008    0.012
     123    0.316    0.078
     124    0.082    0.038
     125    0.226    0.060
     126    0.010    0.016
     127    0.075    0.038
     128    0.062    0.031
     129    0.306    0.074
     130    0.130    0.043
     131    0.104    0.044
     132    0.621    0.090
     133    0.019    0.026
     134    0.523    0.103
     135    0.501    0.075
     136    0.257    0.086
     137    0.016    0.020
     138    0.034    0.029
     139    0.606    0.140
     140    0.763    0.121
     141    0.166    0.078
     142    1.186    0.102
     143    1.106    0.071
     144    0.189    0.043
     145    0.997    0.087
     146    1.196    0.116
     147    0.664    0.112
     148    0.336    0.052
     149    1.044    0.133
     150    0.576    0.058
     151    0.114    0.065
     152    0.006    0.013
     153    0.616    0.099
     154    0.903    0.091
     155    0.350    0.061
     156    0.064    0.035
     157    0.996    0.114
     158    0.649    0.084
     159    0.140    0.039
     160    0.000    0.000
     161    0.636    0.070
     162    0.993    0.101
     163    0.488    0.059
     164    0.003    0.012
     165    0.932    0.135
     166    1.236    0.122
     167    0.532    0.108
     168    0.022    0.034
     169    0.817    0.117
     170    0.564    0.063
     171    0.118    0.049
     172    0.787    0.108
     173    0.993    0.094
     174    0.420    0.175
     175    0.004    0.010
     176    0.287    0.094
     177    0.162    0.047
     178    0.648    0.126
     179    1.238    0.159
     180    0.482    0.071
     181    1.472    0.093
     182    1.333    0.150
     183    1.273    0.115
     184    0.969    0.216
     185    0.601    0.097
     186    0.131    0.068
     187    0.777    0.079
     188    0.824    0.170
     189    1.080    0.087
     190    1.815    0.167
     191    1.101    0.084
     192    0.348    0.121
     193    1.054    0.114
     194    1.493    0.094
     195    0.519    0.116
     196    0.547    0.108
     197    0.412    0.097
     198    0.823    0.105
     199    0.591    0.094
     200    0.321    0.096
     201    0.599    0.118
     202    0.189    0.049
     203    0.127    0.058
     204    0.240    0.074
     205    1.058    0.103
     206    0.130    0.036
     207    0.036    0.027
     208    0.352    0.119
     209    0.728    0.088
     210    0.568    0.095
     211    0.019    0.024
     212    0.267    0.062
     213    0.953    0.093
     214    0.377    0.074
     215    0.301    0.050
     216    1.058    0.082
     217    0.472    0.062
     218    0.096    0.035
     219    0.579    0.119
     220    0.668    0.059
     221    0.766    0.106
     222    0.185    0.088
     223    1.480    0.109
     224    0.827    0.076
     225    1.440    0.110
     226    1.756    0.125
     227    1.034    0.118
     228    0.413    0.108
     229    0.329    0.093
     230    1.435    0.155
     231    0.405    0.055
     232    1.099    0.112
     233    0.357    0.103
     234    0.885    0.140
     235    1.862    0.113
     236    1.247    0.165
     237    0.036    0.040
     238    0.960    0.138
     239    1.476    0.127
     240    0.228    0.083
     241    0.279    0.091
     242    0.933    0.090
     243    0.876    0.083
     244    0.272    0.059
     245    0.543    0.101
     246    1.158    0.087
     247    0.115    0.029
     248    0.106    0.070
     249    0.676    0.122
     250    0.613    0.101
     251    0.074    0.072
     252    0.171    0.049
     253    0.820    0.105
     254    0.538    0.084
     255    0.151    0.070
     256    0.714    0.110
     257    0.821    0.090
     258    0.005    0.011
     259    0.025    0.021
     260    0.239    0.083
     261    0.555    0.093
     262    0.283    0.098
     263    0.071    0.052
     264    1.000    0.086
     265    0.258    0.070
     266    0.609    0.088
     267    0.994    0.103
     268    1.215    0.083
     269    1.096    0.115
     270    0.597    0.103
     271    1.780    0.099
     272    0.707    0.119
     273    0.451    0.031
     274    0.495    0.104
     275    1.112    0.120
     276    1.040    0.135
     277    0.553    0.077
     278    0.162    0.127
     279    0.625    0.084
     280    0.086    0.032
     281    0.931    0.146
     282    1.010    0.141
     283    1.152    0.166
     284    0.312    0.080
     285    0.650    0.088
     286    0.585    0.109
     287    0.086    0.053
     288    0.621    0.080
     289    0.011    0.016
     290    0.662    0.144
     291    0.062    0.039
     292    0.196    0.088
     293    0.658    0.089
     294    0.307    0.065
     295    0.055    0.033
     296    0.127    0.062
     297    0.395    0.105
     298    0.040    0.026
     299    0.397    0.101
     300    1.384    0.107
     301    0.527    0.072
     302    0.333    0.061
     303    0.818    0.087
     304    2.411    0.140
      27    1.701    0.147
      28    0.689    0.107
      29    1.039    0.104
      30    2.136    0.140
      31    1.153    0.143
      32    1.431    0.134
      33    0.898    0.089
      34    0.719    0.076
      35    1.108    0.063
      36    0.949    0.135
      37    0.749    0.100
      38    0.739    0.132
      39    1.228    0.106
      40    0.363    0.081
      41    0.384    0.087
      42    0.552    0.080
      43    0.624    0.083
      44    0.251    0.074
      45    0.297    0.086
      46    0.536    0.064
      47    0.805    0.089
      48    0.000    0.000
      49    0.778    0.077
      50    1.248    0.098
      51    0.339    0.060
      52    0.003    0.008
      53    0.648    0.074
      54    1.024    0.068
      55    0.133    0.080
      56    0.019    0.025
      57    0.295    0.060
      58    0.790    0.144
      59    0.046    0.036
      60    0.622    0.101
      61    1.190    0.152
      62    0.533    0.074
      63    0.238    0.087
      64    0.476    0.061
      65    1.851    0.118
      66    0.893    0.119
      67    1.887    0.126
      68    1.677    0.126
      69    1.846    0.120
      70    0.981    0.133
      71    0.596    0.051
      72    0.497    0.087
      73    0.798    0.101
      74    0.411    0.062
      75    0.550    0.052
      76    0.053    0.030
      77    0.241    0.061
      78    0.386    0.059
      79    0.105    0.026
      80    0.096    0.038
      81    0.005    0.012
      82    0.480    0.055
      83    0.000    0.000
      84    0.088    0.031
      85    0.432    0.053
      86    0.576    0.066
      87    0.052    0.033
      88    0.000    0.000
      89    0.718    0.103
      90    0.005    0.011
      91    0.050    0.053
      92    0.569    0.081
      93    0.574    0.117
      94    0.405    0.102
      95    0.265    0.089
      96    0.665    0.088
      97    0.405    0.101
      98    0.594    0.118
      99    0.945    0.094
     100    0.404    0.085
     101    0.389    0.070
     102    0.063    0.040
     103    1.863    0.149
     104    1.071    0.163
     105    0.352    0.065
     106    0.731    0.064
     107    1.629    0.114
     108    0.720    0.107
     109    0.000    0.000
     110    0.381    0.057
     111    0.195    0.067
     112    0.053    0.036
     113    0.191    0.084
     114    0.231    0.071
     115    0.514    0.062
     116    0.311    0.072
     117    0.028    0.034
     118    0.101    0.047
     119    0.050    0.044
     120    0.238    0.082
     121    0.087    0.048
     122    0.008    0.012
     123    0.316    0.051
     124    0.065    0.033
     125    0.251    0.083
     126    0.009    0.015
     127    0.115    0.042
     128    0.050    0.041
     129    0.324    0.069
     130    0.137    0.053
     131    0.103    0.044
     132    0.595    0.085
     133    0.014    0.020
     134    0.592    0.117
     135    0.447    0.071
     136    0.298    0.078
     137    0.020    0.024
     138    0.077    0.051
     139    0.451    0.074
     140    0.610    0.108
     141    0.183    0.068
     142    1.029    0.123
     143    1.097    0.087
     144    0.144    0.050
     145    1.096    0.126
     146    1.195    0.129
     147    0.632    0.095
     148    0.289    0.064
     149    1.009    0.114
     150    0.570    0.085
     151    0.092    0.038
     152    0.005    0.012
     153    0.618    0.085
     154    0.924    0.083
     155    0.322    0.079
     156    0.077    0.027
     157    0.998    0.100
     158    0.623    0.085
     159    0.128    0.049
     160    0.002    0.008
     161    0.593    0.082
     162    0.952    0.110
     163    0.497    0.059
     164    0.000    0.000
     165    0.893    0.107
     166    1.167    0.099
     167    0.617    0.152
     168    0.018    0.026
     169    0.902    0.098
     170    0.546    0.079
     171    0.088    0.044
     172    0.787    0.090
     173    1.059    0.096
     174    0.404    0.082
     175    0.000    0.000
     176    0.246    0.077
     177    0.174    0.075
     178    0.642    0.120
     179    1.323    0.150
     180    0.473    0.079
     181    1.484    0.076
     182    1.369    0.103
     183    1.203    0.103
     184    1.074    0.181
     185    0.587    0.089
     186    0.156    0.066
     187    0.780    0.086
     188    0.807    0.201
     189    1.100    0.106
     190    1.995    0.144
     191    1.004    0.145
     192    0.300    0.072
     193    1.031    0.100
     194    1.462    0.094
     195    0.411    0.130
     196    0.631    0.069
     197    0.382    0.062
     198    0.797    0.112
     199    0.482    0.139
     200    0.380    0.106
     201    0.630    0.111
     202    0.220    0.049
     203    0.108    0.063
     204    0.264    0.066
     205    1.103    0.084
     206    0.116    0.040
     207    0.028    0.027
     208    0.323    0.082
     209    0.670    0.094
     210    0.554    0.076
     211    0.034    0.034
     212    0.240    0.054
     213    0.989    0.083
     214    0.394    0.078
     215    0.331    0.070
     216    1.046    0.089
     217    0.498    0.072
     218    0.090    0.032
     219    0.734    0.162
     220    0.619    0.060
     221    0.853    0.103
     222    0.235    0.127
     223    1.481    0.111
     224    0.800    0.082
     225    1.626    0.137
     226    1.650    0.089
     227    0.795    0.135
     228    0.363    0.090
     229    0.341    0.104
     230    1.264    0.287
     231    0.483    0.084
     232    1.085    0.095
     233    0.331    0.096
     234    1.010    0.088
     235    1.944    0.143
     236    1.244    0.122
     237    0.040    0.042
     238    0.975    0.134
     239    1.622    0.074
     240    0.241    0.095
     241    0.265    0.076
     242    0.890    0.113
     243    0.878    0.095
     244    0.243    0.045
     245    0.644    0.122
     246    1.155    0.060
     247    0.155    0.039
     248    0.116    0.051
     249    0.657    0.094
     250    0.629    0.066
     251    0.098    0.075
     252    0.139    0.049
     253    0.767    0.080
     254    0.597    0.072
     255    0.123    0.075
     256    0.740    0.105
     257    0.880    0.102
     258    0.011    0.016
     259    0.019    0.022
     260    0.264    0.077
     261    0.542    0.103
     262    0.305    0.086
     263    0.095    0.029
     264    0.986    0.088
     265    0.231    0.051
     266    0.697    0.102
     267    1.040    0.140
     268    1.220    0.103
     269    1.157    0.126
     270    0.555    0.077
     271    1.804    0.138
     272    0.882    0.139
     273    0.463    0.052
     274    0.493    0.071
     275    1.094    0.101
     276    0.933    0.100
     277    0.564    0.071
     278    0.260    0.155
     279    0.707    0.089
     280    0.105    0.056
     281    1.007    0.130
     282    1.085    0.104
     283    1.147    0.175
     284    0.296    0.072
     285    0.648    0.100
     286    0.558    0.097
     287    0.063    0.038
     288    0.633    0.100
     289    0.019    0.025
     290    0.596    0.126
     291    0.055    0.043
     292    0.151    0.067
     293    0.599    0.125
     294    0.306    0.075
     295    0.060    0.032
     296    0.155    0.075
     297    0.469    0.089
     298    0.054    0.027
     299    0.388    0.094
     300    1.338    0.050
     301    0.575    0.098
     302    0.388    0.105
     303    0.869    0.087
     304    2.401    0.130
      27    1.698    0.145
      28    0.749    0.101
      29    1.044    0.114
      30    2.195    0.214
      31    1.169    0.089
      32    1.488    0.135
      33    0.863    0.082
      34    0.753    0.106
      35    1.110    0.082
      36    0.894    0.098
      37    0.781    0.085
      38    0.719    0.097
      39    1.274    0.077
      40    0.419    0.087
      41    0.350    0.075
      42    0.489    0.101
      43    0.687    0.056
      44    0.263    0.077
      45    0.302    0.082
      46    0.504    0.058
      47    0.831    0.107
      48    0.004    0.011
      49    0.800    0.089
      50    1.227    0.071
      51    0.330    0.058
      52    0.001    0.006
      53    0.727    0.106
      54    1.066    0.091
      55    0.055    0.044
      56    0.013    0.021
      57    0.313    0.053
      58    0.710    0.120
      59    0.036    0.026
      60    0.679    0.114
      61    1.172    0.122
      62    0.491    0.071
      63    0.205    0.062
      64    0.463    0.072
      65    1.818    0.144
      66    1.030    0.121
      67    1.898    0.116
      68    1.782    0.118
      69    1.821    0.131
      70    1.023    0.129
      71    0.604    0.065
      72    0.420    0.121
      73    0.808    0.099
      74    0.404    0.074
      75    0.516    0.106
      76    0.086    0.041
      77    0.272    0.053
      78    0.422    0.059
      79    0.102    0.029
      80    0.086    0.040
      81    0.005    0.012
      82    0.480    0.073
      83    0.001    0.006
      84    0.083    0.035
      85    0.497    0.076
      86    0.580    0.070
      87    0.047    0.034
      88    0.000    0.000
      89    0.757    0.105
      90    0.004    0.010
      91    0.057    0.042
      92    0.585    0.082
      93    0.662    0.102
      94    0.413    0.122
      95    0.255    0.056
      96    0.765    0.065
      97    0.397    0.061
      98    0.507    0.092
      99    1.020    0.093
     100    0.470    0.064
     101    0.351    0.068
     102    0.117    0.061
     103    1.827    0.178
     104    1.297    0.115
     105    0.365    0.076
     106    0.730    0.050
     107    1.561    0.163
     108    0.616    0.095
     109    0.000    0.000
     110    0.324    0.044
     111    0.214    0.057
     112    0.050    0.030
     113    0.217    0.139
     114    0.223    0.071
     115    0.493    0.091
     116    0.324    0.097
     117    0.052    0.049
     118    0.100    0.051
     119    0.041    0.032
     120    0.224    0.083
     121    0.090    0.051
     122    0.003    0.008
     123    0.303    0.062
     124    0.088    0.037
     125    0.219    0.062
     126    0.009    0.013
     127    0.196    0.090
     128    0.035    0.030
     129    0.293    0.081
     130    0.158    0.047
     131    0.091    0.046
     132    0.610    0.088
     133    0.064    0.056
     134    0.666    0.126
     135    0.346    0.107
     136    0.261    0.061
     137    0.061    0.059
     138    0.023    0.018
     139    0.468    0.090
     140    0.619    0.075
     141    0.244    0.111
     142    1.073    0.114
     143    1.073    0.093
     144    0.186    0.042
     145    1.132    0.141
     146    1.192    0.092
     147    0.657    0.065
     148    0.443    0.147
     149    1.072    0.131
     150    0.552    0.082
     151    0.091    0.053
     152    0.000    0.000
     153    0.550    0.106
     154    1.017    0.086
     155    0.421    0.107
     156    0.051    0.031
     157    1.048    0.116
     158    0.669    0.098
     159    0.154    0.048
     160    0.001    0.006
     161    0.565    0.114
     162    0.926    0.123
     163    0.508    0.085
     164    0.010    0.017
     165    0.940    0.143
     166    1.228    0.137
     167    0.790    0.160
     168    0.014    0.020
     169    0.871    0.100
     170    0.527    0.074
     171    0.093    0.056
     172    0.804    0.102
     173    1.008    0.053
     174    0.347    0.058
     175    0.013    0.020
     176    0.226    0.088
     177    0.174    0.050
     178    0.594    0.131
     179    1.320    0.112
     180    0.504    0.065
     181    1.545    0.098
     182    1.294    0.125
     183    1.252    0.110
     184    0.947    0.131
     185    0.588    0.086
     186    0.213    0.041
     187    0.796    0.131
     188    1.055    0.133
     189    1.050    0.122
     190    1.954    0.147
     191    1.024    0.174
     192    0.287    0.079
     193    1.031    0.126
     194    1.439    0.097
     195    0.383    0.080
     196    0.610    0.103
     197    0.409    0.080
     198    0.792    0.105
     199    0.430    0.104
     200    0.368    0.098
     201    0.705    0.133
     202    0.221    0.069
     203    0.109    0.069
     204    0.276    0.046
     205    1.116    0.099
     206    0.117    0.035
     207    0.039    0.024
     208    0.450    0.108
     209    0.687    0.095
     210    0.577    0.078
     211    0.057    0.034
     212    0.245    0.048
     213    1.024    0.076
     214    0.392    0.094
     215    0.392    0.081
     216    1.139    0.115
     217    0.497    0.071
     218    0.094    0.031
     219    0.627    0.097
     220    0.654    0.061
     221    0.835    0.093
     222    0.181    0.062
     223    1.502    0.131
     224    0.792    0.075
     225    1.663    0.106
     226    1.588    0.146
     227    0.834    0.148
     228    0.249    0.116
     229    0.339    0.092
     230    1.420    0.221
     231    0.520    0.070
     232    1.022    0.116
     233    0.335    0.106
     234    0.855    0.185
     235    1.943    0.093
     236    1.196    0.150
     237    0.019    0.029
     238    0.931    0.132
     239    1.626    0.125
     240    0.274    0.064
     241    0.300    0.066
     242    0.771    0.091
     243    0.906    0.075
     244    0.252    0.068
     245    0.746    0.095
     246    1.128    0.117
     247    0.196    0.053
     248    0.145    0.053
     249    0.759    0.207
     250    0.637    0.088
     251    0.074    0.045
     252    0.138    0.043
     253    0.762    0.128
     254    0.512    0.075
     255    0.098    0.053
     256    0.715    0.112
     257    0.820    0.087
     258    0.001    0.006
     259    0.018    0.023
     260    0.240    0.056
     261    0.386    0.090
     262    0.315    0.112
     263    0.104    0.036
     264    0.998    0.076
     265    0.264    0.073
     266    0.790    0.117
     267    1.073    0.118
     268    1.170    0.077
     269    1.200    0.113
     270    0.474    0.069
     271    1.775    0.099
     272    1.076    0.112
     273    0.455    0.052
     274    0.429    0.095
     275    1.110    0.099
     276    0.795    0.095
     277    0.631    0.094
     278    0.213    0.098
     279    0.668    0.085
     280    0.028    0.026
     281    1.005    0.257
     282    1.107    0.105
     283    0.962    0.149
     284    0.221    0.065
     285    0.649    0.113
     286    0.629    0.099
     287    0.082    0.042
     288    0.631    0.108
     289    0.013    0.022
     290    0.691    0.103
     291    0.074    0.048
     292    0.208    0.085
     293    0.509    0.118
     294    0.344    0.068
     295    0.060    0.034
     296    0.090    0.043
     297    0.417    0.110
     298    0.064    0.037
     299    0.327    0.068
     300    1.363    0.112
     301    0.624    0.092
     302    0.361    0.075
     303    0.892    0.100
     304    2.334    0.122
      27    1.772    0.192
      28    0.661    0.183
      29    1.083    0.158
      30    2.228    0.257
      31    1.059    0.198
      32    1.578    0.192
      33    0.832    0.103
      34    0.694    0.101
      35    1.096    0.110
      36    0.979    0.129
      37    0.773    0.104
      38    0.676    0.092
      39    1.257    0.078
      40    0.475    0.100
      41    0.332    0.063
      42    0.469    0.124
      43    0.684    0.060
      44    0.231    0.085
      45    0.291    0.077
      46    0.521    0.053
      47    0.787    0.099
      48    0.003    0.008
      49    0.793    0.086
      50    1.213    0.115
      51    0.355    0.084
      52    0.004    0.011
      53    0.686    0.091
      54    1.038    0.081
      55    0.030    0.046
      56    0.012    0.016
      57    0.338    0.051
      58    0.741    0.152
      59    0.022    0.018
      60    0.696    0.098
      61    1.217    0.116
      62    0.518    0.101
      63    0.172    0.080
      64    0.473    0.075
      65    1.850    0.127
      66    0.987    0.102
      67    1.919    0.095
      68    1.704    0.105
      69    1.857    0.097
      70    1.037    0.116
      71    0.610    0.077
      72    0.389    0.125
      73    0.786    0.098
      74    0.386    0.076
      75    0.558    0.077
      76    0.051    0.027
      77    0.291    0.059
      78    0.424    0.069
      79    0.100    0.032
      80    0.113    0.084
      81    0.005    0.012
      82    0.473    0.068
      83    0.001    0.006
      84    0.110    0.041
      85    0.468    0.050
      86    0.581    0.077
      87    0.074    0.044
      88    0.000    0.000
      89    0.811    0.112
      90    0.009    0.013
      91    0.056    0.034
      92    0.614    0.084
      93    0.624    0.089
      94    0.377    0.116
      95    0.238    0.062
      96    0.769    0.092
      97    0.388    0.054
      98    0.491    0.083
      99    0.984    0.085
     100    0.431    0.083
     101    0.389    0.049
     102    0.125    0.051
     103    1.923    0.151
     104    1.209    0.152
     105    0.348    0.059
     106    0.697    0.072
     107    1.571    0.114
     108    0.624    0.098
     109    0.002    0.009
     110    0.370    0.061
     111    0.233    0.062
     112    0.098    0.027
     113    0.311    0.115
     114    0.157    0.045
     115    0.581    0.074
     116    0.329    0.067
     117    0.067    0.045
     118    0.077    0.031
     119    0.037    0.028
     120    0.237    0.078
     121    0.141    0.057
     122    0.010    0.016
     123    0.330    0.063
     124    0.067    0.042
     125    0.273    0.082
     126    0.020    0.026
     127    0.127    0.094
     128    0.056    0.029
     129    0.343    0.066
     130    0.128    0.053
     131    0.058    0.053
     132    0.632    0.082
     133    0.062    0.041
     134    0.642    0.094
     135    0.345    0.072
     136    0.263    0.065
     137    0.087    0.035
     138    0.038    0.023
     139    0.585    0.152
     140    0.605    0.060
     141    0.212    0.113
     142    1.054    0.115
     143    1.158    0.096
     144    0.182    0.049
     145    1.040    0.095
     146    1.153    0.083
     147    0.771    0.092
     148    0.514    0.093
     149    0.935    0.129
     150    0.535    0.086
     151    0.110    0.048
     152    0.002    0.007
     153    0.640    0.088
     154    1.000    0.106
     155    0.401    0.080
     156    0.050    0.032
     157    1.063    0.092
     158    0.702    0.097
     159    0.134    0.037
     160    0.000    0.000
     161    0.574    0.096
     162    0.970    0.089
     163    0.563    0.073
     164    0.013    0.018
     165    0.831    0.114
     166    1.284    0.080
     167    0.878    0.176
     168    0.010    0.016
     169    0.811    0.105
     170    0.598    0.062
     171    0.116    0.045
     172    0.750    0.125
     173    1.051    0.108
     174    0.365    0.085
     175    0.019    0.024
     176    0.182    0.082
     177    0.145    0.053
     178    0.570    0.121
     179    1.342    0.114
     180    0.493    0.066
     181    1.540    0.098
     182    1.387    0.066
     183    1.306    0.132
     184    0.925    0.131
     185    0.527    0.087
     186    0.199    0.065
     187    0.736    0.095
     188    1.034    0.201
     189    1.100    0.149
     190    1.821    0.164
     191    1.267    0.110
     192    0.270    0.071
     193    1.090    0.090
     194    1.492    0.082
     195    0.415    0.092
     196    0.592    0.106
     197    0.384    0.074
     198    0.813    0.076
     199    0.554    0.114
     200    0.394    0.077
     201    0.646    0.119
     202    0.237    0.067
     203    0.163    0.071
     204    0.274    0.068
     205    1.114    0.094
     206    0.112    0.038
     207    0.036    0.029
     208    0.549    0.177
     209    0.746    0.084
     210    0.568    0.070
     211    0.043    0.032
     212    0.242    0.046
     213    0.970    0.107
     214    0.444    0.085
     215    0.324    0.080
     216    1.064    0.089
     217    0.471    0.071
     218    0.080    0.038
     219    0.681    0.107
     220    0.651    0.082
     221    0.794    0.119
     222    0.204    0.105
     223    1.548    0.106
     224    0.885    0.084
     225    1.427    0.187
     226    1.786    0.176
     227    0.914    0.154
     228    0.337    0.128
     229    0.372    0.096
     230    1.485    0.149
     231    0.443    0.087
     232    1.005    0.113
     233    0.340    0.087
     234    0.911    0.147
     235    1.971    0.129
     236    1.241    0.172
     237    0.044    0.037
     238    0.932    0.135
     239    1.629    0.107
     240    0.184    0.076
     241    0.312    0.066
     242    0.811    0.104
     243    0.848    0.098
     244    0.330    0.101
     245    0.638    0.104
     246    1.111    0.134
     247    0.193    0.054
     248    0.165    0.061
     249    0.796    0.161
     250    0.604    0.067
     251    0.087    0.063
     252    0.138    0.083
     253    0.704    0.120
     254    0.485    0.103
     255    0.138    0.065
     256    0.682    0.120
     257    0.819    0.106
     258    0.000    0.000
     259    0.016    0.026
     260    0.214    0.084
     261    0.399    0.088
     262    0.418    0.074
     263    0.090    0.046
     264    0.961    0.085
     265    0.252    0.046
     266    0.806    0.114
     267    1.071    0.117
     268    1.159    0.098
     269    1.252    0.116
     270    0.488    0.098
     271    1.556    0.175
     272    1.061    0.131
     273    0.492    0.058
     274    0.522    0.101
     275    1.109    0.150
     276    0.819    0.099
     277    0.723    0.070
     278    0.295    0.138
     279    0.687    0.116
     280    0.064    0.052
     281    1.278    0.127
     282    1.046    0.162
     283    1.001    0.157
     284    0.219    0.040
     285    0.515    0.081
     286    0.603    0.093
     287    0.078    0.034
     288    0.660    0.121
     289    0.006    0.014
     290    0.715    0.080
     291    0.087    0.066
     292    0.219    0.077
     293    0.586    0.116
     294    0.303    0.066
     295    0.061    0.052
     296    0.078    0.042
     297    0.402    0.094
     298    0.064    0.030
     299    0.253    0.073
     300    1.281    0.104
     301    0.662    0.099
     302    0.298    0.071
     303    0.884    0.104
     304    2.179    0.181
      27    2.075    0.150
      28    0.470    0.098
      29    1.447    0.285
      30    1.879    0.343
      31    0.985    0.106
      32    1.528    0.177
      33    0.800    0.103
      34    0.680    0.105
      35    1.146    0.085
      36    0.840    0.124
      37    0.702    0.136
      38    0.711    0.069
      39    1.271    0.102
      40    0.425    0.080
      41    0.278    0.099
      42    0.478    0.090
      43    0.667    0.071
      44    0.306    0.071
      45    0.239    0.071
      46    0.504    0.054
      47    0.777    0.067
      48    0.003    0.008
      49    0.810    0.079
      50    1.239    0.124
      51    0.320    0.071
      52    0.001    0.006
      53    0.716    0.058
      54    1.034    0.085
      55    0.037    0.043
      56    0.006    0.013
      57    0.330    0.039
      58    0.690    0.142
      59    0.011    0.019
      60    0.755    0.094
      61    1.211    0.106
      62    0.490    0.087
      63    0.156    0.057
      64    0.618    0.085
      65    1.722    0.115
      66    0.974    0.160
      67    1.884    0.130
      68    1.634    0.124
      69    1.843    0.153
      70    1.140    0.150
      71    0.566    0.079
      72    0.459    0.197
      73    0.794    0.116
      74    0.366    0.081
      75    0.489    0.061
      76    0.078    0.043
      77    0.281    0.075
      78    0.458    0.084
      79    0.102    0.031
      80    0.136    0.065
      81    0.000    0.000
      82    0.484    0.069
      83    0.000    0.000
      84    0.123    0.055
      85    0.494    0.085
      86    0.615    0.065
      87    0.036    0.030
      88    0.000    0.000
      89    0.811    0.084
      90    0.005    0.011
      91    0.043    0.028
      92    0.577    0.062
      93    0.661    0.108
      94    0.329    0.067
      95    0.243    0.072
      96    0.809    0.055
      97    0.388    0.069
      98    0.433    0.083
      99    0.972    0.094
     100    0.456    0.078
     101    0.356    0.077
     102    0.083    0.034
     103    1.831    0.131
     104    1.146    0.125
     105    0.345    0.043
     106    0.734    0.080
     107    1.524    0.155
     108    0.716    0.111
     109    0.000    0.000
     110    0.358    0.059
     111    0.225    0.070
     112    0.090    0.038
     113    0.298    0.102
     114    0.178    0.047
     115    0.527    0.092
     116    0.329    0.081
     117    0.081    0.037
     118    0.049    0.031
     119    0.038    0.033
     120    0.274    0.072
     121    0.148    0.060
     122    0.011    0.018
     123    0.357    0.065
     124    0.049    0.045
     125    0.223    0.063
     126    0.008    0.015
     127    0.100    0.049
     128    0.057    0.031
     129    0.282    0.068
     130    0.153    0.065
     131    0.068    0.033
     132    0.589    0.078
     133    0.088    0.064
     134    0.643    0.090
     135    0.405    0.073
     136    0.298    0.069
     137    0.074    0.036
     138    0.018    0.021
     139    0.453    0.153
     140    0.625    0.086
     141    0.186    0.113
     142    1.058    0.139
     143    1.107    0.089
     144    0.188    0.047
     145    1.087    0.099
     146    1.165    0.126
     147    0.758    0.095
     148    0.483    0.090
     149    0.886    0.145
     150    0.570    0.091
     151    0.126    0.044
     152    0.023    0.028
     153    0.679    0.080
     154    0.993    0.099
     155    0.408    0.061
     156    0.030    0.021
     157    1.155    0.062
     158    0.732    0.100
     159    0.134    0.045
     160    0.000    0.000
     161    0.470    0.064
     162    1.056    0.075
     163    0.456    0.055
     164    0.013    0.017
     165    0.818    0.108
     166    1.281    0.101
     167    0.894    0.120
     168    0.015    0.022
     169    0.861    0.103
     170    0.585    0.092
     171    0.107    0.056
     172    0.749    0.104
     173    1.048    0.088
     174    0.352    0.097
     175    0.020    0.024
     176    0.196    0.094
     177    0.158    0.061
     178    0.597    0.092
     179    1.360    0.143
     180    0.475    0.084
     181    1.556    0.102
     182    1.373    0.101
     183    1.246    0.128
     184    0.897    0.144
     185    0.606    0.093
     186    0.234    0.051
     187    0.707    0.124
     188    1.051    0.244
     189    1.117    0.145
     190    1.791    0.141
     191    1.255    0.110
     192    0.284    0.064
     193    1.100    0.102
     194    1.510    0.084
     195    0.386    0.093
     196    0.585    0.134
     197    0.465    0.073
     198    0.823    0.085
     199    0.583    0.169
     200    0.381    0.083
     201    0.647    0.109
     202    0.248    0.062
     203    0.141    0.057
     204    0.286    0.055
     205    1.038    0.090
     206    0.124    0.036
     207    0.035    0.027
     208    0.494    0.088
     209    0.776    0.079
     210    0.608    0.073
     211    0.078    0.041
     212    0.253    0.073
     213    1.009    0.097
     214    0.371    0.078
     215    0.334    0.072
     216    1.060    0.101
     217    0.493    0.082
     218    0.074    0.037
     219    0.756    0.117
     220    0.645    0.059
     221    0.731    0.080
     222    0.165    0.078
     223    1.521    0.083
     224    0.866    0.079
     225    1.152    0.157
     226    1.840    0.122
     227    0.868    0.146
     228    0.791    0.267
     229    0.268    0.088
     230    1.384    0.194
     231    0.375    0.076
     232    1.036    0.105
     233    0.307    0.098
     234    0.725    0.180
     235    1.699    0.204
     236    1.169    0.118
     237    0.024    0.036
     238    1.062    0.129
     239    1.608    0.138
     240    0.183    0.082
     241    0.281    0.068
     242    0.778    0.073
     243    0.862    0.074
     244    0.359    0.074
     245    0.710    0.096
     246    1.029    0.081
     247    0.183    0.053
     248    0.169    0.051
     249    0.770    0.162
     250    0.627    0.077
     251    0.085    0.049
     252    0.119    0.044
     253    0.705    0.100
     254    0.383    0.068
     255    0.131    0.079
     256    0.705    0.077
     257    0.916    0.076
     258    0.007    0.016
     259    0.025    0.033
     260    0.173    0.064
     261    0.481    0.090
     262    0.423    0.101
     263    0.074    0.042
     264    0.928    0.097
     265    0.228    0.057
     266    0.839    0.115
     267    1.034    0.089
     268    1.178    0.080
     269    1.234    0.116
     270    0.598    0.102
     271    1.528    0.148
     272    1.104    0.094
     273    0.398    0.061
     274    0.560    0.113
     275    1.027    0.109
     276    0.746    0.090
     277    0.782    0.098
     278    0.451    0.059
     279    0.835    0.093
     280    0.142    0.037
     281    1.364    0.098
     282    0.846    0.159
     283    1.157    0.112
     284    0.237    0.067
     285    0.474    0.091
     286    0.638    0.086
     287    0.053    0.033
     288    0.637    0.094
     289    0.008    0.012
     290    0.729    0.093
     291    0.054    0.045
     292    0.168    0.067
     293    0.579    0.096
     294    0.304    0.067
     295    0.069    0.038
     296    0.089    0.047
     297    0.403    0.078
     298    0.036    0.026
     299    0.282    0.059
     300    1.336    0.094
     301    0.602    0.068
     302    0.280    0.083
     303    0.868    0.094
     304    2.208    0.162
      27    2.007    0.136
      28    0.465    0.067
      29    1.741    0.147
      30    1.458    0.173
      31    0.996    0.111
      32    1.375    0.116
      33    0.796    0.069
      34    0.712    0.078
      35    1.110    0.091
      36    0.844    0.096
      37    0.636    0.106
      38    0.688    0.080
      39    1.263    0.086
      40    0.418    0.099
      41    0.256    0.075
      42    0.498    0.107
      43    0.773    0.071
      44    0.360    0.088
      45    0.226    0.091
      46    0.487    0.048
      47    0.831    0.095
      48    0.000    0.000
      49    0.801    0.080
      50    1.156    0.098
      51    0.343    0.070
      52    0.000    0.000
      53    0.701    0.076
      54    1.008    0.093
      55    0.039    0.045
      56    0.003    0.010
      57    0.295    0.059
      58    0.751    0.127
      59    0.025    0.025
      60    0.724    0.072
      61    1.033    0.114
      62    0.532    0.102
      63    0.203    0.061
      64    0.641    0.070
      65    1.613    0.101
      66    0.993    0.125
      67    2.036    0.140
      68    1.761    0.124
      69    1.813    0.118
      70    1.231    0.129
      71    0.586    0.079
      72    0.428    0.088
      73    0.918    0.120
      74    0.360    0.077
      75    0.559    0.073
      76    0.096    0.057
      77    0.360    0.074
      78    0.457    0.078
      79    0.100    0.026
      80    0.159    0.057
      81    0.000    0.000
      82    0.445    0.077
      83    0.003    0.012
      84    0.150    0.060
      85    0.462    0.077
      86    0.598    0.072
      87    0.048    0.032
      88    0.000    0.000
      89    0.796    0.077
      90    0.011    0.016
      91    0.039    0.030
      92    0.586    0.061
      93    0.640    0.104
      94    0.308    0.067
      95    0.233    0.072
      96    0.778    0.092
      97    0.393    0.063
      98    0.403    0.080
      99    0.870    0.101
     100    0.444    0.066
     101    0.327    0.071
     102    0.088    0.045
     103    1.829    0.201
     104    1.131    0.113
     105    0.361    0.043
     106    0.769    0.109
     107    1.610    0.169
     108    0.672    0.144
     109    0.000    0.000
     110    0.380    0.098
     111    0.276    0.096
     112    0.088    0.036
     113    0.257    0.090
     114    0.189    0.056
     115    0.543    0.087
     116    0.370    0.069
     117    0.109    0.072
     118    0.054    0.031
     119    0.038    0.028
     120    0.446    0.106
     121    0.133    0.059
     122    0.010    0.013
     123    0.391    0.079
     124    0.075    0.058
     125    0.232    0.076
     126    0.016    0.021
     127    0.138    0.085
     128    0.048    0.031
     129    0.309    0.062
     130    0.264    0.094
     131    0.065    0.044
     132    0.622    0.073
     133    0.169    0.067
     134    0.735    0.116
     135    0.444    0.064
     136    0.280    0.072
     137    0.070    0.046
     138    0.024    0.015
     139    0.379    0.110
     140    0.635    0.104
     141    0.168    0.117
     142    1.033    0.109
     143    1.156    0.116
     144    0.192    0.096
     145    1.088    0.137
     146    1.070    0.127
     147    0.707    0.105
     148    0.534    0.116
     149    0.963    0.139
     150    0.549    0.085
     151    0.112    0.056
     152    0.002    0.007
     153    0.690    0.111
     154    0.907    0.090
     155    0.320    0.066
     156    0.065    0.029
     157    1.051    0.082
     158    0.666    0.097
     159    0.141    0.050
     160    0.005    0.011
     161    0.495    0.095
     162    1.089    0.083
     163    0.494    0.061
     164    0.010    0.019
     165    0.823    0.126
     166    1.278    0.118
     167    0.735    0.150
     168    0.015    0.021
     169    0.881    0.064
     170    0.576    0.065
     171    0.149    0.058
     172    0.786    0.125
     173    1.055    0.081
     174    0.429    0.081
     175    0.012    0.021
     176    0.199    0.066
     177    0.179    0.051
     178    0.595    0.122
     179    1.376    0.103
     180    0.484    0.071
     181    1.536    0.102
     182    1.299    0.084
     183    1.105    0.139
     184    0.966    0.141
     185    0.619    0.108
     186    0.184    0.055
     187    0.721    0.137
     188    0.856    0.194
     189    1.173    0.118
     190    1.850    0.132
     191    1.280    0.094
     192    0.298    0.070
     193    1.144    0.092
     194    1.513    0.085
     195    0.473    0.093
     196    0.612    0.147
     197    0.475    0.129
     198    0.736    0.100
     199    0.788    0.223
     200    0.270    0.146
     201    0.908    0.195
     202    0.231    0.066
     203    0.140    0.067
     204    0.319    0.056
     205    1.037    0.106
     206    0.117    0.042
     207    0.037    0.034
     208    0.575    0.096
     209    0.730    0.095
     210    0.565    0.080
     211    0.074    0.032
     212    0.258    0.051
     213    0.986    0.081
     214    0.385    0.079
     215    0.307    0.061
     216    1.043    0.081
     217    0.482    0.064
     218    0.066    0.034
     219    0.616    0.127
     220    0.653    0.053
     221    0.758    0.081
     222    0.136    0.080
     223    1.421    0.132
     224    0.818    0.084
     225    0.940    0.106
     226    1.871    0.129
     227    0.790    0.151
     228    0.909    0.132
     229    0.264    0.099
     230    1.380    0.285
     231    0.537    0.144
     232    1.028    0.166
     233    0.337    0.078
     234    0.778    0.109
     235    1.657    0.122
     236    1.076    0.136
     237    0.027    0.026
     238    0.788    0.158
     239    1.543    0.142
     240    0.247    0.125
     241    0.286    0.064
     242    0.780    0.077
     243    0.881    0.101
     244    0.428    0.111
     245    0.688    0.083
     246    1.008    0.088
     247    0.165    0.057
     248    0.276    0.079
     249    0.975    0.134
     250    0.650    0.076
     251    0.132    0.062
     252    0.190    0.080
     253    0.651    0.073
     254    0.364    0.092
     255    0.167    0.085
     256    0.745    0.128
     257    0.911    0.086
     258    0.003    0.008
     259    0.029    0.025
     260    0.253    0.049
     261    0.503    0.096
     262    0.388    0.092
     263    0.130    0.053
     264    1.033    0.116
     265    0.185    0.072
     266    0.774    0.117
     267    0.864    0.231
     268    1.170    0.071
     269    1.215    0.097
     270    0.704    0.127
     271    1.389    0.168
     272    0.968    0.118
     273    0.488    0.071
     274    0.543    0.066
     275    1.062    0.102
     276    0.803    0.084
     277    0.699    0.085
     278    0.440    0.078
     279    0.902    0.075
     280    0.143    0.034
     281    1.303    0.112
     282    0.795    0.070
     283    1.208    0.105
     284    0.238    0.059
     285    0.445    0.115
     286    0.490    0.082
     287    0.025    0.034
     288    0.601    0.087
     289    0.020    0.023
     290    0.730    0.121
     291    0.157    0.072
     292    0.186    0.113
     293    0.730    0.121
     294    0.358    0.085
     295    0.078    0.035
     296    0.080    0.050
     297    0.420    0.088
     298    0.072    0.040
     299    0.297    0.120
     300    1.301    0.069
     301    0.658    0.090
     302    0.307    0.109
     303    0.873    0.086
     304    2.130    0.287
      27    1.947    0.113
      28    0.422    0.074
      29    1.807    0.175
      30    1.515    0.146
      31    0.960    0.071
      32    1.562    0.194
      33    0.837    0.076
      34    0.732    0.100
      35    1.077    0.089
      36    0.789    0.085
      37    0.710    0.132
      38    0.677    0.083
      39    1.251    0.086
      40    0.462    0.097
      41    0.252    0.058
      42    0.519    0.080
      43    0.836    0.092
      44    0.451    0.063
      45    0.250    0.057
      46    0.491    0.065
      47    0.858    0.058
      48    0.000    0.000
      49    0.800    0.099
      50    1.157    0.091
      51    0.346    0.064
      52    0.001    0.006
      53    0.675    0.078
      54    0.930    0.087
      55    0.019    0.027
      56    0.007    0.014
      57    0.240    0.052
      58    0.712    0.089
      59    0.005    0.011
      60    0.694    0.158
      61    0.965    0.113
      62    0.422    0.099
      63    0.156    0.070
      64    0.455    0.069
      65    1.684    0.127
      66    0.932    0.090
      67    1.954    0.120
      68    1.765    0.087
      69    1.852    0.097
      70    1.186    0.094
      71    0.596    0.056
      72    0.370    0.083
      73    0.885    0.111
      74    0.348    0.091
      75    0.529    0.079
      76    0.075    0.058
      77    0.407    0.082
      78    0.524    0.080
      79    0.109    0.025
      80    0.133    0.055
      81    0.006    0.013
      82    0.455    0.067
      83    0.009    0.013
      84    0.191    0.060
      85    0.424    0.069
      86    0.613    0.101
      87    0.079    0.041
      88    0.000    0.000
      89    0.741    0.107
      90    0.000    0.000
      91    0.037    0.023
      92    0.578    0.074
      93    0.681    0.109
      94    0.287    0.089
      95    0.230    0.067
      96    0.791    0.098
      97    0.373    0.050
      98    0.454    0.076
      99    0.879    0.083
     100    0.436    0.083
     101    0.327    0.072
     102    0.058    0.049
     103    1.798    0.166
     104    1.203    0.125
     105    0.331    0.054
     106    0.687    0.086
     107    1.715    0.138
     108    0.540    0.098
     109    0.001    0.006
     110    0.460    0.068
     111    0.306    0.066
     112    0.073    0.040
     113    0.289    0.059
     114    0.325    0.059
     115    0.547    0.091
     116    0.368    0.081
     117    0.121    0.056
     118    0.090    0.041
     119    0.073    0.039
     120    0.318    0.193
     121    0.065    0.059
     122    0.020    0.019
     123    0.376    0.075
     124    0.111    0.051
     125    0.247    0.059
     126    0.009    0.023
     127    0.354    0.118
     128    0.072    0.037
     129    0.346    0.088
     130    0.374    0.082
     131    0.082    0.053
     132    0.643    0.063
     133    0.178    0.062
     134    0.619    0.106
     135    0.401    0.057
     136    0.235    0.067
     137    0.064    0.042
     138    0.022    0.021
     139    0.505    0.107
     140    0.652    0.090
     141    0.172    0.076
     142    0.994    0.105
     143    1.103    0.104
     144    0.176    0.057
     145    1.045    0.163
     146    1.169    0.130
     147    0.708    0.098
     148    0.534    0.052
     149    0.905    0.092
     150    0.551    0.072
     151    0.085    0.045
     152    0.005    0.012
     153    0.662    0.120
     154    1.035    0.102
     155    0.387    0.077
     156    0.044    0.026
     157    1.085    0.123
     158    0.676    0.087
     159    0.157    0.044
     160    0.000    0.000
     161    0.540    0.095
     162    1.044    0.135
     163    0.493    0.083
     164    0.010    0.015
     165    0.758    0.070
     166    1.247    0.095
     167    0.664    0.126
     168    0.031    0.046
     169    0.828    0.127
     170    0.410    0.149
     171    0.211    0.086
     172    0.925    0.158
     173    1.138    0.108
     174    0.445    0.142
     175    0.030    0.040
     176    0.241    0.100
     177    0.159    0.048
     178    0.549    0.086
     179    1.382    0.125
     180    0.463    0.080
     181    1.494    0.119
     182    1.314    0.127
     183    1.106    0.094
     184    0.933    0.146
     185    0.620    0.080
     186    0.202    0.054
     187    0.738    0.083
     188    0.601    0.301
     189    1.197    0.138
     190    1.835    0.167
     191    1.299    0.123
     192    0.299    0.134
     193    1.145    0.096
     194    1.319    0.170
     195    0.522    0.107
     196    0.496    0.113
     197    0.472    0.111
     198    0.468    0.153
     199    0.854    0.151
     200    0.124    0.070
     201    0.918    0.178
     202    0.137    0.057
     203    0.070    0.066
     204    0.308    0.103
     205    0.996    0.111
     206    0.104    0.031
     207    0.010    0.015
     208    0.665    0.167
     209    0.730    0.110
     210    0.583    0.087
     211    0.076    0.041
     212    0.207    0.067
     213    1.029    0.077
     214    0.376    0.089
     215    0.434    0.084
     216    1.054    0.092
     217    0.470    0.063
     218    0.070    0.047
     219    0.687    0.134
     220    0.691    0.060
     221    0.701    0.076
     222    0.127    0.042
     223    1.404    0.132
     224    0.764    0.070
     225    1.175    0.153
     226    1.942    0.099
     227    0.902    0.125
     228    0.829    0.105
     229    0.205    0.060
     230    1.219    0.154
     231    0.393    0.059
     232    0.993    0.157
     233    0.319    0.082
     234    0.809    0.098
     235    1.795    0.155
     236    1.112    0.149
     237    0.018    0.020
     238    0.992    0.119
     239    1.598    0.097
     240    0.460    0.091
     241    0.395    0.081
     242    0.814    0.099
     243    0.958    0.069
     244    0.440    0.113
     245    0.646    0.076
     246    1.129    0.108
     247    0.193    0.078
     248    0.252    0.110
     249    1.009    0.238
     250    0.603    0.102
     251    0.064    0.032
     252    0.262    0.101
     253    0.591    0.141
     254    0.298    0.044
     255    0.120    0.091
     256    0.421    0.196
     257    0.859    0.054
     258    0.000    0.000
     259    0.068    0.039
     260    0.145    0.062
     261    0.459    0.075
     262    0.425    0.081
     263    0.079    0.046
     264    0.951    0.120
     265    0.241    0.065
     266    0.727    0.113
     267    0.836    0.194
     268    1.174    0.088
     269    1.222    0.077
     270    0.546    0.168
     271    1.452    0.146
     272    1.056    0.165
     273    0.491    0.075
     274    0.524    0.087
     275    0.896    0.116
     276    0.789    0.102
     277    0.779    0.107
     278    0.378    0.067
     279    0.892    0.075
     280    0.116    0.030
     281    1.293    0.108
     282    0.778    0.098
     283    1.145    0.112
     284    0.233    0.051
     285    0.463    0.089
     286    0.586    0.093
     287    0.049    0.041
     288    0.451    0.095
     289    0.025    0.038
     290    0.843    0.122
     291    0.100    0.076
     292    0.118    0.063
     293    0.766    0.100
     294    0.480    0.090
     295    0.102    0.045
     296    0.084    0.048
     297    0.457    0.093
     298    0.059    0.042
     299    0.249    0.145
     300    1.343    0.104
     301    0.738    0.104
     302    0.401    0.090
     303    0.972    0.089
     304    1.403    0.128
      27    1.988    0.135
      28    0.431    0.077
      29    1.809    0.162
      30    1.579    0.265
      31    1.032    0.096
      32    1.661    0.159
      33    0.893    0.098
      34    0.740    0.126
      35    1.114    0.118
      36    0.860    0.129
      37    0.743    0.086
      38    0.979    0.178
      39    1.247    0.093
      40    0.424    0.071
      41    0.338    0.098
      42    0.590    0.106
      43    0.779    0.100
      44    0.312    0.081
      45    0.271    0.088
      46    0.493    0.048
      47    0.907    0.096
      48    0.006    0.012
      49    0.786    0.106
      50    1.200    0.085
      51    0.350    0.079
      52    0.011    0.025
      53    0.700    0.086
      54    0.977    0.110
      55    0.021    0.038
      56    0.003    0.010
      57    0.291    0.049
      58    0.780    0.078
      59    0.004    0.010
      60    0.700    0.107
      61    0.962    0.085
      62    0.496    0.098
      63    0.130    0.044
      64    0.529    0.079
      65    1.799    0.132
      66    0.948    0.131
      67    1.948    0.141
      68    1.714    0.101
      69    1.784    0.072
      70    1.074    0.122
      71    0.565    0.063
      72    0.443    0.123
      73    0.942    0.093
      74    0.419    0.081
      75    0.435    0.074
      76    0.085    0.047
      77    0.437    0.072
      78    0.487    0.059
      79    0.129    0.031
      80    0.139    0.076
      81    0.000    0.000
      82    0.451    0.060
      83    0.007    0.014
      84    0.182    0.076
      85    0.437    0.080
      86    0.554    0.070
      87    0.093    0.051
      88    0.000    0.000
      89    0.784    0.092
      90    0.004    0.010
      91    0.019    0.025
      92    0.563    0.057
      93    0.618    0.129
      94    0.302    0.063
      95    0.291    0.094
      96    0.726    0.084
      97    0.369    0.052
      98    0.495    0.067
      99    0.939    0.105
     100    0.501    0.051
     101    0.272    0.052
     102    0.070    0.047
     103    2.006    0.143
     104    1.150    0.142
     105    0.376    0.044
     106    0.650    0.085
     107    1.762    0.106
     108    0.526    0.103
     109    0.000    0.000
     110    0.440    0.108
     111    0.297    0.081
     112    0.082    0.032
     113    0.281    0.062
     114    0.272    0.067
     115    0.530    0.064
     116    0.379    0.108
     117    0.081    0.054
     118    0.042    0.033
     119    0.073    0.031
     120    0.184    0.083
     121    0.030    0.030
     122    0.016    0.018
     123    0.353    0.109
     124    0.119    0.073
     125    0.199    0.070
     126    0.019    0.022
     127    0.323    0.110
     128    0.069    0.037
     129    0.365    0.098
     130    0.274    0.063
     131    0.069    0.042
     132    0.599    0.066
     133    0.099    0.063
     134    0.520    0.183
     135    0.421    0.076
     136    0.281    0.068
     137    0.059    0.050
     138    0.008    0.015
     139    0.442    0.129
     140    0.716    0.126
     141    0.247    0.082
     142    1.006    0.145
     143    1.137    0.124
     144    0.167    0.046
     145    1.020    0.092
     146    1.127    0.112
     147    0.782    0.130
     148    0.537    0.129
     149    0.864    0.085
     150    0.538    0.086
     151    0.110    0.045
     152    0.002    0.007
     153    0.605    0.110
     154    0.955    0.102
     155    0.333    0.067
     156    0.060    0.040
     157    1.007    0.103
     158    0.699    0.065
     159    0.125    0.041
     160    0.000    0.000
     161    0.543    0.076
     162    0.971    0.082
     163    0.451    0.057
     164    0.010    0.023
     165    0.745    0.082
     166    1.160    0.109
     167    0.697    0.086
     168    0.021    0.021
     169    0.790    0.083
     170    0.279    0.073
     171    0.086    0.050
     172    1.011    0.109
     173    1.046    0.130
     174    0.495    0.093
     175    0.007    0.014
     176    0.339    0.101
     177    0.202    0.080
     178    0.537    0.087
     179    1.360    0.088
     180    0.503    0.061
     181    1.544    0.115
     182    1.334    0.103
     183    1.067    0.115
     184    1.166    0.140
     185    0.649    0.091
     186    0.157    0.042
     187    0.758    0.087
     188    0.349    0.129
     189    1.156    0.123
     190    1.843    0.089
     191    1.260    0.116
     192    0.297    0.115
     193    1.111    0.095
     194    1.187    0.089
     195    0.551    0.112
     196    0.491    0.108
     197    0.524    0.119
     198    0.321    0.074
     199    0.599    0.130
     200    0.181    0.059
     201    0.937    0.196
     202    0.080    0.044
     203    0.126    0.099
     204    0.271    0.078
     205    0.885    0.089
     206    0.126    0.034
     207    0.006    0.017
     208    0.640    0.056
     209    0.693    0.103
     210    0.584    0.078
     211    0.100    0.056
     212    0.215    0.057
     213    0.997    0.083
     214    0.387    0.069
     215    0.395    0.066
     216    1.125    0.095
     217    0.519    0.087
     218    0.066    0.039
     219    0.563    0.096
     220    0.650    0.050
     221    0.744    0.080
     222    0.148    0.069
     223    1.439    0.101
     224    0.872    0.089
     225    1.162    0.158
     226    1.935    0.129
     227    0.849    0.102
     228    0.855    0.136
     229    0.238    0.068
     230    1.401    0.162
     231    0.406    0.086
     232    1.394    0.212
     233    0.549    0.128
     234    0.796    0.137
     235    1.571    0.104
     236    1.351    0.119
     237    0.020    0.020
     238    0.892    0.099
     239    1.429    0.183
     240    0.456    0.086
     241    0.278    0.078
     242    0.786    0.092
     243    0.982    0.110
     244    0.333    0.090
     245    0.875    0.157
     246    1.144    0.071
     247    0.145    0.035
     248    0.252    0.102
     249    1.317    0.114
     250    0.571    0.067
     251    0.065    0.036
     252    0.145    0.073
     253    0.419    0.086
     254    0.280    0.035
     255    0.068    0.032
     256    0.222    0.059
     257    0.867    0.076
     258    0.000    0.000
     259    0.091    0.049
     260    0.126    0.053
     261    0.433    0.086
     262    0.460    0.067
     263    0.037    0.041
     264    0.926    0.103
     265    0.251    0.075
     266    0.771    0.129
     267    0.913    0.143
     268    1.181    0.088
     269    1.203    0.138
     270    0.441    0.078
     271    1.469    0.106
     272    1.106    0.119
     273    0.483    0.057
     274    0.531    0.103
     275    1.030    0.148
     276    0.789    0.082
     277    0.802    0.082
     278    0.369    0.106
     279    0.890    0.063
     280    0.112    0.048
     281    1.355    0.107
     282    0.823    0.090
     283    1.114    0.160
     284    0.258    0.057
     285    0.489    0.109
     286    0.618    0.116
     287    0.038    0.040
     288    0.413    0.071
     289    0.077    0.049
     290    0.824    0.159
     291    0.019    0.023
     292    0.100    0.041
     293    0.847    0.091
     294    0.366    0.107
     295    0.105    0.049
     296    0.113    0.074
     297    0.415    0.113
     298    0.041    0.032
     299    0.240    0.112
     300    1.339    0.101
     301    0.779    0.137
     302    0.326    0.093
     303    0.950    0.079
     304    1.462    0.097
      27    1.663    0.249
      28    0.578    0.141
      29    1.601    0.242
      30    1.687    0.219
      31    0.982    0.080
      32    1.744    0.191
      33    0.926    0.103
      34    0.691    0.191
      35    1.011    0.120
      36    0.862    0.132
      37    0.654    0.109
      38    0.967    0.161
      39    1.248    0.101
      40    0.415    0.082
      41    0.293    0.111
      42    0.569    0.080
      43    0.776    0.067
      44    0.395    0.093
      45    0.230    0.084
      46    0.515    0.065
      47    0.856    0.105
      48    0.003    0.010
      49    0.795    0.100
      50    1.163    0.088
      51    0.326    0.043
      52    0.013    0.024
      53    0.644    0.074
      54    1.000    0.086
      55    0.043    0.037
      56    0.007    0.012
      57    0.240    0.054
      58    0.751    0.108
      59    0.001    0.006
      60    0.678    0.117
      61    0.926    0.102
      62    0.512    0.095
      63    0.192    0.073
      64    0.508    0.095
      65    1.703    0.147
      66    0.923    0.145
      67    1.955    0.158
      68    1.797    0.097
      69    1.866    0.157
      70    1.157    0.131
      71    0.573    0.046
      72    0.473    0.139
      73    0.914    0.076
      74    0.375    0.073
      75    0.476    0.085
      76    0.067    0.040
      77    0.443    0.068
      78    0.486    0.081
      79    0.133    0.034
      80    0.096    0.035
      81    0.003    0.008
      82    0.448    0.066
      83    0.008    0.014
      84    0.082    0.055
      85    0.395    0.064
      86    0.611    0.084
      87    0.066    0.050
      88    0.001    0.006
      89    0.716    0.112
      90    0.008    0.012
      91    0.011    0.022
      92    0.555    0.069
      93    0.629    0.110
      94    0.359    0.093
      95    0.232    0.075
      96    0.721    0.080
      97    0.398    0.051
      98    0.481    0.088
      99    0.933    0.083
     100    0.488    0.078
     101    0.282    0.058
     102    0.087    0.052
     103    1.897    0.131
     104    1.186    0.133
     105    0.317    0.053
     106    0.701    0.086
     107    1.803    0.122
     108    0.494    0.101
     109    0.002    0.009
     110    0.503    0.066
     111    0.333    0.066
     112    0.081    0.050
     113    0.254    0.071
     114    0.337    0.066
     115    0.523    0.089
     116    0.300    0.069
     117    0.094    0.071
     118    0.102    0.038
     119    0.057    0.032
     120    0.097    0.050
     121    0.022    0.027
     122    0.008    0.012
     123    0.363    0.085
     124    0.120    0.060
     125    0.256    0.086
     126    0.013    0.020
     127    0.255    0.101
     128    0.091    0.050
     129    0.391    0.069
     130    0.226    0.057
     131    0.063    0.032
     132    0.587    0.115
     133    0.059    0.038
     134    0.447    0.085
     135    0.358    0.068
     136    0.301    0.047
     137    0.037    0.028
     138    0.026    0.021
     139    0.336    0.154
     140    0.731    0.166
     141    0.255    0.067
     142    1.103    0.126
     143    1.179    0.088
     144    0.143    0.061
     145    1.024    0.108
     146    1.069    0.130
     147    0.789    0.095
     148    0.510    0.095
     149    0.851    0.104
     150    0.525    0.080
     151    0.101    0.043
     152    0.003    0.010
     153    0.618    0.110
     154    0.910    0.106
     155    0.312    0.058
     156    0.081    0.042
     157    0.946    0.090
     158    0.705    0.089
     159    0.118    0.044
     160    0.002    0.007
     161    0.575    0.068
     162    0.930    0.080
     163    0.448    0.085
     164    0.004    0.013
     165    0.722    0.116
     166    1.188    0.119
     167    0.676    0.098
     168    0.069    0.048
     169    0.822    0.089
     170    0.235    0.097
     171    0.131    0.058
     172    0.984    0.096
     173    1.164    0.080
     174    0.452    0.088
     175    0.022    0.028
     176    0.345    0.105
     177    0.169    0.056
     178    0.481    0.119
     179    1.409    0.116
     180    0.491    0.063
     181    1.522    0.118
     182    1.282    0.074
     183    1.106    0.089
     184    1.065    0.176
     185    0.589    0.065
     186    0.195    0.068
     187    0.754    0.079
     188    0.352    0.103
     189    1.203    0.109
     190    1.909    0.131
     191    1.269    0.134
     192    0.288    0.089
     193    1.072    0.107
     194    1.173    0.109
     195    0.662    0.122
     196    0.538    0.118
     197    0.578    0.091
     198    0.296    0.068
     199    0.713    0.180
     200    0.105    0.055
     201    0.805    0.182
     202    0.143    0.049
     203    0.026    0.027
     204    0.294    0.093
     205    0.892    0.166
     206    0.087    0.032
     207    0.011    0.016
     208    0.801    0.131
     209    0.681    0.067
     210    0.783    0.189
     211    0.145    0.069
     212    0.206    0.060
     213    1.041    0.071
     214    0.418    0.099
     215    0.349    0.073
     216    1.160    0.093
     217    0.486    0.066
     218    0.076    0.031
     219    0.543    0.100
     220    0.667    0.073
     221    0.763    0.086
     222    0.162    0.054
     223    1.463    0.080
     224    0.851    0.084
     225    0.950    0.084
     226    1.917    0.101
     227    0.832    0.141
     228    0.856    0.117
     229    0.272    0.066
     230    1.527    0.200
     231    0.396    0.058
     232    1.187    0.282
     233    0.483    0.103
     234    0.806    0.156
     235    1.550    0.124
     236    1.275    0.083
     237    0.025    0.013
     238    0.811    0.070
     239    1.328    0.111
     240    0.403    0.097
     241    0.220    0.062
     242    0.877    0.100
     243    0.895    0.087
     244    0.337    0.076
     245    0.844    0.113
     246    1.205    0.115
     247    0.119    0.050
     248    0.184    0.084
     249    1.320    0.128
     250    0.601    0.080
     251    0.073    0.038
     252    0.126    0.077
     253    0.388    0.102
     254    0.284    0.052
     255    0.053    0.034
     256    0.202    0.052
     257    0.839    0.093
     258    0.000    0.000
     259    0.058    0.037
     260    0.129    0.045
     261    0.439    0.083
     262    0.487    0.075
     263    0.059    0.038
     264    0.936    0.095
     265    0.267    0.058
     266    0.750    0.140
     267    0.985    0.168
     268    1.152    0.080
     269    1.140    0.119
     270    0.391    0.069
     271    1.497    0.123
     272    1.165    0.090
     273    0.480    0.076
     274    0.416    0.133
     275    1.053    0.134
     276    0.764    0.125
     277    0.806    0.085
     278    0.486    0.155
     279    0.878    0.045
     280    0.115    0.040
     281    1.351    0.109
     282    0.787    0.138
     283    1.095    0.103
     284    0.245    0.061
     285    0.389    0.082
     286    0.580    0.117
     287    0.031    0.033
     288    0.456    0.081
     289    0.033    0.055
     290    0.767    0.097
     291    0.008    0.014
     292    0.062    0.034
     293    0.803    0.102
     294    0.210    0.083
     295    0.142    0.061
     296    0.061    0.049
     297    0.616    0.101
     298    0.096    0.051
     299    0.117    0.083
     300    1.306    0.077
     301    0.904    0.110
     302    0.384    0.075
     303    0.973    0.052
     304    1.464    0.123
      27    1.990    0.158
      28    0.315    0.130
      29    1.614    0.160
      30    1.351    0.238
      31    1.008    0.142
      32    1.523    0.167
      33    1.017    0.119
      34    0.470    0.061
      35    1.029    0.106
      36    1.032    0.109
      37    0.579    0.123
      38    0.899    0.117
      39    1.247    0.079
      40    0.412    0.090
      41    0.351    0.075
      42    0.590    0.106
      43    0.807    0.086
      44    0.368    0.076
      45    0.231    0.066
      46    0.509    0.054
      47    0.862    0.079
      48    0.007    0.019
      49    0.819    0.081
      50    1.131    0.088
      51    0.310    0.057
      52    0.039    0.031
      53    0.650    0.089
      54    0.993    0.069
      55    0.033    0.038
      56    0.005    0.011
      57    0.211    0.063
      58    0.734    0.085
      59    0.003    0.008
      60    0.692    0.063
      61    0.981    0.119
      62    0.471    0.090
      63    0.179    0.074
      64    0.574    0.087
      65    1.680    0.165
      66    0.983    0.129
      67    1.974    0.129
      68    1.744    0.094
      69    1.798    0.129
      70    1.170    0.124
      71    0.572    0.064
      72    0.535    0.107
      73    0.929    0.085
      74    0.372    0.070
      75    0.494    0.079
      76    0.077    0.039
      77    0.442    0.090
      78    0.495    0.089
      79    0.108    0.034
      80    0.107    0.049
      81    0.000    0.000
      82    0.484    0.060
      83    0.000    0.000
      84    0.080    0.047
      85    0.403    0.086
      86    0.607    0.097
      87    0.040    0.022
      88    0.003    0.014
      89    0.810    0.097
      90    0.014    0.014
      91    0.004    0.013
      92    0.585    0.046
      93    0.669    0.089
      94    0.302    0.093
      95    0.251    0.046
      96    0.762    0.076
      97    0.383    0.046
      98    0.493    0.085
      99    0.893    0.086
     100    0.485    0.059
     101    0.287    0.041
     102    0.087    0.040
     103    1.920    0.148
     104    1.220    0.140
     105    0.360    0.067
     106    0.725    0.060
     107    1.749    0.108
     108    0.473    0.096
     109    0.000    0.000
     110    0.502    0.093
     111    0.318    0.056
     112    0.108    0.025
     113    0.314    0.083
     114    0.288    0.086
     115    0.576    0.061
     116    0.296    0.072
     117    0.064    0.060
     118    0.081    0.033
     119    0.048    0.028
     120    0.143    0.064
     121    0.009    0.017
     122    0.000    0.000
     123    0.452    0.112
     124    0.084    0.038
     125    0.243    0.077
     126    0.011    0.016
     127    0.194    0.078
     128    0.078    0.034
     129    0.364    0.076
     130    0.285    0.087
     131    0.050    0.031
     132    0.644    0.095
     133    0.085    0.042
     134    0.435    0.092
     135    0.425    0.063
     136    0.305    0.058
     137    0.021    0.024
     138    0.041    0.029
     139    0.514    0.132
     140    0.662    0.089
     141    0.263    0.105
     142    1.036    0.164
     143    1.125    0.099
     144    0.156    0.043
     145    1.038    0.155
     146    1.138    0.132
     147    0.819    0.124
     148    0.492    0.119
     149    0.918    0.139
     150    0.561    0.082
     151    0.133    0.064
     152    0.009    0.021
     153    0.636    0.094
     154    1.074    0.131
     155    0.431    0.101
     156    0.047    0.032
     157    1.042    0.119
     158    0.684    0.082
     159    0.145    0.052
     160    0.005    0.011
     161    0.537    0.072
     162    0.960    0.081
     163    0.461    0.058
     164    0.008    0.018
     165    0.735    0.107
     166    1.274    0.116
     167    0.663    0.078
     168    0.035    0.022
     169    0.668    0.114
     170    0.170    0.060
     171    0.120    0.065
     172    0.940    0.114
     173    1.149    0.110
     174    0.396    0.080
     175    0.054    0.047
     176    0.209    0.072
     177    0.181    0.046
     178    0.552    0.127
     179    1.365    0.109
     180    0.492    0.081
     181    1.573    0.093
     182    1.328    0.108
     183    1.053    0.092
     184    1.082    0.128
     185    0.548    0.081
     186    0.239    0.050
     187    0.724    0.085
     188    0.559    0.101
     189    1.196    0.105
     190    1.853    0.155
     191    1.270    0.108
     192    0.259    0.072
     193    1.050    0.084
     194    1.119    0.097
     195    0.484    0.169
     196    0.440    0.105
     197    0.564    0.115
     198    0.319    0.075
     199    0.568    0.213
     200    0.132    0.086
     201    0.838    0.214
     202    0.108    0.033
     203    0.032    0.036
     204    0.282    0.078
     205    0.965    0.093
     206    0.090    0.040
     207    0.021    0.020
     208    0.754    0.081
     209    0.666    0.079
     210    0.552    0.090
     211    0.042    0.031
     212    0.193    0.042
     213    1.055    0.080
     214    0.376    0.070
     215    0.340    0.075
     216    1.190    0.099
     217    0.500    0.069
     218    0.060    0.035
     219    0.553    0.106
     220    0.644    0.072
     221    0.713    0.070
     222    0.114    0.051
     223    1.422    0.088
     224    0.772    0.058
     225    1.177    0.173
     226    1.941    0.117
     227    0.893    0.093
     228    0.886    0.118
     229    0.254    0.076
     230    1.388    0.240
     231    0.492    0.119
     232    1.077    0.139
     233    0.359    0.116
     234    0.729    0.088
     235    1.571    0.132
     236    1.259    0.101
     237    0.037    0.026
     238    0.812    0.107
     239    1.383    0.153
     240    0.430    0.088
     241    0.179    0.047
     242    0.916    0.075
     243    0.959    0.096
     244    0.435    0.094
     245    0.680    0.077
     246    1.183    0.093
     247    0.144    0.051
     248    0.213    0.073
     249    1.349    0.071
     250    0.562    0.064
     251    0.068    0.040
     252    0.123    0.045
     253    0.543    0.118
     254    0.317    0.058
     255    0.075    0.043
     256    0.204    0.049
     257    0.785    0.082
     258    0.000    0.000
     259    0.064    0.041
     260    0.146    0.066
     261    0.450    0.102
     262    0.508    0.076
     263    0.059    0.032
     264    0.965    0.119
     265    0.287    0.069
     266    0.642    0.130
     267    0.923    0.124
     268    1.193    0.093
     269    1.198    0.126
     270    0.411    0.070
     271    1.470    0.131
     272    1.112    0.126
     273    0.480    0.072
     274    0.542    0.133
     275    1.159    0.187
     276    0.808    0.093
     277    0.787    0.089
     278    0.326    0.112
     279    0.899    0.072
     280    0.096    0.042
     281    1.324    0.113
     282    0.872    0.234
     283    1.054    0.134
     284    0.305    0.068
     285    0.474    0.087
     286    0.624    0.074
     287    0.070    0.047
     288    0.552    0.087
     289    0.073    0.055
     290    0.773    0.088
     291    0.014    0.020
     292    0.062    0.032
     293    0.825    0.094
     294    0.292    0.072
     295    0.192    0.052
     296    0.088    0.058
     297    0.740    0.112
     298    0.084    0.039
     299    0.086    0.076
     300    1.369    0.119
     301    0.917    0.091
     302    0.329    0.076
     303    0.978    0.064
     304    1.477    0.106
      27    2.018    0.121
      28    0.548    0.149
      29    1.754    0.173
      30    1.441    0.283
      31    1.175    0.242
      32    1.725    0.113
      33    0.978    0.109
      34    0.412    0.076
      35    1.166    0.130
      36    1.008    0.085
      37    0.553    0.155
      38    0.874    0.119
      39    1.233    0.093
      40    0.399    0.094
      41    0.333    0.100
      42    0.616    0.093
      43    0.775    0.057
      44    0.384    0.078
      45    0.244    0.052
      46    0.495    0.049
      47    0.899    0.087
      48    0.005    0.015
      49    0.861    0.084
      50    1.150    0.128
      51    0.348    0.064
      52    0.018    0.026
      53    0.675    0.080
      54    0.981    0.084
      55    0.019    0.032
      56    0.010    0.013
      57    0.246    0.063
      58    0.745    0.091
      59    0.005    0.011
      60    0.677    0.101
      61    0.981    0.106
      62    0.498    0.100
      63    0.136    0.067
      64    0.613    0.103
      65    1.702    0.166
      66    0.875    0.135
      67    1.835    0.132
      68    1.731    0.117
      69    1.788    0.126
      70    0.969    0.138
      71    0.581    0.072
      72    0.445    0.101
      73    0.932    0.069
      74    0.379    0.096
      75    0.676    0.085
      76    0.065    0.064
      77    0.402    0.080
      78    0.494    0.069
      79    0.109    0.032
      80    0.089    0.055
      81    0.003    0.010
      82    0.466    0.063
      83    0.003    0.008
      84    0.082    0.037
      85    0.395    0.096
      86    0.630    0.091
      87    0.040    0.037
      88    0.001    0.006
      89    0.795    0.077
      90    0.013    0.014
      91    0.013    0.028
      92    0.592    0.085
      93    0.601    0.108
      94    0.312    0.066
      95    0.289    0.062
      96    0.740    0.098
      97    0.395    0.079
      98    0.586    0.097
      99    0.915    0.083
     100    0.501    0.068
     101    0.303    0.084
     102    0.098    0.060
     103    1.932    0.162
     104    1.231    0.133
     105    0.361    0.060
     106    0.730    0.096
     107    1.711    0.138
     108    0.505    0.118
     109    0.000    0.000
     110    0.468    0.085
     111    0.289    0.072
     112    0.096    0.024
     113    0.221    0.065
     114    0.206    0.090
     115    0.601    0.066
     116    0.358    0.091
     117    0.120    0.058
     118    0.083    0.033
     119    0.047    0.024
     120    0.143    0.044
     121    0.031    0.025
     122    0.004    0.010
     123    0.390    0.124
     124    0.057    0.037
     125    0.266    0.072
     126    0.030    0.031
     127    0.199    0.060
     128    0.068    0.039
     129    0.331    0.081
     130    0.321    0.074
     131    0.097    0.044
     132    0.576    0.062
     133    0.156    0.075
     134    0.670    0.102
     135    0.441    0.084
     136    0.291    0.078
     137    0.045    0.051
     138    0.021    0.025
     139    0.428    0.101
     140    0.652    0.094
     141    0.188    0.080
     142    1.042    0.123
     143    1.099    0.094
     144    0.157    0.042
     145    1.048    0.175
     146    1.134    0.095
     147    0.728    0.108
     148    0.458    0.123
     149    0.944    0.127
     150    0.593    0.091
     151    0.126    0.046
     152    0.008    0.014
     153    0.673    0.059
     154    1.042    0.098
     155    0.370    0.078
     156    0.061    0.036
     157    1.056    0.124
     158    0.691    0.075
     159    0.150    0.044
     160    0.000    0.000
     161    0.594    0.071
     162    0.902    0.098
     163    0.448    0.065
     164    0.010    0.019
     165    0.628    0.093
     166    1.243    0.102
     167    0.709    0.098
     168    0.016    0.023
     169    0.629    0.087
     170    0.316    0.096
     171    0.140    0.070
     172    0.811    0.153
     173    1.054    0.138
     174    0.461    0.133
     175    0.004    0.011
     176    0.221    0.063
     177    0.192    0.061
     178    0.495    0.133
     179    1.366    0.157
     180    0.471    0.055
     181    1.518    0.156
     182    1.252    0.106
     183    1.148    0.172
     184    1.038    0.140
     185    0.633    0.076
     186    0.180    0.058
     187    0.705    0.095
     188    0.466    0.123
     189    1.145    0.145
     190    1.915    0.165
     191    1.211    0.151
     192    0.600    0.220
     193    1.060    0.086
     194    1.197    0.104
     195    0.501    0.108
     196    0.412    0.096
     197    0.546    0.106
     198    0.363    0.069
     199    0.784    0.139
     200    0.088    0.052
     201    0.743    0.128
     202    0.112    0.050
     203    0.050    0.037
     204    0.239    0.048
     205    1.022    0.089
     206    0.062    0.037
     207    0.016    0.020
     208    0.775    0.102
     209    0.665    0.097
     210    0.546    0.103
     211    0.035    0.032
     212    0.201    0.041
     213    1.054    0.100
     214    0.399    0.073
     215    0.332    0.064
     216    1.202    0.098
     217    0.525    0.069
     218    0.049    0.030
     219    0.563    0.098
     220    0.722    0.066
     221    0.676    0.080
     222    0.093    0.051
     223    1.379    0.113
     224    0.782    0.053
     225    0.975    0.207
     226    1.882    0.131
     227    0.817    0.140
     228    0.779    0.178
     229    0.271    0.069
     230    1.462    0.180
     231    0.534    0.105
     232    1.131    0.132
     233    0.312    0.144
     234    0.662    0.118
     235    1.528    0.107
     236    1.228    0.159
     237    0.019    0.024
     238    0.766    0.105
     239    1.230    0.141
     240    0.353    0.091
     241    0.286    0.067
     242    0.873    0.088
     243    0.998    0.115
     244    0.427    0.106
     245    0.672    0.069
     246    1.169    0.084
     247    0.154    0.043
     248    0.187    0.051
     249    1.315    0.089
     250    0.542    0.059
     251    0.073    0.037
     252    0.080    0.040
     253    0.501    0.103
     254    0.295    0.033
     255    0.069    0.039
     256    0.196    0.046
     257    0.810    0.060
     258    0.000    0.000
     259    0.047    0.039
     260    0.159    0.053
     261    0.503    0.063
     262    0.454    0.065
     263    0.051    0.034
     264    0.960    0.107
     265    0.245    0.069
     266    0.688    0.154
     267    0.935    0.143
     268    1.179    0.098
     269    1.252    0.099
     270    0.390    0.084
     271    1.535    0.135
     272    1.190    0.093
     273    0.451    0.065
     274    0.391    0.092
     275    1.431    0.164
     276    0.805    0.102
     277    0.715    0.164
     278    0.463    0.145
     279    0.927    0.056
     280    0.100    0.037
     281    1.254    0.113
     282    1.063    0.170
     283    1.081    0.112
     284    0.257    0.076
     285    0.400    0.125
     286    0.599    0.095
     287    0.068    0.042
     288    0.441    0.079
     289    0.079    0.031
     290    0.862    0.146
     291    0.008    0.017
     292    0.040    0.035
     293    0.797    0.109
     294    0.284    0.085
     295    0.150    0.078
     296    0.058    0.039
     297    0.625    0.105
     298    0.062    0.035
     299    0.120    0.067
     300    1.366    0.093
     301    0.857    0.098
     302    0.302    0.100
     303    0.971    0.080
     304    1.560    0.159
      27    1.929    0.172
      28    0.495    0.058
      29    1.698    0.150
      30    1.104    0.158
      31    1.383    0.116
      32    1.557    0.096
      33    0.944    0.090
      34    0.407    0.065
      35    1.140    0.076
      36    1.016    0.116
      37    0.646    0.116
      38    0.863    0.085
      39    1.215    0.084
      40    0.356    0.081
      41    0.314    0.086
      42    0.587    0.085
      43    0.801    0.077
      44    0.378    0.097
      45    0.278    0.049
      46    0.514    0.059
      47    0.878    0.060
      48    0.004    0.011
      49    0.849    0.114
      50    1.125    0.097
      51    0.326    0.056
      52    0.006    0.012
      53    0.707    0.095
      54    0.982    0.072
      55    0.051    0.040
      56    0.005    0.011
      57    0.228    0.066
      58    0.756    0.070
      59    0.007    0.013
      60    0.692    0.115
      61    0.993    0.117
      62    0.557    0.074
      63    0.226    0.067
      64    0.599    0.096
      65    1.804    0.156
      66    0.965    0.131
      67    1.922    0.146
      68    1.772    0.117
      69    1.666    0.127
      70    1.027    0.221
      71    0.602    0.061
      72    0.372    0.099
      73    0.915    0.080
      74    0.378    0.064
      75    0.534    0.116
      76    0.070    0.057
      77    0.370    0.107
      78    0.490    0.090
      79    0.111    0.037
      80    0.062    0.033
      81    0.012    0.019
      82    0.509    0.066
      83    0.003    0.008
      84    0.094    0.043
      85    0.342    0.097
      86    0.643    0.072
      87    0.036    0.035
      88    0.000    0.000
      89    0.825    0.101
      90    0.005    0.011
      91    0.029    0.032
      92    0.585    0.089
      93    0.548    0.080
      94    0.372    0.074
      95    0.291    0.048
      96    0.759    0.106
      97    0.365    0.068
      98    0.537    0.075
      99    0.932    0.104
     100    0.439    0.065
     101    0.287    0.073
     102    0.095    0.047
     103    1.910    0.157
     104    1.186    0.139
     105    0.382    0.054
     106    0.680    0.089
     107    1.599    0.128
     108    0.651    0.093
     109    0.003    0.008
     110    0.393    0.055
     111    0.230    0.066
     112    0.065    0.035
     113    0.216    0.063
     114    0.175    0.080
     115    0.520    0.094
     116    0.373    0.074
     117    0.135    0.057
     118    0.079    0.043
     119    0.044    0.025
     120    0.142    0.072
     121    0.046    0.032
     122    0.009    0.013
     123    0.361    0.117
     124    0.054    0.035
     125    0.257    0.076
     126    0.013    0.018
     127    0.174    0.063
     128    0.051    0.040
     129    0.331    0.116
     130    0.317    0.065
     131    0.108    0.033
     132    0.578    0.077
     133    0.201    0.050
     134    0.739    0.132
     135    0.449    0.085
     136    0.245    0.061
     137    0.090    0.047
     138    0.009    0.013
     139    0.426    0.116
     140    0.554    0.099
     141    0.166    0.087
     142    1.009    0.145
     143    1.119    0.103
     144    0.187    0.042
     145    1.003    0.172
     146    1.168    0.153
     147    0.665    0.075
     148    0.557    0.102
     149    0.974    0.118
     150    0.546    0.069
     151    0.123    0.059
     152    0.011    0.022
     153    0.647    0.096
     154    1.053    0.088
     155    0.405    0.061
     156    0.052    0.030
     157    1.032    0.112
     158    0.737    0.065
     159    0.155    0.051
     160    0.001    0.006
     161    0.518    0.092
     162    0.934    0.120
     163    0.465    0.054
     164    0.004    0.010
     165    0.643    0.077
     166    1.211    0.114
     167    0.761    0.164
     168    0.031    0.037
     169    0.624    0.086
     170    0.332    0.074
     171    0.137    0.075
     172    0.655    0.089
     173    1.076    0.097
     174    0.441    0.135
     175    0.003    0.008
     176    0.269    0.088
     177    0.185    0.056
     178    0.597    0.092
     179    1.382    0.084
     180    0.390    0.083
     181    1.535    0.110
     182    1.437    0.104
     183    1.103    0.130
     184    0.983    0.140
     185    0.675    0.082
     186    0.174    0.040
     187    0.795    0.090
     188    0.563    0.172
     189    1.145    0.128
     190    1.944    0.175
     191    1.185    0.120
     192    0.562    0.175
     193    1.095    0.078
     194    1.185    0.090
     195    0.521    0.132
     196    0.437    0.074
     197    0.492    0.087
     198    0.386    0.099
     199    0.779    0.195
     200    0.047    0.032
     201    0.949    0.160
     202    0.120    0.069
     203    0.038    0.038
     204    0.281    0.069
     205    1.008    0.097
     206    0.065    0.031
     207    0.016    0.020
     208    0.761    0.114
     209    0.672    0.092
     210    0.537    0.113
     211    0.035    0.037
     212    0.196    0.050
     213    1.088    0.076
     214    0.384    0.089
     215    0.312    0.046
     216    1.144    0.090
     217    0.496    0.063
     218    0.056    0.028
     219    0.614    0.098
     220    0.678    0.067
     221    0.701    0.098
     222    0.084    0.071
     223    1.404    0.111
     224    0.831    0.081
     225    1.025    0.228
     226    1.743    0.124
     227    0.748    0.179
     228    0.665    0.098
     229    0.299    0.089
     230    1.338    0.245
     231    0.507    0.091
     232    1.067    0.097
     233    0.338    0.093
     234    0.678    0.114
     235    1.597    0.115
     236    1.168    0.081
     237    0.018    0.017
     238    0.768    0.087
     239    1.155    0.131
     240    0.320    0.081
     241    0.290    0.060
     242    0.855    0.102
     243    0.963    0.087
     244    0.367    0.080
     245    0.680    0.083
     246    1.128    0.096
     247    0.147    0.065
     248    0.188    0.066
     249    1.345    0.089
     250    0.497    0.048
     251    0.064    0.040
     252    0.106    0.048
     253    0.473    0.083
     254    0.305    0.078
     255    0.077    0.042
     256    0.198    0.049
     257    0.788    0.109
     258    0.000    0.000
     259    0.037    0.043
     260    0.170    0.045
     261    0.469    0.074
     262    0.445    0.068
     263    0.071    0.043
     264    0.995    0.109
     265    0.247    0.072
     266    0.609    0.123
     267    0.892    0.184
     268    1.117    0.077
     269    1.230    0.129
     270    0.473    0.114
     271    1.475    0.121
     272    1.033    0.190
     273    0.462    0.057
     274    0.477    0.088
     275    1.475    0.084
     276    0.826    0.110
     277    0.422    0.143
     278    0.433    0.096
     279    0.897    0.069
     280    0.103    0.039
     281    0.903    0.160
     282    1.240    0.205
     283    1.112    0.126
     284    0.249    0.065
     285    0.339    0.107
     286    0.607    0.089
     287    0.074    0.047
     288    0.447    0.069
     289    0.045    0.043
     290    0.833    0.100
     291    0.006    0.013
     292    0.056    0.033
     293    0.789    0.141
     294    0.330    0.124
     295    0.135    0.048
     296    0.112    0.056
     297    0.660    0.135
     298    0.058    0.026
     299    0.060    0.049
     300    1.354    0.119
     301    0.828    0.088
     302    0.374    0.061
     303    0.929    0.069
     304    1.637    0.135
      27    1.866    0.185
      28    0.498    0.075
      29    1.700    0.158
      30    1.149    0.202
      31    1.322    0.172
      32    1.503    0.055
      33    0.975    0.116
      34    0.349    0.060
      35    1.158    0.105
      36    1.075    0.115
      37    0.588    0.090
      38    0.806    0.093
      39    1.231    0.072
      40    0.388    0.080
      41    0.347    0.094
      42    0.620    0.063
      43    0.835    0.112
      44    0.326    0.056
      45    0.287    0.074
      46    0.501    0.049
      47    0.860    0.101
      48    0.006    0.012
      49    0.777    0.122
      50    1.113    0.109
      51    0.308    0.052
      52    0.010    0.023
      53    0.670    0.127
      54    0.993    0.110
      55    0.059    0.033
      56    0.006    0.012
      57    0.261    0.058
      58    0.750    0.120
      59    0.003    0.008
      60    0.764    0.076
      61    1.033    0.125
      62    0.502    0.074
      63    0.182    0.052
      64    0.670    0.068
      65    1.808    0.134
      66    0.901    0.127
      67    2.065    0.110
      68    1.710    0.100
      69    1.761    0.106
      70    1.206    0.106
      71    0.617    0.044
      72    0.437    0.103
      73    0.905    0.076
      74    0.340    0.062
      75    0.512    0.051
      76    0.062    0.039
      77    0.246    0.093
      78    0.454    0.073
      79    0.128    0.037
      80    0.038    0.027
      81    0.008    0.015
      82    0.565    0.047
      83    0.000    0.000
      84    0.108    0.035
      85    0.374    0.078
      86    0.710    0.085
      87    0.072    0.037
      88    0.000    0.000
      89    0.839    0.080
      90    0.009    0.014
      91    0.023    0.027
      92    0.612    0.071
      93    0.645    0.100
      94    0.281    0.079
      95    0.257    0.061
      96    0.803    0.080
      97    0.376    0.067
      98    0.521    0.109
      99    0.868    0.089
     100    0.493    0.062
     101    0.289    0.085
     102    0.083    0.044
     103    1.909    0.158
     104    0.993    0.102
     105    0.380    0.057
     106    0.640    0.076
     107    1.532    0.115
     108    0.782    0.093
     109    0.004    0.011
     110    0.428    0.083
     111    0.287    0.055
     112    0.122    0.034
     113    0.272    0.054
     114    0.242    0.052
     115    0.561    0.083
     116    0.380    0.078
     117    0.157    0.062
     118    0.091    0.036
     119    0.043    0.041
     120    0.178    0.062
     121    0.031    0.027
     122    0.011    0.017
     123    0.318    0.074
     124    0.060    0.034
     125    0.270    0.065
     126    0.010    0.013
     127    0.134    0.043
     128    0.050    0.030
     129    0.298    0.058
     130    0.225    0.066
     131    0.122    0.040
     132    0.655    0.081
     133    0.153    0.057
     134    0.686    0.097
     135    0.440    0.062
     136    0.250    0.070
     137    0.044    0.041
     138    0.025    0.030
     139    0.436    0.076
     140    0.636    0.111
     141    0.118    0.064
     142    1.020    0.108
     143    1.065    0.105
     144    0.180    0.041
     145    0.990    0.140
     146    1.144    0.131
     147    0.719    0.105
     148    0.498    0.086
     149    0.927    0.091
     150    0.577    0.073
     151    0.117    0.050
     152    0.010    0.015
     153    0.644    0.090
     154    1.022    0.095
     155    0.430    0.074
     156    0.052    0.024
     157    1.093    0.108
     158    0.750    0.078
     159    0.155    0.053
     160    0.003    0.008
     161    0.507    0.088
     162    0.933    0.099
     163    0.475    0.063
     164    0.003    0.009
     165    0.624    0.109
     166    1.225    0.107
     167    0.484    0.072
     168    0.032    0.026
     169    0.632    0.079
     170    0.292    0.053
     171    0.207    0.060
     172    0.696    0.086
     173    1.136    0.156
     174    0.572    0.128
     175    0.016    0.029
     176    0.445    0.084
     177    0.171    0.053
     178    0.562    0.064
     179    1.405    0.131
     180    0.416    0.061
     181    1.515    0.083
     182    1.431    0.083
     183    1.177    0.103
     184    1.028    0.158
     185    0.639    0.085
     186    0.155    0.057
     187    0.738    0.082
     188    0.434    0.141
     189    1.170    0.151
     190    1.872    0.169
     191    1.227    0.115
     192    0.520    0.196
     193    1.098    0.092
     194    1.218    0.116
     195    0.540    0.094
     196    0.344    0.085
     197    0.472    0.083
     198    0.445    0.087
     199    0.837    0.140
     200    0.049    0.062
     201    0.968    0.138
     202    0.148    0.074
     203    0.044    0.036
     204    0.347    0.089
     205    1.114    0.099
     206    0.070    0.036
     207    0.011    0.016
     208    0.699    0.094
     209    0.678    0.099
     210    0.532    0.065
     211    0.032    0.031
     212    0.178    0.059
     213    1.012    0.111
     214    0.378    0.086
     215    0.326    0.068
     216    1.095    0.116
     217    0.473    0.069
     218    0.071    0.029
     219    0.659    0.111
     220    0.663    0.063
     221    0.698    0.078
     222    0.188    0.065
     223    1.513    0.123
     224    0.848    0.058
     225    1.254    0.134
     226    1.721    0.192
     227    0.598    0.117
     228    0.731    0.119
     229    0.322    0.043
     230    1.482    0.194
     231    0.447    0.087
     232    1.168    0.105
     233    0.333    0.093
     234    0.966    0.183
     235    1.532    0.113
     236    1.149    0.070
     237    0.015    0.016
     238    0.808    0.124
     239    1.127    0.111
     240    0.261    0.070
     241    0.239    0.070
     242    0.844    0.070
     243    0.967    0.095
     244    0.281    0.085
     245    0.659    0.059
     246    1.162    0.090
     247    0.151    0.026
     248    0.177    0.072
     249    1.335    0.074
     250    0.514    0.052
     251    0.052    0.025
     252    0.164    0.068
     253    0.489    0.088
     254    0.255    0.049
     255    0.066    0.070
     256    0.189    0.040
     257    0.800    0.096
     258    0.001    0.006
     259    0.051    0.036
     260    0.174    0.062
     261    0.448    0.073
     262    0.373    0.076
     263    0.073    0.032
     264    0.904    0.096
     265    0.180    0.069
     266    0.628    0.128
     267    0.803    0.128
     268    1.122    0.086
     269    1.167    0.099
     270    0.591    0.116
     271    1.502    0.097
     272    0.873    0.151
     273    0.485    0.053
     274    0.511    0.093
     275    1.415    0.106
     276    0.778    0.074
     277    0.384    0.164
     278    0.401    0.098
     279    0.863    0.056
     280    0.105    0.043
     281    0.803    0.132
     282    1.294    0.209
     283    1.081    0.104
     284    0.228    0.069
     285    0.404    0.078
     286    0.601    0.112
     287    0.078    0.047
     288    0.480    0.092
     289    0.064    0.034
     290    0.870    0.101
     291    0.009    0.019
     292    0.082    0.040
     293    0.837    0.097
     294    0.318    0.076
     295    0.122    0.055
     296    0.105    0.044
     297    0.649    0.133
     298    0.061    0.038
     299    0.075    0.046
     300    1.330    0.090
     301    0.817    0.113
     302    0.344    0.092
     303    0.950    0.078
     304    1.527    0.102
      27    1.848    0.147
      28    0.473    0.121
      29    1.749    0.149
      30    1.358    0.247
      31    1.372    0.109
      32    1.490    0.097
      33    1.016    0.105
      34    0.408    0.083
      35    1.108    0.093
      36    1.036    0.140
      37    0.577    0.110
      38    0.888    0.101
      39    1.345    0.106
      40    0.406    0.060
      41    0.344    0.077
      42    0.630    0.082
      43    0.870    0.081
      44    0.343    0.119
      45    0.288    0.061
      46    0.498    0.066
      47    0.835    0.104
      48    0.000    0.000
      49    0.737    0.084
      50    1.098    0.096
      51    0.311    0.049
      52    0.007    0.014
      53    0.734    0.132
      54    0.996    0.088
      55    0.067    0.037
      56    0.003    0.010
      57    0.255    0.043
      58    0.809    0.086
      59    0.008    0.019
      60    0.746    0.086
      61    1.013    0.095
      62    0.483    0.066
      63    0.222    0.063
      64    0.594    0.078
      65    1.757    0.139
      66    0.821    0.134
      67    2.007    0.096
      68    1.726    0.122
      69    1.745    0.100
      70    1.258    0.129
      71    0.609    0.063
      72    0.462    0.145
      73    0.947    0.087
      74    0.386    0.051
      75    0.570    0.068
      76    0.080    0.059
      77    0.308    0.081
      78    0.474    0.075
      79    0.108    0.036
      80    0.058    0.049
      81    0.010    0.015
      82    0.520    0.046
      83    0.000    0.000
      84    0.094    0.027
      85    0.408    0.090
      86    0.693    0.122
      87    0.069    0.034
      88    0.006    0.012
      89    0.859    0.093
      90    0.013    0.018
      91    0.008    0.016
      92    0.537    0.064
      93    0.634    0.083
      94    0.255    0.053
      95    0.268    0.066
      96    0.794    0.075
      97    0.382    0.073
      98    0.542    0.099
      99    0.908    0.078
     100    0.484    0.054
     101    0.237    0.065
     102    0.100    0.039
     103    2.005    0.149
     104    0.980    0.098
     105    0.408    0.065
     106    0.574    0.105
     107    1.556    0.106
     108    0.874    0.118
     109    0.000    0.000
     110    0.346    0.064
     111    0.361    0.073
     112    0.167    0.047
     113    0.302    0.083
     114    0.197    0.040
     115    0.605    0.088
     116    0.378    0.101
     117    0.091    0.061
     118    0.095    0.035
     119    0.043    0.029
     120    0.165    0.065
     121    0.011    0.021
     122    0.017    0.021
     123    0.283    0.068
     124    0.061    0.037
     125    0.276    0.079
     126    0.020    0.022
     127    0.122    0.052
     128    0.063    0.046
     129    0.298    0.082
     130    0.260    0.067
     131    0.109    0.044
     132    0.630    0.069
     133    0.205    0.068
     134    0.704    0.093
     135    0.427    0.071
     136    0.242    0.065
     137    0.050    0.040
     138    0.024    0.023
     139    0.407    0.074
     140    0.594    0.087
     141    0.094    0.052
     142    0.958    0.156
     143    1.088    0.100
     144    0.162    0.050
     145    0.996    0.162
     146    1.195    0.101
     147    0.720    0.093
     148    0.536    0.097
     149    0.929    0.106
     150    0.557    0.062
     151    0.091    0.046
     152    0.011    0.019
     153    0.564    0.102
     154    1.083    0.114
     155    0.487    0.117
     156    0.026    0.028
     157    0.921    0.152
     158    0.770    0.095
     159    0.120    0.051
     160    0.001    0.006
     161    0.551    0.090
     162    0.965    0.102
     163    0.491    0.073
     164    0.007    0.016
     165    0.624    0.082
     166    1.209    0.074
     167    0.570    0.097
     168    0.026    0.027
     169    0.630    0.113
     170    0.325    0.065
     171    0.145    0.052
     172    0.637    0.110
     173    1.102    0.095
     174    0.586    0.130
     175    0.051    0.046
     176    0.491    0.130
     177    0.262    0.056
     178    0.478    0.086
     179    1.385    0.115
     180    0.419    0.087
     181    1.553    0.125
     182    1.345    0.118
     183    1.111    0.095
     184    1.129    0.132
     185    0.648    0.076
     186    0.163    0.059
     187    0.777    0.080
     188    0.613    0.157
     189    1.215    0.151
     190    1.745    0.182
     191    1.116    0.109
     192    0.669    0.123
     193    1.038    0.087
     194    1.132    0.116
     195    0.404    0.132
     196    0.357    0.082
     197    0.530    0.067
     198    0.441    0.060
     199    0.672    0.133
     200    0.089    0.054
     201    0.979    0.160
     202    0.136    0.061
     203    0.037    0.030
     204    0.285    0.068
     205    1.034    0.108
     206    0.064    0.042
     207    0.008    0.015
     208    0.676    0.136
     209    0.671    0.091
     210    0.519    0.090
     211    0.024    0.024
     212    0.192    0.047
     213    1.081    0.091
     214    0.389    0.100
     215    0.338    0.061
     216    1.173    0.129
     217    0.516    0.064
     218    0.083    0.036
     219    0.687    0.094
     220    0.654    0.057
     221    0.732    0.103
     222    0.180    0.086
     223    1.549    0.118
     224    0.891    0.091
     225    1.235    0.186
     226    1.756    0.114
     227    0.539    0.238
     228    0.785    0.141
     229    0.300    0.105
     230    1.345    0.240
     231    0.469    0.070
     232    1.147    0.108
     233    0.379    0.082
     234    0.989    0.153
     235    1.459    0.069
     236    1.188    0.098
     237    0.013    0.018
     238    0.718    0.102
     239    1.232    0.098
     240    0.264    0.081
     241    0.219    0.081
     242    0.904    0.092
     243    0.983    0.072
     244    0.344    0.097
     245    0.625    0.057
     246    1.161    0.096
     247    0.144    0.053
     248    0.149    0.058
     249    1.345    0.088
     250    0.491    0.063
     251    0.051    0.034
     252    0.104    0.054
     253    0.469    0.134
     254    0.313    0.056
     255    0.059    0.053
     256    0.186    0.054
     257    0.751    0.090
     258    0.003    0.008
     259    0.050    0.033
     260    0.160    0.053
     261    0.427    0.079
     262    0.442    0.081
     263    0.089    0.033
     264    0.946    0.124
     265    0.227    0.060
     266    0.643    0.095
     267    0.906    0.119
     268    1.168    0.087
     269    1.227    0.092
     270    0.453    0.086
     271    1.505    0.079
     272    1.082    0.103
     273    0.462    0.071
     274    0.552    0.089
     275    1.545    0.084
     276    0.746    0.081
     277    0.454    0.126
     278    0.453    0.117
     279    0.828    0.096
     280    0.129    0.041
     281    0.797    0.118
     282    1.321    0.208
     283    1.161    0.134
     284    0.250    0.073
     285    0.385    0.103
     286    0.669    0.104
     287    0.098    0.050
     288    0.401    0.078
     289    0.103    0.068
     290    0.871    0.063
     291    0.009    0.017
     292    0.064    0.040
     293    0.944    0.119
     294    0.284    0.092
     295    0.113    0.056
     296    0.143    0.078
     297    0.610    0.110
     298    0.062    0.040
     299    0.098    0.047
     300    1.348    0.114
     301    0.818    0.133
     302    0.397    0.065
     303    0.939    0.085
     304    1.578    0.135
      27    1.771    0.153
      28    0.433    0.100
      29    1.749    0.164
      30    1.224    0.215
      31    1.240    0.162
      32    1.522    0.127
      33    0.966    0.099
      34    0.436    0.084
      35    1.106    0.077
      36    1.133    0.132
      37    0.624    0.092
      38    0.855    0.106
      39    1.263    0.081
      40    0.397    0.093
      41    0.324    0.052
      42    0.593    0.078
      43    0.807    0.080
      44    0.332    0.141
      45    0.270    0.081
      46    0.499    0.052
      47    0.874    0.100
      48    0.005    0.014
      49    0.795    0.109
      50    1.111    0.100
      51    0.335    0.060
      52    0.011    0.019
      53    0.680    0.093
      54    0.990    0.106
      55    0.033    0.036
      56    0.007    0.016
      57    0.242    0.051
      58    0.738    0.078
      59    0.003    0.008
      60    0.701    0.094
      61    0.905    0.118
      62    0.398    0.098
      63    0.230    0.079
      64    0.444    0.095
      65    1.566    0.132
      66    1.016    0.149
      67    1.881    0.121
      68    1.803    0.145
      69    1.643    0.135
      70    1.012    0.163
      71    0.590    0.031
      72    0.465    0.136
      73    0.918    0.062
      74    0.359    0.071
      75    0.522    0.078
      76    0.043    0.037
      77    0.297    0.086
      78    0.498    0.070
      79    0.097    0.029
      80    0.080    0.038
      81    0.003    0.010
      82    0.472    0.047
      83    0.000    0.000
      84    0.106    0.048
      85    0.418    0.101
      86    0.638    0.077
      87    0.057    0.047
      88    0.001    0.006
      89    0.806    0.083
      90    0.014    0.025
      91    0.029    0.032
      92    0.565    0.095
      93    0.517    0.092
      94    0.365    0.105
      95    0.298    0.069
      96    0.642    0.099
      97    0.346    0.055
      98    0.502    0.084
      99    0.917    0.065
     100    0.537    0.061
     101    0.245    0.062
     102    0.067    0.035
     103    2.069    0.178
     104    0.801    0.137
     105    0.409    0.054
     106    0.635    0.046
     107    1.442    0.089
     108    0.905    0.127
     109    0.000    0.000
     110    0.252    0.054
     111    0.314    0.069
     112    0.132    0.032
     113    0.200    0.104
     114    0.175    0.053
     115    0.579    0.097
     116    0.347    0.084
     117    0.092    0.048
     118    0.103    0.043
     119    0.041    0.028
     120    0.149    0.047
     121    0.020    0.022
     122    0.017    0.023
     123    0.283    0.076
     124    0.033    0.032
     125    0.244    0.097
     126    0.031    0.028
     127    0.114    0.049
     128    0.057    0.033
     129    0.282    0.079
     130    0.247    0.059
     131    0.108    0.040
     132    0.614    0.085
     133    0.174    0.046
     134    0.668    0.119
     135    0.477    0.065
     136    0.296    0.065
     137    0.026    0.039
     138    0.023    0.030
     139    0.409    0.113
     140    0.611    0.077
     141    0.114    0.073
     142    0.896    0.101
     143    1.097    0.111
     144    0.149    0.056
     145    0.989    0.115
     146    1.226    0.094
     147    0.740    0.101
     148    0.501    0.110
     149    0.954    0.111
     150    0.508    0.065
     151    0.192    0.064
     152    0.016    0.021
     153    0.536    0.049
     154    1.131    0.101
     155    0.548    0.085
     156    0.012    0.019
     157    0.997    0.106
     158    0.772    0.087
     159    0.171    0.034
     160    0.003    0.008
     161    0.474    0.112
     162    0.923    0.090
     163    0.476    0.071
     164    0.006    0.012
     165    0.622    0.083
     166    1.212    0.076
     167    0.603    0.103
     168    0.018    0.019
     169    0.667    0.091
     170    0.354    0.102
     171    0.137    0.067
     172    0.587    0.099
     173    1.054    0.106
     174    0.500    0.099
     175    0.017    0.041
     176    0.507    0.122
     177    0.279    0.074
     178    0.675    0.102
     179    1.294    0.146
     180    0.498    0.116
     181    1.544    0.135
     182    1.282    0.102
     183    1.096    0.100
     184    1.175    0.143
     185    0.673    0.109
     186    0.147    0.034
     187    0.797    0.081
     188    0.525    0.133
     189    1.414    0.174
     190    1.619    0.153
     191    1.049    0.082
     192    0.538    0.084
     193    1.043    0.070
     194    1.202    0.120
     195    0.408    0.127
     196    0.419    0.077
     197    0.545    0.091
     198    0.472    0.073
     199    0.603    0.133
     200    0.077    0.072
     201    1.002    0.234
     202    0.124    0.053
     203    0.047    0.048
     204    0.269    0.073
     205    1.002    0.137
     206    0.044    0.034
     207    0.006    0.013
     208    0.644    0.102
     209    0.711    0.107
     210    0.581    0.101
     211    0.028    0.028
     212    0.203    0.047
     213    1.053    0.084
     214    0.340    0.068
     215    0.343    0.081
     216    1.156    0.119
     217    0.498    0.079
     218    0.047    0.030
     219    0.701    0.101
     220    0.637    0.040
     221    0.766    0.095
     222    0.124    0.060
     223    1.481    0.133
     224    0.777    0.072
     225    1.100    0.184
     226    1.822    0.084
     227    0.890    0.137
     228    0.691    0.119
     229    0.246    0.088
     230    1.179    0.188
     231    0.506    0.073
     232    1.176    0.117
     233    0.410    0.117
     234    1.039    0.153
     235    1.488    0.081
     236    1.225    0.114
     237    0.008    0.015
     238    0.764    0.117
     239    1.218    0.169
     240    0.277    0.069
     241    0.242    0.048
     242    0.853    0.080
     243    0.962    0.095
     244    0.311    0.095
     245    0.640    0.055
     246    1.182    0.086
     247    0.118    0.040
     248    0.119    0.046
     249    1.330    0.086
     250    0.483    0.087
     251    0.052    0.035
     252    0.097    0.056
     253    0.358    0.111
     254    0.264    0.046
     255    0.080    0.060
     256    0.185    0.046
     257    0.823    0.077
     258    0.001    0.006
     259    0.056    0.039
     260    0.162    0.060
     261    0.458    0.078
     262    0.356    0.086
     263    0.072    0.038
     264    0.995    0.099
     265    0.288    0.082
     266    0.617    0.090
     267    0.928    0.142
     268    1.154    0.079
     269    1.280    0.103
     270    0.393    0.067
     271    1.538    0.104
     272    1.130    0.107
     273    0.487    0.080
     274    0.517    0.068
     275    1.521    0.094
     276    0.738    0.107
     277    0.226    0.107
     278    0.390    0.103
     279    0.855    0.084
     280    0.093    0.040
     281    0.682    0.112
     282    1.363    0.163
     283    1.136    0.146
     284    0.254    0.063
     285    0.371    0.108
     286    0.728    0.083
     287    0.068    0.055
     288    0.437    0.052
     289    0.051    0.047
     290    0.788    0.142
     291    0.011    0.016
     292    0.103    0.041
     293    0.844    0.096
     294    0.285    0.153
     295    0.108    0.036
     296    0.166    0.094
     297    0.649    0.091
     298    0.045    0.032
     299    0.060    0.040
     300    1.329    0.104
     301    0.817    0.141
     302    0.399    0.078
     303    0.959    0.081
     304    1.559    0.085
      27    1.648    0.203
      28    0.466    0.090
      29    1.798    0.207
      30    1.435    0.276
      31    0.970    0.192
      32    1.666    0.128
      33    0.993    0.097
      34    0.383    0.079
      35    1.152    0.111
      36    1.157    0.087
      37    0.578    0.070
      38    0.983    0.109
      39    1.254    0.093
      40    0.404    0.087
      41    0.372    0.079
      42    0.655    0.102
      43    0.878    0.090
      44    0.381    0.083
      45    0.231    0.056
      46    0.469    0.065
      47    0.894    0.080
      48    0.004    0.010
      49    0.808    0.118
      50    1.106    0.105
      51    0.342    0.056
      52    0.002    0.007
      53    0.690    0.083
      54    0.970    0.091
      55    0.047    0.040
      56    0.002    0.007
      57    0.225    0.049
      58    0.727    0.100
      59    0.001    0.006
      60    0.703    0.081
      61    0.944    0.078
      62    0.383    0.097
      63    0.222    0.090
      64    0.531    0.101
      65    1.631    0.160
      66    0.911    0.185
      67    2.108    0.139
      68    1.766    0.197
      69    1.708    0.109
      70    1.204    0.157
      71    0.573    0.071
      72    0.466    0.095
      73    0.936    0.116
      74    0.400    0.062
      75    0.485    0.068
      76    0.090    0.031
      77    0.343    0.097
      78    0.494    0.067
      79    0.111    0.028
      80    0.096    0.039
      81    0.006    0.013
      82    0.458    0.061
      83    0.000    0.000
      84    0.115    0.032
      85    0.386    0.065
      86    0.645    0.125
      87    0.054    0.040
      88    0.000    0.000
      89    0.859    0.094
      90    0.018    0.024
      91    0.039    0.037
      92    0.513    0.096
      93    0.580    0.131
      94    0.493    0.124
      95    0.399    0.092
      96    0.710    0.105
      97    0.343    0.041
      98    0.579    0.076
      99    0.943    0.097
     100    0.483    0.058
     101    0.303    0.045
     102    0.087    0.055
     103    2.073    0.117
     104    0.950    0.175
     105    0.397    0.059
     106    0.695    0.101
     107    1.492    0.079
     108    0.956    0.134
     109    0.000    0.000
     110    0.273    0.050
     111    0.251    0.059
     112    0.143    0.064
     113    0.211    0.087
     114    0.222    0.042
     115    0.586    0.085
     116    0.347    0.103
     117    0.086    0.047
     118    0.098    0.050
     119    0.050    0.031
     120    0.166    0.064
     121    0.016    0.023
     122    0.013    0.019
     123    0.291    0.075
     124    0.045    0.038
     125    0.200    0.047
     126    0.016    0.018
     127    0.139    0.074
     128    0.064    0.036
     129    0.266    0.060
     130    0.297    0.082
     131    0.095    0.050
     132    0.576    0.079
     133    0.115    0.052
     134    0.626    0.106
     135    0.439    0.093
     136    0.260    0.082
     137    0.003    0.008
     138    0.080    0.061
     139    0.334    0.104
     140    0.628    0.084
     141    0.210    0.098
     142    0.990    0.120
     143    1.092    0.098
     144    0.154    0.054
     145    1.000    0.128
     146    1.226    0.102
     147    0.736    0.101
     148    0.294    0.075
     149    0.908    0.138
     150    0.567    0.079
     151    0.180    0.065
     152    0.021    0.022
     153    0.542    0.094
     154    1.113    0.083
     155    0.444    0.084
     156    0.026    0.018
     157    1.049    0.128
     158    0.780    0.088
     159    0.161    0.062
     160    0.000    0.000
     161    0.533    0.092
     162    0.907    0.083
     163    0.435    0.065
     164    0.004    0.011
     165    0.610    0.103
     166    1.247    0.081
     167    0.626    0.111
     168    0.016    0.021
     169    0.659    0.065
     170    0.325    0.091
     171    0.083    0.038
     172    0.604    0.083
     173    1.033    0.099
     174    0.527    0.102
     175    0.001    0.006
     176    0.480    0.098
     177    0.280    0.092
     178    0.708    0.129
     179    1.384    0.162
     180    0.482    0.064
     181    1.505    0.103
     182    1.269    0.091
     183    1.087    0.096
     184    1.144    0.114
     185    0.627    0.072
     186    0.144    0.035
     187    0.800    0.120
     188    0.557    0.129
     189    1.398    0.163
     190    1.613    0.188
     191    1.086    0.074
     192    0.512    0.084
     193    1.092    0.063
     194    1.173    0.099
     195    0.339    0.087
     196    0.372    0.073
     197    0.556    0.092
     198    0.397    0.073
     199    0.561    0.111
     200    0.050    0.040
     201    0.877    0.149
     202    0.090    0.040
     203    0.030    0.036
     204    0.227    0.055
     205    1.062    0.095
     206    0.050    0.032
     207    0.002    0.007
     208    0.671    0.087
     209    0.696    0.079
     210    0.555    0.080
     211    0.039    0.036
     212    0.217    0.072
     213    1.082    0.089
     214    0.343    0.069
     215    0.315    0.056
     216    1.150    0.093
     217    0.453    0.049
     218    0.086    0.051
     219    0.915    0.188
     220    0.638    0.057
     221    0.809    0.103
     222    0.135    0.053
     223    1.487    0.127
     224    0.800    0.091
     225    1.017    0.185
     226    1.831    0.100
     227    0.776    0.137
     228    0.587    0.082
     229    0.265    0.077
     230    1.297    0.251
     231    0.576    0.088
     232    1.109    0.097
     233    0.295    0.085
     234    0.886    0.098
     235    1.580    0.096
     236    1.128    0.091
     237    0.054    0.037
     238    0.786    0.128
     239    1.194    0.095
     240    0.300    0.056
     241    0.292    0.085
     242    0.873    0.083
     243    0.959    0.079
     244    0.293    0.073
     245    0.627    0.076
     246    1.153    0.072
     247    0.125    0.051
     248    0.119    0.058
     249    1.367    0.088
     250    0.480    0.070
     251    0.054    0.026
     252    0.105    0.052
     253    0.328    0.068
     254    0.237    0.051
     255    0.051    0.056
     256    0.171    0.056
     257    0.817    0.086
     258    0.000    0.000
     259    0.074    0.050
     260    0.175    0.061
     261    0.448    0.081
     262    0.366    0.072
     263    0.077    0.038
     264    0.968    0.103
     265    0.236    0.108
     266    0.657    0.127
     267    0.895    0.136
     268    1.149    0.120
     269    1.219    0.115
     270    0.408    0.071
     271    1.561    0.150
     272    1.128    0.086
     273    0.476    0.067
     274    0.567    0.056
     275    1.554    0.107
     276    0.776    0.122
     277    0.252    0.092
     278    0.395    0.080
     279    0.866    0.070
     280    0.084    0.045
     281    0.574    0.161
     282    1.067    0.100
     283    1.139    0.125
     284    0.226    0.057
     285    0.360    0.089
     286    0.700    0.108
     287    0.048    0.034
     288    0.433    0.079
     289    0.011    0.018
     290    0.818    0.088
     291    0.016    0.017
     292    0.060    0.032
     293    0.791    0.083
     294    0.343    0.056
     295    0.083    0.044
     296    0.108    0.038
     297    0.602    0.087
     298    0.059    0.024
     299    0.061    0.034
     300    1.298    0.096
     301    0.805    0.104
     302    0.330    0.075
     303    0.967    0.079
     304    1.582    0.070
      27    1.451    0.243
      28    0.475    0.079
      29    1.940    0.202
      30    1.313    0.370
      31    0.954    0.141
      32    1.667    0.153
      33    0.902    0.314
      34    0.439    0.072
      35    1.195    0.144
      36    1.115    0.151
      37    0.580    0.078
      38    1.050    0.126
      39    1.258    0.098
      40    0.439    0.079
      41    0.419    0.103
      42    0.658    0.070
      43    0.848    0.073
      44    0.404    0.062
      45    0.276    0.106
      46    0.469    0.057
      47    0.893    0.076
      48    0.004    0.010
      49    0.801    0.085
      50    1.098    0.102
      51    0.359    0.074
      52    0.002    0.007
      53    0.627    0.065
      54    0.964    0.086
      55    0.035    0.023
      56    0.003    0.010
      57    0.197    0.061
      58    0.757    0.110
      59    0.004    0.010
      60    0.755    0.081
      61    1.018    0.127
      62    0.383    0.075
      63    0.223    0.066
      64    0.548    0.121
      65    1.719    0.134
      66    0.884    0.187
      67    2.026    0.153
      68    1.846    0.225
      69    1.808    0.147
      70    1.302    0.139
      71    0.616    0.075
      72    0.464    0.082
      73    0.894    0.077
      74    0.316    0.093
      75    0.523    0.079
      76    0.065    0.043
      77    0.355    0.072
      78    0.466    0.065
      79    0.105    0.037
      80    0.099    0.050
      81    0.003    0.010
      82    0.457    0.043
      83    0.000    0.000
      84    0.117    0.042
      85    0.400    0.088
      86    0.615    0.083
      87    0.063    0.033
      88    0.000    0.000
      89    0.792    0.084
      90    0.011    0.018
      91    0.065    0.044
      92    0.571    0.098
      93    0.642    0.130
      94    0.599    0.129
      95    0.423    0.097
      96    0.710    0.119
      97    0.321    0.073
      98    0.626    0.103
      99    1.041    0.100
     100    0.490    0.067
     101    0.293    0.051
     102    0.074    0.074
     103    1.895    0.124
     104    0.898    0.099
     105    0.384    0.054
     106    0.709    0.061
     107    1.502    0.125
     108    0.972    0.094
     109    0.000    0.000
     110    0.275    0.051
     111    0.322    0.099
     112    0.132    0.040
     113    0.183    0.082
     114    0.206    0.061
     115    0.602    0.106
     116    0.397    0.085
     117    0.086    0.049
     118    0.091    0.035
     119    0.049    0.029
     120    0.149    0.059
     121    0.020    0.022
     122    0.014    0.016
     123    0.228    0.075
     124    0.045    0.041
     125    0.222    0.093
     126    0.050    0.033
     127    0.163    0.057
     128    0.072    0.034
     129    0.343    0.108
     130    0.285    0.074
     131    0.092    0.061
     132    0.603    0.078
     133    0.078    0.037
     134    0.606    0.093
     135    0.461    0.086
     136    0.204    0.052
     137    0.000    0.000
     138    0.080    0.066
     139    0.328    0.088
     140    0.657    0.080
     141    0.148    0.056
     142    1.007    0.166
     143    1.099    0.119
     144    0.174    0.043
     145    1.083    0.121
     146    1.263    0.114
     147    0.738    0.102
     148    0.347    0.061
     149    1.032    0.138
     150    0.553    0.066
     151    0.127    0.068
     152    0.013    0.020
     153    0.571    0.063
     154    1.140    0.119
     155    0.429    0.082
     156    0.040    0.039
     157    1.025    0.112
     158    0.740    0.090
     159    0.128    0.050
     160    0.001    0.006
     161    0.533    0.090
     162    0.924    0.087
     163    0.460    0.068
     164    0.002    0.007
     165    0.597    0.104
     166    1.219    0.093
     167    0.639    0.129
     168    0.011    0.016
     169    0.642    0.094
     170    0.360    0.093
     171    0.106    0.035
     172    0.633    0.107
     173    1.013    0.091
     174    0.555    0.122
     175    0.007    0.013
     176    0.440    0.071
     177    0.260    0.064
     178    0.679    0.134
     179    1.408    0.139
     180    0.480    0.080
     181    1.561    0.129
     182    1.266    0.093
     183    1.132    0.104
     184    1.009    0.150
     185    0.634    0.079
     186    0.144    0.039
     187    0.797    0.063
     188    0.621    0.164
     189    1.325    0.177
     190    1.640    0.143
     191    1.144    0.096
     192    0.547    0.095
     193    1.096    0.075
     194    1.245    0.079
     195    0.338    0.091
     196    0.396    0.079
     197    0.563    0.070
     198    0.454    0.079
     199    0.605    0.113
     200    0.040    0.040
     201    0.820    0.124
     202    0.124    0.048
     203    0.025    0.024
     204    0.259    0.066
     205    1.091    0.153
     206    0.044    0.023
     207    0.000    0.000
     208    0.725    0.073
     209    0.737    0.099
     210    0.577    0.082
     211    0.044    0.048
     212    0.210    0.052
     213    1.093    0.090
     214    0.403    0.081
     215    0.348    0.074
     216    1.167    0.089
     217    0.503    0.050
     218    0.086    0.035
     219    0.840    0.168
     220    0.675    0.064
     221    0.761    0.063
     222    0.161    0.060
     223    1.498    0.088
     224    0.756    0.079
     225    0.929    0.106
     226    1.887    0.110
     227    0.761    0.118
     228    0.648    0.121
     229    0.290    0.088
     230    1.404    0.237
     231    0.567    0.096
     232    1.272    0.196
     233    0.341    0.096
     234    0.965    0.161
     235    1.525    0.109
     236    1.188    0.130
     237    0.051    0.040
     238    0.793    0.100
     239    1.167    0.141
     240    0.328    0.087
     241    0.289    0.089
     242    0.879    0.057
     243    0.928    0.079
     244    0.332    0.081
     245    0.659    0.080
     246    1.161    0.091
     247    0.114    0.051
     248    0.165    0.077
     249    1.413    0.091
     250    0.466    0.057
     251    0.040    0.020
     252    0.111    0.059
     253    0.338    0.087
     254    0.257    0.074
     255    0.040    0.033
     256    0.180    0.039
     257    0.767    0.094
     258    0.000    0.000
     259    0.074    0.038
     260    0.166    0.059
     261    0.400    0.069
     262    0.270    0.105
     263    0.064    0.035
     264    0.952    0.084
     265    0.149    0.081
     266    0.567    0.103
     267    0.878    0.079
     268    1.132    0.095
     269    1.180    0.090
     270    0.469    0.102
     271    1.499    0.209
     272    1.204    0.131
     273    0.475    0.066
     274    0.552    0.069
     275    1.535    0.096
     276    0.751    0.153
     277    0.211    0.148
     278    0.278    0.105
     279    0.766    0.083
     280    0.032    0.024
     281    0.496    0.146
     282    1.186    0.253
     283    1.081    0.106
     284    0.188    0.058
     285    0.372    0.090
     286    0.764    0.098
     287    0.059    0.035
     288    0.425    0.061
     289    0.011    0.018
     290    0.815    0.094
     291    0.029    0.019
     292    0.101    0.035
     293    0.761    0.087
     294    0.373    0.091
     295    0.072    0.024
     296    0.112    0.053
     297    0.626    0.103
     298    0.061    0.036
     299    0.072    0.062
     300    1.314    0.106
     301    0.802    0.083
     302    0.243    0.072
     303    0.975    0.069
     304    1.449    0.125
      27    1.558    0.225
      28    0.438    0.064
      29    2.079    0.182
      30    1.584    0.300
      31    0.977    0.111
      32    1.566    0.074
      33    0.335    0.145
      34    0.274    0.080
      35    1.412    0.125
      36    0.914    0.126
      37    0.505    0.089
      38    1.037    0.129
      39    1.258    0.103
      40    0.465    0.092
      41    0.395    0.096
      42    0.688    0.086
      43    0.851    0.076
      44    0.399    0.077
      45    0.356    0.160
      46    0.503    0.065
      47    0.852    0.076
      48    0.015    0.030
      49    0.796    0.083
      50    1.094    0.109
      51    0.359    0.058
      52    0.000    0.000
      53    0.637    0.087
      54    0.964    0.081
      55    0.027    0.027
      56    0.000    0.000
      57    0.181    0.055
      58    0.740    0.099
      59    0.003    0.008
      60    0.704    0.120
      61    1.000    0.083
      62    0.407    0.090
      63    0.176    0.073
      64    0.589    0.098
      65    1.703    0.109
      66    0.818    0.138
      67    2.009    0.124
      68    1.857    0.138
      69    1.770    0.136
      70    1.239    0.130
      71    0.615    0.053
      72    0.424    0.097
      73    0.949    0.082
      74    0.344    0.052
      75    0.528    0.060
      76    0.084    0.052
      77    0.382    0.102
      78    0.404    0.067
      79    0.135    0.027
      80    0.076    0.063
      81    0.002    0.007
      82    0.483    0.067
      83    0.000    0.000
      84    0.089    0.039
      85    0.366    0.062
      86    0.635    0.101
      87    0.053    0.048
      88    0.000    0.000
      89    0.776    0.065
      90    0.013    0.016
      91    0.064    0.034
      92    0.660    0.085
      93    0.453    0.126
      94    0.536    0.115
      95    0.381    0.075
      96    0.604    0.077
      97    0.354    0.063
      98    0.625    0.100
      99    0.993    0.089
     100    0.582    0.080
     101    0.260    0.066
     102    0.076    0.045
     103    2.048    0.139
     104    0.765    0.100
     105    0.392    0.041
     106    0.723    0.069
     107    1.465    0.140
     108    0.876    0.145
     109    0.000    0.000
     110    0.215    0.053
     111    0.346    0.081
     112    0.140    0.045
     113    0.213    0.074
     114    0.194    0.060
     115    0.655    0.085
     116    0.425    0.101
     117    0.077    0.052
     118    0.083    0.027
     119    0.052    0.022
     120    0.135    0.053
     121    0.027    0.028
     122    0.011    0.018
     123    0.232    0.081
     124    0.027    0.022
     125    0.199    0.089
     126    0.037    0.029
     127    0.173    0.072
     128    0.064    0.028
     129    0.265    0.089
     130    0.304    0.084
     131    0.088    0.047
     132    0.640    0.102
     133    0.141    0.044
     134    0.617    0.098
     135    0.404    0.072
     136    0.267    0.069
     137    0.011    0.034
     138    0.022    0.021
     139    0.366    0.084
     140    0.606    0.093
     141    0.171    0.078
     142    0.973    0.119
     143    1.103    0.099
     144    0.150    0.048
     145    1.039    0.142
     146    1.275    0.093
     147    0.732    0.085
     148    0.345    0.109
     149    0.956    0.095
     150    0.543    0.073
     151    0.133    0.041
     152    0.016    0.020
     153    0.563    0.077
     154    1.107    0.070
     155    0.453    0.080
     156    0.033    0.032
     157    1.038    0.135
     158    0.699    0.067
     159    0.139    0.041
     160    0.003    0.009
     161    0.554    0.086
     162    0.886    0.077
     163    0.483    0.073
     164    0.005    0.011
     165    0.607    0.095
     166    1.250    0.106
     167    0.661    0.082
     168    0.030    0.030
     169    0.731    0.102
     170    0.441    0.100
     171    0.152    0.066
     172    0.542    0.077
     173    1.015    0.104
     174    0.537    0.116
     175    0.004    0.010
     176    0.451    0.080
     177    0.354    0.072
     178    0.709    0.099
     179    1.311    0.157
     180    0.519    0.079
     181    1.477    0.114
     182    1.119    0.106
     183    1.130    0.132
     184    1.120    0.134
     185    0.603    0.091
     186    0.153    0.042
     187    0.847    0.070
     188    0.457    0.117
     189    1.392    0.099
     190    1.609    0.106
     191    1.110    0.101
     192    0.522    0.064
     193    1.078    0.087
     194    1.158    0.075
     195    0.412    0.171
     196    0.389    0.076
     197    0.532    0.096
     198    0.458    0.070
     199    0.603    0.171
     200    0.063    0.049
     201    0.911    0.112
     202    0.131    0.061
     203    0.032    0.039
     204    0.289    0.076
     205    1.014    0.101
     206    0.055    0.026
     207    0.000    0.000
     208    0.678    0.073
     209    0.702    0.075
     210    0.562    0.086
     211    0.062    0.038
     212    0.178    0.053
     213    1.047    0.087
     214    0.354    0.075
     215    0.353    0.081
     216    1.184    0.068
     217    0.491    0.065
     218    0.053    0.028
     219    0.703    0.107
     220    0.652    0.048
     221    0.779    0.083
     222    0.100    0.068
     223    1.486    0.105
     224    0.839    0.071
     225    0.885    0.142
     226    1.892    0.097
     227    0.860    0.112
     228    0.624    0.142
     229    0.261    0.057
     230    1.142    0.255
     231    0.578    0.111
     232    1.145    0.114
     233    0.326    0.122
     234    0.880    0.110
     235    1.534    0.124
     236    1.151    0.090
     237    0.015    0.023
     238    0.790    0.103
     239    1.205    0.112
     240    0.385    0.052
     241    0.289    0.068
     242    0.895    0.085
     243    0.922    0.101
     244    0.273    0.115
     245    0.690    0.069
     246    1.172    0.097
     247    0.085    0.031
     248    0.192    0.074
     249    1.426    0.101
     250    0.446    0.057
     251    0.052    0.016
     252    0.116    0.049
     253    0.346    0.080
     254    0.353    0.085
     255    0.086    0.055
     256    0.225    0.056
     257    0.748    0.076
     258    0.000    0.000
     259    0.065    0.037
     260    0.186    0.050
     261    0.421    0.096
     262    0.280    0.100
     263    0.090    0.041
     264    0.941    0.130
     265    0.150    0.061
     266    0.530    0.113
     267    0.808    0.130
     268    1.116    0.090
     269    1.273    0.104
     270    0.456    0.106
     271    1.475    0.161
     272    1.198    0.149
     273    0.486    0.079
     274    0.575    0.080
     275    1.541    0.068
     276    0.664    0.093
     277    0.255    0.121
     278    0.192    0.069
     279    0.768    0.074
     280    0.037    0.032
     281    0.456    0.121
     282    0.855    0.174
     283    1.084    0.074
     284    0.222    0.086
     285    0.290    0.103
     286    0.721    0.121
     287    0.105    0.039
     288    0.514    0.107
     289    0.082    0.088
     290    0.885    0.084
     291    0.027    0.017
     292    0.116    0.053
     293    0.734    0.092
     294    0.334    0.093
     295    0.067    0.034
     296    0.095    0.034
     297    0.549    0.097
     298    0.043    0.035
     299    0.069    0.043
     300    1.343    0.129
     301    0.744    0.103
     302    0.245    0.071
     303    0.969    0.074
     304    1.519    0.111
      27    1.327    0.194
      28    0.494    0.087
      29    2.058    0.119
      30    1.609    0.226
      31    0.865    0.085
      32    1.520    0.123
      33    0.434    0.149
      34    0.307    0.047
      35    1.366    0.096
      36    1.024    0.110
      37    0.467    0.084
      38    0.954    0.103
      39    1.299    0.124
      40    0.416    0.053
      41    0.362    0.079
      42    0.654    0.071
      43    0.878    0.070
      44    0.388    0.080
      45    0.275    0.087
      46    0.490    0.055
      47    0.831    0.076
      48    0.001    0.006
      49    0.832    0.078
      50    1.129    0.112
      51    0.355    0.067
      52    0.003    0.010
      53    0.673    0.093
      54    0.994    0.082
      55    0.027    0.025
      56    0.003    0.010
      57    0.250    0.063
      58    0.779    0.097
      59    0.002    0.008
      60    0.661    0.080
      61    0.963    0.097
      62    0.492    0.123
      63    0.158    0.055
      64    0.608    0.062
      65    1.571    0.150
      66    0.632    0.147
      67    1.918    0.108
      68    1.859    0.100
      69    1.711    0.126
      70    1.034    0.158
      71    0.586    0.052
      72    0.450    0.121
      73    0.848    0.094
      74    0.335    0.058
      75    0.544    0.071
      76    0.093    0.069
      77    0.291    0.066
      78    0.420    0.094
      79    0.120    0.034
      80    0.059    0.049
      81    0.003    0.009
      82    0.467    0.060
      83    0.000    0.000
      84    0.074    0.039
      85    0.371    0.078
      86    0.626    0.099
      87    0.015    0.018
      88    0.000    0.000
      89    0.773    0.099
      90    0.014    0.014
      91    0.044    0.054
      92    0.586    0.107
      93    0.449    0.094
      94    0.519    0.142
      95    0.336    0.081
      96    0.688    0.107
      97    0.365    0.060
      98    0.557    0.081
      99    0.970    0.096
     100    0.483    0.072
     101    0.326    0.080
     102    0.053    0.031
     103    1.846    0.138
     104    0.892    0.139
     105    0.368    0.102
     106    0.631    0.095
     107    1.412    0.155
     108    0.844    0.132
     109    0.000    0.000
     110    0.119    0.046
     111    0.430    0.062
     112    0.125    0.033
     113    0.130    0.055
     114    0.201    0.048
     115    0.584    0.093
     116    0.409    0.081
     117    0.064    0.046
     118    0.072    0.033
     119    0.040    0.027
     120    0.138    0.057
     121    0.027    0.031
     122    0.006    0.013
     123    0.228    0.075
     124    0.019    0.025
     125    0.201    0.059
     126    0.034    0.030
     127    0.095    0.057
     128    0.062    0.041
     129    0.206    0.102
     130    0.239    0.076
     131    0.066    0.054
     132    0.676    0.092
     133    0.116    0.057
     134    0.559    0.090
     135    0.376    0.077
     136    0.326    0.072
     137    0.006    0.013
     138    0.016    0.021
     139    0.353    0.079
     140    0.654    0.085
     141    0.197    0.060
     142    1.092    0.101
     143    1.139    0.091
     144    0.134    0.040
     145    1.036    0.138
     146    1.241    0.112
     147    0.694    0.086
     148    0.313    0.082
     149    0.960    0.120
     150    0.482    0.079
     151    0.181    0.063
     152    0.018    0.020
     153    0.597    0.087
     154    1.101    0.076
     155    0.553    0.071
     156    0.032    0.027
     157    0.984    0.166
     158    0.746    0.071
     159    0.167    0.046
     160    0.001    0.006
     161    0.561    0.100
     162    0.837    0.093
     163    0.497    0.058
     164    0.014    0.022
     165    0.605    0.122
     166    1.248    0.128
     167    0.622    0.097
     168    0.024    0.028
     169    0.682    0.161
     170    0.349    0.082
     171    0.098    0.052
     172    0.599    0.094
     173    0.965    0.085
     174    0.545    0.120
     175    0.001    0.006
     176    0.441    0.092
     177    0.279    0.060
     178    0.674    0.084
     179    1.431    0.128
     180    0.492    0.067
     181    1.590    0.106
     182    1.241    0.088
     183    1.127    0.158
     184    0.985    0.161
     185    0.594    0.083
     186    0.138    0.030
     187    0.834    0.082
     188    0.602    0.108
     189    1.398    0.135
     190    1.691    0.127
     191    1.073    0.091
     192    0.533    0.095
     193    1.088    0.081
     194    1.142    0.087
     195    0.313    0.101
     196    0.374    0.086
     197    0.497    0.094
     198    0.398    0.073
     199    0.530    0.115
     200    0.048    0.028
     201    0.894    0.139
     202    0.071    0.039
     203    0.032    0.031
     204    0.326    0.075
     205    1.064    0.100
     206    0.041    0.028
     207    0.001    0.006
     208    0.672    0.117
     209    0.758    0.049
     210    0.561    0.101
     211    0.037    0.020
     212    0.177    0.047
     213    1.034    0.080
     214    0.345    0.066
     215    0.308    0.073
     216    1.201    0.082
     217    0.506    0.060
     218    0.059    0.037
     219    0.715    0.106
     220    0.632    0.076
     221    0.718    0.089
     222    0.151    0.058
     223    1.531    0.063
     224    0.817    0.089
     225    0.942    0.110
     226    1.874    0.124
     227    0.831    0.124
     228    0.564    0.124
     229    0.243    0.084
     230    1.454    0.126
     231    0.516    0.074
     232    1.001    0.157
     233    0.216    0.084
     234    0.982    0.169
     235    1.574    0.120
     236    0.994    0.161
     237    0.017    0.019
     238    0.857    0.090
     239    1.370    0.085
     240    0.280    0.113
     241    0.290    0.076
     242    0.847    0.082
     243    0.931    0.102
     244    0.215    0.065
     245    0.542    0.121
     246    1.161    0.083
     247    0.094    0.040
     248    0.162    0.062
     249    1.239    0.133
     250    0.542    0.069
     251    0.073    0.047
     252    0.086    0.036
     253    0.484    0.150
     254    0.442    0.073
     255    0.060    0.048
     256    0.211    0.051
     257    0.795    0.082
     258    0.004    0.010
     259    0.046    0.031
     260    0.160    0.053
     261    0.384    0.115
     262    0.270    0.097
     263    0.069    0.028
     264    0.904    0.115
     265    0.097    0.055
     266    0.388    0.105
     267    0.772    0.140
     268    1.136    0.096
     269    1.235    0.093
     270    0.512    0.113
     271    1.420    0.167
     272    1.111    0.106
     273    0.472    0.082
     274    0.610    0.061
     275    1.530    0.089
     276    0.750    0.092
     277    0.248    0.076
     278    0.132    0.055
     279    0.791    0.105
     280    0.052    0.041
     281    0.445    0.120
     282    0.855    0.129
     283    1.129    0.160
     284    0.161    0.055
     285    0.323    0.107
     286    0.749    0.099
     287    0.101    0.046
     288    0.464    0.086
     289    0.040    0.050
     290    0.817    0.078
     291    0.034    0.026
     292    0.087    0.054
     293    0.772    0.104
     294    0.284    0.100
     295    0.104    0.044
     296    0.123    0.045
     297    0.551    0.082
     298    0.046    0.023
     299    0.097    0.052
     300    1.379    0.094
     301    0.651    0.106
     302    0.307    0.086
     303    0.928    0.081
     304    1.545    0.144
      27    1.691    0.196
      28    0.472    0.073
      29    2.139    0.158
      30    1.025    0.138
      31    0.967    0.107
      32    1.604    0.075
      33    0.368    0.097
      34    0.365    0.103
      35    1.395    0.101
      36    1.011    0.116
      37    0.486    0.090
      38    0.987    0.119
      39    1.276    0.110
      40    0.407    0.047
      41    0.351    0.084
      42    0.643    0.076
      43    0.880    0.089
      44    0.356    0.068
      45    0.264    0.088
      46    0.498    0.069
      47    0.862    0.094
      48    0.000    0.000
      49    0.767    0.104
      50    1.120    0.119
      51    0.333    0.055
      52    0.002    0.007
      53    0.693    0.103
      54    0.968    0.088
      55    0.025    0.029
      56    0.002    0.007
      57    0.278    0.054
      58    0.828    0.082
      59    0.016    0.018
      60    0.656    0.109
      61    0.978    0.099
      62    0.500    0.083
      63    0.202    0.113
      64    0.578    0.082
      65    1.656    0.175
      66    0.770    0.153
      67    2.014    0.114
      68    1.843    0.135
      69    1.722    0.144
      70    1.061    0.180
      71    0.605    0.068
      72    0.417    0.096
      73    0.848    0.125
      74    0.387    0.081
      75    0.509    0.085
      76    0.044    0.039
      77    0.312    0.088
      78    0.396    0.083
      79    0.121    0.027
      80    0.110    0.047
      81    0.004    0.014
      82    0.481    0.074
      83    0.000    0.000
      84    0.096    0.056
      85    0.365    0.073
      86    0.596    0.077
      87    0.020    0.023
      88    0.000    0.000
      89    0.782    0.083
      90    0.008    0.012
      91    0.020    0.023
      92    0.559    0.087
      93    0.522    0.107
      94    0.535    0.116
      95    0.369    0.072
      96    0.695    0.116
      97    0.360    0.062
      98    0.571    0.101
      99    1.107    0.084
     100    0.559    0.101
     101    0.331    0.085
     102    0.065    0.036
     103    1.857    0.140
     104    0.955    0.082
     105    0.307    0.056
     106    0.548    0.079
     107    1.380    0.173
     108    0.830    0.153
     109    0.000    0.000
     110    0.105    0.041
     111    0.439    0.042
     112    0.125    0.038
     113    0.142    0.057
     114    0.177    0.040
     115    0.586    0.095
     116    0.372    0.053
     117    0.064    0.046
     118    0.069    0.028
     119    0.037    0.024
     120    0.180    0.059
     121    0.024    0.027
     122    0.010    0.017
     123    0.286    0.053
     124    0.058    0.037
     125    0.174    0.069
     126    0.008    0.012
     127    0.081    0.046
     128    0.055    0.023
     129    0.191    0.064
     130    0.214    0.066
     131    0.070    0.035
     132    0.585    0.091
     133    0.074    0.057
     134    0.556    0.134
     135    0.400    0.062
     136    0.269    0.059
     137    0.020    0.029
     138    0.014    0.018
     139    0.486    0.168
     140    0.597    0.068
     141    0.196    0.070
     142    0.997    0.178
     143    1.113    0.072
     144    0.149    0.042
     145    0.970    0.150
     146    1.185    0.143
     147    0.733    0.096
     148    0.340    0.094
     149    0.975    0.091
     150    0.517    0.060
     151    0.219    0.066
     152    0.011    0.016
     153    0.615    0.080
     154    1.153    0.084
     155    0.530    0.075
     156    0.034    0.028
     157    1.016    0.094
     158    0.680    0.072
     159    0.171    0.056
     160    0.001    0.006
     161    0.572    0.105
     162    0.844    0.087
     163    0.463    0.081
     164    0.016    0.017
     165    0.605    0.081
     166    1.235    0.093
     167    0.586    0.050
     168    0.013    0.020
     169    0.634    0.061
     170    0.301    0.055
     171    0.087    0.036
     172    0.609    0.095
     173    0.945    0.095
     174    0.559    0.107
     175    0.000    0.000
     176    0.457    0.100
     177    0.288    0.050
     178    0.717    0.063
     179    1.453    0.143
     180    0.387    0.119
     181    1.523    0.126
     182    1.291    0.109
     183    1.327    0.214
     184    0.894    0.127
     185    0.612    0.085
     186    0.150    0.037
     187    0.852    0.107
     188    0.683    0.113
     189    1.343    0.194
     190    1.705    0.134
     191    1.066    0.089
     192    0.558    0.075
     193    1.087    0.060
     194    1.179    0.099
     195    0.368    0.090
     196    0.406    0.085
     197    0.519    0.076
     198    0.385    0.063
     199    0.537    0.112
     200    0.039    0.033
     201    0.877    0.113
     202    0.056    0.032
     203    0.025    0.030
     204    0.321    0.077
     205    1.020    0.124
     206    0.027    0.025
     207    0.008    0.014
     208    0.673    0.097
     209    0.672    0.082
     210    0.528    0.063
     211    0.031    0.028
     212    0.182    0.047
     213    1.053    0.082
     214    0.332    0.067
     215    0.271    0.104
     216    1.202    0.106
     217    0.506    0.059
     218    0.049    0.040
     219    0.707    0.085
     220    0.658    0.063
     221    0.721    0.068
     222    0.146    0.054
     223    1.490    0.105
     224    0.781    0.077
     225    1.028    0.229
     226    1.930    0.110
     227    0.922    0.110
     228    0.542    0.123
     229    0.276    0.089
     230    1.395    0.278
     231    0.560    0.143
     232    1.055    0.141
     233    0.251    0.090
     234    0.849    0.084
     235    1.593    0.142
     236    1.098    0.184
     237    0.008    0.020
     238    0.840    0.106
     239    1.378    0.098
     240    0.267    0.097
     241    0.287    0.057
     242    0.846    0.082
     243    0.880    0.074
     244    0.249    0.074
     245    0.514    0.088
     246    1.161    0.092
     247    0.096    0.058
     248    0.176    0.058
     249    1.080    0.125
     250    0.587    0.054
     251    0.086    0.039
     252    0.111    0.054
     253    0.584    0.129
     254    0.453    0.055
     255    0.055    0.033
     256    0.220    0.049
     257    0.838    0.090
     258    0.003    0.008
     259    0.053    0.046
     260    0.189    0.072
     261    0.440    0.082
     262    0.266    0.048
     263    0.070    0.034
     264    0.934    0.101
     265    0.204    0.066
     266    0.563    0.118
     267    0.835    0.117
     268    1.146    0.106
     269    1.142    0.139
     270    0.380    0.081
     271    1.593    0.159
     272    1.179    0.109
     273    0.442    0.067
     274    0.580    0.075
     275    1.537    0.064
     276    0.713    0.106
     277    0.167    0.078
     278    0.081    0.044
     279    0.807    0.077
     280    0.076    0.062
     281    0.620    0.111
     282    0.877    0.109
     283    1.140    0.137
     284    0.175    0.064
     285    0.299    0.117
     286    0.746    0.095
     287    0.097    0.039
     288    0.495    0.073
     289    0.027    0.034
     290    0.782    0.094
     291    0.022    0.026
     292    0.068    0.042
     293    0.795    0.129
     294    0.307    0.109
     295    0.087    0.040
     296    0.130    0.066
     297    0.520    0.098
     298    0.058    0.030
     299    0.190    0.090
     300    1.346    0.086
     301    0.593    0.098
     302    0.288    0.095
     303    0.950    0.066
     304    1.607    0.147
      27    1.543    0.217
      28    0.455    0.072
      29    2.159    0.136
      30    1.020    0.193
      31    1.087    0.121
      32    1.620    0.084
      33    0.355    0.144
      34    0.376    0.085
      35    1.388    0.085
      36    1.025    0.093
      37    0.511    0.061
      38    0.938    0.092
      39    1.329    0.130
      40    0.364    0.074
      41    0.301    0.067
      42    0.662    0.098
      43    0.801    0.073
      44    0.383    0.107
      45    0.311    0.072
      46    0.497    0.041
      47    0.887    0.083
      48    0.001    0.006
      49    0.810    0.086
      50    1.151    0.130
      51    0.341    0.048
      52    0.003    0.009
      53    0.687    0.086
      54    0.982    0.082
      55    0.029    0.032
      56    0.004    0.015
      57    0.259    0.071
      58    0.812    0.097
      59    0.011    0.018
      60    0.593    0.129
      61    0.916    0.080
      62    0.495    0.131
      63    0.338    0.145
      64    0.589    0.066
      65    1.571    0.144
      66    0.899    0.130
      67    2.050    0.132
      68    1.787    0.187
      69    1.701    0.137
      70    1.089    0.193
      71    0.635    0.058
      72    0.412    0.120
      73    0.769    0.105
      74    0.344    0.047
      75    0.563    0.063
      76    0.047    0.029
      77    0.302    0.061
      78    0.358    0.083
      79    0.125    0.031
      80    0.086    0.039
      81    0.009    0.017
      82    0.503    0.067
      83    0.000    0.000
      84    0.081    0.039
      85    0.386    0.096
      86    0.624    0.089
      87    0.023    0.030
      88    0.000    0.000
      89    0.793    0.114
      90    0.010    0.016
      91    0.023    0.031
      92    0.569    0.080
      93    0.538    0.103
      94    0.450    0.105
      95    0.328    0.068
      96    0.700    0.082
      97    0.356    0.051
      98    0.649    0.089
      99    1.077    0.070
     100    0.532    0.107
     101    0.378    0.049
     102    0.073    0.037
     103    1.822    0.155
     104    0.955    0.073
     105    0.244    0.043
     106    0.523    0.072
     107    1.664    0.153
     108    0.996    0.134
     109    0.000    0.000
     110    0.133    0.072
     111    0.492    0.064
     112    0.148    0.047
     113    0.132    0.076
     114    0.221    0.061
     115    0.580    0.079
     116    0.389    0.096
     117    0.060    0.041
     118    0.083    0.032
     119    0.040    0.023
     120    0.146    0.047
     121    0.022    0.022
     122    0.003    0.010
     123    0.274    0.058
     124    0.060    0.043
     125    0.222    0.090
     126    0.013    0.022
     127    0.127    0.064
     128    0.054    0.032
     129    0.267    0.080
     130    0.182    0.092
     131    0.095    0.037
     132    0.643    0.087
     133    0.038    0.040
     134    0.577    0.102
     135    0.388    0.060
     136    0.270    0.067
     137    0.034    0.027
     138    0.009    0.018
     139    0.511    0.191
     140    0.756    0.140
     141    0.144    0.073
     142    1.092    0.111
     143    1.108    0.094
     144    0.153    0.034
     145    1.016    0.069
     146    1.197    0.129
     147    0.712    0.100
     148    0.341    0.065
     149    0.955    0.112
     150    0.532    0.062
     151    0.168    0.075
     152    0.011    0.016
     153    0.529    0.067
     154    1.172    0.100
     155    0.531    0.073
     156    0.035    0.031
     157    1.070    0.111
     158    0.696    0.066
     159    0.170    0.040
     160    0.002    0.008
     161    0.570    0.070
     162    0.878    0.092
     163    0.505    0.081
     164    0.001    0.006
     165    0.577    0.118
     166    1.251    0.089
     167    0.580    0.083
     168    0.017    0.020
     169    0.703    0.091
     170    0.325    0.069
     171    0.073    0.058
     172    0.722    0.091
     173    0.939    0.087
     174    0.569    0.073
     175    0.004    0.010
     176    0.420    0.084
     177    0.248    0.062
     178    0.713    0.076
     179    1.405    0.175
     180    0.385    0.168
     181    1.550    0.110
     182    1.197    0.123
     183    1.278    0.147
     184    0.808    0.111
     185    0.661    0.088
     186    0.154    0.048
     187    0.844    0.097
     188    0.593    0.102
     189    1.354    0.130
     190    1.637    0.178
     191    1.142    0.113
     192    0.494    0.050
     193    1.093    0.087
     194    1.207    0.071
     195    0.368    0.073
     196    0.410    0.066
     197    0.485    0.089
     198    0.447    0.091
     199    0.606    0.098
     200    0.041    0.037
     201    0.964    0.174
     202    0.069    0.037
     203    0.103    0.071
     204    0.317    0.059
     205    1.148    0.155
     206    0.043    0.018
     207    0.002    0.007
     208    0.669    0.106
     209    0.663    0.091
     210    0.581    0.087
     211    0.033    0.019
     212    0.186    0.059
     213    1.053    0.099
     214    0.386    0.097
     215    0.262    0.051
     216    1.235    0.120
     217    0.522    0.075
     218    0.062    0.035
     219    0.676    0.090
     220    0.684    0.063
     221    0.760    0.082
     222    0.138    0.052
     223    1.518    0.091
     224    0.848    0.064
     225    1.012    0.100
     226    1.957    0.115
     227    0.879    0.090
     228    0.518    0.116
     229    0.260    0.130
     230    1.491    0.167
     231    0.540    0.072
     232    1.071    0.109
     233    0.324    0.100
     234    0.842    0.100
     235    1.537    0.093
     236    1.177    0.129
     237    0.015    0.024
     238    0.749    0.130
     239    1.531    0.190
     240    0.249    0.052
     241    0.292    0.076
     242    0.814    0.086
     243    0.898    0.080
     244    0.246    0.056
     245    0.469    0.058
     246    1.173    0.063
     247    0.049    0.029
     248    0.169    0.061
     249    1.116    0.101
     250    0.583    0.066
     251    0.064    0.034
     252    0.153    0.061
     253    0.556    0.131
     254    0.455    0.081
     255    0.104    0.084
     256    0.209    0.046
     257    0.857    0.091
     258    0.000    0.000
     259    0.097    0.052
     260    0.207    0.068
     261    0.465    0.073
     262    0.286    0.070
     263    0.058    0.042
     264    0.956    0.097
     265    0.182    0.079
     266    0.553    0.095
     267    0.793    0.135
     268    1.116    0.099
     269    1.198    0.105
     270    0.379    0.076
     271    1.512    0.222
     272    1.142    0.090
     273    0.477    0.052
     274    0.600    0.067
     275    1.552    0.112
     276    0.779    0.160
     277    0.105    0.061
     278    0.056    0.046
     279    0.843    0.079
     280    0.127    0.058
     281    0.634    0.119
     282    0.928    0.118
     283    1.113    0.113
     284    0.184    0.045
     285    0.311    0.071
     286    0.709    0.103
     287    0.153    0.072
     288    0.530    0.100
     289    0.037    0.043
     290    0.779    0.070
     291    0.019    0.027
     292    0.077    0.056
     293    0.872    0.145
     294    0.318    0.097
     295    0.080    0.044
     296    0.136    0.063
     297    0.526    0.105
     298    0.055    0.037
     299    0.157    0.074
     300    1.405    0.098
     301    0.570    0.094
     302    0.302    0.067
     303    0.929    0.074
     304    1.638    0.138
      27    1.686    0.206
      28    0.496    0.058
      29    2.167    0.137
      30    0.940    0.142
      31    1.009    0.108
      32    1.668    0.105
      33    0.326    0.103
      34    0.361    0.072
      35    1.389    0.100
      36    0.973    0.067
      37    0.459    0.079
      38    0.982    0.113
      39    1.307    0.104
      40    0.405    0.073
      41    0.258    0.044
      42    0.628    0.097
      43    0.781    0.087
      44    0.401    0.094
      45    0.232    0.057
      46    0.484    0.056
      47    0.844    0.095
      48    0.003    0.009
      49    0.792    0.088
      50    1.106    0.084
      51    0.311    0.074
      52    0.010    0.017
      53    0.710    0.114
      54    0.958    0.076
      55    0.029    0.023
      56    0.005    0.012
      57    0.227    0.053
      58    0.836    0.090
      59    0.009    0.015
      60    0.552    0.066
      61    0.950    0.102
      62    0.399    0.103
      63    0.214    0.098
      64    0.507    0.119
      65    1.487    0.145
      66    0.958    0.200
      67    1.963    0.177
      68    1.790    0.168
      69    1.658    0.150
      70    0.971    0.122
      71    0.597    0.063
      72    0.469    0.129
      73    0.716    0.092
      74    0.396    0.096
      75    0.535    0.070
      76    0.038    0.029
      77    0.316    0.091
      78    0.483    0.093
      79    0.109    0.018
      80    0.111    0.064
      81    0.002    0.007
      82    0.471    0.084
      83    0.000    0.000
      84    0.051    0.036
      85    0.387    0.061
      86    0.642    0.084
      87    0.011    0.017
      88    0.000    0.000
      89    0.788    0.114
      90    0.015    0.016
      91    0.012    0.018
      92    0.557    0.080
      93    0.531    0.124
      94    0.428    0.110
      95    0.278    0.074
      96    0.760    0.108
      97    0.372    0.073
      98    0.592    0.073
      99    1.111    0.075
     100    0.670    0.087
     101    0.311    0.056
     102    0.090    0.044
     103    1.943    0.143
     104    1.197    0.160
     105    0.391    0.109
     106    0.576    0.064
     107    1.841    0.219
     108    0.686    0.099
     109    0.000    0.000
     110    0.256    0.077
     111    0.460    0.073
     112    0.089    0.035
     113    0.166    0.071
     114    0.190    0.044
     115    0.585    0.075
     116    0.309    0.066
     117    0.044    0.032
     118    0.083    0.031
     119    0.033    0.028
     120    0.112    0.074
     121    0.041    0.032
     122    0.003    0.010
     123    0.326    0.089
     124    0.038    0.027
     125    0.225    0.080
     126    0.032    0.028
     127    0.135    0.061
     128    0.044    0.027
     129    0.245    0.069
     130    0.153    0.057
     131    0.107    0.032
     132    0.598    0.111
     133    0.027    0.031
     134    0.594    0.099
     135    0.424    0.076
     136    0.287    0.078
     137    0.031    0.035
     138    0.023    0.028
     139    0.510    0.156
     140    0.708    0.112
     141    0.217    0.087
     142    1.064    0.106
     143    1.109    0.076
     144    0.142    0.049
     145    0.965    0.090
     146    1.226    0.087
     147    0.758    0.098
     148    0.339    0.097
     149    0.990    0.122
     150    0.548    0.071
     151    0.191    0.094
     152    0.005    0.012
     153    0.502    0.090
     154    1.219    0.094
     155    0.571    0.075
     156    0.052    0.035
     157    1.056    0.091
     158    0.728    0.079
     159    0.159    0.044
     160    0.004    0.014
     161    0.500    0.081
     162    0.826    0.054
     163    0.499    0.068
     164    0.006    0.013
     165    0.546    0.088
     166    1.254    0.079
     167    0.620    0.110
     168    0.016    0.018
     169    0.690    0.087
     170    0.325    0.061
     171    0.064    0.049
     172    0.739    0.093
     173    0.983    0.064
     174    0.608    0.067
     175    0.008    0.013
     176    0.449    0.092
     177    0.279    0.071
     178    0.736    0.096
     179    1.211    0.136
     180    0.433    0.089
     181    1.343    0.127
     182    1.238    0.089
     183    1.419    0.166
     184    0.973    0.174
     185    0.577    0.134
     186    0.159    0.065
     187    0.782    0.108
     188    0.483    0.069
     189    1.350    0.170
     190    1.624    0.143
     191    1.119    0.073
     192    0.506    0.058
     193    1.099    0.065
     194    1.221    0.089
     195    0.347    0.068
     196    0.436    0.062
     197    0.484    0.061
     198    0.449    0.069
     199    0.545    0.092
     200    0.091    0.068
     201    0.904    0.149
     202    0.079    0.059
     203    0.072    0.040
     204    0.263    0.066
     205    1.010    0.106
     206    0.048    0.028
     207    0.000    0.000
     208    0.634    0.101
     209    0.692    0.063
     210    0.555    0.080
     211    0.048    0.031
     212    0.202    0.062
     213    1.012    0.059
     214    0.360    0.084
     215    0.344    0.081
     216    1.163    0.116
     217    0.502    0.059
     218    0.065    0.044
     219    0.687    0.079
     220    0.648    0.060
     221    0.777    0.076
     222    0.189    0.082
     223    1.507    0.064
     224    0.804    0.087
     225    1.105    0.200
     226    1.940    0.145
     227    0.881    0.103
     228    0.632    0.139
     229    0.273    0.089
     230    1.437    0.216
     231    0.498    0.093
     232    1.020    0.106
     233    0.363    0.105
     234    0.949    0.173
     235    1.455    0.091
     236    1.239    0.102
     237    0.019    0.021
     238    0.762    0.101
     239    1.482    0.164
     240    0.320    0.080
     241    0.284    0.093
     242    0.794    0.084
     243    0.952    0.087
     244    0.286    0.064
     245    0.511    0.098
     246    1.187    0.091
     247    0.146    0.081
     248    0.176    0.063
     249    1.145    0.109
     250    0.552    0.092
     251    0.062    0.024
     252    0.032    0.041
     253    0.463    0.112
     254    0.433    0.056
     255    0.174    0.066
     256    0.180    0.049
     257    0.854    0.094
     258    0.000    0.000
     259    0.114    0.066
     260    0.190    0.062
     261    0.429    0.082
     262    0.291    0.072
     263    0.057    0.028
     264    0.942    0.082
     265    0.217    0.063
     266    0.554    0.089
     267    0.826    0.102
     268    1.132    0.102
     269    1.134    0.114
     270    0.406    0.082
     271    1.567    0.262
     272    1.119    0.111
     273    0.449    0.079
     274    0.554    0.098
     275    1.534    0.151
     276    0.787    0.114
     277    0.163    0.071
     278    0.096    0.059
     279    0.881    0.071
     280    0.095    0.062
     281    0.561    0.100
     282    0.802    0.058
     283    1.049    0.102
     284    0.213    0.071
     285    0.270    0.055
     286    0.770    0.078
     287    0.142    0.039
     288    0.533    0.061
     289    0.015    0.021
     290    0.817    0.091
     291    0.016    0.021
     292    0.068    0.024
     293    0.734    0.112
     294    0.264    0.108
     295    0.044    0.048
     296    0.133    0.057
     297    0.538    0.082
     298    0.067    0.036
     299    0.082    0.060
     300    1.402    0.095
     301    0.649    0.085
     302    0.323    0.073
     303    0.943    0.086
     304    1.646    0.112
      27    1.165    0.213
      28    0.428    0.058
      29    2.115    0.145
      30    0.581    0.171
      31    1.089    0.118
      32    1.547    0.107
      33    0.244    0.064
      34    0.356    0.068
      35    1.392    0.083
      36    1.017    0.105
      37    0.444    0.104
      38    0.939    0.134
      39    1.350    0.138
      40    0.392    0.046
      41    0.240    0.076
      42    0.630    0.077
      43    0.799    0.074
      44    0.391    0.073
      45    0.293    0.080
      46    0.503    0.052
      47    0.863    0.087
      48    0.000    0.000
      49    0.811    0.093
      50    1.180    0.086
      51    0.314    0.058
      52    0.002    0.007
      53    0.717    0.097
      54    0.926    0.112
      55    0.026    0.023
      56    0.002    0.007
      57    0.222    0.040
      58    0.848    0.086
      59    0.004    0.010
      60    0.570    0.092
      61    0.990    0.117
      62    0.484    0.082
      63    0.316    0.079
      64    0.378    0.077
      65    1.622    0.153
      66    1.042    0.123
      67    1.930    0.107
      68    1.800    0.096
      69    1.662    0.121
      70    0.984    0.112
      71    0.671    0.069
      72    0.459    0.083
      73    0.548    0.089
      74    0.478    0.077
      75    0.527    0.063
      76    0.010    0.020
      77    0.348    0.071
      78    0.404    0.077
      79    0.117    0.029
      80    0.095    0.045
      81    0.001    0.006
      82    0.467    0.063
      83    0.000    0.000
      84    0.096    0.048
      85    0.451    0.084
      86    0.626    0.114
      87    0.030    0.028
      88    0.000    0.000
      89    0.752    0.100
      90    0.009    0.013
      91    0.018    0.031
      92    0.535    0.074
      93    0.482    0.103
      94    0.441    0.085
      95    0.335    0.056
      96    0.734    0.123
      97    0.332    0.077
      98    0.568    0.055
      99    1.104    0.109
     100    0.713    0.087
     101    0.322    0.110
     102    0.055    0.035
     103    2.027    0.149
     104    1.041    0.166
     105    0.476    0.065
     106    0.548    0.074
     107    1.590    0.146
     108    0.741    0.080
     109    0.000    0.000
     110    0.158    0.055
     111    0.487    0.079
     112    0.074    0.037
     113    0.149    0.068
     114    0.196    0.043
     115    0.546    0.064
     116    0.356    0.086
     117    0.039    0.039
     118    0.073    0.035
     119    0.029    0.029
     120    0.187    0.048
     121    0.047    0.033
     122    0.012    0.018
     123    0.217    0.064
     124    0.049    0.028
     125    0.216    0.070
     126    0.033    0.028
     127    0.083    0.047
     128    0.058    0.041
     129    0.227    0.068
     130    0.161    0.054
     131    0.101    0.050
     132    0.563    0.072
     133    0.000    0.000
     134    0.408    0.094
     135    0.449    0.059
     136    0.255    0.072
     137    0.011    0.018
     138    0.031    0.031
     139    0.356    0.140
     140    0.765    0.123
     141    0.244    0.097
     142    1.078    0.094
     143    1.112    0.103
     144    0.176    0.043
     145    0.993    0.108
     146    1.222    0.145
     147    0.689    0.057
     148    0.345    0.082
     149    0.996    0.096
     150    0.535    0.070
     151    0.201    0.084
     152    0.011    0.016
     153    0.514    0.058
     154    1.161    0.110
     155    0.536    0.078
     156    0.044    0.021
     157    1.058    0.086
     158    0.691    0.071
     159    0.163    0.042
     160    0.004    0.010
     161    0.534    0.087
     162    0.817    0.105
     163    0.499    0.065
     164    0.007    0.016
     165    0.554    0.090
     166    1.232    0.101
     167    0.651    0.087
     168    0.007    0.013
     169    0.667    0.082
     170    0.313    0.063
     171    0.061    0.055
     172    0.697    0.103
     173    0.988    0.107
     174    0.574    0.092
     175    0.000    0.000
     176    0.449    0.066
     177    0.358    0.087
     178    0.661    0.165
     179    1.236    0.133
     180    0.422    0.127
     181    1.339    0.085
     182    1.320    0.138
     183    1.449    0.133
     184    1.083    0.160
     185    0.500    0.097
     186    0.147    0.052
     187    0.763    0.115
     188    0.511    0.114
     189    1.425    0.148
     190    1.594    0.106
     191    1.104    0.065
     192    0.508    0.067
     193    1.124    0.083
     194    1.193    0.085
     195    0.331    0.069
     196    0.345    0.065
     197    0.509    0.063
     198    0.505    0.075
     199    0.603    0.166
     200    0.151    0.075
     201    0.903    0.113
     202    0.089    0.070
     203    0.068    0.038
     204    0.244    0.062
     205    1.032    0.085
     206    0.054    0.033
     207    0.000    0.000
     208    0.635    0.075
     209    0.818    0.122
     210    0.564    0.092
     211    0.046    0.031
     212    0.236    0.050
     213    1.044    0.097
     214    0.345    0.072
     215    0.394    0.084
     216    1.160    0.094
     217    0.532    0.071
     218    0.063    0.029
     219    0.724    0.103
     220    0.636    0.042
     221    0.760    0.094
     222    0.197    0.076
     223    1.534    0.113
     224    0.753    0.097
     225    1.006    0.144
     226    1.870    0.116
     227    0.813    0.121
     228    0.712    0.137
     229    0.288    0.081
     230    1.692    0.123
     231    0.511    0.087
     232    0.999    0.096
     233    0.339    0.118
     234    1.084    0.148
     235    1.496    0.104
     236    1.298    0.115
     237    0.025    0.027
     238    0.795    0.137
     239    1.421    0.141
     240    0.387    0.084
     241    0.224    0.098
     242    0.799    0.085
     243    0.867    0.070
     244    0.220    0.079
     245    0.511    0.081
     246    1.177    0.089
     247    0.067    0.038
     248    0.188    0.051
     249    1.214    0.088
     250    0.556    0.072
     251    0.048    0.024
     252    0.125    0.049
     253    0.502    0.080
     254    0.403    0.056
     255    0.135    0.059
     256    0.177    0.048
     257    0.818    0.090
     258    0.000    0.000
     259    0.157    0.048
     260    0.184    0.061
     261    0.453    0.081
     262    0.243    0.063
     263    0.071    0.031
     264    1.039    0.103
     265    0.051    0.068
     266    0.405    0.103
     267    0.801    0.158
     268    1.102    0.178
     269    1.255    0.109
     270    0.438    0.049
     271    1.743    0.143
     272    1.143    0.125
     273    0.465    0.093
     274    0.511    0.056
     275    1.535    0.096
     276    0.851    0.118
     277    0.040    0.039
     278    0.191    0.074
     279    0.898    0.046
     280    0.109    0.051
     281    0.585    0.100
     282    0.942    0.094
     283    1.061    0.088
     284    0.168    0.065
     285    0.209    0.051
     286    0.755    0.080
     287    0.120    0.035
     288    0.485    0.100
     289    0.011    0.013
     290    0.813    0.058
     291    0.037    0.027
     292    0.068    0.029
     293    0.715    0.123
     294    0.342    0.075
     295    0.062    0.043
     296    0.141    0.049
     297    0.569    0.095
     298    0.051    0.032
     299    0.100    0.057
     300    1.416    0.086
     301    0.544    0.071
     302    0.286    0.056
     303    0.957    0.062
     304    1.665    0.122
      27    1.352    0.262
      28    0.453    0.063
      29    2.088    0.168
      30    0.705    0.128
      31    0.973    0.133
      32    1.438    0.105
      33    0.280    0.062
      34    0.386    0.091
      35    1.372    0.112
      36    1.041    0.083
      37    0.406    0.088
      38    0.950    0.109
      39    1.352    0.144
      40    0.408    0.102
      41    0.232    0.060
      42    0.621    0.056
      43    0.831    0.098
      44    0.424    0.058
      45    0.258    0.100
      46    0.510    0.070
      47    0.830    0.071
      48    0.003    0.008
      49    0.815    0.110
      50    1.189    0.082
      51    0.317    0.062
      52    0.003    0.008
      53    0.663    0.071
      54    0.864    0.071
      55    0.027    0.027
      56    0.006    0.013
      57    0.211    0.053
      58    0.843    0.081
      59    0.009    0.015
      60    0.586    0.112
      61    0.890    0.127
      62    0.476    0.078
      63    0.275    0.081
      64    0.402    0.082
      65    1.701    0.131
      66    0.943    0.179
      67    1.897    0.098
      68    1.715    0.137
      69    1.623    0.095
      70    0.945    0.094
      71    0.645    0.085
      72    0.358    0.114
      73    0.497    0.111
      74    0.459    0.087
      75    0.488    0.057
      76    0.010    0.018
      77    0.252    0.113
      78    0.439    0.055
      79    0.130    0.024
      80    0.060    0.034
      81    0.005    0.012
      82    0.454    0.065
      83    0.000    0.000
      84    0.075    0.040
      85    0.442    0.090
      86    0.625    0.068
      87    0.043    0.034
      88    0.000    0.000
      89    0.791    0.092
      90    0.011    0.013
      91    0.033    0.033
      92    0.524    0.084
      93    0.512    0.125
      94    0.520    0.119
      95    0.346    0.058
      96    0.695    0.113
      97    0.318    0.079
      98    0.550    0.079
      99    1.082    0.095
     100    0.659    0.102
     101    0.278    0.087
     102    0.084    0.056
     103    2.065    0.137
     104    0.976    0.138
     105    0.412    0.075
     106    0.561    0.060
     107    1.603    0.181
     108    0.828    0.099
     109    0.004    0.012
     110    0.161    0.071
     111    0.522    0.050
     112    0.099    0.041
     113    0.146    0.078
     114    0.225    0.057
     115    0.578    0.077
     116    0.329    0.080
     117    0.095    0.035
     118    0.056    0.031
     119    0.022    0.024
     120    0.201    0.068
     121    0.021    0.030
     122    0.009    0.017
     123    0.217    0.067
     124    0.051    0.037
     125    0.288    0.060
     126    0.009    0.013
     127    0.110    0.056
     128    0.071    0.040
     129    0.286    0.082
     130    0.127    0.066
     131    0.098    0.055
     132    0.592    0.081
     133    0.000    0.000
     134    0.424    0.126
     135    0.404    0.094
     136    0.235    0.051
     137    0.034    0.024
     138    0.027    0.027
     139    0.540    0.140
     140    0.710    0.104
     141    0.217    0.058
     142    1.112    0.137
     143    1.104    0.102
     144    0.158    0.058
     145    1.036    0.164
     146    1.261    0.108
     147    0.739    0.072
     148    0.342    0.069
     149    0.944    0.102
     150    0.517    0.057
     151    0.205    0.075
     152    0.000    0.000
     153    0.500    0.084
     154    1.162    0.054
     155    0.505    0.085
     156    0.045    0.036
     157    1.030    0.104
     158    0.708    0.049
     159    0.165    0.040
     160    0.003    0.008
     161    0.548    0.117
     162    0.906    0.104
     163    0.517    0.096
     164    0.003    0.009
     165    0.615    0.094
     166    1.273    0.079
     167    0.516    0.093
     168    0.015    0.016
     169    0.596    0.082
     170    0.360    0.081
     171    0.131    0.072
     172    0.742    0.099
     173    1.002    0.076
     174    0.565    0.086
     175    0.001    0.006
     176    0.453    0.084
     177    0.350    0.068
     178    0.671    0.137
     179    1.219    0.122
     180    0.472    0.068
     181    1.447    0.106
     182    1.261    0.116
     183    1.444    0.172
     184    1.157    0.143
     185    0.640    0.106
     186    0.166    0.040
     187    0.791    0.109
     188    0.564    0.113
     189    1.319    0.164
     190    1.631    0.158
     191    1.127    0.069
     192    0.504    0.062
     193    1.103    0.071
     194    1.207    0.102
     195    0.362    0.091
     196    0.372    0.059
     197    0.485    0.067
     198    0.450    0.083
     199    0.732    0.132
     200    0.095    0.071
     201    0.922    0.085
     202    0.134    0.051
     203    0.035    0.043
     204    0.294    0.056
     205    1.027    0.128
     206    0.079    0.038
     207    0.000    0.000
     208    0.669    0.104
     209    0.846    0.108
     210    0.543    0.082
     211    0.039    0.022
     212    0.222    0.060
     213    1.032    0.092
     214    0.329    0.076
     215    0.365    0.100
     216    1.195    0.090
     217    0.499    0.062
     218    0.072    0.036
     219    0.698    0.115
     220    0.638    0.069
     221    0.728    0.068
     222    0.184    0.075
     223    1.517    0.106
     224    0.757    0.093
     225    1.348    0.102
     226    1.851    0.128
     227    0.913    0.091
     228    0.628    0.092
     229    0.264    0.128
     230    1.573    0.198
     231    0.487    0.083
     232    1.062    0.114
     233    0.379    0.126
     234    0.937    0.189
     235    1.533    0.126
     236    1.240    0.163
     237    0.018    0.026
     238    0.805    0.131
     239    1.434    0.100
     240    0.372    0.108
     241    0.249    0.072
     242    0.809    0.087
     243    0.884    0.089
     244    0.238    0.058
     245    0.534    0.097
     246    1.131    0.086
     247    0.052    0.027
     248    0.139    0.055
     249    1.218    0.093
     250    0.534    0.077
     251    0.043    0.016
     252    0.145    0.061
     253    0.470    0.091
     254    0.399    0.059
     255    0.081    0.082
     256    0.195    0.046
     257    0.825    0.081
     258    0.000    0.000
     259    0.143    0.083
     260    0.199    0.052
     261    0.439    0.084
     262    0.211    0.062
     263    0.064    0.043
     264    1.016    0.105
     265    0.066    0.065
     266    0.450    0.162
     267    0.813    0.139
     268    1.115    0.128
     269    1.252    0.073
     270    0.431    0.077
     271    1.742    0.127
     272    1.136    0.108
     273    0.473    0.073
     274    0.569    0.064
     275    1.566    0.088
     276    0.761    0.086
     277    0.062    0.043
     278    0.195    0.050
     279    0.873    0.099
     280    0.080    0.056
     281    0.473    0.101
     282    0.870    0.088
     283    1.086    0.143
     284    0.175    0.057
     285    0.216    0.048
     286    0.722    0.095
     287    0.131    0.039
     288    0.494    0.056
     289    0.006    0.012
     290    0.831    0.095
     291    0.037    0.018
     292    0.079    0.040
     293    0.677    0.091
     294    0.346    0.079
     295    0.053    0.051
     296    0.129    0.041
     297    0.563    0.113
     298    0.037    0.032
     299    0.097    0.068
     300    1.368    0.089
     301    0.593    0.110
     302    0.374    0.104
     303    0.963    0.074
     304    1.556    0.138
      27    1.806    0.285
      28    0.485    0.078
      29    2.081    0.112
      30    0.970    0.259
      31    1.054    0.148
      32    1.583    0.096
      33    0.332    0.075
      34    0.372    0.082
      35    1.379    0.093
      36    1.017    0.088
      37    0.445    0.103
      38    1.031    0.115
      39    1.251    0.122
      40    0.426    0.057
      41    0.294    0.053
      42    0.594    0.094
      43    0.776    0.077
      44    0.391    0.078
      45    0.292    0.101
      46    0.510    0.072
      47    0.833    0.105
      48    0.003    0.008
      49    0.833    0.107
      50    1.117    0.080
      51    0.356    0.050
      52    0.001    0.006
      53    0.666    0.086
      54    0.824    0.115
      55    0.051    0.037
      56    0.002    0.007
      57    0.221    0.046
      58    0.820    0.093
      59    0.003    0.008
      60    0.789    0.085
      61    0.927    0.121
      62    0.494    0.098
      63    0.260    0.066
      64    0.574    0.089
      65    1.656    0.116
      66    0.933    0.169
      67    1.927    0.114
      68    1.713    0.124
      69    1.625    0.106
      70    1.024    0.119
      71    0.717    0.085
      72    0.470    0.112
      73    0.462    0.066
      74    0.454    0.079
      75    0.472    0.057
      76    0.005    0.011
      77    0.201    0.088
      78    0.392    0.042
      79    0.136    0.032
      80    0.064    0.046
      81    0.006    0.016
      82    0.470    0.064
      83    0.000    0.000
      84    0.077    0.037
      85    0.369    0.058
      86    0.681    0.092
      87    0.047    0.035
      88    0.000    0.000
      89    0.794    0.086
      90    0.012    0.029
      91    0.033    0.033
      92    0.603    0.091
      93    0.560    0.078
      94    0.456    0.127
      95    0.291    0.084
      96    0.775    0.085
      97    0.339    0.083
      98    0.560    0.118
      99    0.914    0.136
     100    0.398    0.078
     101    0.332    0.066
     102    0.097    0.053
     103    1.972    0.137
     104    1.036    0.140
     105    0.401    0.057
     106    0.625    0.070
     107    1.780    0.130
     108    0.781    0.110
     109    0.006    0.019
     110    0.245    0.079
     111    0.496    0.087
     112    0.078    0.033
     113    0.215    0.106
     114    0.216    0.080
     115    0.597    0.080
     116    0.324    0.073
     117    0.118    0.050
     118    0.087    0.032
     119    0.036    0.027
     120    0.215    0.051
     121    0.045    0.040
     122    0.017    0.022
     123    0.253    0.059
     124    0.056    0.032
     125    0.240    0.068
     126    0.016    0.028
     127    0.132    0.069
     128    0.059    0.036
     129    0.294    0.105
     130    0.081    0.044
     131    0.077    0.052
     132    0.556    0.072
     133    0.005    0.013
     134    0.358    0.098
     135    0.358    0.059
     136    0.267    0.065
     137    0.027    0.026
     138    0.013    0.020
     139    0.518    0.111
     140    0.734    0.107
     141    0.214    0.087
     142    1.112    0.143
     143    1.100    0.108
     144    0.164    0.057
     145    1.039    0.074
     146    1.223    0.104
     147    0.681    0.080
     148    0.305    0.105
     149    1.085    0.100
     150    0.553    0.060
     151    0.155    0.070
     152    0.003    0.010
     153    0.509    0.058
     154    1.151    0.062
     155    0.442    0.091
     156    0.049    0.032
     157    1.041    0.074
     158    0.716    0.068
     159    0.149    0.050
     160    0.001    0.006
     161    0.552    0.110
     162    0.968    0.084
     163    0.529    0.058
     164    0.010    0.017
     165    0.616    0.066
     166    1.322    0.098
     167    0.589    0.106
     168    0.016    0.015
     169    0.641    0.110
     170    0.366    0.067
     171    0.120    0.072
     172    0.795    0.110
     173    1.027    0.120
     174    0.638    0.098
     175    0.003    0.008
     176    0.491    0.076
     177    0.279    0.095
     178    0.660    0.123
     179    1.245    0.102
     180    0.469    0.087
     181    1.422    0.106
     182    1.328    0.092
     183    1.218    0.098
     184    1.230    0.136
     185    0.662    0.076
     186    0.175    0.037
     187    0.724    0.104
     188    0.441    0.130
     189    1.339    0.139
     190    1.642    0.175
     191    1.154    0.080
     192    0.479    0.060
     193    1.088    0.078
     194    1.226    0.104
     195    0.402    0.127
     196    0.385    0.090
     197    0.477    0.065
     198    0.461    0.087
     199    0.788    0.142
     200    0.081    0.058
     201    0.966    0.090
     202    0.142    0.057
     203    0.040    0.041
     204    0.309    0.078
     205    1.024    0.131
     206    0.058    0.031
     207    0.000    0.000
     208    0.629    0.067
     209    0.727    0.085
     210    0.526    0.061
     211    0.044    0.032
     212    0.196    0.051
     213    1.036    0.107
     214    0.386    0.100
     215    0.395    0.092
     216    1.158    0.102
     217    0.465    0.058
     218    0.050    0.029
     219    0.619    0.106
     220    0.642    0.050
     221    0.721    0.070
     222    0.120    0.071
     223    1.548    0.091
     224    0.749    0.084
     225    1.365    0.123
     226    1.782    0.165
     227    0.811    0.147
     228    0.610    0.112
     229    0.311    0.099
     230    1.498    0.141
     231    0.490    0.064
     232    1.072    0.128
     233    0.357    0.094
     234    0.749    0.152
     235    1.612    0.122
     236    1.256    0.127
     237    0.005    0.011
     238    0.678    0.074
     239    1.542    0.146
     240    0.309    0.089
     241    0.288    0.070
     242    0.953    0.079
     243    0.926    0.090
     244    0.251    0.052
     245    0.483    0.129
     246    1.155    0.099
     247    0.101    0.053
     248    0.163    0.067
     249    1.089    0.077
     250    0.544    0.083
     251    0.050    0.020
     252    0.125    0.061
     253    0.435    0.089
     254    0.437    0.057
     255    0.099    0.053
     256    0.194    0.037
     257    0.853    0.091
     258    0.003    0.010
     259    0.154    0.083
     260    0.164    0.049
     261    0.422    0.082
     262    0.376    0.096
     263    0.063    0.036
     264    0.984    0.098
     265    0.212    0.088
     266    0.668    0.083
     267    0.848    0.088
     268    1.111    0.092
     269    1.273    0.103
     270    0.417    0.079
     271    1.519    0.140
     272    1.148    0.138
     273    0.489    0.055
     274    0.553    0.083
     275    1.513    0.113
     276    0.823    0.092
     277    0.205    0.126
     278    0.150    0.103
     279    0.843    0.080
     280    0.103    0.049
     281    0.549    0.132
     282    0.914    0.115
     283    1.213    0.139
     284    0.228    0.057
     285    0.291    0.074
     286    0.732    0.063
     287    0.148    0.055
     288    0.563    0.079
     289    0.013    0.020
     290    0.863    0.071
     291    0.030    0.020
     292    0.084    0.053
     293    0.736    0.097
     294    0.338    0.073
     295    0.054    0.041
     296    0.143    0.048
     297    0.637    0.110
     298    0.052    0.028
     299    0.077    0.047
     300    1.376    0.068
     301    0.636    0.114
     302    0.258    0.073
     303    0.947    0.064
     304    1.540    0.154
      27    1.775    0.273
      28    0.487    0.082
      29    2.095    0.158
      30    1.042    0.195
      31    0.888    0.101
      32    1.646    0.084
      33    0.338    0.095
      34    0.417    0.069
      35    1.348    0.113
      36    1.027    0.081
      37    0.502    0.114
      38    0.985    0.126
      39    1.335    0.080
      40    0.404    0.071
      41    0.304    0.066
      42    0.627    0.063
      43    0.814    0.068
      44    0.406    0.076
      45    0.303    0.093
      46    0.490    0.057
      47    0.805    0.085
      48    0.003    0.008
      49    0.758    0.107
      50    1.131    0.107
      51    0.344    0.051
      52    0.003    0.010
      53    0.680    0.076
      54    0.879    0.094
      55    0.051    0.033
      56    0.000    0.000
      57    0.252    0.052
      58    0.824    0.074
      59    0.003    0.008
      60    0.835    0.089
      61    0.924    0.124
      62    0.511    0.085
      63    0.224    0.092
      64    0.574    0.082
      65    1.656    0.147
      66    0.871    0.146
      67    1.949    0.129
      68    1.743    0.089
      69    1.676    0.169
      70    1.144    0.153
      71    0.711    0.071
      72    0.443    0.115
      73    0.500    0.086
      74    0.485    0.081
      75    0.501    0.042
      76    0.003    0.008
      77    0.220    0.073
      78    0.405    0.060
      79    0.126    0.030
      80    0.044    0.043
      81    0.012    0.019
      82    0.491    0.052
      83    0.000    0.000
      84    0.089    0.037
      85    0.397    0.073
      86    0.667    0.074
      87    0.040    0.035
      88    0.000    0.000
      89    0.855    0.070
      90    0.010    0.016
      91    0.025    0.028
      92    0.530    0.082
      93    0.583    0.101
      94    0.428    0.090
      95    0.324    0.051
      96    0.817    0.100
      97    0.341    0.064
      98    0.558    0.081
      99    1.002    0.116
     100    0.422    0.092
     101    0.322    0.064
     102    0.061    0.048
     103    1.941    0.168
     104    0.984    0.097
     105    0.359    0.065
     106    0.657    0.088
     107    1.646    0.172
     108    0.827    0.153
     109    0.000    0.000
     110    0.189    0.065
     111    0.409    0.064
     112    0.102    0.058
     113    0.181    0.082
     114    0.186    0.050
     115    0.607    0.086
     116    0.395    0.075
     117    0.090    0.048
     118    0.103    0.043
     119    0.036    0.020
     120    0.223    0.073
     121    0.030    0.033
     122    0.016    0.023
     123    0.270    0.051
     124    0.051    0.036
     125    0.231    0.099
     126    0.003    0.008
     127    0.119    0.068
     128    0.055    0.027
     129    0.278    0.062
     130    0.092    0.041
     131    0.056    0.036
     132    0.541    0.071
     133    0.000    0.000
     134    0.405    0.091
     135    0.313    0.050
     136    0.261    0.049
     137    0.028    0.025
     138    0.006    0.019
     139    0.432    0.089
     140    0.598    0.073
     141    0.188    0.085
     142    0.992    0.139
     143    1.079    0.091
     144    0.178    0.060
     145    1.109    0.141
     146    1.251    0.111
     147    0.708    0.099
     148    0.254    0.062
     149    1.000    0.148
     150    0.554    0.083
     151    0.151    0.056
     152    0.008    0.019
     153    0.520    0.074
     154    1.214    0.072
     155    0.468    0.090
     156    0.046    0.032
     157    1.074    0.100
     158    0.714    0.067
     159    0.162    0.053
     160    0.003    0.008
     161    0.512    0.106
     162    0.884    0.093
     163    0.519    0.069
     164    0.007    0.014
     165    0.696    0.121
     166    1.312    0.106
     167    0.640    0.107
     168    0.015    0.024
     169    0.687    0.104
     170    0.340    0.082
     171    0.115    0.050
     172    0.773    0.135
     173    1.005    0.090
     174    0.597    0.102
     175    0.004    0.010
     176    0.421    0.081
     177    0.251    0.058
     178    0.614    0.111
     179    1.407    0.158
     180    0.415    0.084
     181    1.511    0.119
     182    1.324    0.107
     183    1.247    0.114
     184    1.084    0.177
     185    0.692    0.109
     186    0.155    0.047
     187    0.800    0.093
     188    0.560    0.120
     189    1.347    0.192
     190    1.517    0.120
     191    1.137    0.079
     192    0.510    0.057
     193    1.055    0.068
     194    1.242    0.088
     195    0.380    0.099
     196    0.415    0.070
     197    0.497    0.079
     198    0.480    0.087
     199    0.793    0.117
     200    0.048    0.044
     201    0.971    0.120
     202    0.124    0.038
     203    0.055    0.035
     204    0.333    0.081
     205    1.001    0.133
     206    0.045    0.029
     207    0.000    0.000
     208    0.656    0.065
     209    0.708    0.127
     210    0.554    0.111
     211    0.057    0.029
     212    0.201    0.051
     213    1.054    0.086
     214    0.443    0.084
     215    0.378    0.078
     216    1.147    0.100
     217    0.506    0.066
     218    0.054    0.031
     219    0.501    0.108
     220    0.641    0.071
     221    0.671    0.089
     222    0.092    0.090
     223    1.548    0.114
     224    0.836    0.080
     225    1.211    0.160
     226    1.869    0.101
     227    0.728    0.132
     228    0.686    0.119
     229    0.268    0.076
     230    1.287    0.252
     231    0.562    0.108
     232    1.132    0.130
     233    0.445    0.075
     234    0.823    0.098
     235    1.641    0.128
     236    1.269    0.145
     237    0.005    0.011
     238    0.659    0.104
     239    1.410    0.117
     240    0.335    0.083
     241    0.241    0.064
     242    0.970    0.089
     243    0.955    0.077
     244    0.212    0.058
     245    0.537    0.080
     246    1.250    0.092
     247    0.135    0.052
     248    0.160    0.055
     249    1.175    0.095
     250    0.533    0.060
     251    0.048    0.022
     252    0.150    0.033
     253    0.316    0.072
     254    0.416    0.071
     255    0.132    0.047
     256    0.184    0.032
     257    0.866    0.091
     258    0.001    0.006
     259    0.159    0.049
     260    0.174    0.068
     261    0.423    0.095
     262    0.341    0.099
     263    0.040    0.032
     264    0.911    0.097
     265    0.196    0.060
     266    0.659    0.095
     267    0.755    0.129
     268    1.178    0.088
     269    1.220    0.096
     270    0.383    0.082
     271    1.453    0.131
     272    1.120    0.111
     273    0.493    0.070
     274    0.569    0.108
     275    1.502    0.150
     276    0.803    0.103
     277    0.203    0.146
     278    0.067    0.046
     279    0.834    0.071
     280    0.122    0.060
     281    0.522    0.153
     282    0.931    0.090
     283    1.180    0.138
     284    0.182    0.065
     285    0.312    0.090
     286    0.752    0.068
     287    0.135    0.057
     288    0.517    0.098
     289    0.017    0.023
     290    0.852    0.052
     291    0.022    0.018
     292    0.098    0.042
     293    0.740    0.129
     294    0.346    0.048
     295    0.096    0.037
     296    0.107    0.036
     297    0.634    0.087
     298    0.050    0.034
     299    0.064    0.050
     300    1.320    0.091
     301    0.685    0.134
     302    0.303    0.087
     303    0.935    0.066
     304    1.573    0.126
      27    1.877    0.151
      28    0.507    0.075
      29    2.139    0.173
      30    0.918    0.190
      31    0.959    0.173
      32    1.655    0.110
      33    0.291    0.110
      34    0.394    0.105
      35    1.397    0.063
      36    1.007    0.085
      37    0.428    0.078
      38    0.934    0.135
      39    1.290    0.110
      40    0.387    0.085
      41    0.287    0.067
      42    0.611    0.078
      43    0.831    0.068
      44    0.396    0.072
      45    0.255    0.063
      46    0.472    0.075
      47    0.834    0.090
      48    0.001    0.006
      49    0.795    0.088
      50    1.133    0.116
      51    0.339    0.058
      52    0.004    0.014
      53    0.681    0.076
      54    0.874    0.111
      55    0.019    0.018
      56    0.002    0.007
      57    0.262    0.049
      58    0.794    0.105
      59    0.016    0.018
      60    0.782    0.104
      61    0.876    0.085
      62    0.471    0.074
      63    0.198    0.056
      64    0.590    0.083
      65    1.723    0.145
      66    0.868    0.079
      67    1.967    0.138
      68    1.712    0.105
      69    1.780    0.116
      70    1.134    0.123
      71    0.706    0.096
      72    0.413    0.141
      73    0.487    0.060
      74    0.436    0.069
      75    0.455    0.077
      76    0.001    0.006
      77    0.258    0.089
      78    0.414    0.094
      79    0.113    0.029
      80    0.060    0.050
      81    0.008    0.012
      82    0.460    0.056
      83    0.001    0.006
      84    0.078    0.044
      85    0.443    0.108
      86    0.653    0.087
      87    0.039    0.036
      88    0.000    0.000
      89    0.826    0.079
      90    0.018    0.017
      91    0.021    0.029
      92    0.545    0.101
      93    0.451    0.102
      94    0.465    0.102
      95    0.296    0.083
      96    0.743    0.098
      97    0.361    0.062
      98    0.523    0.080
      99    1.040    0.094
     100    0.437    0.098
     101    0.334    0.068
     102    0.072    0.047
     103    1.891    0.114
     104    0.971    0.139
     105    0.390    0.066
     106    0.646    0.064
     107    1.614    0.164
     108    0.779    0.119
     109    0.000    0.000
     110    0.220    0.080
     111    0.390    0.059
     112    0.082    0.050
     113    0.145    0.076
     114    0.196    0.050
     115    0.581    0.102
     116    0.361    0.081
     117    0.101    0.045
     118    0.108    0.027
     119    0.046    0.024
     120    0.219    0.062
     121    0.027    0.037
     122    0.016    0.019
     123    0.248    0.064
     124    0.039    0.023
     125    0.283    0.092
     126    0.018    0.017
     127    0.098    0.066
     128    0.063    0.033
     129    0.263    0.083
     130    0.105    0.037
     131    0.076    0.047
     132    0.586    0.088
     133    0.003    0.009
     134    0.401    0.101
     135    0.321    0.050
     136    0.254    0.070
     137    0.044    0.053
     138    0.012    0.019
     139    0.365    0.148
     140    0.838    0.196
     141    0.167    0.082
     142    1.169    0.128
     143    1.131    0.121
     144    0.192    0.061
     145    1.091    0.165
     146    1.262    0.115
     147    0.728    0.112
     148    0.271    0.099
     149    0.956    0.196
     150    0.564    0.056
     151    0.147    0.059
     152    0.000    0.000
     153    0.529    0.071
     154    1.184    0.103
     155    0.522    0.071
     156    0.030    0.026
     157    1.039    0.112
     158    0.720    0.062
     159    0.160    0.051
     160    0.001    0.006
     161    0.567    0.097
     162    0.843    0.068
     163    0.473    0.075
     164    0.002    0.007
     165    0.633    0.082
     166    1.295    0.099
     167    0.560    0.111
     168    0.012    0.018
     169    0.636    0.085
     170    0.403    0.085
     171    0.111    0.043
     172    0.800    0.137
     173    1.005    0.061
     174    0.593    0.101
     175    0.004    0.010
     176    0.449    0.061
     177    0.292    0.064
     178    0.711    0.105
     179    1.282    0.149
     180    0.481    0.073
     181    1.398    0.101
     182    1.248    0.136
     183    1.218    0.127
     184    1.081    0.107
     185    0.660    0.065
     186    0.140    0.039
     187    0.725    0.087
     188    0.560    0.079
     189    1.363    0.152
     190    1.712    0.170
     191    1.102    0.068
     192    0.484    0.074
     193    1.096    0.050
     194    1.253    0.071
     195    0.370    0.093
     196    0.416    0.061
     197    0.464    0.069
     198    0.455    0.093
     199    0.810    0.136
     200    0.048    0.048
     201    1.010    0.097
     202    0.152    0.068
     203    0.057    0.034
     204    0.338    0.067
     205    1.085    0.072
     206    0.061    0.038
     207    0.000    0.000
     208    0.639    0.109
     209    0.714    0.136
     210    0.587    0.092
     211    0.048    0.027
     212    0.199    0.052
     213    1.037    0.099
     214    0.421    0.083
     215    0.352    0.080
     216    1.135    0.096
     217    0.516    0.071
     218    0.061    0.026
     219    0.491    0.117
     220    0.625    0.067
     221    0.753    0.084
     222    0.092    0.046
     223    1.451    0.130
     224    0.810    0.100
     225    1.157    0.147
     226    1.863    0.116
     227    0.905    0.118
     228    0.557    0.121
     229    0.405    0.156
     230    1.439    0.200
     231    0.510    0.092
     232    1.057    0.132
     233    0.411    0.162
     234    0.763    0.088
     235    1.682    0.148
     236    1.171    0.198
     237    0.011    0.026
     238    0.677    0.113
     239    1.443    0.093
     240    0.305    0.067
     241    0.313    0.076
     242    0.917    0.095
     243    0.854    0.113
     244    0.205    0.064
     245    0.593    0.076
     246    1.228    0.080
     247    0.115    0.053
     248    0.153    0.066
     249    1.228    0.132
     250    0.525    0.084
     251    0.058    0.022
     252    0.158    0.052
     253    0.325    0.106
     254    0.356    0.069
     255    0.135    0.081
     256    0.172    0.038
     257    0.804    0.076
     258    0.003    0.008
     259    0.152    0.064
     260    0.165    0.076
     261    0.415    0.096
     262    0.360    0.064
     263    0.045    0.036
     264    0.937    0.135
     265    0.222    0.064
     266    0.669    0.105
     267    0.690    0.101
     268    1.168    0.097
     269    1.209    0.106
     270    0.355    0.097
     271    1.533    0.148
     272    1.119    0.104
     273    0.478    0.081
     274    0.508    0.099
     275    1.475    0.099
     276    0.673    0.109
     277    0.236    0.099
     278    0.112    0.073
     279    0.818    0.081
     280    0.120    0.056
     281    0.571    0.128
     282    0.948    0.127
     283    1.163    0.163
     284    0.243    0.070
     285    0.266    0.075
     286    0.724    0.066
     287    0.093    0.047
     288    0.478    0.082
     289    0.016    0.026
     290    0.844    0.081
     291    0.032    0.017
     292    0.084    0.040
     293    0.741    0.144
     294    0.323    0.071
     295    0.057    0.050
     296    0.132    0.060
     297    0.631    0.125
     298    0.041    0.023
     299    0.062    0.039
     300    1.393    0.086
     301    0.678    0.148
     302    0.324    0.095
     303    0.957    0.084
     304    1.531    0.092
      27    1.488    0.367
      28    0.450    0.070
      29    2.143    0.106
      30    0.690    0.144
      31    1.015    0.139
      32    1.575    0.096
      33    0.261    0.083
      34    0.383    0.084
      35    1.379    0.112
      36    0.981    0.083
      37    0.414    0.108
      38    1.023    0.129
      39    1.288    0.125
      40    0.425    0.096
      41    0.190    0.081
      42    0.636    0.076
      43    0.795    0.084
      44    0.387    0.092
      45    0.238    0.064
      46    0.501    0.061
      47    0.846    0.086
      48    0.000    0.000
      49    0.793    0.098
      50    1.092    0.128
      51    0.342    0.038
      52    0.003    0.011
      53    0.697    0.068
      54    0.857    0.089
      55    0.024    0.037
      56    0.004    0.011
      57    0.278    0.052
      58    0.778    0.103
      59    0.015    0.017
      60    0.750    0.084
      61    0.931    0.111
      62    0.516    0.085
      63    0.196    0.058
      64    0.638    0.077
      65    1.604    0.111
      66    0.902    0.108
      67    2.030    0.111
      68    1.753    0.133
      69    1.708    0.102
      70    1.114    0.121
      71    0.692    0.084
      72    0.439    0.153
      73    0.464    0.098
      74    0.415    0.102
      75    0.483    0.082
      76    0.008    0.015
      77    0.267    0.079
      78    0.466    0.085
      79    0.101    0.036
      80    0.099    0.045
      81    0.009    0.013
      82    0.489    0.060
      83    0.004    0.010
      84    0.075    0.035
      85    0.434    0.067
      86    0.602    0.075
      87    0.033    0.030
      88    0.000    0.000
      89    0.716    0.102
      90    0.019    0.015
      91    0.019    0.026
      92    0.654    0.077
      93    0.458    0.068
      94    0.537    0.092
      95    0.268    0.080
      96    0.628    0.095
      97    0.340    0.063
      98    0.476    0.103
      99    1.016    0.074
     100    0.429    0.071
     101    0.366    0.067
     102    0.059    0.037
     103    2.029    0.141
     104    0.836    0.126
     105    0.363    0.054
     106    0.629    0.109
     107    1.535    0.191
     108    0.867    0.106
     109    0.004    0.012
     110    0.209    0.092
     111    0.396    0.049
     112    0.099    0.048
     113    0.126    0.073
     114    0.216    0.060
     115    0.567    0.091
     116    0.328    0.066
     117    0.078    0.046
     118    0.094    0.038
     119    0.052    0.030
     120    0.200    0.066
     121    0.024    0.024
     122    0.012    0.019
     123    0.241    0.057
     124    0.030    0.029
     125    0.228    0.089
     126    0.032    0.038
     127    0.112    0.042
     128    0.070    0.038
     129    0.231    0.086
     130    0.106    0.058
     131    0.073    0.058
     132    0.539    0.066
     133    0.007    0.016
     134    0.503    0.075
     135    0.279    0.051
     136    0.147    0.055
     137    0.157    0.070
     138    0.027    0.037
     139    0.172    0.074
     140    0.827    0.086
     141    0.254    0.080
     142    1.161    0.119
     143    1.354    0.099
     144    0.139    0.054
     145    1.007    0.160
     146    1.257    0.092
     147    0.703    0.073
     148    0.434    0.103
     149    0.901    0.163
     150    0.588    0.072
     151    0.200    0.071
     152    0.005    0.012
     153    0.503    0.072
     154    1.199    0.070
     155    0.533    0.078
     156    0.051    0.023
     157    1.020    0.085
     158    0.685    0.080
     159    0.169    0.038
     160    0.002    0.007
     161    0.563    0.090
     162    0.865    0.100
     163    0.475    0.057
     164    0.004    0.010
     165    0.615    0.090
     166    1.244    0.083
     167    0.543    0.130
     168    0.008    0.013
     169    0.672    0.105
     170    0.382    0.077
     171    0.096    0.046
     172    0.706    0.083
     173    1.035    0.116
     174    0.606    0.078
     175    0.002    0.008
     176    0.337    0.132
     177    0.297    0.087
     178    0.571    0.160
     179    1.274    0.176
     180    0.432    0.076
     181    1.485    0.135
     182    1.207    0.115
     183    1.245    0.147
     184    1.110    0.139
     185    0.644    0.103
     186    0.146    0.038
     187    0.781    0.099
     188    0.551    0.104
     189    1.198    0.211
     190    1.748    0.147
     191    1.114    0.084
     192    0.501    0.064
     193    1.080    0.069
     194    1.232    0.095
     195    0.327    0.090
     196    0.384    0.075
     197    0.502    0.083
     198    0.417    0.063
     199    0.701    0.126
     200    0.089    0.072
     201    0.933    0.166
     202    0.125    0.053
     203    0.057    0.038
     204    0.269    0.064
     205    1.054    0.140
     206    0.055    0.043
     207    0.000    0.000
     208    0.667    0.074
     209    0.714    0.088
     210    0.552    0.069
     211    0.047    0.025
     212    0.167    0.056
     213    1.127    0.096
     214    0.368    0.073
     215    0.312    0.066
     216    1.235    0.118
     217    0.533    0.050
     218    0.046    0.031
     219    0.476    0.103
     220    0.722    0.091
     221    0.688    0.088
     222    0.103    0.061
     223    1.444    0.087
     224    0.796    0.059
     225    1.013    0.109
     226    1.866    0.117
     227    0.857    0.157
     228    0.620    0.113
     229    0.272    0.110
     230    1.433    0.217
     231    0.476    0.052
     232    1.153    0.111
     233    0.750    0.126
     234    0.707    0.116
     235    1.768    0.101
     236    1.073    0.123
     237    0.032    0.030
     238    0.650    0.113
     239    1.395    0.109
     240    0.345    0.099
     241    0.250    0.072
     242    0.879    0.086
     243    0.823    0.090
     244    0.240    0.084
     245    0.750    0.098
     246    1.164    0.083
     247    0.063    0.041
     248    0.146    0.049
     249    1.449    0.122
     250    0.490    0.082
     251    0.055    0.025
     252    0.126    0.057
     253    0.361    0.082
     254    0.356    0.071
     255    0.131    0.087
     256    0.180    0.034
     257    0.849    0.081
     258    0.003    0.008
     259    0.134    0.060
     260    0.186    0.065
     261    0.399    0.098
     262    0.270    0.080
     263    0.088    0.039
     264    0.984    0.122
     265    0.126    0.084
     266    0.582    0.103
     267    0.799    0.138
     268    1.067    0.102
     269    1.121    0.117
     270    0.590    0.096
     271    1.426    0.118
     272    1.050    0.162
     273    0.486    0.094
     274    0.581    0.082
     275    1.573    0.105
     276    0.688    0.097
     277    0.105    0.080
     278    0.232    0.124
     279    0.882    0.069
     280    0.088    0.053
     281    0.520    0.136
     282    0.934    0.100
     283    1.152    0.177
     284    0.223    0.079
     285    0.199    0.082
     286    0.692    0.111
     287    0.104    0.044
     288    0.503    0.085
     289    0.009    0.024
     290    0.833    0.080
     291    0.050    0.039
     292    0.098    0.063
     293    0.770    0.103
     294    0.346    0.114
     295    0.070    0.039
     296    0.111    0.045
     297    0.565    0.103
     298    0.062    0.042
     299    0.087    0.062
     300    1.415    0.089
     301    0.632    0.093
     302    0.334    0.080
     303    0.955    0.089
     304    1.562    0.140
      27    1.207    0.302
      28    0.408    0.061
      29    2.203    0.128
      30    0.631    0.150
      31    0.963    0.209
      32    1.622    0.086
      33    0.274    0.085
      34    0.421    0.070
      35    1.343    0.115
      36    1.032    0.112
      37    0.442    0.106
      38    0.974    0.120
      39    1.290    0.116
      40    0.425    0.093
      41    0.253    0.075
      42    0.603    0.065
      43    0.840    0.079
      44    0.438    0.106
      45    0.179    0.063
      46    0.488    0.062
      47    0.858    0.103
      48    0.000    0.000
      49    0.827    0.080
      50    1.124    0.107
      51    0.320    0.075
      52    0.002    0.007
      53    0.657    0.091
      54    0.857    0.088
      55    0.022    0.025
      56    0.003    0.010
      57    0.300    0.056
      58    0.790    0.088
      59    0.004    0.011
      60    0.735    0.085
      61    0.934    0.090
      62    0.491    0.064
      63    0.231    0.069
      64    0.616    0.081
      65    1.705    0.163
      66    0.910    0.094
      67    2.106    0.199
      68    1.696    0.119
      69    1.490    0.101
      70    0.919    0.114
      71    0.632    0.059
      72    0.454    0.074
      73    0.546    0.164
      74    0.341    0.090
      75    0.468    0.067
      76    0.006    0.012
      77    0.251    0.038
      78    0.476    0.067
      79    0.095    0.032
      80    0.081    0.046
      81    0.005    0.011
      82    0.458    0.089
      83    0.002    0.008
      84    0.064    0.053
      85    0.447    0.087
      86    0.638    0.107
      87    0.034    0.033
      88    0.000    0.000
      89    0.698    0.096
      90    0.010    0.016
      91    0.023    0.032
      92    0.585    0.079
      93    0.526    0.081
      94    0.445    0.094
      95    0.261    0.097
      96    0.650    0.117
      97    0.396    0.059
      98    0.527    0.068
      99    1.045    0.108
     100    0.469    0.106
     101    0.359    0.072
     102    0.055    0.045
     103    2.012    0.141
     104    0.847    0.119
     105    0.373    0.064
     106    0.554    0.081
     107    1.498    0.146
     108    0.889    0.122
     109    0.000    0.000
     110    0.144    0.044
     111    0.387    0.050
     112    0.118    0.030
     113    0.192    0.092
     114    0.234    0.046
     115    0.531    0.095
     116    0.326    0.082
     117    0.074    0.053
     118    0.129    0.040
     119    0.054    0.036
     120    0.193    0.066
     121    0.034    0.027
     122    0.011    0.016
     123    0.224    0.076
     124    0.051    0.036
     125    0.223    0.039
     126    0.023    0.024
     127    0.086    0.045
     128    0.058    0.028
     129    0.273    0.103
     130    0.101    0.070
     131    0.092    0.078
     132    0.496    0.095
     133    0.021    0.039
     134    0.490    0.124
     135    0.305    0.060
     136    0.127    0.046
     137    0.137    0.101
     138    0.041    0.038
     139    0.321    0.137
     140    0.893    0.100
     141    0.205    0.091
     142    1.137    0.095
     143    1.236    0.129
     144    0.137    0.050
     145    1.006    0.140
     146    1.219    0.136
     147    0.724    0.073
     148    0.344    0.088
     149    0.943    0.105
     150    0.576    0.075
     151    0.220    0.065
     152    0.003    0.010
     153    0.567    0.063
     154    1.194    0.111
     155    0.547    0.084
     156    0.038    0.027
     157    1.039    0.110
     158    0.654    0.064
     159    0.171    0.049
     160    0.001    0.006
     161    0.621    0.102
     162    0.916    0.071
     163    0.489    0.080
     164    0.000    0.000
     165    0.678    0.098
     166    1.242    0.121
     167    0.524    0.076
     168    0.010    0.020
     169    0.644    0.100
     170    0.356    0.078
     171    0.128    0.063
     172    0.729    0.072
     173    1.050    0.089
     174    0.509    0.078
     175    0.000    0.000
     176    0.433    0.074
     177    0.257    0.073
     178    0.712    0.086
     179    1.256    0.163
     180    0.509    0.094
     181    1.435    0.100
     182    1.193    0.142
     183    1.268    0.108
     184    1.208    0.136
     185    0.649    0.094
     186    0.157    0.041
     187    0.749    0.103
     188    0.601    0.127
     189    1.284    0.154
     190    1.642    0.155
     191    1.083    0.080
     192    0.513    0.056
     193    1.097    0.091
     194    1.206    0.110
     195    0.401    0.110
     196    0.398    0.063
     197    0.501    0.090
     198    0.439    0.076
     199    0.807    0.177
     200    0.148    0.072
     201    0.830    0.187
     202    0.100    0.048
     203    0.065    0.040
     204    0.248    0.076
     205    1.048    0.143
     206    0.061    0.034
     207    0.000    0.000
     208    0.661    0.091
     209    0.869    0.105
     210    0.550    0.067
     211    0.019    0.017
     212    0.176    0.046
     213    1.081    0.079
     214    0.396    0.077
     215    0.278    0.070
     216    1.213    0.107
     217    0.519    0.076
     218    0.033    0.029
     219    0.450    0.098
     220    0.723    0.068
     221    0.744    0.095
     222    0.104    0.044
     223    1.390    0.079
     224    0.803    0.081
     225    1.095    0.119
     226    1.967    0.114
     227    0.867    0.131
     228    0.527    0.125
     229    0.658    0.348
     230    1.192    0.235
     231    0.465    0.090
     232    1.109    0.105
     233    0.569    0.204
     234    0.666    0.101
     235    1.638    0.125
     236    1.142    0.139
     237    0.030    0.031
     238    0.665    0.090
     239    1.380    0.118
     240    0.328    0.096
     241    0.257    0.086
     242    0.926    0.108
     243    0.811    0.089
     244    0.201    0.064
     245    0.688    0.091
     246    1.176    0.096
     247    0.104    0.060
     248    0.205    0.055
     249    1.434    0.083
     250    0.478    0.075
     251    0.050    0.024
     252    0.151    0.039
     253    0.393    0.080
     254    0.329    0.039
     255    0.086    0.038
     256    0.154    0.047
     257    0.759    0.105
     258    0.001    0.006
     259    0.183    0.062
     260    0.191    0.065
     261    0.407    0.068
     262    0.252    0.056
     263    0.078    0.033
     264    0.943    0.117
     265    0.064    0.056
     266    0.489    0.085
     267    0.841    0.155
     268    1.016    0.126
     269    1.094    0.080
     270    0.564    0.109
     271    1.452    0.186
     272    0.976    0.114
     273    0.477    0.069
     274    0.556    0.088
     275    1.556    0.138
     276    0.738    0.110
     277    0.060    0.036
     278    0.249    0.084
     279    0.882    0.058
     280    0.089    0.057
     281    0.486    0.138
     282    1.011    0.184
     283    1.067    0.088
     284    0.215    0.062
     285    0.266    0.090
     286    0.683    0.095
     287    0.093    0.042
     288    0.489    0.064
     289    0.015    0.016
     290    0.835    0.094
     291    0.039    0.019
     292    0.082    0.039
     293    0.754    0.137
     294    0.319    0.079
     295    0.072    0.048
     296    0.101    0.062
     297    0.660    0.123
     298    0.072    0.035
     299    0.044    0.045
     300    1.395    0.097
     301    0.776    0.130
     302    0.336    0.090
     303    0.924    0.065
     304    1.552    0.110
      27    1.053    0.108
      28    0.417    0.060
      29    2.163    0.132
      30    0.598    0.135
      31    1.110    0.167
      32    1.545    0.101
      33    0.310    0.077
      34    0.466    0.118
      35    1.348    0.156
      36    1.092    0.117
      37    0.370    0.086
      38    1.038    0.184
      39    1.370    0.114
      40    0.418    0.083
      41    0.239    0.083
      42    0.634    0.090
      43    0.859    0.079
      44    0.439    0.091
      45    0.221    0.056
      46    0.498    0.087
      47    0.835    0.094
      48    0.000    0.000
      49    0.781    0.105
      50    1.137    0.122
      51    0.328    0.048
      52    0.001    0.006
      53    0.655    0.079
      54    0.867    0.091
      55    0.027    0.037
      56    0.000    0.000
      57    0.283    0.058
      58    0.824    0.104
      59    0.013    0.016
      60    0.695    0.096
      61    1.008    0.098
      62    0.499    0.059
      63    0.163    0.065
      64    0.624    0.076
      65    1.806    0.170
      66    0.953    0.110
      67    2.114    0.178
      68    1.766    0.111
      69    1.598    0.112
      70    1.050    0.152
      71    0.599    0.074
      72    0.344    0.061
      73    0.736    0.165
      74    0.355    0.068
      75    0.501    0.095
      76    0.014    0.022
      77    0.305    0.068
      78    0.425    0.062
      79    0.113    0.026
      80    0.089    0.051
      81    0.004    0.010
      82    0.434    0.082
      83    0.008    0.015
      84    0.094    0.036
      85    0.444    0.067
      86    0.584    0.075
      87    0.038    0.032
      88    0.000    0.000
      89    0.728    0.092
      90    0.013    0.016
      91    0.031    0.032
      92    0.585    0.108
      93    0.518    0.094
      94    0.489    0.126
      95    0.311    0.110
      96    0.701    0.103
      97    0.348    0.046
      98    0.463    0.126
      99    1.136    0.136
     100    0.434    0.104
     101    0.387    0.077
     102    0.074    0.045
     103    1.920    0.168
     104    0.948    0.105
     105    0.367    0.050
     106    0.567    0.062
     107    1.409    0.152
     108    0.940    0.105
     109    0.000    0.000
     110    0.144    0.049
     111    0.407    0.071
     112    0.136    0.052
     113    0.156    0.065
     114    0.208    0.061
     115    0.582    0.084
     116    0.376    0.088
     117    0.118    0.065
     118    0.077    0.045
     119    0.047    0.027
     120    0.214    0.066
     121    0.057    0.039
     122    0.006    0.012
     123    0.237    0.076
     124    0.034    0.043
     125    0.265    0.066
     126    0.004    0.010
     127    0.075    0.042
     128    0.071    0.041
     129    0.334    0.082
     130    0.170    0.057
     131    0.059    0.055
     132    0.543    0.093
     133    0.016    0.017
     134    0.379    0.124
     135    0.360    0.082
     136    0.160    0.058
     137    0.023    0.031
     138    0.035    0.048
     139    0.503    0.126
     140    0.821    0.133
     141    0.148    0.083
     142    1.189    0.173
     143    1.127    0.125
     144    0.156    0.075
     145    1.147    0.162
     146    1.258    0.090
     147    0.698    0.070
     148    0.242    0.095
     149    0.957    0.136
     150    0.558    0.065
     151    0.191    0.072
     152    0.005    0.012
     153    0.583    0.070
     154    1.201    0.081
     155    0.474    0.069
     156    0.060    0.025
     157    1.075    0.094
     158    0.719    0.082
     159    0.175    0.054
     160    0.001    0.006
     161    0.575    0.106
     162    0.885    0.072
     163    0.452    0.070
     164    0.011    0.026
     165    0.650    0.097
     166    1.164    0.128
     167    0.651    0.159
     168    0.019    0.020
     169    0.678    0.097
     170    0.414    0.077
     171    0.119    0.060
     172    0.733    0.106
     173    1.057    0.104
     174    0.492    0.117
     175    0.006    0.012
     176    0.373    0.056
     177    0.298    0.069
     178    0.669    0.077
     179    1.201    0.113
     180    0.503    0.085
     181    1.391    0.126
     182    1.305    0.109
     183    1.330    0.107
     184    0.987    0.145
     185    0.655    0.128
     186    0.158    0.049
     187    0.744    0.087
     188    0.700    0.136
     189    1.279    0.179
     190    1.648    0.201
     191    1.085    0.112
     192    0.544    0.097
     193    1.126    0.072
     194    1.203    0.108
     195    0.375    0.110
     196    0.405    0.081
     197    0.488    0.083
     198    0.425    0.076
     199    0.777    0.173
     200    0.104    0.053
     201    1.095    0.189
     202    0.165    0.081
     203    0.054    0.035
     204    0.285    0.068
     205    0.976    0.144
     206    0.053    0.034
     207    0.000    0.000
     208    0.658    0.098
     209    0.786    0.089
     210    0.556    0.150
     211    0.027    0.027
     212    0.198    0.057
     213    1.023    0.085
     214    0.389    0.069
     215    0.280    0.067
     216    1.094    0.111
     217    0.520    0.059
     218    0.048    0.034
     219    0.447    0.098
     220    0.613    0.055
     221    0.769    0.106
     222    0.075    0.048
     223    1.370    0.083
     224    0.787    0.072
     225    1.135    0.149
     226    1.913    0.115
     227    0.920    0.107
     228    0.544    0.209
     229    0.948    0.148
     230    0.912    0.189
     231    0.370    0.079
     232    1.142    0.117
     233    0.230    0.117
     234    0.633    0.084
     235    1.692    0.140
     236    1.064    0.088
     237    0.025    0.026
     238    0.742    0.107
     239    1.462    0.085
     240    0.307    0.095
     241    0.269    0.064
     242    0.891    0.068
     243    0.839    0.090
     244    0.178    0.058
     245    0.685    0.099
     246    1.171    0.093
     247    0.110    0.070
     248    0.209    0.071
     249    1.430    0.133
     250    0.487    0.059
     251    0.075    0.043
     252    0.146    0.056
     253    0.357    0.088
     254    0.355    0.055
     255    0.085    0.037
     256    0.149    0.047
     257    0.758    0.085
     258    0.001    0.006
     259    0.150    0.066
     260    0.157    0.054
     261    0.374    0.068
     262    0.208    0.059
     263    0.077    0.034
     264    0.947    0.146
     265    0.038    0.027
     266    0.414    0.052
     267    0.705    0.174
     268    1.065    0.111
     269    1.139    0.078
     270    0.577    0.089
     271    1.469    0.149
     272    0.979    0.092
     273    0.478    0.042
     274    0.581    0.072
     275    1.569    0.096
     276    0.767    0.098
     277    0.046    0.025
     278    0.197    0.065
     279    0.757    0.086
     280    0.027    0.035
     281    0.557    0.126
     282    0.946    0.125
     283    1.040    0.131
     284    0.251    0.042
     285    0.198    0.074
     286    0.719    0.065
     287    0.117    0.040
     288    0.451    0.057
     289    0.023    0.033
     290    0.866    0.095
     291    0.028    0.019
     292    0.077    0.039
     293    0.800    0.149
     294    0.343    0.081
     295    0.054    0.041
     296    0.120    0.063
     297    0.674    0.090
     298    0.066    0.051
     299    0.045    0.046
     300    1.380    0.103
     301    0.720    0.118
     302    0.355    0.053
     303    0.936    0.089
     304    1.564    0.111
      27    1.296    0.307
      28    0.445    0.061
      29    2.169    0.118
      30    0.676    0.147
      31    0.948    0.111
      32    1.608    0.105
      33    0.316    0.064
      34    0.427    0.087
      35    1.451    0.122
      36    1.085    0.145
      37    0.329    0.071
      38    0.922    0.151
      39    1.366    0.099
      40    0.384    0.080
      41    0.252    0.074
      42    0.678    0.064
      43    0.878    0.076
      44    0.411    0.088
      45    0.214    0.058
      46    0.492    0.056
      47    0.814    0.080
      48    0.002    0.008
      49    0.757    0.084
      50    1.169    0.126
      51    0.286    0.062
      52    0.002    0.007
      53    0.625    0.105
      54    0.877    0.098
      55    0.025    0.024
      56    0.000    0.000
      57    0.308    0.053
      58    0.865    0.070
      59    0.016    0.026
      60    0.645    0.108
      61    1.108    0.102
      62    0.518    0.103
      63    0.176    0.120
      64    0.617    0.081
      65    1.890    0.137
      66    0.910    0.090
      67    2.155    0.148
      68    1.760    0.098
      69    1.598    0.143
      70    1.021    0.121
      71    0.621    0.039
      72    0.397    0.066
      73    0.799    0.129
      74    0.354    0.044
      75    0.502    0.091
      76    0.014    0.022
      77    0.289    0.048
      78    0.406    0.068
      79    0.096    0.029
      80    0.086    0.049
      81    0.005    0.011
      82    0.435    0.045
      83    0.001    0.006
      84    0.061    0.046
      85    0.440    0.052
      86    0.558    0.089
      87    0.039    0.031
      88    0.000    0.000
      89    0.706    0.115
      90    0.013    0.014
      91    0.008    0.016
      92    0.553    0.092
      93    0.469    0.094
      94    0.465    0.085
      95    0.314    0.065
      96    0.608    0.075
      97    0.354    0.072
      98    0.551    0.088
      99    1.053    0.108
     100    0.436    0.086
     101    0.367    0.048
     102    0.054    0.037
     103    1.947    0.132
     104    0.786    0.097
     105    0.364    0.046
     106    0.578    0.081
[truncated: 3,353,023 more chars]
