# Supplementary material for: Structural basis of dimerization of chemokine receptors CCR5 and CXCR4
Source: Nat Commun. 2023 Oct 13;14:6439. doi: 10.1038/s41467-023-42082-z (PMC10575954; doi:10.1038/s41467-023-42082-z)
Supplement: Supplementary file 6 — Source Data [file 41467_2023_42082_MOESM6_ESM.zip › Supplementary Figure 8/Panel A/Surface_Area_Protomer2.dat]

      27    0.738    0.118
      28    0.362    0.077
      29    1.918    0.190
      30    1.029    0.361
      31    0.125    0.116
      32    1.319    0.237
      33    0.371    0.073
      34    0.737    0.077
      35    1.414    0.075
      36    1.413    0.115
      37    0.034    0.027
      38    0.502    0.172
      39    1.058    0.078
      40    0.725    0.105
      41    0.139    0.065
      42    0.138    0.052
      43    0.885    0.090
      44    0.272    0.082
      45    0.132    0.039
      46    0.702    0.082
      47    1.024    0.105
      48    0.061    0.066
      49    0.673    0.082
      50    1.188    0.109
      51    0.535    0.115
      52    0.000    0.000
      53    0.637    0.088
      54    1.006    0.081
      55    0.072    0.032
      56    0.000    0.000
      57    0.307    0.054
      58    0.816    0.109
      59    0.000    0.000
      60    0.364    0.098
      61    0.894    0.097
      62    0.344    0.087
      63    0.098    0.076
      64    0.067    0.035
      65    1.909    0.110
      66    1.180    0.158
      67    0.950    0.147
      68    2.156    0.106
      69    1.586    0.137
      70    1.242    0.167
      71    0.606    0.100
      72    0.408    0.103
      73    0.222    0.063
      74    0.389    0.101
      75    0.288    0.076
      76    0.000    0.000
      77    0.115    0.059
      78    0.363    0.094
      79    0.328    0.093
      80    0.038    0.043
      81    0.000    0.000
      82    0.655    0.091
      83    0.025    0.023
      84    0.005    0.012
      85    0.555    0.072
      86    0.515    0.152
      87    0.071    0.038
      88    0.000    0.000
      89    0.830    0.112
      90    0.012    0.018
      91    0.011    0.020
      92    0.508    0.057
      93    0.569    0.116
      94    0.490    0.113
      95    0.202    0.053
      96    0.607    0.080
      97    0.211    0.115
      98    0.183    0.061
      99    1.095    0.075
     100    0.567    0.086
     101    0.238    0.081
     102    0.025    0.017
     103    1.468    0.109
     104    0.610    0.068
     105    0.331    0.070
     106    0.777    0.104
     107    1.671    0.122
     108    0.544    0.103
     109    0.000    0.000
     110    0.399    0.067
     111    0.240    0.052
     112    0.027    0.021
     113    0.199    0.089
     114    0.284    0.057
     115    0.443    0.097
     116    0.363    0.129
     117    0.067    0.053
     118    0.060    0.052
     119    0.012    0.023
     120    0.052    0.050
     121    0.102    0.054
     122    0.063    0.050
     123    0.006    0.012
     124    0.003    0.008
     125    0.533    0.074
     126    0.024    0.020
     127    0.000    0.000
     128    0.001    0.006
     129    0.141    0.042
     130    0.006    0.016
     131    0.015    0.027
     132    0.575    0.078
     133    0.000    0.000
     134    0.110    0.036
     135    0.638    0.135
     136    0.296    0.053
     137    0.111    0.065
     138    0.087    0.023
     139    0.410    0.087
     140    1.083    0.163
     141    0.314    0.128
     142    1.054    0.120
     143    1.168    0.161
     144    0.129    0.047
     145    0.985    0.167
     146    2.214    0.174
     147    0.661    0.107
     148    0.272    0.065
     149    1.258    0.146
     150    0.960    0.105
     151    0.148    0.047
     152    0.001    0.006
     153    0.688    0.213
     154    1.465    0.143
     155    0.470    0.074
     156    0.176    0.047
     157    1.444    0.129
     158    1.071    0.076
     159    0.224    0.061
     160    0.034    0.015
     161    1.082    0.246
     162    0.638    0.104
     163    0.547    0.065
     164    0.040    0.018
     165    0.647    0.091
     166    1.071    0.095
     167    0.550    0.134
     168    0.049    0.020
     169    0.928    0.085
     170    0.320    0.169
     171    0.046    0.029
     172    1.023    0.166
     173    0.999    0.163
     174    0.386    0.193
     175    0.000    0.000
     176    0.389    0.113
     177    0.258    0.081
     178    0.315    0.082
     179    1.178    0.129
     180    0.307    0.099
     181    1.467    0.109
     182    0.914    0.207
     183    1.245    0.115
     184    0.943    0.087
     185    0.144    0.090
     186    0.104    0.049
     187    0.503    0.136
     188    0.908    0.220
     189    0.982    0.240
     190    1.240    0.155
     191    0.763    0.085
     192    0.984    0.145
     193    1.165    0.109
     194    1.417    0.111
     195    0.991    0.122
     196    0.319    0.134
     197    0.363    0.063
     198    0.675    0.132
     199    0.352    0.182
     200    0.262    0.092
     201    0.986    0.123
     202    0.635    0.116
     203    0.163    0.077
     204    0.145    0.047
     205    0.747    0.070
     206    0.296    0.079
     207    0.000    0.000
     208    0.284    0.072
     209    0.741    0.108
     210    0.801    0.088
     211    0.003    0.008
     212    0.205    0.077
     213    1.059    0.081
     214    0.312    0.068
     215    0.121    0.062
     216    1.088    0.131
     217    0.535    0.065
     218    0.073    0.029
     219    0.390    0.163
     220    0.781    0.090
     221    0.818    0.098
     222    0.024    0.030
     223    1.068    0.132
     224    0.702    0.089
     225    1.959    0.097
     226    0.876    0.184
     227    0.812    0.125
     228    0.569    0.104
     229    0.222    0.089
     230    2.059    0.107
     231    0.398    0.118
     232    1.368    0.140
     233    1.392    0.106
     234    0.488    0.092
     235    1.083    0.253
     236    1.075    0.100
     237    0.162    0.070
     238    0.212    0.062
     239    1.153    0.138
     240    0.518    0.103
     241    0.008    0.016
     242    0.512    0.084
     243    0.945    0.094
     244    0.026    0.025
     245    0.101    0.053
     246    1.200    0.121
     247    0.244    0.062
     248    0.035    0.026
     249    0.213    0.090
     250    0.611    0.057
     251    0.278    0.058
     252    0.037    0.039
     253    0.849    0.121
     254    0.600    0.088
     255    0.118    0.069
     256    0.019    0.032
     257    0.830    0.118
     258    0.024    0.036
     259    0.109    0.058
     260    0.198    0.057
     261    0.350    0.119
     262    0.266    0.099
     263    0.025    0.023
     264    0.930    0.123
     265    0.240    0.109
     266    0.557    0.123
     267    0.971    0.131
     268    1.128    0.092
     269    1.459    0.103
     270    0.537    0.086
     271    1.558    0.189
     272    1.054    0.094
     273    0.429    0.070
     274    0.593    0.072
     275    1.565    0.075
     276    0.605    0.096
     277    0.383    0.075
     278    0.348    0.098
     279    0.792    0.071
     280    0.069    0.057
     281    0.485    0.128
     282    0.823    0.135
     283    0.994    0.126
     284    0.211    0.051
     285    0.101    0.051
     286    0.537    0.093
     287    0.165    0.048
     288    0.639    0.114
     289    0.007    0.013
     290    0.861    0.172
     291    0.031    0.034
     292    0.045    0.032
     293    0.691    0.118
     294    0.027    0.024
     295    0.000    0.000
     296    0.156    0.054
     297    0.327    0.066
     298    0.045    0.041
     299    0.232    0.099
     300    1.362    0.087
     301    0.367    0.099
     302    0.242    0.102
     303    0.936    0.067
     304    1.639    0.126
      27    0.999    0.160
      28    0.291    0.076
      29    1.663    0.137
      30    2.057    0.278
      31    0.495    0.107
      32    1.627    0.114
      33    0.426    0.091
      34    0.748    0.084
      35    1.418    0.088
      36    1.436    0.152
      37    0.087    0.065
      38    0.748    0.213
      39    1.066    0.069
      40    0.730    0.112
      41    0.235    0.103
      42    0.144    0.054
      43    0.841    0.105
      44    0.274    0.071
      45    0.180    0.065
      46    0.661    0.074
      47    0.995    0.090
      48    0.046    0.049
      49    0.578    0.077
      50    1.183    0.133
      51    0.457    0.100
      52    0.002    0.007
      53    0.742    0.136
      54    0.974    0.083
      55    0.043    0.038
      56    0.003    0.015
      57    0.274    0.084
      58    0.737    0.118
      59    0.001    0.006
      60    0.387    0.085
      61    0.866    0.081
      62    0.217    0.114
      63    0.084    0.051
      64    0.255    0.167
      65    1.737    0.140
      66    1.049    0.114
      67    1.060    0.140
      68    1.916    0.264
      69    1.568    0.196
      70    1.350    0.157
      71    0.575    0.106
      72    0.436    0.101
      73    0.448    0.148
      74    0.426    0.120
      75    0.346    0.116
      76    0.003    0.008
      77    0.199    0.090
      78    0.436    0.115
      79    0.385    0.067
      80    0.105    0.051
      81    0.003    0.009
      82    0.689    0.064
      83    0.079    0.044
      84    0.035    0.043
      85    0.533    0.100
      86    0.711    0.105
      87    0.188    0.063
      88    0.001    0.006
      89    0.837    0.116
      90    0.019    0.019
      91    0.017    0.023
      92    0.432    0.067
      93    0.524    0.094
      94    0.564    0.083
      95    0.154    0.058
      96    0.602    0.077
      97    0.340    0.051
      98    0.173    0.081
      99    1.091    0.069
     100    0.577    0.071
     101    0.284    0.103
     102    0.025    0.027
     103    1.406    0.109
     104    0.661    0.101
     105    0.312    0.061
     106    0.770    0.050
     107    1.661    0.114
     108    0.488    0.094
     109    0.000    0.000
     110    0.476    0.068
     111    0.263    0.065
     112    0.023    0.017
     113    0.224    0.083
     114    0.290    0.064
     115    0.366    0.084
     116    0.532    0.110
     117    0.064    0.047
     118    0.196    0.073
     119    0.075    0.052
     120    0.067    0.051
     121    0.159    0.078
     122    0.101    0.036
     123    0.007    0.013
     124    0.000    0.000
     125    0.584    0.114
     126    0.028    0.030
     127    0.001    0.006
     128    0.001    0.006
     129    0.108    0.040
     130    0.026    0.027
     131    0.000    0.000
     132    0.571    0.069
     133    0.000    0.000
     134    0.224    0.093
     135    0.579    0.082
     136    0.291    0.064
     137    0.098    0.049
     138    0.031    0.039
     139    0.377    0.076
     140    0.892    0.115
     141    0.213    0.098
     142    0.928    0.157
     143    1.399    0.118
     144    0.127    0.046
     145    0.906    0.114
     146    2.043    0.149
     147    0.677    0.072
     148    0.222    0.072
     149    1.188    0.197
     150    0.824    0.091
     151    0.160    0.038
     152    0.001    0.006
     153    0.725    0.105
     154    1.474    0.132
     155    0.514    0.079
     156    0.141    0.065
     157    1.294    0.122
     158    1.136    0.117
     159    0.197    0.062
     160    0.049    0.032
     161    1.381    0.157
     162    0.750    0.107
     163    0.587    0.071
     164    0.037    0.023
     165    0.791    0.141
     166    1.089    0.090
     167    0.587    0.133
     168    0.096    0.061
     169    0.955    0.126
     170    0.469    0.122
     171    0.059    0.041
     172    0.992    0.188
     173    1.091    0.086
     174    0.451    0.135
     175    0.000    0.000
     176    0.403    0.167
     177    0.229    0.073
     178    0.432    0.121
     179    1.329    0.210
     180    0.335    0.081
     181    1.565    0.118
     182    1.181    0.130
     183    1.404    0.211
     184    0.870    0.142
     185    0.638    0.212
     186    0.162    0.047
     187    0.625    0.102
     188    0.854    0.143
     189    1.278    0.129
     190    1.282    0.174
     191    0.745    0.104
     192    0.892    0.065
     193    1.138    0.094
     194    1.311    0.095
     195    0.961    0.292
     196    0.457    0.085
     197    0.354    0.096
     198    0.698    0.169
     199    0.515    0.141
     200    0.283    0.078
     201    1.023    0.115
     202    0.669    0.154
     203    0.207    0.068
     204    0.168    0.053
     205    0.788    0.068
     206    0.356    0.069
     207    0.001    0.006
     208    0.298    0.097
     209    0.789    0.083
     210    0.785    0.067
     211    0.004    0.010
     212    0.225    0.051
     213    0.989    0.077
     214    0.333    0.074
     215    0.179    0.044
     216    1.028    0.107
     217    0.532    0.062
     218    0.061    0.028
     219    0.268    0.103
     220    0.700    0.073
     221    0.817    0.084
     222    0.023    0.028
     223    1.072    0.099
     224    0.652    0.090
     225    2.034    0.102
     226    1.000    0.151
     227    0.315    0.299
     228    0.731    0.138
     229    0.113    0.081
     230    2.001    0.160
     231    0.461    0.079
     232    1.181    0.137
     233    1.322    0.108
     234    0.607    0.155
     235    0.874    0.125
     236    1.146    0.113
     237    0.280    0.141
     238    0.197    0.058
     239    1.185    0.101
     240    0.665    0.102
     241    0.037    0.040
     242    0.476    0.068
     243    0.888    0.099
     244    0.066    0.054
     245    0.131    0.051
     246    1.180    0.112
     247    0.195    0.060
     248    0.098    0.043
     249    0.183    0.069
     250    0.597    0.075
     251    0.294    0.053
     252    0.141    0.067
     253    0.838    0.103
     254    0.611    0.074
     255    0.173    0.062
     256    0.012    0.038
     257    0.882    0.105
     258    0.004    0.010
     259    0.107    0.060
     260    0.189    0.059
     261    0.398    0.070
     262    0.280    0.102
     263    0.065    0.052
     264    0.932    0.099
     265    0.270    0.135
     266    0.592    0.127
     267    0.912    0.107
     268    1.304    0.130
     269    1.365    0.120
     270    0.534    0.063
     271    1.918    0.212
     272    1.068    0.102
     273    0.438    0.061
     274    0.448    0.082
     275    1.520    0.075
     276    0.609    0.091
     277    0.378    0.061
     278    0.276    0.068
     279    0.836    0.094
     280    0.056    0.030
     281    0.498    0.117
     282    0.715    0.155
     283    0.843    0.125
     284    0.238    0.066
     285    0.183    0.113
     286    0.597    0.108
     287    0.203    0.052
     288    0.712    0.097
     289    0.020    0.022
     290    0.800    0.154
     291    0.107    0.062
     292    0.148    0.062
     293    0.699    0.099
     294    0.059    0.041
     295    0.008    0.015
     296    0.341    0.183
     297    0.392    0.093
     298    0.124    0.058
     299    0.308    0.067
     300    1.372    0.110
     301    0.355    0.099
     302    0.246    0.059
     303    0.949    0.086
     304    1.545    0.141
      27    0.911    0.178
      28    0.326    0.093
      29    1.658    0.167
      30    1.917    0.184
      31    0.649    0.166
      32    1.384    0.167
      33    0.318    0.109
      34    0.814    0.123
      35    1.358    0.092
      36    1.449    0.165
      37    0.060    0.049
      38    0.719    0.196
      39    1.147    0.143
      40    0.683    0.130
      41    0.198    0.101
      42    0.140    0.044
      43    0.766    0.094
      44    0.291    0.059
      45    0.161    0.037
      46    0.634    0.074
      47    1.018    0.091
      48    0.018    0.021
      49    0.563    0.061
      50    1.168    0.122
      51    0.530    0.117
      52    0.000    0.000
      53    0.667    0.112
      54    0.967    0.099
      55    0.060    0.032
      56    0.000    0.000
      57    0.296    0.066
      58    0.755    0.081
      59    0.001    0.006
      60    0.342    0.053
      61    0.922    0.121
      62    0.166    0.065
      63    0.048    0.050
      64    0.309    0.069
      65    1.664    0.145
      66    1.136    0.100
      67    1.075    0.150
      68    1.600    0.137
      69    1.635    0.153
      70    1.232    0.390
      71    0.574    0.110
      72    0.229    0.133
      73    0.452    0.161
      74    0.430    0.103
      75    0.379    0.105
      76    0.005    0.018
      77    0.255    0.082
      78    0.348    0.134
      79    0.391    0.079
      80    0.188    0.054
      81    0.012    0.016
      82    0.738    0.098
      83    0.117    0.043
      84    0.085    0.038
      85    0.543    0.068
      86    0.813    0.116
      87    0.163    0.057
      88    0.000    0.000
      89    0.769    0.090
      90    0.024    0.026
      91    0.024    0.032
      92    0.397    0.081
      93    0.517    0.114
      94    0.606    0.071
      95    0.158    0.052
      96    0.605    0.080
      97    0.323    0.060
      98    0.181    0.069
      99    1.129    0.091
     100    0.525    0.107
     101    0.349    0.088
     102    0.014    0.017
     103    1.426    0.125
     104    0.635    0.102
     105    0.302    0.052
     106    0.795    0.070
     107    1.709    0.141
     108    0.581    0.109
     109    0.000    0.000
     110    0.520    0.078
     111    0.303    0.074
     112    0.036    0.024
     113    0.229    0.079
     114    0.298    0.068
     115    0.346    0.068
     116    0.562    0.134
     117    0.072    0.048
     118    0.191    0.068
     119    0.071    0.041
     120    0.093    0.052
     121    0.134    0.075
     122    0.101    0.047
     123    0.011    0.019
     124    0.010    0.016
     125    0.576    0.089
     126    0.015    0.023
     127    0.004    0.010
     128    0.004    0.015
     129    0.095    0.042
     130    0.024    0.031
     131    0.000    0.000
     132    0.564    0.069
     133    0.010    0.022
     134    0.283    0.074
     135    0.580    0.102
     136    0.286    0.065
     137    0.124    0.056
     138    0.066    0.111
     139    0.441    0.180
     140    0.928    0.086
     141    0.308    0.154
     142    0.998    0.175
     143    1.415    0.104
     144    0.107    0.050
     145    0.860    0.104
     146    2.093    0.131
     147    0.711    0.105
     148    0.262    0.068
     149    1.190    0.169
     150    0.923    0.082
     151    0.181    0.048
     152    0.003    0.008
     153    0.643    0.123
     154    1.347    0.138
     155    0.533    0.051
     156    0.089    0.049
     157    1.180    0.115
     158    1.101    0.066
     159    0.207    0.053
     160    0.017    0.024
     161    1.324    0.163
     162    0.763    0.111
     163    0.569    0.086
     164    0.036    0.022
     165    0.706    0.095
     166    1.059    0.093
     167    0.613    0.099
     168    0.054    0.025
     169    0.862    0.088
     170    0.357    0.092
     171    0.040    0.047
     172    1.050    0.069
     173    1.006    0.124
     174    0.381    0.077
     175    0.000    0.000
     176    0.478    0.080
     177    0.183    0.062
     178    0.485    0.082
     179    1.484    0.152
     180    0.336    0.095
     181    1.536    0.119
     182    1.242    0.075
     183    1.424    0.122
     184    0.808    0.113
     185    0.773    0.115
     186    0.150    0.050
     187    0.539    0.097
     188    0.977    0.144
     189    1.192    0.134
     190    1.304    0.155
     191    0.679    0.116
     192    0.836    0.089
     193    1.164    0.095
     194    1.254    0.110
     195    0.980    0.125
     196    0.410    0.055
     197    0.381    0.067
     198    0.723    0.099
     199    0.436    0.143
     200    0.327    0.077
     201    0.897    0.098
     202    0.818    0.106
     203    0.211    0.061
     204    0.089    0.047
     205    0.743    0.054
     206    0.398    0.062
     207    0.001    0.006
     208    0.314    0.095
     209    0.838    0.066
     210    0.809    0.095
     211    0.001    0.006
     212    0.226    0.053
     213    0.992    0.057
     214    0.321    0.065
     215    0.166    0.057
     216    1.096    0.100
     217    0.512    0.068
     218    0.063    0.029
     219    0.285    0.070
     220    0.697    0.055
     221    0.783    0.096
     222    0.043    0.027
     223    1.077    0.123
     224    0.632    0.089
     225    1.982    0.209
     226    0.978    0.184
     227    0.169    0.066
     228    1.115    0.281
     229    0.217    0.190
     230    1.935    0.187
     231    0.344    0.103
     232    1.291    0.112
     233    1.409    0.083
     234    0.707    0.184
     235    0.991    0.115
     236    1.041    0.104
     237    0.334    0.064
     238    0.261    0.048
     239    1.127    0.120
     240    0.661    0.070
     241    0.073    0.040
     242    0.545    0.081
     243    0.944    0.072
     244    0.102    0.057
     245    0.138    0.051
     246    1.165    0.088
     247    0.197    0.057
     248    0.142    0.061
     249    0.225    0.100
     250    0.607    0.094
     251    0.253    0.055
     252    0.156    0.056
     253    0.828    0.115
     254    0.644    0.071
     255    0.138    0.073
     256    0.016    0.023
     257    0.886    0.102
     258    0.004    0.010
     259    0.129    0.064
     260    0.166    0.063
     261    0.399    0.098
     262    0.232    0.058
     263    0.017    0.028
     264    0.858    0.081
     265    0.191    0.064
     266    0.531    0.077
     267    0.750    0.123
     268    1.334    0.105
     269    1.253    0.103
     270    0.616    0.060
     271    1.848    0.197
     272    1.038    0.156
     273    0.451    0.059
     274    0.428    0.068
     275    1.551    0.101
     276    0.612    0.086
     277    0.354    0.063
     278    0.230    0.075
     279    0.803    0.079
     280    0.019    0.023
     281    0.365    0.141
     282    0.646    0.120
     283    0.951    0.126
     284    0.221    0.061
     285    0.157    0.084
     286    0.660    0.083
     287    0.190    0.044
     288    0.618    0.072
     289    0.003    0.008
     290    0.835    0.118
     291    0.118    0.047
     292    0.179    0.049
     293    0.722    0.113
     294    0.124    0.034
     295    0.009    0.016
     296    0.297    0.160
     297    0.461    0.111
     298    0.169    0.063
     299    0.383    0.093
     300    1.361    0.088
     301    0.409    0.108
     302    0.251    0.082
     303    0.966    0.087
     304    1.529    0.081
      27    0.877    0.121
      28    0.233    0.058
      29    1.942    0.122
      30    2.037    0.257
      31    0.889    0.134
      32    1.220    0.139
      33    0.480    0.100
      34    0.882    0.173
      35    1.285    0.123
      36    1.449    0.187
      37    0.157    0.081
      38    0.599    0.117
      39    1.173    0.105
      40    0.612    0.126
      41    0.178    0.080
      42    0.137    0.048
      43    0.732    0.090
      44    0.312    0.063
      45    0.200    0.063
      46    0.624    0.091
      47    0.990    0.086
      48    0.050    0.051
      49    0.554    0.062
      50    1.152    0.135
      51    0.481    0.093
      52    0.000    0.000
      53    0.621    0.154
      54    0.942    0.119
      55    0.050    0.035
      56    0.000    0.000
      57    0.301    0.063
      58    0.834    0.109
      59    0.000    0.000
      60    0.378    0.066
      61    0.917    0.131
      62    0.142    0.060
      63    0.004    0.013
      64    0.281    0.062
      65    1.635    0.120
      66    1.086    0.099
      67    1.080    0.190
      68    1.525    0.091
      69    1.729    0.121
      70    0.904    0.142
      71    0.736    0.091
      72    0.248    0.089
      73    0.230    0.050
      74    0.371    0.082
      75    0.339    0.070
      76    0.000    0.000
      77    0.150    0.086
      78    0.226    0.053
      79    0.502    0.068
      80    0.173    0.055
      81    0.004    0.010
      82    0.774    0.083
      83    0.137    0.033
      84    0.100    0.036
      85    0.548    0.055
      86    0.857    0.086
      87    0.162    0.066
      88    0.000    0.000
      89    0.735    0.061
      90    0.022    0.025
      91    0.066    0.040
      92    0.413    0.074
      93    0.483    0.098
      94    0.582    0.109
      95    0.131    0.034
      96    0.574    0.087
      97    0.372    0.073
      98    0.163    0.085
      99    1.049    0.061
     100    0.530    0.072
     101    0.265    0.071
     102    0.012    0.019
     103    1.207    0.111
     104    0.626    0.083
     105    0.286    0.054
     106    0.794    0.073
     107    1.730    0.110
     108    0.609    0.114
     109    0.000    0.000
     110    0.505    0.086
     111    0.238    0.064
     112    0.021    0.025
     113    0.243    0.077
     114    0.254    0.047
     115    0.335    0.048
     116    0.611    0.106
     117    0.056    0.039
     118    0.209    0.056
     119    0.062    0.031
     120    0.055    0.044
     121    0.097    0.050
     122    0.119    0.040
     123    0.015    0.020
     124    0.011    0.025
     125    0.571    0.132
     126    0.014    0.016
     127    0.005    0.014
     128    0.003    0.008
     129    0.099    0.039
     130    0.001    0.006
     131    0.000    0.000
     132    0.565    0.088
     133    0.002    0.007
     134    0.260    0.058
     135    0.606    0.085
     136    0.360    0.069
     137    0.159    0.067
     138    0.171    0.088
     139    0.653    0.092
     140    0.850    0.140
     141    0.460    0.120
     142    1.209    0.095
     143    1.381    0.134
     144    0.112    0.098
     145    0.924    0.136
     146    2.057    0.126
     147    0.641    0.067
     148    0.248    0.114
     149    1.050    0.114
     150    0.852    0.085
     151    0.206    0.055
     152    0.000    0.000
     153    0.534    0.072
     154    1.462    0.128
     155    0.547    0.069
     156    0.096    0.053
     157    1.272    0.119
     158    1.031    0.088
     159    0.188    0.052
     160    0.018    0.018
     161    1.357    0.121
     162    0.785    0.091
     163    0.560    0.080
     164    0.035    0.022
     165    0.760    0.080
     166    1.058    0.087
     167    0.529    0.143
     168    0.049    0.022
     169    0.879    0.081
     170    0.289    0.084
     171    0.053    0.034
     172    0.985    0.111
     173    1.010    0.086
     174    0.458    0.092
     175    0.000    0.000
     176    0.555    0.121
     177    0.215    0.073
     178    0.462    0.117
     179    1.546    0.146
     180    0.390    0.124
     181    1.504    0.102
     182    1.329    0.123
     183    1.549    0.152
     184    0.747    0.189
     185    0.680    0.123
     186    0.158    0.045
     187    0.547    0.160
     188    1.060    0.143
     189    1.259    0.100
     190    1.422    0.226
     191    0.688    0.082
     192    0.796    0.092
     193    1.149    0.120
     194    1.254    0.095
     195    1.018    0.119
     196    0.449    0.071
     197    0.322    0.081
     198    0.755    0.120
     199    0.319    0.112
     200    0.394    0.096
     201    0.793    0.116
     202    0.685    0.131
     203    0.162    0.048
     204    0.043    0.041
     205    0.843    0.105
     206    0.381    0.090
     207    0.002    0.007
     208    0.236    0.049
     209    0.806    0.101
     210    0.856    0.088
     211    0.003    0.008
     212    0.244    0.046
     213    1.018    0.082
     214    0.344    0.063
     215    0.170    0.050
     216    1.177    0.103
     217    0.464    0.065
     218    0.053    0.015
     219    0.242    0.080
     220    0.672    0.083
     221    0.865    0.076
     222    0.037    0.033
     223    0.898    0.121
     224    0.589    0.080
     225    1.863    0.117
     226    1.066    0.126
     227    0.158    0.065
     228    1.594    0.137
     229    0.309    0.101
     230    1.919    0.172
     231    0.359    0.100
     232    1.295    0.102
     233    1.446    0.095
     234    0.869    0.123
     235    0.970    0.105
     236    1.081    0.105
     237    0.306    0.063
     238    0.238    0.061
     239    1.157    0.102
     240    0.642    0.095
     241    0.025    0.027
     242    0.578    0.093
     243    0.912    0.102
     244    0.113    0.039
     245    0.133    0.055
     246    1.190    0.078
     247    0.174    0.059
     248    0.133    0.043
     249    0.246    0.101
     250    0.641    0.073
     251    0.271    0.083
     252    0.163    0.041
     253    0.761    0.105
     254    0.663    0.072
     255    0.150    0.059
     256    0.030    0.049
     257    0.805    0.079
     258    0.005    0.011
     259    0.180    0.050
     260    0.130    0.053
     261    0.367    0.078
     262    0.225    0.086
     263    0.011    0.021
     264    0.701    0.093
     265    0.187    0.048
     266    0.521    0.095
     267    0.664    0.124
     268    1.293    0.131
     269    1.222    0.102
     270    0.475    0.101
     271    1.784    0.166
     272    1.073    0.150
     273    0.474    0.059
     274    0.542    0.129
     275    1.542    0.098
     276    0.719    0.105
     277    0.409    0.099
     278    0.208    0.112
     279    0.782    0.110
     280    0.024    0.030
     281    0.589    0.158
     282    0.865    0.123
     283    1.028    0.122
     284    0.197    0.062
     285    0.210    0.080
     286    0.714    0.144
     287    0.177    0.046
     288    0.630    0.092
     289    0.010    0.019
     290    0.930    0.138
     291    0.104    0.026
     292    0.226    0.082
     293    0.822    0.075
     294    0.123    0.054
     295    0.008    0.014
     296    0.250    0.158
     297    0.383    0.078
     298    0.186    0.070
     299    0.342    0.081
     300    1.401    0.137
     301    0.424    0.149
     302    0.247    0.095
     303    0.914    0.102
     304    1.452    0.107
      27    0.902    0.214
      28    0.304    0.070
      29    1.725    0.237
      30    2.232    0.255
      31    1.065    0.334
      32    1.417    0.246
      33    0.823    0.296
      34    0.627    0.203
      35    1.222    0.137
      36    1.427    0.178
      37    0.244    0.088
      38    0.796    0.202
      39    1.182    0.101
      40    0.634    0.165
      41    0.155    0.064
      42    0.168    0.057
      43    0.788    0.108
      44    0.340    0.094
      45    0.221    0.081
      46    0.622    0.099
      47    1.029    0.068
      48    0.023    0.024
      49    0.542    0.079
      50    1.134    0.084
      51    0.414    0.083
      52    0.000    0.000
      53    0.632    0.085
      54    0.979    0.092
      55    0.037    0.033
      56    0.000    0.000
      57    0.239    0.071
      58    0.785    0.106
      59    0.004    0.010
      60    0.355    0.061
      61    0.890    0.079
      62    0.172    0.043
      63    0.007    0.013
      64    0.279    0.057
      65    1.560    0.085
      66    1.130    0.094
      67    0.922    0.088
      68    1.585    0.116
      69    1.746    0.114
      70    0.795    0.091
      71    0.739    0.058
      72    0.248    0.055
      73    0.194    0.053
      74    0.392    0.083
      75    0.350    0.076
      76    0.000    0.000
      77    0.188    0.047
      78    0.253    0.050
      79    0.508    0.097
      80    0.151    0.058
      81    0.018    0.019
      82    0.782    0.073
      83    0.173    0.053
      84    0.075    0.042
      85    0.544    0.065
      86    0.902    0.099
      87    0.191    0.054
      88    0.000    0.000
      89    0.761    0.074
      90    0.022    0.020
      91    0.063    0.052
      92    0.460    0.070
      93    0.459    0.085
      94    0.624    0.096
      95    0.155    0.031
      96    0.586    0.067
      97    0.319    0.067
      98    0.171    0.088
      99    1.065    0.092
     100    0.509    0.059
     101    0.247    0.078
     102    0.011    0.018
     103    1.124    0.120
     104    0.615    0.082
     105    0.299    0.048
     106    0.791    0.082
     107    1.746    0.089
     108    0.590    0.074
     109    0.000    0.000
     110    0.555    0.095
     111    0.246    0.049
     112    0.030    0.022
     113    0.212    0.070
     114    0.263    0.054
     115    0.333    0.064
     116    0.596    0.115
     117    0.068    0.059
     118    0.194    0.055
     119    0.062    0.030
     120    0.076    0.041
     121    0.094    0.047
     122    0.092    0.046
     123    0.015    0.024
     124    0.006    0.012
     125    0.532    0.115
     126    0.020    0.020
     127    0.001    0.006
     128    0.001    0.006
     129    0.097    0.039
     130    0.000    0.000
     131    0.000    0.000
     132    0.544    0.092
     133    0.000    0.000
     134    0.228    0.057
     135    0.612    0.102
     136    0.366    0.070
     137    0.101    0.046
     138    0.090    0.049
     139    0.564    0.105
     140    0.846    0.135
     141    0.387    0.081
     142    1.197    0.077
     143    1.403    0.075
     144    0.166    0.096
     145    0.799    0.185
     146    2.185    0.140
     147    0.616    0.083
     148    0.249    0.089
     149    1.110    0.078
     150    0.908    0.112
     151    0.191    0.037
     152    0.000    0.000
     153    0.526    0.075
     154    1.493    0.118
     155    0.555    0.082
     156    0.121    0.040
     157    1.318    0.092
     158    1.025    0.074
     159    0.192    0.051
     160    0.013    0.019
     161    1.313    0.152
     162    0.637    0.104
     163    0.571    0.058
     164    0.027    0.019
     165    0.676    0.100
     166    1.087    0.098
     167    0.472    0.084
     168    0.063    0.029
     169    0.870    0.109
     170    0.294    0.078
     171    0.053    0.039
     172    1.080    0.118
     173    1.006    0.059
     174    0.515    0.087
     175    0.000    0.000
     176    0.523    0.109
     177    0.271    0.078
     178    0.437    0.060
     179    1.609    0.138
     180    0.464    0.112
     181    1.633    0.088
     182    1.289    0.086
     183    1.377    0.137
     184    0.690    0.132
     185    0.773    0.096
     186    0.160    0.031
     187    0.591    0.124
     188    1.063    0.147
     189    1.258    0.142
     190    1.438    0.143
     191    0.631    0.088
     192    0.824    0.075
     193    1.179    0.125
     194    1.247    0.106
     195    0.978    0.131
     196    0.469    0.080
     197    0.297    0.046
     198    0.706    0.083
     199    0.320    0.084
     200    0.362    0.080
     201    0.841    0.106
     202    0.703    0.081
     203    0.140    0.046
     204    0.035    0.041
     205    0.832    0.112
     206    0.370    0.090
     207    0.011    0.013
     208    0.246    0.053
     209    0.873    0.099
     210    0.871    0.075
     211    0.006    0.012
     212    0.230    0.053
     213    1.029    0.056
     214    0.315    0.059
     215    0.152    0.050
     216    1.076    0.082
     217    0.441    0.075
     218    0.046    0.013
     219    0.269    0.060
     220    0.689    0.059
     221    0.858    0.099
     222    0.041    0.036
     223    1.065    0.168
     224    0.635    0.092
     225    1.835    0.124
     226    1.024    0.113
     227    0.134    0.057
     228    1.501    0.187
     229    0.242    0.058
     230    1.480    0.228
     231    0.313    0.075
     232    1.290    0.132
     233    1.430    0.115
     234    0.852    0.086
     235    1.022    0.215
     236    1.080    0.081
     237    0.301    0.068
     238    0.324    0.097
     239    1.112    0.114
     240    0.635    0.074
     241    0.008    0.018
     242    0.597    0.068
     243    0.931    0.095
     244    0.083    0.053
     245    0.152    0.045
     246    1.144    0.100
     247    0.182    0.051
     248    0.118    0.038
     249    0.245    0.084
     250    0.652    0.065
     251    0.264    0.059
     252    0.110    0.045
     253    0.686    0.086
     254    0.672    0.089
     255    0.199    0.082
     256    0.071    0.054
     257    0.755    0.092
     258    0.006    0.012
     259    0.190    0.062
     260    0.122    0.055
     261    0.398    0.081
     262    0.239    0.068
     263    0.011    0.022
     264    0.702    0.123
     265    0.162    0.061
     266    0.501    0.115
     267    0.606    0.096
     268    1.432    0.084
     269    1.230    0.129
     270    0.441    0.059
     271    1.882    0.098
     272    1.022    0.110
     273    0.465    0.075
     274    0.528    0.103
     275    1.559    0.076
     276    0.789    0.140
     277    0.338    0.056
     278    0.331    0.091
     279    0.843    0.077
     280    0.040    0.036
     281    0.673    0.218
     282    0.982    0.261
     283    0.992    0.086
     284    0.171    0.058
     285    0.275    0.094
     286    0.722    0.076
     287    0.142    0.051
     288    0.655    0.083
     289    0.020    0.027
     290    0.989    0.139
     291    0.144    0.054
     292    0.180    0.063
     293    0.823    0.129
     294    0.090    0.036
     295    0.004    0.011
     296    0.297    0.104
     297    0.346    0.086
     298    0.195    0.048
     299    0.473    0.089
     300    1.429    0.100
     301    0.365    0.121
     302    0.221    0.059
     303    0.958    0.084
     304    1.436    0.148
      27    1.279    0.311
      28    0.337    0.046
      29    1.338    0.173
      30    2.426    0.135
      31    1.402    0.234
      32    1.704    0.153
      33    1.044    0.172
      34    0.247    0.134
      35    1.110    0.120
      36    1.481    0.157
      37    0.236    0.097
      38    0.929    0.090
      39    1.202    0.102
      40    0.680    0.102
      41    0.151    0.050
      42    0.150    0.054
      43    0.741    0.092
      44    0.359    0.084
      45    0.251    0.063
      46    0.649    0.066
      47    0.986    0.100
      48    0.038    0.028
      49    0.577    0.066
      50    1.156    0.098
      51    0.398    0.059
      52    0.000    0.000
      53    0.678    0.091
      54    0.915    0.095
      55    0.020    0.026
      56    0.002    0.007
      57    0.194    0.064
      58    0.760    0.079
      59    0.014    0.016
      60    0.335    0.059
      61    0.893    0.092
      62    0.167    0.045
      63    0.009    0.016
      64    0.326    0.069
      65    1.564    0.095
      66    1.147    0.100
      67    1.005    0.166
      68    1.524    0.111
      69    1.662    0.183
      70    0.772    0.099
      71    0.714    0.100
      72    0.233    0.082
      73    0.177    0.056
      74    0.439    0.076
      75    0.298    0.068
      76    0.000    0.000
      77    0.180    0.058
      78    0.221    0.051
      79    0.431    0.075
      80    0.114    0.029
      81    0.041    0.031
      82    0.789    0.073
      83    0.145    0.039
      84    0.049    0.037
      85    0.552    0.062
      86    0.842    0.115
      87    0.196    0.068
      88    0.000    0.000
      89    0.738    0.098
      90    0.016    0.024
      91    0.075    0.060
      92    0.402    0.064
      93    0.442    0.096
      94    0.664    0.122
      95    0.148    0.051
      96    0.603    0.105
      97    0.340    0.074
      98    0.167    0.085
      99    1.033    0.095
     100    0.493    0.065
     101    0.483    0.138
     102    0.003    0.008
     103    1.326    0.165
     104    0.552    0.096
     105    0.321    0.049
     106    0.792    0.087
     107    1.751    0.123
     108    0.540    0.123
     109    0.000    0.000
     110    0.605    0.086
     111    0.279    0.062
     112    0.032    0.022
     113    0.203    0.099
     114    0.292    0.058
     115    0.315    0.068
     116    0.620    0.135
     117    0.054    0.034
     118    0.200    0.049
     119    0.080    0.049
     120    0.082    0.055
     121    0.078    0.043
     122    0.098    0.038
     123    0.014    0.022
     124    0.003    0.008
     125    0.537    0.089
     126    0.025    0.018
     127    0.000    0.000
     128    0.000    0.000
     129    0.122    0.047
     130    0.000    0.000
     131    0.000    0.000
     132    0.530    0.095
     133    0.000    0.000
     134    0.220    0.063
     135    0.608    0.091
     136    0.354    0.069
     137    0.131    0.054
     138    0.124    0.099
     139    0.599    0.097
     140    0.842    0.110
     141    0.475    0.067
     142    1.107    0.085
     143    1.411    0.114
     144    0.139    0.081
     145    0.824    0.185
     146    2.125    0.156
     147    0.648    0.086
     148    0.234    0.082
     149    1.083    0.116
     150    0.873    0.077
     151    0.217    0.074
     152    0.003    0.009
     153    0.589    0.087
     154    1.487    0.103
     155    0.555    0.084
     156    0.101    0.042
     157    1.348    0.085
     158    0.995    0.080
     159    0.194    0.051
     160    0.014    0.022
     161    1.329    0.110
     162    0.638    0.087
     163    0.564    0.064
     164    0.029    0.028
     165    0.677    0.096
     166    1.066    0.088
     167    0.536    0.107
     168    0.054    0.025
     169    0.901    0.104
     170    0.301    0.075
     171    0.066    0.044
     172    1.106    0.128
     173    1.030    0.094
     174    0.444    0.116
     175    0.000    0.000
     176    0.503    0.089
     177    0.246    0.091
     178    0.418    0.143
     179    1.569    0.125
     180    0.405    0.093
     181    1.594    0.081
     182    1.422    0.158
     183    0.945    0.153
     184    0.817    0.135
     185    0.724    0.084
     186    0.137    0.040
     187    0.668    0.079
     188    1.084    0.141
     189    1.280    0.131
     190    1.446    0.165
     191    0.627    0.106
     192    0.841    0.097
     193    1.167    0.097
     194    1.251    0.100
     195    1.009    0.150
     196    0.484    0.097
     197    0.365    0.080
     198    0.754    0.108
     199    0.360    0.128
     200    0.348    0.076
     201    1.025    0.144
     202    0.718    0.098
     203    0.154    0.069
     204    0.121    0.051
     205    0.829    0.097
     206    0.317    0.095
     207    0.003    0.014
     208    0.326    0.094
     209    0.897    0.068
     210    0.829    0.091
     211    0.001    0.006
     212    0.235    0.051
     213    1.013    0.074
     214    0.298    0.050
     215    0.215    0.074
     216    1.160    0.131
     217    0.463    0.085
     218    0.044    0.010
     219    0.298    0.059
     220    0.714    0.074
     221    0.807    0.074
     222    0.024    0.025
     223    0.912    0.135
     224    0.496    0.080
     225    1.839    0.149
     226    1.134    0.199
     227    0.116    0.078
     228    1.208    0.224
     229    0.249    0.075
     230    1.605    0.279
     231    0.364    0.059
     232    1.264    0.135
     233    1.346    0.169
     234    0.929    0.102
     235    1.281    0.213
     236    1.058    0.119
     237    0.304    0.077
     238    0.318    0.066
     239    1.147    0.151
     240    0.569    0.065
     241    0.013    0.021
     242    0.578    0.060
     243    0.915    0.077
     244    0.066    0.047
     245    0.121    0.036
     246    1.124    0.108
     247    0.169    0.043
     248    0.109    0.039
     249    0.227    0.071
     250    0.643    0.083
     251    0.206    0.073
     252    0.128    0.050
     253    0.681    0.073
     254    0.711    0.066
     255    0.205    0.103
     256    0.029    0.032
     257    0.834    0.090
     258    0.004    0.010
     259    0.188    0.062
     260    0.144    0.050
     261    0.370    0.072
     262    0.347    0.137
     263    0.027    0.043
     264    0.803    0.107
     265    0.213    0.069
     266    0.584    0.128
     267    0.759    0.142
     268    1.420    0.097
     269    1.217    0.100
     270    0.517    0.093
     271    1.870    0.149
     272    1.049    0.109
     273    0.461    0.084
     274    0.444    0.066
     275    1.438    0.079
     276    0.678    0.096
     277    0.394    0.066
     278    0.333    0.129
     279    0.808    0.097
     280    0.037    0.035
     281    0.817    0.188
     282    1.030    0.325
     283    1.003    0.102
     284    0.202    0.048
     285    0.193    0.081
     286    0.678    0.093
     287    0.143    0.041
     288    0.675    0.072
     289    0.020    0.016
     290    1.032    0.129
     291    0.170    0.053
     292    0.184    0.082
     293    0.884    0.145
     294    0.071    0.037
     295    0.000    0.000
     296    0.320    0.067
     297    0.409    0.125
     298    0.164    0.066
     299    0.433    0.106
     300    1.426    0.087
     301    0.395    0.080
     302    0.279    0.067
     303    0.960    0.081
     304    1.508    0.141
      27    1.048    0.130
      28    0.344    0.063
      29    1.259    0.104
      30    2.367    0.158
      31    1.237    0.195
      32    1.678    0.111
      33    1.024    0.159
      34    0.179    0.054
      35    1.129    0.102
      36    1.377    0.133
      37    0.184    0.103
      38    0.997    0.135
      39    1.277    0.076
      40    0.627    0.135
      41    0.161    0.062
      42    0.176    0.048
      43    0.749    0.061
      44    0.365    0.090
      45    0.227    0.079
      46    0.659    0.080
      47    0.981    0.106
      48    0.036    0.036
      49    0.593    0.076
      50    1.128    0.116
      51    0.437    0.043
      52    0.000    0.000
      53    0.716    0.096
      54    0.978    0.087
      55    0.053    0.033
      56    0.000    0.000
      57    0.195    0.056
      58    0.722    0.127
      59    0.018    0.021
      60    0.350    0.060
      61    0.969    0.099
      62    0.161    0.064
      63    0.014    0.020
      64    0.311    0.076
      65    1.750    0.247
      66    1.081    0.107
      67    1.100    0.199
      68    1.804    0.342
      69    1.701    0.139
      70    0.884    0.107
      71    0.683    0.092
      72    0.212    0.078
      73    0.340    0.178
      74    0.354    0.131
      75    0.387    0.128
      76    0.002    0.008
      77    0.226    0.073
      78    0.257    0.056
      79    0.419    0.075
      80    0.119    0.053
      81    0.050    0.034
      82    0.765    0.087
      83    0.107    0.032
      84    0.037    0.021
      85    0.530    0.057
      86    0.766    0.083
      87    0.190    0.074
      88    0.000    0.000
      89    0.713    0.093
      90    0.018    0.023
      91    0.084    0.046
      92    0.403    0.073
      93    0.470    0.091
      94    0.687    0.103
      95    0.149    0.052
      96    0.660    0.083
      97    0.368    0.092
      98    0.196    0.105
      99    1.106    0.083
     100    0.469    0.085
     101    0.493    0.089
     102    0.014    0.017
     103    1.350    0.138
     104    0.554    0.079
     105    0.351    0.074
     106    0.794    0.075
     107    1.827    0.108
     108    0.540    0.075
     109    0.000    0.000
     110    0.615    0.084
     111    0.319    0.047
     112    0.019    0.020
     113    0.224    0.086
     114    0.314    0.053
     115    0.303    0.053
     116    0.583    0.112
     117    0.053    0.032
     118    0.263    0.074
     119    0.034    0.048
     120    0.088    0.055
     121    0.132    0.082
     122    0.121    0.048
     123    0.001    0.006
     124    0.000    0.000
     125    0.503    0.069
     126    0.026    0.017
     127    0.001    0.006
     128    0.001    0.006
     129    0.082    0.034
     130    0.011    0.023
     131    0.003    0.008
     132    0.565    0.083
     133    0.005    0.022
     134    0.287    0.082
     135    0.542    0.117
     136    0.345    0.069
     137    0.100    0.047
     138    0.214    0.101
     139    0.625    0.089
     140    0.895    0.111
     141    0.439    0.073
     142    1.165    0.148
     143    1.454    0.119
     144    0.097    0.068
     145    0.884    0.148
     146    2.043    0.239
     147    0.632    0.084
     148    0.241    0.078
     149    1.035    0.159
     150    0.924    0.070
     151    0.199    0.080
     152    0.006    0.013
     153    0.587    0.112
     154    1.504    0.121
     155    0.434    0.074
     156    0.100    0.052
     157    1.349    0.160
     158    1.032    0.109
     159    0.214    0.040
     160    0.027    0.031
     161    1.399    0.137
     162    0.683    0.095
     163    0.563    0.053
     164    0.028    0.026
     165    0.688    0.103
     166    1.133    0.090
     167    0.459    0.066
     168    0.048    0.028
     169    0.753    0.103
     170    0.276    0.086
     171    0.085    0.054
     172    1.147    0.150
     173    1.067    0.092
     174    0.302    0.060
     175    0.000    0.000
     176    0.460    0.087
     177    0.281    0.079
     178    0.356    0.090
     179    1.655    0.130
     180    0.481    0.104
     181    1.595    0.108
     182    1.447    0.091
     183    0.932    0.203
     184    0.958    0.110
     185    0.797    0.109
     186    0.152    0.052
     187    0.658    0.074
     188    1.066    0.142
     189    1.387    0.154
     190    1.287    0.115
     191    0.708    0.120
     192    0.838    0.081
     193    1.109    0.078
     194    1.246    0.119
     195    1.050    0.144
     196    0.454    0.106
     197    0.440    0.093
     198    0.835    0.107
     199    0.454    0.132
     200    0.374    0.101
     201    1.127    0.124
     202    0.692    0.111
     203    0.158    0.078
     204    0.115    0.041
     205    0.850    0.092
     206    0.310    0.104
     207    0.003    0.008
     208    0.323    0.064
     209    0.934    0.069
     210    0.802    0.099
     211    0.001    0.006
     212    0.272    0.061
     213    1.024    0.070
     214    0.294    0.071
     215    0.190    0.071
     216    1.184    0.110
     217    0.437    0.060
     218    0.059    0.033
     219    0.381    0.100
     220    0.759    0.076
     221    0.866    0.095
     222    0.040    0.034
     223    0.940    0.118
     224    0.557    0.092
     225    1.858    0.123
     226    1.549    0.112
     227    0.222    0.077
     228    1.311    0.170
     229    0.251    0.086
     230    1.755    0.164
     231    0.376    0.084
     232    1.153    0.109
     233    1.263    0.115
     234    0.841    0.208
     235    1.363    0.088
     236    1.076    0.111
     237    0.296    0.046
     238    0.401    0.085
     239    1.329    0.106
     240    0.555    0.102
     241    0.050    0.039
     242    0.595    0.062
     243    0.912    0.092
     244    0.078    0.047
     245    0.138    0.045
     246    1.118    0.092
     247    0.159    0.046
     248    0.108    0.044
     249    0.274    0.095
     250    0.612    0.070
     251    0.213    0.072
     252    0.103    0.052
     253    0.696    0.087
     254    0.645    0.052
     255    0.252    0.084
     256    0.031    0.031
     257    0.847    0.076
     258    0.005    0.011
     259    0.208    0.061
     260    0.177    0.059
     261    0.434    0.074
     262    0.361    0.114
     263    0.015    0.027
     264    0.749    0.105
     265    0.189    0.058
     266    0.742    0.090
     267    0.444    0.083
     268    1.251    0.129
     269    1.101    0.143
     270    0.417    0.067
     271    1.809    0.142
     272    1.072    0.121
     273    0.478    0.070
     274    0.442    0.070
     275    1.369    0.110
     276    0.798    0.104
     277    0.429    0.076
     278    0.343    0.064
     279    0.909    0.068
     280    0.087    0.062
     281    0.730    0.090
     282    0.726    0.165
     283    1.039    0.121
     284    0.128    0.049
     285    0.197    0.084
     286    0.657    0.079
     287    0.110    0.047
     288    0.708    0.071
     289    0.028    0.029
     290    0.940    0.138
     291    0.163    0.062
     292    0.064    0.037
     293    0.839    0.100
     294    0.046    0.026
     295    0.005    0.012
     296    0.472    0.052
     297    0.487    0.098
     298    0.158    0.055
     299    0.451    0.105
     300    1.439    0.104
     301    0.422    0.095
     302    0.323    0.106
     303    0.911    0.108
     304    1.594    0.111
      27    1.021    0.244
      28    0.331    0.072
      29    1.466    0.278
      30    2.080    0.239
      31    0.907    0.322
      32    1.738    0.131
      33    1.035    0.154
      34    0.285    0.108
      35    1.155    0.111
      36    1.442    0.142
      37    0.189    0.077
      38    0.984    0.096
      39    1.210    0.101
      40    0.542    0.102
      41    0.127    0.059
      42    0.139    0.056
      43    0.749    0.102
      44    0.375    0.079
      45    0.162    0.071
      46    0.644    0.076
      47    1.003    0.083
      48    0.035    0.035
      49    0.608    0.085
      50    1.151    0.103
      51    0.426    0.058
      52    0.000    0.000
      53    0.773    0.101
      54    0.946    0.092
      55    0.066    0.034
      56    0.000    0.000
      57    0.160    0.062
      58    0.829    0.093
      59    0.004    0.010
      60    0.307    0.055
      61    0.918    0.071
      62    0.150    0.069
      63    0.016    0.020
      64    0.333    0.093
      65    1.781    0.200
      66    1.017    0.123
      67    1.019    0.170
      68    1.891    0.273
      69    1.644    0.189
      70    1.143    0.234
      71    0.639    0.091
      72    0.412    0.131
      73    0.600    0.148
      74    0.290    0.085
      75    0.739    0.116
      76    0.017    0.025
      77    0.321    0.070
      78    0.209    0.082
      79    0.559    0.093
      80    0.097    0.049
      81    0.053    0.031
      82    0.655    0.094
      83    0.077    0.035
      84    0.043    0.022
      85    0.512    0.094
      86    0.688    0.109
      87    0.261    0.068
      88    0.003    0.008
      89    0.844    0.142
      90    0.029    0.028
      91    0.053    0.040
      92    0.397    0.075
      93    0.418    0.071
      94    0.580    0.104
      95    0.158    0.042
      96    0.605    0.063
      97    0.334    0.086
      98    0.143    0.063
      99    1.100    0.073
     100    0.486    0.064
     101    0.394    0.106
     102    0.005    0.011
     103    1.275    0.134
     104    0.582    0.101
     105    0.342    0.053
     106    0.787    0.068
     107    1.795    0.097
     108    0.539    0.092
     109    0.000    0.000
     110    0.610    0.073
     111    0.335    0.044
     112    0.034    0.018
     113    0.232    0.065
     114    0.301    0.071
     115    0.437    0.120
     116    0.688    0.127
     117    0.020    0.023
     118    0.239    0.095
     119    0.109    0.056
     120    0.191    0.078
     121    0.137    0.069
     122    0.159    0.048
     123    0.023    0.028
     124    0.003    0.008
     125    0.553    0.098
     126    0.027    0.022
     127    0.000    0.000
     128    0.000    0.000
     129    0.078    0.046
     130    0.053    0.041
     131    0.000    0.000
     132    0.519    0.080
     133    0.032    0.035
     134    0.289    0.079
     135    0.593    0.092
     136    0.334    0.086
     137    0.145    0.056
     138    0.208    0.094
     139    0.625    0.088
     140    0.913    0.091
     141    0.474    0.091
     142    1.085    0.110
     143    1.484    0.099
     144    0.079    0.064
     145    0.946    0.093
     146    2.137    0.166
     147    0.681    0.092
     148    0.335    0.085
     149    1.051    0.097
     150    0.978    0.091
     151    0.216    0.064
     152    0.051    0.064
     153    0.654    0.118
     154    1.423    0.091
     155    0.509    0.063
     156    0.129    0.051
     157    1.373    0.119
     158    1.010    0.097
     159    0.180    0.052
     160    0.041    0.026
     161    1.426    0.139
     162    0.703    0.083
     163    0.559    0.058
     164    0.020    0.025
     165    0.617    0.073
     166    1.171    0.070
     167    0.407    0.097
     168    0.049    0.046
     169    0.846    0.100
     170    0.309    0.087
     171    0.107    0.099
     172    1.050    0.136
     173    1.151    0.093
     174    0.289    0.073
     175    0.000    0.000
     176    0.490    0.069
     177    0.276    0.063
     178    0.355    0.085
     179    1.655    0.115
     180    0.412    0.055
     181    1.643    0.101
     182    1.347    0.153
     183    1.003    0.097
     184    0.975    0.153
     185    0.721    0.092
     186    0.147    0.043
     187    0.668    0.076
     188    1.038    0.133
     189    1.307    0.109
     190    1.387    0.160
     191    0.506    0.128
     192    0.829    0.091
     193    1.096    0.126
     194    1.340    0.127
     195    1.088    0.131
     196    0.467    0.137
     197    0.431    0.091
     198    0.833    0.128
     199    0.425    0.132
     200    0.393    0.100
     201    1.104    0.090
     202    0.634    0.149
     203    0.187    0.058
     204    0.111    0.062
     205    0.841    0.095
     206    0.384    0.106
     207    0.000    0.000
     208    0.367    0.064
     209    0.905    0.100
     210    0.801    0.086
     211    0.001    0.006
     212    0.249    0.068
     213    0.984    0.076
     214    0.276    0.040
     215    0.187    0.044
     216    1.153    0.103
     217    0.443    0.062
     218    0.047    0.020
     219    0.299    0.060
     220    0.727    0.061
     221    0.868    0.073
     222    0.042    0.029
     223    0.992    0.129
     224    0.710    0.085
     225    1.810    0.104
     226    1.447    0.138
     227    0.208    0.094
     228    1.448    0.142
     229    0.348    0.132
     230    1.628    0.217
     231    0.302    0.085
     232    1.192    0.204
     233    1.331    0.144
     234    0.928    0.229
     235    1.295    0.164
     236    1.190    0.116
     237    0.269    0.076
     238    0.398    0.086
     239    1.294    0.109
     240    0.540    0.088
     241    0.071    0.028
     242    0.576    0.066
     243    0.946    0.080
     244    0.059    0.041
     245    0.109    0.050
     246    1.068    0.112
     247    0.176    0.059
     248    0.119    0.047
     249    0.222    0.062
     250    0.606    0.065
     251    0.222    0.068
     252    0.206    0.085
     253    0.627    0.094
     254    0.645    0.073
     255    0.376    0.066
     256    0.047    0.026
     257    0.857    0.083
     258    0.004    0.010
     259    0.247    0.083
     260    0.147    0.057
     261    0.401    0.057
     262    0.357    0.092
     263    0.019    0.041
     264    0.792    0.102
     265    0.208    0.059
     266    0.721    0.119
     267    0.562    0.120
     268    1.247    0.117
     269    1.155    0.094
     270    0.357    0.072
     271    1.765    0.132
     272    1.120    0.133
     273    0.467    0.074
     274    0.489    0.077
     275    1.469    0.125
     276    0.678    0.099
     277    0.384    0.083
     278    0.357    0.111
     279    0.798    0.083
     280    0.023    0.026
     281    0.700    0.157
     282    0.919    0.147
     283    0.978    0.090
     284    0.180    0.049
     285    0.236    0.090
     286    0.669    0.090
     287    0.143    0.051
     288    0.688    0.085
     289    0.008    0.014
     290    0.905    0.128
     291    0.206    0.060
     292    0.167    0.061
     293    0.927    0.122
     294    0.041    0.035
     295    0.008    0.015
     296    0.438    0.080
     297    0.449    0.115
     298    0.113    0.054
     299    0.414    0.096
     300    1.440    0.144
     301    0.408    0.098
     302    0.283    0.087
     303    0.929    0.073
     304    1.530    0.175
      27    0.891    0.245
      28    0.318    0.080
      29    1.602    0.282
      30    2.092    0.253
      31    0.846    0.212
      32    1.784    0.117
      33    1.111    0.088
      34    0.352    0.091
      35    1.197    0.079
      36    1.393    0.132
      37    0.228    0.165
      38    1.063    0.089
      39    1.235    0.116
      40    0.480    0.101
      41    0.176    0.064
      42    0.162    0.052
      43    0.796    0.071
      44    0.392    0.073
      45    0.216    0.083
      46    0.545    0.060
      47    1.113    0.080
      48    0.048    0.047
      49    0.578    0.084
      50    0.983    0.079
      51    0.478    0.063
      52    0.000    0.000
      53    0.724    0.134
      54    0.863    0.101
      55    0.041    0.038
      56    0.000    0.000
      57    0.227    0.056
      58    0.842    0.125
      59    0.005    0.014
      60    0.307    0.044
      61    0.886    0.071
      62    0.203    0.104
      63    0.034    0.034
      64    0.448    0.061
      65    1.853    0.148
      66    1.117    0.110
      67    0.857    0.161
      68    1.858    0.152
      69    1.677    0.106
      70    1.371    0.155
      71    0.627    0.066
      72    0.455    0.068
      73    0.544    0.115
      74    0.162    0.078
      75    0.660    0.106
      76    0.013    0.023
      77    0.312    0.075
      78    0.195    0.053
      79    0.562    0.105
      80    0.077    0.043
      81    0.047    0.034
      82    0.631    0.053
      83    0.089    0.039
      84    0.057    0.034
      85    0.543    0.046
      86    0.718    0.093
      87    0.226    0.071
      88    0.001    0.006
      89    0.818    0.110
      90    0.045    0.044
      91    0.070    0.058
      92    0.500    0.070
      93    0.454    0.077
      94    0.631    0.106
      95    0.156    0.045
      96    0.640    0.071
      97    0.333    0.080
      98    0.112    0.048
      99    1.042    0.109
     100    0.471    0.076
     101    0.382    0.092
     102    0.011    0.017
     103    1.235    0.133
     104    0.567    0.088
     105    0.329    0.047
     106    0.798    0.081
     107    1.779    0.095
     108    0.503    0.096
     109    0.000    0.000
     110    0.554    0.077
     111    0.315    0.061
     112    0.038    0.026
     113    0.248    0.061
     114    0.257    0.068
     115    0.418    0.065
     116    0.735    0.114
     117    0.052    0.036
     118    0.188    0.062
     119    0.129    0.040
     120    0.213    0.086
     121    0.102    0.045
     122    0.130    0.028
     123    0.050    0.035
     124    0.001    0.006
     125    0.533    0.083
     126    0.064    0.044
     127    0.003    0.008
     128    0.000    0.000
     129    0.082    0.036
     130    0.054    0.042
     131    0.000    0.000
     132    0.526    0.088
     133    0.038    0.032
     134    0.298    0.071
     135    0.608    0.080
     136    0.334    0.068
     137    0.161    0.066
     138    0.175    0.099
     139    0.637    0.075
     140    0.795    0.117
     141    0.473    0.079
     142    1.115    0.149
     143    1.432    0.114
     144    0.152    0.102
     145    0.919    0.120
     146    1.893    0.302
     147    0.583    0.104
     148    0.364    0.080
     149    1.100    0.124
     150    0.723    0.176
     151    0.169    0.046
     152    0.038    0.040
     153    0.707    0.106
     154    1.423    0.122
     155    0.454    0.096
     156    0.150    0.064
     157    1.395    0.146
     158    1.077    0.083
     159    0.204    0.063
     160    0.023    0.020
     161    1.420    0.140
     162    0.769    0.099
     163    0.551    0.062
     164    0.020    0.022
     165    0.660    0.105
     166    1.104    0.098
     167    0.408    0.097
     168    0.043    0.032
     169    0.852    0.084
     170    0.339    0.087
     171    0.081    0.051
     172    1.061    0.103
     173    1.087    0.124
     174    0.355    0.126
     175    0.000    0.000
     176    0.462    0.078
     177    0.260    0.072
     178    0.403    0.104
     179    1.613    0.124
     180    0.435    0.055
     181    1.650    0.059
     182    1.332    0.102
     183    1.000    0.149
     184    1.051    0.145
     185    0.725    0.079
     186    0.151    0.066
     187    0.657    0.100
     188    1.115    0.104
     189    1.364    0.118
     190    1.304    0.099
     191    0.469    0.097
     192    0.828    0.072
     193    1.052    0.063
     194    1.382    0.107
     195    0.994    0.152
     196    0.388    0.095
     197    0.462    0.077
     198    0.775    0.115
     199    0.472    0.153
     200    0.337    0.090
     201    1.101    0.111
     202    0.675    0.114
     203    0.165    0.068
     204    0.129    0.063
     205    0.869    0.083
     206    0.371    0.056
     207    0.003    0.008
     208    0.424    0.093
     209    0.868    0.078
     210    0.792    0.063
     211    0.001    0.006
     212    0.253    0.063
     213    0.990    0.079
     214    0.265    0.051
     215    0.208    0.061
     216    1.143    0.101
     217    0.431    0.070
     218    0.051    0.017
     219    0.291    0.057
     220    0.726    0.086
     221    0.909    0.076
     222    0.054    0.027
     223    0.909    0.119
     224    0.648    0.081
     225    1.886    0.113
     226    1.389    0.115
     227    0.155    0.073
     228    1.436    0.152
     229    0.292    0.102
     230    1.508    0.246
     231    0.296    0.086
     232    1.164    0.160
     233    1.287    0.117
     234    0.905    0.185
     235    1.307    0.128
     236    1.144    0.120
     237    0.246    0.061
     238    0.341    0.070
     239    1.163    0.125
     240    0.480    0.086
     241    0.066    0.037
     242    0.595    0.069
     243    0.928    0.085
     244    0.066    0.030
     245    0.118    0.045
     246    1.097    0.110
     247    0.172    0.057
     248    0.121    0.061
     249    0.206    0.060
     250    0.595    0.073
     251    0.216    0.064
     252    0.172    0.074
     253    0.637    0.072
     254    0.709    0.053
     255    0.317    0.095
     256    0.041    0.037
     257    0.776    0.095
     258    0.003    0.008
     259    0.234    0.074
     260    0.140    0.053
     261    0.406    0.061
     262    0.297    0.137
     263    0.022    0.028
     264    0.811    0.085
     265    0.145    0.049
     266    0.656    0.106
     267    0.555    0.089
     268    1.244    0.114
     269    1.129    0.081
     270    0.486    0.095
     271    1.823    0.121
     272    1.034    0.107
     273    0.500    0.047
     274    0.498    0.083
     275    1.483    0.122
     276    0.810    0.095
     277    0.353    0.076
     278    0.456    0.157
     279    0.818    0.098
     280    0.029    0.024
     281    0.684    0.129
     282    0.861    0.129
     283    0.957    0.123
     284    0.204    0.059
     285    0.247    0.115
     286    0.658    0.094
     287    0.125    0.041
     288    0.732    0.081
     289    0.018    0.024
     290    0.899    0.132
     291    0.167    0.043
     292    0.214    0.080
     293    0.958    0.122
     294    0.038    0.035
     295    0.000    0.000
     296    0.268    0.114
     297    0.405    0.106
     298    0.147    0.041
     299    0.315    0.077
     300    1.413    0.115
     301    0.414    0.085
     302    0.287    0.091
     303    0.928    0.063
     304    1.567    0.133
      27    0.616    0.143
      28    0.254    0.061
      29    1.773    0.124
      30    1.742    0.135
      31    1.004    0.132
      32    1.785    0.156
      33    1.132    0.136
      34    0.426    0.096
      35    1.249    0.137
      36    1.381    0.146
      37    0.394    0.073
      38    1.054    0.126
      39    1.236    0.101
      40    0.453    0.105
      41    0.271    0.075
      42    0.150    0.050
      43    0.795    0.078
      44    0.444    0.076
      45    0.244    0.088
      46    0.586    0.099
      47    1.037    0.081
      48    0.072    0.057
      49    0.607    0.083
      50    1.024    0.109
      51    0.393    0.059
      52    0.000    0.000
      53    0.724    0.081
      54    0.964    0.069
      55    0.045    0.041
      56    0.000    0.000
      57    0.207    0.051
      58    0.860    0.139
      59    0.007    0.015
      60    0.321    0.047
      61    0.865    0.099
      62    0.179    0.050
      63    0.034    0.029
      64    0.326    0.092
      65    1.817    0.147
      66    1.208    0.112
      67    1.026    0.145
      68    2.035    0.188
      69    1.505    0.121
      70    1.409    0.176
      71    0.580    0.076
      72    0.344    0.116
      73    0.604    0.134
      74    0.338    0.065
      75    0.487    0.110
      76    0.009    0.019
      77    0.256    0.079
      78    0.280    0.079
      79    0.382    0.126
      80    0.096    0.048
      81    0.024    0.035
      82    0.593    0.102
      83    0.066    0.029
      84    0.078    0.029
      85    0.517    0.063
      86    0.716    0.102
      87    0.161    0.073
      88    0.001    0.006
      89    0.817    0.087
      90    0.037    0.029
      91    0.091    0.040
      92    0.458    0.064
      93    0.495    0.080
      94    0.572    0.124
      95    0.173    0.044
      96    0.639    0.073
      97    0.289    0.079
      98    0.097    0.058
      99    1.144    0.083
     100    0.494    0.065
     101    0.316    0.082
     102    0.028    0.030
     103    1.300    0.147
     104    0.564    0.088
     105    0.328    0.046
     106    0.814    0.086
     107    1.806    0.118
     108    0.559    0.082
     109    0.000    0.000
     110    0.551    0.093
     111    0.296    0.039
     112    0.035    0.030
     113    0.260    0.062
     114    0.240    0.050
     115    0.465    0.065
     116    0.598    0.092
     117    0.034    0.028
     118    0.091    0.054
     119    0.092    0.036
     120    0.101    0.048
     121    0.107    0.054
     122    0.123    0.049
     123    0.039    0.024
     124    0.000    0.000
     125    0.531    0.123
     126    0.014    0.020
     127    0.000    0.000
     128    0.000    0.000
     129    0.096    0.059
     130    0.073    0.050
     131    0.005    0.011
     132    0.478    0.075
     133    0.048    0.047
     134    0.410    0.140
     135    0.652    0.091
     136    0.256    0.049
     137    0.162    0.082
     138    0.492    0.275
     139    0.744    0.119
     140    0.873    0.162
     141    0.447    0.093
     142    1.037    0.215
     143    1.499    0.119
     144    0.314    0.177
     145    0.922    0.139
     146    1.578    0.166
     147    0.514    0.102
     148    0.376    0.075
     149    0.998    0.136
     150    0.649    0.112
     151    0.188    0.055
     152    0.008    0.018
     153    0.555    0.196
     154    1.433    0.127
     155    0.373    0.075
     156    0.063    0.041
     157    1.215    0.264
     158    1.027    0.101
     159    0.221    0.109
     160    0.024    0.026
     161    1.254    0.144
     162    0.854    0.156
     163    0.571    0.090
     164    0.029    0.031
     165    0.590    0.072
     166    1.279    0.163
     167    0.421    0.112
     168    0.030    0.025
     169    0.813    0.092
     170    0.321    0.090
     171    0.031    0.035
     172    1.070    0.077
     173    0.980    0.090
     174    0.441    0.090
     175    0.000    0.000
     176    0.446    0.071
     177    0.313    0.058
     178    0.388    0.101
     179    1.469    0.135
     180    0.430    0.079
     181    1.581    0.104
     182    1.286    0.115
     183    1.055    0.145
     184    1.088    0.208
     185    0.693    0.102
     186    0.150    0.061
     187    0.635    0.076
     188    0.979    0.101
     189    1.288    0.087
     190    1.329    0.153
     191    0.494    0.086
     192    0.829    0.084
     193    1.052    0.083
     194    1.396    0.121
     195    0.699    0.118
     196    0.430    0.098
     197    0.540    0.154
     198    0.725    0.111
     199    0.434    0.165
     200    0.337    0.143
     201    1.072    0.106
     202    0.519    0.094
     203    0.189    0.067
     204    0.084    0.046
     205    0.706    0.099
     206    0.267    0.083
     207    0.000    0.000
     208    0.267    0.076
     209    0.792    0.081
     210    0.754    0.100
     211    0.001    0.006
     212    0.263    0.073
     213    1.021    0.077
     214    0.284    0.067
     215    0.146    0.048
     216    1.162    0.104
     217    0.434    0.062
     218    0.056    0.021
     219    0.417    0.137
     220    0.702    0.069
     221    0.806    0.142
     222    0.068    0.049
     223    1.026    0.184
     224    0.584    0.102
     225    1.951    0.154
     226    1.371    0.151
     227    0.377    0.204
     228    1.604    0.205
     229    0.549    0.232
     230    1.647    0.271
     231    0.205    0.043
     232    1.393    0.116
     233    1.507    0.116
     234    0.874    0.317
     235    1.117    0.146
     236    1.308    0.120
     237    0.290    0.056
     238    0.444    0.119
     239    1.243    0.135
     240    0.547    0.133
     241    0.084    0.034
     242    0.589    0.063
     243    0.957    0.110
     244    0.082    0.065
     245    0.140    0.051
     246    1.177    0.112
     247    0.214    0.055
     248    0.086    0.037
     249    0.180    0.069
     250    0.648    0.067
     251    0.208    0.051
     252    0.111    0.049
     253    0.668    0.080
     254    0.716    0.076
     255    0.191    0.064
     256    0.008    0.017
     257    0.771    0.090
     258    0.006    0.012
     259    0.132    0.065
     260    0.148    0.063
     261    0.422    0.056
     262    0.127    0.051
     263    0.047    0.038
     264    0.830    0.091
     265    0.142    0.056
     266    0.578    0.085
     267    0.737    0.088
     268    1.278    0.108
     269    1.172    0.097
     270    0.498    0.139
     271    1.812    0.120
     272    0.988    0.142
     273    0.478    0.055
     274    0.570    0.086
     275    1.552    0.089
     276    0.714    0.134
     277    0.360    0.072
     278    0.538    0.107
     279    0.837    0.104
     280    0.022    0.021
     281    0.533    0.146
     282    0.861    0.117
     283    0.959    0.101
     284    0.153    0.046
     285    0.258    0.101
     286    0.625    0.121
     287    0.136    0.034
     288    0.803    0.102
     289    0.045    0.051
     290    0.797    0.136
     291    0.122    0.054
     292    0.138    0.060
     293    1.075    0.126
     294    0.032    0.030
     295    0.011    0.016
     296    0.433    0.113
     297    0.349    0.067
     298    0.128    0.063
     299    0.468    0.062
     300    1.437    0.118
     301    0.412    0.098
     302    0.258    0.103
     303    0.986    0.100
     304    1.405    0.103
      27    0.698    0.195
      28    0.277    0.065
      29    1.812    0.087
      30    1.864    0.174
      31    1.028    0.122
      32    1.748    0.107
      33    1.119    0.123
      34    0.349    0.098
      35    1.227    0.161
      36    1.418    0.122
      37    0.358    0.108
      38    1.059    0.141
      39    1.236    0.081
      40    0.437    0.069
      41    0.308    0.074
      42    0.147    0.055
      43    0.830    0.088
      44    0.438    0.080
      45    0.306    0.079
      46    0.595    0.065
      47    1.020    0.107
      48    0.086    0.056
      49    0.623    0.068
      50    1.084    0.098
      51    0.525    0.093
      52    0.000    0.000
      53    0.650    0.087
      54    0.995    0.106
      55    0.075    0.043
      56    0.001    0.006
      57    0.266    0.046
      58    0.930    0.085
      59    0.005    0.011
      60    0.415    0.087
      61    0.936    0.113
      62    0.228    0.087
      63    0.083    0.093
      64    0.428    0.139
      65    1.648    0.170
      66    1.123    0.134
      67    0.919    0.119
      68    1.856    0.212
      69    1.568    0.133
      70    1.588    0.265
      71    0.573    0.080
      72    0.336    0.128
      73    0.628    0.163
      74    0.288    0.081
      75    0.487    0.117
      76    0.021    0.032
      77    0.299    0.099
      78    0.380    0.169
      79    0.314    0.086
      80    0.088    0.048
      81    0.009    0.024
      82    0.586    0.101
      83    0.053    0.036
      84    0.038    0.043
      85    0.511    0.088
      86    0.735    0.086
      87    0.131    0.081
      88    0.000    0.000
      89    0.781    0.071
      90    0.023    0.023
      91    0.099    0.047
      92    0.452    0.081
      93    0.471    0.077
      94    0.636    0.116
      95    0.181    0.042
      96    0.606    0.064
      97    0.294    0.075
      98    0.126    0.048
      99    1.136    0.069
     100    0.507    0.095
     101    0.402    0.090
     102    0.002    0.007
     103    1.203    0.121
     104    0.640    0.087
     105    0.336    0.050
     106    0.834    0.083
     107    1.663    0.164
     108    0.532    0.112
     109    0.000    0.000
     110    0.497    0.095
     111    0.218    0.051
     112    0.019    0.017
     113    0.247    0.080
     114    0.236    0.054
     115    0.435    0.069
     116    0.588    0.163
     117    0.048    0.041
     118    0.086    0.052
     119    0.081    0.041
     120    0.108    0.060
     121    0.091    0.051
     122    0.118    0.051
     123    0.042    0.022
     124    0.000    0.000
     125    0.578    0.122
     126    0.009    0.013
     127    0.006    0.017
     128    0.000    0.000
     129    0.108    0.034
     130    0.095    0.057
     131    0.009    0.017
     132    0.463    0.075
     133    0.087    0.049
     134    0.417    0.144
     135    0.665    0.096
     136    0.209    0.032
     137    0.183    0.104
     138    0.571    0.200
     139    0.810    0.061
     140    0.695    0.095
     141    0.370    0.104
     142    1.105    0.128
     143    1.458    0.107
     144    0.471    0.078
     145    0.833    0.158
     146    1.551    0.095
     147    0.457    0.077
     148    0.358    0.056
     149    0.921    0.127
     150    0.615    0.103
     151    0.106    0.042
     152    0.001    0.006
     153    0.361    0.082
     154    1.414    0.110
     155    0.483    0.070
     156    0.045    0.037
     157    1.191    0.177
     158    1.094    0.103
     159    0.267    0.082
     160    0.027    0.029
     161    1.261    0.172
     162    0.882    0.106
     163    0.525    0.077
     164    0.055    0.029
     165    0.600    0.109
     166    1.225    0.091
     167    0.546    0.085
     168    0.026    0.025
     169    0.819    0.081
     170    0.339    0.069
     171    0.060    0.062
     172    0.955    0.124
     173    1.004    0.106
     174    0.453    0.109
     175    0.000    0.000
     176    0.387    0.086
     177    0.303    0.084
     178    0.363    0.103
     179    1.655    0.087
     180    0.435    0.068
     181    1.630    0.094
     182    1.382    0.079
     183    0.950    0.089
     184    0.977    0.121
     185    0.709    0.087
     186    0.133    0.049
     187    0.619    0.074
     188    1.043    0.226
     189    1.324    0.119
     190    1.350    0.133
     191    0.540    0.107
     192    0.801    0.094
     193    1.019    0.101
     194    1.368    0.140
     195    0.772    0.170
     196    0.468    0.123
     197    0.535    0.100
     198    0.791    0.090
     199    0.359    0.130
     200    0.382    0.169
     201    0.963    0.158
     202    0.471    0.176
     203    0.162    0.098
     204    0.091    0.050
     205    0.754    0.085
     206    0.214    0.070
     207    0.000    0.000
     208    0.284    0.051
     209    0.756    0.109
     210    0.794    0.066
     211    0.000    0.000
     212    0.218    0.048
     213    1.031    0.083
     214    0.349    0.054
     215    0.147    0.056
     216    1.068    0.104
     217    0.426    0.051
     218    0.046    0.023
     219    0.501    0.072
     220    0.666    0.074
     221    0.832    0.089
     222    0.138    0.080
     223    1.406    0.200
     224    0.565    0.072
     225    2.102    0.111
     226    1.507    0.174
     227    0.448    0.102
     228    1.668    0.180
     229    0.578    0.231
     230    1.644    0.229
     231    0.236    0.074
     232    1.442    0.118
     233    1.326    0.092
     234    0.975    0.229
     235    1.045    0.105
     236    1.322    0.101
     237    0.332    0.059
     238    0.424    0.077
     239    1.342    0.089
     240    0.677    0.145
     241    0.095    0.039
     242    0.590    0.048
     243    0.964    0.096
     244    0.091    0.090
     245    0.139    0.055
     246    1.182    0.097
     247    0.263    0.064
     248    0.067    0.045
     249    0.240    0.062
     250    0.654    0.082
     251    0.244    0.076
     252    0.068    0.051
     253    0.687    0.069
     254    0.657    0.053
     255    0.157    0.076
     256    0.008    0.015
     257    0.831    0.073
     258    0.003    0.008
     259    0.089    0.056
     260    0.169    0.046
     261    0.428    0.074
     262    0.227    0.112
     263    0.074    0.052
     264    0.921    0.122
     265    0.174    0.041
     266    0.518    0.092
     267    0.683    0.094
     268    1.264    0.098
     269    1.239    0.090
     270    0.462    0.081
     271    1.711    0.127
     272    1.097    0.112
     273    0.477    0.040
     274    0.580    0.094
     275    1.531    0.071
     276    0.761    0.107
     277    0.373    0.076
     278    0.549    0.100
     279    0.837    0.096
     280    0.038    0.032
     281    0.627    0.129
     282    0.807    0.081
     283    1.035    0.117
     284    0.161    0.071
     285    0.324    0.098
     286    0.657    0.180
     287    0.155    0.054
     288    0.739    0.115
     289    0.070    0.056
     290    0.951    0.137
     291    0.119    0.072
     292    0.150    0.049
     293    0.983    0.133
     294    0.027    0.028
     295    0.000    0.000
     296    0.200    0.092
     297    0.366    0.083
     298    0.105    0.048
     299    0.323    0.103
     300    1.440    0.110
     301    0.401    0.108
     302    0.202    0.119
     303    0.883    0.102
     304    1.400    0.159
      27    0.840    0.180
      28    0.263    0.069
      29    1.829    0.109
      30    2.082    0.312
      31    1.067    0.130
      32    1.768    0.116
      33    1.308    0.175
      34    0.570    0.164
      35    1.246    0.119
      36    1.317    0.143
      37    0.434    0.097
      38    1.033    0.109
      39    1.217    0.110
      40    0.461    0.123
      41    0.304    0.080
      42    0.186    0.046
      43    0.797    0.091
      44    0.468    0.066
      45    0.311    0.125
      46    0.618    0.067
      47    1.046    0.073
      48    0.081    0.056
      49    0.624    0.066
      50    1.058    0.093
      51    0.442    0.082
      52    0.000    0.000
      53    0.714    0.107
      54    0.953    0.063
      55    0.061    0.039
      56    0.000    0.000
      57    0.226    0.058
      58    0.891    0.099
      59    0.000    0.000
      60    0.416    0.092
      61    0.969    0.080
      62    0.192    0.055
      63    0.215    0.111
      64    0.611    0.066
      65    1.647    0.183
      66    1.125    0.110
      67    0.776    0.141
      68    1.793    0.146
      69    1.457    0.150
      70    1.736    0.176
      71    0.530    0.071
      72    0.358    0.085
      73    0.549    0.163
      74    0.291    0.059
      75    0.585    0.093
      76    0.005    0.011
      77    0.333    0.092
      78    0.556    0.142
      79    0.455    0.131
      80    0.110    0.051
      81    0.003    0.009
      82    0.544    0.074
      83    0.056    0.029
      84    0.068    0.025
      85    0.476    0.077
      86    0.753    0.095
      87    0.220    0.090
      88    0.000    0.000
      89    0.818    0.105
      90    0.031    0.021
      91    0.101    0.058
      92    0.480    0.069
      93    0.453    0.075
      94    0.629    0.124
      95    0.187    0.061
      96    0.576    0.067
      97    0.310    0.089
      98    0.090    0.044
      99    1.163    0.096
     100    0.478    0.077
     101    0.305    0.114
     102    0.016    0.018
     103    1.284    0.129
     104    0.575    0.060
     105    0.328    0.044
     106    0.808    0.066
     107    1.557    0.117
     108    0.684    0.073
     109    0.000    0.000
     110    0.496    0.064
     111    0.300    0.069
     112    0.041    0.028
     113    0.230    0.060
     114    0.230    0.058
     115    0.521    0.069
     116    0.559    0.136
     117    0.036    0.044
     118    0.114    0.079
     119    0.094    0.038
     120    0.104    0.043
     121    0.119    0.043
     122    0.147    0.048
     123    0.044    0.021
     124    0.002    0.007
     125    0.542    0.083
     126    0.008    0.013
     127    0.004    0.010
     128    0.000    0.000
     129    0.126    0.038
     130    0.055    0.048
     131    0.000    0.000
     132    0.494    0.057
     133    0.037    0.030
     134    0.351    0.094
     135    0.649    0.076
     136    0.262    0.072
     137    0.138    0.074
     138    0.445    0.138
     139    0.822    0.094
     140    0.745    0.093
     141    0.266    0.136
     142    1.129    0.221
     143    1.427    0.086
     144    0.442    0.073
     145    0.759    0.123
     146    1.530    0.100
     147    0.439    0.044
     148    0.342    0.053
     149    0.876    0.114
     150    0.667    0.157
     151    0.102    0.036
     152    0.000    0.000
     153    0.346    0.076
     154    1.488    0.115
     155    0.506    0.053
     156    0.049    0.033
     157    1.159    0.219
     158    1.077    0.080
     159    0.242    0.068
     160    0.056    0.043
     161    1.355    0.126
     162    0.859    0.064
     163    0.505    0.067
     164    0.037    0.024
     165    0.602    0.088
     166    1.216    0.094
     167    0.480    0.102
     168    0.014    0.020
     169    0.857    0.111
     170    0.319    0.079
     171    0.030    0.040
     172    0.968    0.140
     173    0.980    0.091
     174    0.488    0.103
     175    0.000    0.000
     176    0.437    0.126
     177    0.265    0.066
     178    0.425    0.142
     179    1.548    0.137
     180    0.415    0.084
     181    1.661    0.075
     182    1.283    0.156
     183    1.096    0.171
     184    0.965    0.174
     185    0.737    0.101
     186    0.153    0.059
     187    0.652    0.098
     188    0.856    0.126
     189    1.232    0.117
     190    1.274    0.153
     191    0.516    0.093
     192    0.768    0.080
     193    0.938    0.079
     194    1.413    0.094
     195    0.775    0.153
     196    0.334    0.099
     197    0.545    0.121
     198    0.771    0.122
     199    0.295    0.140
     200    0.497    0.109
     201    1.061    0.106
     202    0.524    0.086
     203    0.232    0.092
     204    0.124    0.063
     205    0.792    0.088
     206    0.198    0.062
     207    0.001    0.006
     208    0.260    0.074
     209    0.792    0.075
     210    0.809    0.097
     211    0.000    0.000
     212    0.256    0.047
     213    1.035    0.077
     214    0.385    0.065
     215    0.177    0.044
     216    1.147    0.103
     217    0.396    0.052
     218    0.035    0.015
     219    0.406    0.086
     220    0.657    0.069
     221    0.908    0.102
     222    0.219    0.088
     223    1.482    0.091
     224    0.611    0.086
     225    2.141    0.133
     226    1.473    0.104
     227    0.498    0.220
     228    1.744    0.188
     229    0.326    0.166
     230    1.582    0.391
     231    0.219    0.068
     232    1.407    0.096
     233    1.404    0.144
     234    0.778    0.214
     235    1.146    0.167
     236    1.360    0.100
     237    0.408    0.057
     238    0.377    0.072
     239    1.453    0.122
     240    0.772    0.104
     241    0.096    0.062
     242    0.598    0.086
     243    0.940    0.084
     244    0.069    0.046
     245    0.116    0.043
     246    1.114    0.086
     247    0.238    0.051
     248    0.106    0.041
     249    0.228    0.070
     250    0.681    0.076
     251    0.242    0.049
     252    0.131    0.074
     253    0.715    0.077
     254    0.666    0.058
     255    0.183    0.071
     256    0.020    0.032
     257    0.810    0.079
     258    0.006    0.012
     259    0.159    0.065
     260    0.185    0.052
     261    0.502    0.063
     262    0.323    0.134
     263    0.097    0.070
     264    0.965    0.080
     265    0.191    0.056
     266    0.626    0.132
     267    0.647    0.130
     268    1.228    0.164
     269    1.234    0.114
     270    0.450    0.076
     271    1.751    0.118
     272    1.120    0.077
     273    0.463    0.044
     274    0.519    0.085
     275    1.547    0.092
     276    0.784    0.093
     277    0.390    0.071
     278    0.525    0.104
     279    0.846    0.102
     280    0.063    0.057
     281    0.530    0.193
     282    0.781    0.118
     283    1.017    0.112
     284    0.197    0.050
     285    0.369    0.097
     286    0.747    0.268
     287    0.185    0.060
     288    0.808    0.105
     289    0.059    0.066
     290    1.031    0.138
     291    0.119    0.067
     292    0.180    0.058
     293    1.062    0.120
     294    0.048    0.042
     295    0.000    0.000
     296    0.249    0.072
     297    0.419    0.078
     298    0.110    0.058
     299    0.322    0.081
     300    1.462    0.091
     301    0.413    0.072
     302    0.134    0.054
     303    0.852    0.108
     304    1.381    0.115
      27    0.736    0.121
      28    0.293    0.065
      29    1.573    0.257
      30    1.789    0.172
      31    1.016    0.204
      32    1.852    0.082
      33    1.217    0.179
      34    0.422    0.120
      35    1.263    0.162
      36    1.304    0.142
      37    0.474    0.115
      38    1.045    0.164
      39    1.215    0.087
      40    0.555    0.122
      41    0.342    0.101
      42    0.175    0.040
      43    0.752    0.084
      44    0.380    0.101
      45    0.368    0.063
      46    0.527    0.103
      47    0.974    0.090
      48    0.076    0.054
      49    0.559    0.078
      50    1.124    0.090
      51    0.503    0.086
      52    0.000    0.000
      53    0.657    0.128
      54    1.013    0.051
      55    0.051    0.032
      56    0.000    0.000
      57    0.226    0.066
      58    0.945    0.103
      59    0.000    0.000
      60    0.373    0.062
      61    0.967    0.089
      62    0.203    0.046
      63    0.107    0.086
      64    0.549    0.120
      65    1.656    0.181
      66    1.091    0.106
      67    0.923    0.164
      68    1.795    0.220
      69    1.542    0.143
      70    1.610    0.203
      71    0.589    0.102
      72    0.369    0.077
      73    0.371    0.090
      74    0.261    0.056
      75    0.639    0.139
      76    0.006    0.012
      77    0.293    0.084
      78    0.465    0.133
      79    0.464    0.105
      80    0.123    0.041
      81    0.002    0.007
      82    0.551    0.077
      83    0.047    0.035
      84    0.062    0.030
      85    0.471    0.067
      86    0.730    0.091
      87    0.256    0.073
      88    0.000    0.000
      89    0.814    0.109
      90    0.036    0.034
      91    0.091    0.047
      92    0.463    0.071
      93    0.487    0.076
      94    0.593    0.110
      95    0.161    0.042
      96    0.614    0.087
      97    0.386    0.081
      98    0.136    0.050
      99    1.050    0.139
     100    0.443    0.086
     101    0.180    0.082
     102    0.031    0.042
     103    1.175    0.162
     104    0.590    0.080
     105    0.325    0.052
     106    0.810    0.075
     107    1.570    0.158
     108    0.713    0.094
     109    0.000    0.000
     110    0.450    0.063
     111    0.335    0.077
     112    0.043    0.026
     113    0.248    0.039
     114    0.243    0.063
     115    0.455    0.096
     116    0.677    0.116
     117    0.038    0.033
     118    0.109    0.066
     119    0.108    0.053
     120    0.089    0.039
     121    0.108    0.026
     122    0.160    0.048
     123    0.043    0.027
     124    0.000    0.000
     125    0.586    0.097
     126    0.008    0.012
     127    0.001    0.006
     128    0.003    0.008
     129    0.164    0.065
     130    0.016    0.021
     131    0.000    0.000
     132    0.542    0.063
     133    0.005    0.012
     134    0.203    0.093
     135    0.658    0.118
     136    0.252    0.048
     137    0.090    0.106
     138    0.389    0.153
     139    0.847    0.102
     140    0.737    0.086
     141    0.215    0.133
     142    1.096    0.155
     143    1.474    0.077
     144    0.468    0.058
     145    0.824    0.156
     146    1.388    0.151
     147    0.479    0.099
     148    0.323    0.084
     149    0.792    0.094
     150    0.747    0.100
     151    0.114    0.022
     152    0.000    0.000
     153    0.409    0.106
     154    1.400    0.118
     155    0.529    0.050
     156    0.034    0.039
     157    1.106    0.178
     158    1.064    0.076
     159    0.255    0.075
     160    0.046    0.036
     161    1.323    0.115
     162    0.804    0.072
     163    0.490    0.068
     164    0.032    0.022
     165    0.643    0.091
     166    1.217    0.138
     167    0.620    0.111
     168    0.026    0.026
     169    0.910    0.100
     170    0.386    0.077
     171    0.047    0.042
     172    0.926    0.131
     173    1.008    0.101
     174    0.480    0.081
     175    0.000    0.000
     176    0.476    0.047
     177    0.257    0.081
     178    0.505    0.101
     179    1.487    0.163
     180    0.409    0.078
     181    1.614    0.075
     182    1.073    0.084
     183    1.382    0.240
     184    0.868    0.204
     185    0.713    0.108
     186    0.152    0.030
     187    0.692    0.137
     188    0.851    0.125
     189    1.322    0.126
     190    1.246    0.112
     191    0.538    0.083
     192    0.857    0.093
     193    1.041    0.098
     194    1.312    0.107
     195    0.987    0.252
     196    0.339    0.085
     197    0.498    0.125
     198    0.663    0.107
     199    0.411    0.102
     200    0.663    0.132
     201    0.756    0.217
     202    0.529    0.085
     203    0.291    0.088
     204    0.088    0.042
     205    0.890    0.203
     206    0.234    0.058
     207    0.000    0.000
     208    0.276    0.062
     209    0.831    0.091
     210    0.874    0.101
     211    0.000    0.000
     212    0.229    0.062
     213    1.001    0.071
     214    0.402    0.070
     215    0.181    0.051
     216    1.115    0.114
     217    0.391    0.068
     218    0.060    0.028
     219    0.408    0.090
     220    0.641    0.063
     221    0.899    0.104
     222    0.192    0.099
     223    1.526    0.109
     224    0.567    0.105
     225    2.129    0.133
     226    1.737    0.247
     227    0.492    0.173
     228    1.663    0.251
     229    0.184    0.152
     230    1.703    0.199
     231    0.251    0.090
     232    1.350    0.104
     233    1.400    0.141
     234    0.707    0.217
     235    1.125    0.145
     236    1.383    0.138
     237    0.376    0.095
     238    0.376    0.094
     239    1.441    0.123
     240    0.693    0.097
     241    0.051    0.030
     242    0.584    0.070
     243    0.945    0.088
     244    0.073    0.049
     245    0.125    0.043
     246    1.118    0.106
     247    0.233    0.050
     248    0.079    0.038
     249    0.217    0.051
     250    0.658    0.088
     251    0.271    0.050
     252    0.167    0.040
     253    0.760    0.073
     254    0.648    0.065
     255    0.152    0.053
     256    0.020    0.024
     257    0.858    0.111
     258    0.001    0.006
     259    0.247    0.065
     260    0.187    0.048
     261    0.465    0.071
     262    0.240    0.081
     263    0.118    0.068
     264    0.949    0.073
     265    0.177    0.060
     266    0.533    0.092
     267    0.860    0.179
     268    1.206    0.089
     269    1.149    0.130
     270    0.401    0.105
     271    1.783    0.120
     272    1.113    0.130
     273    0.453    0.066
     274    0.526    0.107
     275    1.532    0.138
     276    0.720    0.141
     277    0.370    0.042
     278    0.398    0.110
     279    0.819    0.100
     280    0.047    0.034
     281    0.535    0.107
     282    0.937    0.146
     283    0.974    0.093
     284    0.191    0.068
     285    0.432    0.154
     286    0.728    0.158
     287    0.185    0.046
     288    0.784    0.086
     289    0.112    0.062
     290    1.045    0.148
     291    0.092    0.030
     292    0.222    0.063
     293    0.990    0.100
     294    0.059    0.033
     295    0.000    0.000
     296    0.220    0.049
     297    0.351    0.068
     298    0.106    0.048
     299    0.342    0.045
     300    1.417    0.110
     301    0.386    0.091
     302    0.166    0.095
     303    0.890    0.072
     304    1.381    0.145
      27    0.829    0.128
      28    0.366    0.065
      29    1.336    0.161
      30    1.749    0.210
      31    0.782    0.100
      32    1.773    0.141
      33    1.176    0.130
      34    0.418    0.079
      35    1.402    0.120
      36    1.232    0.125
      37    0.449    0.104
      38    1.214    0.160
      39    1.213    0.088
      40    0.615    0.101
      41    0.325    0.099
      42    0.132    0.041
      43    0.657    0.068
      44    0.285    0.076
      45    0.312    0.085
      46    0.461    0.069
      47    0.928    0.091
      48    0.096    0.073
      49    0.490    0.056
      50    1.027    0.100
      51    0.581    0.094
      52    0.000    0.000
      53    0.603    0.071
      54    1.050    0.089
      55    0.065    0.035
      56    0.000    0.000
      57    0.272    0.064
      58    0.951    0.113
      59    0.006    0.012
      60    0.354    0.058
      61    1.017    0.123
      62    0.257    0.062
      63    0.024    0.022
      64    0.436    0.082
      65    1.562    0.178
      66    1.035    0.118
      67    1.013    0.174
      68    1.586    0.127
      69    1.646    0.094
      70    1.401    0.205
      71    0.551    0.083
      72    0.263    0.110
      73    0.373    0.083
      74    0.362    0.082
      75    0.558    0.119
      76    0.001    0.006
      77    0.272    0.066
      78    0.391    0.082
      79    0.620    0.127
      80    0.117    0.048
      81    0.007    0.022
      82    0.546    0.071
      83    0.064    0.030
      84    0.075    0.039
      85    0.476    0.061
      86    0.748    0.081
      87    0.194    0.062
      88    0.000    0.000
      89    0.753    0.097
      90    0.004    0.014
      91    0.101    0.067
      92    0.439    0.071
      93    0.448    0.115
      94    0.467    0.140
      95    0.168    0.041
      96    0.544    0.097
      97    0.440    0.107
      98    0.173    0.074
      99    1.018    0.079
     100    0.467    0.070
     101    0.206    0.077
     102    0.049    0.043
     103    1.192    0.148
     104    0.672    0.116
     105    0.316    0.053
     106    0.803    0.074
     107    1.711    0.163
     108    0.681    0.072
     109    0.000    0.000
     110    0.471    0.070
     111    0.377    0.069
     112    0.035    0.026
     113    0.239    0.082
     114    0.247    0.075
     115    0.464    0.072
     116    0.577    0.127
     117    0.078    0.048
     118    0.151    0.058
     119    0.085    0.029
     120    0.127    0.052
     121    0.096    0.029
     122    0.165    0.051
     123    0.054    0.018
     124    0.000    0.000
     125    0.577    0.103
     126    0.018    0.017
     127    0.001    0.006
     128    0.000    0.000
     129    0.111    0.044
     130    0.010    0.020
     131    0.000    0.000
     132    0.525    0.075
     133    0.024    0.035
     134    0.263    0.060
     135    0.638    0.068
     136    0.231    0.042
     137    0.171    0.080
     138    0.434    0.137
     139    0.824    0.069
     140    0.713    0.085
     141    0.470    0.170
     142    1.160    0.126
     143    1.482    0.084
     144    0.431    0.044
     145    0.824    0.145
     146    1.358    0.153
     147    0.480    0.088
     148    0.426    0.081
     149    0.820    0.095
     150    0.719    0.125
     151    0.101    0.031
     152    0.003    0.013
     153    0.442    0.098
     154    1.451    0.127
     155    0.495    0.085
     156    0.067    0.043
     157    1.226    0.100
     158    1.063    0.077
     159    0.210    0.053
     160    0.021    0.024
     161    1.350    0.102
     162    0.768    0.089
     163    0.536    0.075
     164    0.036    0.022
     165    0.731    0.063
     166    1.134    0.107
     167    0.490    0.112
     168    0.047    0.033
     169    0.883    0.102
     170    0.335    0.067
     171    0.057    0.046
     172    1.032    0.144
     173    1.034    0.087
     174    0.489    0.078
     175    0.002    0.007
     176    0.495    0.076
     177    0.312    0.085
     178    0.410    0.101
     179    1.407    0.085
     180    0.380    0.072
     181    1.635    0.078
     182    1.077    0.080
     183    1.549    0.253
     184    1.092    0.146
     185    0.649    0.102
     186    0.165    0.064
     187    0.626    0.072
     188    0.946    0.163
     189    1.282    0.111
     190    1.221    0.091
     191    0.550    0.082
     192    0.843    0.086
     193    1.026    0.073
     194    1.325    0.116
     195    0.886    0.192
     196    0.368    0.098
     197    0.485    0.111
     198    0.675    0.100
     199    0.498    0.150
     200    0.558    0.116
     201    0.522    0.128
     202    0.471    0.107
     203    0.324    0.065
     204    0.044    0.031
     205    0.996    0.106
     206    0.282    0.050
     207    0.000    0.000
     208    0.263    0.057
     209    0.794    0.120
     210    0.804    0.081
     211    0.003    0.008
     212    0.251    0.051
     213    1.060    0.082
     214    0.375    0.059
     215    0.164    0.046
     216    1.099    0.109
     217    0.415    0.057
     218    0.064    0.022
     219    0.383    0.073
     220    0.648    0.046
     221    0.909    0.111
     222    0.164    0.066
     223    1.490    0.089
     224    0.483    0.068
     225    2.135    0.090
     226    1.699    0.168
     227    0.725    0.185
     228    1.592    0.223
     229    0.377    0.119
     230    1.767    0.200
     231    0.312    0.093
     232    1.350    0.110
     233    1.428    0.098
     234    0.769    0.125
     235    1.059    0.140
     236    1.280    0.093
     237    0.426    0.065
     238    0.367    0.072
     239    1.413    0.057
     240    0.740    0.094
     241    0.042    0.026
     242    0.590    0.066
     243    0.904    0.081
     244    0.048    0.029
     245    0.135    0.056
     246    1.185    0.079
     247    0.229    0.053
     248    0.080    0.047
     249    0.206    0.077
     250    0.651    0.062
     251    0.249    0.067
     252    0.141    0.059
     253    0.708    0.129
     254    0.700    0.064
     255    0.179    0.055
     256    0.032    0.026
     257    0.831    0.081
     258    0.000    0.000
     259    0.202    0.055
     260    0.195    0.050
     261    0.468    0.054
     262    0.210    0.089
     263    0.104    0.047
     264    0.964    0.096
     265    0.186    0.060
     266    0.526    0.100
     267    1.036    0.105
     268    1.180    0.080
     269    1.145    0.116
     270    0.420    0.086
     271    1.813    0.097
     272    1.147    0.104
     273    0.455    0.053
     274    0.538    0.063
     275    1.563    0.094
     276    0.711    0.107
     277    0.379    0.063
     278    0.218    0.085
     279    0.825    0.071
     280    0.053    0.039
     281    0.490    0.095
     282    0.899    0.122
     283    0.936    0.107
     284    0.218    0.081
     285    0.473    0.100
     286    0.614    0.151
     287    0.211    0.059
     288    0.744    0.099
     289    0.079    0.041
     290    0.860    0.181
     291    0.067    0.038
     292    0.177    0.060
     293    0.908    0.122
     294    0.052    0.035
     295    0.002    0.007
     296    0.245    0.088
     297    0.426    0.137
     298    0.094    0.043
     299    0.308    0.095
     300    1.415    0.115
     301    0.390    0.077
     302    0.197    0.068
     303    0.914    0.081
     304    1.416    0.108
      27    0.893    0.154
      28    0.358    0.048
      29    1.333    0.145
      30    1.882    0.213
      31    0.895    0.141
      32    1.851    0.086
      33    1.286    0.135
      34    0.435    0.099
      35    1.341    0.099
      36    1.320    0.102
      37    0.484    0.118
      38    1.227    0.083
      39    1.241    0.080
      40    0.548    0.141
      41    0.353    0.133
      42    0.169    0.054
      43    0.680    0.071
      44    0.291    0.077
      45    0.324    0.101
      46    0.489    0.075
      47    0.986    0.102
      48    0.085    0.055
      49    0.487    0.077
      50    1.009    0.093
      51    0.556    0.089
      52    0.000    0.000
      53    0.614    0.092
      54    1.041    0.114
      55    0.046    0.041
      56    0.000    0.000
      57    0.262    0.060
      58    0.936    0.105
      59    0.000    0.000
      60    0.364    0.070
      61    0.987    0.123
      62    0.187    0.064
      63    0.045    0.061
      64    0.483    0.067
      65    1.579    0.152
      66    1.054    0.108
      67    0.975    0.102
      68    1.556    0.144
      69    1.667    0.132
      70    1.507    0.147
      71    0.588    0.087
      72    0.273    0.114
      73    0.426    0.121
      74    0.357    0.074
      75    0.552    0.073
      76    0.009    0.013
      77    0.260    0.072
      78    0.409    0.095
      79    0.509    0.137
      80    0.127    0.056
      81    0.004    0.011
      82    0.582    0.075
      83    0.050    0.022
      84    0.070    0.028
      85    0.453    0.101
      86    0.704    0.108
      87    0.227    0.102
      88    0.000    0.000
      89    0.802    0.100
      90    0.032    0.036
      91    0.060    0.044
      92    0.432    0.058
      93    0.511    0.156
      94    0.497    0.104
      95    0.150    0.039
      96    0.592    0.098
      97    0.408    0.081
      98    0.137    0.052
      99    1.042    0.110
     100    0.508    0.077
     101    0.179    0.055
     102    0.041    0.030
     103    1.296    0.144
     104    0.677    0.092
     105    0.329    0.046
     106    0.791    0.072
     107    1.806    0.149
     108    0.535    0.129
     109    0.000    0.000
     110    0.552    0.085
     111    0.336    0.069
     112    0.033    0.024
     113    0.248    0.073
     114    0.232    0.064
     115    0.482    0.075
     116    0.708    0.129
     117    0.087    0.048
     118    0.165    0.049
     119    0.109    0.053
     120    0.157    0.070
     121    0.166    0.079
     122    0.117    0.045
     123    0.055    0.031
     124    0.005    0.016
     125    0.541    0.110
     126    0.023    0.031
     127    0.000    0.000
     128    0.001    0.006
     129    0.088    0.054
     130    0.025    0.024
     131    0.000    0.000
     132    0.452    0.062
     133    0.056    0.036
     134    0.284    0.068
     135    0.714    0.093
     136    0.278    0.051
     137    0.195    0.070
     138    0.588    0.253
     139    0.811    0.086
     140    0.717    0.084
     141    0.519    0.114
     142    1.216    0.164
     143    1.500    0.113
     144    0.411    0.098
     145    0.931    0.182
     146    1.456    0.143
     147    0.460    0.093
     148    0.420    0.077
     149    0.828    0.083
     150    0.616    0.114
     151    0.137    0.049
     152    0.001    0.006
     153    0.537    0.101
     154    1.433    0.135
     155    0.488    0.093
     156    0.063    0.028
     157    1.232    0.166
     158    1.051    0.082
     159    0.224    0.050
     160    0.013    0.017
     161    1.362    0.103
     162    0.702    0.100
     163    0.559    0.053
     164    0.027    0.031
     165    0.653    0.071
     166    1.055    0.078
     167    0.403    0.094
     168    0.031    0.024
     169    0.785    0.077
     170    0.251    0.080
     171    0.119    0.076
     172    1.002    0.099
     173    0.999    0.096
     174    0.454    0.081
     175    0.000    0.000
     176    0.513    0.059
     177    0.319    0.056
     178    0.423    0.089
     179    1.322    0.163
     180    0.348    0.084
     181    1.591    0.067
     182    1.133    0.075
     183    1.830    0.201
     184    1.062    0.124
     185    0.618    0.116
     186    0.175    0.064
     187    0.594    0.105
     188    1.166    0.166
     189    1.313    0.109
     190    1.222    0.146
     191    0.507    0.086
     192    0.839    0.086
     193    0.996    0.077
     194    1.365    0.084
     195    1.079    0.175
     196    0.399    0.084
     197    0.491    0.128
     198    0.724    0.073
     199    0.498    0.137
     200    0.776    0.135
     201    0.504    0.100
     202    0.566    0.100
     203    0.410    0.108
     204    0.094    0.047
     205    1.001    0.093
     206    0.306    0.104
     207    0.001    0.006
     208    0.243    0.066
     209    0.806    0.102
     210    0.819    0.080
     211    0.003    0.008
     212    0.202    0.047
     213    1.005    0.095
     214    0.333    0.073
     215    0.151    0.032
     216    1.048    0.096
     217    0.437    0.074
     218    0.064    0.023
     219    0.391    0.048
     220    0.634    0.051
     221    0.922    0.105
     222    0.225    0.082
     223    1.490    0.156
     224    0.532    0.060
     225    2.124    0.076
     226    1.558    0.127
     227    0.812    0.173
     228    1.517    0.236
     229    0.540    0.267
     230    1.849    0.249
     231    0.335    0.108
     232    1.266    0.142
     233    1.420    0.136
     234    1.084    0.351
     235    0.926    0.195
     236    1.305    0.106
     237    0.452    0.055
     238    0.385    0.080
     239    1.380    0.099
     240    0.723    0.075
     241    0.048    0.033
     242    0.612    0.089
     243    0.916    0.088
     244    0.046    0.037
     245    0.126    0.058
     246    1.159    0.095
     247    0.215    0.044
     248    0.102    0.040
     249    0.207    0.083
     250    0.634    0.073
     251    0.251    0.075
     252    0.153    0.070
     253    0.723    0.082
     254    0.741    0.099
     255    0.209    0.074
     256    0.041    0.046
     257    0.805    0.097
     258    0.001    0.006
     259    0.247    0.083
     260    0.199    0.059
     261    0.507    0.091
     262    0.245    0.093
     263    0.117    0.047
     264    0.997    0.093
     265    0.155    0.047
     266    0.648    0.123
     267    1.006    0.099
     268    1.233    0.108
     269    1.101    0.110
     270    0.402    0.099
     271    1.829    0.127
     272    1.090    0.077
     273    0.464    0.059
     274    0.595    0.063
     275    1.597    0.100
     276    0.755    0.108
     277    0.381    0.058
     278    0.216    0.068
     279    0.857    0.088
     280    0.057    0.026
     281    0.560    0.182
     282    0.961    0.181
     283    0.955    0.111
     284    0.166    0.051
     285    0.416    0.101
     286    0.678    0.172
     287    0.209    0.052
     288    0.737    0.095
     289    0.066    0.047
     290    0.952    0.120
     291    0.120    0.048
     292    0.247    0.080
     293    0.942    0.109
     294    0.062    0.045
     295    0.000    0.000
     296    0.189    0.053
     297    0.366    0.102
     298    0.112    0.053
     299    0.325    0.062
     300    1.386    0.106
     301    0.420    0.096
     302    0.231    0.077
     303    0.924    0.106
     304    1.378    0.115
      27    0.896    0.186
      28    0.333    0.060
      29    1.441    0.111
      30    1.870    0.184
      31    0.874    0.104
      32    1.818    0.118
      33    1.300    0.120
      34    0.452    0.099
      35    1.246    0.167
      36    1.300    0.138
      37    0.479    0.148
      38    1.170    0.136
      39    1.108    0.141
      40    0.320    0.166
      41    0.419    0.113
      42    0.182    0.055
      43    0.687    0.065
      44    0.336    0.084
      45    0.418    0.089
      46    0.453    0.064
      47    0.966    0.097
      48    0.097    0.044
      49    0.459    0.055
      50    1.033    0.086
      51    0.552    0.087
      52    0.000    0.000
      53    0.632    0.096
      54    1.042    0.075
      55    0.071    0.033
      56    0.000    0.000
      57    0.300    0.050
      58    0.970    0.092
      59    0.003    0.008
      60    0.342    0.075
      61    0.905    0.104
      62    0.145    0.048
      63    0.081    0.072
      64    0.485    0.076
      65    1.631    0.131
      66    1.017    0.086
      67    1.026    0.185
      68    1.585    0.176
      69    1.649    0.129
      70    1.557    0.193
      71    0.626    0.095
      72    0.276    0.114
      73    0.501    0.125
      74    0.301    0.081
      75    0.512    0.109
      76    0.011    0.019
      77    0.315    0.075
      78    0.395    0.083
      79    0.509    0.147
      80    0.131    0.047
      81    0.003    0.009
      82    0.561    0.071
      83    0.055    0.029
      84    0.071    0.038
      85    0.460    0.081
      86    0.659    0.072
      87    0.232    0.120
      88    0.000    0.000
      89    0.726    0.073
      90    0.052    0.032
      91    0.129    0.063
      92    0.367    0.067
      93    0.625    0.089
      94    0.570    0.108
      95    0.136    0.037
      96    0.605    0.068
      97    0.339    0.066
      98    0.145    0.072
      99    1.075    0.123
     100    0.481    0.072
     101    0.206    0.065
     102    0.024    0.032
     103    1.283    0.112
     104    0.686    0.073
     105    0.326    0.043
     106    0.763    0.070
     107    1.854    0.167
     108    0.509    0.052
     109    0.000    0.000
     110    0.535    0.064
     111    0.329    0.061
     112    0.024    0.021
     113    0.213    0.073
     114    0.211    0.056
     115    0.453    0.047
     116    0.799    0.117
     117    0.045    0.044
     118    0.139    0.050
     119    0.123    0.056
     120    0.136    0.078
     121    0.103    0.052
     122    0.131    0.040
     123    0.040    0.029
     124    0.000    0.000
     125    0.550    0.105
     126    0.014    0.018
     127    0.000    0.000
     128    0.001    0.006
     129    0.121    0.029
     130    0.044    0.044
     131    0.000    0.000
     132    0.441    0.067
     133    0.062    0.042
     134    0.381    0.101
     135    0.698    0.086
     136    0.240    0.051
     137    0.270    0.071
     138    0.686    0.185
     139    0.810    0.094
     140    0.734    0.079
     141    0.499    0.079
     142    1.259    0.181
     143    1.479    0.096
     144    0.433    0.067
     145    1.029    0.102
     146    1.435    0.151
     147    0.457    0.076
     148    0.409    0.085
     149    0.832    0.089
     150    0.596    0.144
     151    0.135    0.042
     152    0.002    0.007
     153    0.508    0.089
     154    1.335    0.138
     155    0.465    0.068
     156    0.028    0.027
     157    1.069    0.139
     158    1.070    0.086
     159    0.241    0.050
     160    0.016    0.023
     161    1.395    0.137
     162    0.689    0.060
     163    0.609    0.057
     164    0.049    0.030
     165    0.587    0.076
     166    1.117    0.092
     167    0.487    0.132
     168    0.021    0.020
     169    0.780    0.086
     170    0.332    0.078
     171    0.076    0.070
     172    0.986    0.096
     173    1.010    0.078
     174    0.502    0.074
     175    0.000    0.000
     176    0.488    0.060
     177    0.280    0.075
     178    0.434    0.080
     179    1.361    0.139
     180    0.362    0.092
     181    1.597    0.107
     182    1.119    0.076
     183    1.427    0.191
     184    0.820    0.153
     185    0.662    0.085
     186    0.131    0.042
     187    0.667    0.103
     188    1.073    0.226
     189    1.310    0.104
     190    1.293    0.120
     191    0.547    0.079
     192    0.778    0.074
     193    0.954    0.073
     194    1.380    0.130
     195    0.826    0.165
     196    0.472    0.094
     197    0.502    0.091
     198    0.740    0.125
     199    0.463    0.191
     200    0.635    0.128
     201    0.549    0.135
     202    0.413    0.162
     203    0.251    0.095
     204    0.099    0.047
     205    1.015    0.113
     206    0.269    0.090
     207    0.000    0.000
     208    0.273    0.089
     209    0.812    0.102
     210    0.840    0.103
     211    0.000    0.000
     212    0.214    0.035
     213    1.040    0.082
     214    0.349    0.057
     215    0.173    0.047
     216    1.064    0.099
     217    0.458    0.065
     218    0.047    0.024
     219    0.386    0.071
     220    0.625    0.066
     221    0.858    0.110
     222    0.241    0.120
     223    1.516    0.136
     224    0.564    0.068
     225    2.094    0.093
     226    1.485    0.139
     227    0.698    0.303
     228    1.581    0.175
     229    0.546    0.210
     230    1.670    0.257
     231    0.257    0.082
     232    1.262    0.123
     233    1.395    0.121
     234    1.220    0.154
     235    0.989    0.145
     236    1.300    0.094
     237    0.403    0.080
     238    0.381    0.081
     239    1.371    0.099
     240    0.721    0.068
     241    0.102    0.054
     242    0.603    0.065
     243    0.916    0.072
     244    0.091    0.057
     245    0.126    0.055
     246    1.165    0.094
     247    0.211    0.043
     248    0.100    0.045
     249    0.227    0.073
     250    0.661    0.067
     251    0.278    0.077
     252    0.135    0.047
     253    0.757    0.099
     254    0.654    0.109
     255    0.195    0.111
     256    0.024    0.024
     257    0.884    0.125
     258    0.001    0.006
     259    0.219    0.057
     260    0.220    0.055
     261    0.516    0.066
     262    0.316    0.150
     263    0.116    0.056
     264    0.992    0.115
     265    0.204    0.080
     266    0.605    0.130
     267    0.917    0.099
     268    1.180    0.083
     269    1.180    0.090
     270    0.399    0.086
     271    1.762    0.091
     272    1.061    0.101
     273    0.479    0.060
     274    0.572    0.053
     275    1.515    0.105
     276    0.823    0.122
     277    0.375    0.068
     278    0.229    0.062
     279    0.858    0.068
     280    0.103    0.043
     281    0.723    0.148
     282    1.000    0.132
     283    0.959    0.108
     284    0.169    0.049
     285    0.444    0.118
     286    0.676    0.105
     287    0.197    0.043
     288    0.845    0.073
     289    0.067    0.034
     290    0.942    0.106
     291    0.105    0.048
     292    0.297    0.103
     293    0.911    0.105
     294    0.060    0.043
     295    0.000    0.000
     296    0.262    0.132
     297    0.374    0.082
     298    0.111    0.057
     299    0.304    0.055
     300    1.396    0.149
     301    0.369    0.080
     302    0.206    0.069
     303    0.949    0.065
     304    1.420    0.157
      27    0.838    0.156
      28    0.360    0.062
      29    1.402    0.170
      30    1.996    0.311
      31    0.888    0.094
      32    1.795    0.098
      33    1.211    0.148
      34    0.493    0.132
      35    1.153    0.112
      36    1.337    0.146
      37    0.323    0.093
      38    1.082    0.158
      39    1.118    0.121
      40    0.324    0.085
      41    0.309    0.081
      42    0.243    0.067
      43    0.689    0.069
      44    0.359    0.084
      45    0.204    0.119
      46    0.470    0.063
      47    1.063    0.080
      48    0.075    0.048
      49    0.504    0.078
      50    1.076    0.089
      51    0.510    0.074
      52    0.000    0.000
      53    0.658    0.109
      54    1.021    0.089
      55    0.104    0.024
      56    0.000    0.000
      57    0.228    0.052
      58    0.893    0.129
      59    0.001    0.006
      60    0.346    0.066
      61    0.983    0.098
      62    0.107    0.056
      63    0.026    0.028
      64    0.486    0.079
      65    1.682    0.125
      66    1.041    0.102
      67    1.011    0.146
      68    1.694    0.226
      69    1.625    0.127
      70    1.369    0.149
      71    0.597    0.071
      72    0.297    0.086
      73    0.606    0.114
      74    0.310    0.092
      75    0.412    0.109
      76    0.017    0.020
      77    0.315    0.088
      78    0.272    0.044
      79    0.431    0.115
      80    0.150    0.056
      81    0.002    0.007
      82    0.543    0.067
      83    0.072    0.036
      84    0.062    0.036
      85    0.429    0.040
      86    0.650    0.098
      87    0.148    0.069
      88    0.000    0.000
      89    0.701    0.084
      90    0.020    0.019
      91    0.028    0.024
      92    0.375    0.088
      93    0.674    0.092
      94    0.376    0.098
      95    0.136    0.039
      96    0.573    0.142
      97    0.442    0.098
      98    0.149    0.070
      99    1.098    0.087
     100    0.424    0.080
     101    0.283    0.107
     102    0.032    0.031
     103    1.346    0.170
     104    0.795    0.132
     105    0.388    0.050
     106    0.754    0.057
     107    1.871    0.142
     108    0.544    0.080
     109    0.000    0.000
     110    0.513    0.064
     111    0.358    0.048
     112    0.048    0.023
     113    0.170    0.057
     114    0.157    0.041
     115    0.453    0.070
     116    0.470    0.123
     117    0.082    0.046
     118    0.130    0.057
     119    0.126    0.033
     120    0.167    0.090
     121    0.038    0.048
     122    0.130    0.052
     123    0.046    0.026
     124    0.001    0.006
     125    0.535    0.105
     126    0.038    0.018
     127    0.000    0.000
     128    0.055    0.042
     129    0.148    0.058
     130    0.061    0.054
     131    0.004    0.010
     132    0.459    0.066
     133    0.075    0.045
     134    0.338    0.089
     135    0.704    0.066
     136    0.244    0.045
     137    0.174    0.074
     138    0.378    0.102
     139    0.841    0.101
     140    0.716    0.071
     141    0.378    0.125
     142    1.150    0.171
     143    1.464    0.101
     144    0.455    0.079
     145    0.939    0.150
     146    1.413    0.134
     147    0.436    0.076
     148    0.422    0.062
     149    0.787    0.136
     150    0.638    0.119
     151    0.148    0.059
     152    0.002    0.007
     153    0.520    0.079
     154    1.387    0.151
     155    0.518    0.073
     156    0.014    0.023
     157    1.075    0.107
     158    1.069    0.067
     159    0.191    0.053
     160    0.016    0.016
     161    1.422    0.152
     162    0.817    0.078
     163    0.428    0.103
     164    0.008    0.020
     165    0.577    0.092
     166    1.174    0.114
     167    0.506    0.103
     168    0.008    0.018
     169    0.724    0.087
     170    0.355    0.053
     171    0.024    0.030
     172    1.002    0.126
     173    1.017    0.100
     174    0.473    0.083
     175    0.000    0.000
     176    0.405    0.074
     177    0.339    0.073
     178    0.401    0.104
     179    1.325    0.161
     180    0.381    0.073
     181    1.629    0.100
     182    1.134    0.104
     183    1.482    0.207
     184    0.887    0.135
     185    0.583    0.085
     186    0.102    0.057
     187    0.692    0.094
     188    0.905    0.202
     189    1.303    0.103
     190    1.310    0.136
     191    0.552    0.109
     192    0.794    0.078
     193    1.014    0.057
     194    1.362    0.091
     195    0.833    0.166
     196    0.505    0.122
     197    0.470    0.078
     198    0.668    0.109
     199    0.410    0.190
     200    0.626    0.115
     201    0.591    0.123
     202    0.407    0.080
     203    0.313    0.077
     204    0.112    0.043
     205    0.896    0.154
     206    0.177    0.098
     207    0.000    0.000
     208    0.230    0.062
     209    0.695    0.117
     210    0.975    0.132
     211    0.065    0.051
     212    0.206    0.048
     213    1.048    0.091
     214    0.457    0.106
     215    0.170    0.036
     216    1.171    0.140
     217    0.462    0.060
     218    0.057    0.030
     219    0.436    0.103
     220    0.635    0.066
     221    0.815    0.093
     222    0.148    0.064
     223    1.558    0.116
     224    0.545    0.073
     225    2.157    0.153
     226    1.383    0.103
     227    0.246    0.112
     228    1.603    0.092
     229    0.173    0.101
     230    1.359    0.085
     231    0.300    0.066
     232    1.283    0.096
     233    1.413    0.106
     234    0.960    0.210
     235    0.970    0.134
     236    1.135    0.089
     237    0.415    0.067
     238    0.361    0.083
     239    1.235    0.073
     240    0.748    0.085
     241    0.108    0.051
     242    0.569    0.076
     243    0.913    0.090
     244    0.063    0.047
     245    0.141    0.047
     246    1.125    0.083
     247    0.209    0.037
     248    0.078    0.040
     249    0.202    0.054
     250    0.622    0.053
     251    0.313    0.069
     252    0.124    0.052
     253    0.678    0.105
     254    0.629    0.090
     255    0.236    0.079
     256    0.044    0.025
     257    0.790    0.104
     258    0.000    0.000
     259    0.178    0.093
     260    0.175    0.062
     261    0.534    0.086
     262    0.214    0.065
     263    0.119    0.034
     264    0.992    0.097
     265    0.135    0.058
     266    0.618    0.133
     267    0.973    0.111
     268    1.160    0.128
     269    1.238    0.106
     270    0.428    0.104
     271    1.682    0.177
     272    1.032    0.088
     273    0.490    0.064
     274    0.590    0.074
     275    1.531    0.121
     276    0.790    0.120
     277    0.360    0.066
     278    0.231    0.052
     279    0.859    0.070
     280    0.068    0.036
     281    0.665    0.190
     282    0.962    0.128
     283    0.945    0.128
     284    0.221    0.075
     285    0.346    0.084
     286    0.579    0.075
     287    0.178    0.044
     288    0.668    0.103
     289    0.044    0.038
     290    0.866    0.108
     291    0.087    0.035
     292    0.170    0.063
     293    1.016    0.117
     294    0.036    0.032
     295    0.005    0.012
     296    0.344    0.086
     297    0.312    0.077
     298    0.137    0.047
     299    0.312    0.045
     300    1.436    0.085
     301    0.424    0.090
     302    0.213    0.097
     303    0.946    0.103
     304    1.357    0.134
      27    0.766    0.127
      28    0.349    0.051
      29    1.433    0.138
      30    1.841    0.230
      31    0.892    0.125
      32    1.754    0.156
      33    1.110    0.099
      34    0.438    0.088
      35    1.159    0.118
      36    1.344    0.115
      37    0.427    0.100
      38    1.074    0.171
      39    1.224    0.099
      40    0.405    0.150
      41    0.322    0.101
      42    0.205    0.079
      43    0.673    0.064
      44    0.347    0.082
      45    0.223    0.081
      46    0.465    0.060
      47    0.990    0.089
      48    0.062    0.037
      49    0.499    0.059
      50    1.061    0.085
      51    0.453    0.057
      52    0.000    0.000
      53    0.659    0.093
      54    1.028    0.072
      55    0.087    0.032
      56    0.000    0.000
      57    0.215    0.051
      58    0.894    0.077
      59    0.000    0.000
      60    0.363    0.063
      61    0.952    0.105
      62    0.090    0.052
      63    0.055    0.050
      64    0.506    0.070
      65    1.606    0.126
      66    1.085    0.116
      67    0.796    0.101
      68    1.592    0.129
      69    1.662    0.140
      70    1.409    0.162
      71    0.553    0.085
      72    0.215    0.093
      73    0.412    0.096
      74    0.384    0.066
      75    0.436    0.178
      76    0.005    0.011
      77    0.288    0.087
      78    0.316    0.059
      79    0.357    0.161
      80    0.119    0.056
      81    0.001    0.006
      82    0.557    0.060
      83    0.050    0.035
      84    0.056    0.036
      85    0.432    0.078
      86    0.698    0.077
      87    0.113    0.046
      88    0.000    0.000
      89    0.702    0.060
      90    0.016    0.018
      91    0.019    0.023
      92    0.388    0.076
      93    0.631    0.118
      94    0.361    0.089
      95    0.140    0.033
      96    0.573    0.114
      97    0.433    0.112
      98    0.209    0.089
      99    1.024    0.107
     100    0.450    0.079
     101    0.226    0.107
     102    0.026    0.037
     103    1.260    0.113
     104    0.782    0.145
     105    0.358    0.055
     106    0.787    0.068
     107    1.880    0.145
     108    0.528    0.066
     109    0.000    0.000
     110    0.569    0.067
     111    0.360    0.066
     112    0.048    0.031
     113    0.182    0.069
     114    0.232    0.062
     115    0.534    0.074
     116    0.435    0.122
     117    0.071    0.041
     118    0.138    0.071
     119    0.121    0.052
     120    0.168    0.062
     121    0.019    0.025
     122    0.125    0.030
     123    0.043    0.029
     124    0.001    0.006
     125    0.471    0.080
     126    0.035    0.023
     127    0.000    0.000
     128    0.073    0.028
     129    0.213    0.069
     130    0.016    0.020
     131    0.000    0.000
     132    0.465    0.080
     133    0.030    0.028
     134    0.286    0.057
     135    0.634    0.086
     136    0.243    0.062
     137    0.172    0.071
     138    0.349    0.137
     139    0.854    0.096
     140    0.725    0.113
     141    0.293    0.172
     142    1.105    0.187
     143    1.451    0.108
     144    0.445    0.059
     145    0.917    0.168
     146    1.455    0.131
     147    0.479    0.073
     148    0.386    0.094
     149    0.772    0.099
     150    0.678    0.098
     151    0.182    0.062
     152    0.006    0.017
     153    0.516    0.195
     154    1.499    0.134
     155    0.517    0.078
     156    0.070    0.049
     157    1.261    0.152
     158    1.029    0.104
     159    0.231    0.044
     160    0.023    0.026
     161    1.366    0.186
     162    0.737    0.088
     163    0.368    0.064
     164    0.001    0.006
     165    0.626    0.075
     166    1.135    0.107
     167    0.511    0.107
     168    0.026    0.030
     169    0.796    0.112
     170    0.374    0.085
     171    0.037    0.037
     172    1.040    0.130
     173    0.989    0.103
     174    0.476    0.087
     175    0.000    0.000
     176    0.485    0.058
     177    0.286    0.077
     178    0.452    0.118
     179    1.361    0.112
     180    0.420    0.084
     181    1.637    0.092
     182    1.084    0.101
     183    1.713    0.121
     184    1.112    0.130
     185    0.553    0.127
     186    0.127    0.051
     187    0.697    0.093
     188    0.959    0.200
     189    1.306    0.157
     190    1.292    0.090
     191    0.573    0.074
     192    0.816    0.075
     193    1.027    0.059
     194    1.360    0.077
     195    0.681    0.114
     196    0.546    0.106
     197    0.453    0.065
     198    0.697    0.095
     199    0.366    0.114
     200    0.538    0.145
     201    0.550    0.108
     202    0.357    0.083
     203    0.225    0.075
     204    0.077    0.047
     205    0.832    0.125
     206    0.188    0.054
     207    0.000    0.000
     208    0.261    0.054
     209    0.599    0.091
     210    1.031    0.108
     211    0.127    0.047
     212    0.219    0.047
     213    0.973    0.110
     214    0.524    0.086
     215    0.172    0.050
     216    1.158    0.103
     217    0.460    0.064
     218    0.043    0.020
     219    0.462    0.075
     220    0.653    0.073
     221    0.801    0.117
     222    0.173    0.096
     223    1.545    0.101
     224    0.586    0.070
     225    2.135    0.143
     226    1.489    0.158
     227    0.362    0.151
     228    1.576    0.187
     229    0.205    0.126
     230    1.464    0.148
     231    0.318    0.060
     232    1.271    0.120
     233    1.394    0.121
     234    1.021    0.202
     235    0.939    0.155
     236    1.179    0.080
     237    0.395    0.066
     238    0.331    0.058
     239    1.260    0.078
     240    0.675    0.075
     241    0.040    0.037
     242    0.542    0.107
     243    0.956    0.098
     244    0.044    0.040
     245    0.129    0.045
     246    1.128    0.109
     247    0.233    0.050
     248    0.062    0.035
     249    0.179    0.071
     250    0.707    0.079
     251    0.264    0.046
     252    0.104    0.053
     253    0.693    0.117
     254    0.630    0.063
     255    0.220    0.091
     256    0.018    0.022
     257    0.821    0.088
     258    0.003    0.008
     259    0.096    0.067
     260    0.199    0.061
     261    0.486    0.069
     262    0.197    0.080
     263    0.112    0.039
     264    0.994    0.083
     265    0.113    0.062
     266    0.638    0.082
     267    0.964    0.102
     268    1.067    0.085
     269    1.202    0.103
     270    0.452    0.105
     271    1.528    0.135
     272    1.065    0.152
     273    0.468    0.076
     274    0.635    0.076
     275    1.565    0.080
     276    0.789    0.099
     277    0.354    0.058
     278    0.268    0.115
     279    0.805    0.050
     280    0.044    0.042
     281    0.490    0.155
     282    0.919    0.140
     283    0.934    0.100
     284    0.242    0.067
     285    0.389    0.089
     286    0.587    0.116
     287    0.174    0.047
     288    0.710    0.088
     289    0.049    0.041
     290    0.830    0.122
     291    0.075    0.030
     292    0.170    0.049
     293    0.997    0.091
     294    0.052    0.030
     295    0.008    0.015
     296    0.355    0.066
     297    0.328    0.059
     298    0.096    0.045
     299    0.338    0.069
     300    1.523    0.107
     301    0.344    0.084
     302    0.142    0.050
     303    0.871    0.097
     304    1.237    0.096
      27    0.861    0.128
      28    0.380    0.068
      29    1.254    0.187
      30    1.871    0.166
      31    0.792    0.094
      32    1.718    0.138
      33    1.185    0.118
      34    0.362    0.099
      35    1.154    0.111
      36    1.367    0.122
      37    0.387    0.126
      38    1.055    0.197
      39    1.235    0.106
      40    0.548    0.141
      41    0.265    0.115
      42    0.248    0.054
      43    0.696    0.089
      44    0.338    0.069
      45    0.243    0.060
      46    0.466    0.053
      47    0.996    0.075
      48    0.057    0.040
      49    0.509    0.082
      50    1.036    0.087
      51    0.409    0.047
      52    0.000    0.000
      53    0.736    0.065
      54    1.029    0.065
      55    0.079    0.036
      56    0.000    0.000
      57    0.229    0.036
      58    0.832    0.100
      59    0.000    0.000
      60    0.381    0.049
      61    0.991    0.104
      62    0.098    0.074
      63    0.035    0.039
      64    0.612    0.084
      65    1.784    0.133
      66    1.152    0.123
      67    0.866    0.102
      68    1.652    0.170
      69    1.630    0.118
      70    1.313    0.137
      71    0.526    0.069
      72    0.133    0.063
      73    0.439    0.105
      74    0.335    0.053
      75    0.378    0.079
      76    0.000    0.000
      77    0.253    0.069
      78    0.316    0.060
      79    0.307    0.099
      80    0.131    0.048
      81    0.003    0.010
      82    0.570    0.056
      83    0.061    0.028
      84    0.053    0.040
      85    0.442    0.067
      86    0.734    0.122
      87    0.129    0.052
      88    0.000    0.000
      89    0.652    0.082
      90    0.008    0.017
      91    0.044    0.038
      92    0.415    0.080
      93    0.527    0.113
      94    0.394    0.131
      95    0.096    0.039
      96    0.489    0.106
      97    0.546    0.109
      98    0.319    0.120
      99    0.901    0.189
     100    0.452    0.083
     101    0.281    0.083
     102    0.017    0.021
     103    1.132    0.175
     104    0.763    0.086
     105    0.342    0.042
     106    0.783    0.076
     107    1.833    0.160
     108    0.532    0.074
     109    0.000    0.000
     110    0.531    0.082
     111    0.266    0.066
     112    0.040    0.030
     113    0.180    0.068
     114    0.195    0.043
     115    0.582    0.067
     116    0.412    0.083
     117    0.092    0.046
     118    0.110    0.046
     119    0.129    0.045
     120    0.091    0.041
     121    0.010    0.020
     122    0.117    0.042
     123    0.044    0.026
     124    0.000    0.000
     125    0.477    0.060
     126    0.035    0.029
     127    0.001    0.006
     128    0.065    0.030
     129    0.232    0.060
     130    0.023    0.032
     131    0.000    0.000
     132    0.520    0.100
     133    0.016    0.020
     134    0.274    0.092
     135    0.560    0.109
     136    0.325    0.070
     137    0.130    0.103
     138    0.408    0.172
     139    0.719    0.116
     140    0.988    0.235
     141    0.434    0.107
     142    0.838    0.310
     143    1.488    0.095
     144    0.576    0.090
     145    0.978    0.100
     146    1.413    0.097
     147    0.635    0.150
     148    0.329    0.079
     149    0.683    0.100
     150    0.610    0.105
     151    0.202    0.044
     152    0.001    0.006
     153    0.434    0.105
     154    1.491    0.146
     155    0.501    0.045
     156    0.061    0.045
     157    1.208    0.153
     158    1.030    0.094
     159    0.234    0.045
     160    0.027    0.033
     161    1.303    0.146
     162    0.821    0.093
     163    0.349    0.043
     164    0.000    0.000
     165    0.587    0.072
     166    1.206    0.092
     167    0.499    0.099
     168    0.005    0.011
     169    0.881    0.116
     170    0.408    0.079
     171    0.080    0.045
     172    0.824    0.133
     173    1.012    0.069
     174    0.501    0.094
     175    0.000    0.000
     176    0.498    0.100
     177    0.249    0.056
     178    0.469    0.087
     179    1.425    0.118
     180    0.398    0.077
     181    1.623    0.079
     182    1.110    0.090
     183    1.649    0.123
     184    1.070    0.105
     185    0.639    0.093
     186    0.149    0.060
     187    0.627    0.112
     188    1.139    0.173
     189    1.247    0.098
     190    1.252    0.118
     191    0.485    0.069
     192    0.812    0.087
     193    1.038    0.074
     194    1.394    0.096
     195    0.825    0.261
     196    0.461    0.112
     197    0.387    0.088
     198    0.674    0.120
     199    0.383    0.125
     200    0.497    0.118
     201    0.603    0.095
     202    0.354    0.099
     203    0.213    0.075
     204    0.105    0.062
     205    0.857    0.104
     206    0.189    0.052
     207    0.000    0.000
     208    0.251    0.062
     209    0.664    0.087
     210    1.052    0.117
     211    0.132    0.033
     212    0.211    0.045
     213    1.036    0.077
     214    0.529    0.074
     215    0.164    0.042
     216    1.100    0.117
     217    0.436    0.055
     218    0.045    0.026
     219    0.412    0.071
     220    0.637    0.081
     221    0.824    0.123
     222    0.211    0.085
     223    1.500    0.115
     224    0.561    0.075
     225    2.153    0.093
     226    1.538    0.177
     227    0.457    0.186
     228    1.685    0.197
     229    0.406    0.262
     230    1.574    0.170
     231    0.308    0.071
     232    1.194    0.054
     233    1.389    0.150
     234    0.961    0.223
     235    0.995    0.102
     236    1.182    0.072
     237    0.367    0.069
     238    0.350    0.079
     239    1.243    0.058
     240    0.710    0.088
     241    0.050    0.029
     242    0.551    0.068
     243    0.940    0.083
     244    0.071    0.042
     245    0.138    0.048
     246    1.187    0.106
     247    0.224    0.044
     248    0.066    0.039
     249    0.272    0.089
     250    0.686    0.069
     251    0.279    0.037
     252    0.114    0.066
     253    0.756    0.082
     254    0.604    0.076
     255    0.168    0.059
     256    0.009    0.017
     257    0.814    0.120
     258    0.001    0.006
     259    0.097    0.058
     260    0.243    0.045
     261    0.547    0.088
     262    0.202    0.079
     263    0.103    0.050
     264    1.029    0.106
     265    0.087    0.037
     266    0.622    0.105
     267    0.901    0.104
     268    1.100    0.073
     269    1.209    0.099
     270    0.443    0.086
     271    1.556    0.087
     272    1.115    0.081
     273    0.437    0.042
     274    0.616    0.056
     275    1.584    0.115
     276    0.697    0.119
     277    0.371    0.061
     278    0.285    0.069
     279    0.779    0.085
     280    0.042    0.032
     281    0.469    0.150
     282    0.798    0.137
     283    0.976    0.108
     284    0.219    0.067
     285    0.422    0.112
     286    0.644    0.157
     287    0.177    0.049
     288    0.616    0.071
     289    0.039    0.029
     290    0.925    0.192
     291    0.081    0.045
     292    0.166    0.053
     293    0.939    0.115
     294    0.046    0.033
     295    0.006    0.013
     296    0.345    0.065
     297    0.297    0.074
     298    0.111    0.045
     299    0.405    0.084
     300    1.474    0.084
     301    0.351    0.102
     302    0.107    0.048
     303    0.888    0.069
     304    1.371    0.149
      27    0.883    0.173
      28    0.386    0.077
      29    1.234    0.127
      30    2.033    0.257
      31    0.780    0.107
      32    1.670    0.120
      33    1.144    0.139
      34    0.461    0.098
      35    1.101    0.133
      36    1.441    0.126
      37    0.452    0.136
      38    0.952    0.110
      39    1.212    0.110
      40    0.612    0.094
      41    0.326    0.096
      42    0.200    0.033
      43    0.745    0.055
      44    0.357    0.083
      45    0.333    0.102
      46    0.435    0.062
      47    0.994    0.090
      48    0.058    0.038
      49    0.510    0.088
      50    1.093    0.080
      51    0.462    0.062
      52    0.000    0.000
      53    0.701    0.089
      54    1.046    0.094
      55    0.076    0.036
      56    0.000    0.000
      57    0.187    0.040
      58    0.794    0.072
      59    0.000    0.000
      60    0.377    0.068
      61    1.032    0.123
      62    0.248    0.084
      63    0.021    0.030
      64    0.607    0.110
      65    1.620    0.114
      66    1.143    0.135
      67    0.798    0.139
      68    1.683    0.156
      69    1.617    0.140
      70    1.228    0.167
      71    0.523    0.072
      72    0.186    0.074
      73    0.442    0.099
      74    0.210    0.074
      75    0.361    0.079
      76    0.001    0.006
      77    0.215    0.055
      78    0.292    0.043
      79    0.251    0.055
      80    0.150    0.051
      81    0.001    0.006
      82    0.498    0.060
      83    0.080    0.049
      84    0.065    0.043
      85    0.447    0.059
      86    0.755    0.084
      87    0.115    0.076
      88    0.000    0.000
      89    0.659    0.107
      90    0.009    0.013
      91    0.053    0.043
      92    0.409    0.053
      93    0.601    0.092
      94    0.381    0.101
      95    0.095    0.038
      96    0.523    0.125
      97    0.463    0.112
      98    0.305    0.090
      99    0.753    0.110
     100    0.448    0.064
     101    0.314    0.064
     102    0.006    0.012
     103    1.061    0.122
     104    0.791    0.110
     105    0.323    0.059
     106    0.768    0.099
     107    1.871    0.093
     108    0.487    0.124
     109    0.000    0.000
     110    0.508    0.067
     111    0.260    0.043
     112    0.024    0.019
     113    0.185    0.061
     114    0.175    0.056
     115    0.585    0.067
     116    0.448    0.106
     117    0.128    0.060
     118    0.117    0.043
     119    0.119    0.048
     120    0.146    0.079
     121    0.015    0.019
     122    0.139    0.041
     123    0.032    0.021
     124    0.004    0.010
     125    0.495    0.108
     126    0.040    0.026
     127    0.000    0.000
     128    0.074    0.036
     129    0.265    0.053
     130    0.015    0.016
     131    0.000    0.000
     132    0.479    0.061
     133    0.027    0.027
     134    0.331    0.082
     135    0.495    0.078
     136    0.352    0.078
     137    0.133    0.077
     138    0.226    0.088
     139    0.700    0.092
     140    1.150    0.095
     141    0.350    0.084
     142    0.694    0.161
     143    1.480    0.098
     144    0.643    0.059
     145    0.841    0.160
     146    1.483    0.141
     147    0.765    0.094
     148    0.304    0.073
     149    0.735    0.089
     150    0.664    0.137
     151    0.208    0.042
     152    0.000    0.000
     153    0.335    0.071
     154    1.449    0.135
     155    0.520    0.066
     156    0.093    0.047
     157    1.171    0.184
     158    1.053    0.085
     159    0.233    0.045
     160    0.023    0.029
     161    1.306    0.151
     162    0.856    0.087
     163    0.395    0.062
     164    0.000    0.000
     165    0.589    0.105
     166    1.242    0.118
     167    0.513    0.084
     168    0.005    0.014
     169    0.773    0.121
     170    0.431    0.082
     171    0.126    0.090
     172    0.818    0.110
     173    1.117    0.085
     174    0.449    0.070
     175    0.000    0.000
     176    0.510    0.091
     177    0.249    0.046
     178    0.432    0.084
     179    1.490    0.069
     180    0.368    0.093
     181    1.597    0.055
     182    1.080    0.075
     183    1.670    0.153
     184    1.025    0.110
     185    0.693    0.066
     186    0.151    0.052
     187    0.667    0.099
     188    1.147    0.147
     189    1.344    0.110
     190    1.293    0.086
     191    0.503    0.094
     192    0.781    0.070
     193    1.070    0.065
     194    1.380    0.130
     195    0.912    0.168
     196    0.372    0.094
     197    0.457    0.135
     198    0.666    0.089
     199    0.584    0.203
     200    0.334    0.138
     201    1.136    0.262
     202    0.378    0.060
     203    0.169    0.071
     204    0.136    0.046
     205    0.684    0.153
     206    0.181    0.063
     207    0.002    0.008
     208    0.262    0.069
     209    0.698    0.099
     210    1.046    0.073
     211    0.088    0.033
     212    0.227    0.049
     213    1.041    0.084
     214    0.479    0.075
     215    0.173    0.040
     216    1.149    0.113
     217    0.424    0.060
     218    0.052    0.026
     219    0.402    0.080
     220    0.687    0.088
     221    0.813    0.096
     222    0.140    0.050
     223    1.517    0.116
     224    0.558    0.058
     225    2.179    0.103
     226    1.441    0.187
     227    0.221    0.066
     228    1.695    0.151
     229    0.126    0.077
     230    1.475    0.110
     231    0.288    0.077
     232    1.283    0.099
     233    1.424    0.093
     234    0.978    0.212
     235    1.007    0.099
     236    1.149    0.102
     237    0.345    0.049
     238    0.295    0.055
     239    1.250    0.063
     240    0.713    0.058
     241    0.041    0.033
     242    0.552    0.053
     243    0.923    0.083
     244    0.064    0.039
     245    0.133    0.052
     246    1.165    0.119
     247    0.209    0.057
     248    0.059    0.036
     249    0.272    0.083
     250    0.699    0.080
     251    0.268    0.058
     252    0.089    0.035
     253    0.739    0.099
     254    0.598    0.079
     255    0.192    0.081
     256    0.011    0.020
     257    0.771    0.103
     258    0.004    0.010
     259    0.084    0.031
     260    0.273    0.045
     261    0.563    0.073
     262    0.193    0.085
     263    0.158    0.075
     264    0.957    0.085
     265    0.082    0.033
     266    0.627    0.091
     267    0.970    0.132
     268    1.127    0.079
     269    1.228    0.113
     270    0.382    0.070
     271    1.498    0.091
     272    1.132    0.104
     273    0.473    0.038
     274    0.612    0.047
     275    1.523    0.081
     276    0.776    0.106
     277    0.352    0.085
     278    0.292    0.097
     279    0.824    0.111
     280    0.060    0.037
     281    0.537    0.152
     282    0.801    0.156
     283    0.987    0.082
     284    0.203    0.070
     285    0.462    0.105
     286    0.749    0.103
     287    0.160    0.053
     288    0.692    0.095
     289    0.113    0.082
     290    0.910    0.143
     291    0.091    0.038
     292    0.127    0.055
     293    0.966    0.157
     294    0.051    0.029
     295    0.003    0.010
     296    0.291    0.069
     297    0.379    0.100
     298    0.088    0.034
     299    0.428    0.077
     300    1.492    0.085
     301    0.344    0.084
     302    0.214    0.083
     303    0.882    0.099
     304    1.540    0.155
      27    0.803    0.148
      28    0.352    0.068
      29    1.316    0.158
      30    1.863    0.286
      31    0.858    0.137
      32    1.750    0.099
      33    1.209    0.136
      34    0.346    0.102
      35    1.227    0.130
      36    1.355    0.096
      37    0.537    0.126
      38    0.915    0.096
      39    1.248    0.072
      40    0.586    0.115
      41    0.363    0.105
      42    0.231    0.056
      43    0.731    0.070
      44    0.292    0.061
      45    0.259    0.077
      46    0.486    0.070
      47    0.986    0.096
      48    0.052    0.040
      49    0.511    0.080
      50    1.090    0.083
      51    0.521    0.079
      52    0.000    0.000
      53    0.620    0.080
      54    1.054    0.097
      55    0.059    0.035
      56    0.000    0.000
      57    0.243    0.066
      58    0.817    0.102
      59    0.000    0.000
      60    0.356    0.064
      61    0.989    0.134
      62    0.173    0.057
      63    0.020    0.030
      64    0.578    0.105
      65    1.599    0.116
      66    1.044    0.127
      67    0.933    0.120
      68    1.644    0.149
      69    1.612    0.088
      70    1.333    0.181
      71    0.536    0.049
      72    0.257    0.073
      73    0.399    0.094
      74    0.373    0.075
      75    0.383    0.072
      76    0.001    0.006
      77    0.248    0.038
      78    0.258    0.061
      79    0.280    0.106
      80    0.122    0.031
      81    0.001    0.006
      82    0.566    0.074
      83    0.065    0.031
      84    0.056    0.032
      85    0.465    0.055
      86    0.720    0.088
      87    0.146    0.066
      88    0.000    0.000
      89    0.696    0.080
      90    0.011    0.016
      91    0.039    0.043
      92    0.460    0.062
      93    0.473    0.065
      94    0.380    0.108
      95    0.107    0.043
      96    0.502    0.067
      97    0.498    0.142
      98    0.221    0.079
      99    0.821    0.085
     100    0.387    0.075
     101    0.322    0.057
     102    0.014    0.026
     103    1.260    0.147
     104    0.845    0.126
     105    0.329    0.040
     106    0.919    0.150
     107    1.691    0.139
     108    0.667    0.090
     109    0.000    0.000
     110    0.530    0.061
     111    0.203    0.045
     112    0.040    0.021
     113    0.181    0.062
     114    0.204    0.046
     115    0.577    0.073
     116    0.510    0.126
     117    0.085    0.037
     118    0.107    0.041
     119    0.113    0.036
     120    0.179    0.075
     121    0.032    0.032
     122    0.135    0.040
     123    0.035    0.027
     124    0.001    0.006
     125    0.505    0.074
     126    0.030    0.026
     127    0.000    0.000
     128    0.079    0.032
     129    0.243    0.060
     130    0.005    0.011
     131    0.000    0.000
     132    0.492    0.076
     133    0.056    0.024
     134    0.256    0.072
     135    0.594    0.097
     136    0.350    0.074
     137    0.114    0.076
     138    0.238    0.072
     139    0.699    0.090
     140    1.127    0.125
     141    0.371    0.114
     142    0.747    0.190
     143    1.408    0.108
     144    0.622    0.064
     145    0.910    0.127
     146    1.681    0.172
     147    0.739    0.060
     148    0.229    0.060
     149    0.924    0.165
     150    0.608    0.104
     151    0.207    0.051
     152    0.003    0.008
     153    0.358    0.085
     154    1.415    0.092
     155    0.529    0.066
     156    0.085    0.041
     157    1.099    0.163
     158    1.014    0.098
     159    0.241    0.036
     160    0.029    0.031
     161    1.297    0.125
     162    0.836    0.120
     163    0.367    0.050
     164    0.000    0.000
     165    0.668    0.061
     166    1.289    0.099
     167    0.462    0.102
     168    0.021    0.023
     169    0.844    0.064
     170    0.374    0.057
     171    0.088    0.086
     172    0.879    0.132
     173    0.953    0.079
     174    0.595    0.120
     175    0.000    0.000
     176    0.517    0.096
     177    0.303    0.065
     178    0.488    0.102
     179    1.420    0.108
     180    0.408    0.083
     181    1.615    0.092
     182    1.077    0.106
     183    1.696    0.121
     184    1.021    0.131
     185    0.651    0.104
     186    0.140    0.052
     187    0.710    0.105
     188    0.997    0.164
     189    1.230    0.088
     190    1.336    0.072
     191    0.506    0.060
     192    0.779    0.080
     193    1.080    0.051
     194    1.375    0.117
     195    0.677    0.192
     196    0.399    0.072
     197    0.522    0.075
     198    0.738    0.088
     199    0.483    0.133
     200    0.328    0.129
     201    1.114    0.152
     202    0.319    0.087
     203    0.185    0.075
     204    0.140    0.047
     205    0.553    0.127
     206    0.224    0.068
     207    0.005    0.012
     208    0.260    0.053
     209    0.769    0.085
     210    0.993    0.090
     211    0.096    0.044
     212    0.244    0.053
     213    0.986    0.054
     214    0.533    0.085
     215    0.181    0.052
     216    1.075    0.097
     217    0.436    0.069
     218    0.046    0.012
     219    0.398    0.092
     220    0.641    0.055
     221    0.775    0.090
     222    0.155    0.052
     223    1.537    0.111
     224    0.527    0.060
     225    2.079    0.113
     226    1.469    0.173
     227    0.298    0.121
     228    1.727    0.152
     229    0.280    0.115
     230    1.484    0.205
     231    0.309    0.065
     232    1.297    0.129
     233    1.397    0.116
     234    0.974    0.211
     235    1.022    0.151
     236    1.224    0.092
     237    0.346    0.059
     238    0.334    0.074
     239    1.284    0.121
     240    0.682    0.072
     241    0.031    0.023
     242    0.555    0.072
     243    0.923    0.077
     244    0.065    0.045
     245    0.118    0.045
     246    1.175    0.100
     247    0.236    0.060
     248    0.091    0.031
     249    0.269    0.055
     250    0.681    0.054
     251    0.279    0.057
     252    0.114    0.035
     253    0.690    0.112
     254    0.609    0.072
     255    0.274    0.080
     256    0.021    0.027
     257    0.729    0.081
     258    0.004    0.010
     259    0.083    0.058
     260    0.245    0.060
     261    0.528    0.069
     262    0.214    0.087
     263    0.113    0.075
     264    0.988    0.092
     265    0.120    0.058
     266    0.596    0.064
     267    0.791    0.096
     268    1.132    0.121
     269    1.286    0.105
     270    0.389    0.071
     271    1.591    0.114
     272    1.088    0.095
     273    0.448    0.055
     274    0.584    0.073
     275    1.543    0.050
     276    0.818    0.077
     277    0.338    0.047
     278    0.344    0.100
     279    0.855    0.066
     280    0.051    0.027
     281    0.429    0.204
     282    1.057    0.174
     283    1.001    0.114
     284    0.195    0.067
     285    0.544    0.099
     286    0.752    0.160
     287    0.169    0.052
     288    0.737    0.087
     289    0.080    0.064
     290    0.964    0.139
     291    0.115    0.071
     292    0.174    0.069
     293    0.979    0.135
     294    0.058    0.028
     295    0.003    0.010
     296    0.249    0.075
     297    0.375    0.094
     298    0.103    0.052
     299    0.403    0.066
     300    1.435    0.086
     301    0.371    0.071
     302    0.160    0.051
     303    0.879    0.079
     304    1.503    0.163
      27    0.823    0.150
      28    0.361    0.053
      29    1.388    0.138
      30    1.903    0.193
      31    1.008    0.099
      32    1.728    0.105
      33    1.369    0.146
      34    0.493    0.078
      35    1.375    0.088
      36    1.236    0.152
      37    0.517    0.138
      38    0.861    0.162
      39    1.258    0.084
      40    0.607    0.115
      41    0.377    0.089
      42    0.199    0.046
      43    0.677    0.090
      44    0.313    0.087
      45    0.345    0.062
      46    0.570    0.093
      47    0.973    0.077
      48    0.057    0.046
      49    0.619    0.091
      50    1.170    0.111
      51    0.453    0.089
      52    0.000    0.000
      53    0.663    0.096
      54    0.984    0.123
      55    0.080    0.026
      56    0.000    0.000
      57    0.235    0.067
      58    0.844    0.085
      59    0.007    0.014
      60    0.390    0.072
      61    0.966    0.083
      62    0.156    0.075
      63    0.037    0.029
      64    0.447    0.080
      65    1.588    0.090
      66    1.088    0.121
      67    0.808    0.183
      68    1.570    0.159
      69    1.629    0.113
      70    1.291    0.175
      71    0.555    0.067
      72    0.263    0.088
      73    0.371    0.075
      74    0.359    0.074
      75    0.354    0.069
      76    0.000    0.000
      77    0.267    0.074
      78    0.295    0.079
      79    0.358    0.116
      80    0.139    0.037
      81    0.001    0.006
      82    0.565    0.056
      83    0.057    0.031
      84    0.085    0.049
      85    0.469    0.078
      86    0.697    0.078
      87    0.265    0.099
      88    0.000    0.000
      89    0.807    0.127
      90    0.027    0.028
      91    0.084    0.065
      92    0.512    0.089
      93    0.526    0.102
      94    0.538    0.119
      95    0.165    0.034
      96    0.600    0.085
      97    0.427    0.102
      98    0.233    0.065
      99    0.920    0.151
     100    0.427    0.087
     101    0.231    0.080
     102    0.031    0.030
     103    1.219    0.108
     104    0.724    0.101
     105    0.354    0.046
     106    0.813    0.090
     107    1.817    0.120
     108    0.641    0.133
     109    0.000    0.000
     110    0.584    0.085
     111    0.322    0.088
     112    0.041    0.023
     113    0.219    0.075
     114    0.226    0.049
     115    0.513    0.072
     116    0.648    0.136
     117    0.034    0.032
     118    0.107    0.046
     119    0.088    0.052
     120    0.107    0.049
     121    0.025    0.026
     122    0.140    0.043
     123    0.037    0.029
     124    0.004    0.010
     125    0.509    0.110
     126    0.021    0.018
     127    0.000    0.000
     128    0.094    0.029
     129    0.244    0.064
     130    0.004    0.010
     131    0.000    0.000
     132    0.503    0.090
     133    0.045    0.041
     134    0.260    0.068
     135    0.518    0.084
     136    0.332    0.081
     137    0.133    0.039
     138    0.348    0.129
     139    0.647    0.078
     140    1.103    0.126
     141    0.414    0.093
     142    0.646    0.145
     143    1.484    0.099
     144    0.641    0.082
     145    0.905    0.153
     146    1.580    0.188
     147    0.716    0.082
     148    0.270    0.084
     149    0.835    0.143
     150    0.597    0.133
     151    0.217    0.049
     152    0.000    0.000
     153    0.406    0.100
     154    1.404    0.095
     155    0.503    0.087
     156    0.058    0.034
     157    1.134    0.120
     158    1.044    0.076
     159    0.245    0.052
     160    0.026    0.023
     161    1.292    0.100
     162    0.827    0.106
     163    0.372    0.050
     164    0.003    0.012
     165    0.659    0.080
     166    1.264    0.114
     167    0.499    0.073
     168    0.020    0.021
     169    0.761    0.067
     170    0.372    0.065
     171    0.050    0.052
     172    1.035    0.086
     173    0.970    0.101
     174    0.523    0.110
     175    0.000    0.000
     176    0.477    0.089
     177    0.280    0.068
     178    0.470    0.120
     179    1.384    0.142
     180    0.419    0.096
     181    1.607    0.092
     182    1.093    0.133
     183    1.574    0.128
     184    1.098    0.101
     185    0.623    0.042
     186    0.135    0.043
     187    0.708    0.101
     188    0.849    0.136
     189    1.291    0.083
     190    1.330    0.143
     191    0.544    0.082
     192    0.771    0.071
     193    1.096    0.107
     194    1.312    0.123
     195    0.732    0.115
     196    0.452    0.104
     197    0.507    0.084
     198    0.671    0.094
     199    0.375    0.111
     200    0.478    0.125
     201    1.044    0.131
     202    0.349    0.079
     203    0.250    0.071
     204    0.095    0.045
     205    0.514    0.110
     206    0.202    0.068
     207    0.000    0.000
     208    0.226    0.065
     209    0.784    0.080
     210    0.954    0.065
     211    0.106    0.050
     212    0.255    0.061
     213    0.992    0.067
     214    0.555    0.076
     215    0.184    0.045
     216    1.073    0.060
     217    0.390    0.060
     218    0.047    0.014
     219    0.417    0.087
     220    0.639    0.071
     221    0.805    0.085
     222    0.223    0.051
     223    1.524    0.085
     224    0.567    0.079
     225    2.095    0.089
     226    1.551    0.160
     227    0.525    0.191
     228    1.677    0.190
     229    0.492    0.214
     230    1.549    0.210
     231    0.289    0.045
     232    1.245    0.157
     233    1.384    0.138
     234    1.154    0.207
     235    1.057    0.104
     236    1.200    0.083
     237    0.348    0.050
     238    0.323    0.056
     239    1.350    0.130
     240    0.686    0.070
     241    0.032    0.027
     242    0.586    0.079
     243    0.891    0.074
     244    0.075    0.037
     245    0.119    0.060
     246    1.128    0.124
     247    0.185    0.056
     248    0.085    0.039
     249    0.252    0.065
     250    0.705    0.065
     251    0.266    0.068
     252    0.172    0.041
     253    0.678    0.092
     254    0.591    0.068
     255    0.209    0.083
     256    0.048    0.032
     257    0.739    0.092
     258    0.001    0.006
     259    0.167    0.059
     260    0.180    0.050
     261    0.561    0.070
     262    0.172    0.082
     263    0.104    0.048
     264    1.014    0.117
     265    0.110    0.057
     266    0.551    0.082
     267    0.779    0.141
     268    1.156    0.123
     269    1.267    0.127
     270    0.434    0.078
     271    1.578    0.161
     272    1.094    0.110
     273    0.465    0.051
     274    0.585    0.065
     275    1.553    0.106
     276    0.814    0.100
     277    0.399    0.082
     278    0.291    0.099
     279    0.848    0.117
     280    0.050    0.030
     281    0.549    0.185
     282    1.118    0.147
     283    0.992    0.071
     284    0.181    0.056
     285    0.593    0.091
     286    0.914    0.168
     287    0.177    0.056
     288    0.818    0.101
     289    0.128    0.067
     290    0.955    0.169
     291    0.098    0.052
     292    0.188    0.064
     293    1.050    0.117
     294    0.080    0.045
     295    0.002    0.007
     296    0.252    0.081
     297    0.353    0.078
     298    0.119    0.064
     299    0.365    0.046
     300    1.450    0.099
     301    0.386    0.085
     302    0.123    0.053
     303    0.850    0.057
     304    1.414    0.126
      27    0.845    0.152
      28    0.379    0.066
      29    1.370    0.109
      30    1.876    0.224
      31    0.925    0.123
      32    1.682    0.116
      33    1.264    0.165
      34    0.521    0.098
      35    1.231    0.093
      36    1.419    0.094
      37    0.496    0.147
      38    0.681    0.089
      39    1.261    0.101
      40    0.651    0.164
      41    0.365    0.092
      42    0.240    0.054
      43    0.715    0.084
      44    0.283    0.079
      45    0.383    0.061
      46    0.613    0.069
      47    0.974    0.087
      48    0.062    0.037
      49    0.610    0.049
      50    1.180    0.108
      51    0.408    0.080
      52    0.000    0.000
      53    0.688    0.100
      54    0.978    0.085
      55    0.108    0.045
      56    0.000    0.000
      57    0.226    0.050
      58    0.821    0.122
      59    0.000    0.000
      60    0.433    0.060
      61    1.005    0.087
      62    0.119    0.055
      63    0.058    0.046
      64    0.601    0.090
      65    1.667    0.170
      66    1.158    0.092
      67    0.834    0.103
      68    1.818    0.212
      69    1.684    0.122
      70    1.356    0.162
      71    0.568    0.079
      72    0.276    0.126
      73    0.391    0.074
      74    0.358    0.050
      75    0.285    0.095
      76    0.004    0.010
      77    0.273    0.097
      78    0.285    0.082
      79    0.296    0.093
      80    0.126    0.038
      81    0.015    0.030
      82    0.633    0.069
      83    0.052    0.041
      84    0.080    0.040
      85    0.472    0.053
      86    0.687    0.131
      87    0.262    0.133
      88    0.000    0.000
      89    0.763    0.096
      90    0.035    0.034
      91    0.127    0.066
      92    0.545    0.071
      93    0.591    0.102
      94    0.606    0.092
      95    0.141    0.042
      96    0.595    0.089
      97    0.397    0.062
      98    0.262    0.072
      99    0.688    0.101
     100    0.460    0.069
     101    0.181    0.076
     102    0.034    0.027
     103    1.239    0.106
     104    0.682    0.074
     105    0.325    0.056
     106    0.767    0.081
     107    1.780    0.140
     108    0.508    0.098
     109    0.000    0.000
     110    0.544    0.077
     111    0.329    0.088
     112    0.028    0.020
     113    0.199    0.080
     114    0.288    0.082
     115    0.397    0.088
     116    0.639    0.120
     117    0.081    0.051
     118    0.170    0.051
     119    0.079    0.034
     120    0.115    0.058
     121    0.074    0.050
     122    0.152    0.031
     123    0.037    0.017
     124    0.001    0.006
     125    0.368    0.084
     126    0.008    0.015
     127    0.001    0.006
     128    0.083    0.030
     129    0.299    0.064
     130    0.003    0.008
     131    0.000    0.000
     132    0.486    0.091
     133    0.053    0.037
     134    0.252    0.082
     135    0.505    0.070
     136    0.275    0.061
     137    0.129    0.067
     138    0.200    0.104
     139    0.636    0.073
     140    1.045    0.155
     141    0.364    0.092
     142    0.689    0.182
     143    1.422    0.083
     144    0.615    0.075
     145    0.891    0.130
     146    1.565    0.159
     147    0.623    0.074
     148    0.243    0.093
     149    0.851    0.089
     150    0.587    0.117
     151    0.219    0.060
     152    0.000    0.000
     153    0.370    0.095
     154    1.366    0.149
     155    0.515    0.074
     156    0.067    0.042
     157    1.154    0.170
     158    1.075    0.088
     159    0.314    0.041
     160    0.027    0.025
     161    1.417    0.124
     162    0.749    0.104
     163    0.430    0.047
     164    0.000    0.000
     165    0.601    0.118
     166    1.170    0.107
     167    0.541    0.106
     168    0.021    0.020
     169    0.842    0.064
     170    0.357    0.048
     171    0.067    0.058
     172    0.921    0.160
     173    0.994    0.099
     174    0.410    0.093
     175    0.000    0.000
     176    0.488    0.085
     177    0.264    0.056
     178    0.478    0.090
     179    1.403    0.100
     180    0.416    0.073
     181    1.605    0.076
     182    1.090    0.092
     183    1.687    0.152
     184    1.105    0.113
     185    0.592    0.080
     186    0.146    0.029
     187    0.659    0.118
     188    0.998    0.140
     189    1.164    0.119
     190    1.315    0.118
     191    0.685    0.113
     192    0.789    0.079
     193    1.112    0.098
     194    1.227    0.103
     195    0.742    0.199
     196    0.515    0.132
     197    0.457    0.103
     198    0.618    0.101
     199    0.523    0.147
     200    0.292    0.082
     201    1.121    0.167
     202    0.472    0.140
     203    0.222    0.085
     204    0.118    0.061
     205    0.563    0.104
     206    0.263    0.067
     207    0.000    0.000
     208    0.273    0.044
     209    0.706    0.086
     210    0.956    0.098
     211    0.083    0.032
     212    0.185    0.053
     213    0.961    0.074
     214    0.603    0.062
     215    0.129    0.043
     216    1.029    0.087
     217    0.390    0.050
     218    0.061    0.025
     219    0.416    0.095
     220    0.668    0.065
     221    0.773    0.068
     222    0.165    0.058
     223    1.532    0.111
     224    0.598    0.077
     225    2.174    0.155
     226    1.580    0.170
     227    0.229    0.117
     228    1.690    0.213
     229    0.365    0.151
     230    1.505    0.232
     231    0.302    0.072
     232    1.207    0.119
     233    1.229    0.173
     234    1.080    0.189
     235    1.188    0.128
     236    1.195    0.118
     237    0.332    0.063
     238    0.321    0.056
     239    1.308    0.105
     240    0.726    0.079
     241    0.019    0.025
     242    0.559    0.064
     243    0.933    0.079
     244    0.080    0.038
     245    0.137    0.043
     246    1.117    0.091
     247    0.197    0.053
     248    0.096    0.046
     249    0.286    0.105
     250    0.683    0.060
     251    0.277    0.056
     252    0.195    0.055
     253    0.740    0.101
     254    0.594    0.068
     255    0.251    0.074
     256    0.015    0.024
     257    0.804    0.078
     258    0.008    0.012
     259    0.090    0.040
     260    0.203    0.066
     261    0.510    0.065
     262    0.287    0.076
     263    0.058    0.046
     264    0.918    0.115
     265    0.128    0.051
     266    0.623    0.086
     267    0.730    0.165
     268    1.098    0.066
     269    1.223    0.072
     270    0.355    0.092
     271    1.607    0.100
     272    1.053    0.106
     273    0.452    0.061
     274    0.568    0.059
     275    1.530    0.128
     276    0.685    0.094
     277    0.362    0.075
     278    0.204    0.058
     279    0.854    0.077
     280    0.081    0.035
     281    0.621    0.136
     282    1.061    0.089
     283    1.040    0.119
     284    0.190    0.059
     285    0.582    0.091
     286    0.877    0.092
     287    0.169    0.063
     288    0.857    0.099
     289    0.136    0.064
     290    0.998    0.125
     291    0.126    0.059
     292    0.261    0.087
     293    0.920    0.125
     294    0.046    0.043
     295    0.000    0.000
     296    0.252    0.061
     297    0.336    0.100
     298    0.125    0.069
     299    0.348    0.054
     300    1.416    0.115
     301    0.378    0.090
     302    0.161    0.058
     303    0.843    0.113
     304    1.360    0.145
      27    0.851    0.189
      28    0.374    0.058
      29    1.435    0.135
      30    1.898    0.224
      31    0.988    0.156
      32    1.766    0.083
      33    1.354    0.155
      34    0.501    0.107
      35    1.246    0.144
      36    1.346    0.143
      37    0.544    0.151
      38    0.841    0.130
      39    1.256    0.093
      40    0.646    0.095
      41    0.413    0.107
      42    0.233    0.058
      43    0.744    0.063
      44    0.394    0.080
      45    0.436    0.082
      46    0.598    0.056
      47    0.958    0.108
      48    0.107    0.049
      49    0.599    0.075
      50    1.172    0.088
      51    0.408    0.067
      52    0.000    0.000
      53    0.698    0.098
      54    0.994    0.059
      55    0.101    0.040
      56    0.000    0.000
      57    0.192    0.042
      58    0.800    0.095
      59    0.000    0.000
      60    0.450    0.090
      61    1.043    0.091
      62    0.172    0.069
      63    0.024    0.027
      64    0.593    0.088
      65    1.613    0.174
      66    1.098    0.112
      67    0.996    0.172
      68    1.844    0.195
      69    1.669    0.097
      70    1.254    0.169
      71    0.574    0.061
      72    0.348    0.145
      73    0.413    0.075
      74    0.273    0.070
      75    0.296    0.096
      76    0.005    0.011
      77    0.201    0.072
      78    0.242    0.066
      79    0.286    0.059
      80    0.137    0.054
      81    0.000    0.000
      82    0.626    0.067
      83    0.035    0.021
      84    0.105    0.049
      85    0.479    0.049
      86    0.670    0.078
      87    0.294    0.090
      88    0.000    0.000
      89    0.757    0.086
      90    0.031    0.026
      91    0.091    0.046
      92    0.550    0.072
      93    0.514    0.068
      94    0.596    0.090
      95    0.178    0.044
      96    0.564    0.085
      97    0.414    0.082
      98    0.283    0.091
      99    0.848    0.152
     100    0.482    0.081
     101    0.236    0.044
     102    0.018    0.019
     103    1.177    0.140
     104    0.620    0.091
     105    0.347    0.063
     106    0.779    0.101
     107    1.648    0.095
     108    0.596    0.098
     109    0.000    0.000
     110    0.480    0.075
     111    0.249    0.068
     112    0.030    0.022
     113    0.233    0.087
     114    0.224    0.047
     115    0.368    0.071
     116    0.670    0.111
     117    0.107    0.042
     118    0.137    0.055
     119    0.096    0.049
     120    0.073    0.041
     121    0.053    0.038
     122    0.142    0.036
     123    0.043    0.028
     124    0.000    0.000
     125    0.465    0.073
     126    0.009    0.015
     127    0.001    0.006
     128    0.091    0.029
     129    0.311    0.065
     130    0.006    0.012
     131    0.000    0.000
     132    0.502    0.084
     133    0.071    0.036
     134    0.300    0.060
     135    0.468    0.082
     136    0.307    0.074
     137    0.171    0.084
     138    0.223    0.134
     139    0.631    0.117
     140    1.082    0.169
     141    0.408    0.108
     142    0.816    0.280
     143    1.456    0.089
     144    0.585    0.088
     145    0.925    0.135
     146    1.616    0.148
     147    0.631    0.090
     148    0.209    0.071
     149    0.937    0.109
     150    0.625    0.113
     151    0.212    0.054
     152    0.000    0.000
     153    0.323    0.104
     154    1.365    0.134
     155    0.520    0.058
     156    0.073    0.031
     157    1.188    0.166
     158    1.027    0.086
     159    0.308    0.043
     160    0.037    0.028
     161    1.417    0.180
     162    0.715    0.090
     163    0.422    0.047
     164    0.000    0.000
     165    0.687    0.097
     166    1.086    0.076
     167    0.565    0.125
     168    0.021    0.022
     169    0.879    0.107
     170    0.420    0.052
     171    0.099    0.058
     172    0.986    0.133
     173    0.977    0.062
     174    0.254    0.072
     175    0.000    0.000
     176    0.429    0.077
     177    0.300    0.064
     178    0.402    0.063
     179    1.408    0.087
     180    0.366    0.080
     181    1.608    0.084
     182    1.132    0.065
     183    1.758    0.175
     184    1.104    0.083
     185    0.633    0.069
     186    0.170    0.052
     187    0.604    0.120
     188    1.189    0.174
     189    1.023    0.111
     190    1.307    0.149
     191    0.815    0.100
     192    0.823    0.071
     193    1.154    0.101
     194    1.331    0.089
     195    1.003    0.150
     196    0.423    0.090
     197    0.349    0.082
     198    0.687    0.099
     199    0.566    0.098
     200    0.407    0.079
     201    1.155    0.120
     202    0.679    0.124
     203    0.185    0.064
     204    0.151    0.081
     205    0.542    0.080
     206    0.237    0.062
     207    0.003    0.011
     208    0.263    0.091
     209    0.727    0.088
     210    0.968    0.097
     211    0.091    0.028
     212    0.207    0.056
     213    0.969    0.062
     214    0.618    0.078
     215    0.151    0.048
     216    1.033    0.089
     217    0.411    0.055
     218    0.059    0.036
     219    0.448    0.064
     220    0.645    0.072
     221    0.757    0.083
     222    0.191    0.067
     223    1.555    0.071
     224    0.550    0.055
     225    2.151    0.164
     226    1.583    0.169
     227    0.250    0.101
     228    1.755    0.177
     229    0.254    0.201
     230    1.491    0.161
     231    0.307    0.069
     232    1.273    0.157
     233    1.214    0.119
     234    1.115    0.219
     235    1.150    0.139
     236    1.176    0.087
     237    0.310    0.091
     238    0.318    0.065
     239    1.235    0.087
     240    0.655    0.078
     241    0.037    0.027
     242    0.552    0.075
     243    0.931    0.089
     244    0.077    0.049
     245    0.155    0.051
     246    1.170    0.090
     247    0.201    0.059
     248    0.081    0.050
     249    0.264    0.075
     250    0.667    0.085
     251    0.293    0.068
     252    0.192    0.070
     253    0.783    0.118
     254    0.533    0.085
     255    0.187    0.074
     256    0.016    0.031
     257    0.783    0.070
     258    0.004    0.010
     259    0.142    0.051
     260    0.171    0.070
     261    0.493    0.086
     262    0.430    0.114
     263    0.070    0.054
     264    0.929    0.111
     265    0.145    0.071
     266    0.761    0.137
     267    0.844    0.113
     268    1.133    0.107
     269    1.290    0.116
     270    0.408    0.107
     271    1.593    0.163
     272    1.093    0.134
     273    0.476    0.061
     274    0.551    0.089
     275    1.518    0.131
     276    0.834    0.106
     277    0.329    0.073
     278    0.180    0.053
     279    0.869    0.080
     280    0.117    0.033
     281    0.789    0.197
     282    1.036    0.083
     283    1.025    0.090
     284    0.242    0.073
     285    0.640    0.101
     286    0.844    0.083
     287    0.137    0.044
     288    0.950    0.091
     289    0.221    0.100
     290    1.019    0.128
     291    0.130    0.060
     292    0.254    0.092
     293    0.969    0.110
     294    0.056    0.041
     295    0.000    0.000
     296    0.271    0.066
     297    0.304    0.086
     298    0.110    0.060
     299    0.371    0.098
     300    1.468    0.107
     301    0.336    0.079
     302    0.183    0.067
     303    0.900    0.100
     304    1.423    0.140
      27    0.928    0.289
      28    0.325    0.118
      29    1.479    0.279
      30    2.120    0.266
      31    1.090    0.152
      32    1.765    0.128
      33    1.214    0.185
      34    0.481    0.078
      35    1.338    0.102
      36    1.340    0.085
      37    0.482    0.105
      38    0.834    0.148
      39    1.312    0.106
      40    0.521    0.103
      41    0.363    0.087
      42    0.270    0.061
      43    0.718    0.077
      44    0.359    0.078
      45    0.417    0.082
      46    0.613    0.059
      47    0.988    0.096
      48    0.092    0.063
      49    0.643    0.085
      50    1.177    0.080
      51    0.407    0.045
      52    0.000    0.000
      53    0.667    0.099
      54    0.983    0.088
      55    0.095    0.045
      56    0.000    0.000
      57    0.202    0.049
      58    0.800    0.083
      59    0.000    0.000
      60    0.441    0.053
      61    1.074    0.092
      62    0.103    0.069
      63    0.010    0.019
      64    0.457    0.119
      65    1.590    0.160
      66    1.140    0.104
      67    0.738    0.168
      68    1.740    0.167
      69    1.749    0.144
      70    1.047    0.131
      71    0.548    0.063
      72    0.246    0.093
      73    0.397    0.102
      74    0.251    0.087
      75    0.298    0.107
      76    0.006    0.012
      77    0.220    0.082
      78    0.244    0.045
      79    0.200    0.045
      80    0.132    0.050
      81    0.002    0.007
      82    0.620    0.069
      83    0.032    0.020
      84    0.091    0.040
      85    0.486    0.074
      86    0.689    0.106
      87    0.247    0.113
      88    0.000    0.000
      89    0.693    0.117
      90    0.026    0.030
      91    0.177    0.083
      92    0.520    0.053
      93    0.553    0.110
      94    0.610    0.074
      95    0.132    0.059
      96    0.560    0.127
      97    0.381    0.098
      98    0.217    0.069
      99    0.844    0.140
     100    0.463    0.054
     101    0.182    0.058
     102    0.023    0.018
     103    1.168    0.148
     104    0.682    0.098
     105    0.327    0.065
     106    0.751    0.058
     107    1.770    0.168
     108    0.596    0.101
     109    0.000    0.000
     110    0.489    0.049
     111    0.250    0.041
     112    0.015    0.020
     113    0.230    0.078
     114    0.197    0.064
     115    0.415    0.108
     116    0.701    0.098
     117    0.117    0.055
     118    0.127    0.050
     119    0.073    0.039
     120    0.069    0.062
     121    0.101    0.058
     122    0.124    0.031
     123    0.043    0.035
     124    0.000    0.000
     125    0.448    0.093
     126    0.014    0.022
     127    0.003    0.008
     128    0.088    0.029
     129    0.363    0.059
     130    0.010    0.018
     131    0.000    0.000
     132    0.544    0.064
     133    0.053    0.035
     134    0.282    0.068
     135    0.508    0.058
     136    0.286    0.069
     137    0.101    0.051
     138    0.159    0.082
     139    0.635    0.101
     140    1.095    0.135
     141    0.338    0.091
     142    0.570    0.152
     143    1.496    0.117
     144    0.594    0.073
     145    1.012    0.109
     146    1.620    0.159
     147    0.618    0.077
     148    0.181    0.046
     149    0.889    0.110
     150    0.604    0.103
     151    0.201    0.057
     152    0.000    0.000
     153    0.398    0.084
     154    1.436    0.123
     155    0.501    0.059
     156    0.061    0.042
     157    1.091    0.178
     158    1.038    0.090
     159    0.287    0.035
     160    0.016    0.019
     161    1.306    0.118
     162    0.693    0.080
     163    0.447    0.051
     164    0.000    0.000
     165    0.713    0.053
     166    1.059    0.098
     167    0.812    0.172
     168    0.033    0.034
     169    0.890    0.146
     170    0.546    0.091
     171    0.116    0.076
     172    0.889    0.100
     173    1.049    0.089
     174    0.266    0.066
     175    0.000    0.000
     176    0.437    0.060
     177    0.271    0.044
     178    0.403    0.084
     179    1.383    0.152
     180    0.349    0.076
     181    1.572    0.064
     182    1.111    0.078
     183    1.793    0.180
     184    1.127    0.126
     185    0.592    0.074
     186    0.158    0.032
     187    0.609    0.106
     188    1.089    0.194
     189    1.082    0.099
     190    1.286    0.136
     191    0.815    0.102
     192    0.858    0.095
     193    1.095    0.079
     194    1.352    0.117
     195    0.867    0.140
     196    0.456    0.076
     197    0.349    0.091
     198    0.732    0.121
     199    0.608    0.161
     200    0.375    0.072
     201    0.982    0.133
     202    0.727    0.119
     203    0.306    0.085
     204    0.035    0.037
     205    0.531    0.098
     206    0.219    0.053
     207    0.001    0.006
     208    0.218    0.052
     209    0.686    0.068
     210    0.984    0.107
     211    0.090    0.035
     212    0.215    0.034
     213    0.958    0.079
     214    0.612    0.075
     215    0.172    0.039
     216    1.043    0.102
     217    0.398    0.059
     218    0.061    0.032
     219    0.461    0.071
     220    0.647    0.067
     221    0.789    0.096
     222    0.206    0.055
     223    1.529    0.101
     224    0.570    0.070
     225    2.182    0.154
     226    1.603    0.183
     227    0.252    0.100
     228    1.749    0.193
     229    0.131    0.079
     230    1.576    0.119
     231    0.310    0.042
     232    1.270    0.112
     233    1.268    0.140
     234    0.916    0.242
     235    1.155    0.116
     236    1.172    0.111
     237    0.339    0.067
     238    0.350    0.070
     239    1.295    0.080
     240    0.692    0.083
     241    0.031    0.035
     242    0.621    0.091
     243    0.922    0.104
     244    0.068    0.037
     245    0.158    0.051
     246    1.128    0.069
     247    0.203    0.042
     248    0.087    0.045
     249    0.246    0.077
     250    0.667    0.061
     251    0.271    0.059
     252    0.153    0.062
     253    0.820    0.082
     254    0.560    0.079
     255    0.220    0.074
     256    0.021    0.026
     257    0.741    0.071
     258    0.005    0.011
     259    0.142    0.065
     260    0.081    0.025
     261    0.516    0.112
     262    0.396    0.130
     263    0.046    0.031
     264    0.738    0.112
     265    0.147    0.066
     266    0.720    0.106
     267    0.742    0.151
     268    1.129    0.084
     269    1.199    0.102
     270    0.486    0.130
     271    1.606    0.130
     272    0.909    0.149
     273    0.478    0.062
     274    0.509    0.100
     275    1.451    0.108
     276    0.888    0.115
     277    0.314    0.138
     278    0.271    0.127
     279    0.853    0.040
     280    0.127    0.041
     281    0.867    0.253
     282    1.071    0.102
     283    1.017    0.099
     284    0.228    0.070
     285    0.596    0.110
     286    0.802    0.094
     287    0.134    0.068
     288    0.971    0.087
     289    0.139    0.065
     290    0.914    0.099
     291    0.109    0.050
     292    0.248    0.064
     293    1.008    0.127
     294    0.050    0.029
     295    0.005    0.012
     296    0.283    0.075
     297    0.368    0.081
     298    0.110    0.050
     299    0.399    0.079
     300    1.517    0.081
     301    0.345    0.068
     302    0.148    0.063
     303    0.880    0.107
     304    1.305    0.163
      27    0.672    0.240
      28    0.287    0.079
      29    1.802    0.134
      30    1.977    0.145
      31    1.149    0.118
      32    1.677    0.088
      33    1.260    0.118
      34    0.397    0.073
      35    1.205    0.150
      36    1.313    0.125
      37    0.578    0.107
      38    0.700    0.100
      39    1.197    0.090
      40    0.535    0.118
      41    0.380    0.091
      42    0.263    0.061
      43    0.645    0.070
      44    0.264    0.087
      45    0.394    0.087
      46    0.652    0.060
      47    0.889    0.127
      48    0.081    0.066
      49    0.603    0.062
      50    1.185    0.129
      51    0.475    0.102
      52    0.000    0.000
      53    0.784    0.114
      54    0.911    0.097
      55    0.014    0.024
      56    0.000    0.000
      57    0.280    0.067
      58    0.814    0.092
      59    0.000    0.000
      60    0.417    0.089
      61    1.049    0.066
      62    0.149    0.078
      63    0.011    0.018
      64    0.553    0.099
      65    1.644    0.185
      66    1.121    0.096
      67    0.701    0.154
      68    1.851    0.187
      69    1.676    0.091
      70    1.137    0.106
      71    0.550    0.067
      72    0.296    0.116
      73    0.408    0.072
      74    0.195    0.088
      75    0.365    0.058
      76    0.001    0.006
      77    0.155    0.045
      78    0.241    0.046
      79    0.230    0.047
      80    0.129    0.035
      81    0.003    0.009
      82    0.593    0.065
      83    0.042    0.027
      84    0.073    0.033
      85    0.515    0.076
      86    0.620    0.097
      87    0.134    0.061
      88    0.001    0.006
      89    0.766    0.117
      90    0.026    0.025
      91    0.191    0.098
      92    0.558    0.072
      93    0.570    0.097
      94    0.582    0.100
      95    0.139    0.045
      96    0.497    0.097
      97    0.443    0.099
      98    0.202    0.066
      99    0.880    0.136
     100    0.434    0.077
     101    0.243    0.075
     102    0.019    0.022
     103    1.196    0.142
     104    0.708    0.108
     105    0.315    0.056
     106    0.763    0.060
     107    1.701    0.097
     108    0.600    0.079
     109    0.000    0.000
     110    0.502    0.089
     111    0.345    0.078
     112    0.038    0.027
     113    0.277    0.086
     114    0.201    0.042
     115    0.475    0.112
     116    0.830    0.125
     117    0.095    0.036
     118    0.110    0.051
     119    0.076    0.034
     120    0.080    0.052
     121    0.039    0.041
     122    0.126    0.033
     123    0.023    0.028
     124    0.000    0.000
     125    0.414    0.096
     126    0.021    0.020
     127    0.001    0.006
     128    0.105    0.049
     129    0.350    0.060
     130    0.006    0.014
     131    0.000    0.000
     132    0.578    0.076
     133    0.053    0.020
     134    0.253    0.099
     135    0.494    0.056
     136    0.283    0.067
     137    0.098    0.060
     138    0.152    0.073
     139    0.621    0.104
     140    1.078    0.096
     141    0.297    0.089
     142    0.558    0.146
     143    1.442    0.075
     144    0.594    0.061
     145    0.954    0.139
     146    1.486    0.129
     147    0.630    0.088
     148    0.206    0.080
     149    0.824    0.110
     150    0.612    0.116
     151    0.190    0.050
     152    0.000    0.000
     153    0.436    0.087
     154    1.477    0.152
     155    0.507    0.054
     156    0.063    0.039
     157    1.200    0.151
     158    1.042    0.114
     159    0.267    0.050
     160    0.011    0.016
     161    1.338    0.122
     162    0.760    0.099
     163    0.448    0.064
     164    0.000    0.000
     165    0.680    0.097
     166    1.142    0.141
     167    0.604    0.130
     168    0.029    0.031
     169    0.869    0.094
     170    0.492    0.089
     171    0.108    0.077
     172    0.955    0.136
     173    1.077    0.107
     174    0.327    0.114
     175    0.002    0.007
     176    0.467    0.086
     177    0.236    0.057
     178    0.409    0.088
     179    1.465    0.096
     180    0.415    0.107
     181    1.616    0.073
     182    1.119    0.103
     183    1.675    0.205
     184    1.153    0.111
     185    0.660    0.092
     186    0.186    0.058
     187    0.636    0.078
     188    1.035    0.153
     189    1.227    0.128
     190    1.197    0.152
     191    0.656    0.108
     192    0.847    0.093
     193    1.119    0.103
     194    1.242    0.106
     195    1.140    0.112
     196    0.415    0.069
     197    0.159    0.085
     198    0.781    0.084
     199    0.568    0.173
     200    0.372    0.080
     201    0.504    0.170
     202    0.704    0.106
     203    0.271    0.080
     204    0.047    0.042
     205    0.823    0.117
     206    0.222    0.061
     207    0.000    0.000
     208    0.242    0.059
     209    0.752    0.089
     210    1.005    0.067
     211    0.079    0.035
     212    0.207    0.049
     213    0.962    0.097
     214    0.654    0.092
     215    0.166    0.051
     216    1.061    0.073
     217    0.363    0.048
     218    0.071    0.034
     219    0.434    0.061
     220    0.658    0.078
     221    0.822    0.099
     222    0.174    0.073
     223    1.549    0.080
     224    0.522    0.054
     225    2.194    0.146
     226    1.456    0.178
     227    0.174    0.068
     228    1.635    0.140
     229    0.237    0.122
     230    1.443    0.183
     231    0.321    0.042
     232    1.249    0.103
     233    1.159    0.087
     234    1.030    0.185
     235    1.201    0.119
     236    1.153    0.106
     237    0.337    0.057
     238    0.321    0.054
     239    1.288    0.100
     240    0.722    0.078
     241    0.026    0.022
     242    0.591    0.088
     243    0.966    0.087
     244    0.040    0.044
     245    0.138    0.047
     246    1.200    0.084
     247    0.286    0.090
     248    0.061    0.021
     249    0.257    0.066
     250    0.659    0.073
     251    0.355    0.075
     252    0.119    0.065
     253    0.687    0.082
     254    0.508    0.066
     255    0.400    0.090
     256    0.068    0.032
     257    0.800    0.088
     258    0.008    0.012
     259    0.177    0.064
     260    0.235    0.079
     261    0.578    0.115
     262    0.243    0.155
     263    0.004    0.014
     264    0.894    0.117
     265    0.095    0.058
     266    0.821    0.109
     267    0.855    0.123
     268    1.107    0.081
     269    1.049    0.131
     270    0.671    0.103
     271    1.526    0.086
     272    0.741    0.142
     273    0.501    0.075
     274    0.600    0.060
     275    1.502    0.061
     276    0.958    0.111
     277    0.277    0.076
     278    0.439    0.087
     279    0.858    0.061
     280    0.131    0.066
     281    0.598    0.210
     282    1.088    0.096
     283    1.073    0.094
     284    0.102    0.056
     285    0.515    0.118
     286    0.749    0.099
     287    0.126    0.048
     288    0.927    0.082
     289    0.074    0.048
     290    1.000    0.147
     291    0.189    0.084
     292    0.245    0.096
     293    0.914    0.125
     294    0.045    0.033
     295    0.002    0.007
     296    0.221    0.084
     297    0.417    0.137
     298    0.095    0.037
     299    0.436    0.072
     300    1.401    0.109
     301    0.371    0.085
     302    0.142    0.041
     303    0.918    0.054
     304    1.372    0.117
      27    0.608    0.111
      28    0.275    0.115
      29    1.916    0.118
      30    1.849    0.190
      31    1.141    0.145
      32    1.764    0.122
      33    1.241    0.158
      34    0.446    0.096
      35    1.178    0.124
      36    1.327    0.118
      37    0.495    0.148
      38    0.701    0.105
      39    1.085    0.119
      40    0.494    0.123
      41    0.304    0.064
      42    0.298    0.083
      43    0.739    0.087
      44    0.318    0.082
      45    0.248    0.061
      46    0.613    0.089
      47    0.943    0.104
      48    0.027    0.024
      49    0.592    0.067
      50    1.161    0.096
      51    0.534    0.070
      52    0.000    0.000
      53    0.768    0.105
      54    0.919    0.124
      55    0.011    0.022
      56    0.000    0.000
      57    0.328    0.055
      58    0.843    0.119
      59    0.001    0.006
      60    0.432    0.074
      61    1.017    0.090
      62    0.196    0.053
      63    0.003    0.009
      64    0.481    0.110
      65    1.575    0.091
      66    1.122    0.105
      67    0.873    0.155
      68    1.712    0.221
      69    1.676    0.107
      70    0.964    0.166
      71    0.571    0.072
      72    0.271    0.105
      73    0.433    0.108
      74    0.219    0.080
      75    0.292    0.085
      76    0.003    0.008
      77    0.214    0.096
      78    0.285    0.043
      79    0.203    0.057
      80    0.092    0.049
      81    0.005    0.012
      82    0.596    0.068
      83    0.053    0.032
      84    0.081    0.042
      85    0.516    0.069
      86    0.511    0.082
      87    0.113    0.054
      88    0.000    0.000
      89    0.787    0.069
      90    0.016    0.023
      91    0.076    0.054
      92    0.562    0.077
      93    0.425    0.081
      94    0.502    0.104
      95    0.097    0.047
      96    0.397    0.085
      97    0.615    0.099
      98    0.221    0.079
      99    0.717    0.152
     100    0.394    0.062
     101    0.423    0.095
     102    0.019    0.017
     103    1.167    0.110
     104    0.764    0.112
     105    0.309    0.058
     106    0.759    0.086
     107    1.603    0.172
     108    0.623    0.102
     109    0.000    0.000
     110    0.422    0.071
     111    0.339    0.047
     112    0.036    0.019
     113    0.275    0.077
     114    0.207    0.047
     115    0.543    0.090
     116    0.718    0.128
     117    0.127    0.050
     118    0.102    0.047
     119    0.073    0.034
     120    0.081    0.041
     121    0.052    0.036
     122    0.140    0.042
     123    0.006    0.013
     124    0.000    0.000
     125    0.396    0.122
     126    0.019    0.019
     127    0.001    0.006
     128    0.109    0.047
     129    0.350    0.055
     130    0.018    0.026
     131    0.000    0.000
     132    0.568    0.069
     133    0.043    0.024
     134    0.201    0.068
     135    0.420    0.053
     136    0.290    0.060
     137    0.032    0.035
     138    0.080    0.053
     139    0.609    0.076
     140    1.136    0.097
     141    0.252    0.070
     142    0.450    0.109
     143    1.456    0.092
     144    0.588    0.066
     145    1.001    0.106
     146    1.470    0.096
     147    0.634    0.084
     148    0.189    0.048
     149    0.792    0.117
     150    0.603    0.078
     151    0.142    0.047
     152    0.000    0.000
     153    0.464    0.099
     154    1.443    0.142
     155    0.496    0.052
     156    0.062    0.037
     157    1.264    0.138
     158    1.053    0.074
     159    0.266    0.040
     160    0.013    0.014
     161    1.305    0.130
     162    0.770    0.095
     163    0.457    0.088
     164    0.000    0.000
     165    0.585    0.094
     166    1.200    0.083
     167    0.720    0.106
     168    0.007    0.014
     169    0.882    0.114
     170    0.548    0.096
     171    0.156    0.093
     172    0.868    0.128
     173    1.169    0.102
     174    0.376    0.075
     175    0.000    0.000
     176    0.497    0.070
     177    0.259    0.086
     178    0.416    0.071
     179    1.397    0.103
     180    0.482    0.112
     181    1.678    0.064
     182    1.215    0.087
     183    1.430    0.137
     184    1.149    0.089
     185    0.655    0.098
     186    0.201    0.063
     187    0.641    0.105
     188    1.020    0.112
     189    1.221    0.139
     190    1.204    0.099
     191    0.722    0.103
     192    0.831    0.072
     193    1.149    0.091
     194    1.317    0.099
     195    0.998    0.183
     196    0.417    0.110
     197    0.219    0.071
     198    0.728    0.106
     199    0.632    0.196
     200    0.310    0.066
     201    0.324    0.070
     202    0.597    0.147
     203    0.296    0.100
     204    0.042    0.029
     205    0.809    0.084
     206    0.212    0.066
     207    0.001    0.006
     208    0.264    0.079
     209    0.766    0.065
     210    1.011    0.090
     211    0.081    0.027
     212    0.230    0.046
     213    1.039    0.080
     214    0.734    0.088
     215    0.169    0.048
     216    1.144    0.098
     217    0.426    0.060
     218    0.079    0.034
     219    0.513    0.084
     220    0.653    0.075
     221    0.815    0.076
     222    0.147    0.048
     223    1.489    0.098
     224    0.542    0.076
     225    2.151    0.101
     226    1.476    0.122
     227    0.164    0.064
     228    1.625    0.096
     229    0.246    0.094
     230    0.971    0.175
     231    0.328    0.047
     232    1.361    0.112
     233    1.287    0.100
     234    0.882    0.127
     235    1.017    0.116
     236    1.300    0.141
     237    0.306    0.062
     238    0.334    0.079
     239    1.333    0.114
     240    0.694    0.082
     241    0.043    0.031
     242    0.620    0.081
     243    0.984    0.081
     244    0.056    0.037
     245    0.158    0.058
     246    1.119    0.077
     247    0.250    0.063
     248    0.082    0.045
     249    0.270    0.069
     250    0.671    0.089
     251    0.343    0.092
     252    0.144    0.065
     253    0.673    0.079
     254    0.492    0.040
     255    0.422    0.106
     256    0.051    0.035
     257    0.801    0.096
     258    0.013    0.014
     259    0.178    0.065
     260    0.132    0.047
     261    0.432    0.092
     262    0.193    0.104
     263    0.000    0.000
     264    0.813    0.088
     265    0.129    0.059
     266    0.809    0.097
     267    0.911    0.086
     268    1.191    0.097
     269    1.183    0.101
     270    0.469    0.087
     271    1.665    0.180
     272    0.970    0.109
     273    0.475    0.078
     274    0.589    0.106
     275    1.508    0.066
     276    0.893    0.065
     277    0.320    0.072
     278    0.427    0.097
     279    0.836    0.073
     280    0.098    0.044
     281    0.549    0.130
     282    1.065    0.098
     283    1.049    0.106
     284    0.135    0.041
     285    0.437    0.132
     286    0.800    0.125
     287    0.122    0.059
     288    0.978    0.119
     289    0.023    0.024
     290    0.925    0.129
     291    0.205    0.087
     292    0.259    0.076
     293    0.921    0.111
     294    0.056    0.033
     295    0.000    0.000
     296    0.131    0.050
     297    0.431    0.121
     298    0.102    0.046
     299    0.367    0.102
     300    1.403    0.136
     301    0.396    0.071
     302    0.218    0.087
     303    0.899    0.077
     304    1.475    0.180
      27    0.971    0.260
      28    0.235    0.063
      29    1.853    0.199
      30    1.474    0.178
      31    1.028    0.190
      32    1.640    0.161
      33    1.255    0.146
      34    0.327    0.119
      35    1.199    0.122
      36    1.335    0.116
      37    0.408    0.143
      38    0.765    0.117
      39    1.140    0.107
      40    0.343    0.069
      41    0.292    0.091
      42    0.273    0.075
      43    0.730    0.090
      44    0.340    0.063
      45    0.240    0.080
      46    0.513    0.073
      47    0.976    0.097
      48    0.037    0.042
      49    0.578    0.102
      50    1.122    0.070
      51    0.623    0.059
      52    0.000    0.000
      53    0.774    0.107
      54    0.973    0.127
      55    0.010    0.018
      56    0.000    0.000
      57    0.345    0.052
      58    0.895    0.117
      59    0.000    0.000
      60    0.400    0.079
      61    0.919    0.107
      62    0.254    0.058
      63    0.001    0.006
      64    0.439    0.083
      65    1.579    0.126
      66    1.114    0.091
      67    0.780    0.129
      68    1.802    0.142
      69    1.620    0.126
      70    0.793    0.133
      71    0.543    0.068
      72    0.323    0.090
      73    0.626    0.161
      74    0.135    0.095
      75    0.328    0.093
      76    0.022    0.033
      77    0.304    0.084
      78    0.282    0.053
      79    0.250    0.065
      80    0.142    0.041
      81    0.009    0.016
      82    0.577    0.070
      83    0.053    0.036
      84    0.104    0.052
      85    0.527    0.054
      86    0.539    0.071
      87    0.134    0.080
      88    0.001    0.006
      89    0.775    0.111
      90    0.020    0.027
      91    0.079    0.054
      92    0.505    0.081
      93    0.435    0.088
      94    0.482    0.085
      95    0.095    0.035
      96    0.399    0.080
      97    0.616    0.103
      98    0.222    0.118
      99    0.839    0.151
     100    0.390    0.087
     101    0.432    0.128
     102    0.013    0.020
     103    1.164    0.103
     104    0.763    0.100
     105    0.331    0.060
     106    0.749    0.095
     107    1.727    0.128
     108    0.623    0.152
     109    0.000    0.000
     110    0.447    0.077
     111    0.378    0.049
     112    0.038    0.024
     113    0.265    0.091
     114    0.251    0.079
     115    0.543    0.114
     116    0.670    0.110
     117    0.131    0.068
     118    0.091    0.039
     119    0.083    0.034
     120    0.083    0.052
     121    0.030    0.023
     122    0.137    0.033
     123    0.008    0.015
     124    0.002    0.008
     125    0.366    0.105
     126    0.022    0.023
     127    0.001    0.006
     128    0.094    0.042
     129    0.359    0.047
     130    0.056    0.054
     131    0.000    0.000
     132    0.599    0.064
     133    0.067    0.037
     134    0.234    0.065
     135    0.426    0.076
     136    0.338    0.069
     137    0.082    0.057
     138    0.159    0.083
     139    0.573    0.105
     140    1.113    0.123
     141    0.309    0.127
     142    0.569    0.108
     143    1.448    0.065
     144    0.612    0.075
     145    0.894    0.113
     146    1.506    0.109
     147    0.679    0.081
     148    0.220    0.074
     149    0.739    0.114
     150    0.635    0.097
     151    0.148    0.044
     152    0.000    0.000
     153    0.366    0.067
     154    1.386    0.122
     155    0.508    0.058
     156    0.093    0.039
     157    1.251    0.147
     158    1.022    0.081
     159    0.264    0.048
     160    0.020    0.020
     161    1.362    0.083
     162    0.808    0.081
     163    0.457    0.067
     164    0.000    0.000
     165    0.569    0.069
     166    1.213    0.102
     167    0.647    0.113
     168    0.005    0.011
     169    0.777    0.106
     170    0.463    0.103
     171    0.114    0.083
     172    0.947    0.096
     173    1.130    0.089
     174    0.328    0.108
     175    0.000    0.000
     176    0.494    0.074
     177    0.302    0.092
     178    0.477    0.078
     179    1.464    0.109
     180    0.440    0.103
     181    1.662    0.094
     182    1.205    0.088
     183    1.528    0.114
     184    1.099    0.095
     185    0.757    0.150
     186    0.193    0.071
     187    0.687    0.103
     188    1.144    0.189
     189    1.279    0.177
     190    1.323    0.132
     191    0.702    0.098
     192    0.840    0.084
     193    1.180    0.119
     194    1.296    0.109
     195    0.875    0.190
     196    0.410    0.099
     197    0.286    0.082
     198    0.685    0.108
     199    0.569    0.139
     200    0.371    0.085
     201    0.363    0.115
     202    0.490    0.114
     203    0.272    0.134
     204    0.048    0.039
     205    0.820    0.088
     206    0.210    0.069
     207    0.000    0.000
     208    0.249    0.084
     209    0.773    0.091
     210    0.996    0.097
     211    0.069    0.032
     212    0.207    0.056
     213    0.974    0.079
     214    0.699    0.079
     215    0.145    0.039
     216    1.072    0.082
     217    0.431    0.054
     218    0.066    0.027
     219    0.430    0.076
     220    0.630    0.055
     221    0.760    0.100
     222    0.197    0.077
     223    1.523    0.114
     224    0.559    0.061
     225    2.215    0.098
     226    1.648    0.155
     227    0.227    0.066
     228    1.673    0.149
     229    0.252    0.092
     230    1.479    0.157
     231    0.292    0.067
     232    1.413    0.148
     233    1.348    0.091
     234    1.040    0.143
     235    0.989    0.193
     236    1.416    0.093
     237    0.360    0.059
     238    0.333    0.061
     239    1.233    0.066
     240    0.732    0.112
     241    0.081    0.053
     242    0.638    0.099
     243    1.019    0.090
     244    0.074    0.047
     245    0.162    0.037
     246    1.212    0.110
     247    0.281    0.074
     248    0.082    0.055
     249    0.257    0.083
     250    0.659    0.080
     251    0.302    0.134
     252    0.135    0.046
     253    0.726    0.098
     254    0.520    0.077
     255    0.320    0.094
     256    0.028    0.028
     257    0.801    0.102
     258    0.006    0.012
     259    0.212    0.064
     260    0.146    0.058
     261    0.483    0.092
     262    0.398    0.138
     263    0.003    0.013
     264    0.806    0.090
     265    0.163    0.065
     266    0.775    0.077
     267    0.852    0.108
     268    1.164    0.113
     269    1.205    0.087
     270    0.413    0.075
     271    1.582    0.167
     272    0.999    0.106
     273    0.498    0.073
     274    0.530    0.056
     275    1.533    0.099
     276    0.871    0.106
     277    0.277    0.083
     278    0.285    0.078
     279    0.855    0.078
     280    0.136    0.070
     281    0.597    0.141
     282    0.922    0.100
     283    1.034    0.104
     284    0.153    0.071
     285    0.263    0.095
     286    0.640    0.129
     287    0.136    0.043
     288    0.851    0.113
     289    0.014    0.020
     290    0.904    0.145
     291    0.133    0.065
     292    0.250    0.072
     293    0.878    0.186
     294    0.042    0.033
     295    0.000    0.000
     296    0.156    0.054
     297    0.475    0.167
     298    0.108    0.039
     299    0.381    0.088
     300    1.398    0.096
     301    0.411    0.074
     302    0.278    0.084
     303    0.908    0.079
     304    1.537    0.164
      27    0.965    0.191
      28    0.491    0.071
      29    1.338    0.164
      30    1.362    0.152
      31    0.820    0.086
      32    1.490    0.239
      33    1.349    0.147
      34    0.319    0.086
      35    1.238    0.087
      36    1.292    0.130
      37    0.318    0.084
      38    0.965    0.172
      39    1.098    0.079
      40    0.327    0.066
      41    0.398    0.069
      42    0.232    0.061
      43    0.771    0.101
      44    0.378    0.078
      45    0.311    0.076
      46    0.490    0.079
      47    0.999    0.105
      48    0.049    0.043
      49    0.554    0.088
      50    1.134    0.097
      51    0.683    0.092
      52    0.000    0.000
      53    0.707    0.111
      54    1.001    0.115
      55    0.007    0.021
      56    0.000    0.000
      57    0.365    0.067
      58    0.797    0.107
      59    0.000    0.000
      60    0.407    0.085
      61    0.943    0.087
      62    0.226    0.050
      63    0.015    0.033
      64    0.449    0.075
      65    1.628    0.193
      66    1.139    0.139
      67    0.740    0.114
      68    1.930    0.192
      69    1.553    0.133
      70    0.773    0.104
      71    0.541    0.081
      72    0.188    0.058
      73    0.808    0.162
      74    0.139    0.078
      75    0.334    0.106
      76    0.056    0.039
      77    0.376    0.097
      78    0.330    0.065
      79    0.245    0.042
      80    0.129    0.033
      81    0.014    0.015
      82    0.583    0.078
      83    0.062    0.028
      84    0.083    0.039
      85    0.508    0.073
      86    0.551    0.071
      87    0.150    0.099
      88    0.000    0.000
      89    0.778    0.114
      90    0.037    0.033
      91    0.137    0.068
      92    0.488    0.088
      93    0.535    0.073
      94    0.551    0.115
      95    0.167    0.056
      96    0.528    0.093
      97    0.430    0.129
      98    0.122    0.051
      99    1.070    0.122
     100    0.437    0.060
     101    0.509    0.092
     102    0.006    0.016
     103    1.179    0.101
     104    0.699    0.091
     105    0.306    0.048
     106    0.753    0.081
     107    1.730    0.175
     108    0.581    0.140
     109    0.000    0.000
     110    0.460    0.080
     111    0.394    0.057
     112    0.042    0.024
     113    0.240    0.056
     114    0.235    0.073
     115    0.568    0.091
     116    0.817    0.167
     117    0.120    0.050
     118    0.085    0.043
     119    0.083    0.027
     120    0.087    0.058
     121    0.042    0.035
     122    0.144    0.049
     123    0.023    0.024
     124    0.000    0.000
     125    0.359    0.102
     126    0.038    0.023
     127    0.000    0.000
     128    0.074    0.041
     129    0.356    0.059
     130    0.097    0.042
     131    0.000    0.000
     132    0.590    0.092
     133    0.085    0.039
     134    0.271    0.099
     135    0.483    0.092
     136    0.300    0.073
     137    0.052    0.045
     138    0.256    0.185
     139    0.572    0.143
     140    1.185    0.121
     141    0.286    0.124
     142    0.535    0.142
     143    1.502    0.102
     144    0.629    0.061
     145    0.940    0.128
     146    1.421    0.123
     147    0.672    0.122
     148    0.238    0.058
     149    0.647    0.101
     150    0.712    0.102
     151    0.179    0.064
     152    0.000    0.000
     153    0.385    0.099
     154    1.468    0.098
     155    0.564    0.061
     156    0.075    0.034
     157    1.339    0.158
     158    1.041    0.086
     159    0.275    0.046
     160    0.017    0.021
     161    1.335    0.157
     162    0.799    0.094
     163    0.449    0.070
     164    0.000    0.000
     165    0.599    0.102
     166    1.168    0.096
     167    0.717    0.129
     168    0.004    0.010
     169    0.826    0.124
     170    0.465    0.082
     171    0.106    0.072
     172    0.908    0.099
     173    1.074    0.097
     174    0.278    0.102
     175    0.000    0.000
     176    0.498    0.110
     177    0.262    0.098
     178    0.434    0.105
     179    1.467    0.103
     180    0.473    0.064
     181    1.671    0.076
     182    1.195    0.083
     183    1.444    0.143
     184    1.168    0.111
     185    0.805    0.204
     186    0.174    0.061
     187    0.674    0.093
     188    1.263    0.181
     189    1.140    0.162
     190    1.380    0.150
     191    0.786    0.115
     192    0.794    0.074
     193    1.160    0.113
     194    1.271    0.094
     195    0.901    0.175
     196    0.432    0.117
     197    0.273    0.084
     198    0.784    0.135
     199    0.662    0.132
     200    0.342    0.096
     201    0.382    0.097
     202    0.483    0.075
     203    0.207    0.063
     204    0.080    0.030
     205    1.059    0.153
     206    0.201    0.073
     207    0.000    0.000
     208    0.241    0.068
     209    0.887    0.080
     210    0.983    0.101
     211    0.039    0.024
     212    0.222    0.064
     213    0.988    0.092
     214    0.598    0.102
     215    0.157    0.036
     216    1.054    0.097
     217    0.415    0.053
     218    0.085    0.041
     219    0.450    0.078
     220    0.644    0.076
     221    0.804    0.105
     222    0.296    0.077
     223    1.558    0.073
     224    0.539    0.076
     225    2.110    0.084
     226    1.603    0.137
     227    0.460    0.221
     228    1.504    0.335
     229    0.402    0.165
     230    1.507    0.182
     231    0.267    0.069
     232    1.353    0.129
     233    1.345    0.112
     234    0.799    0.231
     235    1.097    0.162
     236    1.318    0.131
     237    0.364    0.064
     238    0.328    0.064
     239    1.315    0.108
     240    0.761    0.111
     241    0.125    0.049
     242    0.603    0.083
     243    0.983    0.096
     244    0.088    0.048
     245    0.159    0.061
     246    1.200    0.087
     247    0.205    0.053
     248    0.059    0.033
     249    0.264    0.064
     250    0.688    0.058
     251    0.264    0.076
     252    0.131    0.051
     253    0.719    0.073
     254    0.613    0.074
     255    0.326    0.092
     256    0.014    0.017
     257    0.833    0.117
     258    0.005    0.011
     259    0.173    0.052
     260    0.187    0.057
     261    0.523    0.095
     262    0.452    0.097
     263    0.014    0.018
     264    0.808    0.097
     265    0.112    0.051
     266    0.572    0.133
     267    0.793    0.094
     268    1.098    0.081
     269    1.188    0.100
     270    0.404    0.095
     271    1.640    0.118
     272    1.073    0.093
     273    0.483    0.064
     274    0.523    0.062
     275    1.550    0.075
     276    0.873    0.081
     277    0.254    0.049
     278    0.196    0.059
     279    0.794    0.050
     280    0.145    0.040
     281    0.664    0.116
     282    0.880    0.108
     283    1.122    0.122
     284    0.117    0.039
     285    0.248    0.052
     286    0.560    0.108
     287    0.178    0.056
     288    0.891    0.100
     289    0.031    0.033
     290    0.865    0.135
     291    0.102    0.061
     292    0.244    0.078
     293    0.887    0.138
     294    0.063    0.054
     295    0.000    0.000
     296    0.173    0.051
     297    0.381    0.108
     298    0.129    0.039
     299    0.381    0.092
     300    1.390    0.130
     301    0.436    0.093
     302    0.353    0.102
     303    0.944    0.080
     304    1.503    0.117
      27    0.926    0.197
      28    0.556    0.102
      29    1.193    0.152
      30    1.412    0.167
      31    0.837    0.093
      32    1.445    0.199
      33    1.413    0.122
      34    0.316    0.109
      35    1.171    0.095
      36    1.357    0.130
      37    0.360    0.117
      38    0.965    0.198
      39    1.016    0.095
      40    0.317    0.070
      41    0.341    0.059
      42    0.290    0.071
      43    0.866    0.097
      44    0.380    0.084
      45    0.296    0.087
      46    0.449    0.071
      47    1.015    0.104
      48    0.042    0.033
      49    0.558    0.064
      50    1.032    0.101
      51    0.677    0.076
      52    0.000    0.000
      53    0.700    0.101
      54    0.971    0.105
      55    0.018    0.027
      56    0.001    0.006
      57    0.369    0.060
      58    0.863    0.111
      59    0.000    0.000
      60    0.485    0.080
      61    1.026    0.097
      62    0.260    0.073
      63    0.079    0.046
      64    0.641    0.071
      65    1.805    0.105
      66    1.222    0.098
      67    0.636    0.080
      68    2.135    0.124
      69    1.416    0.122
      70    0.934    0.177
      71    0.525    0.087
      72    0.203    0.115
      73    0.718    0.223
      74    0.126    0.058
      75    0.343    0.069
      76    0.036    0.044
      77    0.302    0.133
      78    0.412    0.049
      79    0.261    0.050
      80    0.142    0.043
      81    0.009    0.014
      82    0.624    0.077
      83    0.041    0.029
      84    0.072    0.046
      85    0.503    0.070
      86    0.564    0.083
      87    0.166    0.074
      88    0.000    0.000
      89    0.730    0.065
      90    0.058    0.035
      91    0.179    0.072
      92    0.468    0.055
      93    0.559    0.068
      94    0.552    0.150
      95    0.140    0.043
      96    0.563    0.086
      97    0.331    0.085
      98    0.080    0.046
      99    1.108    0.077
     100    0.455    0.050
     101    0.344    0.068
     102    0.010    0.017
     103    1.113    0.123
     104    0.699    0.103
     105    0.313    0.057
     106    0.723    0.088
     107    1.828    0.116
     108    0.520    0.073
     109    0.000    0.000
     110    0.506    0.113
     111    0.367    0.056
     112    0.041    0.020
     113    0.242    0.095
     114    0.189    0.070
     115    0.483    0.057
     116    0.851    0.143
     117    0.049    0.031
     118    0.112    0.048
     119    0.067    0.039
     120    0.084    0.053
     121    0.011    0.019
     122    0.142    0.031
     123    0.013    0.017
     124    0.000    0.000
     125    0.359    0.096
     126    0.018    0.023
     127    0.001    0.006
     128    0.089    0.041
     129    0.327    0.042
     130    0.059    0.046
     131    0.000    0.000
     132    0.593    0.077
     133    0.075    0.051
     134    0.233    0.076
     135    0.496    0.092
     136    0.272    0.069
     137    0.041    0.038
     138    0.218    0.118
     139    0.611    0.136
     140    1.071    0.124
     141    0.400    0.095
     142    0.514    0.160
     143    1.508    0.079
     144    0.637    0.062
     145    0.993    0.130
     146    1.483    0.136
     147    0.601    0.076
     148    0.224    0.087
     149    0.706    0.110
     150    0.662    0.107
     151    0.183    0.066
     152    0.000    0.000
     153    0.345    0.063
     154    1.461    0.124
     155    0.547    0.072
     156    0.075    0.037
     157    1.101    0.166
     158    1.032    0.091
     159    0.289    0.046
     160    0.023    0.017
     161    1.351    0.100
     162    0.784    0.122
     163    0.427    0.065
     164    0.000    0.000
     165    0.630    0.108
     166    1.195    0.088
     167    0.719    0.122
     168    0.008    0.015
     169    0.815    0.126
     170    0.379    0.098
     171    0.167    0.065
     172    0.923    0.081
     173    1.016    0.111
     174    0.215    0.061
     175    0.000    0.000
     176    0.463    0.082
     177    0.360    0.104
     178    0.390    0.075
     179    1.470    0.087
     180    0.392    0.089
     181    1.633    0.090
     182    1.191    0.098
     183    1.605    0.141
     184    1.163    0.113
     185    0.673    0.101
     186    0.162    0.052
     187    0.610    0.082
     188    1.336    0.144
     189    1.075    0.128
     190    1.401    0.099
     191    0.859    0.134
     192    0.804    0.098
     193    1.084    0.110
     194    1.291    0.116
     195    0.986    0.129
     196    0.392    0.062
     197    0.198    0.070
     198    0.885    0.089
     199    0.561    0.171
     200    0.375    0.113
     201    0.375    0.085
     202    0.495    0.124
     203    0.206    0.103
     204    0.064    0.039
     205    1.074    0.109
     206    0.272    0.089
     207    0.000    0.000
     208    0.251    0.052
     209    0.818    0.085
     210    1.013    0.092
     211    0.024    0.017
     212    0.221    0.054
     213    0.975    0.070
     214    0.495    0.060
     215    0.162    0.045
     216    1.052    0.106
     217    0.416    0.054
     218    0.065    0.030
     219    0.419    0.073
     220    0.637    0.066
     221    0.818    0.077
     222    0.275    0.079
     223    1.484    0.090
     224    0.569    0.067
     225    2.165    0.148
     226    1.563    0.194
     227    0.586    0.176
     228    1.441    0.254
     229    0.226    0.116
     230    1.535    0.171
     231    0.299    0.057
     232    1.264    0.134
     233    1.432    0.077
     234    0.790    0.162
     235    1.009    0.098
     236    1.239    0.081
     237    0.357    0.086
     238    0.320    0.060
     239    1.253    0.079
     240    0.672    0.084
     241    0.069    0.056
     242    0.574    0.070
     243    0.961    0.078
     244    0.068    0.043
     245    0.168    0.050
     246    1.186    0.096
     247    0.203    0.056
     248    0.070    0.041
     249    0.260    0.063
     250    0.701    0.074
     251    0.252    0.060
     252    0.146    0.042
     253    0.746    0.098
     254    0.623    0.067
     255    0.275    0.075
     256    0.035    0.044
     257    0.801    0.100
     258    0.010    0.013
     259    0.151    0.057
     260    0.185    0.069
     261    0.543    0.105
     262    0.404    0.071
     263    0.014    0.020
     264    0.801    0.071
     265    0.097    0.045
     266    0.536    0.135
     267    0.782    0.104
     268    1.153    0.110
     269    1.190    0.099
     270    0.428    0.078
     271    1.807    0.135
     272    1.075    0.102
     273    0.502    0.087
     274    0.564    0.072
     275    1.487    0.094
     276    0.883    0.069
     277    0.250    0.060
     278    0.185    0.057
     279    0.748    0.078
     280    0.143    0.059
     281    0.733    0.134
     282    0.930    0.124
     283    1.081    0.126
     284    0.176    0.060
     285    0.314    0.080
     286    0.638    0.092
     287    0.217    0.059
     288    0.825    0.110
     289    0.034    0.040
     290    0.875    0.097
     291    0.117    0.080
     292    0.275    0.080
     293    0.848    0.134
     294    0.084    0.045
     295    0.000    0.000
     296    0.201    0.064
     297    0.350    0.081
     298    0.122    0.043
     299    0.405    0.085
     300    1.420    0.090
     301    0.379    0.101
     302    0.249    0.080
     303    0.954    0.071
     304    1.499    0.104
      27    0.746    0.182
      28    0.755    0.066
      29    1.126    0.169
      30    1.391    0.229
      31    0.844    0.113
      32    1.433    0.194
      33    1.348    0.100
      34    0.224    0.083
      35    1.165    0.068
      36    1.355    0.089
      37    0.287    0.096
      38    0.874    0.167
      39    1.044    0.091
      40    0.290    0.071
      41    0.382    0.109
      42    0.260    0.078
      43    0.867    0.088
      44    0.391    0.090
      45    0.238    0.084
      46    0.495    0.068
      47    1.046    0.117
      48    0.046    0.040
      49    0.549    0.071
      50    1.074    0.080
      51    0.658    0.057
      52    0.000    0.000
      53    0.707    0.065
      54    0.946    0.107
      55    0.021    0.024
      56    0.001    0.006
      57    0.323    0.055
      58    0.855    0.075
      59    0.000    0.000
      60    0.534    0.071
      61    0.931    0.098
      62    0.201    0.069
      63    0.038    0.026
      64    0.567    0.059
      65    1.944    0.141
      66    1.230    0.130
      67    0.814    0.149
      68    2.002    0.160
      69    1.300    0.210
      70    0.843    0.168
      71    0.598    0.102
      72    0.195    0.091
      73    0.561    0.139
      74    0.174    0.066
      75    0.381    0.092
      76    0.003    0.010
      77    0.218    0.101
      78    0.366    0.041
      79    0.268    0.062
      80    0.136    0.040
      81    0.010    0.018
      82    0.600    0.064
      83    0.057    0.035
      84    0.070    0.035
      85    0.492    0.067
      86    0.566    0.080
      87    0.175    0.053
      88    0.000    0.000
      89    0.749    0.105
      90    0.033    0.033
      91    0.125    0.078
      92    0.504    0.064
      93    0.470    0.088
      94    0.525    0.111
      95    0.162    0.047
      96    0.541    0.106
      97    0.418    0.110
      98    0.113    0.048
      99    1.092    0.100
     100    0.453    0.041
     101    0.343    0.087
     102    0.014    0.020
     103    1.211    0.152
     104    0.715    0.078
     105    0.288    0.063
     106    0.740    0.098
     107    1.736    0.131
     108    0.687    0.089
     109    0.000    0.000
     110    0.445    0.066
     111    0.284    0.051
     112    0.052    0.024
     113    0.187    0.106
     114    0.277    0.056
     115    0.558    0.095
     116    0.775    0.108
     117    0.064    0.043
     118    0.100    0.049
     119    0.071    0.037
     120    0.152    0.084
     121    0.023    0.032
     122    0.133    0.046
     123    0.011    0.020
     124    0.001    0.006
     125    0.345    0.087
     126    0.018    0.019
     127    0.000    0.000
     128    0.082    0.036
     129    0.316    0.063
     130    0.025    0.027
     131    0.000    0.000
     132    0.592    0.061
     133    0.033    0.021
     134    0.240    0.068
     135    0.507    0.079
     136    0.269    0.062
     137    0.056    0.060
     138    0.379    0.146
     139    0.716    0.074
     140    1.041    0.111
     141    0.421    0.078
     142    0.484    0.132
     143    1.465    0.074
     144    0.634    0.077
     145    0.947    0.111
     146    1.480    0.122
     147    0.585    0.080
     148    0.195    0.055
     149    0.710    0.122
     150    0.654    0.097
     151    0.214    0.041
     152    0.000    0.000
     153    0.370    0.080
     154    1.443    0.110
     155    0.531    0.060
     156    0.073    0.044
     157    1.081    0.111
     158    1.020    0.086
     159    0.279    0.044
     160    0.017    0.023
     161    1.364    0.163
     162    0.718    0.089
     163    0.415    0.051
     164    0.000    0.000
     165    0.640    0.108
     166    1.165    0.133
     167    0.643    0.134
     168    0.027    0.024
     169    0.858    0.104
     170    0.227    0.057
     171    0.258    0.070
     172    1.043    0.129
     173    0.965    0.100
     174    0.239    0.051
     175    0.000    0.000
     176    0.469    0.067
     177    0.361    0.065
     178    0.446    0.099
     179    1.394    0.119
     180    0.369    0.056
     181    1.602    0.059
     182    1.182    0.102
     183    1.550    0.139
     184    1.091    0.119
     185    0.642    0.094
     186    0.193    0.061
     187    0.620    0.090
     188    1.350    0.130
     189    1.081    0.111
     190    1.450    0.119
     191    0.787    0.104
     192    0.821    0.121
     193    1.104    0.124
     194    1.291    0.090
     195    0.939    0.115
     196    0.414    0.094
     197    0.224    0.076
     198    0.842    0.107
     199    0.493    0.106
     200    0.444    0.077
     201    0.404    0.134
     202    0.339    0.072
     203    0.420    0.128
     204    0.077    0.036
     205    1.067    0.138
     206    0.284    0.083
     207    0.018    0.026
     208    0.243    0.103
     209    0.836    0.079
     210    0.995    0.078
     211    0.021    0.025
     212    0.239    0.063
     213    0.984    0.077
     214    0.473    0.061
     215    0.170    0.049
     216    1.047    0.110
     217    0.418    0.046
     218    0.067    0.026
     219    0.422    0.097
     220    0.635    0.063
     221    0.790    0.082
     222    0.252    0.086
     223    1.486    0.112
     224    0.558    0.072
     225    2.170    0.129
     226    1.492    0.130
     227    0.576    0.219
     228    1.461    0.170
     229    0.459    0.187
     230    1.567    0.170
     231    0.276    0.068
     232    1.320    0.164
     233    1.469    0.139
     234    0.817    0.242
     235    1.141    0.146
     236    1.341    0.165
     237    0.301    0.060
     238    0.379    0.066
     239    1.193    0.153
     240    0.617    0.074
     241    0.026    0.032
     242    0.595    0.078
     243    0.910    0.074
     244    0.100    0.040
     245    0.161    0.054
     246    1.178    0.096
     247    0.195    0.057
     248    0.075    0.037
     249    0.293    0.093
     250    0.701    0.066
     251    0.258    0.070
     252    0.130    0.045
     253    0.729    0.113
     254    0.561    0.076
     255    0.228    0.067
     256    0.072    0.048
     257    0.791    0.068
     258    0.003    0.008
     259    0.215    0.070
     260    0.182    0.048
     261    0.518    0.066
     262    0.332    0.112
     263    0.003    0.010
     264    0.782    0.087
     265    0.130    0.071
     266    0.752    0.139
     267    0.851    0.081
     268    1.142    0.098
     269    1.115    0.097
     270    0.456    0.110
     271    1.555    0.210
     272    1.117    0.116
     273    0.496    0.063
     274    0.613    0.056
     275    1.498    0.071
     276    0.836    0.123
     277    0.268    0.094
     278    0.213    0.075
     279    0.808    0.082
     280    0.104    0.044
     281    0.543    0.101
     282    0.809    0.116
     283    1.039    0.103
     284    0.179    0.062
     285    0.279    0.078
     286    0.571    0.093
     287    0.184    0.072
     288    0.773    0.106
     289    0.019    0.021
     290    0.872    0.111
     291    0.079    0.049
     292    0.253    0.106
     293    0.860    0.149
     294    0.079    0.035
     295    0.000    0.000
     296    0.183    0.057
     297    0.408    0.084
     298    0.115    0.035
     299    0.341    0.072
     300    1.463    0.088
     301    0.330    0.092
     302    0.273    0.092
     303    0.966    0.078
     304    1.526    0.116
      27    0.868    0.180
      28    0.783    0.090
      29    1.153    0.116
      30    1.192    0.140
      31    0.794    0.100
      32    1.327    0.140
      33    1.298    0.136
      34    0.240    0.086
      35    1.216    0.091
      36    1.331    0.090
      37    0.309    0.089
      38    0.789    0.141
      39    1.082    0.100
      40    0.340    0.108
      41    0.339    0.088
      42    0.245    0.047
      43    0.833    0.071
      44    0.361    0.080
      45    0.335    0.091
      46    0.499    0.065
      47    1.017    0.095
      48    0.047    0.046
      49    0.554    0.084
      50    1.080    0.081
      51    0.653    0.078
      52    0.000    0.000
      53    0.698    0.103
      54    0.909    0.076
      55    0.007    0.020
      56    0.000    0.000
      57    0.329    0.047
      58    0.815    0.097
      59    0.000    0.000
      60    0.484    0.083
      61    0.949    0.119
      62    0.202    0.073
      63    0.039    0.026
      64    0.544    0.068
      65    1.982    0.136
      66    1.276    0.119
      67    0.807    0.085
      68    1.985    0.122
      69    1.524    0.108
      70    0.843    0.160
      71    0.662    0.099
      72    0.202    0.076
      73    0.530    0.145
      74    0.168    0.066
      75    0.378    0.065
      76    0.003    0.008
      77    0.168    0.055
      78    0.361    0.049
      79    0.267    0.079
      80    0.122    0.040
      81    0.004    0.010
      82    0.623    0.068
      83    0.044    0.037
      84    0.059    0.037
      85    0.451    0.075
      86    0.627    0.092
      87    0.176    0.043
      88    0.000    0.000
      89    0.787    0.086
      90    0.051    0.033
      91    0.150    0.055
      92    0.518    0.073
      93    0.531    0.118
      94    0.508    0.124
      95    0.157    0.042
      96    0.576    0.076
      97    0.325    0.083
      98    0.099    0.049
      99    1.108    0.083
     100    0.479    0.078
     101    0.299    0.064
     102    0.012    0.019
     103    1.078    0.149
     104    0.634    0.069
     105    0.325    0.052
     106    0.728    0.071
     107    1.719    0.146
     108    0.687    0.112
     109    0.000    0.000
     110    0.471    0.072
     111    0.245    0.044
     112    0.050    0.036
     113    0.185    0.070
     114    0.271    0.057
     115    0.597    0.085
     116    0.706    0.102
     117    0.048    0.030
     118    0.138    0.041
     119    0.086    0.049
     120    0.259    0.096
     121    0.038    0.033
     122    0.146    0.042
     123    0.023    0.042
     124    0.032    0.028
     125    0.352    0.093
     126    0.018    0.019
     127    0.000    0.000
     128    0.093    0.037
     129    0.311    0.074
     130    0.023    0.027
     131    0.000    0.000
     132    0.562    0.069
     133    0.054    0.042
     134    0.233    0.064
     135    0.538    0.089
     136    0.263    0.072
     137    0.045    0.050
     138    0.286    0.119
     139    0.683    0.094
     140    1.020    0.139
     141    0.396    0.061
     142    0.520    0.146
     143    1.478    0.128
     144    0.615    0.073
     145    0.934    0.135
     146    1.520    0.098
     147    0.616    0.104
     148    0.199    0.052
     149    0.706    0.104
     150    0.704    0.098
     151    0.170    0.051
     152    0.000    0.000
     153    0.340    0.094
     154    1.395    0.162
     155    0.536    0.046
     156    0.090    0.048
     157    1.045    0.161
     158    1.042    0.084
     159    0.306    0.051
     160    0.019    0.023
     161    1.380    0.164
     162    0.774    0.102
     163    0.423    0.053
     164    0.000    0.000
     165    0.674    0.106
     166    1.146    0.086
     167    0.689    0.116
     168    0.023    0.025
     169    0.835    0.083
     170    0.318    0.122
     171    0.115    0.085
     172    1.086    0.117
     173    0.957    0.101
     174    0.240    0.070
     175    0.000    0.000
     176    0.433    0.080
     177    0.353    0.069
     178    0.433    0.117
     179    1.369    0.111
     180    0.374    0.051
     181    1.648    0.070
     182    1.142    0.093
     183    1.513    0.122
     184    1.084    0.182
     185    0.635    0.087
     186    0.170    0.065
     187    0.645    0.139
     188    1.139    0.236
     189    1.088    0.114
     190    1.393    0.185
     191    0.815    0.109
     192    0.780    0.066
     193    1.012    0.175
     194    1.287    0.120
     195    1.011    0.094
     196    0.376    0.084
     197    0.111    0.053
     198    0.870    0.101
     199    0.487    0.094
     200    0.294    0.068
     201    0.472    0.131
     202    0.421    0.089
     203    0.389    0.176
     204    0.128    0.058
     205    1.124    0.083
     206    0.285    0.067
     207    0.043    0.026
     208    0.265    0.066
     209    0.832    0.064
     210    0.989    0.074
     211    0.030    0.024
     212    0.250    0.057
     213    0.974    0.068
     214    0.483    0.076
     215    0.157    0.041
     216    1.103    0.106
     217    0.430    0.058
     218    0.056    0.033
     219    0.420    0.064
     220    0.663    0.071
     221    0.790    0.082
     222    0.192    0.094
     223    1.416    0.130
     224    0.606    0.058
     225    2.207    0.144
     226    1.303    0.289
     227    0.573    0.161
     228    1.632    0.195
     229    0.446    0.141
     230    1.816    0.133
     231    0.351    0.113
     232    1.390    0.118
     233    1.371    0.140
     234    0.661    0.176
     235    1.437    0.192
     236    1.355    0.130
     237    0.314    0.076
     238    0.392    0.059
     239    1.153    0.114
     240    0.545    0.108
     241    0.030    0.035
     242    0.585    0.079
     243    0.932    0.089
     244    0.089    0.041
     245    0.149    0.037
     246    1.192    0.099
     247    0.183    0.043
     248    0.140    0.053
     249    0.270    0.066
     250    0.701    0.063
     251    0.315    0.040
     252    0.153    0.064
     253    0.669    0.077
     254    0.633    0.071
     255    0.230    0.078
     256    0.126    0.056
     257    0.816    0.096
     258    0.005    0.011
     259    0.272    0.077
     260    0.189    0.052
     261    0.583    0.080
     262    0.341    0.110
     263    0.000    0.000
     264    0.805    0.071
     265    0.142    0.069
     266    0.660    0.080
     267    0.798    0.087
     268    1.127    0.081
     269    1.198    0.091
     270    0.501    0.113
     271    1.520    0.145
     272    0.991    0.124
     273    0.550    0.067
     274    0.605    0.066
     275    1.470    0.070
     276    0.947    0.124
     277    0.226    0.081
     278    0.215    0.083
     279    0.787    0.060
     280    0.147    0.059
     281    0.505    0.086
     282    0.876    0.120
     283    1.051    0.132
     284    0.199    0.044
     285    0.260    0.070
     286    0.567    0.118
     287    0.239    0.048
     288    0.831    0.071
     289    0.044    0.038
     290    0.892    0.111
     291    0.023    0.021
     292    0.249    0.066
     293    0.882    0.144
     294    0.066    0.036
     295    0.000    0.000
     296    0.202    0.047
     297    0.319    0.087
     298    0.097    0.044
     299    0.353    0.063
     300    1.423    0.095
     301    0.329    0.064
     302    0.285    0.094
     303    0.909    0.070
     304    1.506    0.097
      27    0.903    0.186
      28    0.788    0.063
      29    1.135    0.165
      30    1.174    0.139
      31    0.847    0.108
      32    1.269    0.140
      33    1.357    0.110
      34    0.332    0.085
      35    1.204    0.117
      36    1.238    0.117
      37    0.524    0.126
      38    0.870    0.151
      39    1.036    0.115
      40    0.369    0.108
      41    0.375    0.065
      42    0.252    0.067
      43    0.806    0.100
      44    0.361    0.105
      45    0.349    0.115
      46    0.521    0.071
      47    1.016    0.107
      48    0.081    0.060
      49    0.552    0.069
      50    1.147    0.089
      51    0.623    0.073
      52    0.000    0.000
      53    0.644    0.076
      54    0.902    0.073
      55    0.031    0.031
      56    0.000    0.000
      57    0.310    0.052
      58    0.827    0.084
      59    0.001    0.006
      60    0.390    0.089
      61    0.855    0.100
      62    0.215    0.097
      63    0.034    0.030
      64    0.379    0.138
      65    1.856    0.125
      66    1.251    0.084
      67    0.756    0.083
      68    1.942    0.142
      69    1.517    0.098
      70    0.988    0.131
      71    0.637    0.091
      72    0.192    0.075
      73    0.578    0.169
      74    0.119    0.042
      75    0.452    0.099
      76    0.006    0.012
      77    0.174    0.075
      78    0.293    0.103
      79    0.313    0.073
      80    0.138    0.044
      81    0.008    0.016
      82    0.607    0.079
      83    0.047    0.026
      84    0.089    0.048
      85    0.503    0.065
      86    0.573    0.092
      87    0.234    0.084
      88    0.000    0.000
      89    0.741    0.099
      90    0.069    0.039
      91    0.155    0.054
      92    0.508    0.060
      93    0.609    0.124
      94    0.575    0.102
      95    0.145    0.049
      96    0.594    0.095
      97    0.376    0.075
      98    0.188    0.065
      99    0.896    0.141
     100    0.420    0.081
     101    0.321    0.119
     102    0.031    0.019
     103    1.101    0.121
     104    0.671    0.072
     105    0.324    0.042
     106    0.741    0.059
     107    1.843    0.107
     108    0.520    0.075
     109    0.000    0.000
     110    0.489    0.089
     111    0.342    0.055
     112    0.033    0.019
     113    0.228    0.074
     114    0.249    0.055
     115    0.513    0.078
     116    0.758    0.095
     117    0.039    0.033
     118    0.096    0.044
     119    0.078    0.040
     120    0.184    0.099
     121    0.035    0.034
     122    0.140    0.038
     123    0.030    0.023
     124    0.036    0.033
     125    0.313    0.077
     126    0.011    0.013
     127    0.001    0.006
     128    0.087    0.038
     129    0.330    0.045
     130    0.037    0.052
     131    0.000    0.000
     132    0.547    0.079
     133    0.067    0.033
     134    0.320    0.084
     135    0.545    0.080
     136    0.223    0.057
     137    0.188    0.092
     138    0.550    0.129
     139    0.659    0.072
     140    1.078    0.124
     141    0.447    0.064
     142    0.716    0.190
     143    1.443    0.095
     144    0.566    0.079
     145    1.017    0.176
     146    1.524    0.117
     147    0.571    0.082
     148    0.215    0.070
     149    0.791    0.104
     150    0.667    0.103
     151    0.126    0.046
     152    0.000    0.000
     153    0.377    0.094
     154    1.391    0.122
     155    0.482    0.060
     156    0.083    0.046
     157    1.192    0.143
     158    1.054    0.091
     159    0.292    0.034
     160    0.014    0.016
     161    1.359    0.163
     162    0.789    0.116
     163    0.409    0.072
     164    0.000    0.000
     165    0.637    0.074
     166    1.228    0.099
     167    0.662    0.104
     168    0.015    0.018
     169    0.850    0.072
     170    0.378    0.100
     171    0.024    0.026
     172    1.086    0.098
     173    0.979    0.088
     174    0.359    0.198
     175    0.000    0.000
     176    0.464    0.100
     177    0.364    0.062
     178    0.421    0.128
     179    1.400    0.076
     180    0.392    0.080
     181    1.662    0.102
     182    1.165    0.098
     183    1.467    0.127
     184    1.068    0.124
     185    0.649    0.096
     186    0.164    0.053
     187    0.635    0.121
     188    0.736    0.161
     189    1.145    0.136
     190    0.782    0.138
     191    0.804    0.153
     192    0.849    0.048
     193    1.202    0.139
     194    1.320    0.088
     195    0.957    0.108
     196    0.374    0.083
     197    0.272    0.073
     198    0.879    0.080
     199    0.284    0.141
     200    0.362    0.097
     201    0.851    0.387
     202    0.400    0.078
     203    0.202    0.105
     204    0.149    0.074
     205    0.927    0.157
     206    0.319    0.057
     207    0.051    0.037
     208    0.249    0.078
     209    0.839    0.082
     210    0.976    0.086
     211    0.029    0.020
     212    0.238    0.066
     213    0.991    0.079
     214    0.504    0.068
     215    0.172    0.040
     216    1.130    0.118
     217    0.390    0.055
     218    0.054    0.032
     219    0.394    0.083
     220    0.675    0.060
     221    0.852    0.095
     222    0.063    0.037
     223    1.233    0.090
     224    0.625    0.088
     225    2.258    0.140
     226    0.734    0.154
     227    0.859    0.099
     228    1.729    0.158
     229    0.472    0.093
     230    1.734    0.143
     231    0.375    0.093
     232    1.437    0.109
     233    1.352    0.095
     234    1.178    0.237
     235    0.963    0.192
     236    1.237    0.085
     237    0.292    0.098
     238    0.350    0.069
     239    1.262    0.125
     240    0.600    0.111
     241    0.042    0.033
     242    0.584    0.079
     243    0.925    0.056
     244    0.048    0.046
     245    0.163    0.044
     246    1.185    0.106
     247    0.165    0.043
     248    0.129    0.061
     249    0.297    0.093
     250    0.713    0.064
     251    0.319    0.039
     252    0.187    0.050
     253    0.720    0.078
     254    0.635    0.083
     255    0.140    0.047
     256    0.112    0.072
     257    0.761    0.084
     258    0.000    0.000
     259    0.235    0.072
     260    0.160    0.050
     261    0.569    0.057
     262    0.337    0.100
     263    0.062    0.066
     264    0.913    0.091
     265    0.112    0.063
     266    0.688    0.107
     267    0.791    0.107
     268    1.102    0.089
     269    1.216    0.085
     270    0.547    0.095
     271    1.428    0.144
     272    0.968    0.100
     273    0.496    0.085
     274    0.584    0.060
     275    1.451    0.134
     276    0.953    0.119
     277    0.218    0.055
     278    0.161    0.069
     279    0.827    0.073
     280    0.124    0.037
     281    0.533    0.090
     282    1.004    0.113
     283    1.035    0.099
     284    0.215    0.048
     285    0.322    0.078
     286    0.752    0.105
     287    0.251    0.062
     288    0.778    0.131
     289    0.066    0.045
     290    0.989    0.103
     291    0.025    0.021
     292    0.257    0.052
     293    0.928    0.085
     294    0.051    0.032
     295    0.000    0.000
     296    0.225    0.053
     297    0.283    0.072
     298    0.091    0.034
     299    0.376    0.105
     300    1.370    0.098
     301    0.233    0.073
     302    0.447    0.188
     303    0.962    0.089
     304    1.549    0.155
      27    0.921    0.165
      28    0.756    0.043
      29    1.095    0.174
      30    1.271    0.162
      31    0.893    0.130
      32    1.249    0.159
      33    1.379    0.143
      34    0.426    0.118
      35    1.206    0.089
      36    1.231    0.145
      37    0.440    0.141
      38    0.862    0.170
      39    1.042    0.077
      40    0.288    0.093
      41    0.303    0.086
      42    0.328    0.091
      43    0.842    0.074
      44    0.422    0.083
      45    0.171    0.056
      46    0.522    0.060
      47    1.010    0.107
      48    0.038    0.040
      49    0.582    0.064
      50    1.117    0.104
      51    0.644    0.067
      52    0.000    0.000
      53    0.722    0.078
      54    0.934    0.085
      55    0.030    0.029
      56    0.000    0.000
      57    0.264    0.040
      58    0.801    0.079
      59    0.001    0.006
      60    0.391    0.056
      61    0.813    0.095
      62    0.225    0.092
      63    0.045    0.027
      64    0.213    0.064
      65    1.922    0.119
      66    1.254    0.138
      67    0.774    0.088
      68    2.060    0.133
      69    1.505    0.142
      70    0.974    0.131
      71    0.573    0.083
      72    0.214    0.089
      73    0.603    0.118
      74    0.092    0.047
      75    0.431    0.072
      76    0.010    0.016
      77    0.215    0.069
      78    0.257    0.048
      79    0.329    0.072
      80    0.111    0.033
      81    0.012    0.014
      82    0.644    0.109
      83    0.042    0.022
      84    0.072    0.032
      85    0.549    0.063
      86    0.622    0.060
      87    0.164    0.090
      88    0.000    0.000
      89    0.730    0.079
      90    0.028    0.030
      91    0.089    0.058
      92    0.533    0.052
      93    0.481    0.129
      94    0.547    0.079
      95    0.097    0.052
      96    0.498    0.116
      97    0.537    0.135
      98    0.201    0.051
      99    0.841    0.090
     100    0.385    0.061
     101    0.375    0.107
     102    0.023    0.029
     103    1.217    0.104
     104    0.708    0.121
     105    0.300    0.035
     106    0.695    0.096
     107    1.757    0.121
     108    0.607    0.115
     109    0.000    0.000
     110    0.529    0.068
     111    0.265    0.056
     112    0.037    0.026
     113    0.244    0.075
     114    0.265    0.061
     115    0.557    0.116
     116    0.575    0.123
     117    0.058    0.035
     118    0.147    0.050
     119    0.064    0.045
     120    0.185    0.091
     121    0.018    0.040
     122    0.127    0.028
     123    0.021    0.023
     124    0.024    0.024
     125    0.236    0.066
     126    0.016    0.023
     127    0.000    0.000
     128    0.078    0.029
     129    0.305    0.038
     130    0.047    0.048
     131    0.000    0.000
     132    0.539    0.096
     133    0.057    0.028
     134    0.262    0.064
     135    0.556    0.087
     136    0.321    0.085
     137    0.096    0.063
     138    0.497    0.107
     139    0.691    0.086
     140    1.092    0.121
     141    0.417    0.094
     142    0.601    0.166
     143    1.471    0.093
     144    0.621    0.061
     145    1.029    0.117
     146    1.494    0.136
     147    0.616    0.096
     148    0.206    0.061
     149    0.703    0.104
     150    0.689    0.112
     151    0.164    0.052
     152    0.000    0.000
     153    0.359    0.086
     154    1.421    0.095
     155    0.526    0.065
     156    0.067    0.033
     157    1.255    0.146
     158    1.065    0.080
     159    0.290    0.049
     160    0.015    0.026
     161    1.348    0.134
     162    0.818    0.101
     163    0.412    0.073
     164    0.000    0.000
     165    0.590    0.079
     166    1.260    0.101
     167    0.436    0.112
     168    0.023    0.019
     169    0.841    0.091
     170    0.159    0.087
     171    0.073    0.047
     172    1.068    0.106
     173    0.984    0.120
     174    0.407    0.111
     175    0.000    0.000
     176    0.683    0.089
     177    0.308    0.090
     178    0.503    0.133
     179    1.355    0.144
     180    0.388    0.103
     181    1.583    0.078
     182    1.194    0.104
     183    1.580    0.130
     184    1.112    0.145
     185    0.663    0.107
     186    0.204    0.063
     187    0.692    0.096
     188    0.925    0.140
     189    1.724    0.166
     190    0.696    0.151
     191    0.817    0.107
     192    0.866    0.092
     193    1.242    0.115
     194    1.338    0.144
     195    0.913    0.157
     196    0.389    0.092
     197    0.278    0.065
     198    0.771    0.114
     199    0.411    0.144
     200    0.426    0.090
     201    1.114    0.156
     202    0.423    0.190
     203    0.358    0.122
     204    0.176    0.087
     205    0.843    0.121
     206    0.276    0.066
     207    0.035    0.033
     208    0.260    0.105
     209    0.855    0.082
     210    0.999    0.115
     211    0.025    0.020
     212    0.264    0.067
     213    0.977    0.074
     214    0.433    0.052
     215    0.174    0.050
     216    1.090    0.120
     217    0.392    0.064
     218    0.048    0.029
     219    0.422    0.079
     220    0.680    0.080
     221    0.807    0.095
     222    0.113    0.053
     223    1.245    0.108
     224    0.613    0.080
     225    2.360    0.082
     226    0.622    0.113
     227    0.907    0.077
     228    1.738    0.126
     229    0.356    0.074
     230    1.911    0.126
     231    0.318    0.053
     232    1.194    0.133
     233    1.361    0.120
     234    1.106    0.223
     235    0.948    0.104
     236    1.126    0.103
     237    0.269    0.087
     238    0.357    0.057
     239    1.116    0.103
     240    0.513    0.101
     241    0.062    0.042
     242    0.590    0.073
     243    0.960    0.070
     244    0.104    0.053
     245    0.183    0.051
     246    1.191    0.089
     247    0.177    0.048
     248    0.132    0.045
     249    0.312    0.076
     250    0.714    0.089
     251    0.275    0.051
     252    0.129    0.063
     253    0.714    0.075
     254    0.668    0.068
     255    0.159    0.064
     256    0.090    0.050
     257    0.738    0.095
     258    0.000    0.000
     259    0.308    0.097
     260    0.113    0.056
     261    0.472    0.080
     262    0.503    0.109
     263    0.102    0.054
     264    0.836    0.091
     265    0.137    0.056
     266    0.746    0.124
     267    0.813    0.100
     268    1.141    0.091
     269    1.120    0.077
     270    0.492    0.115
     271    1.482    0.141
     272    1.025    0.130
     273    0.455    0.061
     274    0.561    0.048
     275    1.488    0.135
     276    0.898    0.089
     277    0.231    0.061
     278    0.135    0.050
     279    0.842    0.063
     280    0.136    0.054
     281    0.594    0.104
     282    0.972    0.093
     283    1.024    0.127
     284    0.201    0.056
     285    0.288    0.115
     286    0.628    0.099
     287    0.227    0.045
     288    0.720    0.113
     289    0.010    0.016
     290    0.945    0.114
     291    0.021    0.018
     292    0.168    0.065
     293    0.931    0.094
     294    0.044    0.026
     295    0.000    0.000
     296    0.282    0.070
     297    0.353    0.072
     298    0.094    0.040
     299    0.328    0.059
     300    1.358    0.074
     301    0.281    0.102
     302    0.684    0.088
     303    0.928    0.114
     304    1.563    0.120
      27    0.949    0.126
      28    0.757    0.067
      29    0.868    0.161
      30    1.636    0.270
      31    0.797    0.107
      32    1.295    0.125
      33    1.568    0.136
      34    0.600    0.141
      35    1.052    0.169
      36    1.138    0.111
      37    0.656    0.135
      38    1.062    0.125
      39    1.112    0.098
      40    0.306    0.131
      41    0.290    0.107
      42    0.346    0.061
      43    0.846    0.121
      44    0.420    0.091
      45    0.230    0.078
      46    0.536    0.063
      47    1.049    0.115
      48    0.047    0.043
      49    0.626    0.090
      50    1.163    0.090
      51    0.645    0.051
      52    0.000    0.000
      53    0.659    0.104
      54    0.967    0.135
      55    0.011    0.023
      56    0.000    0.000
      57    0.238    0.049
      58    0.770    0.104
      59    0.004    0.010
      60    0.349    0.071
      61    0.920    0.147
      62    0.253    0.078
      63    0.056    0.034
      64    0.191    0.070
      65    1.992    0.126
      66    1.353    0.112
      67    0.770    0.058
      68    2.096    0.102
      69    1.660    0.113
      70    1.045    0.062
      71    0.589    0.063
      72    0.209    0.088
      73    0.695    0.109
      74    0.082    0.052
      75    0.438    0.081
      76    0.008    0.016
      77    0.259    0.107
      78    0.235    0.049
      79    0.324    0.062
      80    0.177    0.059
      81    0.004    0.010
      82    0.646    0.095
      83    0.038    0.033
      84    0.073    0.035
      85    0.507    0.068
      86    0.626    0.089
      87    0.224    0.068
      88    0.000    0.000
      89    0.762    0.070
      90    0.037    0.032
      91    0.113    0.067
      92    0.533    0.082
      93    0.463    0.099
      94    0.541    0.109
      95    0.100    0.058
      96    0.518    0.104
      97    0.465    0.138
      98    0.214    0.065
      99    0.741    0.080
     100    0.410    0.073
     101    0.382    0.095
     102    0.026    0.038
     103    1.153    0.126
     104    0.690    0.121
     105    0.299    0.059
     106    0.672    0.085
     107    1.760    0.128
     108    0.609    0.065
     109    0.000    0.000
     110    0.502    0.058
     111    0.262    0.080
     112    0.032    0.024
     113    0.240    0.068
     114    0.296    0.063
     115    0.432    0.087
     116    0.643    0.106
     117    0.092    0.049
     118    0.120    0.043
     119    0.080    0.042
     120    0.116    0.067
     121    0.028    0.022
     122    0.133    0.038
     123    0.021    0.018
     124    0.015    0.018
     125    0.279    0.059
     126    0.023    0.021
     127    0.003    0.008
     128    0.085    0.035
     129    0.305    0.054
     130    0.063    0.057
     131    0.000    0.000
     132    0.492    0.069
     133    0.037    0.039
     134    0.236    0.095
     135    0.590    0.090
     136    0.334    0.076
     137    0.032    0.049
     138    0.383    0.168
     139    0.594    0.139
     140    1.064    0.164
     141    0.430    0.071
     142    0.506    0.179
     143    1.453    0.114
     144    0.606    0.075
     145    0.990    0.095
     146    1.478    0.100
     147    0.676    0.093
     148    0.179    0.069
     149    0.758    0.093
     150    0.720    0.085
     151    0.164    0.052
     152    0.000    0.000
     153    0.348    0.079
     154    1.428    0.112
     155    0.546    0.061
     156    0.077    0.043
     157    1.188    0.128
     158    1.100    0.099
     159    0.298    0.050
     160    0.015    0.020
     161    1.318    0.118
     162    0.891    0.100
     163    0.409    0.053
     164    0.000    0.000
     165    0.615    0.081
     166    1.207    0.089
     167    0.513    0.143
     168    0.030    0.017
     169    0.875    0.093
     170    0.238    0.103
     171    0.037    0.023
     172    1.016    0.101
     173    1.026    0.118
     174    0.414    0.124
     175    0.000    0.000
     176    0.694    0.095
     177    0.289    0.068
     178    0.492    0.109
     179    1.291    0.177
     180    0.398    0.102
     181    1.653    0.072
     182    1.177    0.086
     183    1.474    0.110
     184    1.167    0.112
     185    0.652    0.099
     186    0.194    0.068
     187    0.712    0.110
     188    0.873    0.141
     189    1.648    0.230
     190    0.856    0.358
     191    0.716    0.148
     192    0.892    0.051
     193    1.250    0.089
     194    1.282    0.107
     195    1.014    0.118
     196    0.342    0.078
     197    0.341    0.077
     198    0.739    0.068
     199    0.418    0.162
     200    0.390    0.125
     201    1.151    0.205
     202    0.935    0.188
     203    0.225    0.065
     204    0.194    0.054
     205    0.886    0.106
     206    0.301    0.060
     207    0.018    0.023
     208    0.254    0.063
     209    0.831    0.100
     210    0.998    0.098
     211    0.018    0.015
     212    0.272    0.045
     213    0.986    0.083
     214    0.431    0.051
     215    0.197    0.056
     216    1.141    0.085
     217    0.483    0.043
     218    0.071    0.029
     219    0.423    0.076
     220    0.640    0.066
     221    0.836    0.100
     222    0.080    0.053
     223    1.214    0.102
     224    0.566    0.093
     225    2.321    0.169
     226    0.687    0.109
     227    0.994    0.116
     228    1.653    0.224
     229    0.311    0.129
     230    1.887    0.148
     231    0.307    0.070
     232    1.028    0.099
     233    1.366    0.092
     234    0.909    0.223
     235    0.917    0.101
     236    1.102    0.087
     237    0.313    0.064
     238    0.375    0.092
     239    1.184    0.099
     240    0.519    0.107
     241    0.057    0.031
     242    0.628    0.065
     243    0.901    0.073
     244    0.102    0.053
     245    0.174    0.053
     246    1.158    0.083
     247    0.171    0.033
     248    0.145    0.067
     249    0.317    0.102
     250    0.729    0.079
     251    0.271    0.053
     252    0.156    0.073
     253    0.706    0.093
     254    0.659    0.089
     255    0.143    0.066
     256    0.070    0.061
     257    0.804    0.066
     258    0.000    0.000
     259    0.266    0.076
     260    0.155    0.070
     261    0.537    0.083
     262    0.537    0.100
     263    0.145    0.048
     264    0.933    0.102
     265    0.159    0.069
     266    0.813    0.123
     267    0.727    0.103
     268    1.141    0.093
     269    1.197    0.110
     270    0.513    0.111
     271    1.498    0.137
     272    1.027    0.162
     273    0.483    0.078
     274    0.573    0.053
     275    1.410    0.121
     276    0.919    0.138
     277    0.217    0.070
     278    0.125    0.060
     279    0.852    0.081
     280    0.124    0.038
     281    0.678    0.122
     282    0.979    0.089
     283    0.981    0.115
     284    0.168    0.055
     285    0.321    0.101
     286    0.682    0.124
     287    0.215    0.040
     288    0.789    0.099
     289    0.028    0.035
     290    0.914    0.131
     291    0.025    0.018
     292    0.214    0.052
     293    0.919    0.119
     294    0.058    0.042
     295    0.000    0.000
     296    0.231    0.072
     297    0.322    0.095
     298    0.104    0.049
     299    0.332    0.076
     300    1.421    0.073
     301    0.353    0.111
     302    0.795    0.103
     303    0.947    0.095
     304    1.481    0.158
      27    0.865    0.173
      28    0.753    0.080
      29    0.978    0.119
      30    1.654    0.301
      31    0.798    0.104
      32    1.453    0.202
      33    1.467    0.124
      34    0.724    0.132
      35    0.914    0.109
      36    1.205    0.116
      37    0.624    0.154
      38    1.066    0.091
      39    1.110    0.093
      40    0.314    0.104
      41    0.266    0.096
      42    0.349    0.080
      43    0.847    0.085
      44    0.450    0.062
      45    0.229    0.074
      46    0.584    0.081
      47    1.036    0.130
      48    0.084    0.060
      49    0.622    0.079
      50    1.195    0.090
      51    0.634    0.058
      52    0.000    0.000
      53    0.661    0.067
      54    1.055    0.078
      55    0.025    0.035
      56    0.001    0.006
      57    0.246    0.042
      58    0.795    0.062
      59    0.010    0.016
      60    0.361    0.084
      61    0.899    0.093
      62    0.238    0.079
      63    0.054    0.044
      64    0.195    0.052
      65    1.791    0.205
      66    1.297    0.103
      67    0.779    0.103
      68    1.929    0.200
      69    1.674    0.119
      70    1.028    0.088
      71    0.608    0.071
      72    0.247    0.061
      73    0.689    0.112
      74    0.084    0.055
      75    0.436    0.068
      76    0.011    0.018
      77    0.245    0.120
      78    0.235    0.043
      79    0.289    0.059
      80    0.145    0.050
      81    0.013    0.021
      82    0.639    0.064
      83    0.066    0.032
      84    0.080    0.033
      85    0.455    0.073
      86    0.623    0.079
      87    0.182    0.095
      88    0.000    0.000
      89    0.686    0.078
      90    0.012    0.015
      91    0.100    0.045
      92    0.595    0.087
      93    0.490    0.093
      94    0.539    0.104
      95    0.095    0.045
      96    0.482    0.084
      97    0.543    0.076
      98    0.238    0.043
      99    0.669    0.134
     100    0.383    0.071
     101    0.339    0.092
     102    0.018    0.026
     103    1.155    0.079
     104    0.698    0.123
     105    0.299    0.063
     106    0.642    0.073
     107    1.683    0.118
     108    0.676    0.094
     109    0.000    0.000
     110    0.466    0.059
     111    0.230    0.072
     112    0.029    0.029
     113    0.245    0.068
     114    0.283    0.071
     115    0.483    0.097
     116    0.597    0.103
     117    0.056    0.034
     118    0.127    0.045
     119    0.100    0.055
     120    0.144    0.065
     121    0.035    0.025
     122    0.136    0.031
     123    0.034    0.035
     124    0.023    0.023
     125    0.256    0.068
     126    0.033    0.024
     127    0.004    0.011
     128    0.096    0.035
     129    0.288    0.053
     130    0.076    0.044
     131    0.000    0.000
     132    0.565    0.085
     133    0.024    0.031
     134    0.243    0.068
     135    0.586    0.085
     136    0.345    0.068
     137    0.053    0.054
     138    0.288    0.158
     139    0.467    0.096
     140    1.036    0.095
     141    0.424    0.066
     142    0.536    0.139
     143    1.429    0.093
     144    0.597    0.062
     145    0.918    0.081
     146    1.751    0.259
     147    0.648    0.094
     148    0.184    0.063
     149    0.857    0.154
     150    0.842    0.147
     151    0.150    0.051
     152    0.000    0.000
     153    0.351    0.071
     154    1.406    0.121
     155    0.551    0.078
     156    0.061    0.039
     157    1.058    0.155
     158    1.086    0.105
     159    0.285    0.052
     160    0.023    0.027
     161    1.363    0.089
     162    0.863    0.106
     163    0.413    0.064
     164    0.000    0.000
     165    0.570    0.093
     166    1.199    0.098
     167    0.606    0.105
     168    0.020    0.021
     169    0.865    0.088
     170    0.293    0.083
     171    0.089    0.074
     172    0.952    0.116
     173    0.982    0.105
     174    0.518    0.149
     175    0.000    0.000
     176    0.734    0.076
     177    0.330    0.077
     178    0.440    0.108
     179    1.420    0.086
     180    0.371    0.073
     181    1.651    0.082
     182    1.149    0.093
     183    1.517    0.111
     184    1.116    0.143
     185    0.658    0.085
     186    0.218    0.042
     187    0.688    0.131
     188    1.154    0.128
     189    1.319    0.133
     190    1.309    0.169
     191    0.559    0.105
     192    0.830    0.079
     193    1.108    0.114
     194    1.375    0.098
     195    1.016    0.136
     196    0.463    0.095
     197    0.326    0.089
     198    0.811    0.112
     199    0.604    0.085
     200    0.403    0.097
     201    0.953    0.152
     202    0.932    0.116
     203    0.175    0.061
     204    0.176    0.050
     205    0.819    0.112
     206    0.302    0.066
     207    0.031    0.029
     208    0.275    0.079
     209    0.882    0.069
     210    0.983    0.080
     211    0.020    0.014
     212    0.273    0.059
     213    0.998    0.104
     214    0.466    0.048
     215    0.177    0.058
     216    1.099    0.120
     217    0.460    0.054
     218    0.072    0.034
     219    0.410    0.077
     220    0.661    0.058
     221    0.821    0.097
     222    0.092    0.062
     223    1.252    0.144
     224    0.487    0.091
     225    2.235    0.124
     226    0.850    0.238
     227    1.053    0.084
     228    1.492    0.159
     229    0.341    0.119
     230    1.886    0.160
     231    0.355    0.056
     232    1.147    0.106
     233    1.328    0.108
     234    0.867    0.253
     235    0.819    0.152
     236    1.116    0.108
     237    0.294    0.046
     238    0.395    0.089
     239    1.318    0.121
     240    0.395    0.106
     241    0.059    0.035
     242    0.618    0.062
     243    0.931    0.106
     244    0.114    0.052
     245    0.177    0.040
     246    1.113    0.091
     247    0.190    0.032
     248    0.134    0.049
     249    0.319    0.113
     250    0.752    0.087
     251    0.271    0.059
     252    0.170    0.078
     253    0.749    0.106
     254    0.658    0.097
     255    0.112    0.057
     256    0.075    0.039
     257    0.854    0.084
     258    0.001    0.006
     259    0.233    0.053
     260    0.173    0.050
     261    0.558    0.092
     262    0.620    0.076
     263    0.105    0.063
     264    0.902    0.084
     265    0.222    0.067
     266    0.719    0.091
     267    0.687    0.068
     268    1.120    0.088
     269    1.175    0.099
     270    0.567    0.129
     271    1.436    0.125
     272    0.787    0.231
     273    0.448    0.061
     274    0.553    0.056
     275    1.261    0.123
     276    1.130    0.191
     277    0.374    0.137
     278    0.149    0.054
     279    0.824    0.084
     280    0.214    0.081
     281    0.857    0.150
     282    0.995    0.111
     283    1.007    0.115
     284    0.179    0.065
     285    0.313    0.139
     286    0.607    0.120
     287    0.238    0.056
     288    0.768    0.100
     289    0.022    0.031
     290    0.980    0.122
     291    0.029    0.022
     292    0.219    0.065
     293    0.995    0.132
     294    0.066    0.053
     295    0.000    0.000
     296    0.224    0.081
     297    0.280    0.083
     298    0.098    0.058
     299    0.352    0.086
     300    1.375    0.073
     301    0.316    0.105
     302    0.768    0.210
     303    0.949    0.090
     304    1.453    0.105
      27    0.915    0.165
      28    0.748    0.097
      29    0.917    0.170
      30    1.698    0.188
      31    0.835    0.089
      32    1.447    0.237
      33    1.594    0.181
      34    0.730    0.118
      35    0.967    0.129
      36    1.198    0.124
      37    0.651    0.122
      38    1.068    0.102
      39    1.118    0.079
      40    0.384    0.154
      41    0.267    0.083
      42    0.300    0.084
      43    0.791    0.108
      44    0.406    0.087
      45    0.281    0.084
      46    0.544    0.075
      47    0.996    0.131
      48    0.070    0.067
      49    0.643    0.075
      50    1.206    0.113
      51    0.623    0.059
      52    0.000    0.000
      53    0.637    0.063
      54    0.929    0.090
      55    0.023    0.029
      56    0.000    0.000
      57    0.240    0.031
      58    0.901    0.099
      59    0.000    0.000
      60    0.368    0.060
      61    0.915    0.087
      62    0.297    0.080
      63    0.008    0.019
      64    0.318    0.100
      65    1.824    0.171
      66    1.302    0.111
      67    0.830    0.095
      68    2.001    0.195
      69    1.502    0.147
      70    0.867    0.173
      71    0.606    0.052
      72    0.260    0.084
      73    0.630    0.160
      74    0.147    0.057
      75    0.510    0.087
      76    0.006    0.012
      77    0.321    0.101
      78    0.253    0.107
      79    0.327    0.074
      80    0.147    0.030
      81    0.011    0.020
      82    0.613    0.109
      83    0.057    0.028
      84    0.073    0.038
      85    0.484    0.065
      86    0.670    0.099
      87    0.140    0.068
      88    0.000    0.000
      89    0.740    0.080
      90    0.016    0.021
      91    0.078    0.054
      92    0.512    0.071
      93    0.496    0.073
      94    0.452    0.112
      95    0.097    0.044
      96    0.464    0.097
      97    0.555    0.092
      98    0.266    0.082
      99    0.723    0.114
     100    0.456    0.080
     101    0.374    0.089
     102    0.025    0.036
     103    1.166    0.138
     104    0.700    0.094
     105    0.322    0.066
     106    0.662    0.062
     107    1.712    0.095
     108    0.685    0.065
     109    0.000    0.000
     110    0.435    0.064
     111    0.269    0.062
     112    0.033    0.033
     113    0.144    0.059
     114    0.311    0.103
     115    0.464    0.109
     116    0.634    0.137
     117    0.102    0.059
     118    0.127    0.041
     119    0.073    0.051
     120    0.179    0.087
     121    0.071    0.039
     122    0.114    0.041
     123    0.043    0.035
     124    0.003    0.008
     125    0.290    0.088
     126    0.014    0.016
     127    0.003    0.008
     128    0.081    0.038
     129    0.368    0.062
     130    0.055    0.043
     131    0.000    0.000
     132    0.571    0.080
     133    0.040    0.039
     134    0.256    0.080
     135    0.583    0.114
     136    0.325    0.068
     137    0.109    0.057
     138    0.275    0.108
     139    0.534    0.074
     140    1.091    0.114
     141    0.451    0.078
     142    0.535    0.148
     143    1.457    0.086
     144    0.596    0.076
     145    0.960    0.096
     146    1.866    0.139
     147    0.674    0.117
     148    0.211    0.065
     149    0.860    0.151
     150    0.904    0.090
     151    0.144    0.051
     152    0.000    0.000
     153    0.318    0.070
     154    1.418    0.128
     155    0.548    0.089
     156    0.065    0.046
     157    1.150    0.176
     158    1.042    0.095
     159    0.304    0.042
     160    0.018    0.024
     161    1.343    0.166
     162    0.837    0.079
     163    0.409    0.055
     164    0.000    0.000
     165    0.579    0.099
     166    1.180    0.105
     167    0.676    0.091
     168    0.025    0.026
     169    0.874    0.076
     170    0.380    0.103
     171    0.125    0.086
     172    0.958    0.121
     173    1.110    0.108
     174    0.364    0.092
     175    0.000    0.000
     176    0.742    0.075
     177    0.298    0.051
     178    0.473    0.087
     179    1.364    0.096
     180    0.417    0.085
     181    1.649    0.095
     182    1.134    0.075
     183    1.514    0.113
     184    1.064    0.110
     185    0.635    0.100
     186    0.183    0.064
     187    0.664    0.089
     188    1.294    0.163
     189    1.421    0.121
     190    1.311    0.142
     191    0.483    0.088
     192    0.741    0.086
     193    0.993    0.106
     194    1.395    0.107
     195    1.102    0.163
     196    0.532    0.068
     197    0.372    0.090
     198    0.830    0.078
     199    0.750    0.166
     200    0.468    0.078
     201    0.835    0.146
     202    0.913    0.104
     203    0.254    0.068
     204    0.119    0.042
     205    0.732    0.100
     206    0.369    0.075
     207    0.037    0.028
     208    0.268    0.091
     209    0.836    0.066
     210    1.012    0.096
     211    0.018    0.015
     212    0.228    0.052
     213    0.985    0.089
     214    0.480    0.060
     215    0.170    0.044
     216    1.104    0.128
     217    0.428    0.065
     218    0.056    0.033
     219    0.410    0.072
     220    0.623    0.054
     221    0.842    0.081
     222    0.085    0.052
     223    1.167    0.115
     224    0.488    0.087
     225    2.210    0.119
     226    0.790    0.118
     227    0.821    0.191
     228    1.621    0.221
     229    0.334    0.104
     230    2.038    0.147
     231    0.308    0.053
     232    1.195    0.175
     233    1.376    0.102
     234    1.099    0.217
     235    0.748    0.161
     236    1.117    0.153
     237    0.305    0.082
     238    0.280    0.065
     239    1.259    0.116
     240    0.532    0.120
     241    0.072    0.032
     242    0.602    0.059
     243    0.955    0.086
     244    0.084    0.060
     245    0.144    0.042
     246    1.174    0.096
     247    0.220    0.049
     248    0.098    0.053
     249    0.269    0.070
     250    0.713    0.067
     251    0.237    0.065
     252    0.133    0.077
     253    0.708    0.114
     254    0.678    0.100
     255    0.208    0.112
     256    0.086    0.064
     257    0.814    0.123
     258    0.006    0.012
     259    0.163    0.064
     260    0.303    0.064
     261    0.628    0.117
     262    0.500    0.083
     263    0.037    0.036
     264    0.839    0.078
     265    0.220    0.059
     266    0.770    0.089
     267    0.628    0.080
     268    1.140    0.069
     269    1.108    0.069
     270    0.552    0.077
     271    1.455    0.104
     272    0.815    0.108
     273    0.381    0.058
     274    0.585    0.065
     275    1.258    0.112
     276    1.335    0.094
     277    0.345    0.124
     278    0.131    0.041
     279    0.788    0.092
     280    0.259    0.051
     281    0.827    0.146
     282    0.981    0.095
     283    1.100    0.119
     284    0.194    0.057
     285    0.298    0.101
     286    0.648    0.120
     287    0.260    0.057
     288    0.752    0.089
     289    0.052    0.061
     290    0.997    0.121
     291    0.052    0.026
     292    0.193    0.070
     293    0.920    0.109
     294    0.075    0.032
     295    0.000    0.000
     296    0.227    0.053
     297    0.327    0.094
     298    0.119    0.045
     299    0.370    0.047
     300    1.463    0.119
     301    0.347    0.077
     302    0.424    0.144
     303    0.939    0.076
     304    1.576    0.084
      27    1.022    0.119
      28    0.774    0.051
      29    0.990    0.151
      30    1.417    0.199
      31    0.892    0.120
      32    1.245    0.162
      33    1.614    0.133
      34    0.633    0.109
      35    1.062    0.100
      36    1.179    0.148
      37    0.715    0.143
      38    1.067    0.108
      39    1.147    0.078
      40    0.314    0.152
      41    0.305    0.072
      42    0.289    0.080
      43    0.759    0.087
      44    0.388    0.062
      45    0.234    0.083
      46    0.511    0.075
      47    0.941    0.100
      48    0.098    0.053
      49    0.625    0.093
      50    1.208    0.113
      51    0.666    0.064
      52    0.000    0.000
      53    0.582    0.075
      54    0.919    0.063
      55    0.024    0.028
      56    0.000    0.000
      57    0.233    0.062
      58    0.854    0.100
      59    0.000    0.000
      60    0.419    0.086
      61    0.992    0.122
      62    0.225    0.082
      63    0.007    0.016
      64    0.343    0.079
      65    1.765    0.150
      66    1.362    0.123
      67    0.866    0.174
      68    1.598    0.143
      69    1.529    0.146
      70    0.904    0.154
      71    0.623    0.083
      72    0.205    0.077
      73    0.602    0.134
      74    0.178    0.058
      75    0.431    0.103
      76    0.004    0.010
      77    0.291    0.092
      78    0.325    0.081
      79    0.271    0.087
      80    0.145    0.039
      81    0.009    0.016
      82    0.579    0.108
      83    0.057    0.030
      84    0.072    0.030
      85    0.471    0.064
      86    0.622    0.080
      87    0.120    0.050
      88    0.000    0.000
      89    0.731    0.108
      90    0.013    0.016
      91    0.055    0.041
      92    0.457    0.096
      93    0.467    0.070
      94    0.420    0.104
      95    0.098    0.050
      96    0.454    0.104
      97    0.593    0.076
      98    0.233    0.046
      99    0.780    0.154
     100    0.387    0.086
     101    0.374    0.104
     102    0.006    0.017
     103    1.202    0.100
     104    0.825    0.142
     105    0.317    0.056
     106    0.679    0.061
     107    1.744    0.098
     108    0.629    0.097
     109    0.000    0.000
     110    0.500    0.091
     111    0.279    0.073
     112    0.046    0.024
     113    0.178    0.064
     114    0.306    0.112
     115    0.528    0.075
     116    0.478    0.125
     117    0.087    0.053
     118    0.109    0.044
     119    0.109    0.047
     120    0.141    0.084
     121    0.053    0.033
     122    0.122    0.044
     123    0.063    0.029
     124    0.024    0.028
     125    0.264    0.069
     126    0.020    0.020
     127    0.000    0.000
     128    0.092    0.030
     129    0.317    0.086
     130    0.049    0.046
     131    0.000    0.000
     132    0.602    0.076
     133    0.049    0.027
     134    0.295    0.062
     135    0.569    0.098
     136    0.295    0.056
     137    0.118    0.075
     138    0.439    0.155
     139    0.626    0.083
     140    1.112    0.081
     141    0.420    0.087
     142    0.656    0.152
     143    1.449    0.071
     144    0.470    0.106
     145    0.960    0.098
     146    1.938    0.148
     147    0.644    0.084
     148    0.196    0.063
     149    0.921    0.147
     150    0.904    0.086
     151    0.123    0.048
     152    0.000    0.000
     153    0.392    0.101
     154    1.414    0.128
     155    0.550    0.074
     156    0.054    0.025
     157    1.235    0.144
     158    1.022    0.086
     159    0.311    0.042
     160    0.025    0.018
     161    1.305    0.139
     162    0.729    0.105
     163    0.429    0.055
     164    0.000    0.000
     165    0.639    0.113
     166    1.144    0.095
     167    0.581    0.192
     168    0.024    0.025
     169    0.861    0.074
     170    0.324    0.085
     171    0.151    0.070
     172    0.968    0.110
     173    1.089    0.104
     174    0.385    0.076
     175    0.000    0.000
     176    0.664    0.067
     177    0.268    0.063
     178    0.469    0.115
     179    1.421    0.147
     180    0.423    0.066
     181    1.616    0.103
     182    1.148    0.077
     183    1.495    0.109
     184    1.088    0.095
     185    0.635    0.122
     186    0.146    0.071
     187    0.750    0.130
     188    1.216    0.175
     189    1.453    0.127
     190    1.358    0.131
     191    0.428    0.110
     192    0.795    0.101
     193    0.938    0.133
     194    1.402    0.120
     195    1.144    0.190
     196    0.494    0.089
     197    0.338    0.093
     198    0.788    0.103
     199    0.570    0.158
     200    0.454    0.090
     201    0.658    0.094
     202    0.856    0.129
     203    0.239    0.072
     204    0.089    0.059
     205    0.768    0.105
     206    0.344    0.071
     207    0.022    0.032
     208    0.210    0.053
     209    0.838    0.090
     210    0.996    0.093
     211    0.032    0.025
     212    0.227    0.062
     213    0.952    0.068
     214    0.516    0.050
     215    0.157    0.047
     216    1.063    0.108
     217    0.437    0.047
     218    0.075    0.035
     219    0.386    0.081
     220    0.638    0.084
     221    0.863    0.105
     222    0.084    0.053
     223    1.270    0.115
     224    0.463    0.079
     225    2.269    0.145
     226    0.750    0.175
     227    0.919    0.188
     228    1.681    0.243
     229    0.413    0.206
     230    1.848    0.148
     231    0.313    0.051
     232    1.191    0.118
     233    1.297    0.094
     234    1.222    0.275
     235    0.983    0.241
     236    1.015    0.106
     237    0.384    0.078
     238    0.323    0.092
     239    1.127    0.082
     240    0.650    0.084
     241    0.068    0.031
     242    0.538    0.083
     243    0.943    0.069
     244    0.062    0.044
     245    0.151    0.041
     246    1.157    0.086
     247    0.222    0.052
     248    0.107    0.059
     249    0.273    0.060
     250    0.736    0.058
     251    0.287    0.071
     252    0.086    0.060
     253    0.738    0.101
     254    0.640    0.063
     255    0.138    0.068
     256    0.025    0.033
     257    0.781    0.085
     258    0.011    0.022
     259    0.173    0.055
     260    0.243    0.074
     261    0.559    0.086
     262    0.506    0.086
     263    0.023    0.021
     264    0.767    0.077
     265    0.183    0.052
     266    0.773    0.151
     267    0.664    0.109
     268    1.175    0.060
     269    1.157    0.089
     270    0.552    0.070
     271    1.404    0.132
     272    0.798    0.131
     273    0.393    0.051
     274    0.575    0.063
     275    1.278    0.086
     276    1.326    0.104
     277    0.260    0.084
     278    0.155    0.042
     279    0.803    0.103
     280    0.240    0.062
     281    0.738    0.121
     282    0.924    0.077
     283    1.034    0.147
     284    0.176    0.052
     285    0.412    0.098
     286    0.621    0.090
     287    0.271    0.063
     288    0.751    0.087
     289    0.042    0.044
     290    1.000    0.117
     291    0.043    0.033
     292    0.139    0.062
     293    0.941    0.130
     294    0.061    0.036
     295    0.000    0.000
     296    0.218    0.064
     297    0.279    0.073
     298    0.116    0.048
     299    0.370    0.062
     300    1.425    0.111
     301    0.342    0.081
     302    0.285    0.101
     303    0.976    0.079
     304    1.564    0.080
      27    0.976    0.227
      28    0.790    0.059
      29    0.974    0.165
      30    1.704    0.306
      31    0.880    0.107
      32    1.379    0.224
      33    1.409    0.163
      34    0.407    0.127
      35    1.202    0.107
      36    1.243    0.107
      37    0.594    0.144
      38    1.008    0.131
      39    1.205    0.118
      40    0.334    0.062
      41    0.400    0.093
      42    0.275    0.061
      43    0.733    0.080
      44    0.257    0.074
      45    0.252    0.091
      46    0.497    0.065
      47    0.957    0.091
      48    0.057    0.039
      49    0.644    0.092
      50    1.234    0.079
      51    0.657    0.063
      52    0.000    0.000
      53    0.620    0.077
      54    0.930    0.093
      55    0.021    0.026
      56    0.003    0.008
      57    0.253    0.056
      58    0.825    0.091
      59    0.000    0.000
      60    0.419    0.087
      61    0.934    0.095
      62    0.163    0.047
      63    0.003    0.008
      64    0.423    0.061
      65    1.597    0.133
      66    1.172    0.091
      67    0.748    0.066
      68    1.700    0.123
      69    1.643    0.129
      70    0.977    0.151
      71    0.597    0.089
      72    0.209    0.083
      73    0.765    0.101
      74    0.113    0.061
      75    0.400    0.084
      76    0.037    0.033
      77    0.264    0.087
      78    0.320    0.062
      79    0.297    0.067
      80    0.151    0.046
      81    0.014    0.018
      82    0.580    0.071
      83    0.060    0.028
      84    0.076    0.041
      85    0.495    0.061
      86    0.659    0.069
      87    0.134    0.091
      88    0.000    0.000
      89    0.715    0.122
      90    0.020    0.028
      91    0.073    0.056
      92    0.440    0.084
      93    0.503    0.075
      94    0.500    0.123
      95    0.133    0.057
      96    0.514    0.104
      97    0.546    0.121
      98    0.288    0.097
      99    0.898    0.088
     100    0.419    0.057
     101    0.305    0.112
     102    0.006    0.012
     103    1.204    0.143
     104    0.701    0.077
     105    0.312    0.046
     106    0.659    0.077
     107    1.749    0.123
     108    0.517    0.121
     109    0.000    0.000
     110    0.444    0.085
     111    0.331    0.063
     112    0.039    0.022
     113    0.192    0.078
     114    0.288    0.079
     115    0.455    0.056
     116    0.550    0.143
     117    0.102    0.059
     118    0.112    0.048
     119    0.085    0.045
     120    0.144    0.082
     121    0.065    0.030
     122    0.118    0.041
     123    0.075    0.045
     124    0.005    0.011
     125    0.282    0.069
     126    0.031    0.026
     127    0.000    0.000
     128    0.071    0.034
     129    0.338    0.078
     130    0.108    0.053
     131    0.001    0.006
     132    0.565    0.068
     133    0.097    0.048
     134    0.314    0.073
     135    0.596    0.077
     136    0.303    0.061
     137    0.039    0.041
     138    0.101    0.098
     139    0.686    0.078
     140    1.071    0.112
     141    0.178    0.134
     142    0.563    0.164
     143    1.396    0.093
     144    0.482    0.088
     145    0.971    0.093
     146    1.941    0.155
     147    0.607    0.083
     148    0.216    0.055
     149    0.943    0.072
     150    0.986    0.104
     151    0.105    0.028
     152    0.000    0.000
     153    0.309    0.112
     154    1.466    0.123
     155    0.543    0.053
     156    0.055    0.031
     157    1.163    0.181
     158    1.084    0.103
     159    0.293    0.044
     160    0.023    0.024
     161    1.407    0.121
     162    0.651    0.097
     163    0.425    0.069
     164    0.001    0.006
     165    0.634    0.106
     166    1.105    0.100
     167    0.682    0.194
     168    0.015    0.018
     169    0.795    0.093
     170    0.316    0.093
     171    0.119    0.077
     172    0.973    0.103
     173    1.099    0.114
     174    0.340    0.097
     175    0.000    0.000
     176    0.699    0.060
     177    0.261    0.072
     178    0.497    0.092
     179    1.455    0.099
     180    0.390    0.056
     181    1.694    0.065
     182    1.025    0.115
     183    1.534    0.097
     184    1.004    0.124
     185    0.657    0.086
     186    0.179    0.045
     187    0.741    0.095
     188    1.167    0.172
     189    1.378    0.145
     190    1.291    0.203
     191    0.620    0.123
     192    0.844    0.064
     193    1.096    0.100
     194    1.374    0.113
     195    1.007    0.139
     196    0.512    0.082
     197    0.393    0.103
     198    0.746    0.072
     199    0.627    0.190
     200    0.433    0.060
     201    0.665    0.078
     202    0.808    0.088
     203    0.212    0.058
     204    0.040    0.034
     205    0.788    0.095
     206    0.318    0.075
     207    0.009    0.017
     208    0.237    0.076
     209    0.836    0.091
     210    0.942    0.101
     211    0.019    0.022
     212    0.242    0.047
     213    0.985    0.085
     214    0.490    0.052
     215    0.172    0.045
     216    1.117    0.130
     217    0.464    0.049
     218    0.087    0.033
     219    0.440    0.082
     220    0.650    0.049
     221    0.894    0.076
     222    0.040    0.034
     223    1.270    0.113
     224    0.591    0.055
     225    2.218    0.130
     226    0.664    0.130
     227    0.596    0.110
     228    1.041    0.265
     229    0.046    0.044
     230    1.922    0.275
     231    0.277    0.062
     232    1.296    0.117
     233    1.312    0.114
     234    1.014    0.136
     235    1.152    0.146
     236    1.039    0.098
     237    0.382    0.072
     238    0.303    0.077
     239    1.217    0.113
     240    0.590    0.122
     241    0.105    0.051
     242    0.573    0.063
     243    0.930    0.097
     244    0.090    0.044
     245    0.155    0.047
     246    1.206    0.076
     247    0.196    0.039
     248    0.095    0.053
     249    0.289    0.085
     250    0.751    0.074
     251    0.288    0.043
     252    0.086    0.045
     253    0.729    0.057
     254    0.636    0.051
     255    0.095    0.055
     256    0.008    0.019
     257    0.755    0.117
     258    0.001    0.006
     259    0.166    0.058
     260    0.155    0.070
     261    0.563    0.086
     262    0.496    0.083
     263    0.006    0.012
     264    0.718    0.098
     265    0.258    0.099
     266    0.676    0.082
     267    0.632    0.072
     268    1.224    0.120
     269    1.184    0.093
     270    0.583    0.073
     271    1.658    0.205
     272    0.701    0.115
     273    0.370    0.057
     274    0.567    0.064
     275    1.211    0.077
     276    1.345    0.102
     277    0.349    0.110
     278    0.132    0.036
     279    0.783    0.105
     280    0.215    0.071
     281    0.936    0.134
     282    0.966    0.113
     283    1.059    0.096
     284    0.179    0.042
     285    0.364    0.110
     286    0.590    0.081
     287    0.256    0.040
     288    0.677    0.079
     289    0.044    0.033
     290    0.972    0.098
     291    0.033    0.025
     292    0.139    0.031
     293    0.945    0.120
     294    0.059    0.036
     295    0.000    0.000
     296    0.183    0.055
     297    0.241    0.062
     298    0.131    0.055
     299    0.366    0.060
     300    1.396    0.064
     301    0.332    0.069
     302    0.420    0.104
     303    0.999    0.102
     304    1.543    0.091
      27    0.799    0.211
      28    0.799    0.063
      29    0.986    0.115
      30    1.661    0.313
      31    0.853    0.114
      32    1.748    0.108
      33    1.064    0.136
      34    0.542    0.115
      35    1.263    0.108
      36    1.281    0.104
      37    0.359    0.102
      38    0.861    0.118
      39    1.212    0.130
      40    0.429    0.164
      41    0.381    0.091
      42    0.328    0.075
      43    0.765    0.074
      44    0.266    0.059
      45    0.149    0.073
      46    0.494    0.059
      47    0.946    0.094
      48    0.056    0.031
      49    0.673    0.107
      50    1.139    0.082
      51    0.642    0.068
      52    0.000    0.000
      53    0.598    0.064
      54    0.981    0.090
      55    0.019    0.025
      56    0.001    0.006
      57    0.248    0.066
      58    0.765    0.074
      59    0.001    0.006
      60    0.482    0.085
      61    1.000    0.127
      62    0.184    0.066
      63    0.031    0.033
      64    0.472    0.136
      65    1.601    0.122
      66    1.185    0.128
      67    0.738    0.122
      68    1.710    0.154
      69    1.691    0.150
      70    1.004    0.154
      71    0.652    0.124
      72    0.339    0.117
      73    0.851    0.107
      74    0.114    0.055
      75    0.442    0.102
      76    0.044    0.036
      77    0.309    0.083
      78    0.307    0.105
      79    0.403    0.100
      80    0.160    0.050
      81    0.016    0.020
      82    0.595    0.068
      83    0.060    0.029
      84    0.090    0.039
      85    0.501    0.070
      86    0.697    0.109
      87    0.078    0.069
      88    0.000    0.000
      89    0.693    0.106
      90    0.010    0.013
      91    0.046    0.037
      92    0.425    0.063
      93    0.514    0.098
      94    0.455    0.089
      95    0.065    0.033
      96    0.473    0.072
      97    0.618    0.098
      98    0.346    0.093
      99    0.790    0.114
     100    0.411    0.066
     101    0.448    0.138
     102    0.024    0.018
     103    1.294    0.154
     104    0.791    0.086
     105    0.323    0.042
     106    0.674    0.076
     107    1.780    0.116
     108    0.614    0.117
     109    0.000    0.000
     110    0.455    0.057
     111    0.338    0.063
     112    0.053    0.032
     113    0.194    0.060
     114    0.329    0.061
     115    0.430    0.089
     116    0.467    0.073
     117    0.066    0.049
     118    0.141    0.061
     119    0.110    0.030
     120    0.166    0.083
     121    0.023    0.035
     122    0.122    0.037
     123    0.103    0.038
     124    0.011    0.020
     125    0.246    0.065
     126    0.027    0.028
     127    0.006    0.014
     128    0.071    0.039
     129    0.303    0.059
     130    0.132    0.046
     131    0.001    0.006
     132    0.519    0.103
     133    0.094    0.055
     134    0.342    0.080
     135    0.572    0.084
     136    0.294    0.063
     137    0.035    0.034
     138    0.238    0.113
     139    0.642    0.072
     140    1.095    0.086
     141    0.369    0.111
     142    0.661    0.128
     143    1.497    0.103
     144    0.548    0.096
     145    1.059    0.167
     146    1.978    0.138
     147    0.598    0.080
     148    0.262    0.130
     149    1.008    0.079
     150    0.911    0.072
     151    0.103    0.035
     152    0.003    0.009
     153    0.440    0.083
     154    1.436    0.151
     155    0.538    0.078
     156    0.079    0.062
     157    1.188    0.168
     158    1.131    0.082
     159    0.324    0.060
     160    0.033    0.029
     161    1.415    0.129
     162    0.789    0.091
     163    0.400    0.043
     164    0.000    0.000
     165    0.564    0.083
     166    1.128    0.109
     167    0.536    0.134
     168    0.025    0.016
     169    0.802    0.100
     170    0.313    0.066
     171    0.157    0.091
     172    1.039    0.106
     173    1.183    0.069
     174    0.314    0.079
     175    0.001    0.006
     176    0.646    0.100
     177    0.254    0.063
     178    0.493    0.092
     179    1.404    0.088
     180    0.435    0.071
     181    1.657    0.088
     182    1.137    0.091
     183    1.529    0.149
     184    1.046    0.163
     185    0.633    0.103
     186    0.137    0.077
     187    0.728    0.078
     188    1.273    0.247
     189    1.396    0.115
     190    1.282    0.173
     191    0.537    0.158
     192    0.804    0.067
     193    1.118    0.126
     194    1.381    0.125
     195    1.093    0.162
     196    0.455    0.133
     197    0.383    0.104
     198    0.725    0.067
     199    0.570    0.146
     200    0.460    0.106
     201    0.708    0.118
     202    0.841    0.079
     203    0.191    0.079
     204    0.031    0.032
     205    0.796    0.090
     206    0.298    0.071
     207    0.013    0.018
     208    0.231    0.056
     209    0.786    0.098
     210    0.988    0.075
     211    0.013    0.018
     212    0.218    0.051
     213    0.980    0.098
     214    0.481    0.042
     215    0.206    0.056
     216    1.196    0.105
     217    0.457    0.066
     218    0.062    0.031
     219    0.400    0.082
     220    0.587    0.047
     221    0.883    0.078
     222    0.041    0.032
     223    1.214    0.127
     224    0.512    0.069
     225    2.251    0.118
     226    0.700    0.127
     227    0.744    0.155
     228    1.567    0.240
     229    0.098    0.077
     230    1.847    0.215
     231    0.341    0.072
     232    1.336    0.110
     233    1.261    0.076
     234    0.843    0.154
     235    1.172    0.139
     236    1.189    0.113
     237    0.311    0.058
     238    0.442    0.140
     239    1.299    0.117
     240    0.566    0.079
     241    0.090    0.047
     242    0.579    0.067
     243    0.944    0.093
     244    0.088    0.050
     245    0.155    0.046
     246    1.205    0.109
     247    0.205    0.040
     248    0.100    0.056
     249    0.288    0.093
     250    0.758    0.059
     251    0.269    0.059
     252    0.109    0.034
     253    0.745    0.103
     254    0.625    0.077
     255    0.131    0.079
     256    0.035    0.064
     257    0.747    0.097
     258    0.000    0.000
     259    0.213    0.051
     260    0.087    0.046
     261    0.473    0.109
     262    0.475    0.121
     263    0.007    0.015
     264    0.627    0.096
     265    0.229    0.075
     266    0.723    0.086
     267    0.630    0.110
     268    1.309    0.096
     269    1.136    0.101
     270    0.549    0.079
     271    1.753    0.103
     272    0.731    0.092
     273    0.384    0.052
     274    0.584    0.072
     275    1.321    0.121
     276    1.371    0.099
     277    0.266    0.084
     278    0.101    0.040
     279    0.808    0.087
     280    0.254    0.055
     281    0.654    0.183
     282    0.954    0.096
     283    1.063    0.132
     284    0.215    0.065
     285    0.417    0.107
     286    0.612    0.096
     287    0.224    0.044
     288    0.654    0.080
     289    0.028    0.025
     290    1.001    0.105
     291    0.043    0.026
     292    0.127    0.051
     293    0.943    0.117
     294    0.054    0.032
     295    0.000    0.000
     296    0.138    0.054
     297    0.231    0.035
     298    0.152    0.048
     299    0.319    0.057
     300    1.393    0.095
     301    0.389    0.074
     302    0.513    0.180
     303    0.914    0.097
     304    1.556    0.105
      27    1.293    0.121
      28    0.768    0.097
      29    0.990    0.148
      30    1.082    0.188
      31    0.814    0.072
      32    1.703    0.089
      33    1.061    0.133
      34    0.490    0.115
      35    1.280    0.099
      36    1.204    0.118
      37    0.323    0.139
      38    0.997    0.145
      39    1.216    0.095
      40    0.490    0.153
      41    0.412    0.070
      42    0.238    0.055
      43    0.717    0.090
      44    0.323    0.102
      45    0.239    0.086
      46    0.494    0.080
      47    0.945    0.074
      48    0.075    0.052
      49    0.621    0.084
      50    1.164    0.098
      51    0.647    0.073
      52    0.000    0.000
      53    0.582    0.068
      54    0.964    0.087
      55    0.016    0.024
      56    0.001    0.006
      57    0.255    0.054
      58    0.807    0.075
      59    0.001    0.006
      60    0.356    0.105
      61    1.005    0.127
      62    0.258    0.096
      63    0.009    0.013
      64    0.463    0.083
      65    1.506    0.171
      66    1.186    0.113
      67    0.790    0.121
      68    1.807    0.200
      69    1.716    0.128
      70    0.953    0.102
      71    0.654    0.106
      72    0.146    0.077
      73    0.622    0.178
      74    0.168    0.073
      75    0.446    0.106
      76    0.021    0.028
      77    0.279    0.106
      78    0.307    0.065
      79    0.493    0.128
      80    0.163    0.058
      81    0.014    0.021
      82    0.514    0.068
      83    0.088    0.030
      84    0.057    0.054
      85    0.492    0.061
      86    0.634    0.081
      87    0.073    0.037
      88    0.000    0.000
      89    0.663    0.070
      90    0.003    0.008
      91    0.041    0.028
      92    0.404    0.071
      93    0.540    0.084
      94    0.393    0.082
      95    0.089    0.040
      96    0.468    0.072
      97    0.596    0.070
      98    0.252    0.060
      99    0.893    0.136
     100    0.411    0.047
     101    0.365    0.104
     102    0.036    0.027
     103    1.296    0.131
     104    0.835    0.129
     105    0.321    0.093
     106    0.706    0.071
     107    1.809    0.120
     108    0.593    0.126
     109    0.000    0.000
     110    0.455    0.100
     111    0.388    0.060
     112    0.052    0.025
     113    0.198    0.118
     114    0.343    0.047
     115    0.449    0.070
     116    0.482    0.081
     117    0.098    0.051
     118    0.114    0.035
     119    0.100    0.040
     120    0.201    0.059
     121    0.032    0.034
     122    0.117    0.047
     123    0.066    0.037
     124    0.011    0.014
     125    0.257    0.073
     126    0.046    0.029
     127    0.001    0.006
     128    0.071    0.035
     129    0.307    0.059
     130    0.069    0.059
     131    0.001    0.006
     132    0.498    0.084
     133    0.013    0.020
     134    0.298    0.123
     135    0.561    0.085
     136    0.325    0.049
     137    0.058    0.043
     138    0.345    0.119
     139    0.640    0.076
     140    1.178    0.132
     141    0.391    0.071
     142    0.669    0.218
     143    1.485    0.109
     144    0.586    0.074
     145    0.886    0.161
     146    1.953    0.188
     147    0.642    0.086
     148    0.225    0.092
     149    1.053    0.170
     150    0.969    0.116
     151    0.117    0.042
     152    0.016    0.023
     153    0.494    0.127
     154    1.359    0.127
     155    0.564    0.095
     156    0.091    0.069
     157    1.158    0.129
     158    1.180    0.070
     159    0.319    0.059
     160    0.036    0.022
     161    1.433    0.141
     162    0.802    0.082
     163    0.415    0.037
     164    0.000    0.000
     165    0.586    0.099
     166    1.204    0.135
     167    0.586    0.110
     168    0.026    0.024
     169    0.845    0.094
     170    0.331    0.105
     171    0.188    0.076
     172    1.055    0.149
     173    1.046    0.095
     174    0.401    0.095
     175    0.001    0.006
     176    0.585    0.127
     177    0.317    0.082
     178    0.448    0.075
     179    1.432    0.082
     180    0.379    0.081
     181    1.592    0.043
     182    1.126    0.080
     183    1.641    0.104
     184    1.014    0.133
     185    0.632    0.111
     186    0.128    0.052
     187    0.714    0.124
     188    1.382    0.185
     189    1.368    0.083
     190    1.299    0.131
     191    0.327    0.074
     192    0.758    0.084
     193    1.024    0.068
     194    1.406    0.101
     195    1.209    0.135
     196    0.360    0.086
     197    0.431    0.108
     198    0.757    0.057
     199    0.697    0.195
     200    0.435    0.081
     201    0.807    0.130
     202    0.881    0.085
     203    0.173    0.067
     204    0.081    0.056
     205    0.792    0.110
     206    0.325    0.085
     207    0.009    0.015
     208    0.239    0.062
     209    0.812    0.090
     210    0.997    0.101
     211    0.018    0.017
     212    0.220    0.049
     213    0.974    0.081
     214    0.469    0.050
     215    0.155    0.055
     216    1.135    0.096
     217    0.462    0.062
     218    0.076    0.031
     219    0.429    0.102
     220    0.596    0.047
     221    0.881    0.063
     222    0.031    0.024
     223    1.177    0.081
     224    0.483    0.075
     225    2.303    0.090
     226    0.630    0.139
     227    0.762    0.074
     228    1.647    0.134
     229    0.092    0.060
     230    1.891    0.203
     231    0.309    0.057
     232    1.343    0.101
     233    1.307    0.159
     234    1.008    0.246
     235    1.278    0.121
     236    1.140    0.105
     237    0.330    0.078
     238    0.384    0.084
     239    1.194    0.122
     240    0.513    0.123
     241    0.064    0.045
     242    0.572    0.056
     243    0.906    0.087
     244    0.074    0.045
     245    0.168    0.047
     246    1.237    0.098
     247    0.193    0.042
     248    0.075    0.033
     249    0.274    0.085
     250    0.761    0.064
     251    0.277    0.048
     252    0.075    0.045
     253    0.748    0.096
     254    0.655    0.093
     255    0.171    0.074
     256    0.013    0.028
     257    0.789    0.098
     258    0.003    0.008
     259    0.241    0.067
     260    0.175    0.068
     261    0.541    0.070
     262    0.392    0.085
     263    0.025    0.024
     264    0.684    0.096
     265    0.201    0.075
     266    0.726    0.157
     267    0.634    0.127
     268    1.234    0.099
     269    1.096    0.096
     270    0.600    0.075
     271    1.769    0.081
     272    0.788    0.117
     273    0.390    0.058
     274    0.565    0.084
     275    1.270    0.106
     276    1.312    0.114
     277    0.252    0.061
     278    0.115    0.063
     279    0.763    0.087
     280    0.241    0.043
     281    0.445    0.117
     282    0.959    0.119
     283    1.100    0.093
     284    0.206    0.059
     285    0.407    0.087
     286    0.580    0.121
     287    0.224    0.074
     288    0.766    0.091
     289    0.049    0.045
     290    0.970    0.104
     291    0.049    0.028
     292    0.138    0.045
     293    0.976    0.107
     294    0.076    0.035
     295    0.000    0.000
     296    0.180    0.053
     297    0.227    0.058
     298    0.141    0.041
     299    0.344    0.061
     300    1.418    0.100
     301    0.362    0.114
     302    0.472    0.160
     303    0.958    0.087
     304    1.573    0.126
      27    1.155    0.168
      28    0.772    0.079
      29    0.947    0.144
      30    1.173    0.151
      31    0.833    0.101
      32    1.718    0.080
      33    0.833    0.179
      34    0.456    0.066
      35    1.278    0.111
      36    1.245    0.158
      37    0.203    0.093
      38    0.981    0.202
      39    1.264    0.090
      40    0.598    0.146
      41    0.460    0.108
      42    0.181    0.043
      43    0.768    0.067
      44    0.322    0.085
      45    0.306    0.068
      46    0.561    0.076
      47    0.965    0.084
      48    0.025    0.021
      49    0.708    0.081
      50    1.257    0.089
      51    0.595    0.099
      52    0.000    0.000
      53    0.571    0.115
      54    0.891    0.087
      55    0.010    0.023
      56    0.000    0.000
      57    0.222    0.045
      58    0.839    0.137
      59    0.001    0.006
      60    0.384    0.076
      61    0.959    0.121
      62    0.278    0.103
      63    0.020    0.028
      64    0.377    0.107
      65    1.615    0.164
      66    1.355    0.105
      67    0.740    0.152
      68    1.916    0.242
      69    1.632    0.121
      70    0.881    0.146
      71    0.566    0.097
      72    0.150    0.084
      73    0.475    0.089
      74    0.159    0.069
      75    0.419    0.083
      76    0.008    0.019
      77    0.259    0.100
      78    0.330    0.062
      79    0.451    0.108
      80    0.148    0.045
      81    0.007    0.012
      82    0.555    0.077
      83    0.104    0.045
      84    0.092    0.030
      85    0.474    0.068
      86    0.619    0.120
      87    0.112    0.056
      88    0.000    0.000
      89    0.664    0.092
      90    0.020    0.026
      91    0.073    0.060
      92    0.436    0.064
      93    0.504    0.082
      94    0.470    0.080
      95    0.137    0.043
      96    0.588    0.066
      97    0.411    0.075
      98    0.198    0.086
      99    1.036    0.103
     100    0.433    0.067
     101    0.434    0.133
     102    0.009    0.025
     103    1.238    0.131
     104    0.657    0.099
     105    0.317    0.066
     106    0.659    0.065
     107    1.735    0.104
     108    0.678    0.104
     109    0.000    0.000
     110    0.479    0.059
     111    0.334    0.052
     112    0.050    0.031
     113    0.210    0.084
     114    0.310    0.070
     115    0.413    0.087
     116    0.616    0.081
     117    0.076    0.048
     118    0.129    0.064
     119    0.117    0.042
     120    0.160    0.069
     121    0.043    0.046
     122    0.138    0.051
     123    0.064    0.045
     124    0.010    0.016
     125    0.297    0.063
     126    0.032    0.026
     127    0.001    0.006
     128    0.086    0.031
     129    0.330    0.036
     130    0.044    0.034
     131    0.000    0.000
     132    0.548    0.073
     133    0.000    0.000
     134    0.265    0.106
     135    0.590    0.106
     136    0.316    0.075
     137    0.080    0.050
     138    0.389    0.098
     139    0.656    0.073
     140    1.181    0.120
     141    0.433    0.068
     142    0.706    0.150
     143    1.505    0.111
     144    0.637    0.064
     145    0.929    0.123
     146    1.682    0.112
     147    0.662    0.064
     148    0.166    0.061
     149    0.819    0.129
     150    0.910    0.100
     151    0.130    0.036
     152    0.010    0.027
     153    0.507    0.079
     154    1.410    0.149
     155    0.566    0.070
     156    0.087    0.056
     157    1.212    0.113
     158    1.106    0.074
     159    0.329    0.049
     160    0.039    0.016
     161    1.453    0.119
     162    0.850    0.129
     163    0.424    0.051
     164    0.000    0.000
     165    0.577    0.101
     166    1.188    0.095
     167    0.490    0.140
     168    0.029    0.017
     169    0.775    0.079
     170    0.305    0.079
     171    0.213    0.097
     172    1.032    0.106
     173    1.061    0.070
     174    0.402    0.089
     175    0.000    0.000
     176    0.664    0.072
     177    0.269    0.092
     178    0.471    0.084
     179    1.330    0.110
     180    0.491    0.093
     181    1.619    0.116
     182    1.184    0.077
     183    1.496    0.112
     184    1.019    0.148
     185    0.658    0.098
     186    0.141    0.053
     187    0.716    0.097
     188    1.305    0.169
     189    1.424    0.096
     190    1.369    0.133
     191    0.355    0.071
     192    0.778    0.077
     193    1.035    0.091
     194    1.483    0.079
     195    1.280    0.155
     196    0.329    0.103
     197    0.327    0.128
     198    0.792    0.091
     199    0.632    0.109
     200    0.438    0.080
     201    0.735    0.186
     202    0.908    0.105
     203    0.227    0.076
     204    0.062    0.044
     205    0.788    0.101
     206    0.367    0.066
     207    0.009    0.018
     208    0.240    0.066
     209    0.821    0.090
     210    0.982    0.110
     211    0.011    0.013
     212    0.231    0.045
     213    1.029    0.073
     214    0.468    0.052
     215    0.174    0.056
     216    1.161    0.106
     217    0.506    0.067
     218    0.093    0.035
     219    0.398    0.084
     220    0.638    0.059
     221    0.892    0.098
     222    0.016    0.018
     223    1.174    0.096
     224    0.490    0.064
     225    2.253    0.112
     226    0.634    0.110
     227    0.785    0.106
     228    1.752    0.181
     229    0.170    0.101
     230    1.768    0.178
     231    0.319    0.061
     232    1.388    0.147
     233    1.296    0.138
     234    1.240    0.296
     235    1.213    0.158
     236    1.197    0.125
     237    0.336    0.091
     238    0.277    0.083
     239    1.147    0.158
     240    0.522    0.107
     241    0.054    0.037
     242    0.585    0.052
     243    0.916    0.100
     244    0.087    0.053
     245    0.176    0.045
     246    1.185    0.109
     247    0.199    0.054
     248    0.097    0.043
     249    0.269    0.081
     250    0.772    0.079
     251    0.267    0.053
     252    0.089    0.035
     253    0.744    0.091
     254    0.626    0.073
     255    0.153    0.100
     256    0.028    0.039
     257    0.766    0.086
     258    0.000    0.000
     259    0.227    0.075
     260    0.127    0.040
     261    0.491    0.061
     262    0.377    0.118
     263    0.017    0.022
     264    0.693    0.103
     265    0.209    0.074
     266    0.760    0.140
     267    0.678    0.134
     268    1.226    0.097
     269    1.092    0.112
     270    0.597    0.083
     271    1.732    0.117
     272    0.820    0.125
     273    0.370    0.059
     274    0.578    0.063
     275    1.301    0.103
     276    1.281    0.110
     277    0.226    0.068
     278    0.110    0.036
     279    0.795    0.082
     280    0.209    0.053
     281    0.415    0.117
     282    0.810    0.141
     283    1.018    0.095
     284    0.176    0.074
     285    0.362    0.109
     286    0.546    0.069
     287    0.188    0.049
     288    0.742    0.070
     289    0.074    0.068
     290    0.938    0.132
     291    0.025    0.020
     292    0.149    0.061
     293    0.917    0.111
     294    0.095    0.058
     295    0.000    0.000
     296    0.181    0.056
     297    0.322    0.124
     298    0.130    0.040
     299    0.364    0.070
     300    1.433    0.095
     301    0.324    0.097
     302    0.309    0.124
     303    0.925    0.073
     304    1.585    0.122
      27    1.224    0.125
      28    0.790    0.096
      29    1.006    0.163
      30    1.093    0.090
      31    0.784    0.102
      32    1.645    0.120
      33    1.055    0.334
      34    0.412    0.091
      35    1.330    0.106
      36    1.197    0.146
      37    0.293    0.119
      38    0.875    0.119
      39    1.266    0.096
      40    0.543    0.137
      41    0.361    0.068
      42    0.236    0.045
      43    0.780    0.079
      44    0.310    0.087
      45    0.282    0.076
      46    0.622    0.076
      47    0.937    0.095
      48    0.016    0.018
      49    0.691    0.085
      50    1.225    0.100
      51    0.577    0.077
      52    0.000    0.000
      53    0.607    0.092
      54    0.889    0.095
      55    0.012    0.019
      56    0.000    0.000
      57    0.209    0.060
      58    0.889    0.099
      59    0.003    0.008
      60    0.393    0.050
      61    0.938    0.087
      62    0.261    0.094
      63    0.026    0.029
      64    0.420    0.088
      65    1.672    0.152
      66    1.216    0.139
      67    0.800    0.140
      68    1.975    0.235
      69    1.572    0.153
      70    1.029    0.237
      71    0.514    0.121
      72    0.186    0.099
      73    0.493    0.126
      74    0.222    0.094
      75    0.653    0.147
      76    0.015    0.018
      77    0.302    0.078
      78    0.313    0.079
      79    0.617    0.127
      80    0.131    0.051
      81    0.011    0.015
      82    0.581    0.059
      83    0.078    0.040
      84    0.080    0.046
      85    0.475    0.068
      86    0.632    0.082
      87    0.157    0.085
      88    0.000    0.000
      89    0.728    0.083
      90    0.043    0.031
      91    0.110    0.053
      92    0.479    0.085
      93    0.435    0.074
      94    0.547    0.136
      95    0.168    0.043
      96    0.607    0.073
      97    0.386    0.073
      98    0.134    0.053
      99    1.007    0.088
     100    0.422    0.077
     101    0.321    0.082
     102    0.014    0.020
     103    1.152    0.102
     104    0.673    0.102
     105    0.324    0.053
     106    0.706    0.081
     107    1.776    0.082
     108    0.592    0.092
     109    0.000    0.000
     110    0.487    0.079
     111    0.306    0.079
     112    0.043    0.026
     113    0.251    0.078
     114    0.336    0.068
     115    0.464    0.115
     116    0.725    0.100
     117    0.065    0.033
     118    0.221    0.072
     119    0.085    0.035
     120    0.123    0.058
     121    0.053    0.039
     122    0.157    0.037
     123    0.033    0.035
     124    0.001    0.006
     125    0.295    0.103
     126    0.044    0.024
     127    0.001    0.006
     128    0.069    0.031
     129    0.258    0.057
     130    0.068    0.041
     131    0.000    0.000
     132    0.512    0.101
     133    0.008    0.026
     134    0.288    0.071
     135    0.632    0.117
     136    0.370    0.076
     137    0.072    0.047
     138    0.591    0.153
     139    0.644    0.064
     140    1.164    0.093
     141    0.392    0.071
     142    0.794    0.134
     143    1.532    0.088
     144    0.639    0.080
     145    0.697    0.113
     146    1.841    0.159
     147    0.689    0.091
     148    0.188    0.056
     149    1.033    0.203
     150    0.833    0.085
     151    0.168    0.049
     152    0.079    0.065
     153    0.901    0.204
     154    1.362    0.076
     155    0.547    0.102
     156    0.092    0.059
     157    1.219    0.112
     158    1.060    0.078
     159    0.317    0.060
     160    0.043    0.026
     161    1.499    0.139
     162    0.839    0.106
     163    0.437    0.063
     164    0.001    0.006
     165    0.671    0.107
     166    1.234    0.111
     167    0.446    0.134
     168    0.025    0.020
     169    0.795    0.114
     170    0.304    0.123
     171    0.152    0.079
     172    1.059    0.125
     173    1.049    0.100
     174    0.415    0.084
     175    0.000    0.000
     176    0.628    0.122
     177    0.330    0.092
     178    0.425    0.109
     179    1.444    0.109
     180    0.420    0.082
     181    1.653    0.073
     182    1.116    0.094
     183    1.538    0.137
     184    1.045    0.130
     185    0.667    0.092
     186    0.155    0.057
     187    0.729    0.082
     188    1.275    0.120
     189    1.398    0.102
     190    1.381    0.129
     191    0.383    0.066
     192    0.769    0.085
     193    1.027    0.080
     194    1.457    0.090
     195    1.137    0.179
     196    0.350    0.107
     197    0.447    0.079
     198    0.722    0.091
     199    0.545    0.213
     200    0.435    0.117
     201    1.105    0.145
     202    0.771    0.170
     203    0.252    0.074
     204    0.191    0.067
     205    0.809    0.107
     206    0.339    0.077
     207    0.003    0.011
     208    0.229    0.075
     209    0.850    0.081
     210    0.992    0.081
     211    0.016    0.018
     212    0.249    0.063
     213    0.995    0.092
     214    0.439    0.058
     215    0.156    0.060
     216    1.115    0.094
     217    0.441    0.061
     218    0.059    0.021
     219    0.360    0.093
     220    0.625    0.065
     221    0.815    0.080
     222    0.072    0.050
     223    1.057    0.111
     224    0.573    0.091
     225    2.241    0.089
     226    0.773    0.165
     227    0.816    0.119
     228    1.915    0.114
     229    0.350    0.114
     230    1.889    0.149
     231    0.276    0.069
     232    1.226    0.149
     233    1.413    0.139
     234    1.660    0.175
     235    1.005    0.096
     236    1.155    0.123
     237    0.383    0.084
     238    0.281    0.068
     239    0.947    0.067
     240    0.463    0.083
     241    0.058    0.043
     242    0.602    0.093
     243    0.908    0.055
     244    0.086    0.045
     245    0.173    0.041
     246    1.185    0.094
     247    0.191    0.046
     248    0.110    0.059
     249    0.275    0.093
     250    0.734    0.064
     251    0.276    0.076
     252    0.084    0.062
     253    0.747    0.098
     254    0.620    0.086
     255    0.177    0.099
     256    0.033    0.037
     257    0.779    0.064
     258    0.001    0.006
     259    0.252    0.125
     260    0.137    0.060
     261    0.483    0.062
     262    0.430    0.114
     263    0.075    0.068
     264    0.854    0.096
     265    0.220    0.057
     266    0.779    0.161
     267    0.753    0.136
     268    1.230    0.107
     269    1.095    0.128
     270    0.588    0.084
     271    1.703    0.109
     272    0.788    0.104
     273    0.396    0.072
     274    0.572    0.057
     275    1.301    0.119
     276    1.347    0.115
     277    0.229    0.050
     278    0.109    0.045
     279    0.747    0.065
     280    0.222    0.073
     281    0.542    0.131
     282    0.843    0.104
     283    0.980    0.098
     284    0.161    0.047
     285    0.369    0.094
     286    0.500    0.098
     287    0.198    0.049
     288    0.819    0.093
     289    0.056    0.035
     290    0.900    0.128
     291    0.034    0.017
     292    0.186    0.070
     293    0.912    0.107
     294    0.076    0.040
     295    0.000    0.000
     296    0.173    0.048
     297    0.357    0.115
     298    0.124    0.048
     299    0.407    0.066
     300    1.461    0.080
     301    0.296    0.072
     302    0.230    0.097
     303    0.876    0.090
     304    1.506    0.121
      27    1.325    0.134
      28    0.803    0.093
      29    0.966    0.089
      30    1.157    0.105
      31    0.687    0.085
      32    1.687    0.090
      33    1.343    0.174
      34    0.317    0.072
      35    1.298    0.109
      36    1.092    0.124
      37    0.334    0.057
      38    0.884    0.135
      39    1.201    0.095
      40    0.557    0.149
      41    0.358    0.077
      42    0.239    0.056
      43    0.779    0.093
      44    0.372    0.099
      45    0.257    0.089
      46    0.598    0.067
      47    0.933    0.114
      48    0.032    0.034
      49    0.629    0.089
      50    1.207    0.101
      51    0.582    0.071
      52    0.000    0.000
      53    0.622    0.112
      54    0.911    0.070
      55    0.015    0.028
      56    0.000    0.000
      57    0.193    0.045
      58    0.827    0.087
      59    0.001    0.006
      60    0.385    0.050
      61    1.071    0.089
      62    0.211    0.071
      63    0.046    0.032
      64    0.384    0.102
      65    1.636    0.146
      66    1.247    0.099
      67    0.894    0.153
      68    1.918    0.215
      69    1.523    0.118
      70    1.050    0.109
      71    0.550    0.083
      72    0.328    0.155
      73    0.651    0.172
      74    0.240    0.044
      75    0.699    0.125
      76    0.025    0.027
      77    0.303    0.073
      78    0.422    0.092
      79    0.558    0.174
      80    0.128    0.032
      81    0.012    0.017
      82    0.587    0.081
      83    0.071    0.039
      84    0.070    0.032
      85    0.480    0.073
      86    0.665    0.072
      87    0.104    0.073
      88    0.000    0.000
      89    0.726    0.082
      90    0.036    0.035
      91    0.095    0.049
      92    0.535    0.096
      93    0.423    0.084
      94    0.521    0.157
      95    0.171    0.050
      96    0.578    0.096
      97    0.402    0.096
      98    0.139    0.061
      99    1.035    0.072
     100    0.420    0.076
     101    0.373    0.124
     102    0.019    0.022
     103    1.239    0.121
     104    0.661    0.092
     105    0.338    0.045
     106    0.762    0.062
     107    1.731    0.117
     108    0.591    0.130
     109    0.000    0.000
     110    0.483    0.057
     111    0.269    0.066
     112    0.025    0.018
     113    0.253    0.065
     114    0.265    0.057
     115    0.393    0.073
     116    0.561    0.160
     117    0.066    0.032
     118    0.178    0.047
     119    0.072    0.027
     120    0.045    0.041
     121    0.069    0.050
     122    0.169    0.042
     123    0.024    0.021
     124    0.000    0.000
     125    0.304    0.074
     126    0.029    0.028
     127    0.003    0.012
     128    0.072    0.032
     129    0.313    0.096
     130    0.082    0.046
     131    0.001    0.006
     132    0.505    0.073
     133    0.031    0.039
     134    0.300    0.064
     135    0.560    0.062
     136    0.390    0.068
     137    0.071    0.040
     138    0.468    0.147
     139    0.660    0.106
     140    1.152    0.123
     141    0.434    0.098
     142    0.681    0.122
     143    1.474    0.123
     144    0.637    0.079
     145    0.728    0.129
     146    1.939    0.189
     147    0.688    0.066
     148    0.238    0.066
     149    1.227    0.175
     150    0.822    0.108
     151    0.212    0.065
     152    0.033    0.038
     153    0.907    0.146
     154    1.395    0.138
     155    0.488    0.069
     156    0.084    0.053
     157    1.104    0.156
     158    1.021    0.139
     159    0.284    0.062
     160    0.052    0.036
     161    1.480    0.129
     162    0.912    0.096
     163    0.389    0.058
     164    0.000    0.000
     165    0.646    0.080
     166    1.251    0.148
     167    0.669    0.161
     168    0.021    0.020
     169    0.792    0.085
     170    0.334    0.103
     171    0.121    0.050
     172    1.064    0.124
     173    0.988    0.090
     174    0.388    0.121
     175    0.000    0.000
     176    0.503    0.065
     177    0.398    0.059
     178    0.367    0.098
     179    1.487    0.107
     180    0.412    0.070
     181    1.644    0.089
     182    1.124    0.100
     183    1.562    0.138
     184    1.062    0.114
     185    0.676    0.105
     186    0.158    0.048
     187    0.695    0.069
     188    1.227    0.142
     189    1.355    0.120
     190    1.348    0.118
     191    0.378    0.100
     192    0.798    0.057
     193    1.016    0.065
     194    1.445    0.115
     195    1.214    0.131
     196    0.299    0.076
     197    0.410    0.130
     198    0.771    0.063
     199    0.642    0.135
     200    0.350    0.106
     201    0.787    0.202
     202    0.894    0.104
     203    0.222    0.052
     204    0.138    0.056
     205    0.895    0.160
     206    0.309    0.117
     207    0.000    0.000
     208    0.198    0.055
     209    0.880    0.112
     210    0.974    0.071
     211    0.023    0.021
     212    0.252    0.051
     213    1.000    0.087
     214    0.432    0.053
     215    0.164    0.045
     216    1.090    0.104
     217    0.448    0.078
     218    0.045    0.026
     219    0.480    0.091
     220    0.658    0.051
     221    0.779    0.119
     222    0.062    0.043
     223    1.199    0.081
     224    0.592    0.101
     225    2.319    0.108
     226    0.642    0.118
     227    0.814    0.108
     228    1.775    0.157
     229    0.370    0.137
     230    1.814    0.140
     231    0.307    0.080
     232    1.320    0.177
     233    1.301    0.126
     234    1.479    0.354
     235    1.165    0.182
     236    1.106    0.106
     237    0.344    0.071
     238    0.347    0.087
     239    1.107    0.197
     240    0.464    0.106
     241    0.064    0.043
     242    0.625    0.084
     243    0.922    0.083
     244    0.102    0.029
     245    0.152    0.047
     246    1.167    0.087
     247    0.163    0.056
     248    0.092    0.045
     249    0.297    0.083
     250    0.751    0.083
     251    0.242    0.052
     252    0.057    0.056
     253    0.737    0.076
     254    0.656    0.075
     255    0.132    0.066
     256    0.011    0.027
     257    0.758    0.085
     258    0.003    0.008
     259    0.263    0.080
     260    0.115    0.058
     261    0.540    0.084
     262    0.469    0.127
     263    0.029    0.042
     264    0.767    0.093
     265    0.220    0.060
     266    0.823    0.108
     267    0.679    0.136
     268    1.210    0.181
     269    1.128    0.105
     270    0.658    0.094
     271    1.659    0.220
     272    0.819    0.127
     273    0.402    0.058
     274    0.571    0.076
     275    1.254    0.102
     276    1.330    0.062
     277    0.260    0.079
     278    0.099    0.022
     279    0.742    0.092
     280    0.253    0.054
     281    0.671    0.112
     282    0.676    0.106
     283    1.043    0.093
     284    0.164    0.051
     285    0.411    0.100
     286    0.529    0.081
     287    0.211    0.066
     288    0.804    0.107
     289    0.054    0.042
     290    0.843    0.110
     291    0.035    0.029
     292    0.105    0.060
     293    0.912    0.106
     294    0.080    0.046
     295    0.000    0.000
     296    0.190    0.057
     297    0.367    0.085
     298    0.109    0.042
     299    0.352    0.111
     300    1.474    0.140
     301    0.362    0.081
     302    0.229    0.066
     303    0.866    0.103
     304    1.435    0.100
      27    1.271    0.130
      28    0.827    0.113
      29    0.951    0.094
      30    1.145    0.158
      31    0.848    0.117
      32    1.693    0.099
      33    1.339    0.149
      34    0.341    0.088
      35    1.284    0.133
      36    1.114    0.134
      37    0.300    0.071
      38    0.853    0.129
      39    1.211    0.084
      40    0.550    0.129
      41    0.402    0.084
      42    0.202    0.058
      43    0.710    0.072
      44    0.348    0.065
      45    0.315    0.062
      46    0.600    0.069
      47    0.920    0.091
      48    0.092    0.043
      49    0.689    0.139
      50    1.194    0.117
      51    0.570    0.075
      52    0.000    0.000
      53    0.668    0.116
      54    0.845    0.087
      55    0.021    0.029
      56    0.000    0.000
      57    0.225    0.067
      58    0.881    0.084
      59    0.002    0.008
      60    0.377    0.064
      61    0.984    0.080
      62    0.268    0.074
      63    0.031    0.030
      64    0.417    0.059
      65    1.647    0.182
      66    1.306    0.134
      67    0.807    0.190
      68    1.833    0.215
      69    1.593    0.193
      70    0.996    0.146
      71    0.611    0.080
      72    0.196    0.092
      73    0.595    0.108
      74    0.207    0.115
      75    0.868    0.160
      76    0.026    0.022
      77    0.284    0.092
      78    0.442    0.096
      79    0.502    0.131
      80    0.152    0.046
      81    0.011    0.017
      82    0.602    0.082
      83    0.062    0.054
      84    0.077    0.044
      85    0.449    0.071
      86    0.740    0.136
      87    0.073    0.056
      88    0.003    0.008
      89    0.783    0.089
      90    0.035    0.027
      91    0.108    0.056
      92    0.530    0.078
      93    0.473    0.086
      94    0.527    0.100
      95    0.197    0.039
      96    0.588    0.110
      97    0.341    0.064
      98    0.103    0.051
      99    1.029    0.068
     100    0.427    0.065
     101    0.449    0.114
     102    0.023    0.027
     103    1.178    0.140
     104    0.572    0.089
     105    0.316    0.042
     106    0.737    0.054
     107    1.727    0.143
     108    0.599    0.121
     109    0.000    0.000
     110    0.426    0.068
     111    0.261    0.063
     112    0.022    0.021
     113    0.202    0.059
     114    0.282    0.053
     115    0.354    0.075
     116    0.479    0.131
     117    0.079    0.037
     118    0.185    0.045
     119    0.081    0.032
     120    0.056    0.034
     121    0.037    0.027
     122    0.059    0.054
     123    0.046    0.031
     124    0.000    0.000
     125    0.252    0.065
     126    0.009    0.015
     127    0.001    0.006
     128    0.075    0.030
     129    0.270    0.079
     130    0.065    0.047
     131    0.001    0.006
     132    0.521    0.096
     133    0.011    0.016
     134    0.308    0.088
     135    0.566    0.104
     136    0.294    0.052
     137    0.062    0.046
     138    0.399    0.116
     139    0.606    0.062
     140    1.066    0.093
     141    0.398    0.084
     142    0.576    0.117
     143    1.551    0.074
     144    0.575    0.082
     145    0.697    0.104
     146    2.054    0.130
     147    0.630    0.090
     148    0.200    0.056
     149    1.198    0.133
     150    0.834    0.075
     151    0.168    0.057
     152    0.058    0.046
     153    0.879    0.139
     154    1.357    0.124
     155    0.466    0.076
     156    0.105    0.051
     157    1.148    0.142
     158    1.081    0.082
     159    0.291    0.063
     160    0.011    0.026
     161    1.406    0.140
     162    0.849    0.082
     163    0.375    0.056
     164    0.001    0.006
     165    0.672    0.110
     166    1.142    0.125
     167    0.695    0.104
     168    0.037    0.015
     169    0.850    0.075
     170    0.311    0.083
     171    0.162    0.072
     172    1.012    0.133
     173    1.046    0.089
     174    0.455    0.122
     175    0.001    0.006
     176    0.477    0.096
     177    0.416    0.100
     178    0.385    0.115
     179    1.391    0.118
     180    0.437    0.083
     181    1.659    0.093
     182    1.192    0.120
     183    1.455    0.177
     184    1.099    0.145
     185    0.683    0.105
     186    0.172    0.037
     187    0.606    0.080
     188    1.385    0.140
     189    1.358    0.106
     190    1.369    0.121
     191    0.491    0.087
     192    0.824    0.073
     193    1.033    0.078
     194    1.370    0.096
     195    1.139    0.148
     196    0.280    0.070
     197    0.385    0.084
     198    0.737    0.075
     199    0.548    0.101
     200    0.314    0.071
     201    0.682    0.109
     202    0.953    0.121
     203    0.217    0.043
     204    0.144    0.054
     205    0.863    0.098
     206    0.259    0.092
     207    0.003    0.010
     208    0.210    0.066
     209    0.883    0.105
     210    0.920    0.086
     211    0.030    0.028
     212    0.234    0.078
     213    0.997    0.085
     214    0.473    0.065
     215    0.172    0.051
     216    1.067    0.090
     217    0.487    0.047
     218    0.078    0.031
     219    0.416    0.101
     220    0.638    0.080
     221    0.876    0.114
     222    0.036    0.026
     223    1.187    0.087
     224    0.555    0.075
     225    2.262    0.129
     226    0.686    0.191
     227    0.862    0.079
     228    1.804    0.151
     229    0.352    0.151
     230    1.765    0.145
     231    0.347    0.064
     232    1.332    0.132
     233    1.247    0.145
     234    1.210    0.278
     235    1.180    0.176
     236    1.132    0.138
     237    0.326    0.080
     238    0.333    0.086
     239    1.305    0.103
     240    0.577    0.087
     241    0.085    0.040
     242    0.615    0.067
     243    0.954    0.096
     244    0.099    0.041
     245    0.159    0.047
     246    1.190    0.101
     247    0.160    0.042
     248    0.114    0.058
     249    0.259    0.079
     250    0.740    0.072
     251    0.249    0.065
     252    0.051    0.048
     253    0.761    0.106
     254    0.646    0.068
     255    0.072    0.023
     256    0.009    0.015
     257    0.751    0.101
     258    0.000    0.000
     259    0.249    0.060
     260    0.107    0.069
     261    0.506    0.062
     262    0.485    0.133
     263    0.006    0.015
     264    0.702    0.083
     265    0.187    0.063
     266    0.835    0.121
     267    0.657    0.101
     268    1.143    0.062
     269    1.204    0.090
     270    0.584    0.080
     271    1.532    0.124
     272    0.854    0.103
     273    0.391    0.059
     274    0.585    0.083
     275    1.281    0.092
     276    1.265    0.095
     277    0.304    0.075
     278    0.090    0.034
     279    0.798    0.088
     280    0.253    0.057
     281    0.599    0.154
     282    0.793    0.111
     283    1.055    0.089
     284    0.176    0.063
     285    0.427    0.066
     286    0.570    0.088
     287    0.235    0.040
     288    0.692    0.112
     289    0.111    0.057
     290    0.928    0.140
     291    0.024    0.017
     292    0.122    0.064
     293    0.935    0.097
     294    0.084    0.040
     295    0.000    0.000
     296    0.192    0.083
     297    0.346    0.067
     298    0.134    0.047
     299    0.370    0.110
     300    1.457    0.079
     301    0.344    0.088
     302    0.200    0.076
     303    0.885    0.090
     304    1.536    0.130
      27    1.205    0.187
      28    0.822    0.075
      29    0.968    0.144
      30    1.108    0.139
      31    0.812    0.091
      32    1.710    0.104
      33    1.073    0.170
      34    0.368    0.081
      35    1.316    0.068
      36    1.153    0.229
      37    0.193    0.069
      38    0.909    0.098
      39    1.260    0.114
      40    0.521    0.105
      41    0.408    0.094
      42    0.206    0.044
      43    0.723    0.057
      44    0.307    0.074
      45    0.352    0.049
      46    0.602    0.058
      47    0.911    0.093
      48    0.052    0.038
      49    0.744    0.091
      50    1.194    0.101
      51    0.544    0.074
      52    0.000    0.000
      53    0.741    0.081
      54    0.871    0.080
      55    0.023    0.032
      56    0.000    0.000
      57    0.221    0.076
      58    0.830    0.106
      59    0.000    0.000
      60    0.344    0.087
      61    0.986    0.075
      62    0.322    0.080
      63    0.013    0.023
      64    0.366    0.097
      65    1.769    0.104
      66    1.350    0.145
      67    0.731    0.108
      68    2.183    0.140
      69    1.379    0.140
      70    1.082    0.158
      71    0.551    0.104
      72    0.238    0.064
      73    0.564    0.139
      74    0.154    0.098
      75    0.655    0.143
      76    0.013    0.017
      77    0.267    0.095
      78    0.346    0.061
      79    0.490    0.092
      80    0.148    0.053
      81    0.008    0.014
      82    0.545    0.068
      83    0.043    0.039
      84    0.070    0.037
      85    0.415    0.079
      86    0.636    0.086
      87    0.053    0.024
      88    0.003    0.012
      89    0.811    0.122
      90    0.033    0.024
      91    0.113    0.050
      92    0.472    0.093
      93    0.556    0.091
      94    0.532    0.096
      95    0.197    0.049
      96    0.633    0.061
      97    0.343    0.069
      98    0.138    0.053
      99    1.040    0.108
     100    0.434    0.062
     101    0.438    0.102
     102    0.028    0.024
     103    1.246    0.176
     104    0.583    0.100
     105    0.315    0.051
     106    0.743    0.090
     107    1.810    0.094
     108    0.535    0.095
     109    0.000    0.000
     110    0.421    0.058
     111    0.321    0.090
     112    0.035    0.024
     113    0.220    0.077
     114    0.277    0.056
     115    0.397    0.063
     116    0.484    0.092
     117    0.103    0.045
     118    0.180    0.045
     119    0.072    0.024
     120    0.059    0.036
     121    0.018    0.026
     122    0.022    0.022
     123    0.017    0.020
     124    0.003    0.009
     125    0.249    0.045
     126    0.005    0.011
     127    0.003    0.012
     128    0.066    0.037
     129    0.263    0.068
     130    0.044    0.040
     131    0.003    0.009
     132    0.579    0.064
     133    0.015    0.028
     134    0.239    0.082
     135    0.524    0.095
     136    0.306    0.065
     137    0.040    0.034
     138    0.346    0.108
     139    0.651    0.099
     140    1.071    0.108
     141    0.426    0.041
     142    0.581    0.119
     143    1.536    0.088
     144    0.599    0.055
     145    0.733    0.096
     146    1.974    0.141
     147    0.623    0.098
     148    0.229    0.085
     149    1.136    0.143
     150    0.837    0.075
     151    0.168    0.046
     152    0.019    0.024
     153    0.749    0.100
     154    1.236    0.094
     155    0.445    0.103
     156    0.089    0.048
     157    1.218    0.148
     158    1.026    0.106
     159    0.257    0.062
     160    0.001    0.006
     161    1.396    0.105
     162    0.833    0.088
     163    0.382    0.063
     164    0.000    0.000
     165    0.733    0.090
     166    1.201    0.100
     167    0.467    0.126
     168    0.029    0.020
     169    0.843    0.088
     170    0.273    0.103
     171    0.219    0.066
     172    1.043    0.081
     173    1.037    0.068
     174    0.370    0.073
     175    0.000    0.000
     176    0.520    0.068
     177    0.396    0.098
     178    0.322    0.072
     179    1.403    0.107
     180    0.451    0.101
     181    1.629    0.116
     182    1.204    0.091
     183    1.502    0.121
     184    1.045    0.100
     185    0.667    0.095
     186    0.166    0.030
     187    0.626    0.055
     188    1.367    0.135
     189    1.316    0.127
     190    1.329    0.140
     191    0.319    0.070
     192    0.756    0.059
     193    1.009    0.092
     194    1.429    0.118
     195    1.178    0.134
     196    0.269    0.075
     197    0.383    0.108
     198    0.870    0.101
     199    0.518    0.168
     200    0.350    0.106
     201    0.743    0.139
     202    0.761    0.178
     203    0.201    0.065
     204    0.158    0.049
     205    1.027    0.139
     206    0.208    0.055
     207    0.000    0.000
     208    0.252    0.099
     209    0.887    0.101
     210    0.896    0.082
     211    0.023    0.027
     212    0.224    0.046
     213    0.976    0.096
     214    0.419    0.068
     215    0.159    0.065
     216    1.095    0.088
     217    0.516    0.074
     218    0.080    0.031
     219    0.415    0.092
     220    0.632    0.067
     221    0.882    0.098
     222    0.037    0.031
     223    1.166    0.100
     224    0.586    0.086
     225    2.258    0.121
     226    0.671    0.138
     227    0.821    0.092
     228    1.799    0.140
     229    0.300    0.140
     230    1.794    0.146
     231    0.318    0.062
     232    1.350    0.095
     233    1.304    0.136
     234    1.058    0.245
     235    1.132    0.094
     236    1.076    0.137
     237    0.314    0.068
     238    0.354    0.092
     239    1.258    0.080
     240    0.563    0.084
     241    0.047    0.030
     242    0.633    0.069
     243    0.910    0.101
     244    0.069    0.046
     245    0.176    0.049
     246    1.195    0.119
     247    0.183    0.042
     248    0.080    0.052
     249    0.287    0.091
     250    0.738    0.067
     251    0.275    0.044
     252    0.027    0.033
     253    0.726    0.094
     254    0.616    0.070
     255    0.126    0.054
     256    0.004    0.010
     257    0.761    0.098
     258    0.000    0.000
     259    0.207    0.057
     260    0.118    0.079
     261    0.499    0.084
     262    0.385    0.105
     263    0.008    0.015
     264    0.711    0.069
     265    0.177    0.085
     266    0.670    0.152
     267    0.739    0.153
     268    1.081    0.099
     269    1.119    0.088
     270    0.600    0.102
     271    1.551    0.107
     272    0.905    0.154
     273    0.402    0.064
     274    0.571    0.074
     275    1.275    0.133
     276    1.223    0.120
     277    0.244    0.086
     278    0.114    0.057
     279    0.798    0.109
     280    0.229    0.068
     281    0.478    0.141
     282    0.788    0.149
     283    0.960    0.116
     284    0.195    0.049
     285    0.403    0.075
     286    0.564    0.088
     287    0.173    0.042
     288    0.711    0.113
     289    0.107    0.039
     290    0.904    0.081
     291    0.015    0.013
     292    0.106    0.047
     293    0.851    0.117
     294    0.078    0.028
     295    0.000    0.000
     296    0.302    0.087
     297    0.315    0.096
     298    0.151    0.050
     299    0.350    0.083
     300    1.395    0.112
     301    0.331    0.086
     302    0.310    0.081
     303    0.926    0.080
     304    1.556    0.081
      27    1.063    0.227
      28    0.784    0.078
      29    1.001    0.165
      30    1.198    0.214
      31    0.847    0.097
      32    1.732    0.108
      33    1.260    0.253
      34    0.409    0.129
      35    1.338    0.104
      36    1.171    0.140
      37    0.255    0.129
      38    1.032    0.121
      39    1.295    0.079
      40    0.439    0.093
      41    0.397    0.099
      42    0.236    0.049
      43    0.745    0.072
      44    0.295    0.084
      45    0.413    0.084
      46    0.634    0.058
      47    0.858    0.076
      48    0.091    0.040
      49    0.693    0.092
      50    1.161    0.096
      51    0.515    0.087
      52    0.000    0.000
      53    0.728    0.131
      54    0.834    0.054
      55    0.013    0.024
      56    0.000    0.000
      57    0.209    0.055
      58    0.824    0.111
      59    0.000    0.000
      60    0.290    0.089
      61    1.007    0.083
      62    0.307    0.067
      63    0.005    0.011
      64    0.302    0.079
      65    1.770    0.080
      66    1.362    0.081
      67    0.762    0.097
      68    2.184    0.182
      69    1.358    0.112
      70    1.010    0.123
      71    0.435    0.110
      72    0.331    0.095
      73    0.682    0.130
      74    0.198    0.088
      75    0.597    0.116
      76    0.026    0.022
      77    0.357    0.110
      78    0.308    0.062
      79    0.517    0.103
      80    0.200    0.049
      81    0.013    0.014
      82    0.563    0.065
      83    0.122    0.062
      84    0.065    0.040
      85    0.403    0.064
      86    0.800    0.090
      87    0.170    0.086
      88    0.000    0.000
      89    0.826    0.101
      90    0.064    0.032
      91    0.038    0.045
      92    0.534    0.060
      93    0.572    0.110
      94    0.478    0.075
      95    0.220    0.043
      96    0.586    0.090
      97    0.376    0.074
      98    0.134    0.054
      99    0.994    0.107
     100    0.431    0.061
     101    0.385    0.106
     102    0.018    0.035
     103    1.293    0.178
     104    0.639    0.091
     105    0.318    0.052
     106    0.743    0.059
     107    1.691    0.183
     108    0.588    0.099
     109    0.000    0.000
     110    0.417    0.075
     111    0.356    0.076
     112    0.041    0.040
     113    0.230    0.062
     114    0.231    0.050
     115    0.374    0.047
     116    0.481    0.115
     117    0.103    0.044
     118    0.159    0.048
     119    0.141    0.057
     120    0.073    0.041
     121    0.012    0.022
     122    0.029    0.026
     123    0.053    0.033
     124    0.000    0.000
     125    0.250    0.052
     126    0.001    0.006
     127    0.011    0.018
     128    0.068    0.033
     129    0.314    0.101
     130    0.102    0.058
     131    0.003    0.008
     132    0.575    0.089
     133    0.045    0.037
     134    0.310    0.078
     135    0.535    0.078
     136    0.293    0.075
     137    0.056    0.033
     138    0.164    0.104
     139    0.628    0.073
     140    1.064    0.150
     141    0.379    0.095
     142    0.555    0.129
     143    1.453    0.092
     144    0.530    0.096
     145    0.730    0.120
     146    2.021    0.176
     147    0.570    0.087
     148    0.235    0.079
     149    1.073    0.130
     150    0.877    0.081
     151    0.126    0.058
     152    0.023    0.021
     153    0.764    0.115
     154    1.324    0.118
     155    0.417    0.062
     156    0.104    0.062
     157    1.236    0.115
     158    1.055    0.081
     159    0.300    0.058
     160    0.001    0.006
     161    1.316    0.133
     162    0.784    0.120
     163    0.443    0.076
     164    0.000    0.000
     165    0.722    0.093
     166    1.102    0.109
     167    0.366    0.068
     168    0.016    0.019
     169    0.830    0.084
     170    0.242    0.053
     171    0.219    0.083
     172    0.935    0.153
     173    1.022    0.068
     174    0.443    0.100
     175    0.000    0.000
     176    0.477    0.056
     177    0.353    0.097
     178    0.436    0.080
     179    1.448    0.112
     180    0.384    0.097
     181    1.600    0.097
     182    1.177    0.100
     183    1.681    0.138
     184    1.085    0.116
     185    0.689    0.092
     186    0.160    0.051
     187    0.683    0.111
     188    1.241    0.169
     189    1.352    0.123
     190    1.265    0.100
     191    0.398    0.092
     192    0.766    0.071
     193    0.972    0.096
     194    1.404    0.089
     195    1.230    0.119
     196    0.279    0.058
     197    0.233    0.087
     198    0.936    0.070
     199    0.418    0.074
     200    0.419    0.085
     201    0.590    0.103
     202    0.649    0.105
     203    0.168    0.050
     204    0.137    0.039
     205    1.109    0.143
     206    0.206    0.037
     207    0.003    0.010
     208    0.306    0.087
     209    0.878    0.079
     210    0.924    0.106
     211    0.016    0.020
     212    0.249    0.070
     213    1.006    0.079
     214    0.483    0.066
     215    0.184    0.046
     216    1.123    0.116
     217    0.519    0.077
     218    0.094    0.041
     219    0.486    0.110
     220    0.693    0.064
     221    0.839    0.114
     222    0.037    0.029
     223    1.207    0.094
     224    0.633    0.085
     225    2.235    0.115
     226    0.627    0.112
     227    0.721    0.106
     228    1.561    0.160
     229    0.082    0.051
     230    1.916    0.160
     231    0.298    0.064
     232    1.336    0.107
     233    1.314    0.121
     234    0.875    0.177
     235    1.186    0.164
     236    1.010    0.121
     237    0.356    0.049
     238    0.290    0.095
     239    1.206    0.038
     240    0.569    0.100
     241    0.093    0.035
     242    0.625    0.070
     243    0.915    0.091
     244    0.140    0.059
     245    0.137    0.054
     246    1.178    0.079
     247    0.202    0.055
     248    0.125    0.045
     249    0.228    0.089
     250    0.722    0.063
     251    0.300    0.043
     252    0.089    0.039
     253    0.762    0.091
     254    0.612    0.054
     255    0.118    0.055
     256    0.010    0.023
     257    0.802    0.082
     258    0.000    0.000
     259    0.179    0.053
     260    0.147    0.062
     261    0.540    0.093
     262    0.392    0.121
     263    0.006    0.013
     264    0.688    0.089
     265    0.127    0.073
     266    0.596    0.133
     267    0.931    0.073
     268    1.103    0.081
     269    1.103    0.079
     270    0.621    0.101
     271    1.477    0.170
     272    0.865    0.154
     273    0.386    0.059
     274    0.568    0.061
     275    1.368    0.098
     276    1.289    0.111
     277    0.187    0.061
     278    0.123    0.040
     279    0.790    0.080
     280    0.228    0.081
     281    0.514    0.133
     282    0.849    0.191
     283    1.002    0.099
     284    0.231    0.054
     285    0.443    0.120
     286    0.550    0.107
     287    0.166    0.065
     288    0.750    0.110
     289    0.142    0.049
     290    0.930    0.093
     291    0.026    0.026
     292    0.144    0.066
     293    0.898    0.109
     294    0.087    0.036
     295    0.003    0.009
     296    0.333    0.101
     297    0.295    0.078
     298    0.173    0.065
     299    0.343    0.094
     300    1.363    0.102
     301    0.361    0.083
     302    0.353    0.095
     303    0.951    0.070
     304    1.584    0.096
      27    1.234    0.164
      28    0.778    0.092
      29    1.020    0.145
      30    1.124    0.117
      31    0.886    0.095
      32    1.695    0.133
      33    1.131    0.136
      34    0.499    0.096
      35    1.227    0.096
      36    1.303    0.101
      37    0.303    0.084
      38    0.851    0.129
      39    1.124    0.111
      40    0.377    0.109
      41    0.429    0.109
      42    0.253    0.046
      43    0.730    0.088
      44    0.192    0.076
      45    0.374    0.053
      46    0.661    0.061
      47    0.780    0.089
      48    0.072    0.030
      49    0.702    0.141
      50    1.197    0.093
      51    0.353    0.102
      52    0.000    0.000
      53    0.754    0.129
      54    0.802    0.093
      55    0.007    0.015
      56    0.002    0.007
      57    0.258    0.060
      58    0.770    0.112
      59    0.000    0.000
      60    0.432    0.092
      61    0.988    0.086
      62    0.238    0.055
      63    0.016    0.019
      64    0.373    0.073
      65    1.725    0.177
      66    1.259    0.116
      67    0.754    0.141
      68    2.126    0.178
      69    1.368    0.106
      70    0.903    0.101
      71    0.414    0.168
      72    0.375    0.086
      73    0.592    0.129
      74    0.235    0.085
      75    0.522    0.121
      76    0.016    0.018
      77    0.310    0.107
      78    0.309    0.055
      79    0.371    0.090
      80    0.227    0.056
      81    0.021    0.023
      82    0.629    0.077
      83    0.175    0.050
      84    0.116    0.031
      85    0.395    0.092
      86    0.868    0.084
      87    0.225    0.071
      88    0.000    0.000
      89    0.827    0.101
      90    0.085    0.041
      91    0.052    0.050
      92    0.572    0.075
      93    0.574    0.090
      94    0.456    0.120
      95    0.252    0.074
      96    0.584    0.091
      97    0.326    0.105
      98    0.107    0.060
      99    1.057    0.106
     100    0.462    0.066
     101    0.327    0.136
     102    0.033    0.043
     103    1.270    0.160
     104    0.635    0.102
     105    0.336    0.043
     106    0.791    0.079
     107    1.723    0.171
     108    0.589    0.104
     109    0.000    0.000
     110    0.396    0.064
     111    0.376    0.064
     112    0.032    0.027
     113    0.249    0.053
     114    0.305    0.053
     115    0.377    0.058
     116    0.431    0.095
     117    0.090    0.057
     118    0.144    0.049
     119    0.172    0.058
     120    0.131    0.058
     121    0.015    0.026
     122    0.053    0.021
     123    0.094    0.044
     124    0.000    0.000
     125    0.249    0.051
     126    0.003    0.008
     127    0.019    0.019
     128    0.051    0.029
     129    0.423    0.102
     130    0.060    0.036
     131    0.000    0.000
     132    0.553    0.109
     133    0.016    0.023
     134    0.320    0.082
     135    0.517    0.084
     136    0.296    0.054
     137    0.085    0.061
     138    0.208    0.106
     139    0.614    0.068
     140    1.161    0.116
     141    0.418    0.082
     142    0.638    0.136
     143    1.457    0.106
     144    0.504    0.086
     145    0.753    0.131
     146    1.958    0.117
     147    0.533    0.077
     148    0.212    0.080
     149    1.078    0.120
     150    0.869    0.058
     151    0.111    0.048
     152    0.013    0.029
     153    0.739    0.105
     154    1.229    0.103
     155    0.362    0.072
     156    0.033    0.022
     157    1.250    0.108
     158    1.061    0.095
     159    0.279    0.060
     160    0.001    0.006
     161    1.151    0.068
     162    0.710    0.099
     163    0.432    0.063
     164    0.000    0.000
     165    0.626    0.083
     166    1.064    0.082
     167    0.451    0.072
     168    0.025    0.023
     169    0.811    0.083
     170    0.272    0.081
     171    0.250    0.093
     172    0.907    0.134
     173    1.036    0.121
     174    0.425    0.121
     175    0.000    0.000
     176    0.465    0.076
     177    0.384    0.071
     178    0.415    0.088
     179    1.393    0.184
     180    0.368    0.095
     181    1.647    0.092
     182    1.090    0.100
     183    1.608    0.089
     184    1.136    0.187
     185    0.593    0.098
     186    0.139    0.041
     187    0.637    0.081
     188    1.306    0.139
     189    1.278    0.086
     190    1.298    0.095
     191    0.433    0.076
     192    0.787    0.063
     193    0.918    0.081
     194    1.378    0.097
     195    1.322    0.116
     196    0.291    0.086
     197    0.217    0.063
     198    0.946    0.097
     199    0.467    0.130
     200    0.430    0.086
     201    0.550    0.119
     202    0.712    0.160
     203    0.149    0.063
     204    0.135    0.038
     205    1.090    0.120
     206    0.207    0.045
     207    0.008    0.015
     208    0.291    0.076
     209    0.853    0.134
     210    0.955    0.108
     211    0.013    0.016
     212    0.240    0.067
     213    0.985    0.082
     214    0.509    0.078
     215    0.159    0.046
     216    1.123    0.084
     217    0.493    0.080
     218    0.106    0.034
     219    0.413    0.073
     220    0.661    0.076
     221    0.864    0.079
     222    0.045    0.036
     223    1.191    0.107
     224    0.535    0.075
     225    2.199    0.117
     226    0.513    0.173
     227    0.700    0.092
     228    1.618    0.176
     229    0.084    0.047
     230    1.926    0.152
     231    0.270    0.051
     232    1.323    0.129
     233    1.331    0.085
     234    0.961    0.192
     235    0.994    0.118
     236    1.016    0.137
     237    0.354    0.081
     238    0.241    0.076
     239    1.298    0.111
     240    0.586    0.049
     241    0.083    0.041
     242    0.595    0.063
     243    0.900    0.090
     244    0.094    0.050
     245    0.143    0.067
     246    1.180    0.109
     247    0.194    0.046
     248    0.139    0.049
     249    0.257    0.078
     250    0.743    0.070
     251    0.324    0.088
     252    0.122    0.047
     253    0.720    0.088
     254    0.627    0.054
     255    0.098    0.053
     256    0.005    0.011
     257    0.776    0.079
     258    0.001    0.006
     259    0.147    0.066
     260    0.165    0.036
     261    0.559    0.070
     262    0.395    0.107
     263    0.008    0.013
     264    0.712    0.059
     265    0.162    0.069
     266    0.599    0.134
     267    0.884    0.082
     268    1.171    0.089
     269    1.080    0.080
     270    0.582    0.096
     271    1.373    0.114
     272    0.837    0.112
     273    0.391    0.063
     274    0.566    0.068
     275    1.304    0.123
     276    1.296    0.080
     277    0.222    0.071
     278    0.106    0.043
     279    0.854    0.098
     280    0.224    0.071
     281    0.585    0.087
     282    1.005    0.093
     283    1.026    0.082
     284    0.206    0.057
     285    0.501    0.064
     286    0.560    0.077
     287    0.171    0.050
     288    0.686    0.082
     289    0.147    0.045
     290    0.947    0.112
     291    0.020    0.020
     292    0.182    0.058
     293    0.881    0.112
     294    0.109    0.055
     295    0.002    0.007
     296    0.360    0.099
     297    0.316    0.076
     298    0.172    0.041
     299    0.392    0.079
     300    1.389    0.130
     301    0.336    0.077
     302    0.230    0.115
     303    0.906    0.078
     304    1.421    0.124
      27    1.141    0.223
      28    0.751    0.110
      29    0.976    0.140
      30    1.139    0.113
      31    0.870    0.074
      32    1.711    0.097
      33    1.102    0.111
      34    0.493    0.079
      35    1.258    0.090
      36    1.345    0.126
      37    0.262    0.086
      38    0.824    0.132
      39    1.142    0.094
      40    0.319    0.101
      41    0.451    0.087
      42    0.282    0.053
      43    0.723    0.038
      44    0.184    0.069
      45    0.386    0.072
      46    0.702    0.056
      47    0.724    0.109
      48    0.052    0.030
      49    0.729    0.104
      50    1.234    0.102
      51    0.281    0.053
      52    0.000    0.000
      53    0.832    0.122
      54    0.760    0.075
      55    0.003    0.012
      56    0.002    0.007
      57    0.214    0.059
      58    0.788    0.098
      59    0.000    0.000
      60    0.413    0.080
      61    1.014    0.102
      62    0.300    0.045
      63    0.012    0.016
      64    0.363    0.079
      65    1.766    0.103
      66    1.327    0.113
      67    0.849    0.232
      68    2.155    0.163
      69    1.434    0.137
      70    0.942    0.108
      71    0.443    0.160
      72    0.358    0.101
      73    0.614    0.156
      74    0.247    0.107
      75    0.512    0.099
      76    0.025    0.026
      77    0.343    0.095
      78    0.304    0.053
      79    0.350    0.078
      80    0.216    0.054
      81    0.017    0.021
      82    0.574    0.075
      83    0.207    0.053
      84    0.077    0.055
      85    0.446    0.103
      86    0.908    0.093
      87    0.256    0.046
      88    0.019    0.029
      89    0.888    0.082
      90    0.067    0.037
      91    0.056    0.037
      92    0.625    0.072
      93    0.606    0.100
      94    0.474    0.092
      95    0.300    0.055
      96    0.573    0.061
      97    0.247    0.066
      98    0.087    0.042
      99    1.092    0.084
     100    0.464    0.054
     101    0.326    0.049
     102    0.019    0.022
     103    1.149    0.110
     104    0.703    0.061
     105    0.335    0.050
     106    0.778    0.077
     107    1.734    0.129
     108    0.542    0.085
     109    0.000    0.000
     110    0.395    0.065
     111    0.407    0.056
     112    0.054    0.031
     113    0.260    0.067
     114    0.275    0.051
     115    0.375    0.058
     116    0.474    0.082
     117    0.113    0.048
     118    0.078    0.030
     119    0.216    0.059
     120    0.083    0.038
     121    0.006    0.013
     122    0.055    0.035
     123    0.105    0.046
     124    0.004    0.010
     125    0.273    0.072
     126    0.001    0.006
     127    0.013    0.020
     128    0.073    0.036
     129    0.379    0.102
     130    0.070    0.046
     131    0.000    0.000
     132    0.587    0.090
     133    0.032    0.043
     134    0.341    0.075
     135    0.548    0.082
     136    0.317    0.066
     137    0.054    0.051
     138    0.300    0.139
     139    0.690    0.092
     140    1.091    0.129
     141    0.451    0.106
     142    0.648    0.125
     143    1.435    0.101
     144    0.447    0.112
     145    0.767    0.109
     146    2.034    0.139
     147    0.604    0.110
     148    0.167    0.050
     149    1.059    0.127
     150    0.903    0.119
     151    0.125    0.040
     152    0.005    0.011
     153    0.755    0.095
     154    1.225    0.113
     155    0.387    0.076
     156    0.038    0.022
     157    1.221    0.142
     158    1.072    0.109
     159    0.282    0.044
     160    0.001    0.006
     161    1.166    0.129
     162    0.674    0.080
     163    0.446    0.053
     164    0.000    0.000
     165    0.680    0.107
     166    1.103    0.066
     167    0.444    0.111
     168    0.012    0.014
     169    0.772    0.058
     170    0.231    0.046
     171    0.235    0.067
     172    0.938    0.125
     173    1.045    0.129
     174    0.419    0.120
     175    0.000    0.000
     176    0.398    0.077
     177    0.378    0.081
     178    0.385    0.080
     179    1.438    0.104
     180    0.397    0.090
     181    1.689    0.076
     182    1.183    0.075
     183    1.544    0.140
     184    1.162    0.146
     185    0.594    0.084
     186    0.134    0.031
     187    0.625    0.072
     188    1.332    0.174
     189    1.324    0.094
     190    1.285    0.131
     191    0.386    0.082
     192    0.782    0.067
     193    1.017    0.073
     194    1.442    0.107
     195    1.168    0.161
     196    0.303    0.047
     197    0.231    0.078
     198    0.949    0.074
     199    0.391    0.071
     200    0.407    0.071
     201    0.592    0.128
     202    0.674    0.122
     203    0.173    0.063
     204    0.147    0.040
     205    1.080    0.151
     206    0.176    0.062
     207    0.014    0.017
     208    0.271    0.060
     209    0.766    0.102
     210    0.919    0.127
     211    0.018    0.017
     212    0.233    0.057
     213    0.982    0.099
     214    0.527    0.080
     215    0.200    0.045
     216    1.072    0.084
     217    0.480    0.046
     218    0.104    0.028
     219    0.378    0.075
     220    0.626    0.057
     221    0.923    0.108
     222    0.039    0.031
     223    1.153    0.080
     224    0.521    0.062
     225    2.257    0.113
     226    0.502    0.082
     227    0.721    0.104
     228    1.637    0.164
     229    0.092    0.060
     230    2.115    0.152
     231    0.299    0.063
     232    1.326    0.135
     233    1.443    0.122
     234    0.959    0.137
     235    0.953    0.079
     236    1.098    0.082
     237    0.377    0.064
     238    0.193    0.043
     239    1.192    0.128
     240    0.612    0.077
     241    0.088    0.038
     242    0.565    0.067
     243    0.896    0.087
     244    0.088    0.066
     245    0.164    0.065
     246    1.159    0.118
     247    0.209    0.046
     248    0.161    0.070
     249    0.242    0.059
     250    0.702    0.070
     251    0.273    0.063
     252    0.102    0.049
     253    0.744    0.092
     254    0.577    0.046
     255    0.115    0.049
     256    0.006    0.015
     257    0.807    0.095
     258    0.003    0.008
     259    0.137    0.042
     260    0.157    0.050
     261    0.557    0.074
     262    0.332    0.097
     263    0.000    0.000
     264    0.727    0.084
     265    0.181    0.080
     266    0.610    0.147
     267    0.887    0.101
     268    1.161    0.086
     269    1.095    0.130
     270    0.602    0.085
     271    1.439    0.219
     272    0.885    0.173
     273    0.396    0.067
     274    0.554    0.081
     275    1.326    0.125
     276    1.283    0.102
     277    0.231    0.072
     278    0.099    0.058
     279    0.876    0.096
     280    0.224    0.057
     281    0.536    0.096
     282    0.969    0.052
     283    1.013    0.102
     284    0.216    0.060
     285    0.465    0.081
     286    0.529    0.069
     287    0.185    0.056
     288    0.682    0.086
     289    0.160    0.055
     290    0.978    0.118
     291    0.031    0.018
     292    0.226    0.063
     293    0.848    0.130
     294    0.071    0.036
     295    0.003    0.010
     296    0.268    0.057
     297    0.348    0.100
     298    0.181    0.043
     299    0.373    0.070
     300    1.366    0.103
     301    0.328    0.069
     302    0.310    0.080
     303    0.957    0.082
     304    1.479    0.127
      27    1.168    0.208
      28    0.809    0.089
      29    1.052    0.134
      30    1.140    0.138
      31    0.828    0.091
      32    1.682    0.091
      33    1.114    0.167
      34    0.485    0.094
      35    1.286    0.105
      36    1.257    0.142
      37    0.264    0.120
      38    0.875    0.144
      39    1.268    0.093
      40    0.387    0.088
      41    0.474    0.079
      42    0.267    0.047
      43    0.700    0.057
      44    0.169    0.050
      45    0.381    0.093
      46    0.705    0.077
      47    0.690    0.088
      48    0.054    0.039
      49    0.760    0.118
      50    1.135    0.082
      51    0.260    0.044
      52    0.000    0.000
      53    0.803    0.134
      54    0.721    0.055
      55    0.002    0.007
      56    0.010    0.020
      57    0.229    0.076
      58    0.702    0.093
      59    0.012    0.021
      60    0.428    0.065
      61    0.970    0.115
      62    0.280    0.083
      63    0.015    0.015
      64    0.400    0.106
      65    1.727    0.126
      66    1.358    0.110
      67    0.784    0.108
      68    2.169    0.224
      69    1.359    0.125
      70    0.935    0.150
      71    0.404    0.203
      72    0.370    0.089
      73    0.750    0.151
      74    0.174    0.104
      75    0.508    0.057
      76    0.031    0.033
      77    0.388    0.114
      78    0.312    0.054
      79    0.328    0.073
      80    0.273    0.071
      81    0.023    0.019
      82    0.582    0.068
      83    0.207    0.051
      84    0.105    0.056
      85    0.398    0.091
      86    0.982    0.111
      87    0.243    0.056
      88    0.016    0.026
      89    0.909    0.080
      90    0.084    0.043
      91    0.049    0.050
      92    0.617    0.089
      93    0.634    0.086
      94    0.441    0.095
      95    0.269    0.056
      96    0.581    0.092
      97    0.295    0.072
      98    0.089    0.046
      99    1.080    0.087
     100    0.465    0.063
     101    0.320    0.047
     102    0.013    0.020
     103    1.080    0.110
     104    0.672    0.101
     105    0.337    0.051
     106    0.770    0.062
     107    1.708    0.152
     108    0.560    0.114
     109    0.000    0.000
     110    0.412    0.078
     111    0.425    0.073
     112    0.052    0.052
     113    0.228    0.059
     114    0.258    0.054
     115    0.310    0.068
     116    0.510    0.096
     117    0.097    0.039
     118    0.089    0.048
     119    0.217    0.052
     120    0.057    0.025
     121    0.005    0.012
     122    0.048    0.033
     123    0.093    0.044
     124    0.000    0.000
     125    0.262    0.064
     126    0.001    0.006
     127    0.026    0.038
     128    0.064    0.026
     129    0.358    0.085
     130    0.078    0.047
     131    0.000    0.000
     132    0.485    0.071
     133    0.067    0.057
     134    0.381    0.090
     135    0.574    0.094
     136    0.327    0.069
     137    0.073    0.038
     138    0.413    0.153
     139    0.644    0.066
     140    1.167    0.097
     141    0.394    0.089
     142    0.731    0.117
     143    1.470    0.092
     144    0.541    0.145
     145    0.757    0.094
     146    1.642    0.365
     147    0.644    0.095
     148    0.160    0.061
     149    0.931    0.228
     150    0.794    0.141
     151    0.123    0.045
     152    0.005    0.012
     153    0.669    0.110
     154    1.157    0.115
     155    0.390    0.087
     156    0.027    0.018
     157    1.227    0.100
     158    1.042    0.060
     159    0.284    0.034
     160    0.005    0.011
     161    1.224    0.142
     162    0.743    0.151
     163    0.427    0.053
     164    0.000    0.000
     165    0.650    0.089
     166    1.129    0.123
     167    0.445    0.087
     168    0.005    0.012
     169    0.814    0.065
     170    0.240    0.067
     171    0.224    0.082
     172    0.900    0.121
     173    1.044    0.092
     174    0.455    0.109
     175    0.000    0.000
     176    0.416    0.078
     177    0.372    0.088
     178    0.401    0.074
     179    1.447    0.103
     180    0.449    0.105
     181    1.668    0.077
     182    1.160    0.083
     183    1.510    0.095
     184    1.183    0.178
     185    0.603    0.087
     186    0.133    0.037
     187    0.639    0.107
     188    1.218    0.201
     189    1.298    0.109
     190    1.148    0.151
     191    0.384    0.085
     192    0.771    0.066
     193    0.869    0.100
     194    1.405    0.100
     195    1.149    0.151
     196    0.276    0.054
     197    0.181    0.077
     198    0.969    0.070
     199    0.409    0.106
     200    0.428    0.088
     201    0.574    0.109
     202    0.686    0.068
     203    0.172    0.045
     204    0.159    0.048
     205    1.086    0.125
     206    0.200    0.047
     207    0.003    0.010
     208    0.270    0.070
     209    0.801    0.080
     210    0.938    0.118
     211    0.013    0.016
     212    0.222    0.055
     213    0.980    0.078
     214    0.518    0.051
     215    0.157    0.046
     216    1.092    0.106
     217    0.520    0.058
     218    0.063    0.026
     219    0.376    0.069
     220    0.637    0.079
     221    0.872    0.113
     222    0.020    0.022
     223    1.126    0.077
     224    0.511    0.079
     225    2.282    0.134
     226    0.548    0.120
     227    0.725    0.096
     228    1.583    0.203
     229    0.104    0.073
     230    1.989    0.212
     231    0.329    0.061
     232    1.325    0.120
     233    1.380    0.142
     234    1.035    0.170
     235    1.140    0.169
     236    1.067    0.060
     237    0.336    0.114
     238    0.321    0.125
     239    1.123    0.111
     240    0.614    0.088
     241    0.126    0.054
     242    0.591    0.070
     243    0.964    0.085
     244    0.106    0.067
     245    0.135    0.055
     246    1.176    0.086
     247    0.233    0.070
     248    0.147    0.056
     249    0.300    0.076
     250    0.711    0.097
     251    0.308    0.083
     252    0.081    0.047
     253    0.746    0.107
     254    0.627    0.080
     255    0.089    0.044
     256    0.007    0.014
     257    0.786    0.086
     258    0.001    0.006
     259    0.166    0.046
     260    0.162    0.055
     261    0.527    0.079
     262    0.329    0.082
     263    0.003    0.009
     264    0.783    0.076
     265    0.177    0.089
     266    0.491    0.110
     267    0.846    0.106
     268    1.192    0.116
     269    1.133    0.118
     270    0.636    0.093
     271    1.736    0.157
     272    0.832    0.164
     273    0.422    0.070
     274    0.539    0.084
     275    1.358    0.102
     276    1.266    0.147
     277    0.257    0.061
     278    0.092    0.037
     279    0.752    0.091
     280    0.225    0.066
     281    0.561    0.062
     282    0.912    0.140
     283    1.030    0.095
     284    0.178    0.065
     285    0.473    0.092
     286    0.545    0.098
     287    0.157    0.036
     288    0.664    0.094
     289    0.161    0.046
     290    0.983    0.115
     291    0.027    0.012
     292    0.222    0.062
     293    0.799    0.150
     294    0.075    0.055
     295    0.000    0.000
     296    0.340    0.096
     297    0.392    0.103
     298    0.192    0.062
     299    0.403    0.088
     300    1.356    0.131
     301    0.374    0.096
     302    0.252    0.082
     303    0.956    0.064
     304    1.461    0.106
      27    1.266    0.121
      28    0.786    0.059
      29    1.018    0.188
      30    1.109    0.108
      31    0.810    0.106
      32    1.675    0.090
      33    1.147    0.221
      34    0.542    0.118
      35    1.229    0.079
      36    1.245    0.145
      37    0.318    0.132
      38    0.860    0.089
      39    1.092    0.115
      40    0.368    0.090
      41    0.434    0.074
      42    0.299    0.071
      43    0.704    0.051
      44    0.134    0.062
      45    0.385    0.077
      46    0.566    0.078
      47    0.743    0.086
      48    0.037    0.033
      49    0.667    0.084
      50    1.135    0.086
      51    0.384    0.054
      52    0.000    0.000
      53    0.762    0.147
      54    0.805    0.088
      55    0.002    0.007
      56    0.020    0.020
      57    0.171    0.055
      58    0.696    0.103
      59    0.024    0.024
      60    0.458    0.080
      61    0.948    0.094
      62    0.313    0.079
      63    0.025    0.019
      64    0.395    0.090
      65    1.815    0.184
      66    1.375    0.126
      67    0.767    0.113
      68    2.162    0.168
      69    1.391    0.128
      70    0.941    0.165
      71    0.339    0.087
      72    0.392    0.075
      73    0.772    0.103
      74    0.235    0.084
      75    0.494    0.082
      76    0.024    0.031
      77    0.361    0.089
      78    0.294    0.085
      79    0.429    0.089
      80    0.222    0.058
      81    0.045    0.024
      82    0.642    0.089
      83    0.193    0.047
      84    0.107    0.057
      85    0.354    0.065
      86    0.921    0.087
      87    0.207    0.068
      88    0.001    0.006
      89    0.899    0.085
      90    0.196    0.090
      91    0.043    0.048
      92    0.589    0.094
      93    0.652    0.101
      94    0.482    0.089
      95    0.256    0.067
      96    0.544    0.082
      97    0.341    0.072
      98    0.099    0.047
      99    1.042    0.129
     100    0.460    0.078
     101    0.321    0.077
     102    0.018    0.032
     103    1.131    0.098
     104    0.645    0.066
     105    0.360    0.052
     106    0.769    0.085
     107    1.701    0.139
     108    0.570    0.113
     109    0.000    0.000
     110    0.414    0.037
     111    0.406    0.052
     112    0.053    0.043
     113    0.239    0.075
     114    0.252    0.061
     115    0.257    0.052
     116    0.443    0.115
     117    0.139    0.040
     118    0.111    0.048
     119    0.217    0.058
     120    0.076    0.040
     121    0.015    0.018
     122    0.053    0.030
     123    0.105    0.048
     124    0.001    0.006
     125    0.287    0.076
     126    0.000    0.000
     127    0.019    0.028
     128    0.066    0.021
     129    0.314    0.062
     130    0.084    0.048
     131    0.000    0.000
     132    0.508    0.053
     133    0.080    0.073
     134    0.246    0.070
     135    0.635    0.082
     136    0.328    0.092
     137    0.027    0.034
     138    0.382    0.149
     139    0.700    0.105
     140    1.139    0.153
     141    0.466    0.085
     142    0.604    0.130
     143    1.503    0.115
     144    0.588    0.138
     145    0.724    0.120
     146    1.364    0.187
     147    0.674    0.153
     148    0.168    0.064
     149    0.746    0.111
     150    0.731    0.137
     151    0.158    0.058
     152    0.007    0.016
     153    0.567    0.088
     154    1.159    0.147
     155    0.466    0.075
     156    0.063    0.049
     157    1.328    0.138
     158    1.126    0.085
     159    0.298    0.054
     160    0.000    0.000
     161    1.278    0.090
     162    0.875    0.099
     163    0.398    0.053
     164    0.000    0.000
     165    0.640    0.085
     166    1.269    0.103
     167    0.443    0.061
     168    0.007    0.015
     169    0.763    0.068
     170    0.244    0.056
     171    0.264    0.094
     172    0.849    0.124
     173    0.977    0.116
     174    0.435    0.085
     175    0.000    0.000
     176    0.418    0.069
     177    0.384    0.077
     178    0.417    0.079
     179    1.390    0.093
     180    0.402    0.129
     181    1.694    0.068
     182    1.157    0.089
     183    1.447    0.091
     184    1.128    0.092
     185    0.619    0.076
     186    0.175    0.052
     187    0.644    0.075
     188    1.335    0.224
     189    1.315    0.106
     190    1.281    0.128
     191    0.339    0.063
     192    0.748    0.090
     193    0.917    0.112
     194    1.416    0.128
     195    1.211    0.101
     196    0.276    0.074
     197    0.310    0.106
     198    0.953    0.081
     199    0.517    0.080
     200    0.355    0.067
     201    0.588    0.071
     202    0.760    0.113
     203    0.185    0.061
     204    0.129    0.038
     205    0.967    0.125
     206    0.159    0.056
     207    0.002    0.007
     208    0.358    0.078
     209    0.854    0.065
     210    0.915    0.110
     211    0.024    0.017
     212    0.226    0.051
     213    0.973    0.093
     214    0.547    0.061
     215    0.174    0.039
     216    1.116    0.090
     217    0.478    0.068
     218    0.066    0.039
     219    0.364    0.076
     220    0.628    0.059
     221    0.883    0.109
     222    0.027    0.021
     223    1.191    0.121
     224    0.491    0.051
     225    2.255    0.090
     226    0.575    0.065
     227    0.743    0.098
     228    1.636    0.121
     229    0.049    0.051
     230    1.868    0.122
     231    0.306    0.065
     232    1.650    0.162
     233    1.147    0.151
     234    0.688    0.127
     235    1.077    0.118
     236    1.325    0.152
     237    0.173    0.061
     238    0.350    0.065
     239    1.320    0.142
     240    0.608    0.102
     241    0.108    0.053
     242    0.596    0.081
     243    0.940    0.129
     244    0.081    0.046
     245    0.145    0.033
     246    1.131    0.105
     247    0.198    0.044
     248    0.166    0.073
     249    0.266    0.062
     250    0.725    0.086
     251    0.278    0.061
     252    0.074    0.036
     253    0.752    0.131
     254    0.621    0.073
     255    0.118    0.053
     256    0.007    0.015
     257    0.849    0.086
     258    0.000    0.000
     259    0.207    0.066
     260    0.192    0.052
     261    0.549    0.100
     262    0.363    0.104
     263    0.002    0.007
     264    0.781    0.090
     265    0.224    0.089
     266    0.640    0.180
     267    0.803    0.097
     268    1.114    0.104
     269    1.176    0.073
     270    0.560    0.085
     271    1.547    0.163
     272    0.897    0.179
     273    0.423    0.071
     274    0.546    0.066
     275    1.370    0.097
     276    1.289    0.096
     277    0.232    0.076
     278    0.099    0.032
     279    0.796    0.068
     280    0.213    0.057
     281    0.508    0.125
     282    0.928    0.120
     283    1.069    0.093
     284    0.179    0.068
     285    0.475    0.079
     286    0.520    0.092
     287    0.146    0.051
     288    0.684    0.113
     289    0.146    0.057
     290    0.864    0.131
     291    0.019    0.012
     292    0.247    0.061
     293    0.719    0.150
     294    0.041    0.031
     295    0.000    0.000
     296    0.451    0.111
     297    0.457    0.104
     298    0.200    0.057
     299    0.426    0.101
     300    1.370    0.109
     301    0.305    0.068
     302    0.348    0.138
     303    0.947    0.101
     304    1.462    0.145
      27    1.147    0.207
      28    0.775    0.051
      29    0.999    0.155
      30    1.171    0.172
      31    0.815    0.106
      32    1.707    0.075
      33    1.193    0.181
      34    0.563    0.100
      35    1.181    0.119
      36    1.278    0.162
      37    0.352    0.114
      38    0.950    0.158
      39    1.138    0.124
      40    0.373    0.084
      41    0.443    0.112
      42    0.263    0.055
      43    0.722    0.051
      44    0.194    0.064
      45    0.426    0.074
      46    0.557    0.065
      47    0.724    0.095
      48    0.035    0.040
      49    0.591    0.083
      50    1.140    0.118
      51    0.433    0.071
      52    0.000    0.000
      53    0.713    0.070
      54    0.893    0.107
      55    0.002    0.008
      56    0.004    0.010
      57    0.176    0.046
      58    0.684    0.144
      59    0.031    0.043
      60    0.494    0.101
      61    1.036    0.096
      62    0.274    0.088
      63    0.019    0.018
      64    0.327    0.088
      65    1.717    0.136
      66    1.424    0.125
      67    0.729    0.129
      68    2.074    0.179
      69    1.420    0.150
      70    0.911    0.147
      71    0.358    0.122
      72    0.379    0.088
      73    0.629    0.131
      74    0.257    0.084
      75    0.440    0.090
      76    0.017    0.019
      77    0.349    0.117
      78    0.282    0.070
      79    0.393    0.083
      80    0.220    0.052
      81    0.049    0.030
      82    0.681    0.074
      83    0.173    0.049
      84    0.101    0.053
      85    0.423    0.072
      86    1.007    0.090
      87    0.187    0.062
      88    0.000    0.000
      89    0.893    0.106
      90    0.142    0.060
      91    0.023    0.035
      92    0.528    0.100
      93    0.580    0.102
      94    0.467    0.081
      95    0.220    0.063
      96    0.590    0.070
      97    0.344    0.052
      98    0.150    0.075
      99    0.921    0.117
     100    0.446    0.083
     101    0.327    0.058
     102    0.012    0.024
     103    1.132    0.130
     104    0.633    0.112
     105    0.345    0.041
     106    0.755    0.093
     107    1.716    0.168
     108    0.608    0.092
     109    0.000    0.000
     110    0.406    0.069
     111    0.398    0.093
     112    0.034    0.023
     113    0.267    0.064
     114    0.272    0.041
     115    0.204    0.057
     116    0.450    0.101
     117    0.147    0.059
     118    0.108    0.039
     119    0.175    0.053
     120    0.097    0.038
     121    0.016    0.026
     122    0.051    0.038
     123    0.089    0.050
     124    0.003    0.008
     125    0.258    0.054
     126    0.001    0.006
     127    0.018    0.024
     128    0.068    0.032
     129    0.370    0.082
     130    0.050    0.043
     131    0.000    0.000
     132    0.542    0.060
     133    0.070    0.051
     134    0.246    0.057
     135    0.610    0.074
     136    0.342    0.076
     137    0.041    0.040
     138    0.372    0.103
     139    0.668    0.064
     140    1.107    0.113
     141    0.437    0.066
     142    0.687    0.148
     143    1.468    0.102
     144    0.587    0.113
     145    0.722    0.114
     146    1.594    0.332
     147    0.700    0.095
     148    0.215    0.058
     149    0.820    0.133
     150    0.777    0.107
     151    0.123    0.049
     152    0.004    0.010
     153    0.629    0.156
     154    1.167    0.138
     155    0.409    0.084
     156    0.040    0.026
     157    1.197    0.148
     158    1.094    0.091
     159    0.281    0.062
     160    0.000    0.000
     161    1.298    0.105
     162    0.859    0.092
     163    0.394    0.057
     164    0.000    0.000
     165    0.586    0.056
     166    1.239    0.163
     167    0.477    0.102
     168    0.020    0.022
     169    0.849    0.076
     170    0.276    0.100
     171    0.287    0.111
     172    0.911    0.114
     173    1.043    0.097
     174    0.402    0.073
     175    0.001    0.006
     176    0.475    0.085
     177    0.386    0.098
     178    0.415    0.075
     179    1.394    0.136
     180    0.402    0.086
     181    1.665    0.077
     182    1.183    0.072
     183    1.466    0.091
     184    1.188    0.125
     185    0.617    0.075
     186    0.161    0.047
     187    0.622    0.085
     188    1.512    0.229
     189    1.299    0.131
     190    1.251    0.096
     191    0.366    0.076
     192    0.795    0.078
     193    0.920    0.120
     194    1.405    0.129
     195    1.165    0.094
     196    0.281    0.085
     197    0.234    0.075
     198    0.996    0.092
     199    0.532    0.135
     200    0.350    0.083
     201    0.547    0.090
     202    0.739    0.104
     203    0.168    0.060
     204    0.128    0.054
     205    0.968    0.154
     206    0.200    0.060
     207    0.003    0.010
     208    0.325    0.066
     209    0.888    0.102
     210    0.905    0.113
     211    0.010    0.013
     212    0.225    0.047
     213    0.992    0.078
     214    0.512    0.055
     215    0.176    0.042
     216    1.109    0.116
     217    0.505    0.070
     218    0.062    0.024
     219    0.339    0.072
     220    0.635    0.052
     221    0.947    0.066
     222    0.042    0.043
     223    1.194    0.101
     224    0.498    0.043
     225    2.303    0.140
     226    0.613    0.099
     227    0.796    0.125
     228    1.769    0.152
     229    0.207    0.102
     230    2.113    0.180
     231    0.319    0.072
     232    1.645    0.116
     233    1.137    0.117
     234    0.853    0.152
     235    1.026    0.122
     236    1.412    0.111
     237    0.178    0.068
     238    0.396    0.095
     239    1.381    0.098
     240    0.671    0.075
     241    0.100    0.068
     242    0.552    0.072
     243    0.967    0.083
     244    0.108    0.047
     245    0.163    0.040
     246    1.097    0.073
     247    0.191    0.054
     248    0.193    0.064
     249    0.252    0.073
     250    0.728    0.069
     251    0.262    0.060
     252    0.081    0.030
     253    0.742    0.118
     254    0.659    0.065
     255    0.089    0.028
     256    0.010    0.017
     257    0.797    0.086
     258    0.000    0.000
     259    0.136    0.058
     260    0.194    0.056
     261    0.597    0.067
     262    0.336    0.118
     263    0.001    0.006
     264    0.721    0.082
     265    0.153    0.074
     266    0.557    0.205
     267    0.844    0.089
     268    1.135    0.089
     269    1.162    0.111
     270    0.643    0.093
     271    1.397    0.106
     272    0.745    0.150
     273    0.433    0.075
     274    0.564    0.072
     275    1.295    0.127
     276    1.303    0.105
     277    0.172    0.083
     278    0.101    0.043
     279    0.804    0.094
     280    0.214    0.053
     281    0.432    0.115
     282    0.996    0.070
     283    1.108    0.150
     284    0.194    0.044
     285    0.481    0.068
     286    0.576    0.101
     287    0.198    0.060
     288    0.687    0.129
     289    0.159    0.081
     290    0.881    0.138
     291    0.025    0.006
     292    0.249    0.073
     293    0.739    0.162
     294    0.071    0.053
     295    0.001    0.006
     296    0.411    0.096
     297    0.362    0.064
     298    0.211    0.057
     299    0.448    0.116
     300    1.382    0.114
     301    0.353    0.092
     302    0.350    0.120
     303    0.936    0.102
     304    1.402    0.235
      27    1.151    0.182
      28    0.751    0.089
      29    1.044    0.191
      30    1.155    0.136
      31    0.830    0.093
      32    1.688    0.116
      33    1.213    0.119
      34    0.509    0.111
      35    1.211    0.120
      36    1.115    0.102
      37    0.296    0.063
      38    0.883    0.133
      39    1.131    0.099
      40    0.396    0.093
      41    0.342    0.097
      42    0.262    0.057
      43    0.760    0.070
      44    0.265    0.065
      45    0.333    0.054
      46    0.539    0.066
      47    0.791    0.096
      48    0.040    0.037
      49    0.623    0.079
      50    1.140    0.096
      51    0.403    0.061
      52    0.000    0.000
      53    0.797    0.092
      54    0.887    0.101
      55    0.001    0.006
      56    0.003    0.010
      57    0.190    0.036
      58    0.245    0.088
      59    0.001    0.006
      60    0.474    0.095
      61    1.150    0.133
      62    0.378    0.074
      63    0.025    0.020
      64    0.424    0.077
      65    1.853    0.128
      66    1.375    0.107
      67    0.756    0.140
      68    2.169    0.179
      69    1.397    0.120
      70    0.937    0.100
      71    0.289    0.094
      72    0.390    0.109
      73    0.778    0.105
      74    0.260    0.090
      75    0.476    0.149
      76    0.018    0.028
      77    0.279    0.095
      78    0.378    0.082
      79    0.448    0.099
      80    0.213    0.051
      81    0.006    0.013
      82    0.644    0.094
      83    0.158    0.055
      84    0.131    0.057
      85    0.473    0.088
      86    0.935    0.116
      87    0.210    0.085
      88    0.000    0.000
      89    0.912    0.101
      90    0.073    0.051
      91    0.028    0.029
      92    0.529    0.083
      93    0.578    0.108
      94    0.490    0.123
      95    0.218    0.056
      96    0.580    0.074
      97    0.377    0.085
      98    0.158    0.074
      99    0.865    0.087
     100    0.450    0.061
     101    0.331    0.054
     102    0.016    0.022
     103    1.066    0.119
     104    0.611    0.094
     105    0.355    0.051
     106    0.779    0.069
     107    1.631    0.163
     108    0.615    0.119
     109    0.000    0.000
     110    0.384    0.067
     111    0.375    0.078
     112    0.031    0.035
     113    0.263    0.100
     114    0.251    0.040
     115    0.239    0.060
     116    0.398    0.095
     117    0.147    0.038
     118    0.102    0.037
     119    0.181    0.058
     120    0.084    0.041
     121    0.039    0.034
     122    0.042    0.033
     123    0.090    0.037
     124    0.000    0.000
     125    0.224    0.067
     126    0.001    0.006
     127    0.047    0.027
     128    0.058    0.026
     129    0.303    0.061
     130    0.086    0.045
     131    0.000    0.000
     132    0.556    0.068
     133    0.091    0.065
     134    0.314    0.096
     135    0.608    0.076
     136    0.352    0.083
     137    0.033    0.029
     138    0.386    0.084
     139    0.680    0.085
     140    1.119    0.110
     141    0.410    0.073
     142    0.716    0.095
     143    1.497    0.082
     144    0.635    0.087
     145    0.712    0.128
     146    1.423    0.168
     147    0.656    0.109
     148    0.200    0.049
     149    0.744    0.179
     150    0.562    0.099
     151    0.138    0.029
     152    0.014    0.020
     153    0.568    0.108
     154    1.229    0.150
     155    0.566    0.083
     156    0.076    0.052
     157    1.149    0.154
     158    1.115    0.075
     159    0.315    0.040
     160    0.000    0.000
     161    1.268    0.118
     162    0.786    0.135
     163    0.403    0.045
     164    0.000    0.000
     165    0.628    0.097
     166    1.128    0.101
     167    0.554    0.131
     168    0.024    0.026
     169    0.856    0.087
     170    0.247    0.099
     171    0.312    0.094
     172    0.939    0.150
     173    0.982    0.102
     174    0.521    0.126
     175    0.000    0.000
     176    0.487    0.086
     177    0.410    0.051
     178    0.408    0.063
     179    1.420    0.094
     180    0.405    0.072
     181    1.665    0.102
     182    1.155    0.075
     183    1.500    0.149
     184    1.162    0.109
     185    0.608    0.085
     186    0.178    0.053
     187    0.619    0.078
     188    1.385    0.121
     189    1.313    0.110
     190    1.293    0.112
     191    0.349    0.077
     192    0.795    0.079
     193    0.987    0.107
     194    1.407    0.111
     195    1.131    0.140
     196    0.312    0.078
     197    0.303    0.097
     198    0.789    0.107
     199    0.571    0.160
     200    0.458    0.078
     201    0.470    0.116
     202    0.904    0.110
     203    0.248    0.087
     204    0.129    0.032
     205    1.032    0.122
     206    0.295    0.063
     207    0.000    0.000
     208    0.270    0.074
     209    0.851    0.092
     210    1.007    0.090
     211    0.016    0.020
     212    0.230    0.071
     213    1.007    0.082
     214    0.494    0.059
     215    0.161    0.064
     216    1.089    0.131
     217    0.491    0.085
     218    0.064    0.037
     219    0.324    0.075
     220    0.655    0.045
     221    0.920    0.091
     222    0.028    0.030
     223    1.110    0.091
     224    0.488    0.056
     225    2.295    0.088
     226    0.530    0.133
     227    0.830    0.137
     228    1.748    0.137
     229    0.141    0.104
     230    2.099    0.154
     231    0.339    0.066
     232    1.752    0.107
     233    1.175    0.102
     234    1.013    0.147
     235    1.005    0.122
     236    1.415    0.116
     237    0.203    0.070
     238    0.316    0.089
     239    1.215    0.141
     240    0.765    0.100
     241    0.161    0.043
     242    0.576    0.083
     243    0.855    0.072
     244    0.237    0.086
     245    0.146    0.045
     246    1.119    0.118
     247    0.238    0.044
     248    0.193    0.062
     249    0.293    0.103
     250    0.696    0.077
     251    0.284    0.073
     252    0.090    0.034
     253    0.740    0.123
     254    0.667    0.066
     255    0.080    0.032
     256    0.006    0.012
     257    0.805    0.066
     258    0.003    0.008
     259    0.160    0.048
     260    0.179    0.057
     261    0.636    0.101
     262    0.334    0.092
     263    0.006    0.017
     264    0.789    0.071
     265    0.132    0.063
     266    0.570    0.130
     267    0.764    0.096
     268    1.168    0.096
     269    1.137    0.095
     270    0.757    0.090
     271    1.475    0.116
     272    0.803    0.152
     273    0.395    0.091
     274    0.563    0.049
     275    1.347    0.110
     276    1.275    0.123
     277    0.219    0.090
     278    0.124    0.057
     279    0.761    0.100
     280    0.208    0.049
     281    0.498    0.133
     282    0.842    0.131
     283    1.093    0.160
     284    0.186    0.046
     285    0.521    0.064
     286    0.543    0.069
     287    0.204    0.041
     288    0.747    0.123
     289    0.095    0.047
     290    0.907    0.118
     291    0.027    0.022
     292    0.224    0.071
     293    0.980    0.189
     294    0.100    0.032
     295    0.004    0.011
     296    0.335    0.053
     297    0.371    0.093
     298    0.106    0.067
     299    0.335    0.100
     300    1.352    0.111
     301    0.558    0.102
     302    0.414    0.092
     303    0.858    0.102
     304    2.104    0.189
      27    1.354    0.123
      28    0.831    0.057
      29    0.930    0.189
      30    1.216    0.097
      31    0.963    0.216
      32    1.691    0.094
      33    1.191    0.149
      34    0.446    0.095
      35    1.192    0.092
      36    1.083    0.151
      37    0.314    0.107
      38    0.949    0.157
      39    1.231    0.117
      40    0.415    0.110
      41    0.360    0.060
      42    0.256    0.057
      43    0.716    0.076
      44    0.254    0.063
      45    0.310    0.066
      46    0.558    0.055
      47    0.821    0.101
      48    0.039    0.045
      49    0.640    0.063
      50    1.122    0.116
      51    0.419    0.052
      52    0.000    0.000
      53    0.745    0.074
      54    0.877    0.089
      55    0.002    0.008
      56    0.000    0.000
      57    0.211    0.042
      58    0.228    0.052
      59    0.001    0.006
      60    0.390    0.083
      61    1.104    0.110
      62    0.355    0.088
      63    0.010    0.014
      64    0.408    0.071
      65    1.780    0.154
      66    1.370    0.144
      67    0.778    0.089
      68    2.105    0.163
      69    1.384    0.161
      70    0.842    0.168
      71    0.334    0.177
      72    0.341    0.094
      73    0.732    0.114
      74    0.263    0.084
      75    0.519    0.105
      76    0.014    0.018
      77    0.309    0.057
      78    0.363    0.069
      79    0.441    0.084
      80    0.233    0.079
      81    0.003    0.008
      82    0.629    0.077
      83    0.162    0.051
      84    0.137    0.041
      85    0.477    0.079
      86    0.936    0.081
      87    0.218    0.052
      88    0.000    0.000
      89    0.838    0.113
      90    0.077    0.056
      91    0.025    0.033
      92    0.500    0.089
      93    0.646    0.108
      94    0.487    0.095
      95    0.199    0.042
      96    0.595    0.083
      97    0.370    0.054
      98    0.154    0.066
      99    0.807    0.113
     100    0.423    0.066
     101    0.314    0.087
     102    0.022    0.019
     103    1.123    0.108
     104    0.596    0.086
     105    0.346    0.050
     106    0.757    0.099
[truncated: 3,353,023 more chars]
