# Supplementary material for: Structural basis of dimerization of chemokine receptors CCR5 and CXCR4
Source: Nat Commun. 2023 Oct 13;14:6439. doi: 10.1038/s41467-023-42082-z (PMC10575954; doi:10.1038/s41467-023-42082-z)
Supplement: Supplementary file 6 — Source Data [file 41467_2023_42082_MOESM6_ESM.zip › Supplementary Figure 8/Panel B/Surface_Area_Bound.dat]

      27    0.660    0.143
      28    0.434    0.067
      29    1.433    0.162
      30    0.973    0.090
      31    1.013    0.141
      32    0.936    0.086
      33    0.066    0.055
      34    0.532    0.062
      35    1.169    0.100
      36    0.543    0.111
      37    0.263    0.089
      38    0.821    0.105
      39    1.007    0.097
      40    0.839    0.112
      41    0.055    0.053
      42    0.173    0.045
      43    0.672    0.055
      44    0.310    0.099
      45    0.256    0.098
      46    0.494    0.066
      47    0.809    0.067
      48    0.003    0.011
      49    0.585    0.104
      50    1.156    0.077
      51    0.455    0.070
      52    0.001    0.005
      53    0.520    0.090
      54    1.141    0.072
      55    0.095    0.051
      56    0.006    0.013
      57    0.210    0.035
      58    0.944    0.156
      59    0.033    0.039
      60    0.527    0.126
      61    0.930    0.159
      62    0.262    0.067
      63    0.241    0.101
      64    0.641    0.061
      65    1.766    0.146
      66    0.756    0.148
      67    1.757    0.215
      68    0.972    0.178
      69    1.711    0.138
      70    1.828    0.244
      71    0.591    0.111
      72    0.211    0.122
      73    0.344    0.093
      74    0.360    0.087
      75    0.617    0.133
      76    0.002    0.007
      77    0.265    0.124
      78    0.589    0.092
      79    0.161    0.085
      80    0.009    0.021
      81    0.013    0.019
      82    0.441    0.089
      83    0.001    0.007
      84    0.032    0.041
      85    0.292    0.071
      86    0.761    0.091
      87    0.010    0.017
      88    0.000    0.000
      89    0.769    0.077
      90    0.095    0.032
      91    0.022    0.024
      92    0.510    0.078
      93    0.956    0.135
      94    0.743    0.124
      95    0.114    0.043
      96    0.322    0.111
      97    0.721    0.172
      98    0.371    0.072
      99    0.788    0.110
     100    0.608    0.068
     101    1.006    0.166
     102    0.109    0.063
     103    1.483    0.159
     104    0.691    0.147
     105    0.386    0.053
     106    0.812    0.142
     107    1.624    0.127
     108    0.614    0.111
     109    0.000    0.000
     110    0.424    0.092
     111    0.188    0.056
     112    0.098    0.048
     113    0.144    0.087
     114    0.120    0.045
     115    0.707    0.069
     116    0.074    0.048
     117    0.103    0.058
     118    0.100    0.046
     119    0.038    0.030
     120    0.222    0.082
     121    0.048    0.040
     122    0.002    0.007
     123    0.016    0.019
     124    0.096    0.041
     125    0.051    0.031
     126    0.000    0.000
     127    0.065    0.061
     128    0.042    0.030
     129    0.060    0.027
     130    0.085    0.043
     131    0.000    0.000
     132    0.095    0.056
     133    0.000    0.000
     134    0.212    0.063
     135    0.143    0.052
     136    0.042    0.037
     137    0.077    0.054
     138    0.059    0.048
     139    0.106    0.060
     140    0.570    0.238
     141    0.328    0.145
     142    0.818    0.286
     143    1.272    0.292
     144    0.163    0.131
     145    0.775    0.148
     146    1.889    0.169
     147    0.135    0.055
     148    0.078    0.060
     149    1.248    0.169
     150    0.625    0.119
     151    0.003    0.010
     152    0.019    0.034
     153    0.648    0.105
     154    1.285    0.143
     155    0.057    0.044
     156    0.002    0.007
     157    1.077    0.138
     158    0.262    0.093
     159    0.011    0.018
     160    0.001    0.007
     161    0.484    0.113
     162    0.679    0.116
     163    0.007    0.014
     164    0.001    0.005
     165    0.851    0.115
     166    0.336    0.096
     167    0.008    0.012
     168    0.002    0.007
     169    0.142    0.062
     170    0.012    0.025
     171    0.029    0.032
     172    0.519    0.144
     173    0.233    0.073
     174    0.081    0.081
     175    0.000    0.000
     176    0.592    0.113
     177    0.233    0.078
     178    0.369    0.099
     179    1.588    0.162
     180    0.462    0.074
     181    1.450    0.153
     182    1.271    0.117
     183    1.583    0.215
     184    1.064    0.180
     185    0.767    0.193
     186    0.227    0.075
     187    0.644    0.080
     188    0.723    0.146
     189    0.697    0.112
     190    1.652    0.317
     191    0.216    0.140
     192    0.785    0.217
     193    1.119    0.140
     194    0.358    0.150
     195    0.033    0.042
     196    0.693    0.096
     197    0.465    0.112
     198    0.099    0.032
     199    0.197    0.111
     200    0.359    0.125
     201    0.921    0.132
     202    0.004    0.010
     203    0.469    0.094
     204    0.051    0.036
     205    0.262    0.060
     206    0.002    0.007
     207    0.095    0.038
     208    0.105    0.045
     209    0.518    0.087
     210    0.044    0.037
     211    0.018    0.022
     212    0.137    0.049
     213    0.838    0.094
     214    0.364    0.072
     215    0.061    0.033
     216    1.238    0.092
     217    0.313    0.080
     218    0.070    0.029
     219    0.219    0.068
     220    0.541    0.111
     221    0.091    0.046
     222    0.073    0.034
     223    1.522    0.125
     224    0.858    0.079
     225    0.986    0.180
     226    0.417    0.117
     227    0.644    0.097
     228    0.436    0.132
     229    0.469    0.154
     230    2.131    0.153
     231    0.523    0.099
     232    1.316    0.133
     233    1.181    0.113
     234    0.769    0.192
     235    1.317    0.133
     236    1.053    0.123
     237    0.397    0.130
     238    0.135    0.047
     239    1.210    0.110
     240    0.985    0.126
     241    0.119    0.068
     242    0.477    0.087
     243    0.886    0.106
     244    0.226    0.123
     245    0.086    0.051
     246    1.182    0.117
     247    0.314    0.072
     248    0.029    0.030
     249    0.601    0.091
     250    0.611    0.082
     251    0.243    0.114
     252    0.142    0.042
     253    1.095    0.111
     254    0.554    0.069
     255    0.220    0.091
     256    0.844    0.092
     257    0.951    0.108
     258    0.021    0.031
     259    0.201    0.044
     260    0.426    0.108
     261    0.523    0.122
     262    0.247    0.079
     263    0.335    0.079
     264    0.932    0.144
     265    0.115    0.045
     266    0.827    0.160
     267    1.171    0.193
     268    1.071    0.277
     269    1.178    0.148
     270    0.825    0.238
     271    1.560    0.147
     272    0.921    0.186
     273    0.479    0.074
     274    0.489    0.098
     275    1.222    0.102
     276    0.844    0.181
     277    0.272    0.090
     278    0.029    0.035
     279    0.702    0.094
     280    0.155    0.051
     281    0.532    0.128
     282    0.397    0.086
     283    1.706    0.274
     284    0.210    0.065
     285    0.122    0.045
     286    0.437    0.115
     287    0.122    0.054
     288    0.611    0.114
     289    0.005    0.013
     290    0.751    0.108
     291    0.060    0.049
     292    0.166    0.072
     293    0.550    0.106
     294    0.033    0.037
     295    0.000    0.000
     296    0.061    0.036
     297    0.318    0.103
     298    0.086    0.055
     299    0.174    0.053
     300    1.350    0.097
     301    1.174    0.176
     302    0.679    0.219
     303    0.893    0.107
     304    1.301    0.186
      27    0.267    0.091
      28    0.330    0.130
      29    0.652    0.094
      30    1.153    0.196
      31    0.459    0.130
      32    1.446    0.194
      33    0.401    0.126
      34    0.590    0.118
      35    1.548    0.112
      36    0.551    0.163
      37    0.117    0.066
      38    0.689    0.230
      39    1.206    0.078
      40    0.354    0.086
      41    0.132    0.069
      42    0.142    0.057
      43    0.609    0.064
      44    0.342    0.082
      45    0.231    0.089
      46    0.438    0.064
      47    0.975    0.101
      48    0.045    0.030
      49    0.583    0.092
      50    1.046    0.107
      51    0.354    0.065
      52    0.000    0.000
      53    0.755    0.158
      54    1.004    0.106
      55    0.061    0.046
      56    0.000    0.000
      57    0.186    0.060
      58    0.935    0.111
      59    0.190    0.061
      60    0.466    0.091
      61    1.146    0.092
      62    0.882    0.135
      63    0.051    0.039
      64    0.325    0.084
      65    1.798    0.214
      66    1.303    0.175
      67    1.014    0.154
      68    2.149    0.198
      69    1.496    0.137
      70    1.124    0.142
      71    0.456    0.105
      72    0.134    0.067
      73    0.468    0.079
      74    0.165    0.089
      75    0.672    0.114
      76    0.001    0.005
      77    0.080    0.044
      78    0.459    0.109
      79    0.229    0.093
      80    0.017    0.023
      81    0.002    0.007
      82    0.613    0.067
      83    0.121    0.037
      84    0.002    0.007
      85    0.441    0.085
      86    0.922    0.122
      87    0.066    0.039
      88    0.010    0.020
      89    0.969    0.135
      90    0.169    0.069
      91    0.054    0.045
      92    0.577    0.083
      93    0.627    0.101
      94    0.537    0.159
      95    0.171    0.046
      96    0.695    0.076
      97    0.355    0.067
      98    0.137    0.075
      99    0.851    0.113
     100    0.584    0.109
     101    0.654    0.140
     102    0.325    0.122
     103    0.296    0.078
     104    1.438    0.245
     105    0.342    0.073
     106    0.739    0.151
     107    1.534    0.126
     108    0.664    0.111
     109    0.029    0.027
     110    0.228    0.064
     111    0.382    0.051
     112    0.043    0.023
     113    0.200    0.084
     114    0.224    0.051
     115    0.277    0.047
     116    0.315    0.080
     117    0.008    0.018
     118    0.258    0.050
     119    0.000    0.000
     120    0.041    0.063
     121    0.158    0.054
     122    0.081    0.037
     123    0.006    0.013
     124    0.010    0.013
     125    0.494    0.097
     126    0.025    0.029
     127    0.012    0.021
     128    0.010    0.023
     129    0.082    0.051
     130    0.058    0.035
     131    0.001    0.005
     132    0.567    0.103
     133    0.000    0.000
     134    0.068    0.056
     135    0.676    0.099
     136    0.275    0.097
     137    0.084    0.060
     138    0.254    0.100
     139    0.504    0.100
     140    0.801    0.192
     141    1.133    0.078
     142    1.170    0.142
     143    1.268    0.351
     144    0.478    0.132
     145    0.986    0.177
     146    1.716    0.178
     147    0.325    0.130
     148    0.298    0.137
     149    1.264    0.108
     150    0.873    0.080
     151    0.113    0.047
     152    0.005    0.014
     153    0.514    0.136
     154    1.228    0.098
     155    0.634    0.095
     156    0.006    0.014
     157    0.939    0.113
     158    1.062    0.117
     159    0.205    0.049
     160    0.066    0.036
     161    1.279    0.146
     162    0.917    0.113
     163    0.403    0.064
     164    0.042    0.028
     165    1.175    0.119
     166    1.171    0.097
     167    0.181    0.062
     168    0.240    0.051
     169    1.015    0.102
     170    0.516    0.084
     171    0.000    0.000
     172    0.607    0.083
     173    1.044    0.081
     174    0.130    0.049
     175    0.009    0.013
     176    0.383    0.089
     177    0.371    0.098
     178    0.434    0.127
     179    1.253    0.140
     180    0.205    0.089
     181    1.237    0.235
     182    1.187    0.075
     183    1.429    0.159
     184    1.153    0.144
     185    0.316    0.106
     186    0.190    0.067
     187    0.080    0.049
     188    0.286    0.079
     189    1.145    0.255
     190    0.661    0.106
     191    1.184    0.144
     192    0.731    0.088
     193    0.787    0.183
     194    1.319    0.091
     195    1.763    0.126
     196    0.007    0.017
     197    0.164    0.100
     198    0.777    0.095
     199    0.138    0.050
     200    0.058    0.040
     201    1.095    0.182
     202    0.718    0.111
     203    0.083    0.049
     204    0.127    0.036
     205    0.835    0.212
     206    0.341    0.098
     207    0.003    0.009
     208    0.151    0.056
     209    0.524    0.110
     210    0.779    0.126
     211    0.000    0.000
     212    0.264    0.053
     213    0.961    0.091
     214    0.405    0.071
     215    0.106    0.052
     216    0.561    0.120
     217    0.529    0.055
     218    0.090    0.045
     219    0.128    0.053
     220    0.466    0.059
     221    0.742    0.115
     222    0.009    0.015
     223    0.080    0.057
     224    0.663    0.105
     225    1.451    0.163
     226    0.433    0.232
     227    0.958    0.113
     228    1.474    0.159
     229    0.190    0.069
     230    1.754    0.137
     231    0.382    0.047
     232    1.525    0.104
     233    1.457    0.169
     234    0.514    0.160
     235    0.604    0.086
     236    0.936    0.112
     237    0.223    0.079
     238    0.241    0.083
     239    0.667    0.167
     240    0.204    0.058
     241    0.060    0.033
     242    0.107    0.050
     243    0.006    0.014
     244    0.113    0.048
     245    0.170    0.052
     246    0.188    0.049
     247    0.015    0.022
     248    0.036    0.036
     249    0.352    0.091
     250    0.078    0.033
     251    0.028    0.033
     252    0.060    0.049
     253    0.220    0.053
     254    0.001    0.005
     255    0.040    0.035
     256    0.735    0.136
     257    0.020    0.030
     258    0.001    0.005
     259    0.120    0.051
     260    0.342    0.086
     261    0.173    0.059
     262    0.136    0.080
     263    0.054    0.053
     264    0.858    0.106
     265    0.179    0.070
     266    0.255    0.099
     267    0.690    0.109
     268    1.841    0.114
     269    1.352    0.136
     270    0.448    0.087
     271    1.531    0.326
     272    1.010    0.140
     273    0.424    0.109
     274    0.629    0.092
     275    0.944    0.088
     276    0.129    0.055
     277    0.116    0.060
     278    0.287    0.118
     279    0.060    0.041
     280    0.002    0.007
     281    0.341    0.093
     282    0.159    0.081
     283    0.012    0.025
     284    0.115    0.052
     285    0.155    0.063
     286    0.055    0.064
     287    0.005    0.016
     288    0.339    0.087
     289    0.053    0.047
     290    0.036    0.035
     291    0.005    0.012
     292    0.037    0.036
     293    0.355    0.091
     294    0.031    0.031
     295    0.001    0.007
     296    0.199    0.044
     297    0.029    0.037
     298    0.003    0.013
     299    0.176    0.051
     300    1.051    0.141
     301    0.047    0.031
     302    0.631    0.131
     303    0.879    0.096
     304    0.724    0.223
      27    0.882    0.163
      28    0.467    0.076
      29    1.406    0.189
      30    0.965    0.120
      31    1.122    0.245
      32    0.930    0.068
      33    0.074    0.049
      34    0.592    0.087
      35    1.118    0.077
      36    0.507    0.080
      37    0.321    0.078
      38    0.775    0.137
      39    1.110    0.105
      40    0.902    0.132
      41    0.035    0.037
      42    0.280    0.072
      43    0.690    0.064
      44    0.282    0.097
      45    0.348    0.101
      46    0.510    0.075
      47    0.941    0.107
      48    0.008    0.022
      49    0.609    0.098
      50    1.180    0.120
      51    0.355    0.073
      52    0.000    0.000
      53    0.526    0.086
      54    1.139    0.095
      55    0.115    0.047
      56    0.006    0.013
      57    0.219    0.057
      58    1.061    0.115
      59    0.011    0.015
      60    0.470    0.086
      61    0.982    0.138
      62    0.340    0.097
      63    0.167    0.087
      64    0.602    0.073
      65    1.476    0.169
      66    0.813    0.175
      67    1.941    0.134
      68    1.251    0.199
      69    1.751    0.109
      70    1.813    0.201
      71    0.555    0.093
      72    0.206    0.080
      73    0.451    0.102
      74    0.431    0.079
      75    0.607    0.111
      76    0.001    0.005
      77    0.127    0.054
      78    0.490    0.109
      79    0.212    0.079
      80    0.021    0.024
      81    0.003    0.009
      82    0.448    0.075
      83    0.004    0.010
      84    0.052    0.037
      85    0.277    0.081
      86    0.707    0.091
      87    0.001    0.005
      88    0.000    0.000
      89    0.735    0.094
      90    0.113    0.040
      91    0.040    0.036
      92    0.580    0.089
      93    1.021    0.117
      94    0.876    0.127
      95    0.205    0.084
      96    0.429    0.075
      97    0.691    0.107
      98    0.425    0.093
      99    0.943    0.121
     100    0.648    0.077
     101    0.875    0.198
     102    0.093    0.055
     103    1.517    0.177
     104    0.697    0.127
     105    0.405    0.046
     106    0.802    0.086
     107    1.489    0.108
     108    0.841    0.130
     109    0.000    0.000
     110    0.377    0.074
     111    0.215    0.058
     112    0.124    0.046
     113    0.103    0.066
     114    0.119    0.065
     115    0.718    0.078
     116    0.168    0.074
     117    0.069    0.045
     118    0.068    0.032
     119    0.037    0.022
     120    0.303    0.071
     121    0.036    0.030
     122    0.003    0.009
     123    0.018    0.021
     124    0.080    0.043
     125    0.051    0.038
     126    0.001    0.005
     127    0.010    0.019
     128    0.037    0.030
     129    0.050    0.044
     130    0.095    0.034
     131    0.000    0.000
     132    0.106    0.047
     133    0.000    0.000
     134    0.215    0.047
     135    0.092    0.036
     136    0.009    0.013
     137    0.137    0.071
     138    0.119    0.064
     139    0.231    0.068
     140    0.323    0.085
     141    0.353    0.144
     142    1.107    0.293
     143    1.425    0.113
     144    0.276    0.089
     145    0.662    0.124
     146    1.650    0.141
     147    0.071    0.044
     148    0.190    0.063
     149    1.234    0.117
     150    0.522    0.097
     151    0.000    0.000
     152    0.016    0.014
     153    0.667    0.085
     154    1.277    0.083
     155    0.099    0.068
     156    0.000    0.000
     157    0.944    0.097
     158    0.581    0.156
     159    0.056    0.034
     160    0.002    0.007
     161    0.530    0.067
     162    0.767    0.127
     163    0.024    0.034
     164    0.000    0.000
     165    0.840    0.101
     166    0.238    0.090
     167    0.004    0.012
     168    0.005    0.012
     169    0.122    0.040
     170    0.012    0.019
     171    0.028    0.021
     172    0.459    0.103
     173    0.265    0.065
     174    0.082    0.043
     175    0.000    0.000
     176    0.488    0.115
     177    0.229    0.087
     178    0.298    0.092
     179    1.775    0.137
     180    0.473    0.099
     181    1.479    0.100
     182    1.256    0.125
     183    1.718    0.167
     184    1.126    0.190
     185    1.032    0.159
     186    0.261    0.051
     187    0.611    0.088
     188    0.609    0.101
     189    0.782    0.098
     190    1.717    0.158
     191    0.160    0.102
     192    0.558    0.085
     193    1.283    0.113
     194    0.476    0.132
     195    0.014    0.018
     196    0.606    0.089
     197    0.473    0.107
     198    0.138    0.054
     199    0.177    0.068
     200    0.389    0.107
     201    0.916    0.172
     202    0.001    0.005
     203    0.456    0.084
     204    0.052    0.031
     205    0.313    0.091
     206    0.001    0.007
     207    0.095    0.034
     208    0.088    0.023
     209    0.482    0.061
     210    0.026    0.024
     211    0.022    0.021
     212    0.152    0.039
     213    0.764    0.107
     214    0.332    0.070
     215    0.077    0.026
     216    1.210    0.088
     217    0.289    0.077
     218    0.074    0.031
     219    0.200    0.079
     220    0.448    0.085
     221    0.107    0.034
     222    0.085    0.038
     223    1.497    0.091
     224    0.565    0.189
     225    0.782    0.140
     226    0.383    0.137
     227    0.460    0.128
     228    0.563    0.121
     229    0.559    0.153
     230    2.025    0.134
     231    0.374    0.087
     232    1.314    0.119
     233    1.321    0.150
     234    0.887    0.166
     235    1.378    0.202
     236    1.141    0.128
     237    0.536    0.119
     238    0.186    0.058
     239    1.153    0.114
     240    1.068    0.071
     241    0.121    0.048
     242    0.411    0.081
     243    0.930    0.080
     244    0.227    0.068
     245    0.074    0.044
     246    1.171    0.097
     247    0.247    0.046
     248    0.038    0.035
     249    0.554    0.104
     250    0.675    0.092
     251    0.180    0.107
     252    0.140    0.046
     253    1.102    0.083
     254    0.545    0.141
     255    0.276    0.077
     256    0.829    0.130
     257    0.953    0.078
     258    0.015    0.021
     259    0.181    0.070
     260    0.476    0.071
     261    0.719    0.142
     262    0.349    0.083
     263    0.282    0.062
     264    0.911    0.135
     265    0.141    0.071
     266    0.554    0.120
     267    1.081    0.124
     268    0.750    0.133
     269    1.056    0.081
     270    1.082    0.109
     271    1.650    0.121
     272    0.912    0.081
     273    0.520    0.071
     274    0.484    0.081
     275    1.183    0.108
     276    0.902    0.110
     277    0.151    0.071
     278    0.035    0.039
     279    0.663    0.087
     280    0.200    0.084
     281    0.599    0.122
     282    0.354    0.070
     283    1.831    0.161
     284    0.198    0.060
     285    0.129    0.057
     286    0.448    0.095
     287    0.162    0.047
     288    0.649    0.108
     289    0.005    0.013
     290    0.750    0.118
     291    0.034    0.036
     292    0.125    0.067
     293    0.571    0.105
     294    0.025    0.024
     295    0.004    0.010
     296    0.103    0.067
     297    0.400    0.091
     298    0.108    0.060
     299    0.136    0.030
     300    1.274    0.110
     301    1.288    0.127
     302    0.559    0.069
     303    0.858    0.085
     304    1.502    0.161
      27    0.367    0.091
      28    0.540    0.091
      29    0.646    0.086
      30    1.425    0.166
      31    0.588    0.088
      32    1.540    0.117
      33    0.403    0.099
      34    0.700    0.103
      35    1.295    0.112
      36    0.751    0.076
      37    0.120    0.073
      38    0.720    0.135
      39    1.235    0.093
      40    0.358    0.065
      41    0.140    0.058
      42    0.137    0.062
      43    0.654    0.090
      44    0.320    0.082
      45    0.321    0.077
      46    0.444    0.071
      47    0.954    0.101
      48    0.024    0.026
      49    0.567    0.091
      50    1.107    0.103
      51    0.382    0.067
      52    0.000    0.000
      53    0.822    0.104
      54    1.041    0.080
      55    0.054    0.045
      56    0.000    0.000
      57    0.197    0.066
      58    0.955    0.085
      59    0.166    0.052
      60    0.434    0.083
      61    1.228    0.101
      62    0.701    0.181
      63    0.101    0.058
      64    0.450    0.097
      65    1.935    0.195
      66    1.427    0.159
      67    1.189    0.108
      68    2.019    0.165
      69    1.616    0.132
      70    0.838    0.223
      71    0.654    0.132
      72    0.161    0.115
      73    0.622    0.135
      74    0.268    0.079
      75    0.642    0.135
      76    0.009    0.017
      77    0.054    0.040
      78    0.462    0.094
      79    0.240    0.116
      80    0.019    0.023
      81    0.000    0.000
      82    0.608    0.125
      83    0.089    0.020
      84    0.000    0.000
      85    0.446    0.058
      86    0.882    0.102
      87    0.080    0.034
      88    0.019    0.030
      89    0.935    0.087
      90    0.084    0.037
      91    0.062    0.046
      92    0.627    0.075
      93    0.547    0.144
      94    0.693    0.160
      95    0.155    0.061
      96    0.694    0.120
      97    0.491    0.093
      98    0.163    0.043
      99    0.990    0.154
     100    0.616    0.098
     101    0.661    0.153
     102    0.337    0.085
     103    0.293    0.100
     104    1.474    0.191
     105    0.357    0.067
     106    0.948    0.136
     107    1.611    0.087
     108    0.508    0.136
     109    0.014    0.025
     110    0.277    0.056
     111    0.344    0.083
     112    0.047    0.039
     113    0.274    0.097
     114    0.188    0.047
     115    0.220    0.051
     116    0.353    0.084
     117    0.021    0.022
     118    0.222    0.049
     119    0.000    0.000
     120    0.039    0.041
     121    0.186    0.040
     122    0.043    0.036
     123    0.012    0.019
     124    0.008    0.015
     125    0.560    0.079
     126    0.004    0.010
     127    0.012    0.017
     128    0.031    0.032
     129    0.130    0.061
     130    0.088    0.045
     131    0.000    0.000
     132    0.664    0.062
     133    0.023    0.028
     134    0.143    0.051
     135    0.738    0.095
     136    0.312    0.093
     137    0.155    0.093
     138    0.193    0.084
     139    0.627    0.128
     140    0.825    0.118
     141    1.116    0.137
     142    0.942    0.146
     143    1.530    0.183
     144    0.622    0.115
     145    0.802    0.167
     146    1.627    0.122
     147    0.299    0.140
     148    0.330    0.090
     149    1.192    0.186
     150    0.767    0.135
     151    0.123    0.049
     152    0.025    0.022
     153    0.690    0.081
     154    1.298    0.066
     155    0.602    0.101
     156    0.011    0.020
     157    0.951    0.141
     158    0.945    0.089
     159    0.162    0.052
     160    0.066    0.024
     161    1.227    0.142
     162    0.873    0.082
     163    0.388    0.054
     164    0.060    0.036
     165    1.177    0.100
     166    1.169    0.074
     167    0.225    0.079
     168    0.242    0.063
     169    0.991    0.088
     170    0.490    0.075
     171    0.001    0.007
     172    0.688    0.129
     173    1.123    0.107
     174    0.160    0.093
     175    0.007    0.012
     176    0.387    0.063
     177    0.316    0.096
     178    0.514    0.133
     179    1.296    0.130
     180    0.164    0.110
     181    1.279    0.187
     182    1.244    0.105
     183    1.416    0.162
     184    1.142    0.147
     185    0.344    0.102
     186    0.228    0.062
     187    0.147    0.053
     188    0.360    0.055
     189    1.325    0.177
     190    0.592    0.112
     191    1.208    0.154
     192    0.726    0.083
     193    0.591    0.145
     194    1.231    0.102
     195    1.753    0.126
     196    0.010    0.018
     197    0.178    0.068
     198    0.847    0.104
     199    0.159    0.047
     200    0.106    0.058
     201    0.963    0.112
     202    0.880    0.118
     203    0.112    0.050
     204    0.125    0.066
     205    0.946    0.115
     206    0.393    0.110
     207    0.008    0.013
     208    0.115    0.051
     209    0.502    0.075
     210    0.791    0.103
     211    0.002    0.007
     212    0.248    0.042
     213    0.944    0.097
     214    0.445    0.070
     215    0.090    0.036
     216    0.373    0.077
     217    0.484    0.071
     218    0.133    0.051
     219    0.109    0.051
     220    0.268    0.078
     221    0.837    0.104
     222    0.011    0.019
     223    0.064    0.039
     224    0.454    0.148
     225    1.475    0.140
     226    0.472    0.125
     227    0.814    0.167
     228    1.398    0.153
     229    0.159    0.073
     230    1.626    0.223
     231    0.354    0.068
     232    1.479    0.117
     233    1.495    0.122
     234    0.764    0.242
     235    0.680    0.112
     236    0.856    0.162
     237    0.324    0.073
     238    0.176    0.060
     239    0.331    0.095
     240    0.171    0.043
     241    0.097    0.034
     242    0.098    0.032
     243    0.007    0.022
     244    0.150    0.045
     245    0.185    0.037
     246    0.179    0.055
     247    0.082    0.054
     248    0.032    0.022
     249    0.366    0.053
     250    0.103    0.058
     251    0.055    0.051
     252    0.041    0.030
     253    0.220    0.062
     254    0.000    0.000
     255    0.022    0.036
     256    0.782    0.125
     257    0.045    0.033
     258    0.000    0.000
     259    0.098    0.046
     260    0.351    0.072
     261    0.172    0.061
     262    0.293    0.100
     263    0.021    0.031
     264    0.856    0.149
     265    0.135    0.068
     266    0.208    0.088
     267    0.634    0.080
     268    1.726    0.130
     269    1.270    0.173
     270    0.472    0.130
     271    1.837    0.100
     272    1.042    0.146
     273    0.345    0.068
     274    0.580    0.075
     275    0.993    0.110
     276    0.178    0.073
     277    0.084    0.040
     278    0.343    0.097
     279    0.072    0.034
     280    0.002    0.007
     281    0.488    0.108
     282    0.151    0.065
     283    0.002    0.009
     284    0.118    0.065
     285    0.219    0.078
     286    0.015    0.017
     287    0.002    0.007
     288    0.394    0.102
     289    0.038    0.039
     290    0.050    0.053
     291    0.003    0.009
     292    0.050    0.025
     293    0.383    0.131
     294    0.017    0.023
     295    0.001    0.005
     296    0.204    0.056
     297    0.107    0.072
     298    0.000    0.000
     299    0.145    0.039
     300    0.947    0.134
     301    0.086    0.039
     302    0.646    0.091
     303    0.885    0.090
     304    0.838    0.150
      27    0.873    0.132
      28    0.422    0.095
      29    1.365    0.142
      30    0.940    0.159
      31    1.442    0.129
      32    0.932    0.093
      33    0.095    0.068
      34    0.645    0.106
      35    0.947    0.140
      36    0.440    0.067
      37    0.451    0.174
      38    1.099    0.196
      39    1.225    0.108
      40    0.910    0.129
      41    0.072    0.052
      42    0.228    0.057
      43    0.671    0.079
      44    0.358    0.057
      45    0.354    0.071
      46    0.574    0.075
      47    0.950    0.097
      48    0.058    0.038
      49    0.621    0.084
      50    1.254    0.120
      51    0.268    0.091
      52    0.000    0.000
      53    0.525    0.096
      54    1.061    0.091
      55    0.092    0.037
      56    0.009    0.022
      57    0.177    0.039
      58    0.997    0.099
      59    0.028    0.032
      60    0.404    0.072
      61    0.939    0.096
      62    0.402    0.170
      63    0.225    0.072
      64    0.593    0.076
      65    1.441    0.125
      66    0.892    0.114
      67    1.863    0.129
      68    1.515    0.290
      69    1.750    0.091
      70    1.880    0.245
      71    0.463    0.097
      72    0.213    0.071
      73    0.482    0.087
      74    0.477    0.115
      75    0.577    0.150
      76    0.014    0.017
      77    0.301    0.088
      78    0.453    0.072
      79    0.159    0.051
      80    0.029    0.024
      81    0.000    0.000
      82    0.446    0.058
      83    0.006    0.012
      84    0.058    0.034
      85    0.316    0.080
      86    0.750    0.067
      87    0.007    0.018
      88    0.000    0.000
      89    0.750    0.102
      90    0.080    0.039
      91    0.044    0.037
      92    0.565    0.089
      93    0.966    0.120
      94    0.816    0.107
      95    0.208    0.072
      96    0.280    0.058
      97    0.617    0.107
      98    0.211    0.115
      99    1.246    0.149
     100    0.663    0.096
     101    0.859    0.146
     102    0.061    0.042
     103    1.372    0.108
     104    0.588    0.131
     105    0.347    0.056
     106    0.812    0.094
     107    1.567    0.118
     108    0.798    0.063
     109    0.000    0.000
     110    0.429    0.075
     111    0.285    0.065
     112    0.135    0.046
     113    0.075    0.059
     114    0.174    0.055
     115    0.748    0.077
     116    0.186    0.086
     117    0.089    0.070
     118    0.058    0.034
     119    0.026    0.016
     120    0.328    0.069
     121    0.043    0.032
     122    0.004    0.010
     123    0.011    0.013
     124    0.085    0.032
     125    0.030    0.033
     126    0.000    0.000
     127    0.010    0.018
     128    0.020    0.025
     129    0.045    0.056
     130    0.116    0.053
     131    0.000    0.000
     132    0.114    0.042
     133    0.000    0.000
     134    0.342    0.089
     135    0.101    0.043
     136    0.009    0.015
     137    0.177    0.051
     138    0.122    0.065
     139    0.264    0.069
     140    0.291    0.069
     141    0.296    0.125
     142    1.151    0.183
     143    1.454    0.091
     144    0.317    0.060
     145    0.667    0.097
     146    1.664    0.195
     147    0.056    0.039
     148    0.224    0.056
     149    1.017    0.179
     150    0.517    0.065
     151    0.000    0.000
     152    0.009    0.015
     153    0.608    0.100
     154    1.270    0.079
     155    0.083    0.059
     156    0.000    0.000
     157    0.989    0.126
     158    0.405    0.124
     159    0.032    0.035
     160    0.000    0.000
     161    0.507    0.082
     162    0.697    0.121
     163    0.008    0.018
     164    0.002    0.007
     165    0.785    0.088
     166    0.295    0.090
     167    0.006    0.015
     168    0.006    0.015
     169    0.123    0.045
     170    0.029    0.027
     171    0.027    0.036
     172    0.525    0.128
     173    0.280    0.071
     174    0.062    0.042
     175    0.000    0.000
     176    0.515    0.115
     177    0.208    0.073
     178    0.288    0.087
     179    1.702    0.170
     180    0.449    0.120
     181    1.391    0.129
     182    1.335    0.112
     183    1.643    0.196
     184    0.932    0.119
     185    0.915    0.170
     186    0.253    0.038
     187    0.629    0.056
     188    0.677    0.114
     189    0.717    0.110
     190    1.563    0.230
     191    0.191    0.097
     192    0.599    0.117
     193    1.302    0.110
     194    0.448    0.186
     195    0.027    0.028
     196    0.597    0.102
     197    0.508    0.091
     198    0.142    0.066
     199    0.256    0.092
     200    0.282    0.087
     201    0.961    0.149
     202    0.002    0.008
     203    0.441    0.083
     204    0.071    0.040
     205    0.276    0.075
     206    0.002    0.007
     207    0.070    0.039
     208    0.104    0.037
     209    0.476    0.085
     210    0.011    0.019
     211    0.013    0.019
     212    0.154    0.037
     213    0.786    0.088
     214    0.342    0.067
     215    0.086    0.042
     216    1.253    0.122
     217    0.304    0.067
     218    0.089    0.033
     219    0.226    0.052
     220    0.449    0.089
     221    0.092    0.038
     222    0.098    0.039
     223    1.497    0.093
     224    0.557    0.100
     225    0.721    0.111
     226    0.306    0.092
     227    0.469    0.092
     228    0.642    0.150
     229    0.577    0.135
     230    2.095    0.148
     231    0.394    0.080
     232    1.449    0.159
     233    1.530    0.145
     234    0.943    0.256
     235    1.247    0.157
     236    1.141    0.159
     237    0.621    0.084
     238    0.169    0.053
     239    1.198    0.098
     240    1.079    0.078
     241    0.123    0.045
     242    0.404    0.059
     243    0.954    0.083
     244    0.391    0.110
     245    0.098    0.035
     246    1.210    0.104
     247    0.259    0.067
     248    0.053    0.038
     249    0.465    0.091
     250    0.599    0.086
     251    0.117    0.047
     252    0.154    0.045
     253    1.034    0.125
     254    0.484    0.098
     255    0.329    0.082
     256    0.887    0.137
     257    0.905    0.077
     258    0.022    0.026
     259    0.219    0.058
     260    0.469    0.074
     261    0.722    0.136
     262    0.384    0.054
     263    0.267    0.064
     264    0.912    0.100
     265    0.092    0.052
     266    0.460    0.116
     267    1.041    0.112
     268    0.643    0.132
     269    1.104    0.138
     270    0.955    0.174
     271    1.669    0.151
     272    0.840    0.110
     273    0.504    0.066
     274    0.479    0.085
     275    1.190    0.107
     276    0.955    0.132
     277    0.090    0.054
     278    0.029    0.038
     279    0.634    0.094
     280    0.223    0.069
     281    0.763    0.126
     282    0.350    0.070
     283    1.851    0.126
     284    0.149    0.063
     285    0.158    0.056
     286    0.476    0.081
     287    0.146    0.060
     288    0.646    0.082
     289    0.009    0.015
     290    0.884    0.191
     291    0.054    0.038
     292    0.196    0.075
     293    0.917    0.171
     294    0.042    0.046
     295    0.008    0.016
     296    0.076    0.054
     297    0.301    0.096
     298    0.159    0.068
     299    0.160    0.055
     300    1.296    0.123
     301    1.269    0.137
     302    0.622    0.132
     303    0.855    0.082
     304    1.596    0.176
      27    0.607    0.208
      28    0.389    0.113
      29    0.853    0.333
      30    1.626    0.296
      31    0.604    0.097
      32    1.555    0.152
      33    0.416    0.097
      34    0.572    0.093
      35    1.413    0.088
      36    0.782    0.087
      37    0.082    0.039
      38    0.715    0.115
      39    1.047    0.071
      40    0.415    0.094
      41    0.095    0.066
      42    0.078    0.031
      43    0.618    0.070
      44    0.280    0.076
      45    0.316    0.074
      46    0.448    0.070
      47    1.007    0.093
      48    0.041    0.035
      49    0.576    0.083
      50    1.136    0.095
      51    0.402    0.077
      52    0.000    0.000
      53    0.687    0.085
      54    1.044    0.117
      55    0.076    0.049
      56    0.000    0.000
      57    0.201    0.055
      58    0.935    0.114
      59    0.162    0.041
      60    0.455    0.083
      61    1.030    0.096
      62    0.490    0.106
      63    0.062    0.044
      64    0.525    0.071
      65    1.711    0.201
      66    1.259    0.099
      67    0.878    0.222
      68    1.844    0.180
      69    1.558    0.116
      70    0.957    0.135
      71    0.653    0.092
      72    0.269    0.116
      73    0.715    0.111
      74    0.069    0.061
      75    0.656    0.173
      76    0.011    0.019
      77    0.035    0.029
      78    0.514    0.090
      79    0.182    0.081
      80    0.026    0.027
      81    0.000    0.000
      82    0.603    0.067
      83    0.095    0.031
      84    0.000    0.000
      85    0.417    0.071
      86    0.888    0.091
      87    0.063    0.033
      88    0.001    0.005
      89    0.859    0.088
      90    0.086    0.043
      91    0.077    0.040
      92    0.501    0.074
      93    0.465    0.088
      94    0.709    0.181
      95    0.129    0.050
      96    0.741    0.096
      97    0.456    0.126
      98    0.171    0.060
      99    0.925    0.096
     100    0.727    0.074
     101    0.655    0.124
     102    0.330    0.113
     103    0.281    0.065
     104    1.413    0.107
     105    0.352    0.060
     106    1.014    0.107
     107    1.604    0.100
     108    0.372    0.075
     109    0.001    0.005
     110    0.345    0.055
     111    0.270    0.052
     112    0.034    0.050
     113    0.280    0.122
     114    0.198    0.064
     115    0.191    0.052
     116    0.444    0.104
     117    0.046    0.033
     118    0.248    0.056
     119    0.000    0.000
     120    0.091    0.049
     121    0.160    0.041
     122    0.036    0.034
     123    0.009    0.018
     124    0.009    0.018
     125    0.592    0.080
     126    0.001    0.005
     127    0.020    0.014
     128    0.023    0.025
     129    0.135    0.042
     130    0.115    0.043
     131    0.000    0.000
     132    0.673    0.102
     133    0.044    0.023
     134    0.180    0.055
     135    0.662    0.083
     136    0.312    0.079
     137    0.226    0.084
     138    0.259    0.079
     139    0.621    0.095
     140    0.851    0.101
     141    1.100    0.196
     142    0.920    0.139
     143    1.514    0.127
     144    0.645    0.097
     145    0.678    0.159
     146    1.618    0.102
     147    0.391    0.092
     148    0.287    0.091
     149    1.238    0.148
     150    0.640    0.095
     151    0.119    0.047
     152    0.019    0.024
     153    0.764    0.132
     154    1.335    0.100
     155    0.706    0.091
     156    0.002    0.009
     157    0.921    0.168
     158    0.885    0.109
     159    0.186    0.046
     160    0.067    0.031
     161    1.368    0.113
     162    0.879    0.070
     163    0.473    0.059
     164    0.045    0.028
     165    1.122    0.111
     166    1.111    0.082
     167    0.190    0.057
     168    0.221    0.073
     169    0.913    0.095
     170    0.474    0.076
     171    0.021    0.042
     172    0.768    0.100
     173    1.099    0.110
     174    0.182    0.053
     175    0.002    0.007
     176    0.405    0.087
     177    0.284    0.071
     178    0.388    0.152
     179    1.217    0.128
     180    0.437    0.122
     181    1.334    0.124
     182    1.256    0.140
     183    1.487    0.111
     184    1.205    0.141
     185    0.483    0.139
     186    0.217    0.073
     187    0.234    0.083
     188    0.456    0.161
     189    1.238    0.262
     190    0.656    0.197
     191    1.177    0.169
     192    0.763    0.077
     193    0.668    0.154
     194    1.237    0.105
     195    1.791    0.150
     196    0.010    0.019
     197    0.179    0.071
     198    0.747    0.090
     199    0.191    0.066
     200    0.184    0.097
     201    0.958    0.113
     202    0.847    0.105
     203    0.124    0.059
     204    0.191    0.069
     205    0.989    0.113
     206    0.406    0.089
     207    0.005    0.011
     208    0.152    0.048
     209    0.483    0.084
     210    0.827    0.103
     211    0.000    0.000
     212    0.243    0.047
     213    0.936    0.098
     214    0.461    0.066
     215    0.098    0.039
     216    0.385    0.086
     217    0.484    0.050
     218    0.125    0.058
     219    0.101    0.046
     220    0.225    0.051
     221    0.823    0.092
     222    0.007    0.018
     223    0.065    0.045
     224    0.438    0.104
     225    1.482    0.143
     226    0.330    0.093
     227    1.086    0.208
     228    1.316    0.140
     229    0.157    0.079
     230    1.675    0.193
     231    0.279    0.053
     232    1.519    0.130
     233    1.438    0.126
     234    0.930    0.172
     235    0.721    0.093
     236    0.866    0.091
     237    0.308    0.048
     238    0.138    0.074
     239    0.318    0.095
     240    0.162    0.051
     241    0.086    0.029
     242    0.091    0.039
     243    0.003    0.009
     244    0.145    0.049
     245    0.208    0.055
     246    0.168    0.047
     247    0.059    0.049
     248    0.033    0.031
     249    0.359    0.083
     250    0.087    0.048
     251    0.021    0.024
     252    0.012    0.022
     253    0.200    0.061
     254    0.000    0.000
     255    0.078    0.054
     256    0.801    0.114
     257    0.029    0.027
     258    0.014    0.026
     259    0.113    0.044
     260    0.364    0.076
     261    0.113    0.047
     262    0.489    0.127
     263    0.047    0.051
     264    0.778    0.124
     265    0.220    0.075
     266    0.326    0.153
     267    0.694    0.118
     268    1.697    0.099
     269    1.414    0.179
     270    0.469    0.119
     271    1.788    0.134
     272    1.002    0.193
     273    0.338    0.057
     274    0.405    0.122
     275    1.039    0.106
     276    0.130    0.054
     277    0.206    0.134
     278    0.253    0.066
     279    0.097    0.041
     280    0.018    0.023
     281    0.592    0.165
     282    0.130    0.065
     283    0.009    0.018
     284    0.154    0.061
     285    0.177    0.070
     286    0.019    0.023
     287    0.001    0.007
     288    0.467    0.087
     289    0.059    0.041
     290    0.038    0.036
     291    0.004    0.011
     292    0.068    0.035
     293    0.382    0.089
     294    0.019    0.025
     295    0.000    0.000
     296    0.194    0.058
     297    0.080    0.032
     298    0.002    0.009
     299    0.166    0.047
     300    0.943    0.082
     301    0.085    0.029
     302    0.395    0.095
     303    0.906    0.076
     304    0.834    0.163
      27    0.845    0.120
      28    0.422    0.085
      29    1.550    0.290
      30    0.893    0.194
      31    1.466    0.107
      32    0.924    0.090
      33    0.154    0.106
      34    0.615    0.088
      35    0.933    0.086
      36    0.422    0.077
      37    0.562    0.112
      38    1.185    0.106
      39    1.232    0.085
      40    0.869    0.097
      41    0.147    0.047
      42    0.302    0.102
      43    0.664    0.070
      44    0.397    0.073
      45    0.389    0.089
      46    0.574    0.058
      47    0.925    0.091
      48    0.076    0.038
      49    0.609    0.079
      50    1.245    0.086
      51    0.350    0.077
      52    0.002    0.013
      53    0.536    0.097
      54    1.088    0.078
      55    0.130    0.046
      56    0.014    0.021
      57    0.160    0.038
      58    1.068    0.115
      59    0.065    0.058
      60    0.472    0.118
      61    0.924    0.101
      62    0.252    0.078
      63    0.248    0.107
      64    0.616    0.071
      65    1.468    0.152
      66    0.893    0.135
      67    1.594    0.137
      68    1.186    0.205
      69    1.771    0.090
      70    1.935    0.172
      71    0.452    0.099
      72    0.138    0.066
      73    0.444    0.074
      74    0.368    0.126
      75    0.719    0.086
      76    0.012    0.017
      77    0.325    0.099
      78    0.504    0.099
      79    0.135    0.069
      80    0.032    0.030
      81    0.000    0.000
      82    0.475    0.094
      83    0.000    0.000
      84    0.095    0.051
      85    0.279    0.063
      86    0.743    0.101
      87    0.019    0.024
      88    0.000    0.000
      89    0.699    0.097
      90    0.046    0.038
      91    0.081    0.036
      92    0.604    0.098
      93    1.044    0.074
      94    0.805    0.132
      95    0.328    0.087
      96    0.267    0.053
      97    0.535    0.119
      98    0.212    0.067
      99    1.312    0.146
     100    0.617    0.114
     101    0.852    0.189
     102    0.067    0.044
     103    1.522    0.192
     104    0.641    0.149
     105    0.366    0.042
     106    0.742    0.113
     107    1.576    0.152
     108    0.810    0.108
     109    0.000    0.000
     110    0.389    0.064
     111    0.249    0.072
     112    0.125    0.049
     113    0.084    0.066
     114    0.236    0.055
     115    0.703    0.120
     116    0.342    0.096
     117    0.114    0.053
     118    0.112    0.041
     119    0.049    0.030
     120    0.347    0.063
     121    0.063    0.042
     122    0.000    0.000
     123    0.021    0.034
     124    0.115    0.037
     125    0.027    0.032
     126    0.000    0.000
     127    0.031    0.041
     128    0.014    0.018
     129    0.056    0.036
     130    0.145    0.051
     131    0.000    0.000
     132    0.114    0.033
     133    0.000    0.000
     134    0.335    0.064
     135    0.073    0.029
     136    0.006    0.012
     137    0.182    0.062
     138    0.125    0.064
     139    0.284    0.088
     140    0.295    0.079
     141    0.328    0.146
     142    1.014    0.239
     143    1.438    0.104
     144    0.276    0.060
     145    0.667    0.094
     146    1.578    0.236
     147    0.057    0.033
     148    0.211    0.071
     149    0.868    0.178
     150    0.537    0.087
     151    0.000    0.000
     152    0.003    0.009
     153    0.824    0.099
     154    1.384    0.069
     155    0.078    0.063
     156    0.000    0.000
     157    1.056    0.114
     158    0.360    0.095
     159    0.012    0.025
     160    0.000    0.000
     161    0.434    0.075
     162    0.599    0.101
     163    0.005    0.013
     164    0.000    0.000
     165    0.891    0.089
     166    0.295    0.121
     167    0.002    0.007
     168    0.019    0.023
     169    0.131    0.045
     170    0.039    0.030
     171    0.035    0.030
     172    0.584    0.112
     173    0.244    0.060
     174    0.028    0.042
     175    0.000    0.000
     176    0.457    0.083
     177    0.254    0.108
     178    0.265    0.103
     179    1.687    0.141
     180    0.464    0.121
     181    1.387    0.110
     182    1.274    0.128
     183    1.555    0.180
     184    1.074    0.160
     185    0.898    0.099
     186    0.220    0.070
     187    0.617    0.077
     188    0.684    0.111
     189    0.768    0.110
     190    1.376    0.245
     191    0.175    0.085
     192    0.561    0.101
     193    1.340    0.128
     194    0.305    0.122
     195    0.014    0.019
     196    0.552    0.079
     197    0.580    0.134
     198    0.104    0.057
     199    0.302    0.116
     200    0.287    0.103
     201    0.885    0.130
     202    0.006    0.016
     203    0.467    0.095
     204    0.081    0.042
     205    0.267    0.056
     206    0.001    0.005
     207    0.077    0.027
     208    0.097    0.045
     209    0.460    0.070
     210    0.026    0.031
     211    0.008    0.015
     212    0.123    0.035
     213    0.765    0.105
     214    0.309    0.048
     215    0.087    0.037
     216    1.297    0.118
     217    0.308    0.058
     218    0.068    0.024
     219    0.204    0.047
     220    0.490    0.073
     221    0.101    0.028
     222    0.087    0.047
     223    1.523    0.091
     224    0.588    0.081
     225    0.724    0.100
     226    0.248    0.074
     227    0.502    0.136
     228    0.686    0.154
     229    0.601    0.204
     230    2.084    0.141
     231    0.451    0.096
     232    1.306    0.117
     233    1.422    0.135
     234    1.074    0.212
     235    1.081    0.157
     236    1.177    0.141
     237    0.638    0.102
     238    0.149    0.061
     239    1.136    0.087
     240    1.056    0.086
     241    0.156    0.051
     242    0.401    0.068
     243    0.986    0.071
     244    0.426    0.115
     245    0.098    0.050
     246    1.280    0.101
     247    0.305    0.067
     248    0.075    0.057
     249    0.448    0.090
     250    0.569    0.065
     251    0.169    0.062
     252    0.173    0.055
     253    1.024    0.117
     254    0.531    0.098
     255    0.490    0.072
     256    0.837    0.095
     257    0.963    0.065
     258    0.046    0.027
     259    0.203    0.048
     260    0.554    0.115
     261    0.751    0.080
     262    0.411    0.062
     263    0.292    0.050
     264    0.785    0.106
     265    0.099    0.050
     266    0.540    0.093
     267    1.036    0.114
     268    0.788    0.156
     269    1.084    0.116
     270    1.021    0.099
     271    1.605    0.202
     272    0.801    0.088
     273    0.487    0.063
     274    0.491    0.087
     275    1.136    0.133
     276    1.015    0.110
     277    0.077    0.044
     278    0.013    0.018
     279    0.605    0.076
     280    0.188    0.072
     281    0.880    0.110
     282    0.321    0.063
     283    1.894    0.158
     284    0.194    0.072
     285    0.213    0.065
     286    0.388    0.072
     287    0.169    0.055
     288    0.664    0.090
     289    0.024    0.022
     290    1.092    0.072
     291    0.054    0.040
     292    0.167    0.038
     293    1.216    0.108
     294    0.113    0.054
     295    0.038    0.031
     296    0.174    0.060
     297    0.370    0.065
     298    0.187    0.076
     299    0.121    0.053
     300    1.420    0.101
     301    1.331    0.109
     302    0.495    0.119
     303    0.847    0.087
     304    1.303    0.159
      27    0.797    0.155
      28    0.410    0.091
      29    1.223    0.162
      30    1.474    0.170
      31    0.621    0.084
      32    1.656    0.184
      33    0.387    0.203
      34    0.578    0.070
      35    1.283    0.140
      36    0.794    0.079
      37    0.097    0.070
      38    0.740    0.125
      39    1.007    0.125
      40    0.355    0.088
      41    0.125    0.060
      42    0.083    0.045
      43    0.648    0.067
      44    0.296    0.086
      45    0.202    0.070
      46    0.449    0.065
      47    0.995    0.122
      48    0.054    0.044
      49    0.570    0.085
      50    1.154    0.105
      51    0.396    0.070
      52    0.000    0.000
      53    0.646    0.092
      54    1.091    0.094
      55    0.097    0.046
      56    0.000    0.000
      57    0.257    0.057
      58    0.971    0.081
      59    0.069    0.057
      60    0.460    0.063
      61    1.040    0.115
      62    0.429    0.104
      63    0.036    0.031
      64    0.483    0.086
      65    1.546    0.147
      66    1.175    0.128
      67    0.919    0.146
      68    1.605    0.194
      69    1.571    0.156
      70    0.977    0.111
      71    0.534    0.131
      72    0.146    0.085
      73    0.691    0.076
      74    0.074    0.049
      75    0.714    0.130
      76    0.022    0.022
      77    0.069    0.054
      78    0.463    0.103
      79    0.196    0.088
      80    0.019    0.021
      81    0.001    0.005
      82    0.566    0.078
      83    0.104    0.026
      84    0.001    0.005
      85    0.399    0.067
      86    0.899    0.074
      87    0.008    0.015
      88    0.000    0.000
      89    0.862    0.104
      90    0.064    0.034
      91    0.023    0.028
      92    0.499    0.086
      93    0.482    0.088
      94    0.413    0.114
      95    0.110    0.042
      96    0.706    0.097
      97    0.554    0.085
      98    0.196    0.076
      99    0.905    0.113
     100    0.698    0.084
     101    0.673    0.111
     102    0.271    0.088
     103    0.316    0.074
     104    1.345    0.121
     105    0.346    0.064
     106    1.018    0.112
     107    1.551    0.105
     108    0.382    0.069
     109    0.002    0.007
     110    0.354    0.059
     111    0.259    0.061
     112    0.112    0.061
     113    0.422    0.081
     114    0.154    0.034
     115    0.224    0.034
     116    0.387    0.104
     117    0.115    0.056
     118    0.214    0.060
     119    0.000    0.000
     120    0.029    0.029
     121    0.165    0.043
     122    0.021    0.023
     123    0.006    0.015
     124    0.006    0.014
     125    0.574    0.069
     126    0.007    0.012
     127    0.018    0.018
     128    0.027    0.027
     129    0.145    0.045
     130    0.138    0.046
     131    0.000    0.000
     132    0.669    0.078
     133    0.037    0.026
     134    0.189    0.060
     135    0.655    0.088
     136    0.309    0.061
     137    0.199    0.072
     138    0.216    0.088
     139    0.632    0.105
     140    0.844    0.103
     141    1.071    0.150
     142    0.915    0.142
     143    1.604    0.112
     144    0.682    0.079
     145    0.621    0.108
     146    1.547    0.093
     147    0.415    0.077
     148    0.260    0.072
     149    1.062    0.124
     150    0.641    0.095
     151    0.123    0.060
     152    0.016    0.030
     153    1.008    0.140
     154    1.452    0.120
     155    0.799    0.090
     156    0.000    0.000
     157    1.070    0.138
     158    0.814    0.091
     159    0.194    0.058
     160    0.067    0.026
     161    1.371    0.133
     162    0.910    0.116
     163    0.513    0.075
     164    0.057    0.034
     165    1.174    0.099
     166    1.075    0.069
     167    0.286    0.129
     168    0.218    0.044
     169    0.875    0.070
     170    0.513    0.139
     171    0.149    0.077
     172    0.728    0.091
     173    1.100    0.112
     174    0.383    0.127
     175    0.000    0.000
     176    0.560    0.104
     177    0.344    0.099
     178    0.358    0.082
     179    1.281    0.152
     180    0.485    0.057
     181    1.468    0.153
     182    1.294    0.101
     183    1.494    0.171
     184    1.249    0.130
     185    0.347    0.089
     186    0.139    0.075
     187    0.350    0.096
     188    0.707    0.115
     189    1.047    0.134
     190    0.932    0.146
     191    1.155    0.099
     192    0.715    0.094
     193    0.752    0.162
     194    1.268    0.088
     195    1.845    0.152
     196    0.117    0.057
     197    0.161    0.078
     198    0.767    0.083
     199    0.508    0.198
     200    0.276    0.087
     201    1.145    0.130
     202    1.034    0.204
     203    0.207    0.089
     204    0.233    0.080
     205    0.875    0.114
     206    0.449    0.088
     207    0.002    0.007
     208    0.167    0.054
     209    0.483    0.058
     210    0.775    0.089
     211    0.001    0.005
     212    0.236    0.035
     213    0.914    0.100
     214    0.561    0.071
     215    0.077    0.024
     216    0.310    0.056
     217    0.526    0.055
     218    0.124    0.052
     219    0.094    0.032
     220    0.181    0.061
     221    0.841    0.091
     222    0.000    0.000
     223    0.043    0.029
     224    0.422    0.103
     225    1.388    0.167
     226    0.367    0.153
     227    1.037    0.207
     228    1.346    0.126
     229    0.140    0.057
     230    1.711    0.174
     231    0.299    0.055
     232    1.472    0.143
     233    1.405    0.118
     234    0.929    0.204
     235    0.709    0.082
     236    0.990    0.136
     237    0.320    0.068
     238    0.145    0.067
     239    0.361    0.105
     240    0.193    0.059
     241    0.078    0.031
     242    0.084    0.043
     243    0.002    0.007
     244    0.132    0.036
     245    0.216    0.046
     246    0.181    0.044
     247    0.023    0.034
     248    0.024    0.019
     249    0.337    0.056
     250    0.064    0.023
     251    0.015    0.023
     252    0.011    0.023
     253    0.185    0.061
     254    0.000    0.000
     255    0.100    0.046
     256    0.722    0.106
     257    0.010    0.022
     258    0.029    0.019
     259    0.072    0.051
     260    0.336    0.067
     261    0.086    0.042
     262    0.625    0.112
     263    0.110    0.051
     264    0.845    0.120
     265    0.221    0.079
     266    0.555    0.102
     267    0.612    0.087
     268    1.705    0.133
     269    1.304    0.099
     270    0.351    0.053
     271    1.643    0.170
     272    1.058    0.103
     273    0.358    0.073
     274    0.312    0.064
     275    0.965    0.108
     276    0.100    0.059
     277    0.325    0.084
     278    0.224    0.038
     279    0.093    0.040
     280    0.003    0.009
     281    0.609    0.146
     282    0.125    0.079
     283    0.015    0.026
     284    0.181    0.072
     285    0.128    0.065
     286    0.021    0.028
     287    0.001    0.005
     288    0.344    0.097
     289    0.051    0.037
     290    0.033    0.034
     291    0.003    0.009
     292    0.034    0.030
     293    0.350    0.092
     294    0.019    0.020
     295    0.001    0.007
     296    0.200    0.050
     297    0.071    0.061
     298    0.005    0.013
     299    0.154    0.056
     300    0.948    0.105
     301    0.089    0.044
     302    0.561    0.194
     303    0.877    0.093
     304    0.876    0.181
      27    0.783    0.120
      28    0.395    0.102
      29    1.500    0.222
      30    0.964    0.120
      31    1.481    0.133
      32    0.927    0.075
      33    0.164    0.109
      34    0.604    0.076
      35    0.922    0.084
      36    0.381    0.078
      37    0.703    0.085
      38    1.070    0.161
      39    1.201    0.082
      40    0.868    0.103
      41    0.113    0.065
      42    0.300    0.069
      43    0.673    0.073
      44    0.416    0.070
      45    0.366    0.101
      46    0.474    0.065
      47    0.949    0.112
      48    0.051    0.038
      49    0.551    0.090
      50    1.157    0.120
      51    0.408    0.125
      52    0.001    0.005
      53    0.546    0.083
      54    1.105    0.090
      55    0.120    0.049
      56    0.001    0.005
      57    0.167    0.040
      58    1.007    0.116
      59    0.013    0.018
      60    0.524    0.113
      61    0.974    0.111
      62    0.328    0.133
      63    0.288    0.087
      64    0.620    0.053
      65    1.431    0.130
      66    0.538    0.156
      67    1.656    0.143
      68    1.594    0.312
      69    1.756    0.095
      70    1.876    0.164
      71    0.406    0.086
      72    0.130    0.059
      73    0.514    0.102
      74    0.345    0.098
      75    0.575    0.111
      76    0.039    0.031
      77    0.368    0.100
      78    0.494    0.098
      79    0.141    0.068
      80    0.079    0.064
      81    0.002    0.010
      82    0.419    0.087
      83    0.017    0.020
      84    0.078    0.051
      85    0.360    0.072
      86    0.730    0.108
      87    0.012    0.019
      88    0.000    0.000
      89    0.862    0.087
      90    0.018    0.028
      91    0.131    0.044
      92    0.685    0.087
      93    0.757    0.167
      94    0.745    0.217
      95    0.320    0.102
      96    0.359    0.061
      97    0.479    0.133
      98    0.265    0.100
      99    1.426    0.102
     100    0.610    0.071
     101    0.775    0.159
     102    0.050    0.068
     103    1.443    0.143
     104    0.650    0.110
     105    0.399    0.053
     106    0.695    0.082
     107    1.547    0.092
     108    0.758    0.103
     109    0.000    0.000
     110    0.423    0.064
     111    0.231    0.096
     112    0.020    0.022
     113    0.111    0.064
     114    0.190    0.058
     115    0.638    0.088
     116    0.538    0.134
     117    0.110    0.038
     118    0.090    0.040
     119    0.034    0.026
     120    0.327    0.062
     121    0.078    0.046
     122    0.000    0.000
     123    0.033    0.033
     124    0.073    0.044
     125    0.030    0.030
     126    0.000    0.000
     127    0.040    0.035
     128    0.019    0.029
     129    0.048    0.038
     130    0.128    0.033
     131    0.000    0.000
     132    0.099    0.038
     133    0.000    0.000
     134    0.352    0.068
     135    0.071    0.027
     136    0.002    0.007
     137    0.154    0.059
     138    0.114    0.051
     139    0.183    0.071
     140    0.276    0.075
     141    0.291    0.140
     142    1.000    0.217
     143    1.431    0.118
     144    0.299    0.054
     145    0.803    0.152
     146    1.722    0.219
     147    0.047    0.035
     148    0.241    0.056
     149    0.865    0.131
     150    0.495    0.075
     151    0.000    0.000
     152    0.001    0.007
     153    0.716    0.159
     154    1.390    0.103
     155    0.060    0.053
     156    0.001    0.005
     157    1.035    0.137
     158    0.481    0.141
     159    0.039    0.039
     160    0.000    0.000
     161    0.518    0.088
     162    0.649    0.124
     163    0.005    0.016
     164    0.000    0.000
     165    0.853    0.096
     166    0.305    0.101
     167    0.007    0.015
     168    0.007    0.016
     169    0.156    0.047
     170    0.079    0.035
     171    0.059    0.044
     172    0.513    0.099
     173    0.283    0.077
     174    0.036    0.051
     175    0.000    0.000
     176    0.460    0.083
     177    0.215    0.072
     178    0.300    0.092
     179    1.753    0.112
     180    0.546    0.116
     181    1.358    0.133
     182    1.367    0.082
     183    1.659    0.169
     184    1.035    0.105
     185    0.965    0.142
     186    0.129    0.034
     187    0.593    0.075
     188    0.709    0.104
     189    0.681    0.078
     190    1.383    0.375
     191    0.204    0.114
     192    0.593    0.112
     193    1.257    0.086
     194    0.363    0.102
     195    0.053    0.031
     196    0.577    0.134
     197    0.594    0.101
     198    0.115    0.034
     199    0.422    0.087
     200    0.311    0.119
     201    0.942    0.131
     202    0.028    0.022
     203    0.462    0.119
     204    0.064    0.035
     205    0.291    0.081
     206    0.000    0.000
     207    0.063    0.034
     208    0.128    0.051
     209    0.493    0.085
     210    0.035    0.033
     211    0.012    0.015
     212    0.116    0.045
     213    0.742    0.086
     214    0.334    0.067
     215    0.072    0.042
     216    1.317    0.085
     217    0.308    0.052
     218    0.066    0.027
     219    0.207    0.065
     220    0.486    0.071
     221    0.107    0.031
     222    0.092    0.046
     223    1.550    0.098
     224    0.567    0.092
     225    0.764    0.097
     226    0.373    0.109
     227    0.579    0.146
     228    0.548    0.158
     229    0.611    0.198
     230    2.167    0.143
     231    0.353    0.133
     232    1.568    0.157
     233    1.396    0.130
     234    0.872    0.255
     235    1.282    0.168
     236    1.033    0.109
     237    0.639    0.095
     238    0.182    0.052
     239    1.136    0.094
     240    1.059    0.074
     241    0.150    0.051
     242    0.353    0.056
     243    0.941    0.078
     244    0.359    0.063
     245    0.089    0.041
     246    1.302    0.085
     247    0.307    0.055
     248    0.061    0.044
     249    0.513    0.085
     250    0.590    0.072
     251    0.152    0.071
     252    0.157    0.056
     253    1.067    0.117
     254    0.482    0.083
     255    0.412    0.109
     256    0.835    0.088
     257    0.921    0.088
     258    0.026    0.020
     259    0.149    0.059
     260    0.472    0.068
     261    0.710    0.100
     262    0.400    0.061
     263    0.320    0.067
     264    0.930    0.144
     265    0.109    0.062
     266    0.464    0.106
     267    1.047    0.117
     268    0.630    0.113
     269    1.129    0.088
     270    1.017    0.116
     271    1.644    0.117
     272    0.787    0.103
     273    0.389    0.085
     274    0.447    0.063
     275    1.066    0.132
     276    1.068    0.097
     277    0.060    0.029
     278    0.016    0.021
     279    0.636    0.104
     280    0.221    0.051
     281    0.830    0.144
     282    0.324    0.063
     283    1.834    0.171
     284    0.124    0.053
     285    0.175    0.047
     286    0.453    0.086
     287    0.138    0.058
     288    0.563    0.131
     289    0.016    0.020
     290    0.974    0.149
     291    0.042    0.033
     292    0.148    0.054
     293    1.069    0.216
     294    0.077    0.063
     295    0.022    0.025
     296    0.154    0.079
     297    0.350    0.109
     298    0.171    0.076
     299    0.120    0.044
     300    1.397    0.117
     301    1.249    0.118
     302    0.472    0.123
     303    0.818    0.081
     304    1.531    0.259
      27    0.813    0.139
      28    0.404    0.090
      29    1.169    0.217
      30    1.603    0.148
      31    0.499    0.115
      32    1.838    0.122
      33    0.891    0.189
      34    0.804    0.262
      35    0.551    0.210
      36    0.859    0.102
      37    0.079    0.056
      38    0.811    0.186
      39    1.059    0.081
      40    0.391    0.082
      41    0.075    0.051
      42    0.082    0.037
      43    0.697    0.082
      44    0.313    0.072
      45    0.130    0.045
      46    0.501    0.075
      47    0.996    0.058
      48    0.042    0.046
      49    0.554    0.078
      50    1.189    0.128
      51    0.347    0.064
      52    0.000    0.000
      53    0.611    0.082
      54    1.104    0.077
      55    0.108    0.037
      56    0.000    0.000
      57    0.275    0.046
      58    1.004    0.098
      59    0.056    0.044
      60    0.453    0.085
      61    1.024    0.116
      62    0.546    0.060
      63    0.040    0.035
      64    0.422    0.077
      65    1.514    0.107
      66    1.139    0.129
      67    0.887    0.097
      68    1.542    0.135
      69    1.600    0.115
      70    0.980    0.111
      71    0.425    0.071
      72    0.119    0.069
      73    0.724    0.090
      74    0.076    0.039
      75    0.745    0.127
      76    0.033    0.038
      77    0.083    0.044
      78    0.372    0.073
      79    0.185    0.067
      80    0.019    0.022
      81    0.001    0.005
      82    0.565    0.076
      83    0.103    0.034
      84    0.001    0.007
      85    0.436    0.096
      86    0.894    0.110
      87    0.016    0.021
      88    0.000    0.000
      89    0.858    0.083
      90    0.089    0.038
      91    0.034    0.022
      92    0.506    0.094
      93    0.533    0.086
      94    0.549    0.128
      95    0.137    0.046
      96    0.686    0.073
      97    0.471    0.077
      98    0.145    0.065
      99    0.794    0.124
     100    0.669    0.085
     101    0.745    0.192
     102    0.307    0.140
     103    0.267    0.048
     104    1.402    0.132
     105    0.355    0.060
     106    1.009    0.114
     107    1.582    0.109
     108    0.450    0.093
     109    0.001    0.005
     110    0.324    0.057
     111    0.295    0.067
     112    0.154    0.043
     113    0.397    0.077
     114    0.180    0.065
     115    0.192    0.059
     116    0.380    0.106
     117    0.093    0.046
     118    0.223    0.070
     119    0.000    0.000
     120    0.038    0.036
     121    0.150    0.057
     122    0.019    0.024
     123    0.004    0.011
     124    0.005    0.011
     125    0.571    0.082
     126    0.003    0.011
     127    0.018    0.023
     128    0.020    0.024
     129    0.142    0.032
     130    0.153    0.048
     131    0.000    0.000
     132    0.665    0.092
     133    0.044    0.028
     134    0.178    0.060
     135    0.695    0.096
     136    0.268    0.074
     137    0.209    0.074
     138    0.181    0.084
     139    0.592    0.136
     140    0.828    0.114
     141    1.092    0.107
     142    0.862    0.100
     143    1.518    0.141
     144    0.736    0.085
     145    0.700    0.160
     146    1.600    0.120
     147    0.352    0.086
     148    0.239    0.081
     149    0.988    0.130
     150    0.564    0.080
     151    0.155    0.036
     152    0.049    0.045
     153    0.996    0.135
     154    1.356    0.128
     155    0.767    0.087
     156    0.000    0.000
     157    1.200    0.141
     158    0.797    0.115
     159    0.161    0.051
     160    0.114    0.054
     161    1.392    0.159
     162    0.948    0.107
     163    0.511    0.070
     164    0.053    0.042
     165    1.127    0.104
     166    1.111    0.112
     167    0.331    0.087
     168    0.221    0.057
     169    0.912    0.070
     170    0.441    0.083
     171    0.139    0.092
     172    0.698    0.064
     173    1.083    0.110
     174    0.536    0.106
     175    0.000    0.000
     176    0.543    0.081
     177    0.306    0.099
     178    0.424    0.071
     179    1.269    0.123
     180    0.433    0.095
     181    1.438    0.102
     182    1.259    0.115
     183    1.645    0.154
     184    1.257    0.145
     185    0.393    0.168
     186    0.199    0.054
     187    0.246    0.164
     188    0.810    0.140
     189    0.867    0.130
     190    0.819    0.156
     191    1.218    0.119
     192    0.743    0.103
     193    0.953    0.153
     194    1.267    0.099
     195    1.871    0.163
     196    0.151    0.073
     197    0.233    0.093
     198    0.810    0.120
     199    0.593    0.112
     200    0.264    0.076
     201    1.109    0.118
     202    1.052    0.132
     203    0.250    0.076
     204    0.164    0.065
     205    0.872    0.099
     206    0.432    0.129
     207    0.006    0.012
     208    0.175    0.052
     209    0.460    0.093
     210    0.819    0.095
     211    0.001    0.005
     212    0.242    0.041
     213    0.921    0.101
     214    0.559    0.104
     215    0.094    0.022
     216    0.330    0.075
     217    0.592    0.073
     218    0.133    0.058
     219    0.106    0.045
     220    0.171    0.063
     221    0.831    0.078
     222    0.003    0.010
     223    0.034    0.027
     224    0.333    0.128
     225    1.437    0.116
     226    0.436    0.114
     227    0.805    0.143
     228    1.473    0.155
     229    0.171    0.039
     230    1.784    0.238
     231    0.363    0.064
     232    1.416    0.181
     233    1.279    0.164
     234    0.862    0.176
     235    0.787    0.168
     236    0.879    0.150
     237    0.314    0.045
     238    0.155    0.074
     239    0.381    0.051
     240    0.246    0.056
     241    0.070    0.025
     242    0.075    0.028
     243    0.000    0.000
     244    0.116    0.042
     245    0.193    0.048
     246    0.183    0.043
     247    0.041    0.045
     248    0.025    0.017
     249    0.347    0.078
     250    0.068    0.043
     251    0.024    0.021
     252    0.015    0.023
     253    0.186    0.054
     254    0.001    0.005
     255    0.134    0.071
     256    0.777    0.110
     257    0.032    0.039
     258    0.025    0.025
     259    0.072    0.033
     260    0.355    0.066
     261    0.104    0.038
     262    0.608    0.121
     263    0.092    0.055
     264    0.735    0.146
     265    0.224    0.082
     266    0.596    0.129
     267    0.676    0.112
     268    1.814    0.130
     269    1.308    0.134
     270    0.357    0.064
     271    1.703    0.156
     272    1.057    0.109
     273    0.361    0.074
     274    0.300    0.074
     275    0.967    0.179
     276    0.062    0.040
     277    0.388    0.088
     278    0.211    0.097
     279    0.064    0.047
     280    0.005    0.011
     281    0.516    0.178
     282    0.140    0.078
     283    0.054    0.031
     284    0.230    0.061
     285    0.107    0.040
     286    0.019    0.019
     287    0.005    0.012
     288    0.348    0.088
     289    0.057    0.037
     290    0.041    0.041
     291    0.003    0.009
     292    0.047    0.027
     293    0.326    0.099
     294    0.021    0.026
     295    0.000    0.000
     296    0.179    0.072
     297    0.075    0.042
     298    0.009    0.019
     299    0.140    0.048
     300    0.982    0.117
     301    0.105    0.065
     302    0.745    0.118
     303    0.873    0.083
     304    0.746    0.127
      27    0.743    0.086
      28    0.372    0.083
      29    1.418    0.269
      30    0.875    0.148
      31    1.325    0.252
      32    0.964    0.079
      33    0.067    0.047
      34    0.471    0.109
      35    0.998    0.090
      36    0.391    0.083
      37    0.554    0.097
      38    1.166    0.127
      39    1.195    0.105
      40    0.963    0.116
      41    0.094    0.054
      42    0.217    0.079
      43    0.709    0.080
      44    0.235    0.058
      45    0.360    0.114
      46    0.419    0.062
      47    0.856    0.096
      48    0.002    0.009
      49    0.564    0.110
      50    1.131    0.085
      51    0.486    0.089
      52    0.001    0.005
      53    0.534    0.105
      54    1.102    0.067
      55    0.107    0.038
      56    0.012    0.024
      57    0.212    0.071
      58    0.935    0.092
      59    0.030    0.029
      60    0.470    0.051
      61    0.950    0.124
      62    0.389    0.141
      63    0.265    0.095
      64    0.600    0.052
      65    1.467    0.131
      66    0.578    0.165
      67    1.643    0.205
      68    1.648    0.247
      69    1.749    0.099
      70    1.763    0.174
      71    0.408    0.093
      72    0.175    0.057
      73    0.609    0.103
      74    0.351    0.127
      75    0.523    0.172
      76    0.073    0.045
      77    0.357    0.118
      78    0.516    0.098
      79    0.117    0.047
      80    0.110    0.076
      81    0.001    0.005
      82    0.498    0.092
      83    0.002    0.008
      84    0.076    0.045
      85    0.301    0.083
      86    0.719    0.111
      87    0.011    0.016
      88    0.000    0.000
      89    0.929    0.123
      90    0.060    0.039
      91    0.046    0.040
      92    0.616    0.092
      93    0.627    0.115
      94    0.905    0.127
      95    0.199    0.103
      96    0.364    0.090
      97    0.776    0.134
      98    0.262    0.076
      99    1.180    0.119
     100    0.602    0.065
     101    1.103    0.124
     102    0.190    0.087
     103    1.384    0.122
     104    0.577    0.140
     105    0.406    0.049
     106    0.734    0.082
     107    1.605    0.137
     108    0.812    0.101
     109    0.000    0.000
     110    0.394    0.072
     111    0.194    0.046
     112    0.089    0.056
     113    0.158    0.070
     114    0.237    0.079
     115    0.681    0.086
     116    0.322    0.134
     117    0.142    0.064
     118    0.084    0.040
     119    0.052    0.031
     120    0.278    0.093
     121    0.059    0.039
     122    0.001    0.007
     123    0.029    0.029
     124    0.070    0.044
     125    0.044    0.045
     126    0.000    0.000
     127    0.040    0.048
     128    0.023    0.029
     129    0.043    0.031
     130    0.256    0.054
     131    0.000    0.000
     132    0.100    0.040
     133    0.024    0.028
     134    0.561    0.197
     135    0.084    0.034
     136    0.013    0.019
     137    0.152    0.055
     138    0.108    0.071
     139    0.175    0.057
     140    0.324    0.087
     141    0.134    0.086
     142    1.132    0.156
     143    1.344    0.103
     144    0.302    0.056
     145    0.648    0.124
     146    1.533    0.155
     147    0.054    0.025
     148    0.202    0.070
     149    0.754    0.162
     150    0.442    0.086
     151    0.000    0.000
     152    0.003    0.009
     153    0.753    0.127
     154    1.399    0.130
     155    0.068    0.048
     156    0.001    0.005
     157    1.143    0.135
     158    0.387    0.110
     159    0.024    0.027
     160    0.000    0.000
     161    0.492    0.100
     162    0.668    0.132
     163    0.010    0.020
     164    0.000    0.000
     165    0.790    0.108
     166    0.253    0.099
     167    0.016    0.017
     168    0.022    0.020
     169    0.139    0.038
     170    0.036    0.037
     171    0.098    0.069
     172    0.467    0.099
     173    0.320    0.074
     174    0.090    0.056
     175    0.000    0.000
     176    0.467    0.111
     177    0.256    0.091
     178    0.274    0.091
     179    1.648    0.190
     180    0.469    0.136
     181    1.377    0.147
     182    1.328    0.101
     183    1.578    0.162
     184    1.184    0.113
     185    0.990    0.195
     186    0.305    0.085
     187    0.651    0.085
     188    0.787    0.177
     189    0.740    0.122
     190    1.517    0.234
     191    0.202    0.119
     192    0.552    0.114
     193    1.128    0.067
     194    0.310    0.093
     195    0.035    0.047
     196    0.507    0.118
     197    0.492    0.104
     198    0.146    0.062
     199    0.352    0.158
     200    0.344    0.077
     201    0.966    0.136
     202    0.010    0.017
     203    0.368    0.103
     204    0.063    0.038
     205    0.298    0.064
     206    0.002    0.007
     207    0.047    0.030
     208    0.122    0.063
     209    0.494    0.072
     210    0.028    0.030
     211    0.014    0.013
     212    0.121    0.041
     213    0.745    0.096
     214    0.321    0.058
     215    0.091    0.033
     216    1.329    0.090
     217    0.284    0.051
     218    0.077    0.022
     219    0.194    0.070
     220    0.512    0.070
     221    0.100    0.038
     222    0.086    0.032
     223    1.550    0.083
     224    0.586    0.071
     225    0.805    0.094
     226    0.569    0.112
     227    0.740    0.132
     228    0.460    0.104
     229    0.422    0.201
     230    2.110    0.110
     231    0.449    0.102
     232    1.458    0.193
     233    1.349    0.110
     234    0.761    0.144
     235    1.207    0.249
     236    1.065    0.139
     237    0.495    0.133
     238    0.210    0.064
     239    1.287    0.163
     240    1.031    0.088
     241    0.145    0.049
     242    0.429    0.072
     243    0.992    0.094
     244    0.364    0.085
     245    0.092    0.026
     246    1.264    0.103
     247    0.320    0.060
     248    0.089    0.057
     249    0.465    0.104
     250    0.540    0.055
     251    0.263    0.066
     252    0.143    0.053
     253    1.019    0.095
     254    0.578    0.112
     255    0.344    0.116
     256    0.879    0.113
     257    0.941    0.099
     258    0.043    0.027
     259    0.143    0.058
     260    0.498    0.052
     261    0.712    0.091
     262    0.379    0.073
     263    0.266    0.074
     264    0.827    0.151
     265    0.105    0.066
     266    0.514    0.096
     267    1.016    0.092
     268    0.622    0.117
     269    1.129    0.109
     270    1.022    0.136
     271    1.661    0.099
     272    0.783    0.096
     273    0.484    0.055
     274    0.501    0.071
     275    1.202    0.070
     276    1.094    0.090
     277    0.062    0.032
     278    0.011    0.018
     279    0.658    0.080
     280    0.262    0.068
     281    0.788    0.155
     282    0.365    0.098
     283    1.842    0.126
     284    0.170    0.061
     285    0.200    0.086
     286    0.359    0.109
     287    0.168    0.084
     288    0.627    0.114
     289    0.001    0.005
     290    0.921    0.201
     291    0.050    0.030
     292    0.177    0.078
     293    0.690    0.134
     294    0.087    0.052
     295    0.028    0.031
     296    0.077    0.043
     297    0.592    0.102
     298    0.217    0.076
     299    0.151    0.061
     300    1.357    0.112
     301    1.253    0.108
     302    0.568    0.156
     303    0.844    0.106
     304    1.556    0.251
      27    0.902    0.212
      28    0.420    0.110
      29    1.324    0.209
      30    1.582    0.135
      31    0.576    0.135
      32    1.854    0.088
      33    1.007    0.170
      34    0.881    0.212
      35    0.540    0.246
      36    0.854    0.146
      37    0.089    0.045
      38    0.881    0.133
      39    1.087    0.074
      40    0.443    0.091
      41    0.072    0.053
      42    0.088    0.035
      43    0.710    0.068
      44    0.310    0.081
      45    0.131    0.054
      46    0.461    0.062
      47    0.965    0.071
      48    0.033    0.034
      49    0.495    0.094
      50    1.199    0.090
      51    0.441    0.078
      52    0.000    0.000
      53    0.579    0.089
      54    1.125    0.070
      55    0.103    0.031
      56    0.000    0.000
      57    0.263    0.059
      58    1.019    0.068
      59    0.073    0.048
      60    0.446    0.062
      61    0.939    0.120
      62    0.509    0.096
      63    0.028    0.025
      64    0.482    0.083
      65    1.719    0.188
      66    1.194    0.130
      67    0.924    0.107
      68    1.768    0.241
      69    1.554    0.132
      70    1.087    0.118
      71    0.497    0.086
      72    0.210    0.079
      73    0.701    0.088
      74    0.111    0.032
      75    0.756    0.086
      76    0.017    0.022
      77    0.088    0.049
      78    0.370    0.060
      79    0.189    0.076
      80    0.019    0.022
      81    0.000    0.000
      82    0.636    0.069
      83    0.103    0.032
      84    0.002    0.007
      85    0.458    0.065
      86    0.934    0.114
      87    0.017    0.019
      88    0.000    0.000
      89    0.839    0.076
      90    0.079    0.044
      91    0.032    0.030
      92    0.507    0.082
      93    0.527    0.094
      94    0.500    0.123
      95    0.132    0.047
      96    0.651    0.077
      97    0.451    0.060
      98    0.157    0.065
      99    0.682    0.073
     100    0.695    0.077
     101    0.852    0.191
     102    0.321    0.076
     103    0.267    0.052
     104    1.437    0.103
     105    0.369    0.072
     106    0.971    0.122
     107    1.546    0.119
     108    0.440    0.071
     109    0.000    0.000
     110    0.365    0.057
     111    0.233    0.049
     112    0.123    0.055
     113    0.418    0.067
     114    0.188    0.053
     115    0.168    0.054
     116    0.369    0.080
     117    0.053    0.038
     118    0.221    0.065
     119    0.000    0.000
     120    0.045    0.037
     121    0.165    0.077
     122    0.072    0.060
     123    0.006    0.013
     124    0.003    0.009
     125    0.557    0.082
     126    0.011    0.019
     127    0.010    0.013
     128    0.022    0.033
     129    0.133    0.055
     130    0.152    0.051
     131    0.002    0.007
     132    0.602    0.086
     133    0.032    0.031
     134    0.189    0.086
     135    0.698    0.094
     136    0.274    0.067
     137    0.242    0.073
     138    0.230    0.081
     139    0.581    0.101
     140    0.839    0.087
     141    1.104    0.141
     142    0.897    0.116
     143    1.577    0.133
     144    0.752    0.093
     145    0.783    0.173
     146    1.578    0.118
     147    0.375    0.081
     148    0.250    0.076
     149    0.948    0.115
     150    0.660    0.095
     151    0.152    0.050
     152    0.080    0.062
     153    0.821    0.166
     154    1.307    0.103
     155    0.806    0.092
     156    0.001    0.005
     157    1.212    0.154
     158    0.816    0.122
     159    0.109    0.073
     160    0.259    0.108
     161    1.478    0.143
     162    0.928    0.084
     163    0.566    0.083
     164    0.053    0.023
     165    1.051    0.093
     166    1.134    0.135
     167    0.230    0.061
     168    0.226    0.053
     169    0.855    0.102
     170    0.397    0.065
     171    0.145    0.051
     172    0.767    0.139
     173    1.129    0.099
     174    0.506    0.121
     175    0.000    0.000
     176    0.620    0.080
     177    0.270    0.095
     178    0.320    0.076
     179    1.331    0.120
     180    0.392    0.100
     181    1.471    0.100
     182    1.311    0.161
     183    1.662    0.185
     184    1.341    0.136
     185    0.453    0.138
     186    0.172    0.052
     187    0.315    0.109
     188    0.828    0.114
     189    1.003    0.149
     190    0.926    0.123
     191    1.155    0.079
     192    0.757    0.073
     193    0.776    0.096
     194    1.216    0.068
     195    1.890    0.115
     196    0.108    0.066
     197    0.044    0.035
     198    0.731    0.085
     199    0.382    0.114
     200    0.267    0.061
     201    0.917    0.150
     202    0.926    0.101
     203    0.147    0.072
     204    0.106    0.061
     205    0.895    0.095
     206    0.441    0.101
     207    0.013    0.019
     208    0.152    0.044
     209    0.486    0.090
     210    0.808    0.112
     211    0.000    0.000
     212    0.231    0.046
     213    0.947    0.077
     214    0.543    0.098
     215    0.092    0.024
     216    0.315    0.054
     217    0.671    0.071
     218    0.178    0.052
     219    0.108    0.041
     220    0.145    0.047
     221    0.784    0.116
     222    0.004    0.010
     223    0.058    0.032
     224    0.294    0.120
     225    1.416    0.122
     226    0.493    0.144
     227    0.844    0.207
     228    1.409    0.144
     229    0.215    0.089
     230    1.825    0.156
     231    0.357    0.081
     232    1.384    0.091
     233    1.143    0.109
     234    0.938    0.182
     235    0.813    0.097
     236    0.878    0.140
     237    0.370    0.068
     238    0.187    0.083
     239    0.383    0.087
     240    0.248    0.068
     241    0.070    0.029
     242    0.095    0.037
     243    0.002    0.007
     244    0.120    0.058
     245    0.215    0.040
     246    0.170    0.053
     247    0.033    0.046
     248    0.023    0.025
     249    0.310    0.053
     250    0.068    0.033
     251    0.018    0.019
     252    0.005    0.017
     253    0.193    0.056
     254    0.002    0.012
     255    0.094    0.056
     256    0.852    0.110
     257    0.040    0.030
     258    0.011    0.020
     259    0.130    0.053
     260    0.310    0.075
     261    0.117    0.064
     262    0.484    0.111
     263    0.012    0.024
     264    0.759    0.171
     265    0.179    0.055
     266    0.540    0.113
     267    0.582    0.146
     268    1.756    0.099
     269    1.228    0.077
     270    0.321    0.044
     271    1.792    0.141
     272    1.111    0.104
     273    0.396    0.067
     274    0.326    0.099
     275    0.825    0.158
     276    0.091    0.065
     277    0.426    0.104
     278    0.236    0.066
     279    0.039    0.026
     280    0.001    0.005
     281    0.558    0.186
     282    0.153    0.054
     283    0.037    0.028
     284    0.163    0.081
     285    0.113    0.048
     286    0.018    0.020
     287    0.001    0.005
     288    0.349    0.062
     289    0.043    0.038
     290    0.038    0.048
     291    0.004    0.011
     292    0.033    0.028
     293    0.392    0.076
     294    0.021    0.023
     295    0.000    0.000
     296    0.121    0.054
     297    0.051    0.039
     298    0.010    0.018
     299    0.152    0.029
     300    1.144    0.124
     301    0.115    0.065
     302    0.797    0.135
     303    0.864    0.096
     304    0.840    0.135
      27    0.751    0.087
      28    0.389    0.096
      29    1.550    0.174
      30    0.885    0.116
      31    1.247    0.147
      32    0.943    0.113
      33    0.059    0.064
      34    0.462    0.097
      35    0.952    0.095
      36    0.397    0.127
      37    0.550    0.112
      38    1.309    0.238
      39    1.208    0.119
      40    0.874    0.078
      41    0.131    0.072
      42    0.211    0.060
      43    0.684    0.088
      44    0.203    0.056
      45    0.470    0.107
      46    0.470    0.060
      47    0.927    0.094
      48    0.047    0.028
      49    0.566    0.107
      50    1.107    0.087
      51    0.440    0.082
      52    0.000    0.000
      53    0.498    0.097
      54    1.146    0.108
      55    0.099    0.049
      56    0.008    0.017
      57    0.206    0.048
      58    0.883    0.103
      59    0.028    0.027
      60    0.451    0.063
      61    0.974    0.089
      62    0.425    0.183
      63    0.277    0.074
      64    0.623    0.095
      65    1.382    0.138
      66    0.765    0.108
      67    1.694    0.188
      68    1.601    0.270
      69    1.751    0.109
      70    1.765    0.167
      71    0.458    0.098
      72    0.193    0.089
      73    0.439    0.113
      74    0.501    0.104
      75    0.591    0.112
      76    0.036    0.036
      77    0.414    0.090
      78    0.564    0.124
      79    0.100    0.040
      80    0.044    0.040
      81    0.000    0.000
      82    0.435    0.062
      83    0.003    0.009
      84    0.082    0.043
      85    0.257    0.048
      86    0.759    0.091
      87    0.020    0.025
      88    0.001    0.005
      89    0.850    0.098
      90    0.054    0.060
      91    0.040    0.033
      92    0.612    0.072
      93    0.719    0.143
      94    0.982    0.115
      95    0.223    0.100
      96    0.323    0.058
      97    0.894    0.139
      98    0.334    0.162
      99    1.175    0.137
     100    0.603    0.092
     101    1.114    0.123
     102    0.286    0.112
     103    1.307    0.094
     104    0.564    0.134
     105    0.403    0.051
     106    0.740    0.076
     107    1.673    0.129
     108    0.618    0.155
     109    0.000    0.000
     110    0.399    0.065
     111    0.178    0.084
     112    0.070    0.041
     113    0.267    0.098
     114    0.236    0.064
     115    0.723    0.089
     116    0.245    0.071
     117    0.136    0.050
     118    0.125    0.053
     119    0.071    0.034
     120    0.298    0.054
     121    0.066    0.036
     122    0.000    0.000
     123    0.023    0.020
     124    0.077    0.049
     125    0.026    0.028
     126    0.000    0.000
     127    0.033    0.029
     128    0.018    0.020
     129    0.060    0.034
     130    0.166    0.062
     131    0.000    0.000
     132    0.095    0.030
     133    0.004    0.011
     134    0.607    0.152
     135    0.080    0.038
     136    0.005    0.011
     137    0.174    0.064
     138    0.201    0.070
     139    0.231    0.071
     140    0.298    0.069
     141    0.317    0.130
     142    1.114    0.192
     143    1.415    0.115
     144    0.295    0.076
     145    0.750    0.165
     146    1.626    0.122
     147    0.047    0.035
     148    0.179    0.048
     149    0.777    0.180
     150    0.506    0.087
     151    0.000    0.000
     152    0.001    0.007
     153    0.549    0.114
     154    1.487    0.105
     155    0.136    0.056
     156    0.000    0.000
     157    1.175    0.128
     158    0.483    0.123
     159    0.042    0.040
     160    0.000    0.000
     161    0.457    0.077
     162    0.814    0.114
     163    0.011    0.017
     164    0.000    0.000
     165    0.844    0.118
     166    0.199    0.083
     167    0.013    0.016
     168    0.013    0.017
     169    0.137    0.050
     170    0.021    0.024
     171    0.154    0.065
     172    0.420    0.116
     173    0.189    0.083
     174    0.190    0.058
     175    0.001    0.005
     176    0.293    0.085
     177    0.313    0.077
     178    0.257    0.071
     179    1.621    0.135
     180    0.355    0.095
     181    1.406    0.125
     182    1.314    0.115
     183    1.738    0.211
     184    1.119    0.099
     185    0.934    0.160
     186    0.431    0.069
     187    0.668    0.099
     188    0.619    0.089
     189    0.863    0.220
     190    1.687    0.230
     191    0.157    0.080
     192    0.552    0.096
     193    1.119    0.092
     194    0.414    0.164
     195    0.001    0.005
     196    0.357    0.079
     197    0.400    0.086
     198    0.178    0.073
     199    0.223    0.090
     200    0.479    0.090
     201    1.030    0.150
     202    0.011    0.017
     203    0.361    0.112
     204    0.077    0.044
     205    0.309    0.097
     206    0.008    0.013
     207    0.052    0.030
     208    0.126    0.041
     209    0.430    0.072
     210    0.042    0.031
     211    0.010    0.015
     212    0.154    0.030
     213    0.788    0.072
     214    0.316    0.065
     215    0.098    0.039
     216    1.327    0.087
     217    0.292    0.079
     218    0.069    0.024
     219    0.239    0.080
     220    0.530    0.075
     221    0.101    0.028
     222    0.096    0.063
     223    1.560    0.092
     224    0.592    0.079
     225    0.729    0.090
     226    0.633    0.147
     227    0.698    0.164
     228    0.409    0.167
     229    0.524    0.182
     230    2.137    0.080
     231    0.401    0.090
     232    1.407    0.197
     233    1.297    0.137
     234    1.010    0.142
     235    1.235    0.205
     236    0.983    0.145
     237    0.679    0.117
     238    0.193    0.052
     239    1.206    0.160
     240    1.062    0.065
     241    0.133    0.065
     242    0.441    0.055
     243    0.933    0.099
     244    0.374    0.092
     245    0.125    0.043
     246    1.237    0.087
     247    0.318    0.052
     248    0.097    0.047
     249    0.389    0.071
     250    0.485    0.060
     251    0.163    0.047
     252    0.186    0.049
     253    0.976    0.108
     254    0.669    0.074
     255    0.411    0.122
     256    0.835    0.111
     257    0.889    0.088
     258    0.045    0.024
     259    0.185    0.070
     260    0.519    0.069
     261    0.779    0.074
     262    0.469    0.094
     263    0.262    0.071
     264    0.946    0.116
     265    0.111    0.047
     266    0.611    0.097
     267    1.039    0.073
     268    0.598    0.106
     269    1.079    0.088
     270    1.001    0.109
     271    1.694    0.082
     272    0.752    0.111
     273    0.481    0.062
     274    0.535    0.094
     275    1.210    0.072
     276    1.048    0.100
     277    0.063    0.038
     278    0.006    0.017
     279    0.626    0.088
     280    0.271    0.059
     281    0.774    0.184
     282    0.396    0.090
     283    1.924    0.148
     284    0.138    0.053
     285    0.188    0.081
     286    0.249    0.057
     287    0.235    0.064
     288    0.693    0.089
     289    0.004    0.011
     290    0.994    0.124
     291    0.067    0.021
     292    0.257    0.062
     293    1.113    0.204
     294    0.116    0.060
     295    0.017    0.024
     296    0.097    0.043
     297    0.389    0.126
     298    0.188    0.087
     299    0.092    0.052
     300    1.223    0.127
     301    1.295    0.127
     302    0.498    0.139
     303    0.878    0.097
     304    1.631    0.252
      27    0.858    0.200
      28    0.372    0.089
      29    1.417    0.185
      30    1.669    0.212
      31    0.777    0.111
      32    1.831    0.097
      33    1.056    0.117
      34    0.678    0.085
      35    0.889    0.166
      36    0.819    0.090
      37    0.066    0.043
      38    0.765    0.136
      39    1.100    0.100
      40    0.401    0.092
      41    0.046    0.040
      42    0.079    0.031
      43    0.704    0.099
      44    0.380    0.131
      45    0.110    0.047
      46    0.463    0.075
      47    0.961    0.089
      48    0.037    0.039
      49    0.500    0.085
      50    1.181    0.113
      51    0.386    0.057
      52    0.000    0.000
      53    0.569    0.096
      54    1.123    0.069
      55    0.114    0.036
      56    0.000    0.000
      57    0.293    0.052
      58    0.993    0.090
      59    0.060    0.041
      60    0.461    0.083
      61    0.964    0.118
      62    0.459    0.074
      63    0.012    0.021
      64    0.479    0.078
      65    1.776    0.138
      66    1.243    0.115
      67    0.935    0.142
      68    1.945    0.185
      69    1.447    0.161
      70    0.976    0.183
      71    0.556    0.090
      72    0.152    0.053
      73    0.670    0.122
      74    0.164    0.064
      75    0.822    0.103
      76    0.011    0.020
      77    0.079    0.041
      78    0.459    0.068
      79    0.277    0.081
      80    0.018    0.024
      81    0.000    0.000
      82    0.652    0.072
      83    0.122    0.036
      84    0.003    0.009
      85    0.420    0.086
      86    0.876    0.089
      87    0.011    0.019
      88    0.000    0.000
      89    0.855    0.083
      90    0.086    0.045
      91    0.037    0.027
      92    0.543    0.092
      93    0.511    0.068
      94    0.494    0.085
      95    0.116    0.044
      96    0.669    0.106
      97    0.497    0.090
      98    0.166    0.082
      99    0.721    0.055
     100    0.692    0.071
     101    0.871    0.189
     102    0.276    0.094
     103    0.290    0.051
     104    1.364    0.098
     105    0.343    0.047
     106    1.069    0.089
     107    1.489    0.116
     108    0.472    0.093
     109    0.000    0.000
     110    0.354    0.061
     111    0.249    0.059
     112    0.132    0.061
     113    0.438    0.073
     114    0.157    0.056
     115    0.226    0.064
     116    0.387    0.111
     117    0.062    0.030
     118    0.234    0.056
     119    0.001    0.007
     120    0.045    0.040
     121    0.176    0.039
     122    0.087    0.047
     123    0.000    0.000
     124    0.008    0.012
     125    0.587    0.078
     126    0.018    0.021
     127    0.011    0.017
     128    0.023    0.034
     129    0.130    0.042
     130    0.129    0.055
     131    0.007    0.012
     132    0.599    0.080
     133    0.021    0.025
     134    0.178    0.070
     135    0.745    0.123
     136    0.277    0.083
     137    0.247    0.075
     138    0.275    0.089
     139    0.648    0.132
     140    0.858    0.088
     141    1.076    0.144
     142    0.829    0.095
     143    1.573    0.130
     144    0.728    0.080
     145    0.728    0.141
     146    1.509    0.162
     147    0.363    0.107
     148    0.267    0.059
     149    1.092    0.189
     150    0.668    0.089
     151    0.149    0.048
     152    0.045    0.040
     153    0.891    0.124
     154    1.333    0.099
     155    0.791    0.109
     156    0.001    0.005
     157    1.304    0.123
     158    0.905    0.093
     159    0.074    0.037
     160    0.287    0.106
     161    1.473    0.141
     162    0.938    0.072
     163    0.563    0.073
     164    0.061    0.031
     165    1.070    0.135
     166    1.089    0.086
     167    0.236    0.079
     168    0.239    0.059
     169    0.882    0.094
     170    0.423    0.068
     171    0.149    0.059
     172    0.747    0.109
     173    1.102    0.089
     174    0.494    0.115
     175    0.001    0.005
     176    0.533    0.114
     177    0.324    0.081
     178    0.359    0.093
     179    1.283    0.119
     180    0.468    0.073
     181    1.477    0.116
     182    1.350    0.108
     183    1.737    0.215
     184    1.358    0.096
     185    0.637    0.114
     186    0.193    0.064
     187    0.428    0.143
     188    0.833    0.152
     189    1.004    0.100
     190    0.912    0.131
     191    1.179    0.100
     192    0.780    0.090
     193    0.848    0.108
     194    1.254    0.084
     195    1.866    0.148
     196    0.143    0.061
     197    0.050    0.029
     198    0.697    0.076
     199    0.365    0.095
     200    0.331    0.091
     201    0.914    0.205
     202    0.928    0.112
     203    0.151    0.064
     204    0.155    0.046
     205    0.896    0.083
     206    0.443    0.092
     207    0.009    0.019
     208    0.163    0.051
     209    0.475    0.069
     210    0.723    0.083
     211    0.000    0.000
     212    0.230    0.045
     213    0.980    0.085
     214    0.508    0.093
     215    0.080    0.030
     216    0.319    0.076
     217    0.642    0.067
     218    0.182    0.064
     219    0.106    0.052
     220    0.141    0.039
     221    0.674    0.104
     222    0.008    0.013
     223    0.067    0.043
     224    0.237    0.072
     225    1.466    0.104
     226    0.349    0.123
     227    0.901    0.212
     228    1.282    0.128
     229    0.169    0.055
     230    1.731    0.139
     231    0.292    0.050
     232    1.409    0.139
     233    1.255    0.130
     234    1.005    0.221
     235    0.782    0.179
     236    0.932    0.119
     237    0.296    0.061
     238    0.143    0.049
     239    0.347    0.099
     240    0.266    0.060
     241    0.073    0.032
     242    0.090    0.032
     243    0.003    0.009
     244    0.108    0.035
     245    0.202    0.048
     246    0.185    0.054
     247    0.060    0.048
     248    0.032    0.033
     249    0.338    0.078
     250    0.083    0.041
     251    0.032    0.025
     252    0.016    0.030
     253    0.203    0.054
     254    0.001    0.005
     255    0.084    0.042
     256    0.862    0.127
     257    0.061    0.033
     258    0.007    0.013
     259    0.126    0.054
     260    0.351    0.082
     261    0.130    0.055
     262    0.433    0.103
     263    0.012    0.023
     264    0.843    0.159
     265    0.199    0.057
     266    0.585    0.076
     267    0.596    0.111
     268    1.756    0.117
     269    1.233    0.139
     270    0.313    0.084
     271    1.763    0.099
     272    1.072    0.120
     273    0.387    0.086
     274    0.315    0.089
     275    0.813    0.172
     276    0.130    0.060
     277    0.248    0.104
     278    0.221    0.109
     279    0.050    0.045
     280    0.004    0.012
     281    0.392    0.135
     282    0.215    0.065
     283    0.035    0.031
     284    0.208    0.093
     285    0.128    0.058
     286    0.006    0.014
     287    0.004    0.010
     288    0.344    0.079
     289    0.030    0.031
     290    0.093    0.059
     291    0.002    0.008
     292    0.028    0.027
     293    0.456    0.107
     294    0.033    0.031
     295    0.000    0.000
     296    0.071    0.041
     297    0.109    0.043
     298    0.009    0.017
     299    0.133    0.039
     300    0.962    0.095
     301    0.137    0.044
     302    0.708    0.106
     303    0.846    0.079
     304    0.965    0.139
      27    1.035    0.116
      28    0.348    0.062
      29    1.611    0.293
      30    0.982    0.132
      31    1.231    0.135
      32    0.965    0.117
      33    0.085    0.061
      34    0.486    0.075
      35    0.792    0.119
      36    0.387    0.104
      37    0.628    0.157
      38    1.712    0.149
      39    1.014    0.066
      40    0.957    0.101
      41    0.216    0.067
      42    0.439    0.142
      43    0.621    0.086
      44    0.254    0.043
      45    0.583    0.118
      46    0.498    0.060
      47    0.833    0.131
      48    0.029    0.039
      49    0.603    0.088
      50    1.126    0.102
      51    0.468    0.081
      52    0.000    0.000
      53    0.540    0.100
      54    0.973    0.124
      55    0.024    0.032
      56    0.000    0.000
      57    0.217    0.042
      58    0.789    0.089
      59    0.009    0.018
      60    0.492    0.092
      61    0.986    0.102
      62    0.514    0.106
      63    0.250    0.070
      64    0.535    0.065
      65    1.382    0.100
      66    0.699    0.143
      67    1.870    0.116
      68    1.707    0.190
      69    1.724    0.079
      70    1.637    0.157
      71    0.413    0.088
      72    0.246    0.095
      73    0.507    0.119
      74    0.388    0.113
      75    0.535    0.081
      76    0.057    0.049
      77    0.315    0.083
      78    0.511    0.121
      79    0.168    0.060
      80    0.052    0.045
      81    0.000    0.000
      82    0.530    0.064
      83    0.000    0.000
      84    0.032    0.020
      85    0.323    0.075
      86    0.813    0.089
      87    0.008    0.025
      88    0.000    0.000
      89    0.768    0.107
      90    0.075    0.038
      91    0.084    0.053
      92    0.574    0.111
      93    0.858    0.254
      94    1.033    0.089
      95    0.286    0.124
      96    0.313    0.072
      97    0.870    0.150
      98    0.863    0.117
      99    1.129    0.153
     100    0.612    0.074
     101    1.233    0.157
     102    0.256    0.106
     103    1.396    0.158
     104    0.586    0.108
     105    0.400    0.055
     106    0.707    0.079
     107    1.714    0.148
     108    0.527    0.121
     109    0.001    0.005
     110    0.405    0.071
     111    0.171    0.076
     112    0.101    0.045
     113    0.294    0.079
     114    0.303    0.056
     115    0.716    0.093
     116    0.235    0.105
     117    0.150    0.050
     118    0.138    0.042
     119    0.066    0.032
     120    0.175    0.081
     121    0.060    0.047
     122    0.000    0.000
     123    0.004    0.010
     124    0.033    0.033
     125    0.037    0.035
     126    0.000    0.000
     127    0.040    0.038
     128    0.022    0.017
     129    0.064    0.049
     130    0.222    0.062
     131    0.000    0.000
     132    0.097    0.039
     133    0.019    0.034
     134    0.676    0.121
     135    0.072    0.030
     136    0.006    0.012
     137    0.153    0.070
     138    0.111    0.077
     139    0.156    0.063
     140    0.335    0.091
     141    0.218    0.148
     142    1.063    0.205
     143    1.422    0.177
     144    0.305    0.083
     145    0.868    0.144
     146    1.545    0.158
     147    0.064    0.040
     148    0.207    0.089
     149    0.861    0.193
     150    0.483    0.126
     151    0.001    0.005
     152    0.000    0.000
     153    0.516    0.095
     154    1.461    0.150
     155    0.062    0.050
     156    0.000    0.000
     157    1.077    0.137
     158    0.445    0.143
     159    0.021    0.026
     160    0.000    0.000
     161    0.412    0.093
     162    0.804    0.078
     163    0.022    0.021
     164    0.000    0.000
     165    0.843    0.164
     166    0.246    0.085
     167    0.013    0.018
     168    0.022    0.021
     169    0.125    0.051
     170    0.026    0.031
     171    0.151    0.049
     172    0.450    0.104
     173    0.218    0.070
     174    0.174    0.067
     175    0.006    0.016
     176    0.363    0.151
     177    0.277    0.098
     178    0.391    0.137
     179    1.707    0.181
     180    0.498    0.111
     181    1.479    0.120
     182    1.301    0.133
     183    1.798    0.179
     184    1.111    0.096
     185    0.991    0.132
     186    0.390    0.078
     187    0.786    0.142
     188    0.627    0.124
     189    1.100    0.234
     190    1.559    0.152
     191    0.232    0.152
     192    0.582    0.082
     193    0.996    0.128
     194    0.449    0.154
     195    0.024    0.035
     196    0.371    0.096
     197    0.212    0.077
     198    0.149    0.055
     199    0.234    0.119
     200    0.416    0.073
     201    0.990    0.139
     202    0.036    0.052
     203    0.265    0.064
     204    0.064    0.040
     205    0.316    0.080
     206    0.002    0.009
     207    0.030    0.019
     208    0.132    0.053
     209    0.474    0.086
     210    0.027    0.033
     211    0.011    0.019
     212    0.136    0.038
     213    0.773    0.085
     214    0.335    0.080
     215    0.114    0.035
     216    1.347    0.103
     217    0.316    0.057
     218    0.062    0.018
     219    0.219    0.090
     220    0.525    0.071
     221    0.094    0.034
     222    0.077    0.042
     223    1.539    0.094
     224    0.584    0.049
     225    0.733    0.131
     226    0.562    0.127
     227    0.714    0.116
     228    0.189    0.087
     229    0.431    0.170
     230    2.003    0.162
     231    0.464    0.080
     232    1.467    0.186
     233    1.363    0.167
     234    0.607    0.250
     235    1.296    0.145
     236    1.103    0.159
     237    0.575    0.111
     238    0.185    0.067
     239    1.200    0.092
     240    0.971    0.083
     241    0.123    0.073
     242    0.454    0.088
     243    0.909    0.086
     244    0.328    0.076
     245    0.115    0.042
     246    1.224    0.078
     247    0.314    0.061
     248    0.057    0.042
     249    0.436    0.071
     250    0.505    0.061
     251    0.265    0.097
     252    0.089    0.051
     253    0.997    0.107
     254    0.703    0.072
     255    0.203    0.109
     256    0.739    0.095
     257    0.894    0.094
     258    0.066    0.034
     259    0.150    0.083
     260    0.475    0.079
     261    0.742    0.105
     262    0.468    0.089
     263    0.167    0.087
     264    0.921    0.117
     265    0.126    0.046
     266    0.487    0.142
     267    0.911    0.140
     268    0.741    0.137
     269    1.086    0.103
     270    1.124    0.121
     271    1.633    0.094
     272    0.896    0.103
     273    0.481    0.067
     274    0.571    0.069
     275    1.184    0.088
     276    0.869    0.100
     277    0.172    0.062
     278    0.006    0.013
     279    0.710    0.072
     280    0.335    0.072
     281    0.805    0.116
     282    0.478    0.096
     283    1.978    0.203
     284    0.178    0.063
     285    0.188    0.061
     286    0.432    0.108
     287    0.201    0.054
     288    0.618    0.072
     289    0.002    0.012
     290    0.921    0.125
     291    0.032    0.032
     292    0.144    0.086
     293    0.806    0.223
     294    0.054    0.042
     295    0.014    0.020
     296    0.034    0.036
     297    0.443    0.154
     298    0.302    0.067
     299    0.039    0.029
     300    0.939    0.146
     301    1.372    0.095
     302    0.567    0.131
     303    0.902    0.092
     304    1.483    0.181
      27    1.052    0.155
      28    0.310    0.089
      29    1.350    0.184
      30    1.660    0.212
      31    0.779    0.105
      32    1.823    0.140
      33    1.077    0.080
      34    0.675    0.100
      35    0.912    0.169
      36    0.861    0.109
      37    0.086    0.042
      38    0.882    0.161
      39    1.055    0.086
      40    0.403    0.104
      41    0.092    0.078
      42    0.058    0.029
      43    0.624    0.079
      44    0.292    0.108
      45    0.097    0.042
      46    0.440    0.070
      47    0.915    0.089
      48    0.028    0.032
      49    0.509    0.063
      50    1.186    0.082
      51    0.401    0.056
      52    0.000    0.000
      53    0.587    0.095
      54    1.129    0.081
      55    0.122    0.041
      56    0.000    0.000
      57    0.318    0.050
      58    1.063    0.084
      59    0.081    0.040
      60    0.395    0.061
      61    0.991    0.124
      62    0.498    0.094
      63    0.002    0.008
      64    0.348    0.098
      65    1.573    0.151
      66    1.172    0.135
      67    0.873    0.087
      68    1.725    0.271
      69    1.677    0.121
      70    1.008    0.151
      71    0.614    0.086
      72    0.132    0.073
      73    0.530    0.088
      74    0.156    0.063
      75    0.704    0.088
      76    0.001    0.005
      77    0.092    0.050
      78    0.430    0.078
      79    0.301    0.085
      80    0.016    0.019
      81    0.000    0.000
      82    0.649    0.080
      83    0.107    0.041
      84    0.001    0.005
      85    0.422    0.071
      86    0.894    0.073
      87    0.013    0.020
      88    0.000    0.000
      89    0.870    0.090
      90    0.066    0.039
      91    0.018    0.022
      92    0.524    0.092
      93    0.517    0.089
      94    0.484    0.087
      95    0.109    0.058
      96    0.651    0.072
      97    0.425    0.079
      98    0.205    0.084
      99    0.708    0.062
     100    0.681    0.072
     101    0.821    0.214
     102    0.291    0.102
     103    0.263    0.053
     104    1.393    0.130
     105    0.332    0.069
     106    0.972    0.121
     107    1.547    0.115
     108    0.437    0.097
     109    0.000    0.000
     110    0.349    0.062
     111    0.233    0.053
     112    0.124    0.047
     113    0.445    0.091
     114    0.133    0.044
     115    0.211    0.051
     116    0.439    0.100
     117    0.060    0.042
     118    0.225    0.054
     119    0.000    0.000
     120    0.040    0.036
     121    0.167    0.069
     122    0.057    0.044
     123    0.001    0.007
     124    0.005    0.011
     125    0.590    0.074
     126    0.018    0.021
     127    0.017    0.015
     128    0.058    0.051
     129    0.123    0.055
     130    0.111    0.052
     131    0.013    0.014
     132    0.601    0.087
     133    0.003    0.009
     134    0.164    0.059
     135    0.740    0.113
     136    0.263    0.073
     137    0.168    0.085
     138    0.208    0.106
     139    0.633    0.083
     140    0.827    0.092
     141    1.086    0.125
     142    0.836    0.110
     143    1.467    0.108
     144    0.662    0.089
     145    0.676    0.179
     146    1.469    0.128
     147    0.330    0.076
     148    0.239    0.068
     149    1.171    0.105
     150    0.719    0.100
     151    0.134    0.041
     152    0.026    0.024
     153    0.884    0.105
     154    1.302    0.093
     155    0.802    0.110
     156    0.000    0.000
     157    1.332    0.115
     158    0.862    0.055
     159    0.060    0.036
     160    0.224    0.059
     161    1.379    0.108
     162    0.962    0.084
     163    0.565    0.062
     164    0.046    0.024
     165    1.042    0.091
     166    1.164    0.106
     167    0.251    0.070
     168    0.220    0.051
     169    0.921    0.097
     170    0.494    0.089
     171    0.121    0.052
     172    0.661    0.137
     173    1.092    0.113
     174    0.608    0.144
     175    0.000    0.000
     176    0.616    0.131
     177    0.309    0.078
     178    0.360    0.102
     179    1.251    0.117
     180    0.440    0.082
     181    1.428    0.118
     182    1.368    0.119
     183    1.698    0.181
     184    1.320    0.123
     185    0.602    0.118
     186    0.159    0.062
     187    0.392    0.131
     188    0.887    0.124
     189    1.007    0.119
     190    0.772    0.112
     191    1.154    0.145
     192    0.692    0.107
     193    0.763    0.082
     194    1.187    0.096
     195    1.863    0.115
     196    0.162    0.058
     197    0.043    0.044
     198    0.663    0.104
     199    0.333    0.058
     200    0.274    0.060
     201    0.972    0.140
     202    0.942    0.084
     203    0.143    0.062
     204    0.149    0.038
     205    0.908    0.088
     206    0.472    0.099
     207    0.012    0.017
     208    0.143    0.049
     209    0.484    0.060
     210    0.808    0.087
     211    0.000    0.000
     212    0.230    0.044
     213    1.004    0.081
     214    0.566    0.082
     215    0.084    0.032
     216    0.335    0.082
     217    0.678    0.051
     218    0.252    0.054
     219    0.092    0.037
     220    0.139    0.040
     221    0.704    0.087
     222    0.010    0.015
     223    0.096    0.047
     224    0.246    0.086
     225    1.502    0.094
     226    0.524    0.111
     227    0.518    0.150
     228    1.184    0.145
     229    0.090    0.031
     230    1.750    0.158
     231    0.340    0.069
     232    1.475    0.102
     233    1.453    0.081
     234    0.870    0.195
     235    0.556    0.112
     236    0.939    0.099
     237    0.301    0.069
     238    0.193    0.054
     239    0.355    0.078
     240    0.257    0.068
     241    0.092    0.032
     242    0.080    0.025
     243    0.005    0.014
     244    0.107    0.049
     245    0.214    0.048
     246    0.182    0.049
     247    0.031    0.041
     248    0.024    0.026
     249    0.363    0.068
     250    0.068    0.028
     251    0.035    0.034
     252    0.014    0.019
     253    0.220    0.053
     254    0.000    0.000
     255    0.116    0.055
     256    0.878    0.136
     257    0.057    0.035
     258    0.014    0.017
     259    0.102    0.044
     260    0.416    0.074
     261    0.129    0.054
     262    0.485    0.069
     263    0.013    0.019
     264    0.823    0.108
     265    0.237    0.076
     266    0.626    0.114
     267    0.661    0.094
     268    1.744    0.089
     269    1.231    0.094
     270    0.358    0.083
     271    1.589    0.148
     272    1.104    0.154
     273    0.424    0.088
     274    0.275    0.079
     275    0.821    0.162
     276    0.113    0.052
     277    0.355    0.111
     278    0.201    0.087
     279    0.029    0.029
     280    0.004    0.010
     281    0.524    0.162
     282    0.204    0.087
     283    0.026    0.038
     284    0.209    0.086
     285    0.124    0.056
     286    0.008    0.015
     287    0.001    0.005
     288    0.363    0.057
     289    0.026    0.024
     290    0.082    0.058
     291    0.001    0.007
     292    0.019    0.019
     293    0.449    0.102
     294    0.029    0.024
     295    0.000    0.000
     296    0.082    0.045
     297    0.098    0.052
     298    0.003    0.010
     299    0.129    0.052
     300    0.997    0.091
     301    0.133    0.071
     302    0.623    0.065
     303    0.918    0.083
     304    0.863    0.136
      27    0.909    0.167
      28    0.384    0.079
      29    1.510    0.196
      30    0.964    0.126
      31    1.275    0.139
      32    0.913    0.114
      33    0.091    0.078
      34    0.326    0.128
      35    0.802    0.127
      36    0.361    0.062
      37    0.762    0.159
      38    1.776    0.137
      39    1.074    0.082
      40    1.016    0.128
      41    0.194    0.068
      42    0.305    0.150
      43    0.595    0.087
      44    0.252    0.093
      45    0.464    0.088
      46    0.480    0.075
      47    0.815    0.120
      48    0.011    0.020
      49    0.575    0.093
      50    1.092    0.088
      51    0.463    0.079
      52    0.006    0.012
      53    0.508    0.087
      54    1.008    0.114
      55    0.035    0.045
      56    0.004    0.010
      57    0.241    0.074
      58    0.827    0.118
      59    0.007    0.012
      60    0.556    0.076
      61    0.999    0.102
      62    0.322    0.102
      63    0.279    0.122
      64    0.595    0.074
      65    1.431    0.108
      66    0.815    0.150
      67    1.807    0.170
      68    1.322    0.202
      69    1.590    0.147
      70    1.481    0.248
      71    0.454    0.083
      72    0.267    0.081
      73    0.512    0.112
      74    0.342    0.090
      75    0.614    0.104
      76    0.052    0.038
      77    0.284    0.105
      78    0.504    0.096
      79    0.150    0.077
      80    0.100    0.062
      81    0.001    0.007
      82    0.496    0.080
      83    0.001    0.007
      84    0.065    0.041
      85    0.329    0.080
      86    0.750    0.087
      87    0.028    0.036
      88    0.006    0.016
      89    0.727    0.082
      90    0.050    0.035
      91    0.061    0.030
      92    0.577    0.084
      93    0.973    0.153
      94    1.025    0.094
      95    0.269    0.146
      96    0.248    0.085
      97    0.942    0.173
      98    0.705    0.218
      99    1.117    0.179
     100    0.668    0.094
     101    1.002    0.149
     102    0.218    0.070
     103    1.379    0.118
     104    0.606    0.111
     105    0.353    0.073
     106    0.650    0.087
     107    1.819    0.111
     108    0.463    0.089
     109    0.003    0.009
     110    0.464    0.080
     111    0.311    0.064
     112    0.132    0.042
     113    0.267    0.084
     114    0.294    0.053
     115    0.783    0.092
     116    0.217    0.066
     117    0.115    0.037
     118    0.083    0.041
     119    0.029    0.020
     120    0.182    0.072
     121    0.038    0.032
     122    0.001    0.005
     123    0.033    0.043
     124    0.033    0.033
     125    0.047    0.032
     126    0.001    0.005
     127    0.088    0.035
     128    0.025    0.023
     129    0.058    0.032
     130    0.207    0.062
     131    0.000    0.000
     132    0.120    0.038
     133    0.024    0.030
     134    0.648    0.139
     135    0.069    0.035
     136    0.005    0.011
     137    0.168    0.041
     138    0.132    0.066
     139    0.167    0.059
     140    0.334    0.065
     141    0.187    0.102
     142    1.013    0.195
     143    1.376    0.194
     144    0.293    0.085
     145    1.059    0.159
     146    1.162    0.186
     147    0.018    0.020
     148    0.212    0.065
     149    1.031    0.094
     150    0.360    0.092
     151    0.000    0.000
     152    0.000    0.000
     153    0.601    0.075
     154    1.205    0.173
     155    0.013    0.019
     156    0.004    0.012
     157    0.987    0.119
     158    0.365    0.130
     159    0.003    0.009
     160    0.001    0.005
     161    0.385    0.099
     162    0.762    0.115
     163    0.012    0.024
     164    0.003    0.011
     165    0.724    0.107
     166    0.209    0.078
     167    0.014    0.028
     168    0.018    0.018
     169    0.115    0.032
     170    0.012    0.016
     171    0.190    0.047
     172    0.402    0.065
     173    0.280    0.079
     174    0.222    0.122
     175    0.008    0.016
     176    0.487    0.080
     177    0.232    0.087
     178    0.416    0.116
     179    1.666    0.180
     180    0.549    0.115
     181    1.383    0.093
     182    1.351    0.082
     183    1.561    0.158
     184    1.104    0.132
     185    1.001    0.116
     186    0.390    0.058
     187    0.862    0.102
     188    0.780    0.149
     189    1.214    0.176
     190    1.593    0.169
     191    0.518    0.266
     192    0.472    0.103
     193    0.864    0.149
     194    0.472    0.098
     195    0.076    0.063
     196    0.271    0.114
     197    0.146    0.057
     198    0.147    0.052
     199    0.155    0.056
     200    0.404    0.094
     201    1.064    0.117
     202    0.017    0.042
     203    0.252    0.072
     204    0.042    0.031
     205    0.296    0.103
     206    0.005    0.012
     207    0.029    0.023
     208    0.145    0.057
     209    0.488    0.080
     210    0.022    0.027
     211    0.025    0.022
     212    0.148    0.037
     213    0.739    0.097
     214    0.323    0.065
     215    0.089    0.038
     216    1.365    0.088
     217    0.309    0.054
     218    0.080    0.031
     219    0.290    0.094
     220    0.533    0.078
     221    0.103    0.031
     222    0.092    0.048
     223    1.563    0.092
     224    0.609    0.061
     225    0.743    0.096
     226    0.625    0.170
     227    0.555    0.141
     228    0.179    0.096
     229    0.567    0.159
     230    2.137    0.176
     231    0.457    0.059
     232    1.346    0.207
     233    1.456    0.162
     234    1.045    0.374
     235    1.390    0.126
     236    1.325    0.179
     237    0.582    0.106
     238    0.160    0.052
     239    1.151    0.095
     240    0.935    0.069
     241    0.200    0.089
     242    0.447    0.060
     243    0.861    0.106
     244    0.291    0.106
     245    0.108    0.044
     246    1.271    0.089
     247    0.392    0.063
     248    0.139    0.054
     249    0.414    0.063
     250    0.512    0.052
     251    0.447    0.107
     252    0.100    0.054
     253    0.957    0.104
     254    0.734    0.087
     255    0.184    0.064
     256    0.732    0.094
     257    0.921    0.118
     258    0.039    0.029
     259    0.137    0.064
     260    0.487    0.064
     261    0.723    0.077
     262    0.484    0.108
     263    0.151    0.070
     264    0.802    0.093
     265    0.127    0.056
     266    0.670    0.128
     267    0.847    0.095
     268    0.649    0.184
     269    1.145    0.098
     270    1.072    0.104
     271    1.687    0.098
     272    0.877    0.104
     273    0.489    0.049
     274    0.538    0.063
     275    1.197    0.085
     276    0.963    0.128
     277    0.090    0.073
     278    0.007    0.013
     279    0.654    0.112
     280    0.297    0.048
     281    0.801    0.130
     282    0.382    0.085
     283    1.856    0.147
     284    0.162    0.044
     285    0.260    0.076
     286    0.375    0.077
     287    0.238    0.050
     288    0.578    0.074
     289    0.002    0.012
     290    0.914    0.115
     291    0.035    0.025
     292    0.136    0.075
     293    0.688    0.215
     294    0.131    0.071
     295    0.034    0.043
     296    0.055    0.044
     297    0.586    0.146
     298    0.252    0.065
     299    0.058    0.035
     300    1.028    0.183
     301    1.254    0.123
     302    0.626    0.117
     303    0.918    0.085
     304    1.153    0.163
      27    0.977    0.218
      28    0.350    0.122
      29    1.440    0.249
      30    1.563    0.196
      31    0.725    0.144
      32    1.840    0.113
      33    1.129    0.115
      34    0.645    0.122
      35    0.879    0.165
      36    0.807    0.096
      37    0.075    0.047
      38    0.834    0.154
      39    1.041    0.098
      40    0.345    0.058
      41    0.137    0.066
      42    0.073    0.037
      43    0.699    0.074
      44    0.208    0.090
      45    0.104    0.056
      46    0.453    0.064
      47    0.857    0.104
      48    0.021    0.018
      49    0.487    0.103
      50    1.238    0.088
      51    0.391    0.047
      52    0.000    0.000
      53    0.610    0.108
      54    1.101    0.112
      55    0.100    0.036
      56    0.000    0.000
      57    0.262    0.072
      58    0.984    0.083
      59    0.059    0.047
      60    0.406    0.062
      61    1.022    0.129
      62    0.523    0.095
      63    0.036    0.050
      64    0.303    0.081
      65    1.483    0.128
      66    1.232    0.125
      67    0.926    0.159
      68    1.645    0.150
      69    1.588    0.154
      70    1.006    0.119
      71    0.528    0.091
      72    0.135    0.085
      73    0.563    0.104
      74    0.204    0.083
      75    0.734    0.099
      76    0.005    0.011
      77    0.111    0.069
      78    0.325    0.102
      79    0.293    0.090
      80    0.015    0.019
      81    0.000    0.000
      82    0.647    0.071
      83    0.099    0.034
      84    0.000    0.000
      85    0.381    0.074
      86    0.898    0.075
      87    0.007    0.012
      88    0.000    0.000
      89    0.846    0.109
      90    0.084    0.036
      91    0.021    0.017
      92    0.534    0.078
      93    0.536    0.113
      94    0.479    0.077
      95    0.149    0.050
      96    0.608    0.086
      97    0.480    0.089
      98    0.179    0.051
      99    0.718    0.073
     100    0.668    0.065
     101    0.792    0.202
     102    0.326    0.120
     103    0.194    0.050
     104    1.410    0.122
     105    0.369    0.058
     106    0.774    0.106
     107    1.592    0.119
     108    0.370    0.110
     109    0.000    0.000
     110    0.345    0.070
     111    0.249    0.069
     112    0.111    0.041
     113    0.398    0.076
     114    0.194    0.055
     115    0.183    0.046
     116    0.390    0.107
     117    0.057    0.037
     118    0.243    0.063
     119    0.000    0.000
     120    0.059    0.046
     121    0.198    0.067
     122    0.069    0.052
     123    0.001    0.007
     124    0.008    0.015
     125    0.612    0.078
     126    0.027    0.027
     127    0.013    0.019
     128    0.041    0.027
     129    0.146    0.051
     130    0.125    0.050
     131    0.006    0.011
     132    0.582    0.060
     133    0.003    0.009
     134    0.156    0.069
     135    0.721    0.110
     136    0.235    0.058
     137    0.189    0.100
     138    0.226    0.076
     139    0.650    0.092
     140    0.841    0.117
     141    1.111    0.121
     142    0.828    0.099
     143    1.465    0.187
     144    0.661    0.063
     145    0.754    0.154
     146    1.490    0.178
     147    0.312    0.080
     148    0.259    0.097
     149    1.179    0.133
     150    0.642    0.087
     151    0.120    0.036
     152    0.036    0.024
     153    0.944    0.106
     154    1.225    0.100
     155    0.795    0.118
     156    0.000    0.000
     157    1.271    0.114
     158    0.817    0.092
     159    0.079    0.029
     160    0.291    0.084
     161    1.398    0.122
     162    0.992    0.076
     163    0.534    0.072
     164    0.061    0.025
     165    1.004    0.118
     166    1.227    0.096
     167    0.234    0.060
     168    0.188    0.054
     169    0.959    0.090
     170    0.405    0.091
     171    0.168    0.080
     172    0.868    0.162
     173    1.084    0.108
     174    0.487    0.106
     175    0.001    0.005
     176    0.547    0.117
     177    0.336    0.108
     178    0.307    0.108
     179    1.217    0.130
     180    0.457    0.073
     181    1.403    0.112
     182    1.342    0.099
     183    1.592    0.154
     184    1.271    0.145
     185    0.673    0.144
     186    0.232    0.054
     187    0.576    0.119
     188    0.904    0.100
     189    1.052    0.115
     190    0.930    0.143
     191    1.295    0.110
     192    0.748    0.101
     193    1.004    0.170
     194    1.258    0.091
     195    1.821    0.202
     196    0.198    0.086
     197    0.165    0.088
     198    0.663    0.098
     199    0.448    0.111
     200    0.330    0.071
     201    0.981    0.122
     202    0.870    0.106
     203    0.208    0.077
     204    0.175    0.070
     205    0.962    0.131
     206    0.477    0.109
     207    0.014    0.020
     208    0.125    0.046
     209    0.505    0.093
     210    0.743    0.087
     211    0.000    0.000
     212    0.237    0.050
     213    0.953    0.078
     214    0.545    0.069
     215    0.078    0.030
     216    0.345    0.079
     217    0.682    0.067
     218    0.215    0.056
     219    0.077    0.044
     220    0.147    0.050
     221    0.651    0.092
     222    0.010    0.015
     223    0.109    0.047
     224    0.175    0.077
     225    1.596    0.126
     226    0.469    0.111
     227    0.585    0.152
     228    1.161    0.156
     229    0.083    0.047
     230    1.746    0.101
     231    0.344    0.051
     232    1.508    0.118
     233    1.458    0.118
     234    0.915    0.205
     235    0.504    0.117
     236    0.688    0.213
     237    0.277    0.062
     238    0.199    0.045
     239    0.272    0.082
     240    0.222    0.054
     241    0.083    0.037
     242    0.088    0.035
     243    0.018    0.023
     244    0.124    0.055
     245    0.216    0.053
     246    0.188    0.052
     247    0.011    0.028
     248    0.029    0.027
     249    0.363    0.058
     250    0.064    0.020
     251    0.015    0.020
     252    0.020    0.034
     253    0.220    0.055
     254    0.001    0.005
     255    0.113    0.070
     256    0.872    0.091
     257    0.092    0.045
     258    0.017    0.026
     259    0.140    0.057
     260    0.413    0.067
     261    0.138    0.041
     262    0.452    0.093
     263    0.040    0.042
     264    0.793    0.108
     265    0.214    0.090
     266    0.693    0.101
     267    0.714    0.108
     268    1.793    0.078
     269    1.156    0.088
     270    0.381    0.067
     271    1.570    0.088
     272    1.009    0.116
     273    0.440    0.084
     274    0.303    0.083
     275    0.858    0.264
     276    0.089    0.042
     277    0.368    0.086
     278    0.167    0.064
     279    0.125    0.151
     280    0.002    0.007
     281    0.484    0.143
     282    0.134    0.072
     283    0.013    0.018
     284    0.203    0.085
     285    0.083    0.055
     286    0.006    0.017
     287    0.002    0.007
     288    0.369    0.089
     289    0.025    0.030
     290    0.009    0.015
     291    0.004    0.010
     292    0.030    0.018
     293    0.309    0.116
     294    0.020    0.025
     295    0.000    0.000
     296    0.090    0.040
     297    0.054    0.044
     298    0.004    0.011
     299    0.121    0.051
     300    0.931    0.106
     301    0.075    0.056
     302    0.828    0.157
     303    0.877    0.087
     304    0.752    0.153
      27    0.759    0.083
      28    0.391    0.088
      29    1.530    0.176
      30    0.967    0.129
      31    1.256    0.108
      32    0.926    0.091
      33    0.119    0.065
      34    0.272    0.078
      35    0.783    0.080
      36    0.356    0.067
      37    0.745    0.092
      38    1.810    0.080
      39    1.059    0.105
      40    1.013    0.091
      41    0.156    0.065
      42    0.252    0.109
      43    0.541    0.076
      44    0.235    0.059
      45    0.445    0.103
      46    0.486    0.069
      47    0.892    0.090
      48    0.051    0.041
      49    0.561    0.078
      50    1.097    0.082
      51    0.500    0.095
      52    0.003    0.009
      53    0.518    0.082
      54    0.967    0.087
      55    0.053    0.038
      56    0.007    0.022
      57    0.309    0.069
      58    0.845    0.107
      59    0.006    0.014
      60    0.581    0.077
      61    0.944    0.098
      62    0.258    0.082
      63    0.206    0.060
      64    0.639    0.065
      65    1.567    0.149
      66    0.629    0.125
      67    1.630    0.163
      68    1.387    0.180
      69    1.626    0.135
      70    1.540    0.181
      71    0.443    0.107
      72    0.248    0.081
      73    0.559    0.133
      74    0.329    0.074
      75    0.722    0.113
      76    0.062    0.035
      77    0.246    0.060
      78    0.563    0.084
      79    0.118    0.041
      80    0.137    0.039
      81    0.000    0.000
      82    0.511    0.085
      83    0.006    0.013
      84    0.044    0.033
      85    0.384    0.083
      86    0.714    0.096
      87    0.048    0.033
      88    0.003    0.009
      89    0.757    0.080
      90    0.045    0.039
      91    0.074    0.053
      92    0.568    0.072
      93    0.753    0.106
      94    1.029    0.117
      95    0.159    0.064
      96    0.337    0.097
      97    0.797    0.133
      98    0.718    0.212
      99    0.957    0.118
     100    0.674    0.084
     101    0.974    0.108
     102    0.156    0.079
     103    1.260    0.127
     104    0.693    0.103
     105    0.378    0.060
     106    0.653    0.070
     107    1.802    0.103
     108    0.462    0.089
     109    0.005    0.011
     110    0.453    0.078
     111    0.291    0.056
     112    0.110    0.040
     113    0.247    0.065
     114    0.293    0.047
     115    0.690    0.081
     116    0.215    0.075
     117    0.116    0.048
     118    0.080    0.037
     119    0.034    0.028
     120    0.177    0.120
     121    0.033    0.031
     122    0.002    0.007
     123    0.049    0.029
     124    0.024    0.030
     125    0.057    0.046
     126    0.001    0.005
     127    0.076    0.041
     128    0.028    0.029
     129    0.049    0.035
     130    0.293    0.067
     131    0.000    0.000
     132    0.113    0.043
     133    0.039    0.026
     134    0.648    0.149
     135    0.082    0.050
     136    0.018    0.019
     137    0.099    0.087
     138    0.126    0.060
     139    0.211    0.072
     140    0.324    0.094
     141    0.171    0.078
     142    1.242    0.156
     143    1.105    0.189
     144    0.313    0.075
     145    1.040    0.127
     146    0.951    0.184
     147    0.003    0.011
     148    0.236    0.097
     149    1.025    0.076
     150    0.237    0.102
     151    0.000    0.000
     152    0.000    0.000
     153    0.556    0.092
     154    1.146    0.111
     155    0.003    0.009
     156    0.000    0.000
     157    0.973    0.103
     158    0.308    0.110
     159    0.004    0.014
     160    0.002    0.008
     161    0.364    0.081
     162    0.722    0.134
     163    0.003    0.009
     164    0.004    0.012
     165    0.698    0.083
     166    0.177    0.049
     167    0.013    0.022
     168    0.020    0.020
     169    0.103    0.036
     170    0.014    0.023
     171    0.191    0.076
     172    0.420    0.094
     173    0.318    0.063
     174    0.306    0.120
     175    0.003    0.009
     176    0.648    0.120
     177    0.266    0.100
     178    0.367    0.099
     179    1.722    0.143
     180    0.518    0.112
     181    1.337    0.118
     182    1.374    0.083
     183    1.590    0.184
     184    1.114    0.118
     185    0.914    0.164
     186    0.369    0.090
     187    0.807    0.117
     188    0.748    0.115
     189    1.279    0.154
     190    1.730    0.130
     191    0.948    0.158
     192    0.266    0.126
     193    0.841    0.131
     194    0.454    0.103
     195    0.046    0.058
     196    0.316    0.096
     197    0.219    0.076
     198    0.124    0.050
     199    0.143    0.084
     200    0.410    0.065
     201    1.105    0.119
     202    0.003    0.013
     203    0.225    0.084
     204    0.051    0.040
     205    0.275    0.087
     206    0.003    0.010
     207    0.028    0.022
     208    0.118    0.047
     209    0.536    0.097
     210    0.028    0.032
     211    0.016    0.021
     212    0.152    0.039
     213    0.786    0.095
     214    0.308    0.071
     215    0.103    0.046
     216    1.342    0.074
     217    0.297    0.058
     218    0.074    0.019
     219    0.205    0.075
     220    0.523    0.082
     221    0.093    0.032
     222    0.075    0.030
     223    1.535    0.067
     224    0.599    0.078
     225    0.719    0.099
     226    0.587    0.110
     227    0.550    0.164
     228    0.127    0.092
     229    0.447    0.139
     230    2.088    0.191
     231    0.449    0.089
     232    1.415    0.184
     233    1.418    0.139
     234    0.986    0.313
     235    1.257    0.187
     236    1.234    0.113
     237    0.416    0.098
     238    0.188    0.045
     239    1.238    0.111
     240    0.870    0.110
     241    0.172    0.100
     242    0.411    0.063
     243    0.939    0.113
     244    0.348    0.098
     245    0.099    0.037
     246    1.258    0.121
     247    0.312    0.060
     248    0.126    0.054
     249    0.427    0.071
     250    0.550    0.065
     251    0.305    0.099
     252    0.102    0.046
     253    0.975    0.083
     254    0.709    0.062
     255    0.211    0.116
     256    0.758    0.092
     257    0.896    0.095
     258    0.044    0.024
     259    0.165    0.071
     260    0.473    0.072
     261    0.740    0.067
     262    0.524    0.089
     263    0.139    0.053
     264    0.863    0.138
     265    0.126    0.075
     266    0.688    0.129
     267    0.791    0.084
     268    0.582    0.075
     269    1.144    0.095
     270    1.119    0.148
     271    1.657    0.090
     272    0.701    0.086
     273    0.489    0.071
     274    0.522    0.066
     275    1.158    0.088
     276    1.081    0.111
     277    0.053    0.025
     278    0.019    0.026
     279    0.651    0.064
     280    0.280    0.063
     281    0.816    0.123
     282    0.366    0.060
     283    1.912    0.139
     284    0.184    0.068
     285    0.259    0.081
     286    0.391    0.071
     287    0.234    0.065
     288    0.624    0.111
     289    0.001    0.005
     290    0.985    0.107
     291    0.067    0.043
     292    0.163    0.056
     293    0.759    0.160
     294    0.106    0.050
     295    0.043    0.031
     296    0.013    0.020
     297    0.393    0.098
     298    0.211    0.062
     299    0.064    0.031
     300    1.169    0.143
     301    1.218    0.099
     302    0.526    0.128
     303    0.894    0.080
     304    1.060    0.123
      27    1.329    0.276
      28    0.483    0.104
      29    1.455    0.275
      30    1.297    0.127
      31    0.727    0.109
      32    1.829    0.095
      33    1.103    0.115
      34    0.681    0.080
      35    0.926    0.182
      36    0.773    0.080
      37    0.083    0.047
      38    0.801    0.094
      39    1.089    0.168
      40    0.345    0.061
      41    0.130    0.053
      42    0.152    0.097
      43    0.656    0.079
      44    0.152    0.054
      45    0.142    0.069
      46    0.512    0.061
      47    0.898    0.090
      48    0.017    0.018
      49    0.536    0.084
      50    1.214    0.079
      51    0.373    0.058
      52    0.000    0.000
      53    0.588    0.102
      54    1.085    0.087
      55    0.093    0.041
      56    0.000    0.000
      57    0.210    0.064
      58    0.931    0.093
      59    0.058    0.053
      60    0.405    0.072
      61    0.977    0.181
      62    0.555    0.107
      63    0.107    0.110
      64    0.251    0.056
      65    1.520    0.145
      66    1.146    0.103
      67    1.078    0.144
      68    1.632    0.147
      69    1.581    0.143
      70    1.066    0.108
      71    0.530    0.061
      72    0.153    0.074
      73    0.713    0.160
      74    0.170    0.074
      75    0.792    0.113
      76    0.020    0.028
      77    0.063    0.047
      78    0.232    0.038
      79    0.345    0.085
      80    0.020    0.024
      81    0.000    0.000
      82    0.713    0.079
      83    0.098    0.018
      84    0.001    0.005
      85    0.412    0.082
      86    0.895    0.107
      87    0.012    0.022
      88    0.000    0.000
      89    0.847    0.098
      90    0.096    0.045
      91    0.032    0.029
      92    0.618    0.099
      93    0.541    0.106
      94    0.493    0.081
      95    0.181    0.041
      96    0.640    0.072
      97    0.478    0.070
      98    0.272    0.143
      99    0.762    0.104
     100    0.699    0.078
     101    0.798    0.199
     102    0.363    0.065
     103    0.241    0.071
     104    1.391    0.114
     105    0.348    0.042
     106    0.865    0.119
     107    1.600    0.113
     108    0.368    0.102
     109    0.000    0.000
     110    0.330    0.077
     111    0.317    0.066
     112    0.096    0.052
     113    0.367    0.085
     114    0.261    0.051
     115    0.173    0.082
     116    0.385    0.084
     117    0.053    0.041
     118    0.262    0.063
     119    0.000    0.000
     120    0.037    0.034
     121    0.132    0.059
     122    0.098    0.056
     123    0.003    0.009
     124    0.011    0.014
     125    0.623    0.062
     126    0.016    0.021
     127    0.014    0.022
     128    0.058    0.045
     129    0.136    0.041
     130    0.130    0.051
     131    0.004    0.010
     132    0.564    0.074
     133    0.009    0.018
     134    0.156    0.061
     135    0.753    0.115
     136    0.283    0.085
     137    0.179    0.099
     138    0.196    0.079
     139    0.641    0.139
     140    0.799    0.085
     141    1.081    0.095
     142    0.803    0.083
     143    1.402    0.117
     144    0.614    0.082
     145    0.759    0.143
     146    1.474    0.127
     147    0.327    0.079
     148    0.251    0.057
     149    1.181    0.129
     150    0.677    0.105
     151    0.135    0.039
     152    0.087    0.066
     153    0.998    0.126
     154    1.293    0.108
     155    0.780    0.072
     156    0.002    0.007
     157    1.290    0.162
     158    0.772    0.080
     159    0.086    0.036
     160    0.331    0.084
     161    1.388    0.151
     162    0.968    0.088
     163    0.540    0.068
     164    0.070    0.027
     165    0.975    0.100
     166    1.196    0.085
     167    0.184    0.043
     168    0.198    0.056
     169    0.918    0.101
     170    0.264    0.090
     171    0.161    0.058
     172    0.899    0.114
     173    0.995    0.066
     174    0.446    0.123
     175    0.000    0.000
     176    0.470    0.091
     177    0.321    0.062
     178    0.334    0.100
     179    1.175    0.096
     180    0.437    0.091
     181    1.404    0.118
     182    1.391    0.103
     183    1.661    0.149
     184    1.193    0.155
     185    0.540    0.158
     186    0.185    0.047
     187    0.459    0.130
     188    0.970    0.158
     189    0.966    0.118
     190    0.825    0.133
     191    1.139    0.115
     192    0.716    0.089
     193    1.031    0.095
     194    1.148    0.077
     195    1.506    0.212
     196    0.180    0.061
     197    0.292    0.085
     198    0.761    0.084
     199    0.524    0.106
     200    0.262    0.088
     201    1.184    0.110
     202    0.754    0.091
     203    0.296    0.079
     204    0.132    0.056
     205    0.942    0.110
     206    0.407    0.130
     207    0.009    0.017
     208    0.143    0.041
     209    0.493    0.075
     210    0.803    0.074
     211    0.001    0.005
     212    0.251    0.059
     213    1.000    0.084
     214    0.536    0.057
     215    0.081    0.022
     216    0.344    0.062
     217    0.681    0.069
     218    0.215    0.074
     219    0.108    0.050
     220    0.142    0.050
     221    0.605    0.069
     222    0.011    0.018
     223    0.135    0.036
     224    0.195    0.062
     225    1.536    0.115
     226    0.479    0.083
     227    0.536    0.143
     228    1.029    0.169
     229    0.070    0.035
     230    1.664    0.124
     231    0.325    0.068
     232    1.463    0.118
     233    1.343    0.090
     234    0.787    0.229
     235    0.502    0.101
     236    1.103    0.242
     237    0.296    0.060
     238    0.242    0.057
     239    0.267    0.074
     240    0.360    0.124
     241    0.060    0.025
     242    0.085    0.026
     243    0.022    0.024
     244    0.112    0.041
     245    0.229    0.041
     246    0.177    0.046
     247    0.004    0.010
     248    0.031    0.031
     249    0.356    0.081
     250    0.072    0.037
     251    0.013    0.024
     252    0.008    0.016
     253    0.204    0.053
     254    0.002    0.007
     255    0.111    0.047
     256    0.875    0.098
     257    0.111    0.052
     258    0.009    0.017
     259    0.110    0.050
     260    0.402    0.071
     261    0.126    0.043
     262    0.520    0.080
     263    0.104    0.039
     264    0.744    0.138
     265    0.302    0.114
     266    0.653    0.105
     267    0.677    0.115
     268    1.774    0.085
     269    1.207    0.092
     270    0.374    0.081
     271    1.552    0.117
     272    1.005    0.124
     273    0.453    0.096
     274    0.326    0.058
     275    0.951    0.188
     276    0.075    0.042
     277    0.524    0.154
     278    0.241    0.067
     279    0.198    0.081
     280    0.003    0.009
     281    0.738    0.184
     282    0.163    0.061
     283    0.008    0.019
     284    0.218    0.088
     285    0.097    0.059
     286    0.003    0.009
     287    0.000    0.000
     288    0.365    0.085
     289    0.013    0.022
     290    0.005    0.011
     291    0.000    0.000
     292    0.033    0.024
     293    0.198    0.081
     294    0.021    0.024
     295    0.000    0.000
     296    0.135    0.058
     297    0.023    0.023
     298    0.003    0.009
     299    0.126    0.035
     300    0.878    0.136
     301    0.028    0.024
     302    0.806    0.158
     303    0.811    0.103
     304    0.835    0.170
      27    0.707    0.144
      28    0.415    0.145
      29    1.578    0.258
      30    0.936    0.118
      31    1.567    0.194
      32    0.898    0.095
      33    0.229    0.122
      34    0.296    0.084
      35    0.800    0.088
      36    0.406    0.093
      37    0.756    0.114
      38    1.807    0.124
      39    1.096    0.079
      40    1.034    0.087
      41    0.209    0.087
      42    0.275    0.085
      43    0.641    0.096
      44    0.264    0.064
      45    0.419    0.103
      46    0.476    0.043
      47    0.934    0.082
      48    0.041    0.027
      49    0.598    0.101
      50    1.051    0.100
      51    0.373    0.082
      52    0.000    0.000
      53    0.531    0.075
      54    0.865    0.095
      55    0.004    0.012
      56    0.000    0.000
      57    0.169    0.067
      58    0.668    0.141
      59    0.004    0.010
      60    0.544    0.060
      61    0.934    0.069
      62    0.214    0.089
      63    0.267    0.118
      64    0.626    0.057
      65    1.500    0.161
      66    0.692    0.122
      67    1.390    0.200
      68    1.674    0.197
      69    1.578    0.108
      70    1.701    0.173
      71    0.521    0.125
      72    0.222    0.074
      73    0.524    0.092
      74    0.349    0.087
      75    0.818    0.118
      76    0.079    0.051
      77    0.354    0.100
      78    0.513    0.082
      79    0.110    0.032
      80    0.136    0.048
      81    0.000    0.000
      82    0.523    0.086
      83    0.008    0.013
      84    0.046    0.029
      85    0.273    0.067
      86    0.794    0.096
      87    0.050    0.032
      88    0.002    0.007
      89    0.717    0.089
      90    0.054    0.036
      91    0.070    0.059
      92    0.578    0.087
      93    0.871    0.155
      94    1.046    0.096
      95    0.190    0.090
      96    0.273    0.066
      97    0.827    0.132
      98    0.711    0.234
      99    0.941    0.100
     100    0.672    0.090
     101    0.924    0.082
     102    0.194    0.075
     103    1.269    0.153
     104    0.541    0.122
     105    0.381    0.057
     106    0.700    0.080
     107    1.782    0.150
     108    0.509    0.116
     109    0.006    0.011
     110    0.456    0.075
     111    0.310    0.069
     112    0.153    0.054
     113    0.266    0.067
     114    0.298    0.059
     115    0.755    0.085
     116    0.185    0.087
     117    0.067    0.051
     118    0.095    0.031
     119    0.063    0.030
     120    0.274    0.093
     121    0.016    0.023
     122    0.001    0.005
     123    0.036    0.026
     124    0.020    0.018
     125    0.054    0.050
     126    0.003    0.009
     127    0.101    0.040
     128    0.032    0.037
     129    0.052    0.027
     130    0.269    0.052
     131    0.000    0.000
     132    0.123    0.039
     133    0.032    0.028
     134    0.550    0.107
     135    0.072    0.038
     136    0.016    0.020
     137    0.009    0.015
     138    0.090    0.030
     139    0.184    0.053
     140    0.310    0.068
     141    0.087    0.041
     142    1.154    0.110
     143    1.056    0.176
     144    0.315    0.059
     145    1.054    0.105
     146    0.971    0.176
     147    0.013    0.020
     148    0.127    0.059
     149    1.030    0.089
     150    0.373    0.060
     151    0.000    0.000
     152    0.003    0.009
     153    0.576    0.111
     154    1.115    0.122
     155    0.005    0.013
     156    0.003    0.010
     157    1.039    0.097
     158    0.316    0.081
     159    0.010    0.018
     160    0.002    0.008
     161    0.381    0.067
     162    0.634    0.110
     163    0.002    0.007
     164    0.002    0.007
     165    0.777    0.092
     166    0.205    0.072
     167    0.002    0.008
     168    0.034    0.019
     169    0.120    0.043
     170    0.007    0.013
     171    0.141    0.058
     172    0.447    0.075
     173    0.260    0.073
     174    0.198    0.068
     175    0.005    0.011
     176    0.557    0.096
     177    0.349    0.120
     178    0.296    0.072
     179    1.663    0.166
     180    0.482    0.103
     181    1.379    0.125
     182    1.371    0.080
     183    1.486    0.213
     184    1.113    0.121
     185    0.880    0.153
     186    0.414    0.089
     187    0.728    0.121
     188    0.824    0.135
     189    1.122    0.188
     190    1.536    0.195
     191    0.418    0.132
     192    0.507    0.130
     193    0.878    0.151
     194    0.369    0.086
     195    0.030    0.032
     196    0.241    0.120
     197    0.211    0.080
     198    0.152    0.060
     199    0.041    0.048
     200    0.422    0.073
     201    1.097    0.121
     202    0.011    0.015
     203    0.253    0.091
     204    0.075    0.050
     205    0.335    0.085
     206    0.004    0.014
     207    0.040    0.017
     208    0.157    0.052
     209    0.515    0.094
     210    0.022    0.035
     211    0.013    0.017
     212    0.145    0.033
     213    0.738    0.087
     214    0.332    0.078
     215    0.115    0.033
     216    1.330    0.096
     217    0.310    0.044
     218    0.075    0.017
     219    0.184    0.062
     220    0.562    0.085
     221    0.113    0.027
     222    0.072    0.035
     223    1.523    0.080
     224    0.606    0.063
     225    0.742    0.124
     226    0.590    0.082
     227    0.575    0.103
     228    0.141    0.068
     229    0.398    0.103
     230    2.066    0.137
     231    0.480    0.079
     232    1.296    0.150
     233    1.423    0.123
     234    0.610    0.099
     235    1.060    0.161
     236    1.197    0.159
     237    0.380    0.074
     238    0.169    0.057
     239    1.380    0.121
     240    0.788    0.070
     241    0.154    0.067
     242    0.452    0.084
     243    0.987    0.105
     244    0.448    0.133
     245    0.122    0.044
     246    1.185    0.096
     247    0.337    0.095
     248    0.164    0.051
     249    0.445    0.099
     250    0.519    0.079
     251    0.297    0.111
     252    0.088    0.047
     253    1.015    0.095
     254    0.713    0.082
     255    0.281    0.110
     256    0.805    0.098
     257    0.933    0.106
     258    0.045    0.028
     259    0.177    0.086
     260    0.479    0.083
     261    0.751    0.093
     262    0.423    0.114
     263    0.130    0.056
     264    0.926    0.178
     265    0.189    0.068
     266    0.660    0.150
     267    0.741    0.126
     268    0.693    0.143
     269    1.182    0.100
     270    1.099    0.132
     271    1.678    0.130
     272    0.843    0.190
     273    0.492    0.056
     274    0.516    0.092
     275    1.219    0.105
     276    1.119    0.105
     277    0.100    0.072
     278    0.026    0.034
     279    0.757    0.100
     280    0.335    0.078
     281    0.662    0.119
     282    0.377    0.069
     283    1.995    0.117
     284    0.166    0.048
     285    0.223    0.069
     286    0.375    0.052
     287    0.213    0.049
     288    0.655    0.093
     289    0.006    0.019
     290    0.996    0.105
     291    0.044    0.038
     292    0.214    0.090
     293    0.775    0.153
     294    0.099    0.055
     295    0.037    0.030
     296    0.000    0.000
     297    0.368    0.110
     298    0.240    0.063
     299    0.018    0.018
     300    0.790    0.166
     301    1.298    0.111
     302    0.639    0.159
     303    0.935    0.074
     304    0.904    0.200
      27    1.085    0.392
      28    0.433    0.082
      29    1.299    0.311
      30    1.327    0.293
      31    0.625    0.138
      32    1.798    0.098
      33    1.080    0.089
      34    0.670    0.100
      35    0.908    0.184
      36    0.715    0.123
      37    0.083    0.047
      38    0.751    0.136
      39    1.291    0.071
      40    0.321    0.062
      41    0.198    0.078
      42    0.379    0.075
      43    0.665    0.066
      44    0.222    0.072
      45    0.186    0.071
      46    0.532    0.065
      47    0.912    0.095
      48    0.017    0.023
      49    0.541    0.087
      50    1.196    0.089
      51    0.352    0.057
      52    0.000    0.000
      53    0.509    0.079
      54    1.104    0.076
      55    0.096    0.036
      56    0.000    0.000
      57    0.248    0.056
      58    0.983    0.083
      59    0.105    0.055
      60    0.468    0.064
      61    0.937    0.111
      62    0.507    0.115
      63    0.097    0.062
      64    0.337    0.095
      65    1.613    0.172
      66    1.168    0.104
      67    1.081    0.211
      68    1.782    0.243
      69    1.563    0.122
      70    0.892    0.139
      71    0.516    0.074
      72    0.115    0.069
      73    0.570    0.111
      74    0.192    0.072
      75    0.673    0.114
      76    0.007    0.014
      77    0.027    0.030
      78    0.362    0.079
      79    0.390    0.097
      80    0.022    0.021
      81    0.000    0.000
      82    0.661    0.073
      83    0.110    0.032
      84    0.000    0.000
      85    0.367    0.080
      86    0.873    0.079
      87    0.020    0.020
      88    0.000    0.000
      89    0.795    0.092
      90    0.172    0.069
      91    0.031    0.022
      92    0.716    0.076
      93    0.593    0.081
      94    0.524    0.108
      95    0.170    0.044
      96    0.609    0.070
      97    0.431    0.064
      98    0.547    0.118
      99    0.641    0.142
     100    0.702    0.070
     101    0.905    0.133
     102    0.358    0.085
     103    0.281    0.054
     104    1.342    0.110
     105    0.333    0.048
     106    0.883    0.168
     107    1.473    0.139
     108    0.588    0.126
     109    0.001    0.005
     110    0.226    0.053
     111    0.410    0.062
     112    0.093    0.051
     113    0.388    0.071
     114    0.276    0.036
     115    0.148    0.044
     116    0.469    0.118
     117    0.047    0.029
     118    0.321    0.045
     119    0.000    0.000
     120    0.034    0.029
     121    0.116    0.052
     122    0.072    0.038
     123    0.006    0.013
     124    0.003    0.009
     125    0.564    0.081
     126    0.017    0.020
     127    0.014    0.015
     128    0.049    0.038
     129    0.121    0.032
     130    0.096    0.049
     131    0.008    0.012
     132    0.621    0.065
     133    0.005    0.016
     134    0.137    0.064
     135    0.767    0.113
     136    0.289    0.072
     137    0.111    0.036
     138    0.127    0.058
     139    0.614    0.117
     140    0.797    0.090
     141    1.014    0.153
     142    0.770    0.106
     143    1.404    0.138
     144    0.616    0.084
     145    0.727    0.108
     146    1.521    0.145
     147    0.347    0.080
     148    0.276    0.043
     149    1.175    0.132
     150    0.649    0.072
     151    0.141    0.041
     152    0.028    0.028
     153    1.003    0.123
     154    1.252    0.125
     155    0.812    0.104
     156    0.001    0.005
     157    1.217    0.119
     158    0.766    0.077
     159    0.079    0.040
     160    0.281    0.086
     161    1.353    0.129
     162    0.929    0.069
     163    0.607    0.081
     164    0.061    0.037
     165    0.903    0.087
     166    1.202    0.111
     167    0.170    0.051
     168    0.156    0.063
     169    0.916    0.087
     170    0.215    0.072
     171    0.133    0.055
     172    0.828    0.137
     173    0.945    0.114
     174    0.425    0.082
     175    0.000    0.000
     176    0.513    0.094
     177    0.438    0.073
     178    0.364    0.085
     179    1.247    0.110
     180    0.399    0.114
     181    1.426    0.106
     182    1.419    0.144
     183    1.702    0.179
     184    1.304    0.129
     185    0.522    0.182
     186    0.097    0.071
     187    0.611    0.077
     188    1.063    0.145
     189    0.968    0.082
     190    0.636    0.111
     191    1.071    0.147
     192    0.676    0.090
     193    1.107    0.132
     194    1.115    0.105
     195    1.285    0.149
     196    0.179    0.064
     197    0.369    0.128
     198    0.744    0.073
     199    0.427    0.096
     200    0.212    0.088
     201    1.173    0.192
     202    0.782    0.101
     203    0.250    0.098
     204    0.162    0.075
     205    0.899    0.103
     206    0.354    0.074
     207    0.003    0.009
     208    0.137    0.039
     209    0.542    0.086
     210    0.805    0.113
     211    0.000    0.000
     212    0.258    0.059
     213    1.030    0.117
     214    0.560    0.078
     215    0.088    0.034
     216    0.380    0.073
     217    0.677    0.057
     218    0.220    0.062
     219    0.076    0.029
     220    0.150    0.044
     221    0.750    0.155
     222    0.020    0.016
     223    0.133    0.038
     224    0.275    0.077
     225    1.452    0.081
     226    0.539    0.093
     227    0.465    0.097
     228    1.106    0.172
     229    0.074    0.045
     230    1.858    0.225
     231    0.278    0.079
     232    1.359    0.137
     233    1.335    0.087
     234    0.555    0.135
     235    0.536    0.128
     236    0.886    0.115
     237    0.284    0.056
     238    0.243    0.044
     239    0.218    0.066
     240    0.403    0.105
     241    0.056    0.026
     242    0.103    0.045
     243    0.015    0.020
     244    0.112    0.055
     245    0.237    0.065
     246    0.206    0.055
     247    0.005    0.011
     248    0.021    0.032
     249    0.360    0.080
     250    0.080    0.032
     251    0.022    0.025
     252    0.016    0.020
     253    0.226    0.055
     254    0.004    0.011
     255    0.150    0.056
     256    0.817    0.106
     257    0.127    0.044
     258    0.010    0.015
     259    0.097    0.061
     260    0.406    0.073
     261    0.139    0.030
     262    0.481    0.106
     263    0.120    0.052
     264    0.734    0.146
     265    0.270    0.124
     266    0.725    0.124
     267    0.718    0.107
     268    1.830    0.082
     269    1.220    0.107
     270    0.369    0.067
     271    1.579    0.122
     272    0.960    0.188
     273    0.416    0.086
     274    0.370    0.110
     275    0.683    0.135
     276    0.081    0.033
     277    0.385    0.134
     278    0.125    0.074
     279    0.084    0.057
     280    0.001    0.005
     281    0.527    0.208
     282    0.112    0.060
     283    0.004    0.011
     284    0.163    0.062
     285    0.067    0.041
     286    0.006    0.015
     287    0.000    0.000
     288    0.368    0.073
     289    0.033    0.027
     290    0.009    0.017
     291    0.001    0.005
     292    0.034    0.026
     293    0.238    0.057
     294    0.021    0.026
     295    0.000    0.000
     296    0.133    0.046
     297    0.054    0.040
     298    0.013    0.023
     299    0.109    0.044
     300    0.945    0.095
     301    0.047    0.037
     302    0.751    0.159
     303    0.845    0.101
     304    1.016    0.191
      27    0.796    0.121
      28    0.385    0.106
      29    1.454    0.144
      30    0.940    0.115
      31    1.396    0.090
      32    0.943    0.091
      33    0.235    0.099
      34    0.372    0.117
      35    0.738    0.076
      36    0.340    0.080
      37    0.645    0.092
      38    1.819    0.110
      39    1.056    0.092
      40    1.007    0.104
      41    0.244    0.076
      42    0.343    0.082
      43    0.599    0.057
      44    0.286    0.076
      45    0.450    0.106
      46    0.498    0.061
      47    0.969    0.102
      48    0.051    0.040
      49    0.550    0.106
      50    1.050    0.075
      51    0.385    0.081
      52    0.000    0.000
      53    0.494    0.110
      54    0.794    0.106
      55    0.000    0.000
      56    0.000    0.000
      57    0.161    0.032
      58    0.577    0.063
      59    0.007    0.014
      60    0.569    0.077
      61    0.917    0.096
      62    0.207    0.069
      63    0.339    0.097
      64    0.596    0.053
      65    1.500    0.132
      66    0.823    0.165
      67    1.444    0.188
      68    1.780    0.130
      69    1.514    0.133
      70    1.662    0.193
      71    0.514    0.092
      72    0.223    0.073
      73    0.486    0.093
      74    0.376    0.066
      75    0.797    0.093
      76    0.055    0.028
      77    0.387    0.084
      78    0.549    0.077
      79    0.145    0.055
      80    0.128    0.076
      81    0.000    0.000
      82    0.521    0.078
      83    0.000    0.000
      84    0.055    0.028
      85    0.323    0.050
      86    0.789    0.094
      87    0.030    0.033
      88    0.000    0.000
      89    0.749    0.104
      90    0.056    0.038
      91    0.047    0.030
      92    0.611    0.097
      93    0.912    0.139
      94    1.066    0.117
      95    0.197    0.093
      96    0.295    0.070
      97    0.911    0.152
      98    0.596    0.110
      99    0.991    0.140
     100    0.597    0.102
     101    1.033    0.170
     102    0.219    0.079
     103    1.353    0.113
     104    0.630    0.154
     105    0.369    0.063
     106    0.701    0.053
     107    1.716    0.108
     108    0.579    0.127
     109    0.010    0.014
     110    0.426    0.073
     111    0.214    0.064
     112    0.131    0.047
     113    0.321    0.083
     114    0.308    0.064
     115    0.667    0.088
     116    0.163    0.074
     117    0.058    0.038
     118    0.128    0.043
     119    0.050    0.025
     120    0.219    0.065
     121    0.006    0.011
     122    0.000    0.000
     123    0.019    0.027
     124    0.033    0.033
     125    0.033    0.034
     126    0.004    0.010
     127    0.095    0.049
     128    0.018    0.024
     129    0.060    0.036
     130    0.259    0.050
     131    0.000    0.000
     132    0.132    0.045
     133    0.020    0.018
     134    0.518    0.090
     135    0.085    0.040
     136    0.004    0.010
     137    0.002    0.007
     138    0.094    0.033
     139    0.218    0.065
     140    0.286    0.066
     141    0.124    0.053
     142    1.129    0.150
     143    1.176    0.184
     144    0.310    0.075
     145    1.009    0.096
     146    0.973    0.143
     147    0.008    0.015
     148    0.072    0.049
     149    1.029    0.094
     150    0.294    0.090
     151    0.001    0.005
     152    0.002    0.007
     153    0.486    0.079
     154    1.095    0.155
     155    0.013    0.020
     156    0.003    0.010
     157    1.109    0.132
     158    0.274    0.087
     159    0.005    0.013
     160    0.000    0.000
     161    0.392    0.076
     162    0.730    0.103
     163    0.010    0.013
     164    0.000    0.000
     165    0.708    0.094
     166    0.255    0.084
     167    0.003    0.011
     168    0.019    0.019
     169    0.130    0.049
     170    0.007    0.015
     171    0.136    0.058
     172    0.498    0.079
     173    0.242    0.047
     174    0.230    0.088
     175    0.001    0.005
     176    0.368    0.153
     177    0.314    0.101
     178    0.352    0.107
     179    1.779    0.119
     180    0.560    0.122
     181    1.393    0.120
     182    1.365    0.083
     183    1.744    0.138
     184    1.124    0.126
     185    0.914    0.172
     186    0.395    0.080
     187    0.714    0.086
     188    0.770    0.122
     189    1.047    0.191
     190    1.677    0.267
     191    0.355    0.230
     192    0.641    0.288
     193    0.846    0.174
     194    0.463    0.107
     195    0.017    0.026
     196    0.219    0.097
     197    0.225    0.091
     198    0.178    0.067
     199    0.066    0.033
     200    0.382    0.078
     201    1.115    0.129
     202    0.038    0.050
     203    0.212    0.092
     204    0.078    0.049
     205    0.340    0.089
     206    0.001    0.005
     207    0.035    0.034
     208    0.158    0.053
     209    0.509    0.075
     210    0.019    0.024
     211    0.012    0.017
     212    0.150    0.036
     213    0.764    0.101
     214    0.342    0.085
     215    0.081    0.040
     216    1.328    0.114
     217    0.322    0.063
     218    0.073    0.018
     219    0.218    0.092
     220    0.557    0.070
     221    0.111    0.040
     222    0.058    0.035
     223    1.514    0.079
     224    0.593    0.077
     225    0.767    0.137
     226    0.618    0.097
     227    0.678    0.113
     228    0.170    0.075
     229    0.419    0.136
     230    2.111    0.210
     231    0.490    0.099
     232    1.160    0.175
     233    1.331    0.132
     234    0.637    0.121
     235    1.190    0.123
     236    1.263    0.100
     237    0.301    0.059
     238    0.169    0.049
     239    1.487    0.117
     240    0.790    0.092
     241    0.090    0.042
     242    0.473    0.053
     243    0.943    0.068
     244    0.414    0.127
     245    0.126    0.040
     246    1.223    0.109
     247    0.337    0.079
     248    0.158    0.058
     249    0.529    0.069
     250    0.507    0.077
     251    0.309    0.092
     252    0.108    0.043
     253    0.987    0.103
     254    0.696    0.076
     255    0.274    0.103
     256    0.780    0.111
     257    0.986    0.086
     258    0.040    0.027
     259    0.164    0.058
     260    0.492    0.078
     261    0.729    0.092
     262    0.455    0.072
     263    0.112    0.040
     264    0.849    0.114
     265    0.141    0.066
     266    0.508    0.155
     267    0.783    0.111
     268    0.727    0.139
     269    1.140    0.105
     270    0.972    0.161
     271    1.632    0.139
     272    0.809    0.123
     273    0.509    0.047
     274    0.522    0.080
     275    1.215    0.081
     276    1.058    0.105
     277    0.062    0.031
     278    0.014    0.022
     279    0.799    0.079
     280    0.302    0.074
     281    0.816    0.115
     282    0.394    0.066
     283    1.899    0.115
     284    0.135    0.043
     285    0.234    0.083
     286    0.447    0.087
     287    0.208    0.047
     288    0.599    0.075
     289    0.000    0.000
     290    0.990    0.088
     291    0.047    0.028
     292    0.206    0.075
     293    0.771    0.123
     294    0.085    0.064
     295    0.048    0.028
     296    0.001    0.005
     297    0.428    0.110
     298    0.277    0.071
     299    0.020    0.020
     300    0.688    0.085
     301    1.335    0.114
     302    0.633    0.127
     303    0.956    0.070
     304    0.888    0.174
      27    1.034    0.185
      28    0.349    0.115
      29    1.205    0.279
      30    1.657    0.141
      31    0.492    0.096
      32    1.798    0.100
      33    1.094    0.079
      34    0.633    0.096
      35    0.826    0.095
      36    0.576    0.139
      37    0.085    0.027
      38    0.739    0.146
      39    1.258    0.095
      40    0.286    0.067
      41    0.218    0.069
      42    0.419    0.067
      43    0.697    0.073
      44    0.265    0.083
      45    0.155    0.063
      46    0.546    0.060
      47    0.934    0.083
      48    0.024    0.022
      49    0.574    0.092
      50    1.206    0.099
      51    0.387    0.085
      52    0.000    0.000
      53    0.552    0.121
      54    1.103    0.072
      55    0.098    0.033
      56    0.000    0.000
      57    0.238    0.061
      58    0.993    0.113
      59    0.061    0.052
      60    0.424    0.063
      61    0.940    0.132
      62    0.543    0.122
      63    0.027    0.031
      64    0.328    0.096
      65    1.411    0.096
      66    1.109    0.117
      67    0.899    0.100
      68    1.604    0.138
      69    1.631    0.126
      70    0.961    0.127
      71    0.535    0.079
      72    0.149    0.080
      73    0.643    0.108
      74    0.143    0.063
      75    0.731    0.090
      76    0.013    0.023
      77    0.080    0.052
      78    0.368    0.056
      79    0.331    0.098
      80    0.020    0.021
      81    0.001    0.007
      82    0.617    0.074
      83    0.100    0.026
      84    0.001    0.005
      85    0.368    0.078
      86    0.883    0.092
      87    0.021    0.030
      88    0.001    0.005
      89    0.780    0.077
      90    0.160    0.053
      91    0.029    0.024
      92    0.770    0.075
      93    0.565    0.104
      94    0.545    0.105
      95    0.146    0.041
      96    0.650    0.103
      97    0.382    0.081
      98    0.565    0.118
      99    0.514    0.123
     100    0.623    0.093
     101    0.893    0.063
     102    0.331    0.084
     103    0.320    0.061
     104    1.365    0.115
     105    0.291    0.059
     106    0.552    0.076
     107    1.478    0.110
     108    0.610    0.094
     109    0.000    0.000
     110    0.169    0.050
     111    0.407    0.061
     112    0.093    0.045
     113    0.366    0.076
     114    0.207    0.068
     115    0.171    0.050
     116    0.422    0.103
     117    0.051    0.036
     118    0.309    0.049
     119    0.000    0.000
     120    0.032    0.032
     121    0.100    0.050
     122    0.066    0.055
     123    0.004    0.011
     124    0.010    0.015
     125    0.565    0.094
     126    0.015    0.019
     127    0.008    0.015
     128    0.012    0.022
     129    0.106    0.055
     130    0.114    0.047
     131    0.007    0.012
     132    0.584    0.065
     133    0.003    0.009
     134    0.115    0.051
     135    0.766    0.090
     136    0.280    0.062
     137    0.132    0.064
     138    0.132    0.046
     139    0.548    0.089
     140    0.798    0.093
     141    1.102    0.115
     142    0.735    0.093
     143    1.400    0.126
     144    0.640    0.081
     145    0.814    0.151
     146    1.560    0.124
     147    0.259    0.074
     148    0.245    0.081
     149    1.198    0.138
     150    0.656    0.102
     151    0.164    0.052
     152    0.023    0.028
     153    0.911    0.132
     154    1.295    0.102
     155    0.815    0.091
     156    0.001    0.005
     157    1.306    0.135
     158    0.797    0.091
     159    0.072    0.029
     160    0.231    0.095
     161    1.409    0.126
     162    0.961    0.079
     163    0.561    0.058
     164    0.051    0.025
     165    0.953    0.089
     166    1.267    0.087
     167    0.227    0.082
     168    0.113    0.051
     169    0.892    0.082
     170    0.294    0.088
     171    0.170    0.080
     172    0.699    0.090
     173    1.004    0.097
     174    0.438    0.085
     175    0.000    0.000
     176    0.532    0.095
     177    0.416    0.074
     178    0.432    0.063
     179    1.259    0.131
     180    0.358    0.069
     181    1.435    0.121
     182    1.508    0.106
     183    1.209    0.169
     184    1.227    0.129
     185    0.386    0.088
     186    0.087    0.035
     187    0.626    0.093
     188    0.914    0.140
     189    0.960    0.093
     190    0.732    0.110
     191    1.068    0.129
     192    0.767    0.095
     193    1.106    0.123
     194    1.163    0.104
     195    1.319    0.159
     196    0.223    0.070
     197    0.390    0.064
     198    0.708    0.094
     199    0.375    0.103
     200    0.274    0.068
     201    1.155    0.138
     202    0.783    0.062
     203    0.304    0.058
     204    0.135    0.056
     205    0.862    0.120
     206    0.355    0.061
     207    0.003    0.010
     208    0.129    0.047
     209    0.516    0.107
     210    0.814    0.100
     211    0.001    0.005
     212    0.260    0.045
     213    0.998    0.089
     214    0.531    0.087
     215    0.083    0.028
     216    0.374    0.056
     217    0.648    0.054
     218    0.189    0.055
     219    0.097    0.038
     220    0.130    0.041
     221    0.843    0.115
     222    0.014    0.019
     223    0.124    0.043
     224    0.286    0.062
     225    1.436    0.134
     226    0.532    0.131
     227    0.527    0.147
     228    1.200    0.157
     229    0.143    0.064
     230    2.023    0.137
     231    0.203    0.081
     232    1.285    0.114
     233    1.371    0.092
     234    0.597    0.177
     235    0.602    0.135
     236    0.986    0.154
     237    0.319    0.067
     238    0.236    0.057
     239    0.206    0.068
     240    0.425    0.103
     241    0.066    0.034
     242    0.102    0.032
     243    0.021    0.023
     244    0.170    0.082
     245    0.235    0.058
     246    0.199    0.046
     247    0.006    0.014
     248    0.021    0.025
     249    0.343    0.073
     250    0.062    0.027
     251    0.009    0.015
     252    0.020    0.034
     253    0.223    0.064
     254    0.003    0.009
     255    0.132    0.078
     256    0.876    0.117
     257    0.120    0.044
     258    0.011    0.022
     259    0.098    0.043
     260    0.459    0.055
     261    0.140    0.047
     262    0.448    0.073
     263    0.101    0.051
     264    0.776    0.129
     265    0.178    0.088
     266    0.702    0.117
     267    0.731    0.108
     268    1.825    0.083
     269    1.213    0.110
     270    0.382    0.059
     271    1.598    0.100
     272    1.200    0.144
     273    0.424    0.102
     274    0.320    0.088
     275    0.936    0.158
     276    0.068    0.050
     277    0.355    0.086
     278    0.121    0.065
     279    0.117    0.059
     280    0.001    0.005
     281    0.432    0.104
     282    0.123    0.063
     283    0.003    0.010
     284    0.176    0.051
     285    0.064    0.039
     286    0.004    0.010
     287    0.002    0.008
     288    0.385    0.066
     289    0.029    0.029
     290    0.014    0.018
     291    0.001    0.007
     292    0.027    0.026
     293    0.260    0.092
     294    0.022    0.032
     295    0.000    0.000
     296    0.167    0.054
     297    0.027    0.027
     298    0.010    0.016
     299    0.102    0.047
     300    0.962    0.099
     301    0.077    0.041
     302    0.870    0.129
     303    0.840    0.085
     304    1.075    0.199
      27    0.775    0.154
      28    0.379    0.133
      29    1.610    0.238
      30    0.819    0.138
      31    1.456    0.122
      32    0.992    0.129
      33    0.269    0.117
      34    0.370    0.117
      35    0.745    0.092
      36    0.337    0.066
      37    0.589    0.079
      38    1.822    0.133
      39    1.052    0.084
      40    0.978    0.094
      41    0.284    0.072
      42    0.372    0.085
      43    0.589    0.066
      44    0.231    0.061
      45    0.442    0.107
      46    0.495    0.062
      47    0.877    0.141
      48    0.012    0.016
      49    0.563    0.098
      50    1.114    0.091
      51    0.427    0.093
      52    0.000    0.000
      53    0.505    0.072
      54    0.874    0.094
      55    0.018    0.030
      56    0.000    0.000
      57    0.191    0.047
      58    0.706    0.099
      59    0.004    0.021
      60    0.628    0.081
      61    0.925    0.080
      62    0.261    0.160
      63    0.222    0.084
      64    0.622    0.049
      65    1.555    0.130
      66    0.690    0.150
      67    1.594    0.295
      68    1.569    0.217
      69    1.428    0.156
      70    1.705    0.241
      71    0.422    0.097
      72    0.251    0.075
      73    0.527    0.078
      74    0.316    0.098
      75    0.777    0.112
      76    0.054    0.041
      77    0.257    0.081
      78    0.529    0.088
      79    0.132    0.042
      80    0.086    0.060
      81    0.000    0.000
      82    0.481    0.078
      83    0.000    0.000
      84    0.042    0.020
      85    0.350    0.086
      86    0.777    0.102
      87    0.028    0.030
      88    0.000    0.000
      89    0.669    0.115
      90    0.047    0.042
      91    0.050    0.046
      92    0.578    0.136
      93    0.928    0.108
      94    1.013    0.108
      95    0.208    0.086
      96    0.301    0.083
      97    0.861    0.123
      98    0.660    0.071
      99    0.932    0.144
     100    0.691    0.117
     101    1.040    0.181
     102    0.190    0.081
     103    1.342    0.167
     104    0.733    0.129
     105    0.356    0.054
     106    0.701    0.082
     107    1.742    0.124
     108    0.589    0.167
     109    0.021    0.022
     110    0.388    0.084
     111    0.210    0.051
     112    0.163    0.069
     113    0.293    0.063
     114    0.331    0.053
     115    0.667    0.109
     116    0.199    0.068
     117    0.086    0.044
     118    0.113    0.031
     119    0.054    0.034
     120    0.240    0.096
     121    0.036    0.034
     122    0.000    0.000
     123    0.015    0.025
     124    0.036    0.047
     125    0.031    0.034
     126    0.001    0.005
     127    0.079    0.045
     128    0.025    0.034
     129    0.061    0.042
     130    0.252    0.046
     131    0.000    0.000
     132    0.118    0.037
     133    0.009    0.017
     134    0.464    0.089
     135    0.098    0.033
     136    0.012    0.015
     137    0.005    0.013
     138    0.077    0.027
     139    0.173    0.074
     140    0.231    0.075
     141    0.111    0.088
     142    1.029    0.191
     143    1.259    0.165
     144    0.331    0.070
     145    0.990    0.114
     146    0.957    0.131
     147    0.016    0.020
     148    0.072    0.055
     149    1.045    0.093
     150    0.352    0.079
     151    0.000    0.000
     152    0.000    0.000
     153    0.489    0.057
     154    1.170    0.098
     155    0.022    0.030
     156    0.001    0.005
     157    1.194    0.106
     158    0.290    0.096
     159    0.008    0.017
     160    0.000    0.000
     161    0.396    0.084
     162    0.727    0.167
     163    0.016    0.020
     164    0.003    0.009
     165    0.729    0.135
     166    0.239    0.081
     167    0.010    0.015
     168    0.024    0.021
     169    0.108    0.051
     170    0.012    0.017
     171    0.180    0.048
     172    0.414    0.078
     173    0.176    0.060
     174    0.225    0.091
     175    0.002    0.009
     176    0.283    0.074
     177    0.223    0.080
     178    0.381    0.091
     179    1.764    0.131
     180    0.546    0.093
     181    1.503    0.118
     182    1.348    0.112
     183    1.674    0.149
     184    0.906    0.193
     185    1.100    0.150
     186    0.344    0.084
     187    0.776    0.107
     188    0.696    0.145
     189    1.048    0.244
     190    1.803    0.184
     191    0.482    0.145
     192    0.385    0.191
     193    0.992    0.164
     194    0.418    0.095
     195    0.021    0.028
     196    0.152    0.049
     197    0.194    0.076
     198    0.175    0.060
     199    0.094    0.092
     200    0.416    0.093
     201    1.125    0.139
     202    0.030    0.036
     203    0.257    0.078
     204    0.089    0.067
     205    0.329    0.083
     206    0.002    0.007
     207    0.044    0.022
     208    0.136    0.041
     209    0.510    0.071
     210    0.004    0.010
     211    0.013    0.017
     212    0.156    0.035
     213    0.675    0.088
     214    0.319    0.058
     215    0.082    0.041
     216    1.326    0.104
     217    0.337    0.057
     218    0.084    0.021
     219    0.219    0.056
     220    0.497    0.061
     221    0.098    0.031
     222    0.099    0.043
     223    1.536    0.103
     224    0.597    0.062
     225    0.821    0.106
     226    0.633    0.110
     227    0.668    0.139
     228    0.188    0.076
     229    0.441    0.118
     230    2.238    0.178
     231    0.355    0.146
     232    1.200    0.136
     233    1.093    0.215
     234    0.553    0.106
     235    1.100    0.164
     236    1.367    0.123
     237    0.320    0.083
     238    0.167    0.040
     239    1.481    0.125
     240    0.758    0.053
     241    0.104    0.034
     242    0.438    0.062
     243    0.949    0.080
     244    0.343    0.084
     245    0.138    0.054
     246    1.232    0.102
     247    0.340    0.050
     248    0.127    0.049
     249    0.425    0.092
     250    0.479    0.054
     251    0.356    0.076
     252    0.117    0.044
     253    0.979    0.078
     254    0.714    0.053
     255    0.271    0.100
     256    0.790    0.124
     257    0.968    0.083
     258    0.034    0.023
     259    0.126    0.051
     260    0.498    0.072
     261    0.691    0.110
     262    0.448    0.108
     263    0.124    0.038
     264    0.860    0.096
     265    0.115    0.069
     266    0.577    0.131
     267    0.787    0.099
     268    0.810    0.093
     269    1.144    0.090
     270    0.889    0.156
     271    1.487    0.133
     272    0.916    0.153
     273    0.495    0.088
     274    0.444    0.063
     275    1.244    0.088
     276    1.019    0.111
     277    0.069    0.045
     278    0.027    0.027
     279    0.700    0.084
     280    0.272    0.058
     281    0.833    0.172
     282    0.415    0.081
     283    1.874    0.110
     284    0.149    0.053
     285    0.255    0.074
     286    0.444    0.064
     287    0.217    0.049
     288    0.575    0.081
     289    0.003    0.010
     290    0.954    0.102
     291    0.054    0.029
     292    0.183    0.066
     293    0.816    0.167
     294    0.082    0.059
     295    0.033    0.024
     296    0.026    0.037
     297    0.547    0.146
     298    0.212    0.081
     299    0.006    0.012
     300    0.998    0.209
     301    1.246    0.103
     302    0.619    0.178
     303    0.902    0.097
     304    0.981    0.248
      27    1.272    0.151
      28    0.277    0.070
      29    1.097    0.212
      30    1.638    0.118
      31    0.533    0.097
      32    1.805    0.094
      33    1.108    0.090
      34    0.633    0.063
      35    0.813    0.097
      36    0.817    0.115
      37    0.094    0.046
      38    0.714    0.154
      39    1.316    0.088
      40    0.339    0.080
      41    0.155    0.051
      42    0.385    0.056
      43    0.698    0.089
      44    0.203    0.082
      45    0.238    0.077
      46    0.541    0.052
      47    0.849    0.116
      48    0.025    0.025
      49    0.566    0.074
      50    1.201    0.097
      51    0.435    0.046
      52    0.000    0.000
      53    0.584    0.091
      54    1.090    0.081
      55    0.102    0.041
      56    0.000    0.000
      57    0.176    0.044
      58    1.005    0.110
      59    0.026    0.027
      60    0.382    0.068
      61    1.049    0.120
      62    0.509    0.079
      63    0.012    0.023
      64    0.296    0.071
      65    1.444    0.138
      66    1.173    0.099
      67    0.940    0.079
      68    1.584    0.133
      69    1.618    0.145
      70    0.977    0.088
      71    0.468    0.073
      72    0.121    0.065
      73    0.662    0.102
      74    0.162    0.077
      75    0.780    0.115
      76    0.017    0.023
      77    0.137    0.055
      78    0.322    0.076
      79    0.320    0.064
      80    0.017    0.021
      81    0.000    0.000
      82    0.631    0.091
      83    0.113    0.024
      84    0.001    0.007
      85    0.378    0.081
      86    0.909    0.096
      87    0.056    0.052
      88    0.000    0.000
      89    0.824    0.079
      90    0.184    0.064
      91    0.070    0.039
      92    0.638    0.085
      93    0.586    0.121
      94    0.655    0.156
      95    0.193    0.045
      96    0.672    0.086
      97    0.384    0.053
      98    0.560    0.106
      99    0.521    0.083
     100    0.534    0.081
     101    0.895    0.113
     102    0.328    0.075
     103    0.267    0.052
     104    1.383    0.115
     105    0.330    0.047
     106    0.532    0.051
     107    1.509    0.172
     108    0.593    0.085
     109    0.001    0.005
     110    0.214    0.041
     111    0.377    0.052
     112    0.050    0.051
     113    0.347    0.048
     114    0.245    0.062
     115    0.174    0.050
     116    0.434    0.130
     117    0.064    0.044
     118    0.282    0.051
     119    0.000    0.000
     120    0.044    0.043
     121    0.110    0.029
     122    0.105    0.054
     123    0.006    0.016
     124    0.004    0.010
     125    0.581    0.065
     126    0.027    0.025
     127    0.007    0.013
     128    0.015    0.023
     129    0.143    0.030
     130    0.126    0.035
     131    0.002    0.007
     132    0.590    0.070
     133    0.001    0.007
     134    0.143    0.053
     135    0.717    0.070
     136    0.267    0.062
     137    0.099    0.065
     138    0.181    0.059
     139    0.540    0.083
     140    0.808    0.093
     141    1.098    0.139
     142    0.755    0.095
     143    1.473    0.156
     144    0.630    0.066
     145    0.874    0.142
     146    1.682    0.121
     147    0.208    0.077
     148    0.295    0.091
     149    1.001    0.103
     150    0.724    0.139
     151    0.139    0.051
     152    0.054    0.034
     153    0.956    0.086
     154    1.414    0.113
     155    0.760    0.092
     156    0.004    0.010
     157    1.317    0.111
     158    0.847    0.092
     159    0.075    0.040
     160    0.260    0.053
     161    1.464    0.131
     162    0.912    0.084
     163    0.564    0.064
     164    0.053    0.022
     165    0.997    0.080
     166    1.178    0.090
     167    0.202    0.090
     168    0.116    0.059
     169    0.879    0.099
     170    0.267    0.090
     171    0.138    0.059
     172    0.775    0.113
     173    1.108    0.106
     174    0.394    0.129
     175    0.000    0.000
     176    0.636    0.065
     177    0.395    0.077
     178    0.324    0.098
     179    1.254    0.131
     180    0.351    0.067
     181    1.471    0.119
     182    1.535    0.101
     183    1.178    0.145
     184    1.287    0.099
     185    0.396    0.070
     186    0.108    0.043
     187    0.569    0.095
     188    0.953    0.145
     189    1.044    0.126
     190    0.692    0.088
     191    1.119    0.166
     192    0.795    0.105
     193    1.092    0.192
     194    1.181    0.128
     195    1.346    0.184
     196    0.202    0.069
     197    0.383    0.104
     198    0.668    0.089
     199    0.390    0.060
     200    0.327    0.080
     201    1.174    0.196
     202    0.731    0.080
     203    0.298    0.073
     204    0.149    0.066
     205    0.887    0.093
     206    0.352    0.069
     207    0.002    0.007
     208    0.106    0.047
     209    0.527    0.087
     210    0.766    0.098
     211    0.000    0.000
     212    0.260    0.048
     213    1.004    0.093
     214    0.490    0.065
     215    0.108    0.042
     216    0.378    0.063
     217    0.612    0.057
     218    0.196    0.054
     219    0.061    0.037
     220    0.137    0.039
     221    0.878    0.093
     222    0.008    0.017
     223    0.084    0.045
     224    0.286    0.065
     225    1.324    0.120
     226    0.643    0.144
     227    0.405    0.116
     228    1.124    0.149
     229    0.161    0.069
     230    1.985    0.128
     231    0.221    0.068
     232    1.294    0.086
     233    1.353    0.097
     234    0.632    0.183
     235    0.541    0.159
     236    0.902    0.117
     237    0.349    0.060
     238    0.218    0.061
     239    0.137    0.062
     240    0.383    0.121
     241    0.067    0.034
     242    0.091    0.033
     243    0.012    0.015
     244    0.244    0.079
     245    0.202    0.038
     246    0.192    0.068
     247    0.013    0.020
     248    0.016    0.017
     249    0.348    0.060
     250    0.062    0.020
     251    0.016    0.022
     252    0.017    0.022
     253    0.227    0.056
     254    0.004    0.010
     255    0.091    0.050
     256    0.888    0.113
     257    0.104    0.055
     258    0.001    0.005
     259    0.079    0.044
     260    0.508    0.072
     261    0.139    0.058
     262    0.409    0.088
     263    0.090    0.053
     264    0.875    0.132
     265    0.155    0.072
     266    0.710    0.126
     267    0.734    0.113
     268    1.800    0.125
     269    1.205    0.090
     270    0.351    0.088
     271    1.525    0.118
     272    1.117    0.185
     273    0.376    0.100
     274    0.346    0.048
     275    0.887    0.100
     276    0.106    0.074
     277    0.376    0.091
     278    0.075    0.065
     279    0.092    0.045
     280    0.001    0.005
     281    0.467    0.170
     282    0.096    0.048
     283    0.008    0.014
     284    0.105    0.063
     285    0.098    0.042
     286    0.015    0.019
     287    0.003    0.009
     288    0.395    0.079
     289    0.032    0.024
     290    0.033    0.031
     291    0.001    0.007
     292    0.051    0.041
     293    0.266    0.103
     294    0.019    0.028
     295    0.003    0.011
     296    0.165    0.039
     297    0.044    0.045
     298    0.012    0.016
     299    0.137    0.040
     300    0.927    0.137
     301    0.069    0.038
     302    0.947    0.109
     303    0.827    0.107
     304    1.065    0.176
      27    0.695    0.120
      28    0.302    0.079
      29    1.456    0.175
      30    0.930    0.160
      31    1.443    0.119
      32    1.022    0.106
      33    0.147    0.072
      34    0.343    0.075
      35    0.741    0.069
      36    0.346    0.088
      37    0.594    0.093
      38    1.750    0.161
      39    1.037    0.079
      40    0.986    0.109
      41    0.260    0.085
      42    0.313    0.107
      43    0.635    0.086
      44    0.260    0.071
      45    0.317    0.079
      46    0.499    0.036
      47    0.815    0.076
      48    0.000    0.000
      49    0.616    0.097
      50    1.126    0.086
      51    0.429    0.074
      52    0.000    0.000
      53    0.511    0.105
      54    0.910    0.089
      55    0.064    0.044
      56    0.000    0.000
      57    0.170    0.038
      58    0.809    0.101
      59    0.007    0.014
      60    0.597    0.106
      61    0.900    0.095
      62    0.296    0.110
      63    0.320    0.097
      64    0.620    0.076
      65    1.491    0.109
      66    0.920    0.195
      67    1.658    0.211
      68    1.404    0.161
      69    1.487    0.122
      70    1.653    0.140
      71    0.473    0.080
      72    0.257    0.107
      73    0.477    0.080
      74    0.349    0.077
      75    0.768    0.124
      76    0.037    0.028
      77    0.245    0.083
      78    0.548    0.099
      79    0.138    0.057
      80    0.120    0.054
      81    0.000    0.000
      82    0.479    0.080
      83    0.001    0.007
      84    0.044    0.040
      85    0.380    0.107
      86    0.768    0.096
      87    0.018    0.024
      88    0.000    0.000
      89    0.755    0.088
      90    0.080    0.036
      91    0.021    0.027
      92    0.438    0.086
      93    0.780    0.180
      94    1.004    0.109
      95    0.195    0.128
      96    0.255    0.067
      97    0.982    0.104
      98    0.580    0.159
      99    0.965    0.139
     100    0.591    0.136
     101    1.088    0.152
     102    0.423    0.113
     103    1.394    0.162
     104    0.582    0.141
     105    0.392    0.047
     106    0.970    0.235
     107    1.597    0.242
     108    0.588    0.130
     109    0.044    0.026
     110    0.383    0.070
     111    0.205    0.068
     112    0.140    0.052
     113    0.392    0.116
     114    0.284    0.059
     115    0.669    0.087
     116    0.206    0.078
     117    0.135    0.042
     118    0.100    0.041
     119    0.046    0.022
     120    0.249    0.082
     121    0.033    0.026
     122    0.000    0.000
     123    0.030    0.038
     124    0.036    0.031
     125    0.047    0.038
     126    0.000    0.000
     127    0.074    0.050
     128    0.030    0.027
     129    0.069    0.032
     130    0.270    0.052
     131    0.000    0.000
     132    0.115    0.047
     133    0.000    0.000
     134    0.440    0.092
     135    0.092    0.034
     136    0.006    0.011
     137    0.006    0.014
     138    0.078    0.046
     139    0.161    0.065
     140    0.211    0.070
     141    0.169    0.092
     142    0.738    0.197
     143    1.403    0.187
     144    0.302    0.061
     145    1.012    0.120
     146    0.987    0.149
     147    0.013    0.019
     148    0.112    0.062
     149    1.078    0.099
     150    0.416    0.077
     151    0.000    0.000
     152    0.001    0.005
     153    0.446    0.102
     154    1.166    0.133
     155    0.038    0.037
     156    0.001    0.005
     157    1.160    0.095
     158    0.326    0.092
     159    0.009    0.025
     160    0.000    0.000
     161    0.401    0.080
     162    0.808    0.156
     163    0.006    0.011
     164    0.002    0.007
     165    0.730    0.108
     166    0.260    0.088
     167    0.009    0.014
     168    0.039    0.029
     169    0.091    0.051
     170    0.020    0.025
     171    0.137    0.060
     172    0.380    0.128
     173    0.199    0.067
     174    0.227    0.101
     175    0.021    0.029
     176    0.409    0.112
     177    0.521    0.142
     178    0.500    0.120
     179    1.792    0.105
     180    0.433    0.083
     181    1.532    0.098
     182    1.296    0.082
     183    1.740    0.154
     184    1.059    0.196
     185    0.788    0.171
     186    0.268    0.061
     187    0.814    0.142
     188    0.716    0.116
     189    1.076    0.180
     190    1.712    0.137
     191    0.724    0.306
     192    0.329    0.156
     193    1.009    0.091
     194    0.350    0.091
     195    0.037    0.040
     196    0.150    0.060
     197    0.167    0.046
     198    0.150    0.041
     199    0.261    0.087
     200    0.337    0.062
     201    1.076    0.095
     202    0.012    0.019
     203    0.317    0.094
     204    0.060    0.050
     205    0.351    0.084
     206    0.001    0.007
     207    0.040    0.019
     208    0.165    0.050
     209    0.506    0.080
     210    0.008    0.017
     211    0.013    0.014
     212    0.142    0.037
     213    0.714    0.110
     214    0.323    0.058
     215    0.089    0.044
     216    1.331    0.097
     217    0.324    0.054
     218    0.074    0.029
     219    0.207    0.069
     220    0.499    0.079
     221    0.103    0.031
     222    0.086    0.041
     223    1.528    0.067
     224    0.582    0.062
     225    0.758    0.101
     226    0.552    0.114
     227    0.654    0.086
     228    0.161    0.040
     229    0.425    0.090
     230    2.207    0.124
     231    0.276    0.067
     232    1.201    0.130
     233    0.898    0.082
     234    0.586    0.084
     235    1.065    0.140
     236    1.400    0.175
     237    0.281    0.077
     238    0.138    0.049
     239    1.366    0.130
     240    0.746    0.070
     241    0.091    0.036
     242    0.392    0.047
     243    1.003    0.091
     244    0.322    0.105
     245    0.110    0.050
     246    1.295    0.092
     247    0.380    0.074
     248    0.133    0.062
     249    0.460    0.086
     250    0.549    0.062
     251    0.346    0.074
     252    0.130    0.066
     253    1.012    0.091
     254    0.764    0.066
     255    0.324    0.105
     256    0.783    0.098
     257    0.998    0.074
     258    0.043    0.035
     259    0.168    0.057
     260    0.494    0.065
     261    0.752    0.110
     262    0.387    0.081
     263    0.096    0.052
     264    0.878    0.119
     265    0.120    0.055
     266    0.558    0.082
     267    0.775    0.084
     268    0.845    0.079
     269    1.105    0.090
     270    1.017    0.101
     271    1.428    0.097
     272    1.071    0.122
     273    0.392    0.081
     274    0.460    0.107
     275    1.261    0.078
     276    1.042    0.095
     277    0.053    0.029
     278    0.016    0.033
     279    0.756    0.109
     280    0.314    0.074
     281    0.664    0.127
     282    0.425    0.090
     283    1.921    0.135
     284    0.145    0.048
     285    0.205    0.068
     286    0.458    0.059
     287    0.199    0.053
     288    0.588    0.071
     289    0.002    0.007
     290    0.935    0.105
     291    0.062    0.036
     292    0.214    0.062
     293    0.616    0.128
     294    0.114    0.074
     295    0.027    0.028
     296    0.057    0.040
     297    0.605    0.072
     298    0.262    0.117
     299    0.055    0.035
     300    1.198    0.126
     301    1.203    0.142
     302    0.620    0.112
     303    0.912    0.082
     304    1.188    0.210
      27    1.178    0.169
      28    0.297    0.122
      29    1.275    0.195
      30    1.452    0.169
      31    0.669    0.130
      32    1.820    0.095
      33    1.121    0.080
      34    0.660    0.080
      35    0.838    0.171
      36    0.804    0.095
      37    0.078    0.041
      38    0.700    0.178
      39    1.234    0.095
      40    0.385    0.083
      41    0.121    0.091
      42    0.368    0.082
      43    0.681    0.077
      44    0.232    0.066
      45    0.267    0.077
      46    0.527    0.054
      47    0.874    0.128
      48    0.036    0.023
      49    0.602    0.084
      50    1.218    0.097
      51    0.435    0.086
      52    0.000    0.000
      53    0.526    0.093
      54    1.099    0.079
      55    0.099    0.037
      56    0.000    0.000
      57    0.159    0.042
      58    0.972    0.099
      59    0.060    0.039
      60    0.442    0.087
      61    1.176    0.121
      62    0.460    0.107
      63    0.022    0.027
      64    0.430    0.107
      65    1.620    0.218
      66    1.245    0.127
      67    0.993    0.182
      68    1.646    0.143
      69    1.450    0.169
      70    0.970    0.123
      71    0.493    0.060
      72    0.175    0.085
      73    0.757    0.171
      74    0.173    0.110
      75    0.790    0.111
      76    0.032    0.048
      77    0.101    0.057
      78    0.338    0.057
      79    0.276    0.090
      80    0.010    0.018
      81    0.000    0.000
      82    0.661    0.087
      83    0.092    0.032
      84    0.001    0.005
      85    0.374    0.074
      86    0.874    0.099
      87    0.095    0.042
      88    0.000    0.000
      89    0.792    0.092
      90    0.170    0.062
      91    0.081    0.037
      92    0.613    0.081
      93    0.606    0.105
      94    0.722    0.138
      95    0.190    0.066
      96    0.719    0.063
      97    0.409    0.080
      98    0.426    0.119
      99    0.547    0.131
     100    0.551    0.073
     101    0.924    0.153
     102    0.336    0.085
     103    0.277    0.057
     104    1.431    0.136
     105    0.313    0.058
     106    0.581    0.094
     107    1.492    0.149
     108    0.608    0.103
     109    0.000    0.000
     110    0.218    0.057
     111    0.405    0.058
     112    0.049    0.032
     113    0.298    0.095
     114    0.277    0.045
     115    0.173    0.045
     116    0.481    0.159
     117    0.032    0.032
     118    0.272    0.046
     119    0.000    0.000
     120    0.045    0.036
     121    0.124    0.044
     122    0.076    0.045
     123    0.010    0.018
     124    0.015    0.021
     125    0.578    0.068
     126    0.021    0.032
     127    0.015    0.025
     128    0.019    0.022
     129    0.125    0.055
     130    0.146    0.051
     131    0.006    0.014
     132    0.598    0.066
     133    0.023    0.040
     134    0.182    0.081
     135    0.776    0.083
     136    0.266    0.058
     137    0.135    0.086
     138    0.179    0.081
     139    0.493    0.118
     140    0.868    0.086
     141    1.115    0.078
     142    0.737    0.096
     143    1.436    0.129
     144    0.633    0.068
     145    0.758    0.130
     146    1.578    0.113
     147    0.277    0.091
     148    0.301    0.083
     149    1.027    0.108
     150    0.703    0.073
     151    0.130    0.062
     152    0.073    0.046
     153    0.942    0.125
     154    1.393    0.099
     155    0.779    0.095
     156    0.002    0.007
     157    1.307    0.173
     158    0.764    0.134
     159    0.089    0.032
     160    0.292    0.078
     161    1.438    0.122
     162    0.959    0.080
     163    0.567    0.074
     164    0.066    0.038
     165    1.061    0.106
     166    1.176    0.090
     167    0.160    0.044
     168    0.116    0.054
     169    0.896    0.093
     170    0.182    0.079
     171    0.096    0.037
     172    0.888    0.150
     173    0.960    0.119
     174    0.483    0.113
     175    0.002    0.008
     176    0.614    0.159
     177    0.431    0.085
     178    0.372    0.089
     179    1.251    0.132
     180    0.332    0.054
     181    1.394    0.123
     182    1.549    0.073
     183    1.213    0.185
     184    1.282    0.099
     185    0.367    0.117
     186    0.073    0.059
     187    0.524    0.110
     188    0.935    0.141
     189    1.018    0.105
     190    0.713    0.149
     191    0.976    0.120
     192    0.731    0.098
     193    1.110    0.145
     194    1.387    0.091
     195    1.400    0.137
     196    0.150    0.067
     197    0.319    0.111
     198    0.739    0.070
     199    0.275    0.103
     200    0.300    0.084
     201    1.101    0.170
     202    0.707    0.080
     203    0.284    0.065
     204    0.130    0.062
     205    0.910    0.096
     206    0.367    0.068
     207    0.000    0.000
     208    0.134    0.052
     209    0.570    0.089
     210    0.849    0.096
     211    0.001    0.005
     212    0.258    0.051
     213    0.986    0.065
     214    0.485    0.078
     215    0.110    0.025
     216    0.355    0.065
     217    0.649    0.057
     218    0.186    0.068
     219    0.075    0.046
     220    0.130    0.051
     221    0.862    0.112
     222    0.018    0.020
     223    0.042    0.035
     224    0.268    0.065
     225    1.355    0.138
     226    0.660    0.154
     227    0.396    0.095
     228    1.200    0.185
     229    0.225    0.096
     230    1.955    0.129
     231    0.226    0.078
     232    1.282    0.118
     233    1.314    0.097
     234    0.722    0.232
     235    0.647    0.169
     236    0.933    0.119
     237    0.332    0.061
     238    0.271    0.059
     239    0.173    0.049
     240    0.389    0.120
     241    0.062    0.036
     242    0.077    0.033
     243    0.029    0.037
     244    0.166    0.077
     245    0.224    0.057
     246    0.203    0.057
     247    0.006    0.014
     248    0.041    0.038
     249    0.374    0.071
     250    0.064    0.033
     251    0.029    0.022
     252    0.027    0.038
     253    0.227    0.055
     254    0.003    0.009
     255    0.082    0.041
     256    0.872    0.113
     257    0.085    0.058
     258    0.006    0.016
     259    0.074    0.050
     260    0.489    0.076
     261    0.125    0.039
     262    0.371    0.068
     263    0.103    0.053
     264    0.905    0.127
     265    0.186    0.068
     266    0.722    0.108
     267    0.747    0.102
     268    1.766    0.112
     269    1.216    0.127
     270    0.382    0.115
     271    1.521    0.116
     272    1.161    0.118
     273    0.416    0.089
     274    0.308    0.074
     275    1.012    0.136
     276    0.109    0.067
     277    0.472    0.078
     278    0.141    0.053
     279    0.143    0.113
     280    0.002    0.007
     281    0.419    0.115
     282    0.119    0.055
     283    0.016    0.021
     284    0.051    0.032
     285    0.143    0.069
     286    0.014    0.019
     287    0.001    0.007
     288    0.449    0.098
     289    0.058    0.035
     290    0.055    0.046
     291    0.001    0.007
     292    0.057    0.024
     293    0.357    0.097
     294    0.029    0.029
     295    0.000    0.000
     296    0.141    0.055
     297    0.063    0.037
     298    0.013    0.017
     299    0.133    0.047
     300    1.032    0.121
     301    0.111    0.085
     302    0.840    0.108
     303    0.851    0.108
     304    1.258    0.231
      27    0.736    0.108
      28    0.339    0.076
      29    1.494    0.129
      30    0.832    0.134
      31    1.429    0.128
      32    0.979    0.091
      33    0.166    0.087
      34    0.344    0.114
      35    0.856    0.183
      36    0.230    0.090
      37    0.591    0.093
      38    1.768    0.111
      39    1.037    0.103
      40    0.978    0.148
      41    0.315    0.086
      42    0.410    0.068
      43    0.607    0.088
      44    0.130    0.044
      45    0.404    0.114
      46    0.514    0.066
      47    0.811    0.102
      48    0.012    0.020
      49    0.706    0.137
      50    1.188    0.086
      51    0.294    0.065
      52    0.012    0.021
      53    0.539    0.081
      54    1.057    0.114
      55    0.121    0.055
      56    0.002    0.007
      57    0.139    0.041
      58    0.865    0.128
      59    0.023    0.020
      60    0.552    0.077
      61    0.906    0.115
      62    0.216    0.073
      63    0.330    0.089
      64    0.576    0.052
      65    1.669    0.118
      66    1.255    0.139
      67    1.567    0.215
      68    1.460    0.226
      69    1.508    0.124
      70    1.155    0.302
      71    0.525    0.090
      72    0.196    0.072
      73    0.571    0.100
      74    0.349    0.075
      75    0.614    0.141
      76    0.029    0.033
      77    0.262    0.102
      78    0.507    0.079
      79    0.118    0.051
      80    0.189    0.059
      81    0.000    0.000
      82    0.496    0.069
      83    0.000    0.000
      84    0.133    0.077
      85    0.263    0.050
      86    0.746    0.108
      87    0.050    0.034
      88    0.002    0.007
      89    0.752    0.074
      90    0.082    0.040
      91    0.032    0.038
      92    0.541    0.104
      93    0.886    0.172
      94    1.019    0.108
      95    0.105    0.056
      96    0.241    0.049
      97    0.998    0.104
      98    0.734    0.088
      99    0.798    0.135
     100    0.604    0.096
     101    1.153    0.087
     102    0.364    0.101
     103    1.334    0.089
     104    0.579    0.130
     105    0.444    0.094
     106    1.080    0.102
     107    1.330    0.103
     108    0.545    0.077
     109    0.062    0.033
     110    0.324    0.063
     111    0.216    0.065
     112    0.113    0.049
     113    0.458    0.089
     114    0.253    0.060
     115    0.678    0.108
     116    0.170    0.072
     117    0.147    0.042
     118    0.085    0.039
     119    0.042    0.026
     120    0.290    0.057
     121    0.035    0.025
     122    0.000    0.000
     123    0.114    0.042
     124    0.048    0.035
     125    0.036    0.037
     126    0.000    0.000
     127    0.162    0.050
     128    0.009    0.013
     129    0.055    0.034
     130    0.230    0.059
     131    0.000    0.000
     132    0.147    0.046
     133    0.001    0.007
     134    0.414    0.064
     135    0.104    0.033
     136    0.021    0.024
     137    0.002    0.007
     138    0.093    0.034
     139    0.170    0.059
     140    0.218    0.077
     141    0.089    0.083
     142    0.887    0.104
     143    1.288    0.176
     144    0.328    0.057
     145    1.023    0.100
     146    1.023    0.172
     147    0.014    0.021
     148    0.101    0.046
     149    0.993    0.089
     150    0.394    0.080
     151    0.001    0.005
     152    0.005    0.014
     153    0.450    0.087
     154    1.117    0.124
     155    0.045    0.038
     156    0.002    0.007
     157    1.169    0.128
     158    0.312    0.081
     159    0.004    0.011
     160    0.001    0.005
     161    0.377    0.076
     162    0.855    0.151
     163    0.009    0.015
     164    0.000    0.000
     165    0.792    0.100
     166    0.278    0.099
     167    0.024    0.043
     168    0.037    0.031
     169    0.142    0.045
     170    0.015    0.023
     171    0.141    0.037
     172    0.398    0.100
     173    0.201    0.065
     174    0.151    0.091
     175    0.015    0.019
     176    0.351    0.100
     177    0.501    0.092
     178    0.556    0.117
     179    1.803    0.113
     180    0.375    0.081
     181    1.510    0.108
     182    1.309    0.100
     183    1.671    0.185
     184    1.048    0.149
     185    0.733    0.166
     186    0.237    0.095
     187    0.766    0.141
     188    0.703    0.171
     189    1.202    0.142
     190    1.718    0.210
     191    0.756    0.192
     192    0.251    0.101
     193    0.968    0.117
     194    0.300    0.088
     195    0.042    0.027
     196    0.249    0.077
     197    0.169    0.053
     198    0.178    0.052
     199    0.259    0.081
     200    0.351    0.072
     201    1.162    0.109
     202    0.021    0.023
     203    0.314    0.092
     204    0.061    0.038
     205    0.318    0.088
     206    0.001    0.005
     207    0.041    0.019
     208    0.154    0.064
     209    0.496    0.100
     210    0.001    0.005
     211    0.013    0.020
     212    0.157    0.029
     213    0.640    0.117
     214    0.295    0.043
     215    0.104    0.039
     216    1.312    0.101
     217    0.342    0.057
     218    0.058    0.023
     219    0.206    0.053
     220    0.502    0.076
     221    0.076    0.030
     222    0.092    0.047
     223    1.509    0.087
     224    0.574    0.052
     225    0.741    0.122
     226    0.573    0.109
     227    0.667    0.077
     228    0.196    0.071
     229    0.495    0.121
     230    2.241    0.157
     231    0.293    0.067
     232    1.179    0.152
     233    0.901    0.086
     234    0.566    0.078
     235    1.129    0.183
     236    1.489    0.133
     237    0.286    0.056
     238    0.150    0.040
     239    1.396    0.135
     240    0.735    0.047
     241    0.072    0.034
     242    0.386    0.064
     243    0.915    0.093
     244    0.413    0.138
     245    0.102    0.041
     246    1.272    0.091
     247    0.407    0.055
     248    0.185    0.069
     249    0.455    0.061
     250    0.525    0.059
     251    0.391    0.094
     252    0.172    0.049
     253    1.001    0.109
     254    0.754    0.069
     255    0.287    0.087
     256    0.809    0.125
     257    0.956    0.080
     258    0.042    0.028
     259    0.161    0.057
     260    0.463    0.069
     261    0.711    0.076
     262    0.370    0.077
     263    0.108    0.037
     264    0.831    0.127
     265    0.112    0.065
     266    0.666    0.099
     267    0.770    0.090
     268    0.808    0.103
     269    1.108    0.079
     270    1.008    0.133
     271    1.373    0.090
     272    1.003    0.101
     273    0.488    0.060
     274    0.463    0.096
     275    1.225    0.096
     276    1.076    0.088
     277    0.051    0.029
     278    0.012    0.023
     279    0.739    0.098
     280    0.319    0.062
     281    0.694    0.124
     282    0.642    0.121
     283    1.882    0.164
     284    0.173    0.059
     285    0.239    0.063
     286    0.437    0.101
     287    0.209    0.059
     288    0.650    0.081
     289    0.018    0.020
     290    0.901    0.088
     291    0.065    0.032
     292    0.261    0.080
     293    0.628    0.096
     294    0.243    0.081
     295    0.053    0.046
     296    0.107    0.057
     297    0.537    0.092
     298    0.287    0.110
     299    0.110    0.036
     300    1.290    0.086
     301    1.263    0.128
     302    0.620    0.116
     303    0.850    0.097
     304    1.475    0.220
      27    1.604    0.205
      28    0.511    0.142
      29    1.412    0.203
      30    1.312    0.104
      31    0.523    0.099
      32    1.846    0.112
      33    1.128    0.087
      34    0.626    0.056
      35    0.766    0.142
      36    0.871    0.103
      37    0.088    0.050
      38    0.782    0.149
      39    1.258    0.089
      40    0.364    0.083
      41    0.140    0.068
      42    0.379    0.064
      43    0.729    0.089
      44    0.294    0.085
      45    0.232    0.074
      46    0.510    0.074
      47    0.851    0.100
      48    0.029    0.026
      49    0.593    0.096
      50    1.205    0.078
      51    0.343    0.052
      52    0.000    0.000
      53    0.570    0.107
      54    1.086    0.076
      55    0.103    0.045
      56    0.000    0.000
      57    0.175    0.067
      58    0.990    0.068
      59    0.068    0.035
      60    0.418    0.060
      61    1.082    0.128
      62    0.500    0.128
      63    0.047    0.057
      64    0.432    0.072
      65    1.679    0.164
      66    1.190    0.105
      67    1.162    0.111
      68    1.822    0.249
      69    1.278    0.141
      70    0.884    0.104
      71    0.566    0.087
      72    0.209    0.097
      73    0.962    0.115
      74    0.207    0.071
      75    0.658    0.112
      76    0.049    0.044
      77    0.123    0.057
      78    0.375    0.057
      79    0.351    0.116
      80    0.021    0.019
      81    0.000    0.000
      82    0.672    0.065
      83    0.104    0.023
      84    0.000    0.000
      85    0.364    0.079
      86    0.908    0.084
      87    0.067    0.042
      88    0.000    0.000
      89    0.815    0.086
      90    0.170    0.044
      91    0.070    0.038
      92    0.628    0.095
      93    0.570    0.085
      94    0.645    0.110
      95    0.160    0.051
      96    0.703    0.051
      97    0.427    0.072
      98    0.600    0.085
      99    0.440    0.137
     100    0.552    0.064
     101    0.916    0.102
     102    0.307    0.078
     103    0.275    0.052
     104    1.356    0.127
     105    0.305    0.055
     106    0.502    0.091
     107    1.551    0.163
     108    0.551    0.087
     109    0.000    0.000
     110    0.229    0.049
     111    0.393    0.050
     112    0.027    0.030
     113    0.308    0.076
     114    0.249    0.067
     115    0.161    0.053
     116    0.443    0.120
     117    0.050    0.033
     118    0.288    0.055
     119    0.000    0.000
     120    0.039    0.031
     121    0.106    0.050
     122    0.067    0.050
     123    0.005    0.012
     124    0.011    0.015
     125    0.582    0.063
     126    0.021    0.025
     127    0.017    0.017
     128    0.018    0.020
     129    0.147    0.048
     130    0.183    0.059
     131    0.008    0.012
     132    0.628    0.074
     133    0.063    0.042
     134    0.213    0.092
     135    0.782    0.102
     136    0.310    0.077
     137    0.174    0.084
     138    0.153    0.076
     139    0.550    0.117
     140    0.820    0.080
     141    1.093    0.090
     142    0.973    0.149
     143    1.474    0.182
     144    0.625    0.099
     145    0.992    0.153
     146    1.617    0.129
     147    0.325    0.094
     148    0.272    0.136
     149    0.996    0.091
     150    0.697    0.078
     151    0.148    0.050
     152    0.043    0.060
     153    1.027    0.096
     154    1.346    0.080
     155    0.821    0.085
     156    0.016    0.021
     157    1.300    0.147
     158    0.864    0.077
     159    0.075    0.041
     160    0.300    0.068
     161    1.485    0.135
     162    0.884    0.108
     163    0.524    0.076
     164    0.070    0.033
     165    0.972    0.124
     166    1.217    0.093
     167    0.182    0.070
     168    0.144    0.073
     169    0.853    0.093
     170    0.234    0.083
     171    0.086    0.046
     172    0.861    0.156
     173    1.000    0.120
     174    0.330    0.110
     175    0.001    0.005
     176    0.479    0.056
     177    0.465    0.083
     178    0.380    0.094
     179    1.273    0.136
     180    0.346    0.080
     181    1.447    0.114
     182    1.532    0.112
     183    0.977    0.213
     184    1.299    0.147
     185    0.377    0.108
     186    0.105    0.069
     187    0.586    0.101
     188    0.994    0.133
     189    0.941    0.126
     190    0.599    0.169
     191    0.981    0.118
     192    0.703    0.125
     193    1.248    0.113
     194    1.325    0.130
     195    1.238    0.182
     196    0.270    0.088
     197    0.323    0.089
     198    0.794    0.104
     199    0.291    0.062
     200    0.300    0.089
     201    0.968    0.153
     202    0.686    0.077
     203    0.258    0.061
     204    0.187    0.047
     205    0.974    0.100
     206    0.412    0.104
     207    0.005    0.011
     208    0.147    0.047
     209    0.616    0.099
     210    0.837    0.108
     211    0.000    0.000
     212    0.259    0.053
     213    0.979    0.096
     214    0.463    0.082
     215    0.096    0.031
     216    0.376    0.077
     217    0.623    0.052
     218    0.153    0.067
     219    0.056    0.034
     220    0.146    0.048
     221    0.783    0.136
     222    0.023    0.036
     223    0.059    0.044
     224    0.269    0.074
     225    1.338    0.132
     226    0.685    0.121
     227    0.403    0.097
     228    1.156    0.211
     229    0.148    0.077
     230    1.945    0.213
     231    0.325    0.089
     232    1.343    0.116
     233    1.282    0.140
     234    0.766    0.193
     235    0.535    0.132
     236    0.911    0.116
     237    0.369    0.103
     238    0.205    0.098
     239    0.189    0.058
     240    0.451    0.125
     241    0.076    0.048
     242    0.113    0.049
     243    0.035    0.033
     244    0.182    0.063
     245    0.193    0.055
     246    0.190    0.045
     247    0.007    0.015
     248    0.045    0.042
     249    0.379    0.056
     250    0.063    0.041
     251    0.025    0.021
     252    0.024    0.028
     253    0.219    0.048
     254    0.006    0.012
     255    0.093    0.039
     256    0.825    0.101
     257    0.088    0.035
     258    0.002    0.013
     259    0.081    0.048
     260    0.485    0.066
     261    0.120    0.035
     262    0.391    0.070
     263    0.060    0.052
     264    0.823    0.136
     265    0.259    0.088
     266    0.751    0.085
     267    0.660    0.087
     268    1.833    0.140
     269    1.210    0.111
     270    0.378    0.097
     271    1.596    0.156
     272    1.081    0.244
     273    0.353    0.145
     274    0.235    0.068
     275    0.620    0.158
     276    0.087    0.044
     277    0.587    0.133
     278    0.279    0.067
     279    0.175    0.054
     280    0.001    0.005
     281    0.868    0.162
     282    0.130    0.065
     283    0.021    0.032
     284    0.073    0.055
     285    0.139    0.066
     286    0.014    0.025
     287    0.007    0.019
     288    0.422    0.085
     289    0.045    0.037
     290    0.092    0.051
     291    0.001    0.007
     292    0.053    0.037
     293    0.406    0.067
     294    0.028    0.033
     295    0.000    0.000
     296    0.150    0.074
     297    0.106    0.050
     298    0.012    0.016
     299    0.122    0.028
     300    0.969    0.087
     301    0.177    0.065
     302    0.910    0.142
     303    0.884    0.095
     304    1.340    0.195
      27    0.768    0.119
      28    0.320    0.073
      29    1.543    0.151
      30    0.693    0.114
      31    1.461    0.119
      32    1.021    0.101
      33    0.194    0.095
      34    0.364    0.094
      35    0.914    0.112
      36    0.433    0.084
      37    0.570    0.085
      38    1.769    0.112
      39    1.020    0.089
      40    0.959    0.118
      41    0.212    0.088
      42    0.327    0.061
      43    0.629    0.078
      44    0.160    0.063
      45    0.346    0.084
      46    0.529    0.049
      47    0.850    0.097
      48    0.000    0.000
      49    0.777    0.088
      50    1.178    0.089
      51    0.264    0.055
      52    0.013    0.022
      53    0.543    0.100
      54    1.012    0.117
      55    0.121    0.045
      56    0.000    0.000
      57    0.173    0.047
      58    0.902    0.101
      59    0.016    0.017
      60    0.554    0.092
      61    0.938    0.085
      62    0.221    0.090
      63    0.275    0.078
      64    0.581    0.048
      65    1.687    0.103
      66    1.135    0.103
      67    1.690    0.218
      68    1.269    0.337
      69    1.579    0.103
      70    1.032    0.288
      71    0.518    0.101
      72    0.224    0.083
      73    0.563    0.110
      74    0.274    0.081
      75    0.644    0.099
      76    0.035    0.037
      77    0.166    0.053
      78    0.576    0.086
      79    0.147    0.053
      80    0.164    0.066
      81    0.000    0.000
      82    0.511    0.068
      83    0.000    0.000
      84    0.071    0.040
      85    0.276    0.064
      86    0.730    0.104
      87    0.042    0.042
      88    0.001    0.005
      89    0.726    0.102
      90    0.072    0.027
      91    0.016    0.022
      92    0.530    0.094
      93    0.917    0.070
      94    1.046    0.069
      95    0.106    0.055
      96    0.234    0.056
      97    0.935    0.099
      98    0.740    0.066
      99    0.689    0.127
     100    0.720    0.095
     101    0.942    0.085
     102    0.254    0.076
     103    1.272    0.147
     104    0.594    0.109
     105    0.431    0.057
     106    1.104    0.088
     107    1.516    0.136
     108    0.561    0.069
     109    0.056    0.030
     110    0.356    0.060
     111    0.251    0.043
     112    0.108    0.041
     113    0.454    0.064
     114    0.281    0.045
     115    0.649    0.092
     116    0.136    0.042
     117    0.116    0.057
     118    0.082    0.034
     119    0.046    0.026
     120    0.282    0.098
     121    0.021    0.020
     122    0.000    0.000
     123    0.062    0.047
     124    0.066    0.038
     125    0.036    0.042
     126    0.001    0.005
     127    0.128    0.051
     128    0.021    0.021
     129    0.062    0.038
     130    0.231    0.042
     131    0.000    0.000
     132    0.142    0.046
     133    0.004    0.011
     134    0.415    0.088
     135    0.096    0.038
     136    0.015    0.020
     137    0.002    0.009
     138    0.088    0.044
     139    0.130    0.073
     140    0.170    0.052
     141    0.083    0.058
     142    0.893    0.133
     143    1.151    0.180
     144    0.320    0.065
     145    1.018    0.113
     146    1.341    0.330
     147    0.038    0.044
     148    0.115    0.047
     149    0.905    0.129
     150    0.408    0.105
     151    0.000    0.000
     152    0.001    0.005
     153    0.463    0.089
     154    1.160    0.167
     155    0.074    0.056
     156    0.001    0.005
     157    1.202    0.130
     158    0.353    0.086
     159    0.010    0.017
     160    0.000    0.000
     161    0.367    0.059
     162    0.902    0.118
     163    0.009    0.015
     164    0.000    0.000
     165    0.874    0.095
     166    0.204    0.056
     167    0.016    0.034
     168    0.008    0.014
     169    0.149    0.049
     170    0.025    0.029
     171    0.131    0.056
     172    0.481    0.078
     173    0.250    0.071
     174    0.165    0.079
     175    0.020    0.023
     176    0.375    0.109
     177    0.544    0.123
     178    0.537    0.092
     179    1.846    0.109
     180    0.419    0.081
     181    1.524    0.097
     182    1.322    0.089
     183    1.679    0.148
     184    0.984    0.125
     185    0.856    0.105
     186    0.288    0.047
     187    0.798    0.118
     188    0.740    0.141
     189    1.245    0.131
     190    1.861    0.174
     191    1.029    0.233
     192    0.294    0.085
     193    0.947    0.082
     194    0.296    0.080
     195    0.050    0.050
     196    0.222    0.062
     197    0.171    0.031
     198    0.164    0.050
     199    0.239    0.056
     200    0.357    0.069
     201    1.152    0.121
     202    0.016    0.019
     203    0.331    0.076
     204    0.076    0.040
     205    0.333    0.098
     206    0.005    0.015
     207    0.057    0.031
     208    0.154    0.064
     209    0.471    0.077
     210    0.004    0.012
     211    0.011    0.017
     212    0.158    0.037
     213    0.642    0.094
     214    0.284    0.058
     215    0.090    0.039
     216    1.363    0.094
     217    0.380    0.056
     218    0.054    0.018
     219    0.198    0.047
     220    0.505    0.070
     221    0.091    0.034
     222    0.100    0.048
     223    1.525    0.101
     224    0.563    0.053
     225    0.822    0.147
     226    0.571    0.110
     227    0.627    0.118
     228    0.167    0.065
     229    0.474    0.077
     230    2.150    0.108
     231    0.290    0.083
     232    1.150    0.181
     233    0.942    0.102
     234    0.587    0.096
     235    1.070    0.137
     236    1.354    0.146
     237    0.286    0.065
     238    0.148    0.049
     239    1.389    0.144
     240    0.774    0.050
     241    0.082    0.035
     242    0.459    0.077
     243    0.906    0.079
     244    0.303    0.092
     245    0.126    0.037
     246    1.327    0.099
     247    0.404    0.074
     248    0.137    0.072
     249    0.461    0.103
     250    0.526    0.063
     251    0.410    0.079
     252    0.146    0.061
     253    0.968    0.099
     254    0.706    0.085
     255    0.314    0.081
     256    0.773    0.103
     257    0.937    0.095
     258    0.033    0.014
     259    0.179    0.054
     260    0.473    0.060
     261    0.670    0.080
     262    0.417    0.085
     263    0.113    0.045
     264    0.922    0.140
     265    0.131    0.054
     266    0.627    0.085
     267    0.760    0.090
     268    0.808    0.081
     269    1.112    0.068
     270    1.035    0.115
     271    1.387    0.104
     272    0.964    0.122
     273    0.504    0.063
     274    0.502    0.063
     275    1.204    0.098
     276    1.064    0.089
     277    0.052    0.029
     278    0.000    0.000
     279    0.597    0.084
     280    0.284    0.055
     281    0.750    0.123
     282    0.513    0.145
     283    1.770    0.164
     284    0.187    0.069
     285    0.297    0.094
     286    0.403    0.077
     287    0.226    0.047
     288    0.650    0.110
     289    0.005    0.011
     290    0.901    0.128
     291    0.051    0.029
     292    0.189    0.077
     293    0.608    0.076
     294    0.209    0.078
     295    0.031    0.036
     296    0.053    0.028
     297    0.604    0.065
     298    0.275    0.074
     299    0.104    0.034
     300    1.349    0.106
     301    1.129    0.121
     302    0.590    0.079
     303    0.848    0.057
     304    1.239    0.248
      27    1.387    0.183
      28    0.406    0.134
      29    1.118    0.236
      30    1.433    0.163
      31    0.587    0.127
      32    1.788    0.130
      33    1.105    0.079
      34    0.656    0.089
      35    0.751    0.093
      36    0.764    0.110
      37    0.059    0.045
      38    0.480    0.178
      39    1.293    0.118
      40    0.366    0.088
      41    0.104    0.049
      42    0.443    0.080
      43    0.726    0.087
      44    0.328    0.073
      45    0.225    0.067
      46    0.526    0.075
      47    0.863    0.098
      48    0.027    0.024
      49    0.592    0.085
      50    1.172    0.082
      51    0.336    0.047
      52    0.000    0.000
      53    0.570    0.113
      54    1.094    0.075
      55    0.095    0.038
      56    0.000    0.000
      57    0.245    0.040
      58    0.963    0.084
      59    0.067    0.043
      60    0.460    0.076
      61    1.030    0.091
      62    0.470    0.084
      63    0.073    0.037
      64    0.475    0.092
      65    1.832    0.143
      66    1.177    0.103
      67    1.217    0.121
      68    2.081    0.190
      69    1.523    0.128
      70    0.933    0.140
      71    0.603    0.115
      72    0.201    0.097
      73    0.844    0.114
      74    0.331    0.108
      75    0.696    0.129
      76    0.044    0.040
      77    0.128    0.050
      78    0.362    0.071
      79    0.304    0.080
      80    0.023    0.029
      81    0.000    0.000
      82    0.633    0.077
      83    0.123    0.048
      84    0.001    0.005
      85    0.412    0.072
      86    0.870    0.094
      87    0.078    0.043
      88    0.000    0.000
      89    0.828    0.092
      90    0.221    0.052
      91    0.102    0.035
      92    0.627    0.080
      93    0.558    0.082
      94    0.651    0.181
      95    0.137    0.038
      96    0.708    0.071
      97    0.385    0.055
      98    0.464    0.140
      99    0.372    0.101
     100    0.503    0.119
     101    0.958    0.073
     102    0.337    0.083
     103    0.260    0.047
     104    1.368    0.114
     105    0.321    0.063
     106    0.496    0.092
     107    1.572    0.130
     108    0.560    0.094
     109    0.000    0.000
     110    0.224    0.055
     111    0.407    0.053
     112    0.031    0.029
     113    0.272    0.082
     114    0.174    0.051
     115    0.194    0.041
     116    0.370    0.111
     117    0.081    0.033
     118    0.274    0.053
     119    0.000    0.000
     120    0.042    0.028
     121    0.128    0.033
     122    0.033    0.044
     123    0.004    0.011
     124    0.009    0.019
     125    0.521    0.093
     126    0.014    0.022
     127    0.026    0.021
     128    0.008    0.015
     129    0.137    0.034
     130    0.190    0.057
     131    0.000    0.000
     132    0.560    0.083
     133    0.063    0.040
     134    0.237    0.081
     135    0.772    0.082
     136    0.312    0.091
     137    0.194    0.106
     138    0.219    0.069
     139    0.575    0.073
     140    0.811    0.111
     141    1.046    0.123
     142    0.949    0.132
     143    1.477    0.160
     144    0.642    0.116
     145    0.677    0.238
     146    1.600    0.134
     147    0.310    0.076
     148    0.257    0.093
     149    1.135    0.139
     150    0.658    0.079
     151    0.158    0.063
     152    0.058    0.047
     153    1.035    0.122
     154    1.417    0.091
     155    0.802    0.083
     156    0.014    0.017
     157    1.355    0.103
     158    0.904    0.067
     159    0.099    0.047
     160    0.250    0.078
     161    1.450    0.147
     162    0.933    0.066
     163    0.525    0.070
     164    0.080    0.034
     165    0.844    0.096
     166    1.256    0.075
     167    0.145    0.064
     168    0.181    0.050
     169    0.898    0.099
     170    0.351    0.082
     171    0.106    0.051
     172    0.739    0.094
     173    1.040    0.141
     174    0.357    0.146
     175    0.000    0.000
     176    0.493    0.102
     177    0.513    0.093
     178    0.338    0.105
     179    1.137    0.124
     180    0.366    0.073
     181    1.390    0.107
     182    1.410    0.122
     183    0.891    0.184
     184    1.348    0.137
     185    0.329    0.088
     186    0.094    0.047
     187    0.548    0.070
     188    0.915    0.152
     189    0.980    0.139
     190    0.790    0.123
     191    1.026    0.149
     192    0.565    0.088
     193    1.258    0.072
     194    1.082    0.110
     195    1.243    0.167
     196    0.231    0.066
     197    0.368    0.074
     198    0.698    0.101
     199    0.331    0.076
     200    0.313    0.081
     201    1.012    0.137
     202    0.634    0.075
     203    0.188    0.070
     204    0.185    0.067
     205    0.992    0.082
     206    0.406    0.091
     207    0.005    0.011
     208    0.125    0.042
     209    0.590    0.073
     210    0.744    0.097
     211    0.000    0.000
     212    0.272    0.060
     213    1.036    0.115
     214    0.425    0.083
     215    0.112    0.043
     216    0.338    0.072
     217    0.612    0.059
     218    0.081    0.044
     219    0.055    0.029
     220    0.151    0.040
     221    0.717    0.084
     222    0.049    0.036
     223    0.022    0.019
     224    0.242    0.060
     225    1.367    0.145
     226    0.532    0.110
     227    0.406    0.115
     228    1.124    0.172
     229    0.119    0.070
     230    1.705    0.168
     231    0.334    0.043
     232    1.338    0.116
     233    1.253    0.120
     234    0.753    0.175
     235    0.520    0.129
     236    1.185    0.159
     237    0.293    0.125
     238    0.145    0.046
     239    0.348    0.101
     240    0.626    0.139
     241    0.119    0.057
     242    0.122    0.053
     243    0.048    0.042
     244    0.172    0.067
     245    0.184    0.051
     246    0.210    0.059
     247    0.019    0.026
     248    0.043    0.035
     249    0.362    0.066
     250    0.051    0.031
     251    0.030    0.036
     252    0.020    0.027
     253    0.242    0.051
     254    0.006    0.012
     255    0.077    0.048
     256    0.829    0.124
     257    0.108    0.039
     258    0.007    0.014
     259    0.075    0.049
     260    0.491    0.071
     261    0.143    0.041
     262    0.397    0.077
     263    0.054    0.066
     264    0.874    0.103
     265    0.226    0.081
     266    0.810    0.129
     267    0.690    0.154
     268    1.833    0.080
     269    1.172    0.098
     270    0.408    0.063
     271    1.590    0.111
     272    0.937    0.129
     273    0.446    0.080
     274    0.251    0.056
     275    1.016    0.291
     276    0.113    0.050
     277    0.530    0.093
     278    0.207    0.091
     279    0.219    0.088
     280    0.000    0.000
     281    0.594    0.183
     282    0.159    0.071
     283    0.024    0.034
     284    0.068    0.058
     285    0.104    0.062
     286    0.014    0.017
     287    0.007    0.017
     288    0.375    0.070
     289    0.040    0.042
     290    0.108    0.051
     291    0.003    0.009
     292    0.055    0.027
     293    0.385    0.072
     294    0.028    0.030
     295    0.000    0.000
     296    0.180    0.074
     297    0.110    0.052
     298    0.012    0.020
     299    0.129    0.041
     300    0.934    0.104
     301    0.164    0.074
     302    0.963    0.118
     303    0.834    0.105
     304    1.466    0.196
      27    0.880    0.123
      28    0.308    0.077
      29    1.499    0.134
      30    0.765    0.098
      31    1.420    0.115
      32    1.034    0.095
      33    0.207    0.078
      34    0.404    0.090
      35    0.958    0.127
      36    0.472    0.083
      37    0.599    0.081
      38    1.726    0.107
      39    1.000    0.094
      40    0.986    0.078
      41    0.218    0.049
      42    0.339    0.051
      43    0.610    0.094
      44    0.153    0.050
      45    0.421    0.102
      46    0.525    0.060
      47    0.827    0.083
      48    0.008    0.013
      49    0.701    0.081
      50    1.175    0.086
      51    0.261    0.059
      52    0.001    0.007
      53    0.529    0.097
      54    1.038    0.081
      55    0.129    0.053
      56    0.000    0.000
      57    0.170    0.034
      58    0.960    0.129
      59    0.021    0.025
      60    0.549    0.088
      61    0.939    0.096
      62    0.186    0.084
      63    0.326    0.084
      64    0.574    0.079
      65    1.601    0.120
      66    1.150    0.131
      67    1.591    0.212
      68    1.247    0.258
      69    1.672    0.111
      70    1.389    0.220
      71    0.470    0.112
      72    0.218    0.066
      73    0.492    0.110
      74    0.287    0.072
      75    0.734    0.143
      76    0.021    0.026
      77    0.177    0.060
      78    0.635    0.093
      79    0.124    0.045
      80    0.169    0.046
      81    0.000    0.000
      82    0.496    0.056
      83    0.001    0.005
      84    0.066    0.037
      85    0.408    0.089
      86    0.741    0.088
      87    0.047    0.044
      88    0.001    0.007
      89    0.776    0.063
      90    0.071    0.034
      91    0.030    0.032
      92    0.558    0.095
      93    0.854    0.099
      94    1.057    0.129
      95    0.113    0.064
      96    0.233    0.069
      97    0.961    0.092
      98    0.733    0.078
      99    0.761    0.139
     100    0.644    0.092
     101    1.006    0.143
     102    0.298    0.102
     103    1.295    0.114
     104    0.613    0.107
     105    0.449    0.054
     106    1.098    0.101
     107    1.373    0.076
     108    0.524    0.091
     109    0.055    0.025
     110    0.338    0.061
     111    0.269    0.050
     112    0.112    0.041
     113    0.462    0.084
     114    0.267    0.050
     115    0.620    0.080
     116    0.147    0.068
     117    0.126    0.051
     118    0.079    0.031
     119    0.043    0.025
     120    0.215    0.084
     121    0.042    0.047
     122    0.000    0.000
     123    0.048    0.031
     124    0.031    0.035
     125    0.047    0.032
     126    0.001    0.005
     127    0.072    0.045
     128    0.029    0.031
     129    0.069    0.041
     130    0.244    0.064
     131    0.000    0.000
     132    0.141    0.068
     133    0.003    0.009
     134    0.453    0.096
     135    0.094    0.038
     136    0.021    0.018
     137    0.013    0.023
     138    0.059    0.038
     139    0.144    0.051
     140    0.168    0.039
     141    0.088    0.055
     142    1.050    0.167
     143    1.183    0.169
     144    0.292    0.065
     145    0.926    0.144
     146    1.576    0.166
     147    0.064    0.045
     148    0.199    0.073
     149    0.870    0.130
     150    0.450    0.096
     151    0.000    0.000
     152    0.001    0.007
     153    0.465    0.104
     154    1.355    0.074
     155    0.107    0.056
     156    0.002    0.007
     157    1.214    0.123
     158    0.478    0.111
     159    0.019    0.021
     160    0.001    0.005
     161    0.385    0.071
     162    0.883    0.101
     163    0.013    0.020
     164    0.002    0.009
     165    0.907    0.098
     166    0.209    0.055
     167    0.021    0.035
     168    0.013    0.020
     169    0.150    0.050
     170    0.035    0.036
     171    0.128    0.050
     172    0.511    0.060
     173    0.307    0.106
     174    0.169    0.090
     175    0.029    0.027
     176    0.510    0.123
     177    0.369    0.132
     178    0.561    0.159
     179    1.824    0.144
     180    0.323    0.082
     181    1.552    0.074
     182    1.337    0.070
     183    1.686    0.131
     184    0.990    0.113
     185    0.846    0.103
     186    0.277    0.044
     187    0.842    0.111
     188    0.682    0.161
     189    1.113    0.182
     190    1.932    0.165
     191    0.968    0.229
     192    0.254    0.073
     193    0.961    0.128
     194    0.316    0.083
     195    0.036    0.052
     196    0.290    0.079
     197    0.147    0.053
     198    0.187    0.039
     199    0.248    0.076
     200    0.368    0.092
     201    1.127    0.142
     202    0.047    0.043
     203    0.313    0.066
     204    0.046    0.036
     205    0.285    0.087
     206    0.007    0.012
     207    0.040    0.023
     208    0.136    0.059
     209    0.511    0.090
     210    0.001    0.005
     211    0.009    0.013
     212    0.159    0.041
     213    0.658    0.104
     214    0.314    0.054
     215    0.107    0.041
     216    1.344    0.105
     217    0.368    0.050
     218    0.054    0.019
     219    0.224    0.082
     220    0.539    0.070
     221    0.088    0.024
     222    0.079    0.036
     223    1.523    0.083
     224    0.576    0.055
     225    0.856    0.169
     226    0.525    0.113
     227    0.594    0.105
     228    0.146    0.063
     229    0.459    0.091
     230    2.282    0.121
     231    0.367    0.105
     232    1.073    0.155
     233    1.144    0.244
     234    0.623    0.128
     235    1.086    0.116
     236    1.377    0.126
     237    0.297    0.052
     238    0.165    0.049
     239    1.485    0.103
     240    0.808    0.089
     241    0.094    0.048
     242    0.450    0.075
     243    0.940    0.085
     244    0.303    0.099
     245    0.142    0.043
     246    1.338    0.105
     247    0.347    0.061
     248    0.138    0.057
     249    0.478    0.086
     250    0.522    0.053
     251    0.396    0.101
     252    0.105    0.048
     253    1.039    0.080
     254    0.712    0.073
     255    0.200    0.087
     256    0.820    0.133
     257    0.913    0.094
     258    0.032    0.023
     259    0.219    0.095
     260    0.491    0.068
     261    0.708    0.097
     262    0.429    0.097
     263    0.115    0.047
     264    0.931    0.127
     265    0.119    0.052
     266    0.605    0.076
     267    0.790    0.105
     268    0.800    0.077
     269    1.089    0.077
     270    1.041    0.134
     271    1.429    0.142
     272    0.937    0.101
     273    0.503    0.078
     274    0.456    0.081
     275    1.231    0.083
     276    0.984    0.106
     277    0.065    0.037
     278    0.013    0.018
     279    0.741    0.092
     280    0.319    0.045
     281    0.772    0.126
     282    0.528    0.090
     283    1.938    0.125
     284    0.153    0.046
     285    0.319    0.047
     286    0.352    0.052
     287    0.220    0.053
     288    0.669    0.097
     289    0.022    0.030
     290    0.862    0.115
     291    0.041    0.031
     292    0.195    0.091
     293    0.618    0.097
     294    0.157    0.057
     295    0.034    0.027
     296    0.056    0.036
     297    0.578    0.073
     298    0.255    0.087
     299    0.092    0.033
     300    1.302    0.109
     301    1.127    0.133
     302    0.601    0.101
     303    0.829    0.109
     304    1.327    0.214
      27    1.363    0.188
      28    0.365    0.080
      29    1.153    0.213
      30    1.543    0.211
      31    0.704    0.135
      32    1.779    0.084
      33    1.059    0.129
      34    0.717    0.065
      35    0.857    0.150
      36    0.724    0.095
      37    0.085    0.063
      38    0.644    0.206
      39    1.305    0.106
      40    0.408    0.095
      41    0.093    0.057
      42    0.425    0.084
      43    0.747    0.073
      44    0.411    0.085
      45    0.203    0.066
      46    0.504    0.043
      47    0.896    0.088
      48    0.032    0.035
      49    0.568    0.092
      50    1.192    0.087
      51    0.313    0.061
      52    0.000    0.000
      53    0.500    0.090
      54    1.076    0.101
      55    0.085    0.033
      56    0.000    0.000
      57    0.239    0.049
      58    0.938    0.064
      59    0.072    0.047
      60    0.475    0.053
      61    0.981    0.114
      62    0.473    0.076
      63    0.085    0.056
      64    0.469    0.087
      65    1.833    0.157
      66    1.256    0.120
      67    1.287    0.136
      68    2.071    0.170
      69    1.439    0.147
      70    0.878    0.135
      71    0.523    0.094
      72    0.129    0.079
      73    0.767    0.169
      74    0.353    0.076
      75    0.606    0.111
      76    0.025    0.036
      77    0.103    0.043
      78    0.377    0.073
      79    0.359    0.097
      80    0.017    0.029
      81    0.000    0.000
      82    0.671    0.071
      83    0.113    0.033
      84    0.001    0.005
      85    0.405    0.055
      86    0.952    0.082
      87    0.104    0.055
      88    0.000    0.000
      89    0.827    0.081
      90    0.205    0.075
      91    0.115    0.062
      92    0.581    0.091
      93    0.579    0.099
      94    0.699    0.164
      95    0.157    0.050
      96    0.719    0.074
      97    0.380    0.058
      98    0.406    0.146
      99    0.427    0.143
     100    0.544    0.103
     101    0.946    0.108
     102    0.359    0.083
     103    0.269    0.035
     104    1.317    0.106
     105    0.348    0.053
     106    0.479    0.097
     107    1.509    0.125
     108    0.588    0.110
     109    0.000    0.000
     110    0.197    0.049
     111    0.413    0.065
     112    0.058    0.030
     113    0.291    0.087
     114    0.176    0.080
     115    0.166    0.044
     116    0.476    0.132
     117    0.073    0.046
     118    0.280    0.053
     119    0.000    0.000
     120    0.042    0.033
     121    0.138    0.043
     122    0.036    0.032
     123    0.006    0.013
     124    0.010    0.017
     125    0.537    0.072
     126    0.010    0.016
     127    0.026    0.029
     128    0.007    0.014
     129    0.118    0.045
     130    0.174    0.061
     131    0.001    0.005
     132    0.529    0.088
     133    0.042    0.042
     134    0.221    0.070
     135    0.752    0.096
     136    0.262    0.067
     137    0.194    0.076
     138    0.224    0.085
     139    0.535    0.094
     140    0.855    0.089
     141    1.084    0.123
     142    0.858    0.158
     143    1.381    0.216
     144    0.600    0.089
     145    0.861    0.226
     146    1.641    0.146
     147    0.308    0.106
     148    0.284    0.100
     149    1.053    0.142
     150    0.623    0.115
     151    0.172    0.041
     152    0.028    0.041
     153    0.924    0.178
     154    1.431    0.084
     155    0.838    0.075
     156    0.007    0.017
     157    1.348    0.146
     158    0.929    0.070
     159    0.113    0.044
     160    0.210    0.054
     161    1.452    0.160
     162    0.899    0.073
     163    0.517    0.080
     164    0.072    0.033
     165    0.833    0.091
     166    1.229    0.090
     167    0.155    0.090
     168    0.154    0.050
     169    0.896    0.074
     170    0.337    0.085
     171    0.071    0.058
     172    0.723    0.130
     173    0.975    0.107
     174    0.505    0.125
     175    0.000    0.000
     176    0.501    0.061
     177    0.522    0.099
     178    0.412    0.094
     179    1.137    0.131
     180    0.384    0.094
     181    1.445    0.095
     182    1.339    0.145
     183    1.005    0.250
     184    1.323    0.188
     185    0.393    0.090
     186    0.082    0.043
     187    0.530    0.091
     188    0.950    0.154
     189    0.938    0.104
     190    0.657    0.112
     191    0.988    0.125
     192    0.607    0.063
     193    1.156    0.121
     194    1.153    0.107
     195    1.172    0.186
     196    0.232    0.068
     197    0.360    0.066
     198    0.730    0.109
     199    0.366    0.104
     200    0.337    0.086
     201    1.030    0.156
     202    0.701    0.070
     203    0.167    0.065
     204    0.177    0.062
     205    0.975    0.085
     206    0.399    0.070
     207    0.003    0.009
     208    0.146    0.049
     209    0.656    0.101
     210    0.813    0.094
     211    0.000    0.000
     212    0.268    0.051
     213    0.999    0.100
     214    0.439    0.074
     215    0.086    0.028
     216    0.328    0.058
     217    0.634    0.082
     218    0.106    0.045
     219    0.044    0.026
     220    0.142    0.038
     221    0.696    0.089
     222    0.033    0.035
     223    0.035    0.037
     224    0.290    0.059
     225    1.327    0.116
     226    0.650    0.172
     227    0.471    0.143
     228    1.175    0.176
     229    0.108    0.045
     230    1.643    0.294
     231    0.337    0.056
     232    1.382    0.090
     233    1.250    0.120
     234    0.718    0.141
     235    0.569    0.090
     236    1.251    0.087
     237    0.271    0.051
     238    0.158    0.055
     239    0.364    0.103
     240    0.565    0.178
     241    0.107    0.042
     242    0.099    0.039
     243    0.034    0.045
     244    0.140    0.067
     245    0.195    0.047
     246    0.185    0.079
     247    0.040    0.041
     248    0.048    0.031
     249    0.385    0.085
     250    0.074    0.046
     251    0.033    0.032
     252    0.029    0.031
     253    0.224    0.062
     254    0.013    0.018
     255    0.074    0.038
     256    0.830    0.109
     257    0.099    0.059
     258    0.000    0.000
     259    0.053    0.051
     260    0.469    0.061
     261    0.119    0.035
     262    0.423    0.074
     263    0.038    0.032
     264    0.889    0.111
     265    0.250    0.088
     266    0.805    0.145
     267    0.711    0.104
     268    1.800    0.115
     269    1.198    0.093
     270    0.368    0.073
     271    1.528    0.111
     272    0.954    0.161
     273    0.450    0.067
     274    0.271    0.071
     275    1.031    0.188
     276    0.097    0.046
     277    0.476    0.113
     278    0.220    0.089
     279    0.199    0.089
     280    0.004    0.010
     281    0.657    0.233
     282    0.213    0.072
     283    0.030    0.033
     284    0.062    0.049
     285    0.115    0.062
     286    0.014    0.017
     287    0.013    0.018
     288    0.360    0.068
     289    0.036    0.031
     290    0.134    0.035
     291    0.001    0.007
     292    0.082    0.044
     293    0.402    0.072
     294    0.033    0.032
     295    0.000    0.000
     296    0.164    0.038
     297    0.111    0.039
     298    0.007    0.017
     299    0.123    0.038
     300    0.976    0.107
     301    0.154    0.049
     302    0.872    0.129
     303    0.861    0.106
     304    1.423    0.274
      27    0.917    0.160
      28    0.338    0.069
      29    1.429    0.170
      30    0.759    0.163
      31    1.475    0.092
      32    0.995    0.170
      33    0.121    0.065
      34    0.392    0.119
      35    0.916    0.132
      36    0.339    0.117
      37    0.572    0.116
      38    1.696    0.143
      39    0.985    0.091
      40    0.983    0.096
      41    0.156    0.080
      42    0.303    0.074
      43    0.662    0.063
      44    0.187    0.053
      45    0.323    0.112
      46    0.522    0.050
      47    0.819    0.105
      48    0.007    0.012
      49    0.685    0.093
      50    1.133    0.077
      51    0.246    0.041
      52    0.001    0.007
      53    0.560    0.096
      54    1.029    0.092
      55    0.102    0.038
      56    0.000    0.000
      57    0.173    0.050
      58    0.910    0.095
      59    0.021    0.021
      60    0.564    0.121
      61    0.970    0.117
      62    0.131    0.062
      63    0.419    0.098
      64    0.568    0.055
      65    1.543    0.135
      66    1.117    0.114
      67    1.535    0.128
      68    1.079    0.169
      69    1.728    0.091
      70    1.743    0.244
      71    0.417    0.095
      72    0.275    0.080
      73    0.504    0.115
      74    0.264    0.083
      75    0.770    0.139
      76    0.024    0.022
      77    0.157    0.059
      78    0.613    0.079
      79    0.097    0.034
      80    0.193    0.067
      81    0.000    0.000
      82    0.503    0.089
      83    0.003    0.009
      84    0.079    0.036
      85    0.438    0.099
      86    0.734    0.084
      87    0.058    0.038
      88    0.000    0.000
      89    0.805    0.085
      90    0.050    0.037
      91    0.027    0.039
      92    0.658    0.119
      93    0.937    0.096
      94    0.934    0.110
      95    0.098    0.039
      96    0.267    0.078
      97    0.940    0.087
      98    0.541    0.162
      99    0.784    0.123
     100    0.702    0.077
     101    0.928    0.092
     102    0.315    0.098
     103    1.310    0.121
     104    0.594    0.096
     105    0.432    0.043
     106    1.062    0.105
     107    1.445    0.095
     108    0.522    0.086
     109    0.062    0.038
     110    0.331    0.067
     111    0.283    0.064
     112    0.156    0.053
     113    0.491    0.096
     114    0.273    0.035
     115    0.595    0.070
     116    0.147    0.076
     117    0.143    0.055
     118    0.064    0.041
     119    0.037    0.027
     120    0.174    0.082
     121    0.028    0.040
     122    0.000    0.000
     123    0.049    0.040
     124    0.033    0.037
     125    0.045    0.034
     126    0.000    0.000
     127    0.079    0.040
     128    0.023    0.025
     129    0.073    0.040
     130    0.235    0.044
     131    0.000    0.000
     132    0.115    0.046
     133    0.004    0.010
     134    0.433    0.100
     135    0.089    0.030
     136    0.018    0.026
     137    0.014    0.023
     138    0.053    0.036
     139    0.173    0.073
     140    0.168    0.066
     141    0.108    0.056
     142    1.130    0.143
     143    1.197    0.171
     144    0.271    0.068
     145    0.901    0.134
     146    1.561    0.184
     147    0.055    0.034
     148    0.207    0.068
     149    0.871    0.121
     150    0.389    0.087
     151    0.000    0.000
     152    0.003    0.009
     153    0.529    0.102
     154    1.392    0.112
     155    0.111    0.054
     156    0.000    0.000
     157    1.223    0.107
     158    0.508    0.172
     159    0.019    0.018
     160    0.000    0.000
     161    0.386    0.080
     162    0.911    0.103
     163    0.014    0.021
     164    0.000    0.000
     165    0.888    0.103
     166    0.173    0.052
     167    0.016    0.028
     168    0.027    0.028
     169    0.123    0.047
     170    0.021    0.023
     171    0.193    0.040
     172    0.446    0.118
     173    0.250    0.055
     174    0.208    0.100
     175    0.017    0.020
     176    0.511    0.066
     177    0.439    0.129
     178    0.635    0.216
     179    1.822    0.137
     180    0.382    0.106
     181    1.558    0.079
     182    1.294    0.074
     183    1.672    0.125
     184    0.991    0.106
     185    0.848    0.116
     186    0.314    0.053
     187    0.931    0.094
     188    0.545    0.107
     189    1.402    0.202
     190    1.595    0.249
     191    0.272    0.097
     192    0.364    0.067
     193    0.928    0.154
     194    0.323    0.074
     195    0.014    0.029
     196    0.277    0.066
     197    0.173    0.057
     198    0.172    0.068
     199    0.160    0.082
     200    0.420    0.089
     201    1.118    0.153
     202    0.071    0.048
     203    0.267    0.083
     204    0.047    0.027
     205    0.328    0.105
     206    0.008    0.013
     207    0.041    0.025
     208    0.112    0.055
     209    0.525    0.102
     210    0.008    0.017
     211    0.012    0.013
     212    0.124    0.044
     213    0.662    0.106
     214    0.307    0.047
     215    0.088    0.028
     216    1.363    0.092
     217    0.336    0.049
     218    0.077    0.025
     219    0.188    0.058
     220    0.511    0.085
     221    0.104    0.028
     222    0.071    0.036
     223    1.535    0.075
     224    0.583    0.074
     225    0.817    0.130
     226    0.543    0.105
     227    0.648    0.125
     228    0.173    0.064
     229    0.481    0.107
     230    2.232    0.165
     231    0.424    0.075
     232    1.066    0.151
     233    1.358    0.144
     234    0.571    0.141
     235    1.034    0.234
     236    1.356    0.122
     237    0.325    0.066
     238    0.127    0.053
     239    1.352    0.130
     240    0.781    0.063
     241    0.112    0.041
     242    0.476    0.076
     243    0.997    0.092
     244    0.346    0.100
     245    0.112    0.034
     246    1.313    0.128
     247    0.327    0.066
     248    0.155    0.059
     249    0.454    0.083
     250    0.510    0.051
     251    0.315    0.069
     252    0.085    0.064
     253    1.012    0.100
     254    0.687    0.092
     255    0.179    0.081
     256    0.846    0.101
     257    0.875    0.103
     258    0.058    0.029
     259    0.166    0.068
     260    0.424    0.072
     261    0.730    0.088
     262    0.437    0.101
     263    0.110    0.049
     264    0.948    0.132
     265    0.097    0.032
     266    0.602    0.101
     267    0.826    0.084
     268    0.900    0.128
     269    1.107    0.095
     270    0.836    0.188
     271    1.428    0.125
     272    0.879    0.090
     273    0.508    0.064
     274    0.497    0.088
     275    1.255    0.084
     276    1.006    0.114
     277    0.083    0.052
     278    0.007    0.017
     279    0.722    0.108
     280    0.346    0.054
     281    0.714    0.126
     282    0.570    0.122
     283    1.955    0.165
     284    0.152    0.053
     285    0.299    0.079
     286    0.375    0.079
     287    0.210    0.050
     288    0.543    0.131
     289    0.017    0.034
     290    0.835    0.121
     291    0.048    0.030
     292    0.125    0.060
     293    0.726    0.125
     294    0.164    0.059
     295    0.039    0.025
     296    0.085    0.055
     297    0.509    0.126
     298    0.242    0.061
     299    0.111    0.034
     300    1.259    0.119
     301    1.214    0.145
     302    0.575    0.094
     303    0.835    0.075
     304    1.232    0.172
      27    1.336    0.176
      28    0.384    0.067
      29    0.940    0.288
      30    1.752    0.191
      31    0.643    0.176
      32    1.763    0.066
      33    0.993    0.107
      34    0.544    0.101
      35    0.897    0.163
      36    0.809    0.119
      37    0.099    0.054
      38    0.696    0.136
      39    1.196    0.109
      40    0.428    0.093
      41    0.127    0.051
      42    0.412    0.069
      43    0.738    0.094
      44    0.348    0.091
      45    0.177    0.068
      46    0.532    0.050
      47    0.844    0.083
      48    0.034    0.025
      49    0.588    0.094
      50    1.145    0.087
      51    0.314    0.043
      52    0.000    0.000
      53    0.613    0.092
      54    1.052    0.111
      55    0.069    0.036
      56    0.000    0.000
      57    0.269    0.048
      58    0.986    0.101
      59    0.087    0.045
      60    0.447    0.068
      61    0.987    0.098
      62    0.553    0.101
      63    0.053    0.077
      64    0.416    0.075
      65    1.803    0.134
      66    1.315    0.128
      67    0.990    0.135
      68    2.174    0.148
      69    1.382    0.139
      70    0.839    0.090
      71    0.514    0.088
      72    0.134    0.091
      73    0.828    0.187
      74    0.161    0.082
      75    0.642    0.107
      76    0.048    0.052
      77    0.123    0.051
      78    0.316    0.084
      79    0.311    0.085
      80    0.011    0.016
      81    0.000    0.000
      82    0.657    0.075
      83    0.111    0.035
      84    0.000    0.000
      85    0.404    0.075
      86    0.880    0.098
      87    0.094    0.048
      88    0.001    0.005
      89    0.865    0.104
      90    0.141    0.045
      91    0.106    0.050
      92    0.642    0.097
      93    0.543    0.094
      94    0.723    0.137
      95    0.170    0.054
      96    0.708    0.055
      97    0.409    0.055
      98    0.500    0.106
      99    0.403    0.098
     100    0.522    0.119
     101    0.839    0.107
     102    0.367    0.069
     103    0.256    0.052
     104    1.393    0.063
     105    0.361    0.039
     106    0.504    0.070
     107    1.480    0.129
     108    0.627    0.081
     109    0.000    0.000
     110    0.187    0.046
     111    0.412    0.056
     112    0.036    0.026
     113    0.310    0.084
     114    0.273    0.059
     115    0.167    0.059
     116    0.486    0.120
     117    0.063    0.051
     118    0.259    0.053
     119    0.000    0.000
     120    0.080    0.040
     121    0.121    0.041
     122    0.037    0.031
     123    0.006    0.012
     124    0.008    0.016
     125    0.520    0.064
     126    0.015    0.023
     127    0.021    0.022
     128    0.007    0.018
     129    0.135    0.046
     130    0.204    0.079
     131    0.000    0.000
     132    0.542    0.069
     133    0.069    0.063
     134    0.250    0.053
     135    0.734    0.080
     136    0.272    0.077
     137    0.184    0.091
     138    0.200    0.100
     139    0.546    0.088
     140    0.818    0.080
     141    1.119    0.104
     142    0.751    0.113
     143    1.477    0.250
     144    0.587    0.091
     145    0.996    0.128
     146    1.682    0.127
     147    0.261    0.072
     148    0.317    0.097
     149    0.960    0.159
     150    0.716    0.086
     151    0.181    0.060
     152    0.041    0.043
     153    0.750    0.110
     154    1.308    0.086
     155    0.841    0.103
     156    0.012    0.013
     157    1.331    0.125
     158    0.934    0.085
     159    0.102    0.044
     160    0.251    0.077
     161    1.543    0.097
     162    0.811    0.086
     163    0.534    0.068
     164    0.070    0.034
     165    0.892    0.071
     166    1.155    0.094
     167    0.211    0.070
     168    0.151    0.049
     169    0.801    0.091
     170    0.266    0.069
     171    0.096    0.071
     172    0.876    0.100
     173    0.987    0.125
     174    0.416    0.106
     175    0.000    0.000
     176    0.495    0.083
     177    0.555    0.090
     178    0.394    0.097
     179    1.116    0.128
     180    0.406    0.090
     181    1.463    0.114
     182    1.122    0.108
     183    0.800    0.178
     184    1.340    0.157
     185    0.316    0.145
     186    0.091    0.054
     187    0.502    0.114
     188    0.910    0.214
     189    0.879    0.117
     190    0.550    0.103
     191    1.128    0.095
     192    0.599    0.086
     193    1.122    0.142
     194    1.181    0.101
     195    1.077    0.128
     196    0.209    0.076
     197    0.438    0.115
     198    0.766    0.084
     199    0.330    0.102
     200    0.283    0.070
     201    1.047    0.114
     202    0.724    0.074
     203    0.248    0.070
     204    0.124    0.055
     205    0.941    0.079
     206    0.429    0.083
     207    0.010    0.017
     208    0.141    0.072
     209    0.571    0.107
     210    0.765    0.093
     211    0.000    0.000
     212    0.273    0.050
     213    0.996    0.103
     214    0.436    0.078
     215    0.102    0.041
     216    0.325    0.062
     217    0.625    0.065
     218    0.101    0.040
     219    0.061    0.040
     220    0.146    0.036
     221    0.734    0.092
     222    0.017    0.028
     223    0.042    0.038
     224    0.235    0.078
     225    1.235    0.151
     226    0.557    0.200
     227    0.471    0.126
     228    1.337    0.241
     229    0.209    0.110
     230    1.679    0.256
     231    0.283    0.076
     232    1.379    0.112
     233    1.386    0.146
     234    0.794    0.133
     235    0.634    0.182
     236    1.244    0.127
     237    0.290    0.057
     238    0.202    0.074
     239    0.347    0.092
     240    0.460    0.152
     241    0.118    0.030
     242    0.113    0.046
     243    0.014    0.022
     244    0.111    0.049
     245    0.178    0.056
     246    0.225    0.050
     247    0.060    0.044
     248    0.034    0.028
     249    0.384    0.071
     250    0.078    0.044
     251    0.050    0.048
     252    0.030    0.029
     253    0.212    0.068
     254    0.021    0.024
     255    0.088    0.056
     256    0.843    0.115
     257    0.093    0.033
     258    0.008    0.014
     259    0.088    0.041
     260    0.435    0.069
     261    0.122    0.037
     262    0.487    0.060
     263    0.047    0.030
     264    0.884    0.109
     265    0.261    0.091
     266    0.749    0.172
     267    0.657    0.103
     268    1.755    0.122
     269    1.266    0.106
     270    0.364    0.063
     271    1.531    0.117
     272    0.934    0.199
     273    0.450    0.069
     274    0.299    0.080
     275    0.853    0.177
     276    0.043    0.045
     277    0.495    0.093
     278    0.243    0.105
     279    0.089    0.057
     280    0.001    0.005
     281    0.702    0.158
     282    0.225    0.086
     283    0.030    0.044
     284    0.077    0.047
     285    0.146    0.054
     286    0.011    0.014
     287    0.025    0.023
     288    0.335    0.075
     289    0.033    0.033
     290    0.129    0.047
     291    0.000    0.000
     292    0.073    0.029
     293    0.408    0.083
     294    0.017    0.026
     295    0.000    0.000
     296    0.174    0.047
     297    0.143    0.055
     298    0.008    0.014
     299    0.149    0.040
     300    1.066    0.101
     301    0.183    0.084
     302    0.916    0.132
     303    0.925    0.075
     304    1.203    0.250
      27    0.922    0.186
      28    0.299    0.072
      29    1.442    0.148
      30    0.669    0.072
      31    1.456    0.128
      32    0.866    0.081
      33    0.082    0.058
      34    0.336    0.115
      35    0.897    0.113
      36    0.422    0.078
      37    0.584    0.139
      38    1.340    0.175
      39    1.035    0.064
      40    0.971    0.129
      41    0.127    0.043
      42    0.226    0.057
      43    0.647    0.062
      44    0.136    0.039
      45    0.208    0.077
      46    0.508    0.064
      47    0.836    0.083
      48    0.003    0.011
      49    0.596    0.086
      50    1.117    0.078
      51    0.234    0.046
      52    0.000    0.000
      53    0.553    0.088
      54    1.034    0.106
      55    0.120    0.028
      56    0.000    0.000
      57    0.182    0.045
      58    0.884    0.123
      59    0.023    0.020
      60    0.667    0.089
      61    0.990    0.113
      62    0.127    0.061
      63    0.455    0.084
      64    0.572    0.077
      65    1.681    0.167
      66    1.227    0.211
      67    1.525    0.118
      68    1.175    0.147
      69    1.643    0.118
      70    1.864    0.223
      71    0.406    0.107
      72    0.273    0.101
      73    0.535    0.124
      74    0.318    0.100
      75    0.702    0.140
      76    0.041    0.032
      77    0.151    0.050
      78    0.591    0.056
      79    0.107    0.034
      80    0.183    0.050
      81    0.000    0.000
      82    0.492    0.054
      83    0.000    0.000
      84    0.067    0.033
      85    0.438    0.073
      86    0.728    0.072
      87    0.052    0.042
      88    0.000    0.000
      89    0.803    0.107
      90    0.054    0.029
      91    0.028    0.026
      92    0.718    0.098
      93    0.861    0.111
      94    0.890    0.133
      95    0.112    0.046
      96    0.270    0.054
      97    0.881    0.095
      98    0.372    0.123
      99    0.919    0.119
     100    0.631    0.074
     101    0.893    0.097
     102    0.362    0.075
     103    1.381    0.141
     104    0.625    0.074
     105    0.446    0.069
     106    1.092    0.120
     107    1.440    0.093
     108    0.458    0.074
     109    0.088    0.042
     110    0.361    0.060
     111    0.318    0.052
     112    0.139    0.040
     113    0.531    0.077
     114    0.287    0.050
     115    0.599    0.055
     116    0.156    0.070
     117    0.147    0.051
     118    0.053    0.035
     119    0.035    0.029
     120    0.107    0.051
     121    0.025    0.023
     122    0.000    0.000
     123    0.036    0.024
     124    0.043    0.027
     125    0.041    0.048
     126    0.002    0.010
     127    0.061    0.039
     128    0.018    0.024
     129    0.062    0.044
     130    0.264    0.053
     131    0.000    0.000
     132    0.106    0.040
     133    0.019    0.021
     134    0.557    0.097
     135    0.100    0.045
     136    0.018    0.024
     137    0.022    0.025
     138    0.096    0.065
     139    0.294    0.094
     140    0.240    0.098
     141    0.378    0.099
     142    0.815    0.247
     143    1.388    0.174
     144    0.204    0.088
     145    0.892    0.159
     146    1.545    0.204
     147    0.059    0.028
     148    0.164    0.083
     149    0.968    0.184
     150    0.446    0.096
     151    0.000    0.000
     152    0.001    0.005
     153    0.437    0.069
     154    1.353    0.085
     155    0.128    0.059
     156    0.002    0.010
     157    1.187    0.106
     158    0.527    0.159
     159    0.022    0.024
     160    0.000    0.000
     161    0.349    0.073
     162    0.892    0.114
     163    0.014    0.017
     164    0.002    0.007
     165    0.907    0.075
     166    0.168    0.063
     167    0.006    0.015
     168    0.022    0.024
     169    0.186    0.056
     170    0.028    0.028
     171    0.221    0.067
     172    0.571    0.113
     173    0.383    0.066
     174    0.327    0.077
     175    0.019    0.026
     176    0.580    0.123
     177    0.448    0.143
     178    0.468    0.137
     179    1.847    0.103
     180    0.389    0.082
     181    1.552    0.088
     182    1.320    0.092
     183    1.699    0.188
     184    0.997    0.167
     185    0.859    0.125
     186    0.289    0.072
     187    0.907    0.107
     188    0.547    0.112
     189    1.411    0.174
     190    1.452    0.182
     191    0.283    0.082
     192    0.381    0.075
     193    0.980    0.104
     194    0.230    0.058
     195    0.015    0.016
     196    0.329    0.089
     197    0.147    0.046
     198    0.165    0.058
     199    0.142    0.056
     200    0.428    0.072
     201    1.151    0.135
     202    0.091    0.052
     203    0.237    0.071
     204    0.045    0.034
     205    0.333    0.101
     206    0.007    0.012
     207    0.048    0.029
     208    0.097    0.035
     209    0.533    0.083
     210    0.003    0.009
     211    0.005    0.011
     212    0.154    0.037
     213    0.668    0.089
     214    0.320    0.058
     215    0.100    0.042
     216    1.365    0.077
     217    0.352    0.056
     218    0.077    0.023
     219    0.182    0.053
     220    0.502    0.066
     221    0.087    0.036
     222    0.079    0.045
     223    1.483    0.091
     224    0.581    0.081
     225    0.866    0.135
     226    0.579    0.127
     227    0.577    0.163
     228    0.240    0.081
     229    0.556    0.118
     230    2.196    0.187
     231    0.396    0.092
     232    1.103    0.116
     233    1.342    0.133
     234    0.599    0.144
     235    1.070    0.160
     236    1.282    0.127
     237    0.349    0.113
     238    0.095    0.051
     239    1.307    0.133
     240    0.808    0.066
     241    0.108    0.044
     242    0.442    0.060
     243    0.944    0.087
     244    0.351    0.088
     245    0.126    0.040
     246    1.313    0.093
     247    0.308    0.043
     248    0.134    0.056
     249    0.448    0.086
     250    0.494    0.056
     251    0.317    0.070
     252    0.050    0.039
     253    1.027    0.083
     254    0.693    0.066
     255    0.094    0.050
     256    0.794    0.102
     257    0.885    0.100
     258    0.052    0.028
     259    0.118    0.060
     260    0.390    0.080
     261    0.690    0.094
     262    0.424    0.095
     263    0.094    0.034
     264    0.891    0.101
     265    0.090    0.054
     266    0.602    0.123
     267    0.836    0.096
     268    0.927    0.122
     269    1.155    0.125
     270    0.736    0.224
     271    1.442    0.123
     272    0.927    0.117
     273    0.522    0.055
     274    0.499    0.075
     275    1.235    0.081
     276    0.942    0.129
     277    0.122    0.071
     278    0.000    0.000
     279    0.623    0.099
     280    0.270    0.048
     281    0.696    0.102
     282    0.336    0.088
     283    1.868    0.147
     284    0.141    0.040
     285    0.284    0.066
     286    0.426    0.087
     287    0.212    0.056
     288    0.446    0.089
     289    0.006    0.014
     290    0.776    0.095
     291    0.032    0.023
     292    0.053    0.041
     293    0.624    0.092
     294    0.154    0.062
     295    0.026    0.021
     296    0.073    0.041
     297    0.564    0.093
     298    0.228    0.080
     299    0.120    0.039
     300    1.299    0.095
     301    1.215    0.141
     302    0.649    0.106
     303    0.857    0.083
     304    1.051    0.218
      27    0.907    0.275
      28    0.363    0.089
      29    1.161    0.303
      30    1.801    0.245
      31    0.574    0.089
      32    1.733    0.102
      33    1.014    0.086
      34    0.408    0.119
      35    0.799    0.098
      36    0.801    0.091
      37    0.072    0.061
      38    0.552    0.209
      39    1.068    0.085
      40    0.428    0.100
      41    0.159    0.055
      42    0.353    0.055
      43    0.697    0.081
      44    0.314    0.112
      45    0.202    0.066
      46    0.545    0.057
      47    0.822    0.097
      48    0.017    0.020
      49    0.592    0.084
      50    1.190    0.092
      51    0.330    0.060
      52    0.000    0.000
      53    0.649    0.104
      54    1.050    0.108
      55    0.057    0.031
      56    0.000    0.000
      57    0.259    0.064
      58    1.052    0.101
      59    0.098    0.038
      60    0.444    0.047
      61    1.039    0.126
      62    0.599    0.098
      63    0.027    0.026
      64    0.377    0.093
      65    1.776    0.105
      66    1.308    0.100
      67    0.969    0.144
      68    2.166    0.136
      69    1.405    0.155
      70    0.811    0.139
      71    0.610    0.078
      72    0.256    0.120
      73    0.895    0.156
      74    0.233    0.141
      75    0.656    0.114
      76    0.046    0.051
      77    0.145    0.065
      78    0.318    0.104
      79    0.352    0.081
      80    0.030    0.026
      81    0.000    0.000
      82    0.678    0.091
      83    0.121    0.035
      84    0.000    0.000
      85    0.416    0.078
      86    0.931    0.086
      87    0.042    0.041
      88    0.000    0.000
      89    0.825    0.102
      90    0.109    0.046
      91    0.053    0.049
      92    0.717    0.082
      93    0.538    0.080
      94    0.614    0.165
      95    0.182    0.069
      96    0.714    0.068
      97    0.421    0.074
      98    0.453    0.123
      99    0.529    0.126
     100    0.563    0.091
     101    0.880    0.121
     102    0.354    0.061
     103    0.293    0.064
     104    1.377    0.115
     105    0.337    0.044
     106    0.557    0.077
     107    1.534    0.159
     108    0.645    0.103
     109    0.000    0.000
     110    0.216    0.065
     111    0.406    0.053
     112    0.070    0.054
     113    0.376    0.084
     114    0.245    0.051
     115    0.196    0.059
     116    0.514    0.088
     117    0.059    0.033
     118    0.294    0.052
     119    0.001    0.007
     120    0.062    0.043
     121    0.108    0.048
     122    0.040    0.032
     123    0.007    0.017
     124    0.011    0.020
     125    0.538    0.074
     126    0.013    0.014
     127    0.029    0.023
     128    0.014    0.019
     129    0.157    0.050
     130    0.182    0.071
     131    0.001    0.005
     132    0.559    0.088
     133    0.079    0.047
     134    0.240    0.068
     135    0.741    0.101
     136    0.307    0.053
     137    0.108    0.076
     138    0.133    0.051
     139    0.589    0.093
     140    0.827    0.074
     141    1.077    0.100
     142    0.800    0.108
     143    1.412    0.152
     144    0.616    0.080
     145    0.935    0.124
     146    1.681    0.154
     147    0.308    0.103
     148    0.324    0.078
     149    0.949    0.156
     150    0.681    0.097
     151    0.136    0.068
     152    0.051    0.057
     153    0.761    0.091
     154    1.352    0.104
     155    0.748    0.077
     156    0.012    0.022
     157    1.380    0.082
     158    0.899    0.091
     159    0.082    0.037
     160    0.264    0.058
     161    1.530    0.131
     162    0.914    0.116
     163    0.492    0.078
     164    0.074    0.036
     165    0.911    0.129
     166    1.207    0.119
     167    0.171    0.089
     168    0.163    0.058
     169    0.836    0.114
     170    0.263    0.066
     171    0.109    0.061
     172    0.892    0.122
     173    1.031    0.124
     174    0.335    0.106
     175    0.000    0.000
     176    0.400    0.123
     177    0.481    0.076
     178    0.287    0.101
     179    1.165    0.099
     180    0.351    0.085
     181    1.372    0.113
     182    1.277    0.101
     183    1.105    0.213
     184    1.274    0.125
     185    0.411    0.102
     186    0.131    0.064
     187    0.571    0.067
     188    1.047    0.139
     189    1.041    0.179
     190    0.597    0.111
     191    0.993    0.156
     192    0.675    0.137
     193    1.066    0.145
     194    1.217    0.107
     195    1.092    0.135
     196    0.243    0.062
     197    0.280    0.074
     198    0.761    0.087
     199    0.339    0.078
     200    0.258    0.072
     201    1.050    0.119
     202    0.741    0.068
     203    0.311    0.083
     204    0.203    0.060
     205    0.955    0.126
     206    0.380    0.087
     207    0.007    0.015
     208    0.167    0.062
     209    0.564    0.102
     210    0.750    0.088
     211    0.001    0.005
     212    0.280    0.037
     213    1.040    0.095
     214    0.451    0.083
     215    0.109    0.028
     216    0.357    0.062
     217    0.631    0.055
     218    0.114    0.055
     219    0.051    0.031
     220    0.133    0.044
     221    0.726    0.081
     222    0.038    0.038
     223    0.047    0.034
     224    0.219    0.069
     225    1.158    0.112
     226    0.665    0.127
     227    0.467    0.097
     228    1.505    0.143
     229    0.287    0.054
     230    1.809    0.134
     231    0.220    0.082
     232    1.308    0.101
     233    1.350    0.112
     234    0.768    0.209
     235    0.733    0.123
     236    1.273    0.116
     237    0.287    0.059
     238    0.247    0.072
     239    0.438    0.095
     240    0.725    0.141
     241    0.103    0.033
     242    0.097    0.037
     243    0.054    0.041
     244    0.146    0.051
     245    0.187    0.060
     246    0.197    0.043
     247    0.061    0.046
     248    0.047    0.033
     249    0.346    0.065
     250    0.078    0.043
     251    0.049    0.046
     252    0.040    0.029
     253    0.227    0.044
     254    0.003    0.010
     255    0.086    0.053
     256    0.809    0.096
     257    0.093    0.045
     258    0.000    0.000
     259    0.066    0.028
     260    0.466    0.056
     261    0.116    0.049
     262    0.349    0.108
     263    0.060    0.036
     264    0.702    0.152
     265    0.196    0.084
     266    0.676    0.105
     267    0.667    0.091
     268    1.791    0.142
     269    1.220    0.116
     270    0.423    0.081
     271    1.434    0.122
     272    0.923    0.131
     273    0.461    0.084
     274    0.283    0.085
     275    0.717    0.154
     276    0.045    0.029
     277    0.336    0.084
     278    0.181    0.054
     279    0.085    0.040
     280    0.001    0.005
     281    0.528    0.164
     282    0.195    0.089
     283    0.013    0.021
     284    0.032    0.035
     285    0.087    0.056
     286    0.016    0.026
     287    0.009    0.020
     288    0.413    0.088
     289    0.036    0.039
     290    0.149    0.060
     291    0.001    0.007
     292    0.052    0.042
     293    0.434    0.087
     294    0.027    0.027
     295    0.000    0.000
     296    0.139    0.060
     297    0.147    0.065
     298    0.010    0.019
     299    0.118    0.033
     300    0.945    0.090
     301    0.198    0.072
     302    0.859    0.103
     303    0.856    0.068
     304    1.548    0.192
      27    0.860    0.153
      28    0.305    0.070
      29    1.509    0.194
      30    0.692    0.104
      31    1.502    0.103
      32    0.786    0.118
      33    0.052    0.033
      34    0.381    0.073
      35    0.724    0.102
      36    0.412    0.089
      37    0.580    0.114
      38    1.150    0.136
      39    0.886    0.102
      40    1.004    0.147
      41    0.074    0.044
      42    0.243    0.053
      43    0.732    0.067
      44    0.183    0.058
      45    0.176    0.061
      46    0.517    0.064
      47    0.860    0.086
      48    0.001    0.005
      49    0.639    0.097
      50    1.161    0.097
      51    0.251    0.058
      52    0.005    0.016
      53    0.578    0.092
      54    1.028    0.064
      55    0.109    0.036
      56    0.000    0.000
      57    0.167    0.043
      58    0.895    0.105
      59    0.018    0.024
      60    0.567    0.075
      61    0.982    0.090
      62    0.158    0.090
      63    0.433    0.087
      64    0.562    0.073
      65    1.615    0.148
      66    1.056    0.113
      67    1.545    0.140
      68    1.455    0.313
      69    1.727    0.094
      70    1.757    0.191
      71    0.424    0.090
      72    0.305    0.073
      73    0.576    0.137
      74    0.331    0.085
      75    0.745    0.141
      76    0.016    0.021
      77    0.145    0.054
      78    0.594    0.082
      79    0.092    0.041
      80    0.177    0.052
      81    0.000    0.000
      82    0.498    0.061
      83    0.003    0.010
      84    0.081    0.044
      85    0.386    0.082
      86    0.706    0.078
      87    0.054    0.042
      88    0.001    0.005
      89    0.834    0.101
      90    0.055    0.031
      91    0.024    0.029
      92    0.706    0.089
      93    0.857    0.122
      94    0.886    0.144
      95    0.137    0.043
      96    0.314    0.062
      97    1.066    0.143
      98    0.463    0.074
      99    0.906    0.101
     100    0.595    0.093
     101    1.128    0.195
     102    0.420    0.100
     103    1.413    0.114
     104    0.602    0.104
     105    0.461    0.056
     106    1.149    0.158
     107    1.338    0.091
     108    0.455    0.073
     109    0.098    0.060
     110    0.351    0.112
     111    0.270    0.067
     112    0.145    0.041
     113    0.574    0.161
     114    0.268    0.046
     115    0.613    0.089
     116    0.193    0.087
     117    0.190    0.076
     118    0.041    0.023
     119    0.036    0.028
     120    0.253    0.088
     121    0.051    0.037
     122    0.000    0.000
     123    0.057    0.036
     124    0.043    0.032
     125    0.043    0.034
     126    0.000    0.000
     127    0.082    0.044
     128    0.013    0.019
     129    0.064    0.032
     130    0.268    0.054
     131    0.000    0.000
     132    0.112    0.048
     133    0.017    0.030
     134    0.763    0.145
     135    0.096    0.038
     136    0.021    0.024
     137    0.066    0.043
     138    0.262    0.186
     139    0.332    0.098
     140    0.328    0.085
     141    0.517    0.126
     142    0.866    0.157
     143    1.418    0.077
     144    0.141    0.061
     145    0.866    0.130
     146    1.469    0.202
     147    0.075    0.035
     148    0.136    0.058
     149    0.980    0.153
     150    0.413    0.081
     151    0.000    0.000
     152    0.001    0.005
     153    0.475    0.077
     154    1.364    0.093
     155    0.152    0.065
     156    0.001    0.005
     157    1.162    0.112
     158    0.539    0.115
     159    0.018    0.027
     160    0.000    0.000
     161    0.325    0.086
     162    0.897    0.085
     163    0.012    0.015
     164    0.000    0.000
     165    0.858    0.086
     166    0.189    0.067
     167    0.013    0.022
     168    0.030    0.029
     169    0.206    0.062
     170    0.047    0.037
     171    0.242    0.127
     172    0.643    0.101
     173    0.518    0.094
     174    0.275    0.125
     175    0.047    0.058
     176    0.891    0.136
     177    0.392    0.151
     178    0.414    0.073
     179    1.890    0.123
     180    0.364    0.099
     181    1.548    0.087
     182    1.313    0.091
     183    1.603    0.192
     184    0.977    0.129
     185    0.870    0.139
     186    0.342    0.066
     187    0.876    0.095
     188    0.911    0.245
     189    1.281    0.240
     190    1.767    0.135
     191    0.824    0.248
     192    0.247    0.081
     193    0.904    0.129
     194    0.220    0.085
     195    0.122    0.062
     196    0.237    0.097
     197    0.132    0.057
     198    0.199    0.070
     199    0.214    0.063
     200    0.405    0.077
     201    1.127    0.151
     202    0.098    0.044
     203    0.291    0.115
     204    0.035    0.031
     205    0.347    0.094
     206    0.006    0.014
     207    0.041    0.026
     208    0.146    0.057
     209    0.559    0.112
     210    0.006    0.012
     211    0.007    0.012
     212    0.166    0.035
     213    0.681    0.107
     214    0.312    0.058
     215    0.101    0.041
     216    1.337    0.105
     217    0.325    0.065
     218    0.072    0.031
     219    0.238    0.059
     220    0.518    0.063
     221    0.101    0.037
     222    0.058    0.043
     223    1.226    0.200
     224    0.569    0.066
     225    0.908    0.134
     226    0.554    0.168
     227    0.657    0.191
     228    0.459    0.199
     229    0.566    0.196
     230    2.222    0.147
     231    0.334    0.075
     232    1.138    0.163
     233    1.372    0.131
     234    0.771    0.201
     235    1.261    0.298
     236    1.434    0.113
     237    0.470    0.073
     238    0.130    0.069
     239    1.414    0.162
     240    0.866    0.092
     241    0.132    0.049
     242    0.402    0.066
     243    0.982    0.107
     244    0.500    0.128
     245    0.116    0.045
     246    1.136    0.115
     247    0.294    0.063
     248    0.148    0.054
     249    0.455    0.086
     250    0.523    0.061
     251    0.303    0.078
     252    0.134    0.057
     253    0.998    0.095
     254    0.678    0.068
     255    0.214    0.088
     256    0.846    0.103
     257    0.934    0.066
     258    0.056    0.032
     259    0.130    0.068
     260    0.384    0.115
     261    0.677    0.083
     262    0.392    0.107
     263    0.107    0.043
     264    0.934    0.117
     265    0.066    0.038
     266    0.632    0.108
     267    0.804    0.133
     268    0.898    0.088
     269    1.170    0.090
     270    0.571    0.183
     271    1.388    0.117
     272    1.046    0.118
     273    0.500    0.053
     274    0.482    0.069
     275    1.245    0.094
     276    0.982    0.093
     277    0.062    0.039
     278    0.000    0.000
     279    0.603    0.087
     280    0.284    0.062
     281    0.683    0.117
     282    0.315    0.055
     283    1.875    0.114
     284    0.153    0.064
     285    0.237    0.067
     286    0.396    0.067
     287    0.193    0.059
     288    0.477    0.092
     289    0.002    0.007
     290    0.802    0.129
     291    0.050    0.020
     292    0.103    0.072
     293    0.683    0.076
     294    0.168    0.074
     295    0.040    0.023
     296    0.074    0.048
     297    0.567    0.069
     298    0.249    0.079
     299    0.107    0.032
     300    1.253    0.089
     301    1.196    0.130
     302    0.614    0.104
     303    0.836    0.070
     304    1.232    0.241
      27    0.722    0.158
      28    0.352    0.077
      29    1.061    0.224
      30    1.884    0.267
      31    0.607    0.126
      32    1.787    0.117
      33    1.026    0.143
      34    0.495    0.115
      35    0.671    0.092
      36    0.876    0.177
      37    0.116    0.065
      38    0.592    0.135
      39    1.099    0.100
      40    0.347    0.069
      41    0.229    0.070
      42    0.364    0.084
      43    0.707    0.078
      44    0.329    0.084
      45    0.184    0.073
      46    0.514    0.059
      47    0.829    0.096
      48    0.015    0.017
      49    0.610    0.087
      50    1.196    0.108
      51    0.348    0.058
      52    0.000    0.000
      53    0.603    0.102
      54    1.069    0.076
      55    0.052    0.033
      56    0.000    0.000
      57    0.254    0.045
      58    1.041    0.082
      59    0.082    0.033
      60    0.458    0.058
      61    1.001    0.072
      62    0.528    0.077
      63    0.056    0.054
      64    0.435    0.084
      65    1.641    0.166
      66    1.153    0.129
      67    1.159    0.243
      68    1.892    0.217
      69    1.495    0.137
      70    0.946    0.170
      71    0.552    0.103
      72    0.246    0.112
      73    0.919    0.102
      74    0.188    0.106
      75    0.657    0.113
      76    0.057    0.042
      77    0.129    0.046
      78    0.384    0.063
      79    0.363    0.072
      80    0.017    0.019
      81    0.001    0.007
      82    0.684    0.074
      83    0.114    0.035
      84    0.000    0.000
      85    0.365    0.066
      86    0.948    0.087
      87    0.011    0.017
      88    0.000    0.000
      89    0.861    0.103
      90    0.158    0.072
      91    0.041    0.021
      92    0.678    0.083
      93    0.594    0.113
      94    0.581    0.116
      95    0.173    0.041
      96    0.706    0.079
      97    0.389    0.079
      98    0.373    0.130
      99    0.601    0.142
     100    0.527    0.085
     101    0.893    0.111
     102    0.323    0.076
     103    0.304    0.054
     104    1.353    0.124
     105    0.325    0.048
     106    0.538    0.073
     107    1.522    0.111
     108    0.640    0.091
     109    0.001    0.005
     110    0.202    0.047
     111    0.418    0.066
     112    0.100    0.043
     113    0.279    0.125
     114    0.235    0.054
     115    0.195    0.050
     116    0.415    0.109
     117    0.027    0.024
     118    0.273    0.058
     119    0.000    0.000
     120    0.068    0.037
     121    0.102    0.051
     122    0.026    0.028
     123    0.010    0.021
     124    0.003    0.010
     125    0.526    0.087
     126    0.011    0.020
     127    0.016    0.017
     128    0.023    0.026
     129    0.162    0.036
     130    0.181    0.041
     131    0.003    0.009
     132    0.533    0.096
     133    0.103    0.041
     134    0.257    0.069
     135    0.731    0.072
     136    0.271    0.055
     137    0.129    0.060
     138    0.183    0.054
     139    0.548    0.082
     140    0.847    0.102
     141    1.114    0.099
     142    0.771    0.098
     143    1.459    0.164
     144    0.589    0.081
     145    1.012    0.159
     146    1.690    0.129
     147    0.297    0.131
     148    0.335    0.112
     149    1.000    0.136
     150    0.724    0.106
     151    0.087    0.074
     152    0.032    0.044
     153    0.845    0.105
     154    1.332    0.122
     155    0.724    0.089
     156    0.005    0.011
     157    1.350    0.115
     158    0.790    0.077
     159    0.095    0.037
     160    0.218    0.055
     161    1.403    0.139
     162    0.937    0.117
     163    0.514    0.075
     164    0.069    0.039
     165    0.884    0.096
     166    1.229    0.129
     167    0.166    0.082
     168    0.133    0.062
     169    0.908    0.079
     170    0.256    0.053
     171    0.088    0.074
     172    0.820    0.119
     173    1.041    0.106
     174    0.399    0.108
     175    0.000    0.000
     176    0.487    0.096
     177    0.420    0.071
     178    0.385    0.092
     179    1.197    0.104
     180    0.355    0.075
     181    1.390    0.094
     182    1.293    0.114
     183    1.058    0.107
     184    1.340    0.137
     185    0.360    0.082
     186    0.078    0.052
     187    0.669    0.086
     188    0.926    0.149
     189    0.913    0.122
     190    0.635    0.116
     191    0.933    0.103
     192    0.802    0.146
     193    0.923    0.115
     194    1.158    0.126
     195    1.234    0.084
     196    0.228    0.081
     197    0.239    0.069
     198    0.615    0.109
     199    0.245    0.089
     200    0.276    0.084
     201    1.150    0.132
     202    0.731    0.101
     203    0.264    0.076
     204    0.227    0.061
     205    0.908    0.086
     206    0.351    0.095
     207    0.010    0.019
     208    0.181    0.047
     209    0.539    0.068
     210    0.724    0.109
     211    0.000    0.000
     212    0.292    0.050
     213    1.015    0.107
     214    0.488    0.072
     215    0.126    0.034
     216    0.405    0.079
     217    0.654    0.071
     218    0.140    0.048
     219    0.053    0.031
     220    0.150    0.044
     221    0.737    0.068
     222    0.031    0.035
     223    0.053    0.038
     224    0.201    0.063
     225    1.132    0.129
     226    0.571    0.177
     227    0.429    0.087
     228    1.611    0.155
     229    0.412    0.123
     230    2.004    0.130
     231    0.227    0.046
     232    1.428    0.112
     233    1.306    0.101
     234    0.803    0.202
     235    0.804    0.121
     236    1.282    0.127
     237    0.275    0.059
     238    0.182    0.099
     239    0.450    0.099
     240    0.718    0.111
     241    0.116    0.043
     242    0.093    0.032
     243    0.076    0.045
     244    0.196    0.078
     245    0.171    0.044
     246    0.210    0.059
     247    0.060    0.038
     248    0.037    0.034
     249    0.387    0.055
     250    0.103    0.069
     251    0.057    0.038
     252    0.026    0.027
     253    0.225    0.052
     254    0.009    0.019
     255    0.089    0.052
     256    0.726    0.118
     257    0.099    0.050
     258    0.004    0.010
     259    0.064    0.036
     260    0.428    0.062
     261    0.112    0.056
     262    0.296    0.079
     263    0.100    0.044
     264    0.738    0.165
     265    0.136    0.058
     266    0.731    0.097
     267    0.694    0.084
     268    1.701    0.152
     269    1.235    0.130
     270    0.375    0.098
     271    1.477    0.134
     272    0.844    0.126
     273    0.441    0.074
     274    0.328    0.107
     275    1.081    0.192
     276    0.070    0.037
     277    0.321    0.049
     278    0.125    0.063
     279    0.163    0.100
     280    0.002    0.007
     281    0.539    0.093
     282    0.232    0.093
     283    0.030    0.028
     284    0.042    0.029
     285    0.087    0.066
     286    0.012    0.020
     287    0.007    0.017
     288    0.462    0.069
     289    0.017    0.026
     290    0.187    0.057
     291    0.000    0.000
     292    0.032    0.025
     293    0.414    0.056
     294    0.033    0.028
     295    0.000    0.000
     296    0.111    0.048
     297    0.173    0.052
     298    0.019    0.017
     299    0.118    0.037
     300    0.912    0.104
     301    0.194    0.099
     302    0.913    0.130
     303    0.849    0.081
     304    1.567    0.202
      27    0.932    0.095
      28    0.263    0.052
      29    1.445    0.146
      30    0.687    0.111
      31    1.438    0.121
      32    0.731    0.085
      33    0.045    0.033
      34    0.384    0.080
      35    0.807    0.119
      36    0.406    0.062
      37    0.574    0.112
      38    1.204    0.179
      39    0.978    0.091
      40    1.079    0.111
      41    0.096    0.053
      42    0.228    0.051
      43    0.703    0.072
      44    0.212    0.079
      45    0.209    0.071
      46    0.493    0.053
      47    0.814    0.091
      48    0.001    0.005
      49    0.609    0.092
      50    1.161    0.085
      51    0.265    0.064
      52    0.003    0.010
      53    0.593    0.087
      54    1.040    0.085
      55    0.099    0.030
      56    0.000    0.000
      57    0.190    0.041
      58    0.850    0.112
      59    0.019    0.017
      60    0.613    0.056
      61    0.949    0.100
      62    0.259    0.096
      63    0.485    0.105
      64    0.584    0.068
      65    1.417    0.147
      66    1.244    0.236
      67    1.696    0.191
      68    1.439    0.236
      69    1.625    0.130
      70    1.928    0.276
      71    0.458    0.105
      72    0.257    0.071
      73    0.615    0.119
      74    0.341    0.065
      75    0.812    0.115
      76    0.023    0.025
      77    0.134    0.050
      78    0.620    0.115
      79    0.073    0.039
      80    0.167    0.052
      81    0.000    0.000
      82    0.482    0.061
      83    0.000    0.000
      84    0.075    0.040
      85    0.431    0.070
      86    0.774    0.076
      87    0.052    0.058
      88    0.000    0.000
      89    0.802    0.085
      90    0.045    0.026
      91    0.013    0.021
      92    0.658    0.082
      93    0.866    0.122
      94    0.808    0.135
      95    0.154    0.051
      96    0.261    0.067
      97    1.117    0.100
      98    0.368    0.127
      99    0.904    0.096
     100    0.564    0.094
     101    1.238    0.120
     102    0.490    0.106
     103    1.462    0.180
     104    0.551    0.111
     105    0.451    0.072
     106    1.130    0.156
     107    1.377    0.113
     108    0.522    0.115
     109    0.105    0.052
     110    0.505    0.080
     111    0.244    0.061
     112    0.139    0.038
     113    0.647    0.161
     114    0.279    0.081
     115    0.624    0.083
     116    0.193    0.072
     117    0.267    0.065
     118    0.031    0.023
     119    0.026    0.023
     120    0.204    0.087
     121    0.053    0.036
     122    0.000    0.000
     123    0.039    0.036
     124    0.024    0.030
     125    0.040    0.039
     126    0.000    0.000
     127    0.100    0.045
     128    0.018    0.021
     129    0.065    0.044
     130    0.244    0.096
     131    0.000    0.000
     132    0.107    0.045
     133    0.009    0.018
     134    0.628    0.120
     135    0.088    0.028
     136    0.020    0.028
     137    0.055    0.046
     138    0.292    0.144
     139    0.344    0.078
     140    0.307    0.080
     141    0.526    0.120
     142    0.860    0.139
     143    1.401    0.098
     144    0.125    0.044
     145    0.875    0.095
     146    1.542    0.208
     147    0.084    0.038
     148    0.110    0.045
     149    0.946    0.128
     150    0.387    0.077
     151    0.000    0.000
     152    0.000    0.000
     153    0.481    0.101
     154    1.351    0.149
     155    0.150    0.080
     156    0.001    0.005
     157    1.145    0.119
     158    0.514    0.158
     159    0.030    0.038
     160    0.000    0.000
     161    0.353    0.083
     162    0.900    0.136
     163    0.016    0.019
     164    0.001    0.007
     165    0.905    0.077
     166    0.204    0.080
     167    0.009    0.016
     168    0.053    0.041
     169    0.264    0.063
     170    0.072    0.046
     171    0.269    0.076
     172    0.661    0.122
     173    0.567    0.093
     174    0.267    0.115
     175    0.169    0.053
     176    0.913    0.139
     177    0.353    0.130
     178    0.422    0.088
     179    1.810    0.103
     180    0.425    0.106
     181    1.489    0.120
     182    1.282    0.126
     183    1.605    0.150
     184    0.989    0.142
     185    0.839    0.115
     186    0.360    0.074
     187    0.692    0.124
     188    1.204    0.259
     189    0.456    0.168
     190    1.754    0.144
     191    0.818    0.165
     192    0.344    0.120
     193    0.928    0.140
     194    0.256    0.088
     195    0.047    0.041
     196    0.346    0.118
     197    0.114    0.044
     198    0.233    0.062
     199    0.244    0.124
     200    0.319    0.111
     201    1.099    0.166
     202    0.100    0.042
     203    0.314    0.075
     204    0.046    0.045
     205    0.261    0.094
     206    0.010    0.021
     207    0.039    0.036
     208    0.199    0.059
     209    0.535    0.076
     210    0.013    0.023
     211    0.002    0.007
     212    0.167    0.038
     213    0.753    0.081
     214    0.298    0.083
     215    0.095    0.047
     216    1.341    0.110
     217    0.286    0.061
     218    0.061    0.025
     219    0.202    0.065
     220    0.561    0.075
     221    0.111    0.028
     222    0.054    0.032
     223    1.044    0.076
     224    0.543    0.052
     225    0.981    0.145
     226    0.512    0.205
     227    0.771    0.133
     228    0.462    0.190
     229    0.639    0.179
     230    2.210    0.137
     231    0.395    0.100
     232    1.165    0.152
     233    1.356    0.125
     234    0.750    0.287
     235    1.244    0.220
     236    1.230    0.158
     237    0.517    0.081
     238    0.140    0.053
     239    1.492    0.183
     240    0.962    0.084
     241    0.211    0.135
     242    0.425    0.071
     243    1.070    0.091
     244    0.476    0.104
     245    0.124    0.045
     246    1.168    0.096
     247    0.364    0.056
     248    0.125    0.048
     249    0.489    0.083
     250    0.500    0.077
     251    0.337    0.055
     252    0.114    0.068
     253    0.983    0.110
     254    0.646    0.086
     255    0.199    0.103
     256    0.841    0.108
     257    0.977    0.097
     258    0.041    0.034
     259    0.192    0.062
     260    0.346    0.110
     261    0.636    0.094
     262    0.444    0.086
     263    0.075    0.042
     264    0.999    0.107
     265    0.054    0.032
     266    0.693    0.078
     267    0.661    0.125
     268    0.989    0.119
     269    1.229    0.121
     270    0.489    0.082
     271    1.476    0.155
     272    1.104    0.102
     273    0.520    0.066
     274    0.510    0.064
     275    1.222    0.108
     276    0.951    0.096
     277    0.085    0.049
     278    0.000    0.000
     279    0.573    0.056
     280    0.277    0.054
     281    0.616    0.133
     282    0.326    0.068
     283    1.876    0.147
     284    0.175    0.054
     285    0.215    0.058
     286    0.447    0.086
     287    0.213    0.063
     288    0.511    0.112
     289    0.005    0.011
     290    0.801    0.108
     291    0.041    0.035
     292    0.069    0.050
     293    0.633    0.090
     294    0.138    0.055
     295    0.031    0.029
     296    0.064    0.034
     297    0.518    0.092
     298    0.268    0.072
     299    0.107    0.025
     300    1.264    0.093
     301    1.201    0.108
     302    0.620    0.113
     303    0.831    0.079
     304    1.105    0.155
      27    0.599    0.131
      28    0.407    0.071
      29    0.994    0.198
      30    1.789    0.238
      31    0.624    0.174
      32    1.580    0.260
      33    1.033    0.111
      34    0.554    0.086
      35    0.786    0.166
      36    0.837    0.184
      37    0.138    0.080
      38    0.711    0.130
      39    1.188    0.106
      40    0.297    0.064
      41    0.189    0.068
      42    0.314    0.098
      43    0.708    0.069
      44    0.339    0.076
      45    0.117    0.051
      46    0.500    0.053
      47    0.855    0.107
      48    0.018    0.022
      49    0.544    0.066
      50    1.210    0.096
      51    0.328    0.061
      52    0.000    0.000
      53    0.646    0.096
      54    1.097    0.064
      55    0.078    0.045
      56    0.000    0.000
      57    0.259    0.055
      58    1.032    0.078
      59    0.093    0.040
      60    0.457    0.061
      61    1.046    0.101
      62    0.470    0.110
      63    0.049    0.034
      64    0.515    0.103
      65    1.602    0.118
      66    1.207    0.094
      67    1.109    0.083
      68    1.866    0.229
      69    1.422    0.143
      70    0.874    0.128
      71    0.523    0.101
      72    0.120    0.068
      73    0.843    0.177
      74    0.202    0.062
      75    0.625    0.133
      76    0.036    0.042
      77    0.118    0.040
      78    0.417    0.071
      79    0.336    0.082
      80    0.012    0.022
      81    0.001    0.007
      82    0.675    0.076
      83    0.134    0.036
      84    0.000    0.000
      85    0.381    0.067
      86    0.906    0.084
      87    0.010    0.019
      88    0.000    0.000
      89    0.830    0.083
      90    0.133    0.067
      91    0.017    0.017
      92    0.615    0.105
      93    0.555    0.066
      94    0.537    0.131
      95    0.173    0.053
      96    0.711    0.061
      97    0.421    0.073
      98    0.299    0.117
      99    0.671    0.158
     100    0.596    0.078
     101    0.865    0.097
     102    0.376    0.100
     103    0.300    0.052
     104    1.335    0.100
     105    0.325    0.056
     106    0.627    0.107
     107    1.583    0.149
     108    0.612    0.078
     109    0.000    0.000
     110    0.244    0.036
     111    0.440    0.063
     112    0.105    0.055
     113    0.238    0.097
     114    0.166    0.084
     115    0.199    0.052
     116    0.322    0.112
     117    0.017    0.028
     118    0.275    0.051
     119    0.000    0.000
     120    0.026    0.030
     121    0.138    0.066
     122    0.047    0.038
     123    0.007    0.016
     124    0.008    0.015
     125    0.498    0.088
     126    0.008    0.017
     127    0.015    0.015
     128    0.013    0.019
     129    0.124    0.043
     130    0.121    0.058
     131    0.003    0.011
     132    0.533    0.071
     133    0.057    0.053
     134    0.334    0.111
     135    0.783    0.099
     136    0.332    0.073
     137    0.191    0.096
     138    0.196    0.092
     139    0.563    0.136
     140    0.872    0.140
     141    1.133    0.106
     142    0.729    0.063
     143    1.404    0.180
     144    0.561    0.068
     145    1.107    0.111
     146    1.692    0.124
     147    0.331    0.090
     148    0.428    0.069
     149    0.927    0.107
     150    0.727    0.078
     151    0.183    0.055
     152    0.028    0.035
     153    0.852    0.076
     154    1.421    0.077
     155    0.779    0.086
     156    0.006    0.011
     157    1.314    0.167
     158    0.814    0.054
     159    0.102    0.060
     160    0.230    0.054
     161    1.365    0.096
     162    0.864    0.088
     163    0.539    0.061
     164    0.081    0.044
     165    0.875    0.075
     166    1.194    0.092
     167    0.168    0.053
     168    0.180    0.069
     169    0.889    0.083
     170    0.292    0.091
     171    0.057    0.055
     172    0.800    0.106
     173    1.070    0.089
     174    0.544    0.076
     175    0.000    0.000
     176    0.477    0.066
     177    0.429    0.067
     178    0.373    0.070
     179    1.164    0.139
     180    0.377    0.091
     181    1.335    0.147
     182    1.297    0.124
     183    1.166    0.187
     184    1.329    0.159
     185    0.422    0.122
     186    0.094    0.050
     187    0.682    0.083
     188    0.826    0.176
     189    0.833    0.114
     190    0.455    0.110
     191    0.905    0.095
     192    0.697    0.090
     193    0.894    0.174
     194    1.139    0.095
     195    1.190    0.129
     196    0.206    0.082
     197    0.199    0.075
     198    0.612    0.101
     199    0.255    0.064
     200    0.250    0.060
     201    1.014    0.107
     202    0.747    0.058
     203    0.131    0.059
     204    0.183    0.055
     205    0.940    0.101
     206    0.359    0.103
     207    0.006    0.012
     208    0.184    0.065
     209    0.506    0.084
     210    0.772    0.078
     211    0.000    0.000
     212    0.308    0.053
     213    1.038    0.110
     214    0.460    0.076
     215    0.107    0.039
     216    0.436    0.084
     217    0.621    0.062
     218    0.103    0.056
     219    0.048    0.027
     220    0.135    0.041
     221    0.695    0.096
     222    0.042    0.039
     223    0.117    0.051
     224    0.186    0.070
     225    1.188    0.144
     226    0.709    0.159
     227    0.509    0.145
     228    1.536    0.144
     229    0.467    0.125
     230    2.082    0.130
     231    0.199    0.064
     232    1.441    0.118
     233    1.362    0.133
     234    0.920    0.248
     235    0.821    0.116
     236    1.424    0.159
     237    0.275    0.044
     238    0.244    0.071
     239    0.496    0.094
     240    0.636    0.138
     241    0.117    0.045
     242    0.100    0.029
     243    0.072    0.049
     244    0.166    0.056
     245    0.204    0.043
     246    0.189    0.043
     247    0.063    0.039
     248    0.028    0.033
     249    0.371    0.074
     250    0.096    0.055
     251    0.042    0.035
     252    0.020    0.028
     253    0.228    0.065
     254    0.007    0.014
     255    0.083    0.047
     256    0.761    0.114
     257    0.062    0.034
     258    0.011    0.019
     259    0.065    0.035
     260    0.408    0.072
     261    0.092    0.032
     262    0.320    0.072
     263    0.033    0.034
     264    0.774    0.129
     265    0.173    0.064
     266    0.647    0.125
     267    0.731    0.112
     268    1.704    0.143
     269    1.269    0.101
     270    0.328    0.071
     271    1.493    0.122
     272    0.897    0.141
     273    0.431    0.089
     274    0.400    0.137
     275    0.821    0.346
     276    0.042    0.024
     277    0.299    0.049
     278    0.145    0.093
     279    0.039    0.045
     280    0.000    0.000
     281    0.550    0.124
     282    0.233    0.080
     283    0.012    0.016
     284    0.102    0.063
     285    0.139    0.056
     286    0.013    0.020
     287    0.009    0.021
     288    0.443    0.088
     289    0.025    0.029
     290    0.169    0.058
     291    0.001    0.007
     292    0.029    0.021
     293    0.465    0.095
     294    0.022    0.030
     295    0.000    0.000
     296    0.134    0.053
     297    0.172    0.063
     298    0.013    0.016
     299    0.115    0.036
     300    0.959    0.084
     301    0.182    0.067
     302    0.884    0.137
     303    0.870    0.107
     304    1.608    0.190
      27    1.008    0.154
      28    0.300    0.044
      29    1.463    0.173
      30    0.733    0.085
      31    1.387    0.105
      32    0.790    0.094
      33    0.071    0.064
      34    0.491    0.093
      35    0.894    0.105
      36    0.473    0.083
      37    0.429    0.090
      38    1.300    0.120
      39    1.011    0.092
      40    1.193    0.104
      41    0.184    0.072
      42    0.244    0.042
      43    0.641    0.075
      44    0.267    0.046
      45    0.155    0.077
      46    0.489    0.060
      47    0.787    0.077
      48    0.003    0.010
      49    0.625    0.068
      50    1.168    0.070
      51    0.269    0.051
      52    0.001    0.005
      53    0.620    0.085
      54    1.094    0.097
      55    0.117    0.052
      56    0.001    0.005
      57    0.185    0.040
      58    0.924    0.122
      59    0.012    0.016
      60    0.587    0.068
      61    0.969    0.083
      62    0.147    0.080
      63    0.493    0.062
      64    0.559    0.060
      65    1.564    0.164
      66    1.136    0.212
      67    1.592    0.153
      68    1.260    0.284
      69    1.650    0.122
      70    1.840    0.189
      71    0.453    0.096
      72    0.298    0.071
      73    0.592    0.119
      74    0.268    0.092
      75    0.734    0.158
      76    0.016    0.020
      77    0.111    0.033
      78    0.596    0.088
      79    0.071    0.045
      80    0.171    0.056
      81    0.000    0.000
      82    0.454    0.071
      83    0.001    0.007
      84    0.061    0.033
      85    0.422    0.093
      86    0.848    0.091
      87    0.017    0.020
      88    0.000    0.000
      89    0.800    0.071
      90    0.052    0.030
      91    0.022    0.016
      92    0.697    0.094
      93    0.957    0.114
      94    0.724    0.100
      95    0.184    0.056
      96    0.222    0.066
      97    1.214    0.123
      98    0.345    0.119
      99    1.083    0.134
     100    0.512    0.075
     101    1.232    0.100
     102    0.589    0.095
     103    1.361    0.151
     104    0.654    0.161
     105    0.419    0.063
     106    0.962    0.159
     107    1.451    0.133
     108    0.588    0.093
     109    0.083    0.047
     110    0.572    0.065
     111    0.175    0.072
     112    0.138    0.044
     113    0.661    0.247
     114    0.262    0.072
     115    0.749    0.097
     116    0.147    0.054
     117    0.255    0.046
     118    0.083    0.046
     119    0.036    0.036
     120    0.154    0.050
     121    0.072    0.044
     122    0.000    0.000
     123    0.037    0.024
     124    0.039    0.028
     125    0.044    0.031
     126    0.000    0.000
     127    0.089    0.053
     128    0.024    0.021
     129    0.059    0.041
     130    0.251    0.069
     131    0.000    0.000
     132    0.119    0.038
     133    0.009    0.015
     134    0.730    0.205
     135    0.100    0.036
     136    0.023    0.026
     137    0.097    0.084
     138    0.347    0.089
     139    0.348    0.067
     140    0.266    0.123
     141    0.534    0.105
     142    1.039    0.277
     143    1.471    0.111
     144    0.157    0.082
     145    0.776    0.121
     146    1.429    0.091
     147    0.085    0.034
     148    0.161    0.090
     149    0.929    0.093
     150    0.447    0.106
     151    0.000    0.000
     152    0.000    0.000
     153    0.499    0.091
     154    1.330    0.103
     155    0.177    0.083
     156    0.000    0.000
     157    1.177    0.114
     158    0.568    0.148
     159    0.023    0.031
     160    0.000    0.000
     161    0.415    0.085
     162    0.851    0.110
     163    0.016    0.029
     164    0.001    0.007
     165    0.903    0.098
     166    0.320    0.106
     167    0.026    0.030
     168    0.043    0.033
     169    0.295    0.079
     170    0.086    0.033
     171    0.382    0.113
     172    0.784    0.123
     173    0.426    0.109
     174    0.225    0.074
     175    0.203    0.070
     176    1.080    0.175
     177    0.333    0.111
     178    0.573    0.111
     179    1.734    0.141
     180    0.367    0.098
     181    1.500    0.091
     182    1.332    0.121
     183    1.703    0.149
     184    1.125    0.224
     185    0.781    0.105
     186    0.319    0.082
     187    1.035    0.161
     188    1.539    0.235
     189    0.425    0.126
     190    1.666    0.177
     191    0.980    0.201
     192    0.219    0.077
     193    0.877    0.148
     194    0.217    0.069
     195    0.044    0.031
     196    0.346    0.165
     197    0.129    0.049
     198    0.161    0.054
     199    0.310    0.119
     200    0.255    0.078
     201    1.086    0.130
     202    0.123    0.047
     203    0.328    0.099
     204    0.030    0.035
     205    0.255    0.070
     206    0.011    0.020
     207    0.021    0.023
     208    0.180    0.055
     209    0.622    0.103
     210    0.008    0.019
     211    0.006    0.011
     212    0.191    0.032
     213    0.767    0.072
     214    0.316    0.067
     215    0.105    0.043
     216    1.349    0.114
     217    0.302    0.057
     218    0.052    0.026
     219    0.212    0.074
     220    0.577    0.089
     221    0.102    0.041
     222    0.083    0.059
     223    0.925    0.125
     224    0.587    0.090
     225    0.869    0.107
     226    1.007    0.348
     227    0.755    0.124
     228    0.509    0.158
     229    0.583    0.169
     230    2.211    0.105
     231    0.344    0.081
     232    1.227    0.148
     233    1.314    0.135
     234    0.925    0.219
     235    1.411    0.214
     236    1.317    0.174
     237    0.480    0.094
     238    0.196    0.076
     239    1.341    0.111
     240    0.840    0.140
     241    0.199    0.128
     242    0.400    0.062
     243    0.976    0.079
     244    0.529    0.111
     245    0.121    0.047
     246    1.163    0.120
     247    0.355    0.078
     248    0.095    0.049
     249    0.426    0.064
     250    0.492    0.063
     251    0.314    0.064
     252    0.085    0.049
     253    0.938    0.100
     254    0.647    0.077
     255    0.201    0.073
     256    0.829    0.088
     257    0.917    0.080
     258    0.033    0.022
     259    0.207    0.058
     260    0.244    0.075
     261    0.586    0.073
     262    0.396    0.091
     263    0.063    0.040
     264    0.946    0.116
     265    0.076    0.046
     266    0.703    0.129
     267    0.743    0.123
     268    1.068    0.115
     269    1.234    0.114
     270    0.491    0.106
     271    1.543    0.136
     272    0.993    0.146
     273    0.523    0.069
     274    0.524    0.070
     275    1.252    0.086
     276    0.927    0.102
     277    0.133    0.054
     278    0.000    0.000
     279    0.619    0.078
     280    0.280    0.055
     281    0.631    0.168
     282    0.375    0.057
     283    1.833    0.164
     284    0.186    0.065
     285    0.222    0.078
     286    0.296    0.071
     287    0.214    0.045
     288    0.438    0.099
     289    0.000    0.000
     290    0.791    0.105
     291    0.033    0.020
     292    0.064    0.048
     293    0.578    0.107
     294    0.119    0.044
     295    0.015    0.015
     296    0.105    0.067
     297    0.577    0.082
     298    0.280    0.063
     299    0.098    0.034
     300    1.284    0.084
     301    1.131    0.117
     302    0.554    0.086
     303    0.829    0.077
     304    1.083    0.219
      27    0.744    0.111
      28    0.331    0.068
      29    0.843    0.161
      30    2.147    0.108
      31    0.633    0.093
      32    1.752    0.137
      33    1.040    0.101
      34    0.598    0.105
      35    0.857    0.221
      36    0.822    0.128
      37    0.100    0.055
      38    0.716    0.164
      39    1.096    0.130
      40    0.352    0.081
      41    0.225    0.089
      42    0.232    0.071
      43    0.690    0.081
      44    0.270    0.091
      45    0.116    0.061
      46    0.481    0.050
      47    0.941    0.102
      48    0.022    0.024
      49    0.510    0.075
      50    1.228    0.088
      51    0.393    0.078
      52    0.000    0.000
      53    0.618    0.125
      54    1.094    0.104
      55    0.093    0.039
      56    0.000    0.000
      57    0.251    0.045
      58    1.075    0.079
      59    0.093    0.058
      60    0.487    0.054
      61    1.040    0.098
      62    0.343    0.093
      63    0.030    0.041
      64    0.567    0.071
      65    1.827    0.141
      66    1.279    0.133
      67    1.022    0.141
      68    2.113    0.152
      69    1.498    0.160
      70    0.945    0.094
      71    0.483    0.098
      72    0.114    0.072
      73    0.640    0.086
      74    0.249    0.085
      75    0.695    0.124
      76    0.005    0.011
      77    0.120    0.049
      78    0.433    0.069
      79    0.355    0.071
      80    0.011    0.020
      81    0.001    0.007
      82    0.698    0.077
      83    0.125    0.028
      84    0.000    0.000
      85    0.425    0.071
      86    0.963    0.072
      87    0.007    0.012
      88    0.000    0.000
      89    0.816    0.091
      90    0.117    0.047
      91    0.019    0.012
      92    0.576    0.092
      93    0.586    0.093
      94    0.563    0.134
      95    0.170    0.046
      96    0.730    0.064
      97    0.426    0.078
      98    0.188    0.073
      99    0.743    0.118
     100    0.647    0.061
     101    0.848    0.114
     102    0.368    0.076
     103    0.297    0.057
     104    1.350    0.114
     105    0.336    0.047
     106    0.543    0.085
     107    1.639    0.105
     108    0.639    0.077
     109    0.001    0.005
     110    0.236    0.057
     111    0.458    0.069
     112    0.101    0.049
     113    0.268    0.076
     114    0.155    0.056
     115    0.211    0.049
     116    0.282    0.084
     117    0.021    0.027
     118    0.274    0.037
     119    0.000    0.000
     120    0.023    0.029
     121    0.136    0.060
     122    0.039    0.032
     123    0.004    0.010
     124    0.008    0.015
     125    0.478    0.090
     126    0.010    0.017
     127    0.016    0.022
     128    0.007    0.012
     129    0.096    0.048
     130    0.098    0.043
     131    0.000    0.000
     132    0.483    0.105
     133    0.024    0.028
     134    0.307    0.092
     135    0.713    0.089
     136    0.304    0.067
     137    0.153    0.082
     138    0.195    0.068
     139    0.588    0.106
     140    0.841    0.094
     141    1.172    0.092
     142    0.693    0.086
     143    1.391    0.213
     144    0.549    0.050
     145    1.087    0.142
     146    1.666    0.114
     147    0.204    0.094
     148    0.459    0.102
     149    0.957    0.138
     150    0.773    0.113
     151    0.145    0.057
     152    0.012    0.029
     153    0.873    0.094
     154    1.321    0.107
     155    0.813    0.119
     156    0.001    0.005
     157    1.366    0.143
     158    0.790    0.106
     159    0.124    0.038
     160    0.213    0.054
     161    1.341    0.127
     162    0.910    0.069
     163    0.562    0.077
     164    0.074    0.033
     165    0.844    0.081
     166    1.158    0.084
     167    0.218    0.080
     168    0.212    0.061
     169    0.929    0.101
     170    0.356    0.080
     171    0.037    0.036
     172    0.844    0.090
     173    1.080    0.108
     174    0.505    0.116
     175    0.000    0.000
     176    0.527    0.069
     177    0.437    0.075
     178    0.399    0.082
     179    1.174    0.104
     180    0.432    0.059
     181    1.441    0.115
     182    1.172    0.092
     183    1.181    0.166
     184    1.320    0.117
     185    0.592    0.096
     186    0.114    0.042
     187    0.675    0.065
     188    0.664    0.103
     189    0.810    0.109
     190    0.520    0.087
     191    0.938    0.092
     192    0.698    0.109
     193    0.839    0.159
     194    1.149    0.104
     195    1.228    0.093
     196    0.181    0.047
     197    0.184    0.079
     198    0.614    0.093
     199    0.257    0.097
     200    0.241    0.061
     201    1.035    0.120
     202    0.811    0.087
     203    0.173    0.056
     204    0.207    0.053
     205    0.904    0.087
     206    0.376    0.096
     207    0.004    0.011
     208    0.163    0.039
     209    0.592    0.082
     210    0.731    0.083
     211    0.000    0.000
     212    0.303    0.070
     213    1.058    0.078
     214    0.433    0.069
     215    0.119    0.039
     216    0.416    0.040
     217    0.567    0.075
     218    0.067    0.031
     219    0.050    0.027
     220    0.133    0.054
     221    0.741    0.091
     222    0.037    0.038
     223    0.070    0.044
     224    0.198    0.061
     225    1.154    0.134
     226    0.608    0.194
     227    0.456    0.116
     228    1.601    0.164
     229    0.448    0.126
     230    2.011    0.168
     231    0.212    0.072
     232    1.494    0.114
     233    1.262    0.076
     234    0.915    0.293
     235    0.827    0.172
     236    1.292    0.132
     237    0.246    0.069
     238    0.186    0.097
     239    0.453    0.093
     240    0.687    0.135
     241    0.116    0.036
     242    0.091    0.033
     243    0.095    0.046
     244    0.177    0.051
     245    0.182    0.048
     246    0.199    0.055
     247    0.083    0.041
     248    0.039    0.031
     249    0.385    0.070
     250    0.113    0.070
     251    0.071    0.062
     252    0.016    0.028
     253    0.234    0.055
     254    0.010    0.028
     255    0.078    0.053
     256    0.802    0.123
     257    0.063    0.040
     258    0.025    0.023
     259    0.082    0.037
     260    0.396    0.065
     261    0.089    0.029
     262    0.282    0.057
     263    0.043    0.040
     264    0.733    0.107
     265    0.147    0.058
     266    0.525    0.116
     267    0.754    0.087
     268    1.730    0.116
     269    1.303    0.122
     270    0.324    0.064
     271    1.471    0.118
     272    0.825    0.127
     273    0.460    0.065
     274    0.286    0.093
     275    1.221    0.165
     276    0.051    0.018
     277    0.317    0.040
     278    0.217    0.069
     279    0.089    0.048
     280    0.000    0.000
     281    0.510    0.088
     282    0.205    0.118
     283    0.018    0.018
     284    0.110    0.081
     285    0.119    0.047
     286    0.011    0.026
     287    0.010    0.022
     288    0.442    0.120
     289    0.020    0.030
     290    0.138    0.054
     291    0.002    0.008
     292    0.038    0.019
     293    0.515    0.120
     294    0.017    0.022
     295    0.000    0.000
     296    0.121    0.046
     297    0.170    0.074
     298    0.006    0.013
     299    0.099    0.038
     300    0.968    0.109
     301    0.277    0.096
     302    0.815    0.128
     303    0.820    0.100
     304    1.637    0.218
      27    1.016    0.255
      28    0.292    0.054
      29    1.463    0.150
      30    0.729    0.093
      31    1.527    0.139
      32    0.793    0.109
      33    0.139    0.060
      34    0.410    0.107
      35    0.864    0.126
      36    0.473    0.090
      37    0.550    0.130
      38    1.348    0.097
      39    0.987    0.080
      40    1.090    0.173
      41    0.189    0.064
      42    0.222    0.055
      43    0.630    0.064
      44    0.270    0.057
      45    0.191    0.073
      46    0.456    0.067
      47    0.774    0.078
      48    0.004    0.011
      49    0.618    0.079
      50    1.159    0.085
      51    0.231    0.055
      52    0.000    0.000
      53    0.569    0.074
      54    0.996    0.105
      55    0.082    0.035
      56    0.000    0.000
      57    0.185    0.038
      58    0.915    0.105
      59    0.023    0.028
      60    0.584    0.106
      61    0.968    0.120
      62    0.245    0.104
      63    0.372    0.097
      64    0.606    0.074
      65    1.875    0.185
      66    0.987    0.222
      67    1.457    0.122
      68    1.128    0.168
      69    1.646    0.143
      70    2.006    0.200
      71    0.357    0.097
      72    0.326    0.064
      73    0.608    0.099
      74    0.199    0.071
      75    0.649    0.097
      76    0.019    0.021
      77    0.128    0.052
      78    0.638    0.078
      79    0.078    0.039
      80    0.176    0.060
      81    0.000    0.000
      82    0.484    0.062
      83    0.004    0.011
      84    0.059    0.036
      85    0.489    0.089
      86    0.828    0.082
      87    0.011    0.022
      88    0.000    0.000
      89    0.827    0.106
      90    0.049    0.029
      91    0.020    0.019
      92    0.693    0.081
      93    0.912    0.140
      94    0.679    0.090
      95    0.134    0.056
      96    0.266    0.064
      97    1.102    0.115
      98    0.305    0.092
      99    0.963    0.146
     100    0.583    0.077
     101    1.209    0.127
     102    0.485    0.117
     103    1.329    0.147
     104    0.607    0.170
     105    0.410    0.052
     106    0.662    0.145
     107    1.404    0.125
     108    0.646    0.151
     109    0.070    0.054
     110    0.555    0.062
     111    0.176    0.060
     112    0.143    0.051
     113    0.882    0.193
     114    0.220    0.066
     115    0.756    0.091
     116    0.138    0.062
     117    0.259    0.049
     118    0.104    0.037
     119    0.042    0.027
     120    0.162    0.057
     121    0.077    0.031
     122    0.000    0.000
     123    0.027    0.022
     124    0.023    0.025
     125    0.049    0.035
     126    0.000    0.000
     127    0.101    0.045
     128    0.014    0.024
     129    0.046    0.033
     130    0.214    0.077
     131    0.000    0.000
     132    0.111    0.035
     133    0.009    0.024
     134    0.640    0.156
     135    0.094    0.030
     136    0.016    0.019
     137    0.109    0.059
     138    0.206    0.141
     139    0.246    0.106
     140    0.134    0.084
     141    0.334    0.113
     142    1.323    0.179
     143    1.277    0.190
     144    0.216    0.054
     145    0.844    0.151
     146    1.488    0.190
     147    0.050    0.032
     148    0.290    0.091
     149    1.001    0.113
     150    0.376    0.074
     151    0.000    0.000
     152    0.001    0.005
     153    0.486    0.107
     154    1.279    0.111
     155    0.189    0.079
     156    0.000    0.000
     157    1.166    0.132
     158    0.645    0.154
     159    0.052    0.045
     160    0.000    0.000
     161    0.477    0.082
     162    0.768    0.122
     163    0.030    0.032
     164    0.000    0.000
     165    0.873    0.134
     166    0.342    0.077
     167    0.015    0.019
     168    0.041    0.031
     169    0.229    0.055
     170    0.090    0.035
     171    0.382    0.103
     172    0.642    0.114
     173    0.401    0.098
     174    0.203    0.082
     175    0.142    0.058
     176    1.197    0.227
     177    0.271    0.071
     178    0.925    0.191
     179    1.353    0.326
     180    0.349    0.093
     181    1.520    0.106
     182    1.330    0.122
     183    1.605    0.191
     184    1.266    0.127
     185    0.905    0.185
     186    0.309    0.078
     187    1.087    0.105
     188    1.602    0.205
     189    0.327    0.117
     190    1.669    0.168
     191    0.891    0.189
     192    0.190    0.072
     193    0.825    0.133
     194    0.184    0.080
     195    0.032    0.025
     196    0.209    0.132
     197    0.136    0.052
     198    0.192    0.055
     199    0.263    0.080
     200    0.268    0.100
     201    1.186    0.203
     202    0.084    0.061
     203    0.256    0.068
     204    0.053    0.046
     205    0.264    0.098
     206    0.009    0.013
     207    0.031    0.033
     208    0.166    0.047
     209    0.690    0.135
     210    0.005    0.013
     211    0.005    0.011
     212    0.176    0.031
     213    0.722    0.099
     214    0.308    0.070
     215    0.099    0.034
     216    1.349    0.103
     217    0.317    0.063
     218    0.063    0.021
     219    0.209    0.062
     220    0.508    0.059
     221    0.101    0.042
     222    0.109    0.081
     223    1.118    0.215
     224    0.580    0.073
     225    0.828    0.167
     226    1.286    0.446
     227    0.656    0.112
     228    0.435    0.261
     229    0.538    0.153
     230    2.264    0.118
     231    0.278    0.065
     232    1.277    0.155
     233    1.353    0.088
     234    0.732    0.217
     235    1.387    0.169
     236    1.485    0.187
     237    0.453    0.081
     238    0.191    0.064
     239    1.236    0.140
     240    0.771    0.105
     241    0.100    0.051
     242    0.416    0.059
     243    1.117    0.084
     244    0.421    0.095
     245    0.092    0.046
     246    1.164    0.111
     247    0.337    0.072
     248    0.095    0.045
     249    0.438    0.080
     250    0.535    0.067
     251    0.293    0.060
     252    0.071    0.042
     253    0.956    0.102
     254    0.625    0.073
     255    0.186    0.057
     256    0.836    0.114
     257    0.906    0.078
     258    0.045    0.028
     259    0.199    0.076
     260    0.211    0.074
     261    0.519    0.072
     262    0.498    0.142
     263    0.070    0.033
     264    0.937    0.084
     265    0.126    0.073
     266    0.832    0.106
     267    0.724    0.127
     268    1.089    0.149
     269    1.212    0.113
     270    0.441    0.073
     271    1.517    0.157
     272    1.023    0.116
     273    0.528    0.060
     274    0.527    0.081
     275    1.238    0.084
     276    0.874    0.105
     277    0.167    0.051
     278    0.000    0.000
     279    0.625    0.090
     280    0.270    0.053
     281    0.601    0.156
     282    0.346    0.070
     283    1.884    0.135
     284    0.202    0.066
     285    0.230    0.074
     286    0.313    0.084
     287    0.228    0.060
     288    0.434    0.082
     289    0.003    0.011
     290    0.858    0.087
     291    0.033    0.024
     292    0.071    0.058
     293    0.517    0.123
     294    0.097    0.035
     295    0.017    0.017
     296    0.165    0.062
     297    0.529    0.078
     298    0.252    0.080
     299    0.111    0.046
     300    1.243    0.108
     301    1.150    0.110
     302    0.616    0.125
     303    0.834    0.102
     304    0.965    0.198
      27    0.720    0.193
      28    0.259    0.071
      29    0.714    0.139
      30    2.096    0.158
      31    0.623    0.156
      32    1.702    0.122
      33    0.888    0.127
      34    0.565    0.083
      35    0.728    0.114
      36    0.935    0.106
      37    0.062    0.039
      38    0.583    0.168
      39    1.108    0.099
      40    0.309    0.073
      41    0.149    0.048
      42    0.237    0.111
      43    0.683    0.069
      44    0.353    0.067
      45    0.081    0.059
      46    0.519    0.067
      47    0.970    0.114
      48    0.026    0.029
      49    0.489    0.058
      50    1.246    0.107
      51    0.361    0.106
      52    0.000    0.000
      53    0.571    0.095
      54    1.062    0.100
      55    0.066    0.032
      56    0.000    0.000
      57    0.283    0.055
      58    1.062    0.104
      59    0.091    0.055
      60    0.510    0.055
      61    1.087    0.095
      62    0.350    0.103
      63    0.028    0.052
      64    0.548    0.071
      65    1.807    0.127
      66    1.356    0.104
      67    0.906    0.123
      68    1.934    0.173
      69    1.559    0.118
      70    0.969    0.131
      71    0.534    0.083
      72    0.197    0.096
      73    0.619    0.133
      74    0.224    0.081
      75    0.631    0.083
      76    0.002    0.009
      77    0.134    0.048
      78    0.427    0.067
      79    0.398    0.072
      80    0.009    0.016
      81    0.001    0.007
      82    0.703    0.064
      83    0.123    0.034
      84    0.000    0.000
      85    0.395    0.081
      86    0.990    0.079
      87    0.010    0.016
      88    0.000    0.000
      89    0.814    0.098
      90    0.105    0.046
      91    0.012    0.013
      92    0.594    0.078
      93    0.618    0.089
      94    0.558    0.088
      95    0.115    0.042
      96    0.740    0.102
      97    0.416    0.095
      98    0.202    0.079
      99    0.766    0.136
     100    0.608    0.080
     101    0.777    0.140
     102    0.371    0.079
     103    0.340    0.050
     104    1.364    0.124
     105    0.322    0.069
     106    0.634    0.070
     107    1.624    0.112
     108    0.638    0.086
     109    0.000    0.000
     110    0.235    0.058
     111    0.441    0.059
     112    0.119    0.051
     113    0.244    0.051
     114    0.132    0.045
     115    0.171    0.048
     116    0.247    0.054
     117    0.018    0.021
     118    0.281    0.071
     119    0.001    0.005
     120    0.017    0.023
     121    0.119    0.036
     122    0.048    0.040
     123    0.005    0.012
     124    0.008    0.012
     125    0.511    0.082
     126    0.006    0.011
     127    0.019    0.020
     128    0.008    0.020
     129    0.111    0.044
     130    0.099    0.044
     131    0.001    0.005
     132    0.488    0.097
     133    0.025    0.037
     134    0.322    0.127
     135    0.777    0.100
     136    0.458    0.114
     137    0.186    0.099
     138    0.224    0.118
     139    0.666    0.140
     140    1.140    0.219
     141    1.034    0.148
     142    0.577    0.122
     143    1.605    0.161
     144    0.576    0.070
     145    1.043    0.160
     146    1.639    0.097
     147    0.341    0.121
     148    0.472    0.120
     149    1.010    0.101
     150    0.702    0.131
     151    0.151    0.052
     152    0.009    0.014
     153    0.712    0.065
     154    1.303    0.069
     155    0.798    0.098
     156    0.003    0.010
     157    1.338    0.130
     158    0.809    0.116
     159    0.129    0.038
     160    0.210    0.045
     161    1.382    0.147
     162    0.885    0.085
     163    0.540    0.076
     164    0.090    0.039
     165    0.860    0.067
     166    1.227    0.094
     167    0.188    0.063
     168    0.202    0.055
     169    0.906    0.092
     170    0.333    0.083
     171    0.032    0.024
     172    0.812    0.122
     173    1.119    0.100
     174    0.585    0.099
     175    0.000    0.000
     176    0.503    0.072
     177    0.417    0.067
     178    0.381    0.066
     179    1.318    0.150
     180    0.411    0.090
     181    1.566    0.140
     182    1.172    0.120
     183    1.163    0.142
     184    1.284    0.107
     185    0.593    0.104
     186    0.105    0.044
     187    0.684    0.071
     188    0.677    0.120
     189    0.802    0.091
     190    0.441    0.080
     191    0.916    0.091
     192    0.651    0.100
     193    0.814    0.140
     194    1.099    0.110
     195    1.213    0.107
     196    0.191    0.055
     197    0.180    0.053
     198    0.570    0.096
     199    0.263    0.085
     200    0.224    0.051
     201    1.068    0.105
     202    0.785    0.077
     203    0.139    0.057
     204    0.205    0.050
     205    0.942    0.099
     206    0.381    0.093
     207    0.002    0.008
     208    0.164    0.050
     209    0.591    0.095
     210    0.801    0.095
     211    0.000    0.000
     212    0.246    0.060
     213    1.035    0.107
     214    0.445    0.078
     215    0.106    0.031
     216    0.383    0.050
     217    0.605    0.067
     218    0.076    0.035
     219    0.054    0.027
     220    0.126    0.032
     221    0.705    0.093
     222    0.038    0.038
     223    0.075    0.063
     224    0.318    0.101
     225    1.227    0.105
     226    0.592    0.124
     227    0.461    0.165
     228    1.432    0.256
     229    0.326    0.096
     230    1.951    0.142
     231    0.199    0.079
     232    1.397    0.125
     233    1.358    0.132
     234    1.060    0.308
     235    0.635    0.153
     236    1.297    0.166
     237    0.268    0.050
     238    0.232    0.063
     239    0.316    0.064
     240    0.635    0.148
     241    0.091    0.044
     242    0.099    0.041
     243    0.054    0.040
     244    0.157    0.063
     245    0.187    0.037
     246    0.203    0.048
     247    0.057    0.031
     248    0.021    0.028
     249    0.369    0.075
     250    0.126    0.053
     251    0.078    0.058
     252    0.008    0.017
     253    0.202    0.048
     254    0.014    0.025
     255    0.089    0.052
     256    0.797    0.104
     257    0.042    0.038
     258    0.038    0.033
     259    0.080    0.038
     260    0.386    0.069
     261    0.112    0.033
     262    0.349    0.072
     263    0.050    0.034
     264    0.667    0.101
     265    0.158    0.039
     266    0.529    0.092
     267    0.792    0.095
     268    1.675    0.119
     269    1.331    0.104
     270    0.358    0.058
     271    1.359    0.199
     272    0.834    0.105
     273    0.448    0.079
     274    0.333    0.099
     275    1.188    0.189
     276    0.050    0.028
     277    0.278    0.050
     278    0.206    0.076
     279    0.067    0.043
     280    0.002    0.007
     281    0.508    0.123
     282    0.124    0.045
     283    0.011    0.017
     284    0.190    0.052
     285    0.113    0.056
     286    0.006    0.011
     287    0.012    0.015
     288    0.328    0.062
     289    0.022    0.028
     290    0.150    0.059
     291    0.000    0.000
     292    0.035    0.028
     293    0.559    0.092
     294    0.012    0.018
     295    0.000    0.000
     296    0.139    0.056
     297    0.210    0.076
     298    0.010    0.016
     299    0.144    0.048
     300    0.946    0.115
     301    0.177    0.083
     302    0.815    0.098
     303    0.909    0.088
     304    1.468    0.216
      27    0.710    0.139
      28    0.369    0.069
      29    1.381    0.126
      30    0.841    0.108
      31    1.596    0.097
      32    0.832    0.091
      33    0.114    0.045
      34    0.370    0.119
      35    0.863    0.099
      36    0.423    0.077
      37    0.570    0.082
      38    1.462    0.136
      39    1.011    0.092
      40    1.017    0.118
      41    0.166    0.063
      42    0.261    0.074
      43    0.676    0.106
      44    0.301    0.065
      45    0.223    0.065
      46    0.454    0.047
      47    0.811    0.077
      48    0.003    0.009
      49    0.613    0.090
      50    1.091    0.103
      51    0.212    0.041
      52    0.000    0.000
      53    0.551    0.074
      54    0.919    0.077
      55    0.083    0.030
      56    0.001    0.007
      57    0.203    0.038
      58    0.876    0.096
      59    0.022    0.025
      60    0.658    0.093
      61    0.971    0.115
      62    0.347    0.074
      63    0.405    0.098
      64    0.595    0.076
      65    1.872    0.114
      66    1.113    0.156
      67    1.492    0.240
      68    1.323    0.242
      69    1.637    0.125
      70    1.916    0.307
      71    0.421    0.106
      72    0.333    0.120
      73    0.620    0.124
      74    0.252    0.085
      75    0.605    0.120
      76    0.037    0.038
      77    0.139    0.051
      78    0.602    0.110
      79    0.074    0.033
      80    0.192    0.052
      81    0.000    0.000
      82    0.496    0.059
      83    0.004    0.012
      84    0.082    0.036
      85    0.457    0.085
      86    0.830    0.098
      87    0.020    0.031
      88    0.000    0.000
      89    0.832    0.101
      90    0.056    0.037
      91    0.024    0.024
      92    0.740    0.081
      93    0.968    0.146
      94    0.694    0.144
      95    0.137    0.058
      96    0.292    0.070
      97    1.039    0.101
      98    0.390    0.135
      99    0.821    0.153
     100    0.586    0.086
     101    1.137    0.113
     102    0.418    0.100
     103    1.359    0.165
     104    0.708    0.171
     105    0.412    0.045
     106    0.571    0.098
     107    1.434    0.130
     108    0.629    0.136
     109    0.105    0.059
     110    0.612    0.083
     111    0.137    0.044
     112    0.168    0.071
     113    0.426    0.122
     114    0.210    0.051
     115    0.753    0.083
     116    0.120    0.067
     117    0.167    0.070
     118    0.088    0.039
     119    0.036    0.023
     120    0.154    0.058
     121    0.082    0.038
     122    0.000    0.000
     123    0.029    0.019
     124    0.045    0.038
     125    0.056    0.045
     126    0.001    0.005
     127    0.090    0.039
     128    0.017    0.023
     129    0.058    0.039
     130    0.247    0.062
     131    0.000    0.000
     132    0.105    0.033
     133    0.018    0.025
     134    0.609    0.110
     135    0.107    0.042
     136    0.017    0.017
     137    0.026    0.029
     138    0.076    0.062
     139    0.309    0.123
     140    0.109    0.042
     141    0.304    0.084
     142    1.249    0.159
     143    1.244    0.149
     144    0.287    0.060
     145    0.925    0.123
     146    1.678    0.134
     147    0.044    0.031
     148    0.272    0.073
     149    0.931    0.129
     150    0.398    0.081
     151    0.000    0.000
     152    0.001    0.005
     153    0.429    0.133
     154    1.321    0.131
     155    0.118    0.045
     156    0.001    0.005
     157    1.193    0.126
     158    0.465    0.138
     159    0.031    0.034
     160    0.000    0.000
     161    0.429    0.092
     162    0.781    0.097
     163    0.024    0.030
     164    0.000    0.000
     165    0.873    0.102
     166    0.348    0.080
     167    0.029    0.030
     168    0.049    0.031
     169    0.215    0.065
     170    0.065    0.031
     171    0.123    0.097
     172    0.560    0.089
     173    0.350    0.057
     174    0.081    0.050
     175    0.196    0.119
     176    1.083    0.301
     177    0.311    0.086
     178    0.878    0.133
     179    1.426    0.223
     180    0.340    0.080
     181    1.502    0.092
     182    1.376    0.111
     183    1.640    0.126
     184    1.229    0.161
     185    0.911    0.171
     186    0.298    0.079
     187    1.011    0.201
     188    1.177    0.194
     189    0.261    0.097
     190    1.659    0.185
     191    0.972    0.174
     192    0.254    0.067
     193    0.846    0.159
     194    0.184    0.060
     195    0.028    0.025
     196    0.386    0.064
     197    0.128    0.049
     198    0.214    0.064
     199    0.283    0.095
     200    0.374    0.075
     201    1.112    0.174
     202    0.087    0.034
     203    0.270    0.087
     204    0.062    0.048
     205    0.310    0.120
     206    0.028    0.016
     207    0.063    0.028
     208    0.173    0.056
     209    0.607    0.091
     210    0.003    0.010
     211    0.007    0.014
     212    0.196    0.031
     213    0.705    0.089
     214    0.305    0.056
     215    0.100    0.040
     216    1.248    0.098
     217    0.347    0.052
     218    0.076    0.025
     219    0.211    0.062
     220    0.437    0.077
     221    0.075    0.025
     222    0.142    0.053
     223    1.427    0.095
     224    0.563    0.105
     225    0.756    0.170
     226    0.602    0.082
     227    0.428    0.265
     228    0.464    0.302
     229    0.485    0.136
     230    2.281    0.100
     231    0.379    0.061
     232    1.240    0.151
     233    1.457    0.154
     234    0.555    0.088
     235    1.136    0.202
     236    1.422    0.147
     237    0.334    0.105
     238    0.080    0.049
     239    1.396    0.160
     240    0.743    0.100
     241    0.071    0.059
     242    0.430    0.064
     243    1.185    0.076
     244    0.389    0.083
     245    0.088    0.055
     246    1.146    0.084
     247    0.354    0.061
     248    0.122    0.050
     249    0.454    0.078
     250    0.574    0.080
     251    0.314    0.061
     252    0.093    0.055
     253    0.978    0.102
     254    0.634    0.108
     255    0.194    0.054
     256    0.771    0.112
     257    0.931    0.072
     258    0.035    0.030
     259    0.139    0.053
     260    0.229    0.074
     261    0.584    0.073
     262    0.365    0.085
     263    0.064    0.043
     264    0.932    0.135
     265    0.115    0.073
     266    0.786    0.096
     267    0.689    0.140
     268    0.985    0.111
     269    1.273    0.106
     270    0.494    0.052
     271    1.460    0.121
     272    1.018    0.120
     273    0.512    0.071
     274    0.495    0.099
     275    1.291    0.105
     276    0.957    0.106
     277    0.197    0.062
     278    0.000    0.000
     279    0.579    0.067
     280    0.316    0.054
     281    0.416    0.065
     282    0.336    0.068
     283    1.912    0.109
     284    0.195    0.062
     285    0.193    0.073
     286    0.407    0.070
     287    0.235    0.062
     288    0.430    0.085
     289    0.003    0.009
     290    0.841    0.092
     291    0.027    0.024
     292    0.058    0.036
     293    0.510    0.107
     294    0.105    0.034
     295    0.010    0.018
     296    0.181    0.048
     297    0.460    0.085
     298    0.264    0.079
     299    0.108    0.036
     300    1.285    0.088
     301    1.184    0.107
     302    0.675    0.129
     303    0.877    0.082
     304    1.230    0.252
      27    0.781    0.175
      28    0.317    0.055
      29    1.128    0.230
      30    1.762    0.258
      31    0.512    0.071
      32    1.753    0.091
      33    1.016    0.127
      34    0.566    0.147
      35    0.743    0.169
      36    0.933    0.103
      37    0.092    0.058
      38    0.608    0.124
      39    1.109    0.141
      40    0.361    0.118
      41    0.135    0.054
      42    0.207    0.085
      43    0.682    0.062
      44    0.380    0.066
      45    0.085    0.062
      46    0.496    0.065
      47    0.938    0.111
      48    0.025    0.029
      49    0.518    0.085
      50    1.222    0.084
      51    0.377    0.066
      52    0.000    0.000
      53    0.586    0.075
      54    0.921    0.074
      55    0.083    0.037
      56    0.000    0.000
      57    0.255    0.059
      58    1.041    0.095
      59    0.153    0.051
      60    0.484    0.069
      61    0.974    0.141
      62    0.419    0.108
      63    0.069    0.060
      64    0.514    0.068
      65    1.653    0.157
      66    1.126    0.138
      67    1.154    0.154
      68    1.633    0.177
      69    1.546    0.140
      70    0.920    0.108
      71    0.576    0.072
      72    0.221    0.069
      73    0.620    0.099
      74    0.295    0.061
      75    0.619    0.101
      76    0.008    0.020
      77    0.120    0.057
      78    0.459    0.060
      79    0.360    0.080
      80    0.012    0.019
      81    0.010    0.016
      82    0.686    0.084
      83    0.117    0.034
      84    0.000    0.000
      85    0.380    0.074
      86    0.928    0.082
      87    0.011    0.016
      88    0.000    0.000
      89    0.842    0.086
      90    0.114    0.039
      91    0.019    0.022
      92    0.558    0.066
      93    0.521    0.089
      94    0.502    0.084
      95    0.110    0.052
      96    0.676    0.074
      97    0.436    0.071
      98    0.237    0.109
      99    0.783    0.113
     100    0.639    0.081
     101    0.834    0.167
     102    0.399    0.089
     103    0.321    0.063
     104    1.352    0.101
     105    0.335    0.079
     106    0.548    0.102
     107    1.536    0.114
     108    0.668    0.111
     109    0.000    0.000
     110    0.207    0.033
     111    0.435    0.054
     112    0.143    0.054
     113    0.236    0.067
     114    0.150    0.050
     115    0.201    0.053
     116    0.244    0.100
     117    0.022    0.021
     118    0.256    0.044
     119    0.000    0.000
     120    0.019    0.022
     121    0.147    0.044
     122    0.057    0.046
     123    0.001    0.007
     124    0.002    0.007
     125    0.487    0.081
     126    0.017    0.028
     127    0.019    0.027
     128    0.002    0.007
     129    0.122    0.041
     130    0.110    0.057
     131    0.000    0.000
     132    0.523    0.073
     133    0.009    0.018
     134    0.275    0.086
     135    0.763    0.086
     136    0.432    0.103
     137    0.184    0.084
     138    0.138    0.041
     139    0.600    0.082
     140    1.182    0.272
     141    1.020    0.107
     142    0.598    0.092
     143    1.554    0.103
     144    0.589    0.077
     145    0.915    0.133
     146    1.630    0.106
     147    0.397    0.123
     148    0.414    0.078
     149    0.975    0.101
     150    0.623    0.088
     151    0.166    0.049
     152    0.002    0.008
     153    0.887    0.189
     154    1.383    0.058
     155    0.813    0.077
     156    0.004    0.010
     157    1.322    0.116
     158    0.839    0.094
     159    0.130    0.045
     160    0.230    0.066
     161    1.370    0.151
     162    0.896    0.074
     163    0.541    0.077
     164    0.089    0.036
     165    0.856    0.093
     166    1.194    0.105
     167    0.222    0.073
     168    0.219    0.079
     169    0.997    0.097
     170    0.394    0.090
     171    0.036    0.033
     172    0.692    0.095
     173    1.121    0.094
     174    0.603    0.130
     175    0.000    0.000
     176    0.514    0.070
     177    0.443    0.090
     178    0.367    0.075
     179    1.377    0.128
     180    0.427    0.092
     181    1.598    0.135
     182    1.156    0.097
     183    1.225    0.188
     184    1.237    0.153
     185    0.584    0.066
     186    0.133    0.048
     187    0.634    0.080
     188    0.704    0.083
     189    0.850    0.079
     190    0.397    0.070
     191    0.945    0.152
     192    0.763    0.115
     193    0.849    0.161
     194    1.095    0.113
     195    1.256    0.123
     196    0.208    0.063
     197    0.165    0.053
     198    0.542    0.092
     199    0.289    0.058
     200    0.207    0.057
     201    1.060    0.125
     202    0.797    0.074
     203    0.136    0.040
     204    0.234    0.046
     205    0.929    0.121
     206    0.376    0.078
     207    0.001    0.005
     208    0.169    0.047
     209    0.559    0.093
     210    0.805    0.105
     211    0.000    0.000
     212    0.268    0.050
     213    1.075    0.082
     214    0.404    0.064
     215    0.104    0.039
     216    0.372    0.053
     217    0.584    0.057
     218    0.073    0.041
     219    0.066    0.040
     220    0.115    0.031
     221    0.708    0.075
     222    0.033    0.026
     223    0.071    0.059
     224    0.372    0.064
     225    1.201    0.120
     226    0.493    0.178
     227    0.560    0.195
     228    1.601    0.130
     229    0.450    0.210
     230    2.018    0.210
     231    0.306    0.101
     232    1.278    0.181
     233    1.445    0.170
     234    0.890    0.139
     235    0.667    0.176
     236    1.365    0.193
     237    0.269    0.051
     238    0.207    0.072
     239    0.321    0.097
     240    0.637    0.152
     241    0.095    0.038
     242    0.093    0.028
     243    0.043    0.039
     244    0.143    0.062
     245    0.179    0.045
     246    0.204    0.041
     247    0.056    0.040
     248    0.023    0.025
     249    0.352    0.061
     250    0.119    0.058
     251    0.046    0.039
     252    0.011    0.017
     253    0.211    0.053
     254    0.006    0.012
     255    0.131    0.061
     256    0.769    0.090
     257    0.061    0.039
     258    0.026    0.023
     259    0.055    0.037
     260    0.412    0.057
     261    0.126    0.030
     262    0.361    0.057
     263    0.043    0.036
     264    0.711    0.147
     265    0.168    0.055
     266    0.542    0.098
     267    0.730    0.096
     268    1.685    0.091
     269    1.305    0.128
     270    0.378    0.109
     271    1.343    0.189
     272    0.809    0.100
     273    0.447    0.064
     274    0.301    0.073
     275    1.038    0.254
     276    0.049    0.023
     277    0.314    0.057
     278    0.169    0.081
     279    0.034    0.029
     280    0.001    0.005
     281    0.625    0.145
     282    0.261    0.111
     283    0.026    0.028
     284    0.215    0.058
     285    0.131    0.076
     286    0.012    0.017
     287    0.004    0.010
     288    0.335    0.069
     289    0.042    0.034
     290    0.128    0.052
     291    0.006    0.013
     292    0.033    0.026
     293    0.496    0.100
     294    0.012    0.018
     295    0.000    0.000
     296    0.165    0.055
     297    0.172    0.063
     298    0.004    0.011
     299    0.141    0.050
     300    0.912    0.145
     301    0.171    0.057
     302    0.754    0.099
     303    0.866    0.089
     304    1.517    0.165
      27    0.684    0.146
      28    0.333    0.074
      29    1.405    0.135
      30    0.836    0.140
      31    1.570    0.093
      32    0.758    0.089
      33    0.124    0.050
      34    0.271    0.070
      35    0.895    0.131
      36    0.412    0.058
      37    0.533    0.090
      38    1.345    0.096
      39    1.040    0.068
      40    1.025    0.126
      41    0.136    0.054
      42    0.307    0.059
      43    0.716    0.056
      44    0.273    0.089
      45    0.218    0.078
      46    0.456    0.061
      47    0.807    0.080
      48    0.003    0.011
      49    0.634    0.072
      50    1.104    0.069
      51    0.216    0.050
      52    0.001    0.005
      53    0.632    0.110
      54    1.012    0.100
      55    0.109    0.041
      56    0.001    0.005
      57    0.187    0.043
      58    0.988    0.106
      59    0.019    0.020
      60    0.630    0.099
      61    0.968    0.107
      62    0.255    0.075
      63    0.321    0.091
      64    0.561    0.060
      65    1.902    0.088
      66    0.989    0.170
      67    1.665    0.100
      68    1.168    0.178
      69    1.632    0.106
      70    1.437    0.122
      71    0.436    0.099
      72    0.168    0.054
      73    0.487    0.123
      74    0.207    0.090
      75    0.563    0.120
      76    0.020    0.030
      77    0.134    0.056
      78    0.573    0.084
      79    0.097    0.055
      80    0.163    0.069
      81    0.001    0.005
      82    0.555    0.096
      83    0.005    0.013
      84    0.069    0.052
      85    0.383    0.071
      86    0.837    0.073
      87    0.025    0.032
      88    0.001    0.005
      89    0.880    0.096
      90    0.043    0.029
      91    0.033    0.025
      92    0.755    0.110
      93    0.895    0.179
      94    0.729    0.106
      95    0.146    0.063
      96    0.331    0.068
      97    1.053    0.117
      98    0.378    0.137
      99    0.633    0.108
     100    0.604    0.079
     101    1.177    0.116
     102    0.368    0.112
     103    1.392    0.111
     104    0.740    0.135
     105    0.426    0.050
     106    0.794    0.185
     107    1.412    0.125
     108    0.585    0.112
     109    0.159    0.048
     110    0.586    0.129
     111    0.141    0.047
     112    0.144    0.056
     113    0.387    0.085
     114    0.225    0.055
     115    0.699    0.093
     116    0.164    0.048
     117    0.136    0.062
     118    0.075    0.057
     119    0.032    0.023
     120    0.169    0.070
     121    0.075    0.048
     122    0.000    0.000
     123    0.032    0.026
     124    0.043    0.035
     125    0.039    0.032
     126    0.000    0.000
     127    0.085    0.046
     128    0.022    0.023
     129    0.052    0.029
     130    0.228    0.063
     131    0.000    0.000
     132    0.108    0.050
     133    0.009    0.015
     134    0.552    0.121
     135    0.079    0.028
     136    0.013    0.015
     137    0.018    0.021
     138    0.031    0.038
     139    0.169    0.104
     140    0.167    0.063
     141    0.179    0.087
     142    1.260    0.102
     143    1.255    0.171
     144    0.311    0.073
     145    0.912    0.137
     146    1.483    0.237
     147    0.060    0.036
     148    0.232    0.054
     149    0.572    0.099
     150    0.394    0.092
     151    0.001    0.005
     152    0.000    0.000
     153    0.407    0.067
     154    1.378    0.084
     155    0.107    0.046
     156    0.000    0.000
     157    1.231    0.128
     158    0.445    0.119
     159    0.018    0.027
     160    0.000    0.000
     161    0.424    0.066
     162    0.807    0.097
     163    0.008    0.012
     164    0.000    0.000
     165    0.876    0.102
     166    0.332    0.090
     167    0.031    0.029
     168    0.050    0.039
     169    0.256    0.071
     170    0.066    0.034
     171    0.096    0.044
     172    0.551    0.080
     173    0.357    0.101
     174    0.069    0.041
     175    0.228    0.098
     176    1.088    0.232
     177    0.746    0.264
     178    0.685    0.279
     179    1.729    0.148
     180    0.453    0.126
     181    1.464    0.126
     182    1.295    0.114
     183    1.762    0.154
     184    1.210    0.197
     185    0.898    0.200
     186    0.348    0.098
     187    0.964    0.172
     188    1.204    0.090
     189    0.288    0.089
     190    1.683    0.219
     191    0.975    0.204
     192    0.265    0.067
     193    0.927    0.157
     194    0.169    0.052
     195    0.047    0.034
     196    0.356    0.055
     197    0.178    0.053
     198    0.217    0.045
     199    0.324    0.070
     200    0.295    0.064
     201    1.182    0.139
     202    0.091    0.036
     203    0.325    0.089
     204    0.037    0.030
     205    0.247    0.085
     206    0.041    0.022
     207    0.037    0.034
     208    0.168    0.046
     209    0.658    0.075
     210    0.014    0.028
     211    0.007    0.012
     212    0.171    0.030
     213    0.758    0.092
     214    0.353    0.073
     215    0.096    0.050
     216    1.300    0.122
     217    0.303    0.069
     218    0.069    0.018
     219    0.195    0.054
     220    0.461    0.090
     221    0.088    0.028
     222    0.117    0.051
     223    1.440    0.108
     224    0.523    0.093
     225    0.777    0.156
     226    0.648    0.180
     227    0.641    0.214
     228    0.501    0.156
     229    0.395    0.158
     230    2.307    0.132
     231    0.477    0.089
     232    1.147    0.201
     233    1.369    0.169
     234    0.549    0.103
     235    1.163    0.181
     236    1.300    0.129
     237    0.280    0.067
     238    0.104    0.053
     239    1.406    0.131
     240    0.732    0.076
     241    0.052    0.045
     242    0.433    0.053
     243    1.186    0.089
     244    0.402    0.081
     245    0.091    0.040
     246    1.192    0.095
     247    0.332    0.083
     248    0.097    0.044
     249    0.452    0.094
     250    0.552    0.064
     251    0.342    0.046
     252    0.092    0.065
     253    1.020    0.098
     254    0.666    0.088
     255    0.171    0.058
     256    0.848    0.114
     257    0.929    0.071
     258    0.044    0.029
     259    0.199    0.057
     260    0.210    0.067
     261    0.608    0.091
     262    0.367    0.098
     263    0.084    0.048
     264    0.990    0.098
     265    0.095    0.044
     266    0.808    0.097
     267    0.707    0.113
     268    1.052    0.093
     269    1.310    0.098
     270    0.479    0.052
     271    1.479    0.130
     272    1.027    0.132
     273    0.507    0.086
     274    0.534    0.083
     275    1.254    0.110
     276    1.036    0.123
     277    0.206    0.059
     278    0.000    0.000
     279    0.583    0.069
     280    0.294    0.048
     281    0.373    0.082
     282    0.317    0.038
     283    1.921    0.131
     284    0.172    0.051
     285    0.237    0.092
     286    0.432    0.052
     287    0.220    0.051
     288    0.471    0.096
     289    0.008    0.023
     290    0.921    0.101
     291    0.025    0.020
     292    0.090    0.051
     293    0.521    0.101
     294    0.109    0.052
     295    0.028    0.026
     296    0.177    0.067
     297    0.555    0.061
     298    0.188    0.092
     299    0.101    0.025
     300    1.268    0.100
     301    1.185    0.107
     302    0.507    0.089
     303    0.842    0.073
     304    1.234    0.133
      27    0.774    0.136
      28    0.328    0.072
      29    0.693    0.158
      30    1.593    0.177
      31    0.507    0.057
      32    1.861    0.087
      33    1.045    0.147
      34    0.435    0.088
      35    0.729    0.215
      36    0.846    0.138
      37    0.071    0.049
      38    0.504    0.087
      39    0.990    0.111
      40    0.275    0.082
      41    0.116    0.057
      42    0.212    0.056
      43    0.689    0.060
      44    0.338    0.066
      45    0.081    0.042
      46    0.502    0.081
      47    0.954    0.106
      48    0.015    0.020
      49    0.551    0.094
      50    1.193    0.116
      51    0.406    0.086
      52    0.000    0.000
      53    0.590    0.090
      54    0.958    0.107
      55    0.057    0.031
      56    0.000    0.000
      57    0.294    0.060
      58    1.065    0.082
      59    0.118    0.053
      60    0.519    0.057
      61    1.031    0.125
      62    0.325    0.094
      63    0.060    0.054
      64    0.512    0.106
      65    1.761    0.155
      66    1.174    0.125
      67    1.167    0.140
      68    1.784    0.209
      69    1.440    0.213
      70    0.880    0.153
      71    0.495    0.075
      72    0.130    0.075
      73    0.553    0.069
      74    0.325    0.081
      75    0.647    0.107
      76    0.005    0.013
      77    0.100    0.060
      78    0.468    0.059
      79    0.372    0.085
      80    0.009    0.014
      81    0.004    0.011
      82    0.693    0.082
      83    0.108    0.031
      84    0.000    0.000
      85    0.416    0.063
      86    0.894    0.089
      87    0.008    0.015
      88    0.000    0.000
      89    0.858    0.087
      90    0.130    0.041
      91    0.016    0.015
      92    0.592    0.060
      93    0.667    0.093
      94    0.485    0.094
      95    0.130    0.035
      96    0.709    0.069
      97    0.442    0.080
      98    0.155    0.057
      99    0.718    0.098
     100    0.628    0.104
     101    0.795    0.132
     102    0.351    0.092
     103    0.306    0.076
     104    1.369    0.120
     105    0.315    0.050
     106    0.520    0.082
     107    1.454    0.147
     108    0.670    0.098
     109    0.002    0.007
     110    0.199    0.036
     111    0.455    0.050
     112    0.140    0.064
     113    0.236    0.072
     114    0.163    0.042
     115    0.189    0.059
     116    0.240    0.072
     117    0.022    0.023
     118    0.278    0.031
     119    0.000    0.000
     120    0.025    0.031
     121    0.169    0.051
     122    0.087    0.056
     123    0.004    0.010
     124    0.003    0.009
     125    0.487    0.053
     126    0.010    0.017
     127    0.014    0.019
     128    0.001    0.005
     129    0.134    0.034
     130    0.142    0.059
     131    0.002    0.007
     132    0.463    0.061
     133    0.006    0.013
     134    0.425    0.181
     135    0.754    0.115
     136    0.423    0.103
     137    0.244    0.079
     138    0.423    0.113
     139    0.622    0.078
     140    1.199    0.186
     141    1.010    0.098
     142    0.638    0.131
     143    1.649    0.154
     144    0.589    0.065
     145    0.978    0.151
     146    1.628    0.125
     147    0.415    0.115
     148    0.474    0.110
     149    0.907    0.093
     150    0.674    0.053
     151    0.187    0.070
     152    0.013    0.021
     153    0.764    0.141
     154    1.364    0.076
     155    0.873    0.066
     156    0.012    0.025
     157    1.291    0.094
     158    0.789    0.062
     159    0.156    0.043
     160    0.247    0.056
     161    1.369    0.155
     162    0.901    0.076
     163    0.542    0.071
     164    0.090    0.038
     165    0.874    0.088
     166    1.198    0.113
     167    0.216    0.072
     168    0.193    0.050
     169    0.931    0.096
     170    0.373    0.100
     171    0.048    0.030
     172    0.713    0.095
     173    1.099    0.110
     174    0.550    0.104
     175    0.000    0.000
     176    0.560    0.100
     177    0.413    0.058
     178    0.388    0.064
     179    1.364    0.115
     180    0.415    0.090
     181    1.514    0.188
     182    1.146    0.083
     183    1.106    0.179
     184    1.284    0.155
     185    0.581    0.111
     186    0.134    0.052
     187    0.650    0.076
     188    0.669    0.130
     189    0.866    0.076
     190    0.441    0.078
     191    0.882    0.112
     192    0.668    0.114
     193    0.872    0.164
     194    1.074    0.086
     195    1.211    0.123
     196    0.215    0.080
     197    0.254    0.121
     198    0.576    0.114
     199    0.315    0.094
     200    0.214    0.039
     201    1.133    0.171
     202    0.789    0.074
     203    0.152    0.054
     204    0.229    0.062
     205    0.967    0.130
     206    0.396    0.098
     207    0.005    0.014
     208    0.218    0.072
     209    0.649    0.095
     210    0.831    0.101
     211    0.000    0.000
     212    0.256    0.043
     213    1.039    0.110
     214    0.382    0.057
     215    0.098    0.039
     216    0.355    0.074
     217    0.604    0.062
     218    0.075    0.029
     219    0.084    0.043
     220    0.125    0.054
     221    0.683    0.088
     222    0.063    0.076
     223    0.021    0.023
     224    0.386    0.089
     225    1.309    0.152
     226    0.395    0.120
     227    0.870    0.157
     228    1.519    0.309
     229    0.382    0.136
     230    1.914    0.134
     231    0.270    0.080
     232    1.384    0.141
     233    1.182    0.139
     234    1.133    0.260
     235    0.961    0.155
     236    1.268    0.164
     237    0.298    0.059
     238    0.223    0.089
     239    0.386    0.125
     240    0.466    0.111
     241    0.086    0.035
     242    0.102    0.034
     243    0.031    0.026
     244    0.088    0.035
     245    0.196    0.051
     246    0.198    0.047
     247    0.038    0.041
     248    0.023    0.030
     249    0.352    0.050
     250    0.072    0.035
     251    0.067    0.046
     252    0.009    0.015
     253    0.210    0.064
     254    0.001    0.005
     255    0.114    0.057
     256    0.741    0.111
     257    0.061    0.042
     258    0.041    0.031
     259    0.069    0.037
     260    0.402    0.071
     261    0.098    0.032
     262    0.327    0.067
     263    0.104    0.065
     264    0.598    0.094
     265    0.145    0.049
     266    0.547    0.112
     267    0.724    0.094
     268    1.706    0.147
     269    1.202    0.110
     270    0.436    0.094
     271    1.295    0.182
     272    0.847    0.130
     273    0.435    0.077
     274    0.431    0.077
     275    1.163    0.173
     276    0.059    0.023
     277    0.328    0.051
     278    0.120    0.032
     279    0.055    0.040
     280    0.000    0.000
     281    0.487    0.103
     282    0.187    0.065
     283    0.030    0.023
     284    0.225    0.059
     285    0.108    0.058
     286    0.001    0.005
     287    0.002    0.007
     288    0.347    0.069
     289    0.033    0.044
     290    0.133    0.045
     291    0.005    0.012
     292    0.023    0.026
     293    0.491    0.082
     294    0.014    0.023
     295    0.000    0.000
     296    0.171    0.062
     297    0.112    0.070
     298    0.005    0.012
     299    0.163    0.046
     300    0.887    0.086
     301    0.137    0.047
     302    0.876    0.099
     303    0.895    0.106
     304    1.341    0.156
      27    0.720    0.163
      28    0.351    0.074
      29    1.405    0.126
      30    0.809    0.117
      31    1.612    0.109
      32    0.818    0.085
      33    0.122    0.040
      34    0.321    0.090
      35    0.970    0.091
      36    0.420    0.065
      37    0.532    0.070
      38    1.263    0.099
      39    1.033    0.099
      40    1.048    0.111
      41    0.160    0.036
      42    0.255    0.054
      43    0.602    0.064
      44    0.219    0.076
      45    0.234    0.081
      46    0.498    0.058
      47    0.814    0.094
      48    0.017    0.026
      49    0.638    0.098
      50    1.180    0.080
      51    0.200    0.051
      52    0.001    0.005
      53    0.618    0.085
      54    1.065    0.103
      55    0.110    0.049
      56    0.000    0.000
      57    0.286    0.074
      58    0.912    0.124
      59    0.020    0.024
      60    0.596    0.088
      61    1.029    0.110
      62    0.287    0.063
      63    0.389    0.085
      64    0.604    0.058
      65    1.839    0.126
      66    1.146    0.135
      67    1.790    0.111
      68    1.224    0.179
      69    1.660    0.105
      70    1.535    0.162
      71    0.393    0.081
      72    0.208    0.070
      73    0.584    0.093
      74    0.260    0.074
      75    0.555    0.095
      76    0.026    0.016
      77    0.148    0.058
      78    0.605    0.084
      79    0.106    0.049
      80    0.156    0.044
      81    0.000    0.000
      82    0.539    0.073
      83    0.003    0.010
      84    0.067    0.030
      85    0.384    0.086
      86    0.774    0.109
      87    0.018    0.018
      88    0.000    0.000
      89    0.883    0.101
      90    0.033    0.030
      91    0.034    0.024
      92    0.736    0.094
      93    0.812    0.105
      94    0.711    0.155
      95    0.116    0.045
      96    0.325    0.068
      97    1.030    0.096
      98    0.281    0.091
      99    0.630    0.084
     100    0.526    0.068
     101    1.150    0.122
     102    0.350    0.081
     103    1.367    0.104
     104    0.740    0.127
     105    0.425    0.054
     106    0.771    0.159
     107    1.394    0.119
     108    0.583    0.092
     109    0.170    0.055
     110    0.551    0.114
     111    0.198    0.065
     112    0.122    0.044
     113    0.361    0.078
     114    0.265    0.071
     115    0.633    0.094
     116    0.207    0.082
     117    0.130    0.069
     118    0.077    0.044
     119    0.027    0.022
     120    0.108    0.059
     121    0.086    0.049
     122    0.000    0.000
     123    0.032    0.022
     124    0.011    0.022
     125    0.064    0.038
     126    0.000    0.000
     127    0.113    0.057
     128    0.004    0.012
     129    0.039    0.035
     130    0.254    0.062
     131    0.000    0.000
     132    0.098    0.039
     133    0.006    0.013
     134    0.506    0.122
     135    0.082    0.032
     136    0.017    0.024
     137    0.029    0.031
     138    0.056    0.035
     139    0.117    0.039
     140    0.278    0.081
     141    0.177    0.109
     142    1.111    0.174
     143    1.374    0.166
     144    0.389    0.071
     145    0.827    0.096
     146    1.237    0.120
     147    0.046    0.040
     148    0.229    0.062
     149    0.515    0.143
     150    0.417    0.078
     151    0.000    0.000
     152    0.000    0.000
     153    0.410    0.087
     154    1.276    0.117
     155    0.094    0.035
     156    0.000    0.000
     157    1.269    0.101
     158    0.392    0.064
     159    0.016    0.023
     160    0.000    0.000
     161    0.411    0.102
     162    0.813    0.094
     163    0.016    0.030
     164    0.000    0.000
     165    0.866    0.105
     166    0.328    0.093
     167    0.040    0.039
     168    0.050    0.034
     169    0.262    0.058
     170    0.078    0.043
     171    0.127    0.046
     172    0.628    0.133
     173    0.418    0.095
     174    0.120    0.058
     175    0.274    0.087
     176    1.129    0.252
     177    0.759    0.146
     178    0.689    0.248
     179    1.719    0.135
     180    0.444    0.121
     181    1.514    0.118
     182    1.274    0.103
     183    1.677    0.148
     184    1.196    0.148
     185    0.855    0.187
     186    0.406    0.083
     187    1.111    0.111
     188    1.000    0.139
     189    0.387    0.101
     190    1.644    0.212
     191    1.067    0.126
     192    0.242    0.077
     193    0.739    0.132
     194    0.101    0.038
     195    0.033    0.030
     196    0.348    0.085
     197    0.164    0.071
     198    0.190    0.046
     199    0.349    0.069
     200    0.295    0.060
     201    1.170    0.112
     202    0.134    0.054
     203    0.328    0.072
     204    0.039    0.040
     205    0.335    0.116
     206    0.042    0.024
     207    0.022    0.024
     208    0.139    0.054
     209    0.685    0.086
     210    0.070    0.054
     211    0.001    0.005
     212    0.183    0.031
     213    0.833    0.090
     214    0.339    0.078
     215    0.082    0.037
     216    1.249    0.145
     217    0.273    0.066
     218    0.067    0.026
     219    0.175    0.053
     220    0.496    0.075
     221    0.084    0.031
     222    0.114    0.038
     223    1.473    0.106
     224    0.551    0.068
     225    0.733    0.114
     226    0.618    0.139
     227    0.476    0.155
     228    0.496    0.111
     229    0.555    0.115
     230    2.305    0.096
     231    0.516    0.067
     232    1.252    0.149
     233    1.270    0.126
     234    0.563    0.121
     235    1.246    0.150
     236    1.312    0.149
     237    0.303    0.084
     238    0.124    0.049
     239    1.500    0.116
     240    0.775    0.100
     241    0.057    0.034
     242    0.424    0.077
     243    1.098    0.128
     244    0.403    0.099
     245    0.093    0.039
     246    1.207    0.092
     247    0.366    0.062
     248    0.110    0.066
     249    0.487    0.089
     250    0.558    0.053
     251    0.364    0.080
     252    0.053    0.046
     253    1.005    0.108
     254    0.635    0.080
     255    0.125    0.057
     256    0.841    0.087
     257    1.004    0.096
     258    0.045    0.036
     259    0.227    0.059
     260    0.261    0.091
     261    0.626    0.068
     262    0.380    0.099
     263    0.084    0.041
     264    1.011    0.111
     265    0.125    0.073
     266    0.765    0.075
     267    0.560    0.151
     268    1.194    0.129
     269    1.263    0.097
     270    0.544    0.103
     271    1.310    0.158
     272    0.913    0.129
     273    0.507    0.062
     274    0.519    0.080
     275    1.276    0.118
     276    1.048    0.106
     277    0.084    0.085
     278    0.000    0.000
     279    0.566    0.077
     280    0.320    0.054
     281    0.414    0.079
     282    0.356    0.050
     283    1.885    0.125
     284    0.223    0.081
     285    0.250    0.078
     286    0.405    0.075
     287    0.222    0.062
     288    0.491    0.090
     289    0.029    0.041
     290    0.935    0.119
     291    0.005    0.013
     292    0.131    0.052
     293    0.507    0.136
     294    0.089    0.039
     295    0.018    0.020
     296    0.099    0.073
     297    0.517    0.088
     298    0.284    0.074
     299    0.119    0.031
     300    1.261    0.125
     301    1.229    0.126
     302    0.588    0.120
     303    0.877    0.064
     304    1.105    0.154
      27    0.621    0.099
      28    0.298    0.057
      29    0.756    0.139
      30    1.797    0.183
      31    0.579    0.081
      32    1.821    0.077
      33    1.036    0.088
      34    0.540    0.087
      35    0.829    0.129
      36    0.995    0.136
      37    0.094    0.047
      38    0.514    0.106
      39    1.087    0.120
      40    0.333    0.086
      41    0.103    0.040
      42    0.313    0.057
      43    0.709    0.081
      44    0.325    0.063
      45    0.065    0.049
      46    0.530    0.056
      47    0.947    0.095
      48    0.014    0.022
      49    0.539    0.093
      50    1.233    0.086
      51    0.336    0.064
      52    0.000    0.000
      53    0.609    0.083
      54    1.073    0.081
      55    0.053    0.033
      56    0.000    0.000
      57    0.308    0.046
      58    1.056    0.086
      59    0.142    0.063
      60    0.498    0.062
      61    0.932    0.156
      62    0.393    0.080
      63    0.191    0.100
      64    0.454    0.079
      65    1.861    0.132
      66    1.182    0.110
      67    1.275    0.158
      68    1.807    0.216
      69    1.456    0.180
      70    0.796    0.116
      71    0.552    0.088
      72    0.228    0.093
      73    0.738    0.192
      74    0.361    0.079
      75    0.687    0.096
      76    0.020    0.040
      77    0.157    0.067
      78    0.379    0.110
      79    0.306    0.117
      80    0.043    0.036
      81    0.005    0.012
      82    0.740    0.075
      83    0.110    0.033
      84    0.001    0.007
      85    0.460    0.077
      86    0.980    0.076
      87    0.018    0.025
      88    0.000    0.000
      89    0.901    0.115
      90    0.147    0.065
      91    0.026    0.015
      92    0.607    0.099
      93    0.586    0.078
      94    0.415    0.069
      95    0.114    0.046
      96    0.719    0.072
      97    0.390    0.064
      98    0.169    0.039
      99    0.596    0.093
     100    0.626    0.093
     101    0.729    0.109
     102    0.361    0.099
     103    0.265    0.079
     104    1.383    0.123
     105    0.345    0.047
     106    0.521    0.067
     107    1.511    0.113
     108    0.650    0.096
     109    0.000    0.000
     110    0.215    0.050
     111    0.433    0.042
     112    0.109    0.053
     113    0.226    0.049
     114    0.145    0.053
     115    0.203    0.051
     116    0.256    0.109
     117    0.020    0.027
     118    0.281    0.048
     119    0.000    0.000
     120    0.008    0.013
     121    0.152    0.055
     122    0.058    0.045
     123    0.035    0.031
     124    0.000    0.000
     125    0.508    0.085
     126    0.007    0.015
     127    0.042    0.024
     128    0.005    0.013
     129    0.144    0.048
     130    0.206    0.075
     131    0.005    0.011
     132    0.449    0.079
     133    0.040    0.043
     134    0.408    0.175
     135    0.727    0.084
     136    0.297    0.050
     137    0.266    0.101
     138    0.452    0.111
     139    0.648    0.103
     140    0.854    0.101
     141    1.136    0.087
     142    0.726    0.128
     143    1.520    0.114
     144    0.553    0.062
     145    0.949    0.129
     146    1.557    0.116
     147    0.206    0.063
     148    0.456    0.136
     149    0.918    0.078
     150    0.739    0.078
     151    0.127    0.071
     152    0.020    0.024
     153    0.916    0.140
     154    1.288    0.086
     155    0.765    0.101
     156    0.002    0.007
     157    1.318    0.129
     158    0.715    0.092
     159    0.116    0.054
     160    0.249    0.081
     161    1.408    0.098
     162    0.933    0.084
     163    0.526    0.053
     164    0.089    0.040
     165    0.861    0.080
     166    1.265    0.089
     167    0.201    0.099
     168    0.171    0.056
     169    0.900    0.100
     170    0.320    0.101
     171    0.039    0.038
     172    0.767    0.121
     173    1.093    0.088
     174    0.632    0.105
     175    0.000    0.000
     176    0.529    0.047
     177    0.419    0.065
     178    0.396    0.092
     179    1.325    0.146
     180    0.422    0.068
     181    1.554    0.079
     182    1.244    0.177
     183    1.144    0.168
     184    1.315    0.139
     185    0.582    0.124
     186    0.087    0.042
     187    0.678    0.072
     188    0.644    0.111
     189    0.815    0.109
     190    0.376    0.115
     191    0.933    0.189
     192    0.710    0.093
     193    0.996    0.148
     194    1.089    0.110
     195    1.333    0.131
     196    0.235    0.080
     197    0.209    0.061
     198    0.504    0.071
     199    0.278    0.054
     200    0.208    0.060
     201    1.103    0.132
     202    0.740    0.074
     203    0.120    0.055
     204    0.238    0.053
     205    0.956    0.130
     206    0.354    0.100
     207    0.000    0.000
     208    0.183    0.075
     209    0.651    0.087
     210    0.745    0.108
     211    0.000    0.000
     212    0.268    0.057
     213    1.034    0.074
     214    0.425    0.077
     215    0.071    0.035
     216    0.352    0.053
     217    0.611    0.064
     218    0.110    0.054
     219    0.096    0.040
     220    0.131    0.044
     221    0.623    0.089
     222    0.102    0.059
     223    0.010    0.015
     224    0.362    0.089
     225    1.262    0.122
     226    0.428    0.100
     227    0.859    0.099
     228    1.563    0.192
     229    0.353    0.092
     230    1.902    0.154
     231    0.345    0.102
     232    1.258    0.135
     233    1.207    0.129
     234    1.068    0.257
     235    1.110    0.128
     236    1.202    0.088
     237    0.290    0.058
     238    0.287    0.093
     239    0.609    0.101
     240    0.504    0.082
     241    0.076    0.040
     242    0.071    0.032
     243    0.048    0.031
     244    0.110    0.047
     245    0.236    0.049
     246    0.219    0.046
     247    0.029    0.033
     248    0.067    0.036
     249    0.397    0.077
     250    0.078    0.036
     251    0.091    0.047
     252    0.007    0.017
     253    0.229    0.044
     254    0.008    0.012
     255    0.106    0.043
     256    0.685    0.124
     257    0.084    0.036
     258    0.056    0.025
     259    0.084    0.039
     260    0.423    0.062
     261    0.113    0.030
     262    0.321    0.057
     263    0.090    0.031
     264    0.577    0.068
     265    0.150    0.056
     266    0.591    0.074
     267    0.730    0.108
     268    1.672    0.110
     269    1.250    0.126
     270    0.386    0.051
     271    1.155    0.285
     272    0.884    0.113
     273    0.467    0.076
     274    0.355    0.066
     275    1.225    0.150
     276    0.050    0.031
     277    0.324    0.053
     278    0.138    0.054
     279    0.050    0.040
     280    0.000    0.000
     281    0.536    0.086
     282    0.249    0.064
     283    0.026    0.025
     284    0.221    0.052
     285    0.188    0.056
     286    0.005    0.011
     287    0.004    0.010
     288    0.400    0.073
     289    0.018    0.023
     290    0.183    0.068
     291    0.014    0.017
     292    0.016    0.023
     293    0.594    0.100
     294    0.043    0.029
     295    0.000    0.000
     296    0.166    0.055
     297    0.158    0.062
     298    0.028    0.027
     299    0.159    0.057
     300    1.001    0.086
     301    0.154    0.051
     302    0.876    0.108
     303    0.913    0.089
     304    1.355    0.156
      27    0.767    0.215
      28    0.363    0.086
      29    1.271    0.166
      30    0.779    0.125
      31    1.470    0.176
      32    0.898    0.079
      33    0.048    0.036
      34    0.316    0.068
      35    1.050    0.092
      36    0.443    0.086
      37    0.329    0.121
      38    1.189    0.099
      39    1.008    0.096
      40    1.064    0.091
      41    0.150    0.046
      42    0.263    0.055
      43    0.583    0.073
      44    0.249    0.054
      45    0.215    0.057
      46    0.509    0.055
      47    0.784    0.089
      48    0.024    0.019
      49    0.643    0.107
      50    1.157    0.093
      51    0.288    0.058
      52    0.001    0.007
      53    0.641    0.098
      54    1.048    0.080
      55    0.109    0.048
      56    0.000    0.000
      57    0.278    0.080
      58    0.934    0.099
      59    0.016    0.028
      60    0.659    0.055
      61    0.947    0.091
      62    0.261    0.076
      63    0.458    0.086
      64    0.636    0.062
      65    1.806    0.158
      66    1.130    0.178
      67    1.775    0.169
      68    1.323    0.137
      69    1.738    0.127
      70    1.749    0.276
      71    0.395    0.091
      72    0.229    0.073
      73    0.552    0.110
      74    0.365    0.086
      75    0.579    0.117
      76    0.030    0.020
      77    0.139    0.041
      78    0.603    0.072
      79    0.106    0.047
      80    0.145    0.033
      81    0.000    0.000
      82    0.603    0.067
      83    0.007    0.018
      84    0.061    0.029
      85    0.415    0.084
      86    0.815    0.113
      87    0.029    0.029
      88    0.001    0.007
      89    0.920    0.126
      90    0.043    0.031
      91    0.023    0.022
      92    0.761    0.098
      93    0.712    0.081
      94    0.661    0.129
      95    0.109    0.045
      96    0.313    0.067
      97    1.071    0.094
      98    0.233    0.096
      99    0.642    0.094
     100    0.517    0.076
     101    1.196    0.148
     102    0.389    0.117
     103    1.475    0.125
     104    0.794    0.145
     105    0.375    0.068
     106    0.874    0.210
     107    1.457    0.112
     108    0.552    0.120
     109    0.146    0.050
     110    0.502    0.105
     111    0.236    0.069
     112    0.125    0.051
     113    0.446    0.097
     114    0.284    0.096
     115    0.656    0.061
     116    0.173    0.065
     117    0.125    0.066
     118    0.115    0.051
     119    0.031    0.020
     120    0.084    0.053
     121    0.095    0.033
     122    0.000    0.000
     123    0.035    0.027
     124    0.012    0.020
     125    0.079    0.040
     126    0.000    0.000
     127    0.121    0.041
     128    0.002    0.007
     129    0.033    0.032
     130    0.273    0.064
     131    0.000    0.000
     132    0.086    0.029
     133    0.009    0.022
     134    0.671    0.136
     135    0.076    0.037
     136    0.013    0.019
     137    0.147    0.075
     138    0.165    0.099
     139    0.133    0.059
     140    0.157    0.080
     141    0.353    0.133
     142    1.228    0.187
     143    1.469    0.100
     144    0.308    0.101
     145    0.862    0.092
     146    1.331    0.139
     147    0.045    0.033
     148    0.309    0.110
     149    0.542    0.112
     150    0.388    0.073
     151    0.000    0.000
     152    0.000    0.000
     153    0.404    0.089
     154    1.290    0.084
     155    0.110    0.038
     156    0.000    0.000
     157    1.222    0.106
     158    0.382    0.054
     159    0.014    0.016
     160    0.000    0.000
     161    0.513    0.095
     162    0.769    0.064
     163    0.009    0.013
     164    0.000    0.000
     165    0.951    0.117
     166    0.236    0.074
     167    0.045    0.041
     168    0.046    0.035
     169    0.245    0.062
     170    0.082    0.039
     171    0.119    0.048
     172    0.693    0.110
     173    0.405    0.107
     174    0.135    0.061
     175    0.266    0.063
     176    1.088    0.225
     177    0.576    0.333
     178    0.484    0.188
     179    1.707    0.135
     180    0.413    0.096
     181    1.506    0.108
     182    1.296    0.121
     183    1.262    0.307
     184    1.149    0.141
     185    0.910    0.107
     186    0.411    0.106
     187    1.070    0.091
     188    0.979    0.144
     189    0.384    0.093
     190    1.703    0.161
     191    0.970    0.198
     192    0.239    0.074
     193    0.818    0.125
     194    0.146    0.065
     195    0.022    0.026
     196    0.320    0.082
     197    0.168    0.044
     198    0.207    0.060
     199    0.353    0.070
     200    0.254    0.053
     201    1.163    0.127
     202    0.159    0.044
     203    0.365    0.088
     204    0.034    0.027
     205    0.391    0.145
     206    0.043    0.025
     207    0.020    0.023
     208    0.117    0.052
     209    0.697    0.071
     210    0.074    0.058
     211    0.000    0.000
     212    0.186    0.023
     213    0.801    0.114
     214    0.340    0.064
     215    0.094    0.038
     216    1.098    0.084
     217    0.272    0.071
     218    0.067    0.029
     219    0.165    0.054
     220    0.444    0.054
     221    0.079    0.034
     222    0.079    0.060
     223    1.478    0.115
     224    0.528    0.080
     225    0.757    0.114
     226    0.502    0.126
     227    0.402    0.141
     228    1.073    0.251
     229    0.688    0.150
     230    2.204    0.138
     231    0.496    0.062
     232    1.344    0.147
     233    1.421    0.145
     234    0.669    0.151
     235    1.496    0.190
     236    1.322    0.148
     237    0.414    0.096
     238    0.201    0.093
     239    1.239    0.104
     240    0.715    0.093
     241    0.141    0.047
     242    0.393    0.084
     243    0.969    0.097
     244    0.468    0.077
     245    0.128    0.035
     246    1.209    0.074
     247    0.399    0.053
     248    0.101    0.063
     249    0.448    0.097
     250    0.502    0.067
     251    0.340    0.076
     252    0.043    0.038
     253    1.042    0.102
     254    0.605    0.083
     255    0.111    0.056
     256    0.855    0.118
     257    0.961    0.097
     258    0.045    0.034
     259    0.200    0.050
     260    0.238    0.070
     261    0.547    0.070
     262    0.359    0.093
     263    0.062    0.036
     264    0.947    0.081
     265    0.096    0.045
     266    0.784    0.130
     267    0.633    0.151
     268    1.055    0.117
     269    1.212    0.106
     270    0.424    0.091
     271    1.478    0.134
     272    1.034    0.094
     273    0.519    0.068
     274    0.460    0.086
     275    1.270    0.079
     276    0.925    0.101
     277    0.220    0.069
     278    0.002    0.008
     279    0.598    0.103
     280    0.304    0.052
     281    0.475    0.075
     282    0.400    0.081
     283    1.882    0.166
     284    0.244    0.061
     285    0.235    0.063
     286    0.352    0.044
     287    0.235    0.050
     288    0.457    0.069
     289    0.029    0.029
     290    0.955    0.091
     291    0.010    0.015
     292    0.122    0.037
     293    0.473    0.078
     294    0.091    0.050
     295    0.013    0.019
     296    0.048    0.037
     297    0.453    0.082
     298    0.280    0.097
     299    0.110    0.028
     300    1.217    0.085
     301    1.170    0.089
     302    0.638    0.104
     303    0.869    0.090
     304    1.032    0.158
      27    0.626    0.057
      28    0.325    0.068
      29    0.711    0.171
      30    1.817    0.174
      31    0.556    0.084
      32    1.728    0.104
      33    0.979    0.069
      34    0.505    0.098
      35    0.907    0.102
      36    0.988    0.124
      37    0.128    0.078
      38    0.440    0.115
      39    1.000    0.109
      40    0.331    0.125
      41    0.074    0.066
      42    0.377    0.085
      43    0.783    0.061
      44    0.347    0.068
      45    0.063    0.047
      46    0.580    0.059
      47    0.875    0.128
      48    0.008    0.015
      49    0.696    0.098
      50    1.234    0.088
      51    0.293    0.064
      52    0.000    0.000
      53    0.671    0.069
      54    1.015    0.088
      55    0.024    0.032
      56    0.000    0.000
      57    0.293    0.047
      58    1.043    0.117
      59    0.085    0.050
      60    0.478    0.087
      61    0.958    0.128
      62    0.418    0.104
      63    0.133    0.066
      64    0.465    0.042
      65    1.688    0.114
      66    1.107    0.154
      67    1.378    0.131
      68    1.806    0.220
      69    1.608    0.150
      70    0.976    0.209
      71    0.604    0.093
      72    0.253    0.099
      73    0.736    0.195
      74    0.378    0.063
      75    0.769    0.112
      76    0.016    0.025
      77    0.139    0.054
      78    0.334    0.065
      79    0.240    0.084
      80    0.059    0.039
      81    0.000    0.000
      82    0.774    0.061
      83    0.078    0.036
      84    0.004    0.011
      85    0.499    0.073
      86    0.814    0.101
      87    0.023    0.021
      88    0.000    0.000
      89    0.938    0.115
      90    0.117    0.080
      91    0.038    0.031
      92    0.604    0.090
      93    0.636    0.094
      94    0.343    0.111
      95    0.120    0.063
      96    0.721    0.084
      97    0.363    0.084
      98    0.219    0.089
      99    0.481    0.097
     100    0.623    0.085
     101    0.848    0.106
     102    0.393    0.116
     103    0.325    0.055
     104    1.390    0.109
     105    0.306    0.041
     106    0.544    0.072
[truncated: 5,064,391 more chars]
