# Supplementary material for: Structural basis of dimerization of chemokine receptors CCR5 and CXCR4
Source: Nat Commun. 2023 Oct 13;14:6439. doi: 10.1038/s41467-023-42082-z (PMC10575954; doi:10.1038/s41467-023-42082-z)
Supplement: Supplementary file 6 — Source Data [file 41467_2023_42082_MOESM6_ESM.zip › Supplementary Figure 8/Panel B/Surface_Area_Protomer1.dat]

      27    0.660    0.143
      28    0.434    0.067
      29    1.433    0.162
      30    0.973    0.090
      31    1.013    0.141
      32    0.936    0.086
      33    0.066    0.055
      34    0.532    0.062
      35    1.169    0.100
      36    0.543    0.111
      37    0.263    0.089
      38    0.821    0.105
      39    1.007    0.097
      40    0.839    0.112
      41    0.055    0.053
      42    0.173    0.045
      43    0.672    0.055
      44    0.310    0.099
      45    0.256    0.098
      46    0.494    0.066
      47    0.809    0.067
      48    0.003    0.011
      49    0.585    0.104
      50    1.156    0.077
      51    0.455    0.070
      52    0.001    0.005
      53    0.520    0.090
      54    1.141    0.072
      55    0.095    0.051
      56    0.006    0.013
      57    0.210    0.035
      58    0.944    0.156
      59    0.033    0.039
      60    0.527    0.126
      61    0.930    0.159
      62    0.262    0.067
      63    0.241    0.101
      64    0.641    0.061
      65    1.766    0.146
      66    0.756    0.148
      67    1.757    0.215
      68    0.972    0.178
      69    1.711    0.138
      70    1.828    0.244
      71    0.591    0.111
      72    0.211    0.122
      73    0.344    0.093
      74    0.360    0.087
      75    0.617    0.133
      76    0.002    0.007
      77    0.265    0.124
      78    0.589    0.092
      79    0.161    0.085
      80    0.009    0.021
      81    0.013    0.019
      82    0.441    0.089
      83    0.001    0.007
      84    0.032    0.041
      85    0.292    0.071
      86    0.761    0.091
      87    0.010    0.017
      88    0.000    0.000
      89    0.769    0.077
      90    0.095    0.032
      91    0.022    0.024
      92    0.510    0.078
      93    0.956    0.135
      94    0.743    0.124
      95    0.114    0.043
      96    0.322    0.111
      97    0.721    0.172
      98    0.371    0.072
      99    0.788    0.110
     100    0.608    0.068
     101    1.006    0.166
     102    0.109    0.063
     103    1.483    0.159
     104    0.691    0.147
     105    0.386    0.053
     106    0.812    0.142
     107    1.624    0.127
     108    0.614    0.111
     109    0.000    0.000
     110    0.429    0.088
     111    0.188    0.056
     112    0.098    0.048
     113    0.144    0.087
     114    0.120    0.045
     115    0.707    0.069
     116    0.074    0.048
     117    0.103    0.058
     118    0.100    0.046
     119    0.038    0.030
     120    0.222    0.082
     121    0.069    0.047
     122    0.002    0.007
     123    0.016    0.019
     124    0.096    0.041
     125    0.499    0.080
     126    0.000    0.000
     127    0.065    0.061
     128    0.047    0.039
     129    0.316    0.096
     130    0.085    0.043
     131    0.000    0.000
     132    0.538    0.073
     133    0.000    0.000
     134    0.212    0.063
     135    0.600    0.080
     136    0.275    0.072
     137    0.077    0.054
     138    0.059    0.048
     139    0.394    0.105
     140    1.055    0.171
     141    0.331    0.144
     142    0.822    0.291
     143    1.431    0.107
     144    0.290    0.133
     145    0.777    0.146
     146    2.153    0.177
     147    0.802    0.101
     148    0.079    0.061
     149    1.248    0.169
     150    1.077    0.152
     151    0.266    0.075
     152    0.019    0.034
     153    0.648    0.105
     154    1.314    0.132
     155    0.689    0.104
     156    0.002    0.007
     157    1.077    0.138
     158    0.953    0.075
     159    0.137    0.045
     160    0.001    0.007
     161    0.484    0.113
     162    0.803    0.068
     163    0.418    0.072
     164    0.001    0.005
     165    0.851    0.115
     166    1.202    0.101
     167    0.672    0.094
     168    0.002    0.007
     169    0.789    0.103
     170    0.300    0.069
     171    0.029    0.032
     172    0.802    0.115
     173    0.972    0.116
     174    0.408    0.121
     175    0.000    0.000
     176    0.592    0.113
     177    0.233    0.078
     178    0.369    0.099
     179    1.588    0.162
     180    0.462    0.074
     181    1.450    0.153
     182    1.271    0.117
     183    1.583    0.215
     184    1.064    0.180
     185    0.767    0.193
     186    0.227    0.075
     187    0.644    0.080
     188    0.723    0.146
     189    0.697    0.112
     190    1.793    0.207
     191    0.538    0.128
     192    0.785    0.217
     193    1.182    0.127
     194    1.539    0.133
     195    0.545    0.087
     196    0.693    0.096
     197    0.591    0.090
     198    0.742    0.073
     199    0.255    0.116
     200    0.359    0.125
     201    1.329    0.133
     202    0.749    0.117
     203    0.479    0.098
     204    0.051    0.036
     205    0.442    0.084
     206    0.302    0.059
     207    0.095    0.038
     208    0.105    0.045
     209    0.518    0.087
     210    0.815    0.090
     211    0.034    0.032
     212    0.137    0.049
     213    0.969    0.080
     214    0.702    0.084
     215    0.061    0.033
     216    1.239    0.092
     217    0.587    0.064
     218    0.076    0.032
     219    0.219    0.068
     220    0.751    0.061
     221    0.784    0.096
     222    0.073    0.034
     223    1.522    0.125
     224    0.894    0.056
     225    1.246    0.103
     226    0.417    0.117
     227    0.644    0.097
     228    0.726    0.138
     229    0.469    0.154
     230    2.131    0.153
     231    0.523    0.099
     232    1.316    0.133
     233    1.181    0.113
     234    0.769    0.192
     235    1.317    0.133
     236    1.053    0.123
     237    0.397    0.130
     238    0.135    0.047
     239    1.210    0.110
     240    0.985    0.126
     241    0.119    0.068
     242    0.477    0.087
     243    0.886    0.106
     244    0.226    0.123
     245    0.086    0.051
     246    1.182    0.117
     247    0.314    0.072
     248    0.029    0.030
     249    0.601    0.091
     250    0.611    0.082
     251    0.243    0.114
     252    0.142    0.042
     253    1.095    0.111
     254    0.554    0.069
     255    0.220    0.091
     256    0.844    0.092
     257    0.951    0.108
     258    0.021    0.031
     259    0.201    0.044
     260    0.426    0.108
     261    0.523    0.122
     262    0.247    0.079
     263    0.335    0.079
     264    0.932    0.144
     265    0.115    0.045
     266    0.851    0.178
     267    1.171    0.193
     268    1.072    0.277
     269    1.178    0.148
     270    0.825    0.238
     271    1.560    0.147
     272    0.921    0.186
     273    0.479    0.074
     274    0.489    0.098
     275    1.222    0.102
     276    0.844    0.181
     277    0.272    0.090
     278    0.029    0.035
     279    0.702    0.094
     280    0.155    0.051
     281    0.532    0.128
     282    0.397    0.086
     283    1.706    0.274
     284    0.210    0.065
     285    0.122    0.045
     286    0.437    0.115
     287    0.122    0.054
     288    0.611    0.114
     289    0.005    0.013
     290    0.751    0.108
     291    0.060    0.049
     292    0.166    0.072
     293    0.550    0.106
     294    0.033    0.037
     295    0.000    0.000
     296    0.061    0.036
     297    0.318    0.103
     298    0.086    0.055
     299    0.174    0.053
     300    1.350    0.097
     301    1.174    0.176
     302    0.679    0.219
     303    0.893    0.107
     304    1.301    0.186
      27    0.882    0.163
      28    0.467    0.076
      29    1.406    0.189
      30    0.965    0.120
      31    1.122    0.245
      32    0.930    0.068
      33    0.074    0.049
      34    0.592    0.087
      35    1.118    0.077
      36    0.507    0.080
      37    0.321    0.078
      38    0.775    0.137
      39    1.110    0.105
      40    0.902    0.132
      41    0.035    0.037
      42    0.280    0.072
      43    0.690    0.064
      44    0.282    0.097
      45    0.348    0.101
      46    0.510    0.075
      47    0.941    0.107
      48    0.008    0.022
      49    0.609    0.098
      50    1.180    0.120
      51    0.355    0.073
      52    0.000    0.000
      53    0.526    0.086
      54    1.139    0.095
      55    0.115    0.047
      56    0.006    0.013
      57    0.219    0.057
      58    1.061    0.115
      59    0.011    0.015
      60    0.470    0.086
      61    0.982    0.138
      62    0.340    0.097
      63    0.167    0.087
      64    0.602    0.073
      65    1.476    0.169
      66    0.813    0.175
      67    1.941    0.134
      68    1.251    0.199
      69    1.751    0.109
      70    1.813    0.201
      71    0.555    0.093
      72    0.206    0.080
      73    0.451    0.102
      74    0.431    0.079
      75    0.607    0.111
      76    0.001    0.005
      77    0.127    0.054
      78    0.490    0.109
      79    0.212    0.079
      80    0.021    0.024
      81    0.003    0.009
      82    0.448    0.075
      83    0.004    0.010
      84    0.052    0.037
      85    0.277    0.081
      86    0.707    0.091
      87    0.001    0.005
      88    0.000    0.000
      89    0.735    0.094
      90    0.113    0.040
      91    0.040    0.036
      92    0.580    0.089
      93    1.021    0.117
      94    0.876    0.127
      95    0.205    0.084
      96    0.429    0.075
      97    0.691    0.107
      98    0.425    0.093
      99    0.943    0.121
     100    0.648    0.077
     101    0.875    0.198
     102    0.093    0.055
     103    1.517    0.177
     104    0.697    0.127
     105    0.405    0.046
     106    0.802    0.086
     107    1.489    0.108
     108    0.841    0.130
     109    0.000    0.000
     110    0.378    0.076
     111    0.215    0.058
     112    0.124    0.046
     113    0.103    0.066
     114    0.119    0.065
     115    0.718    0.078
     116    0.168    0.074
     117    0.069    0.045
     118    0.068    0.032
     119    0.037    0.022
     120    0.303    0.071
     121    0.061    0.045
     122    0.003    0.009
     123    0.018    0.021
     124    0.080    0.043
     125    0.486    0.076
     126    0.001    0.005
     127    0.010    0.019
     128    0.038    0.031
     129    0.338    0.066
     130    0.095    0.034
     131    0.000    0.000
     132    0.544    0.059
     133    0.000    0.000
     134    0.215    0.047
     135    0.605    0.058
     136    0.177    0.054
     137    0.137    0.071
     138    0.120    0.065
     139    0.595    0.090
     140    0.849    0.154
     141    0.353    0.144
     142    1.107    0.293
     143    1.442    0.111
     144    0.405    0.105
     145    0.662    0.124
     146    1.930    0.108
     147    0.571    0.077
     148    0.190    0.063
     149    1.234    0.117
     150    1.196    0.094
     151    0.184    0.050
     152    0.016    0.014
     153    0.667    0.085
     154    1.332    0.082
     155    0.615    0.080
     156    0.000    0.000
     157    0.944    0.097
     158    0.896    0.103
     159    0.118    0.038
     160    0.002    0.007
     161    0.530    0.067
     162    0.855    0.093
     163    0.437    0.093
     164    0.000    0.000
     165    0.842    0.102
     166    1.192    0.108
     167    0.702    0.105
     168    0.005    0.012
     169    0.782    0.061
     170    0.314    0.078
     171    0.028    0.021
     172    0.775    0.105
     173    1.030    0.098
     174    0.288    0.078
     175    0.000    0.000
     176    0.488    0.115
     177    0.229    0.087
     178    0.298    0.092
     179    1.775    0.137
     180    0.473    0.099
     181    1.479    0.100
     182    1.256    0.125
     183    1.718    0.167
     184    1.126    0.190
     185    1.032    0.159
     186    0.261    0.051
     187    0.611    0.088
     188    0.609    0.101
     189    0.782    0.098
     190    1.893    0.106
     191    0.556    0.109
     192    0.558    0.085
     193    1.287    0.109
     194    1.560    0.095
     195    0.522    0.085
     196    0.606    0.089
     197    0.563    0.109
     198    0.687    0.089
     199    0.257    0.059
     200    0.389    0.107
     201    1.275    0.109
     202    0.771    0.115
     203    0.483    0.093
     204    0.052    0.031
     205    0.507    0.108
     206    0.298    0.059
     207    0.095    0.034
     208    0.088    0.023
     209    0.483    0.062
     210    0.813    0.083
     211    0.037    0.027
     212    0.152    0.039
     213    0.956    0.094
     214    0.646    0.085
     215    0.077    0.026
     216    1.211    0.087
     217    0.539    0.062
     218    0.074    0.031
     219    0.200    0.079
     220    0.744    0.076
     221    0.786    0.098
     222    0.085    0.038
     223    1.497    0.091
     224    0.936    0.068
     225    1.233    0.108
     226    0.383    0.137
     227    0.460    0.128
     228    0.861    0.174
     229    0.559    0.153
     230    2.025    0.134
     231    0.374    0.087
     232    1.314    0.119
     233    1.321    0.150
     234    0.887    0.166
     235    1.378    0.202
     236    1.141    0.128
     237    0.536    0.119
     238    0.186    0.058
     239    1.153    0.114
     240    1.068    0.071
     241    0.121    0.048
     242    0.411    0.081
     243    0.930    0.080
     244    0.227    0.068
     245    0.074    0.044
     246    1.171    0.097
     247    0.247    0.046
     248    0.038    0.035
     249    0.554    0.104
     250    0.675    0.092
     251    0.180    0.107
     252    0.140    0.046
     253    1.102    0.083
     254    0.545    0.141
     255    0.276    0.077
     256    0.829    0.130
     257    0.953    0.078
     258    0.015    0.021
     259    0.181    0.070
     260    0.476    0.071
     261    0.719    0.142
     262    0.349    0.083
     263    0.282    0.062
     264    0.911    0.135
     265    0.141    0.071
     266    0.554    0.120
     267    1.081    0.124
     268    0.750    0.133
     269    1.056    0.081
     270    1.082    0.109
     271    1.650    0.121
     272    0.912    0.081
     273    0.520    0.071
     274    0.484    0.081
     275    1.183    0.108
     276    0.902    0.110
     277    0.151    0.071
     278    0.035    0.039
     279    0.663    0.087
     280    0.200    0.084
     281    0.599    0.122
     282    0.354    0.070
     283    1.831    0.161
     284    0.198    0.060
     285    0.129    0.057
     286    0.448    0.095
     287    0.162    0.047
     288    0.649    0.108
     289    0.005    0.013
     290    0.750    0.118
     291    0.034    0.036
     292    0.125    0.067
     293    0.571    0.105
     294    0.025    0.024
     295    0.004    0.010
     296    0.103    0.067
     297    0.400    0.091
     298    0.108    0.060
     299    0.136    0.030
     300    1.274    0.110
     301    1.288    0.127
     302    0.559    0.069
     303    0.858    0.085
     304    1.502    0.161
      27    0.873    0.132
      28    0.422    0.095
      29    1.365    0.142
      30    0.940    0.159
      31    1.442    0.129
      32    0.932    0.093
      33    0.095    0.068
      34    0.645    0.106
      35    0.947    0.140
      36    0.440    0.067
      37    0.451    0.174
      38    1.099    0.196
      39    1.225    0.108
      40    0.910    0.129
      41    0.072    0.052
      42    0.228    0.057
      43    0.671    0.079
      44    0.358    0.057
      45    0.354    0.071
      46    0.574    0.075
      47    0.950    0.097
      48    0.058    0.038
      49    0.621    0.084
      50    1.254    0.120
      51    0.268    0.091
      52    0.000    0.000
      53    0.525    0.096
      54    1.061    0.091
      55    0.092    0.037
      56    0.009    0.022
      57    0.177    0.039
      58    0.997    0.099
      59    0.028    0.032
      60    0.404    0.072
      61    0.939    0.096
      62    0.402    0.170
      63    0.225    0.072
      64    0.593    0.076
      65    1.441    0.125
      66    0.892    0.114
      67    1.863    0.129
      68    1.515    0.290
      69    1.750    0.091
      70    1.880    0.245
      71    0.463    0.097
      72    0.213    0.071
      73    0.482    0.087
      74    0.477    0.115
      75    0.577    0.150
      76    0.014    0.017
      77    0.301    0.088
      78    0.453    0.072
      79    0.159    0.051
      80    0.029    0.024
      81    0.000    0.000
      82    0.446    0.058
      83    0.006    0.012
      84    0.058    0.034
      85    0.316    0.080
      86    0.750    0.067
      87    0.007    0.018
      88    0.000    0.000
      89    0.750    0.102
      90    0.080    0.039
      91    0.044    0.037
      92    0.565    0.089
      93    0.966    0.120
      94    0.816    0.107
      95    0.208    0.072
      96    0.280    0.058
      97    0.617    0.107
      98    0.211    0.115
      99    1.246    0.149
     100    0.663    0.096
     101    0.859    0.146
     102    0.061    0.042
     103    1.372    0.108
     104    0.588    0.131
     105    0.347    0.056
     106    0.812    0.094
     107    1.567    0.118
     108    0.798    0.063
     109    0.000    0.000
     110    0.429    0.075
     111    0.285    0.065
     112    0.135    0.046
     113    0.075    0.059
     114    0.174    0.055
     115    0.748    0.077
     116    0.186    0.086
     117    0.089    0.070
     118    0.058    0.034
     119    0.026    0.016
     120    0.328    0.069
     121    0.082    0.052
     122    0.004    0.010
     123    0.011    0.013
     124    0.085    0.032
     125    0.441    0.070
     126    0.000    0.000
     127    0.010    0.018
     128    0.020    0.025
     129    0.352    0.088
     130    0.116    0.053
     131    0.000    0.000
     132    0.523    0.074
     133    0.000    0.000
     134    0.342    0.089
     135    0.581    0.050
     136    0.181    0.051
     137    0.177    0.051
     138    0.122    0.065
     139    0.548    0.078
     140    0.802    0.124
     141    0.296    0.125
     142    1.151    0.183
     143    1.455    0.090
     144    0.467    0.068
     145    0.667    0.097
     146    1.835    0.203
     147    0.559    0.086
     148    0.224    0.056
     149    1.017    0.179
     150    1.147    0.114
     151    0.146    0.043
     152    0.009    0.015
     153    0.608    0.100
     154    1.313    0.075
     155    0.684    0.077
     156    0.000    0.000
     157    0.989    0.126
     158    0.859    0.065
     159    0.118    0.033
     160    0.000    0.000
     161    0.507    0.082
     162    0.838    0.078
     163    0.473    0.089
     164    0.002    0.007
     165    0.787    0.087
     166    1.173    0.089
     167    0.739    0.104
     168    0.006    0.015
     169    0.819    0.086
     170    0.352    0.090
     171    0.027    0.036
     172    0.880    0.094
     173    1.029    0.113
     174    0.208    0.080
     175    0.000    0.000
     176    0.515    0.115
     177    0.208    0.073
     178    0.288    0.087
     179    1.702    0.170
     180    0.449    0.120
     181    1.391    0.129
     182    1.335    0.112
     183    1.643    0.196
     184    0.932    0.119
     185    0.915    0.170
     186    0.253    0.038
     187    0.629    0.056
     188    0.677    0.114
     189    0.717    0.110
     190    1.922    0.128
     191    0.613    0.128
     192    0.600    0.117
     193    1.305    0.109
     194    1.640    0.099
     195    0.583    0.085
     196    0.597    0.102
     197    0.588    0.112
     198    0.741    0.103
     199    0.325    0.088
     200    0.282    0.087
     201    1.350    0.140
     202    0.761    0.111
     203    0.475    0.086
     204    0.071    0.040
     205    0.498    0.076
     206    0.309    0.070
     207    0.070    0.039
     208    0.104    0.037
     209    0.477    0.084
     210    0.786    0.110
     211    0.023    0.029
     212    0.154    0.037
     213    0.938    0.085
     214    0.625    0.082
     215    0.086    0.042
     216    1.254    0.121
     217    0.579    0.081
     218    0.089    0.033
     219    0.226    0.052
     220    0.766    0.099
     221    0.794    0.108
     222    0.099    0.039
     223    1.497    0.093
     224    1.020    0.090
     225    1.207    0.103
     226    0.306    0.092
     227    0.469    0.092
     228    0.930    0.138
     229    0.577    0.135
     230    2.095    0.148
     231    0.394    0.080
     232    1.449    0.159
     233    1.530    0.145
     234    0.943    0.256
     235    1.247    0.157
     236    1.141    0.159
     237    0.621    0.084
     238    0.169    0.053
     239    1.198    0.098
     240    1.079    0.078
     241    0.123    0.045
     242    0.404    0.059
     243    0.954    0.083
     244    0.391    0.110
     245    0.098    0.035
     246    1.210    0.104
     247    0.259    0.067
     248    0.053    0.038
     249    0.465    0.091
     250    0.599    0.086
     251    0.117    0.047
     252    0.154    0.045
     253    1.034    0.125
     254    0.484    0.098
     255    0.329    0.082
     256    0.887    0.137
     257    0.905    0.077
     258    0.022    0.026
     259    0.219    0.058
     260    0.469    0.074
     261    0.722    0.136
     262    0.384    0.054
     263    0.267    0.064
     264    0.912    0.100
     265    0.092    0.052
     266    0.460    0.116
     267    1.043    0.112
     268    0.643    0.132
     269    1.104    0.138
     270    0.955    0.174
     271    1.669    0.151
     272    0.840    0.110
     273    0.504    0.066
     274    0.479    0.085
     275    1.190    0.107
     276    0.955    0.132
     277    0.090    0.054
     278    0.029    0.038
     279    0.634    0.094
     280    0.223    0.069
     281    0.763    0.126
     282    0.350    0.070
     283    1.851    0.126
     284    0.149    0.063
     285    0.158    0.056
     286    0.476    0.081
     287    0.146    0.060
     288    0.646    0.082
     289    0.009    0.015
     290    0.884    0.191
     291    0.054    0.038
     292    0.196    0.075
     293    0.917    0.171
     294    0.042    0.046
     295    0.008    0.016
     296    0.076    0.054
     297    0.301    0.096
     298    0.159    0.068
     299    0.160    0.055
     300    1.296    0.123
     301    1.269    0.137
     302    0.622    0.132
     303    0.855    0.082
     304    1.596    0.176
      27    0.845    0.120
      28    0.422    0.085
      29    1.550    0.290
      30    0.893    0.194
      31    1.466    0.107
      32    0.924    0.090
      33    0.154    0.106
      34    0.615    0.088
      35    0.933    0.086
      36    0.422    0.077
      37    0.562    0.112
      38    1.185    0.106
      39    1.232    0.085
      40    0.869    0.097
      41    0.147    0.047
      42    0.302    0.102
      43    0.664    0.070
      44    0.397    0.073
      45    0.389    0.089
      46    0.574    0.058
      47    0.925    0.091
      48    0.076    0.038
      49    0.609    0.079
      50    1.245    0.086
      51    0.350    0.077
      52    0.002    0.013
      53    0.536    0.097
      54    1.088    0.078
      55    0.130    0.046
      56    0.014    0.021
      57    0.160    0.038
      58    1.068    0.115
      59    0.065    0.058
      60    0.472    0.118
      61    0.924    0.101
      62    0.252    0.078
      63    0.248    0.107
      64    0.616    0.071
      65    1.468    0.152
      66    0.893    0.135
      67    1.594    0.137
      68    1.186    0.205
      69    1.771    0.090
      70    1.935    0.172
      71    0.452    0.099
      72    0.138    0.066
      73    0.444    0.074
      74    0.368    0.126
      75    0.719    0.086
      76    0.012    0.017
      77    0.325    0.099
      78    0.504    0.099
      79    0.135    0.069
      80    0.032    0.030
      81    0.000    0.000
      82    0.475    0.094
      83    0.000    0.000
      84    0.095    0.051
      85    0.279    0.063
      86    0.743    0.101
      87    0.019    0.024
      88    0.000    0.000
      89    0.699    0.097
      90    0.046    0.038
      91    0.081    0.036
      92    0.604    0.098
      93    1.044    0.074
      94    0.805    0.132
      95    0.328    0.087
      96    0.267    0.053
      97    0.535    0.119
      98    0.212    0.067
      99    1.312    0.146
     100    0.617    0.114
     101    0.852    0.189
     102    0.067    0.044
     103    1.522    0.192
     104    0.641    0.149
     105    0.366    0.042
     106    0.742    0.113
     107    1.576    0.152
     108    0.810    0.108
     109    0.000    0.000
     110    0.389    0.064
     111    0.249    0.072
     112    0.125    0.049
     113    0.084    0.066
     114    0.236    0.055
     115    0.703    0.120
     116    0.342    0.096
     117    0.114    0.053
     118    0.112    0.041
     119    0.049    0.030
     120    0.347    0.063
     121    0.103    0.042
     122    0.000    0.000
     123    0.021    0.034
     124    0.115    0.037
     125    0.415    0.063
     126    0.000    0.000
     127    0.031    0.041
     128    0.017    0.023
     129    0.384    0.073
     130    0.145    0.051
     131    0.000    0.000
     132    0.516    0.056
     133    0.000    0.000
     134    0.335    0.064
     135    0.525    0.055
     136    0.159    0.058
     137    0.182    0.062
     138    0.125    0.064
     139    0.654    0.109
     140    0.815    0.125
     141    0.328    0.146
     142    1.014    0.239
     143    1.446    0.110
     144    0.412    0.074
     145    0.667    0.094
     146    1.771    0.230
     147    0.527    0.077
     148    0.211    0.071
     149    0.868    0.178
     150    1.143    0.093
     151    0.149    0.044
     152    0.003    0.009
     153    0.824    0.099
     154    1.412    0.067
     155    0.687    0.088
     156    0.000    0.000
     157    1.056    0.114
     158    0.915    0.065
     159    0.141    0.043
     160    0.000    0.000
     161    0.434    0.075
     162    0.778    0.069
     163    0.478    0.065
     164    0.000    0.000
     165    0.892    0.090
     166    1.138    0.104
     167    0.658    0.111
     168    0.019    0.023
     169    0.890    0.102
     170    0.368    0.081
     171    0.035    0.030
     172    0.918    0.114
     173    0.969    0.117
     174    0.138    0.081
     175    0.000    0.000
     176    0.457    0.083
     177    0.254    0.108
     178    0.265    0.103
     179    1.687    0.141
     180    0.464    0.121
     181    1.387    0.110
     182    1.274    0.128
     183    1.555    0.180
     184    1.074    0.160
     185    0.898    0.099
     186    0.220    0.070
     187    0.617    0.077
     188    0.684    0.111
     189    0.768    0.110
     190    1.938    0.160
     191    0.660    0.091
     192    0.561    0.101
     193    1.355    0.125
     194    1.649    0.108
     195    0.546    0.094
     196    0.552    0.079
     197    0.688    0.132
     198    0.733    0.083
     199    0.336    0.098
     200    0.287    0.103
     201    1.301    0.109
     202    0.798    0.090
     203    0.498    0.099
     204    0.081    0.042
     205    0.524    0.110
     206    0.332    0.073
     207    0.077    0.027
     208    0.097    0.045
     209    0.460    0.070
     210    0.774    0.092
     211    0.023    0.026
     212    0.123    0.035
     213    0.922    0.077
     214    0.585    0.078
     215    0.087    0.037
     216    1.297    0.118
     217    0.584    0.050
     218    0.068    0.024
     219    0.204    0.047
     220    0.789    0.080
     221    0.828    0.097
     222    0.087    0.047
     223    1.523    0.091
     224    1.018    0.097
     225    1.215    0.101
     226    0.248    0.074
     227    0.502    0.136
     228    0.995    0.118
     229    0.601    0.204
     230    2.084    0.141
     231    0.451    0.096
     232    1.306    0.117
     233    1.422    0.135
     234    1.074    0.212
     235    1.081    0.157
     236    1.177    0.141
     237    0.638    0.102
     238    0.149    0.061
     239    1.136    0.087
     240    1.056    0.086
     241    0.156    0.051
     242    0.401    0.068
     243    0.986    0.071
     244    0.426    0.115
     245    0.098    0.050
     246    1.280    0.101
     247    0.305    0.067
     248    0.075    0.057
     249    0.448    0.090
     250    0.569    0.065
     251    0.169    0.062
     252    0.173    0.055
     253    1.024    0.117
     254    0.531    0.098
     255    0.490    0.072
     256    0.837    0.095
     257    0.963    0.065
     258    0.046    0.027
     259    0.203    0.048
     260    0.554    0.115
     261    0.751    0.080
     262    0.411    0.062
     263    0.292    0.050
     264    0.785    0.106
     265    0.099    0.050
     266    0.540    0.093
     267    1.083    0.089
     268    0.788    0.156
     269    1.084    0.116
     270    1.021    0.099
     271    1.605    0.202
     272    0.801    0.088
     273    0.487    0.063
     274    0.491    0.087
     275    1.136    0.133
     276    1.015    0.110
     277    0.077    0.044
     278    0.013    0.018
     279    0.605    0.076
     280    0.188    0.072
     281    0.880    0.110
     282    0.321    0.063
     283    1.894    0.158
     284    0.194    0.072
     285    0.213    0.065
     286    0.388    0.072
     287    0.169    0.055
     288    0.664    0.090
     289    0.024    0.022
     290    1.092    0.072
     291    0.054    0.040
     292    0.167    0.038
     293    1.216    0.108
     294    0.113    0.054
     295    0.038    0.031
     296    0.174    0.060
     297    0.370    0.065
     298    0.187    0.076
     299    0.121    0.053
     300    1.420    0.101
     301    1.331    0.109
     302    0.495    0.119
     303    0.847    0.087
     304    1.303    0.159
      27    0.783    0.120
      28    0.395    0.102
      29    1.500    0.222
      30    0.964    0.120
      31    1.481    0.133
      32    0.927    0.075
      33    0.164    0.109
      34    0.604    0.076
      35    0.922    0.084
      36    0.381    0.078
      37    0.703    0.085
      38    1.070    0.161
      39    1.201    0.082
      40    0.868    0.103
      41    0.113    0.065
      42    0.300    0.069
      43    0.673    0.073
      44    0.416    0.070
      45    0.366    0.101
      46    0.474    0.065
      47    0.949    0.112
      48    0.051    0.038
      49    0.551    0.090
      50    1.157    0.120
      51    0.408    0.125
      52    0.001    0.005
      53    0.546    0.083
      54    1.105    0.090
      55    0.120    0.049
      56    0.001    0.005
      57    0.167    0.040
      58    1.007    0.116
      59    0.013    0.018
      60    0.524    0.113
      61    0.974    0.111
      62    0.328    0.133
      63    0.288    0.087
      64    0.620    0.053
      65    1.431    0.130
      66    0.538    0.156
      67    1.656    0.143
      68    1.594    0.312
      69    1.756    0.095
      70    1.876    0.164
      71    0.406    0.086
      72    0.130    0.059
      73    0.514    0.102
      74    0.345    0.098
      75    0.575    0.111
      76    0.039    0.031
      77    0.368    0.100
      78    0.494    0.098
      79    0.141    0.068
      80    0.079    0.064
      81    0.002    0.010
      82    0.419    0.087
      83    0.017    0.020
      84    0.078    0.051
      85    0.360    0.072
      86    0.730    0.108
      87    0.012    0.019
      88    0.000    0.000
      89    0.862    0.087
      90    0.018    0.028
      91    0.131    0.044
      92    0.685    0.087
      93    0.757    0.167
      94    0.745    0.217
      95    0.320    0.102
      96    0.359    0.061
      97    0.479    0.133
      98    0.265    0.100
      99    1.426    0.102
     100    0.610    0.071
     101    0.775    0.159
     102    0.050    0.068
     103    1.443    0.143
     104    0.650    0.110
     105    0.399    0.053
     106    0.695    0.082
     107    1.547    0.092
     108    0.758    0.103
     109    0.000    0.000
     110    0.423    0.064
     111    0.231    0.096
     112    0.020    0.022
     113    0.111    0.064
     114    0.190    0.058
     115    0.638    0.088
     116    0.538    0.134
     117    0.110    0.038
     118    0.090    0.040
     119    0.034    0.026
     120    0.327    0.062
     121    0.106    0.041
     122    0.000    0.000
     123    0.033    0.033
     124    0.073    0.044
     125    0.423    0.067
     126    0.000    0.000
     127    0.040    0.035
     128    0.019    0.029
     129    0.372    0.060
     130    0.128    0.033
     131    0.000    0.000
     132    0.500    0.064
     133    0.000    0.000
     134    0.352    0.068
     135    0.540    0.047
     136    0.111    0.030
     137    0.154    0.059
     138    0.114    0.051
     139    0.535    0.113
     140    0.835    0.099
     141    0.291    0.140
     142    1.000    0.217
     143    1.431    0.118
     144    0.420    0.055
     145    0.803    0.152
     146    1.976    0.152
     147    0.499    0.080
     148    0.241    0.056
     149    0.865    0.131
     150    1.140    0.100
     151    0.156    0.029
     152    0.001    0.007
     153    0.716    0.159
     154    1.440    0.116
     155    0.722    0.077
     156    0.001    0.005
     157    1.035    0.137
     158    0.916    0.087
     159    0.125    0.031
     160    0.000    0.000
     161    0.518    0.088
     162    0.844    0.078
     163    0.463    0.081
     164    0.000    0.000
     165    0.853    0.096
     166    1.169    0.104
     167    0.669    0.116
     168    0.007    0.016
     169    0.847    0.098
     170    0.392    0.048
     171    0.059    0.044
     172    0.818    0.095
     173    0.979    0.073
     174    0.135    0.103
     175    0.000    0.000
     176    0.460    0.083
     177    0.215    0.072
     178    0.300    0.092
     179    1.753    0.112
     180    0.546    0.116
     181    1.358    0.133
     182    1.367    0.082
     183    1.659    0.169
     184    1.035    0.105
     185    0.965    0.142
     186    0.129    0.034
     187    0.593    0.075
     188    0.709    0.104
     189    0.681    0.078
     190    1.892    0.151
     191    0.616    0.108
     192    0.593    0.112
     193    1.260    0.085
     194    1.636    0.134
     195    0.625    0.077
     196    0.577    0.134
     197    0.741    0.106
     198    0.697    0.080
     199    0.424    0.087
     200    0.311    0.119
     201    1.331    0.104
     202    0.734    0.078
     203    0.486    0.121
     204    0.064    0.035
     205    0.510    0.108
     206    0.387    0.093
     207    0.063    0.034
     208    0.128    0.051
     209    0.494    0.085
     210    0.797    0.055
     211    0.027    0.025
     212    0.116    0.045
     213    0.909    0.082
     214    0.619    0.066
     215    0.072    0.042
     216    1.317    0.085
     217    0.601    0.068
     218    0.066    0.027
     219    0.207    0.065
     220    0.768    0.079
     221    0.795    0.086
     222    0.095    0.046
     223    1.550    0.098
     224    0.996    0.066
     225    1.262    0.099
     226    0.373    0.109
     227    0.579    0.146
     228    0.874    0.207
     229    0.611    0.198
     230    2.167    0.143
     231    0.353    0.133
     232    1.568    0.157
     233    1.396    0.130
     234    0.872    0.255
     235    1.282    0.168
     236    1.033    0.109
     237    0.639    0.095
     238    0.182    0.052
     239    1.136    0.094
     240    1.059    0.074
     241    0.150    0.051
     242    0.353    0.056
     243    0.941    0.078
     244    0.359    0.063
     245    0.089    0.041
     246    1.302    0.085
     247    0.307    0.055
     248    0.061    0.044
     249    0.513    0.085
     250    0.590    0.072
     251    0.152    0.071
     252    0.157    0.056
     253    1.067    0.117
     254    0.482    0.083
     255    0.412    0.109
     256    0.835    0.088
     257    0.921    0.088
     258    0.026    0.020
     259    0.149    0.059
     260    0.472    0.068
     261    0.710    0.100
     262    0.400    0.061
     263    0.320    0.067
     264    0.930    0.144
     265    0.109    0.062
     266    0.464    0.106
     267    1.063    0.117
     268    0.630    0.113
     269    1.129    0.088
     270    1.017    0.116
     271    1.644    0.117
     272    0.787    0.103
     273    0.389    0.085
     274    0.447    0.063
     275    1.066    0.132
     276    1.068    0.097
     277    0.060    0.029
     278    0.016    0.021
     279    0.636    0.104
     280    0.221    0.051
     281    0.830    0.144
     282    0.324    0.063
     283    1.834    0.171
     284    0.124    0.053
     285    0.175    0.047
     286    0.453    0.086
     287    0.138    0.058
     288    0.563    0.131
     289    0.016    0.020
     290    0.974    0.149
     291    0.042    0.033
     292    0.148    0.054
     293    1.069    0.216
     294    0.077    0.063
     295    0.022    0.025
     296    0.154    0.079
     297    0.350    0.109
     298    0.171    0.076
     299    0.120    0.044
     300    1.397    0.117
     301    1.249    0.118
     302    0.472    0.123
     303    0.818    0.081
     304    1.531    0.259
      27    0.743    0.086
      28    0.372    0.083
      29    1.418    0.269
      30    0.875    0.148
      31    1.325    0.252
      32    0.964    0.079
      33    0.067    0.047
      34    0.471    0.109
      35    0.998    0.090
      36    0.391    0.083
      37    0.554    0.097
      38    1.166    0.127
      39    1.195    0.105
      40    0.963    0.116
      41    0.094    0.054
      42    0.217    0.079
      43    0.709    0.080
      44    0.235    0.058
      45    0.360    0.114
      46    0.419    0.062
      47    0.856    0.096
      48    0.002    0.009
      49    0.564    0.110
      50    1.131    0.085
      51    0.486    0.089
      52    0.001    0.005
      53    0.534    0.105
      54    1.102    0.067
      55    0.107    0.038
      56    0.012    0.024
      57    0.212    0.071
      58    0.935    0.092
      59    0.030    0.029
      60    0.470    0.051
      61    0.950    0.124
      62    0.389    0.141
      63    0.265    0.095
      64    0.600    0.052
      65    1.467    0.131
      66    0.578    0.165
      67    1.643    0.205
      68    1.648    0.247
      69    1.749    0.099
      70    1.763    0.174
      71    0.408    0.093
      72    0.175    0.057
      73    0.609    0.103
      74    0.351    0.127
      75    0.523    0.172
      76    0.073    0.045
      77    0.357    0.118
      78    0.516    0.098
      79    0.117    0.047
      80    0.110    0.076
      81    0.001    0.005
      82    0.498    0.092
      83    0.002    0.008
      84    0.076    0.045
      85    0.301    0.083
      86    0.719    0.111
      87    0.011    0.016
      88    0.000    0.000
      89    0.929    0.123
      90    0.060    0.039
      91    0.046    0.040
      92    0.616    0.092
      93    0.627    0.115
      94    0.905    0.127
      95    0.199    0.103
      96    0.364    0.090
      97    0.776    0.134
      98    0.262    0.076
      99    1.180    0.119
     100    0.602    0.065
     101    1.103    0.124
     102    0.190    0.087
     103    1.384    0.122
     104    0.577    0.140
     105    0.406    0.049
     106    0.734    0.082
     107    1.605    0.137
     108    0.812    0.101
     109    0.000    0.000
     110    0.395    0.074
     111    0.194    0.046
     112    0.089    0.056
     113    0.158    0.070
     114    0.237    0.079
     115    0.681    0.086
     116    0.322    0.134
     117    0.142    0.064
     118    0.084    0.040
     119    0.052    0.031
     120    0.278    0.093
     121    0.083    0.038
     122    0.001    0.007
     123    0.029    0.029
     124    0.070    0.044
     125    0.448    0.097
     126    0.000    0.000
     127    0.040    0.048
     128    0.024    0.030
     129    0.365    0.072
     130    0.256    0.054
     131    0.000    0.000
     132    0.510    0.070
     133    0.024    0.028
     134    0.561    0.197
     135    0.546    0.052
     136    0.152    0.046
     137    0.152    0.055
     138    0.108    0.071
     139    0.524    0.084
     140    0.743    0.102
     141    0.134    0.086
     142    1.132    0.156
     143    1.346    0.103
     144    0.432    0.066
     145    0.648    0.124
     146    1.691    0.147
     147    0.532    0.060
     148    0.202    0.070
     149    0.754    0.162
     150    1.063    0.079
     151    0.172    0.035
     152    0.003    0.009
     153    0.753    0.127
     154    1.453    0.117
     155    0.745    0.081
     156    0.001    0.005
     157    1.143    0.135
     158    0.932    0.073
     159    0.144    0.048
     160    0.000    0.000
     161    0.492    0.100
     162    0.830    0.085
     163    0.488    0.087
     164    0.000    0.000
     165    0.795    0.108
     166    1.156    0.098
     167    0.692    0.121
     168    0.022    0.020
     169    0.826    0.088
     170    0.325    0.082
     171    0.098    0.069
     172    0.743    0.083
     173    0.971    0.100
     174    0.257    0.143
     175    0.000    0.000
     176    0.467    0.111
     177    0.256    0.091
     178    0.274    0.091
     179    1.648    0.190
     180    0.469    0.136
     181    1.377    0.147
     182    1.328    0.101
     183    1.578    0.162
     184    1.184    0.113
     185    0.990    0.195
     186    0.305    0.085
     187    0.651    0.085
     188    0.787    0.177
     189    0.740    0.122
     190    1.806    0.206
     191    0.544    0.134
     192    0.552    0.114
     193    1.128    0.067
     194    1.553    0.149
     195    0.569    0.100
     196    0.507    0.118
     197    0.594    0.118
     198    0.693    0.063
     199    0.366    0.152
     200    0.344    0.077
     201    1.346    0.136
     202    0.694    0.094
     203    0.382    0.106
     204    0.063    0.038
     205    0.510    0.095
     206    0.324    0.082
     207    0.047    0.030
     208    0.122    0.063
     209    0.496    0.073
     210    0.812    0.068
     211    0.023    0.020
     212    0.121    0.041
     213    0.906    0.083
     214    0.602    0.091
     215    0.091    0.033
     216    1.329    0.090
     217    0.563    0.057
     218    0.080    0.026
     219    0.194    0.070
     220    0.816    0.088
     221    0.810    0.093
     222    0.086    0.032
     223    1.550    0.083
     224    1.029    0.063
     225    1.260    0.082
     226    0.569    0.112
     227    0.740    0.132
     228    0.752    0.128
     229    0.422    0.201
     230    2.110    0.110
     231    0.449    0.102
     232    1.458    0.193
     233    1.349    0.110
     234    0.761    0.144
     235    1.207    0.249
     236    1.065    0.139
     237    0.495    0.133
     238    0.210    0.064
     239    1.287    0.163
     240    1.031    0.088
     241    0.145    0.049
     242    0.429    0.072
     243    0.992    0.094
     244    0.364    0.085
     245    0.092    0.026
     246    1.264    0.103
     247    0.320    0.060
     248    0.089    0.057
     249    0.465    0.104
     250    0.540    0.055
     251    0.263    0.066
     252    0.143    0.053
     253    1.019    0.095
     254    0.578    0.112
     255    0.344    0.116
     256    0.879    0.113
     257    0.941    0.099
     258    0.043    0.027
     259    0.143    0.058
     260    0.498    0.052
     261    0.712    0.091
     262    0.379    0.073
     263    0.266    0.074
     264    0.827    0.151
     265    0.105    0.066
     266    0.514    0.096
     267    1.022    0.096
     268    0.622    0.117
     269    1.129    0.109
     270    1.022    0.136
     271    1.661    0.099
     272    0.783    0.096
     273    0.484    0.055
     274    0.501    0.071
     275    1.202    0.070
     276    1.094    0.090
     277    0.062    0.032
     278    0.011    0.018
     279    0.658    0.080
     280    0.262    0.068
     281    0.788    0.155
     282    0.365    0.098
     283    1.842    0.126
     284    0.170    0.061
     285    0.200    0.086
     286    0.359    0.109
     287    0.168    0.084
     288    0.627    0.114
     289    0.001    0.005
     290    0.921    0.201
     291    0.050    0.030
     292    0.177    0.078
     293    0.690    0.134
     294    0.087    0.052
     295    0.028    0.031
     296    0.077    0.043
     297    0.592    0.102
     298    0.217    0.076
     299    0.151    0.061
     300    1.357    0.112
     301    1.253    0.108
     302    0.568    0.156
     303    0.844    0.106
     304    1.556    0.251
      27    0.751    0.087
      28    0.389    0.096
      29    1.550    0.174
      30    0.885    0.116
      31    1.247    0.147
      32    0.943    0.113
      33    0.059    0.064
      34    0.462    0.097
      35    0.952    0.095
      36    0.397    0.127
      37    0.550    0.112
      38    1.309    0.238
      39    1.208    0.119
      40    0.874    0.078
      41    0.131    0.072
      42    0.211    0.060
      43    0.684    0.088
      44    0.203    0.056
      45    0.470    0.107
      46    0.470    0.060
      47    0.927    0.094
      48    0.047    0.028
      49    0.566    0.107
      50    1.107    0.087
      51    0.440    0.082
      52    0.000    0.000
      53    0.498    0.097
      54    1.146    0.108
      55    0.099    0.049
      56    0.008    0.017
      57    0.206    0.048
      58    0.883    0.103
      59    0.028    0.027
      60    0.451    0.063
      61    0.974    0.089
      62    0.425    0.183
      63    0.277    0.074
      64    0.623    0.095
      65    1.382    0.138
      66    0.765    0.108
      67    1.694    0.188
      68    1.601    0.270
      69    1.751    0.109
      70    1.765    0.167
      71    0.458    0.098
      72    0.193    0.089
      73    0.439    0.113
      74    0.501    0.104
      75    0.591    0.112
      76    0.036    0.036
      77    0.414    0.090
      78    0.564    0.124
      79    0.100    0.040
      80    0.044    0.040
      81    0.000    0.000
      82    0.435    0.062
      83    0.003    0.009
      84    0.082    0.043
      85    0.257    0.048
      86    0.759    0.091
      87    0.020    0.025
      88    0.001    0.005
      89    0.850    0.098
      90    0.054    0.060
      91    0.040    0.033
      92    0.612    0.072
      93    0.719    0.143
      94    0.982    0.115
      95    0.223    0.100
      96    0.323    0.058
      97    0.894    0.139
      98    0.334    0.162
      99    1.175    0.137
     100    0.603    0.092
     101    1.114    0.123
     102    0.286    0.112
     103    1.307    0.094
     104    0.564    0.134
     105    0.403    0.051
     106    0.740    0.076
     107    1.673    0.129
     108    0.618    0.155
     109    0.000    0.000
     110    0.400    0.065
     111    0.178    0.084
     112    0.070    0.041
     113    0.267    0.098
     114    0.236    0.064
     115    0.723    0.089
     116    0.245    0.071
     117    0.136    0.050
     118    0.125    0.053
     119    0.071    0.034
     120    0.298    0.054
     121    0.069    0.035
     122    0.000    0.000
     123    0.023    0.020
     124    0.077    0.049
     125    0.423    0.091
     126    0.000    0.000
     127    0.033    0.029
     128    0.019    0.022
     129    0.353    0.058
     130    0.166    0.062
     131    0.000    0.000
     132    0.505    0.053
     133    0.004    0.011
     134    0.607    0.152
     135    0.538    0.073
     136    0.149    0.037
     137    0.174    0.064
     138    0.201    0.070
     139    0.570    0.101
     140    0.815    0.098
     141    0.317    0.130
     142    1.114    0.192
     143    1.427    0.112
     144    0.443    0.096
     145    0.750    0.165
     146    1.805    0.157
     147    0.541    0.069
     148    0.179    0.048
     149    0.777    0.180
     150    1.155    0.100
     151    0.169    0.040
     152    0.001    0.007
     153    0.549    0.114
     154    1.502    0.104
     155    0.719    0.071
     156    0.000    0.000
     157    1.175    0.128
     158    0.925    0.074
     159    0.132    0.050
     160    0.000    0.000
     161    0.457    0.077
     162    0.917    0.112
     163    0.439    0.091
     164    0.000    0.000
     165    0.844    0.118
     166    1.117    0.113
     167    0.528    0.134
     168    0.013    0.017
     169    0.689    0.108
     170    0.324    0.037
     171    0.154    0.065
     172    0.669    0.106
     173    0.852    0.091
     174    0.664    0.142
     175    0.001    0.005
     176    0.294    0.085
     177    0.313    0.077
     178    0.257    0.071
     179    1.621    0.135
     180    0.355    0.095
     181    1.406    0.125
     182    1.314    0.115
     183    1.738    0.211
     184    1.119    0.099
     185    0.934    0.160
     186    0.431    0.069
     187    0.668    0.099
     188    0.619    0.089
     189    0.892    0.243
     190    1.851    0.181
     191    0.616    0.154
     192    0.552    0.096
     193    1.119    0.092
     194    1.411    0.154
     195    0.471    0.068
     196    0.357    0.079
     197    0.463    0.097
     198    0.735    0.081
     199    0.241    0.086
     200    0.479    0.090
     201    1.317    0.154
     202    0.743    0.081
     203    0.370    0.113
     204    0.077    0.044
     205    0.517    0.101
     206    0.361    0.079
     207    0.052    0.030
     208    0.126    0.041
     209    0.430    0.072
     210    0.789    0.080
     211    0.020    0.020
     212    0.154    0.030
     213    0.944    0.076
     214    0.587    0.079
     215    0.098    0.039
     216    1.327    0.087
     217    0.570    0.066
     218    0.071    0.025
     219    0.239    0.080
     220    0.818    0.070
     221    0.823    0.086
     222    0.099    0.064
     223    1.560    0.092
     224    1.018    0.078
     225    1.260    0.088
     226    0.633    0.147
     227    0.698    0.164
     228    0.833    0.122
     229    0.524    0.182
     230    2.137    0.080
     231    0.401    0.090
     232    1.407    0.197
     233    1.297    0.137
     234    1.010    0.142
     235    1.235    0.205
     236    0.983    0.145
     237    0.679    0.117
     238    0.193    0.052
     239    1.206    0.160
     240    1.062    0.065
     241    0.133    0.065
     242    0.441    0.055
     243    0.933    0.099
     244    0.374    0.092
     245    0.125    0.043
     246    1.237    0.087
     247    0.318    0.052
     248    0.097    0.047
     249    0.389    0.071
     250    0.485    0.060
     251    0.163    0.047
     252    0.186    0.049
     253    0.976    0.108
     254    0.669    0.074
     255    0.411    0.122
     256    0.835    0.111
     257    0.889    0.088
     258    0.045    0.024
     259    0.185    0.070
     260    0.519    0.069
     261    0.779    0.074
     262    0.469    0.094
     263    0.262    0.071
     264    0.946    0.116
     265    0.111    0.047
     266    0.611    0.097
     267    1.039    0.073
     268    0.598    0.106
     269    1.079    0.088
     270    1.001    0.109
     271    1.694    0.082
     272    0.752    0.111
     273    0.481    0.062
     274    0.535    0.094
     275    1.210    0.072
     276    1.048    0.100
     277    0.063    0.038
     278    0.006    0.017
     279    0.626    0.088
     280    0.271    0.059
     281    0.774    0.184
     282    0.396    0.090
     283    1.924    0.148
     284    0.138    0.053
     285    0.188    0.081
     286    0.249    0.057
     287    0.235    0.064
     288    0.693    0.089
     289    0.004    0.011
     290    0.994    0.124
     291    0.067    0.021
     292    0.257    0.062
     293    1.113    0.204
     294    0.116    0.060
     295    0.017    0.024
     296    0.097    0.043
     297    0.389    0.126
     298    0.188    0.087
     299    0.092    0.052
     300    1.223    0.127
     301    1.295    0.127
     302    0.498    0.139
     303    0.878    0.097
     304    1.631    0.252
      27    1.035    0.116
      28    0.348    0.062
      29    1.611    0.293
      30    0.982    0.132
      31    1.231    0.135
      32    0.965    0.117
      33    0.085    0.061
      34    0.486    0.075
      35    0.792    0.119
      36    0.387    0.104
      37    0.628    0.157
      38    1.712    0.149
      39    1.014    0.066
      40    0.957    0.101
      41    0.216    0.067
      42    0.439    0.142
      43    0.621    0.086
      44    0.254    0.043
      45    0.583    0.118
      46    0.498    0.060
      47    0.833    0.131
      48    0.029    0.039
      49    0.603    0.088
      50    1.126    0.102
      51    0.468    0.081
      52    0.000    0.000
      53    0.540    0.100
      54    0.973    0.124
      55    0.024    0.032
      56    0.000    0.000
      57    0.217    0.042
      58    0.789    0.089
      59    0.009    0.018
      60    0.492    0.092
      61    0.986    0.102
      62    0.514    0.106
      63    0.250    0.070
      64    0.535    0.065
      65    1.382    0.100
      66    0.699    0.143
      67    1.870    0.116
      68    1.707    0.190
      69    1.724    0.079
      70    1.637    0.157
      71    0.413    0.088
      72    0.246    0.095
      73    0.507    0.119
      74    0.388    0.113
      75    0.535    0.081
      76    0.057    0.049
      77    0.315    0.083
      78    0.511    0.121
      79    0.168    0.060
      80    0.052    0.045
      81    0.000    0.000
      82    0.530    0.064
      83    0.000    0.000
      84    0.032    0.020
      85    0.323    0.075
      86    0.813    0.089
      87    0.008    0.025
      88    0.000    0.000
      89    0.768    0.107
      90    0.075    0.038
      91    0.084    0.053
      92    0.574    0.111
      93    0.858    0.254
      94    1.033    0.089
      95    0.286    0.124
      96    0.313    0.072
      97    0.870    0.150
      98    0.863    0.117
      99    1.129    0.153
     100    0.612    0.074
     101    1.233    0.157
     102    0.256    0.106
     103    1.396    0.158
     104    0.586    0.108
     105    0.400    0.055
     106    0.707    0.079
     107    1.714    0.148
     108    0.527    0.121
     109    0.001    0.005
     110    0.407    0.070
     111    0.171    0.076
     112    0.101    0.045
     113    0.294    0.079
     114    0.303    0.056
     115    0.716    0.093
     116    0.235    0.105
     117    0.150    0.050
     118    0.138    0.042
     119    0.066    0.032
     120    0.175    0.081
     121    0.072    0.042
     122    0.000    0.000
     123    0.004    0.010
     124    0.033    0.033
     125    0.433    0.077
     126    0.000    0.000
     127    0.040    0.038
     128    0.022    0.017
     129    0.393    0.090
     130    0.222    0.062
     131    0.000    0.000
     132    0.496    0.063
     133    0.019    0.034
     134    0.676    0.121
     135    0.531    0.054
     136    0.139    0.048
     137    0.153    0.070
     138    0.111    0.077
     139    0.472    0.092
     140    0.838    0.126
     141    0.218    0.148
     142    1.063    0.205
     143    1.437    0.153
     144    0.425    0.071
     145    0.868    0.144
     146    1.749    0.171
     147    0.556    0.079
     148    0.207    0.089
     149    0.861    0.193
     150    1.071    0.123
     151    0.167    0.045
     152    0.000    0.000
     153    0.516    0.095
     154    1.491    0.101
     155    0.644    0.090
     156    0.000    0.000
     157    1.077    0.137
     158    0.922    0.083
     159    0.130    0.046
     160    0.000    0.000
     161    0.412    0.093
     162    0.905    0.090
     163    0.480    0.104
     164    0.001    0.005
     165    0.843    0.164
     166    1.152    0.156
     167    0.623    0.161
     168    0.022    0.021
     169    0.750    0.103
     170    0.362    0.066
     171    0.151    0.049
     172    0.728    0.111
     173    0.853    0.106
     174    0.667    0.128
     175    0.006    0.016
     176    0.363    0.151
     177    0.277    0.098
     178    0.391    0.137
     179    1.707    0.181
     180    0.498    0.111
     181    1.479    0.120
     182    1.301    0.133
     183    1.798    0.179
     184    1.111    0.096
     185    0.991    0.132
     186    0.390    0.078
     187    0.786    0.142
     188    0.627    0.124
     189    1.148    0.218
     190    1.794    0.182
     191    0.833    0.174
     192    0.582    0.082
     193    1.035    0.151
     194    1.324    0.143
     195    0.680    0.185
     196    0.371    0.096
     197    0.215    0.081
     198    0.719    0.080
     199    0.297    0.101
     200    0.416    0.073
     201    1.151    0.152
     202    0.805    0.118
     203    0.276    0.064
     204    0.064    0.040
     205    0.546    0.087
     206    0.305    0.095
     207    0.030    0.019
     208    0.132    0.053
     209    0.474    0.086
     210    0.780    0.065
     211    0.021    0.024
     212    0.136    0.038
     213    0.935    0.096
     214    0.639    0.089
     215    0.114    0.035
     216    1.347    0.103
     217    0.592    0.049
     218    0.062    0.018
     219    0.219    0.090
     220    0.801    0.078
     221    0.770    0.070
     222    0.077    0.042
     223    1.539    0.094
     224    1.022    0.065
     225    1.262    0.074
     226    0.562    0.127
     227    0.723    0.119
     228    0.792    0.106
     229    0.434    0.171
     230    2.003    0.162
     231    0.464    0.080
     232    1.467    0.186
     233    1.363    0.167
     234    0.607    0.250
     235    1.296    0.145
     236    1.103    0.159
     237    0.575    0.111
     238    0.185    0.067
     239    1.200    0.092
     240    0.971    0.083
     241    0.123    0.073
     242    0.454    0.088
     243    0.909    0.086
     244    0.328    0.076
     245    0.115    0.042
     246    1.224    0.078
     247    0.314    0.061
     248    0.057    0.042
     249    0.436    0.071
     250    0.505    0.061
     251    0.265    0.097
     252    0.089    0.051
     253    0.997    0.107
     254    0.703    0.072
     255    0.203    0.109
     256    0.739    0.095
     257    0.894    0.094
     258    0.066    0.034
     259    0.150    0.083
     260    0.475    0.079
     261    0.742    0.105
     262    0.468    0.089
     263    0.167    0.087
     264    0.921    0.117
     265    0.126    0.046
     266    0.487    0.142
     267    0.918    0.138
     268    0.741    0.137
     269    1.086    0.103
     270    1.124    0.121
     271    1.633    0.094
     272    0.896    0.103
     273    0.481    0.067
     274    0.571    0.069
     275    1.184    0.088
     276    0.869    0.100
     277    0.172    0.062
     278    0.006    0.013
     279    0.710    0.072
     280    0.335    0.072
     281    0.805    0.116
     282    0.478    0.096
     283    1.978    0.203
     284    0.178    0.063
     285    0.188    0.061
     286    0.432    0.108
     287    0.201    0.054
     288    0.618    0.072
     289    0.002    0.012
     290    0.921    0.125
     291    0.032    0.032
     292    0.144    0.086
     293    0.806    0.223
     294    0.054    0.042
     295    0.014    0.020
     296    0.034    0.036
     297    0.443    0.154
     298    0.302    0.067
     299    0.039    0.029
     300    0.939    0.146
     301    1.372    0.095
     302    0.567    0.131
     303    0.902    0.092
     304    1.483    0.181
      27    0.909    0.167
      28    0.384    0.079
      29    1.510    0.196
      30    0.964    0.126
      31    1.275    0.139
      32    0.913    0.114
      33    0.091    0.078
      34    0.326    0.128
      35    0.802    0.127
      36    0.361    0.062
      37    0.762    0.159
      38    1.776    0.137
      39    1.074    0.082
      40    1.016    0.128
      41    0.194    0.068
      42    0.305    0.150
      43    0.595    0.087
      44    0.252    0.093
      45    0.464    0.088
      46    0.480    0.075
      47    0.815    0.120
      48    0.011    0.020
      49    0.575    0.093
      50    1.092    0.088
      51    0.463    0.079
      52    0.006    0.012
      53    0.508    0.087
      54    1.008    0.114
      55    0.035    0.045
      56    0.004    0.010
      57    0.241    0.074
      58    0.827    0.118
      59    0.007    0.012
      60    0.556    0.076
      61    0.999    0.102
      62    0.322    0.102
      63    0.279    0.122
      64    0.595    0.074
      65    1.431    0.108
      66    0.815    0.150
      67    1.807    0.170
      68    1.322    0.202
      69    1.590    0.147
      70    1.481    0.248
      71    0.454    0.083
      72    0.267    0.081
      73    0.512    0.112
      74    0.342    0.090
      75    0.614    0.104
      76    0.052    0.038
      77    0.284    0.105
      78    0.504    0.096
      79    0.150    0.077
      80    0.100    0.062
      81    0.001    0.007
      82    0.496    0.080
      83    0.001    0.007
      84    0.065    0.041
      85    0.329    0.080
      86    0.750    0.087
      87    0.028    0.036
      88    0.006    0.016
      89    0.727    0.082
      90    0.050    0.035
      91    0.061    0.030
      92    0.577    0.084
      93    0.973    0.153
      94    1.025    0.094
      95    0.269    0.146
      96    0.248    0.085
      97    0.942    0.173
      98    0.705    0.218
      99    1.117    0.179
     100    0.668    0.094
     101    1.002    0.149
     102    0.218    0.070
     103    1.379    0.118
     104    0.606    0.111
     105    0.353    0.073
     106    0.650    0.087
     107    1.819    0.111
     108    0.463    0.089
     109    0.003    0.009
     110    0.464    0.080
     111    0.311    0.064
     112    0.132    0.042
     113    0.267    0.084
     114    0.294    0.053
     115    0.783    0.092
     116    0.217    0.066
     117    0.116    0.039
     118    0.083    0.041
     119    0.029    0.020
     120    0.182    0.072
     121    0.069    0.044
     122    0.001    0.005
     123    0.033    0.043
     124    0.033    0.033
     125    0.482    0.078
     126    0.001    0.005
     127    0.088    0.035
     128    0.025    0.023
     129    0.369    0.085
     130    0.207    0.062
     131    0.000    0.000
     132    0.508    0.056
     133    0.024    0.030
     134    0.648    0.139
     135    0.525    0.049
     136    0.146    0.057
     137    0.168    0.041
     138    0.132    0.066
     139    0.450    0.084
     140    0.756    0.082
     141    0.187    0.102
     142    1.013    0.195
     143    1.403    0.168
     144    0.457    0.086
     145    1.059    0.159
     146    1.995    0.129
     147    0.477    0.077
     148    0.212    0.065
     149    1.031    0.094
     150    1.016    0.106
     151    0.158    0.042
     152    0.000    0.000
     153    0.601    0.075
     154    1.440    0.111
     155    0.655    0.097
     156    0.004    0.012
     157    0.987    0.119
     158    0.920    0.086
     159    0.148    0.040
     160    0.001    0.005
     161    0.385    0.099
     162    0.927    0.080
     163    0.549    0.077
     164    0.003    0.011
     165    0.726    0.107
     166    1.224    0.117
     167    0.821    0.130
     168    0.018    0.018
     169    0.845    0.100
     170    0.350    0.077
     171    0.190    0.047
     172    0.711    0.084
     173    0.906    0.089
     174    0.580    0.149
     175    0.008    0.016
     176    0.487    0.080
     177    0.232    0.087
     178    0.416    0.116
     179    1.666    0.180
     180    0.549    0.115
     181    1.383    0.093
     182    1.351    0.082
     183    1.561    0.158
     184    1.104    0.132
     185    1.001    0.116
     186    0.390    0.058
     187    0.862    0.102
     188    0.780    0.149
     189    1.242    0.176
     190    1.604    0.158
     191    1.008    0.154
     192    0.473    0.100
     193    1.124    0.165
     194    1.280    0.129
     195    0.951    0.114
     196    0.271    0.114
     197    0.146    0.057
     198    0.682    0.081
     199    0.258    0.058
     200    0.404    0.094
     201    1.204    0.141
     202    0.876    0.087
     203    0.285    0.074
     204    0.042    0.031
     205    0.503    0.128
     206    0.253    0.065
     207    0.029    0.023
     208    0.145    0.057
     209    0.490    0.082
     210    0.808    0.087
     211    0.037    0.023
     212    0.148    0.037
     213    0.916    0.092
     214    0.593    0.081
     215    0.089    0.038
     216    1.365    0.088
     217    0.571    0.052
     218    0.080    0.031
     219    0.290    0.094
     220    0.805    0.070
     221    0.799    0.091
     222    0.092    0.048
     223    1.563    0.092
     224    1.020    0.055
     225    1.272    0.098
     226    0.625    0.170
     227    0.558    0.143
     228    0.782    0.108
     229    0.576    0.161
     230    2.137    0.176
     231    0.457    0.059
     232    1.346    0.207
     233    1.456    0.162
     234    1.045    0.374
     235    1.390    0.126
     236    1.325    0.179
     237    0.582    0.106
     238    0.160    0.052
     239    1.151    0.095
     240    0.935    0.069
     241    0.200    0.089
     242    0.447    0.060
     243    0.861    0.106
     244    0.291    0.106
     245    0.108    0.044
     246    1.271    0.089
     247    0.392    0.063
     248    0.139    0.054
     249    0.414    0.063
     250    0.512    0.052
     251    0.447    0.107
     252    0.100    0.054
     253    0.957    0.104
     254    0.734    0.087
     255    0.184    0.064
     256    0.732    0.094
     257    0.921    0.118
     258    0.039    0.029
     259    0.137    0.064
     260    0.487    0.064
     261    0.723    0.077
     262    0.484    0.108
     263    0.151    0.070
     264    0.802    0.093
     265    0.127    0.056
     266    0.670    0.128
     267    0.847    0.095
     268    0.649    0.184
     269    1.145    0.098
     270    1.072    0.104
     271    1.687    0.098
     272    0.877    0.104
     273    0.489    0.049
     274    0.538    0.063
     275    1.197    0.085
     276    0.963    0.128
     277    0.090    0.073
     278    0.007    0.013
     279    0.654    0.112
     280    0.297    0.048
     281    0.801    0.130
     282    0.382    0.085
     283    1.856    0.147
     284    0.162    0.044
     285    0.260    0.076
     286    0.375    0.077
     287    0.238    0.050
     288    0.578    0.074
     289    0.002    0.012
     290    0.914    0.115
     291    0.035    0.025
     292    0.136    0.075
     293    0.688    0.215
     294    0.131    0.071
     295    0.034    0.043
     296    0.055    0.044
     297    0.586    0.146
     298    0.252    0.065
     299    0.058    0.035
     300    1.028    0.183
     301    1.254    0.123
     302    0.626    0.117
     303    0.918    0.085
     304    1.153    0.163
      27    0.759    0.083
      28    0.391    0.088
      29    1.530    0.176
      30    0.967    0.129
      31    1.256    0.108
      32    0.926    0.091
      33    0.119    0.065
      34    0.272    0.078
      35    0.783    0.080
      36    0.356    0.067
      37    0.745    0.092
      38    1.810    0.080
      39    1.059    0.105
      40    1.013    0.091
      41    0.156    0.065
      42    0.252    0.109
      43    0.541    0.076
      44    0.235    0.059
      45    0.445    0.103
      46    0.486    0.069
      47    0.892    0.090
      48    0.051    0.041
      49    0.561    0.078
      50    1.097    0.082
      51    0.500    0.095
      52    0.003    0.009
      53    0.518    0.082
      54    0.967    0.087
      55    0.053    0.038
      56    0.007    0.022
      57    0.309    0.069
      58    0.845    0.107
      59    0.006    0.014
      60    0.581    0.077
      61    0.944    0.098
      62    0.258    0.082
      63    0.206    0.060
      64    0.639    0.065
      65    1.567    0.149
      66    0.629    0.125
      67    1.630    0.163
      68    1.387    0.180
      69    1.626    0.135
      70    1.540    0.181
      71    0.443    0.107
      72    0.248    0.081
      73    0.559    0.133
      74    0.329    0.074
      75    0.722    0.113
      76    0.062    0.035
      77    0.246    0.060
      78    0.563    0.084
      79    0.118    0.041
      80    0.137    0.039
      81    0.000    0.000
      82    0.511    0.085
      83    0.006    0.013
      84    0.044    0.033
      85    0.384    0.083
      86    0.714    0.096
      87    0.048    0.033
      88    0.003    0.009
      89    0.757    0.080
      90    0.045    0.039
      91    0.074    0.053
      92    0.568    0.072
      93    0.753    0.106
      94    1.029    0.117
      95    0.159    0.064
      96    0.337    0.097
      97    0.797    0.133
      98    0.718    0.212
      99    0.957    0.118
     100    0.674    0.084
     101    0.974    0.108
     102    0.156    0.079
     103    1.260    0.127
     104    0.693    0.103
     105    0.378    0.060
     106    0.653    0.070
     107    1.802    0.103
     108    0.462    0.089
     109    0.005    0.011
     110    0.454    0.078
     111    0.291    0.056
     112    0.110    0.040
     113    0.247    0.065
     114    0.293    0.047
     115    0.690    0.081
     116    0.215    0.075
     117    0.117    0.048
     118    0.080    0.037
     119    0.034    0.028
     120    0.177    0.120
     121    0.062    0.035
     122    0.002    0.007
     123    0.049    0.029
     124    0.024    0.030
     125    0.485    0.073
     126    0.001    0.005
     127    0.076    0.041
     128    0.028    0.029
     129    0.331    0.091
     130    0.293    0.067
     131    0.000    0.000
     132    0.496    0.055
     133    0.039    0.026
     134    0.648    0.149
     135    0.554    0.077
     136    0.159    0.041
     137    0.099    0.087
     138    0.126    0.060
     139    0.489    0.093
     140    0.676    0.107
     141    0.171    0.078
     142    1.242    0.156
     143    1.192    0.156
     144    0.492    0.071
     145    1.040    0.127
     146    1.814    0.171
     147    0.440    0.062
     148    0.236    0.097
     149    1.025    0.076
     150    0.781    0.178
     151    0.127    0.036
     152    0.000    0.000
     153    0.556    0.092
     154    1.478    0.114
     155    0.618    0.047
     156    0.000    0.000
     157    0.973    0.103
     158    0.925    0.081
     159    0.134    0.049
     160    0.002    0.008
     161    0.364    0.081
     162    0.922    0.089
     163    0.555    0.075
     164    0.009    0.017
     165    0.698    0.083
     166    1.293    0.144
     167    0.868    0.141
     168    0.020    0.020
     169    0.808    0.073
     170    0.350    0.074
     171    0.191    0.076
     172    0.720    0.102
     173    0.935    0.101
     174    0.679    0.123
     175    0.003    0.009
     176    0.648    0.120
     177    0.266    0.100
     178    0.367    0.099
     179    1.722    0.143
     180    0.518    0.112
     181    1.337    0.118
     182    1.374    0.083
     183    1.590    0.184
     184    1.114    0.118
     185    0.914    0.164
     186    0.369    0.090
     187    0.807    0.117
     188    0.748    0.115
     189    1.323    0.128
     190    1.730    0.130
     191    1.037    0.098
     192    0.299    0.120
     193    1.165    0.137
     194    1.219    0.147
     195    0.882    0.152
     196    0.316    0.096
     197    0.219    0.076
     198    0.682    0.069
     199    0.232    0.088
     200    0.410    0.065
     201    1.273    0.129
     202    0.893    0.111
     203    0.252    0.077
     204    0.051    0.040
     205    0.487    0.103
     206    0.232    0.073
     207    0.028    0.022
     208    0.118    0.047
     209    0.539    0.098
     210    0.796    0.074
     211    0.032    0.032
     212    0.152    0.039
     213    0.976    0.078
     214    0.597    0.109
     215    0.103    0.046
     216    1.342    0.074
     217    0.567    0.066
     218    0.074    0.019
     219    0.205    0.075
     220    0.812    0.068
     221    0.791    0.078
     222    0.075    0.030
     223    1.535    0.067
     224    1.020    0.058
     225    1.284    0.084
     226    0.587    0.110
     227    0.550    0.164
     228    0.750    0.106
     229    0.462    0.148
     230    2.088    0.191
     231    0.449    0.089
     232    1.415    0.184
     233    1.418    0.139
     234    0.986    0.313
     235    1.257    0.187
     236    1.234    0.113
     237    0.416    0.098
     238    0.188    0.045
     239    1.238    0.111
     240    0.870    0.110
     241    0.172    0.100
     242    0.411    0.063
     243    0.939    0.113
     244    0.348    0.098
     245    0.099    0.037
     246    1.258    0.121
     247    0.312    0.060
     248    0.126    0.054
     249    0.427    0.071
     250    0.550    0.065
     251    0.305    0.099
     252    0.102    0.046
     253    0.975    0.083
     254    0.709    0.062
     255    0.211    0.116
     256    0.758    0.092
     257    0.896    0.095
     258    0.044    0.024
     259    0.165    0.071
     260    0.473    0.072
     261    0.740    0.067
     262    0.524    0.089
     263    0.139    0.053
     264    0.863    0.138
     265    0.126    0.075
     266    0.688    0.129
     267    0.793    0.085
     268    0.582    0.075
     269    1.144    0.095
     270    1.119    0.148
     271    1.657    0.090
     272    0.701    0.086
     273    0.489    0.071
     274    0.522    0.066
     275    1.158    0.088
     276    1.081    0.111
     277    0.053    0.025
     278    0.019    0.026
     279    0.651    0.064
     280    0.280    0.063
     281    0.816    0.123
     282    0.366    0.060
     283    1.912    0.139
     284    0.184    0.068
     285    0.259    0.081
     286    0.391    0.071
     287    0.234    0.065
     288    0.624    0.111
     289    0.001    0.005
     290    0.985    0.107
     291    0.067    0.043
     292    0.163    0.056
     293    0.759    0.160
     294    0.106    0.050
     295    0.043    0.031
     296    0.013    0.020
     297    0.393    0.098
     298    0.211    0.062
     299    0.064    0.031
     300    1.169    0.143
     301    1.218    0.099
     302    0.526    0.128
     303    0.894    0.080
     304    1.060    0.123
      27    0.707    0.144
      28    0.415    0.145
      29    1.578    0.258
      30    0.936    0.118
      31    1.567    0.194
      32    0.898    0.095
      33    0.229    0.122
      34    0.296    0.084
      35    0.800    0.088
      36    0.406    0.093
      37    0.756    0.114
      38    1.807    0.124
      39    1.096    0.079
      40    1.034    0.087
      41    0.209    0.087
      42    0.275    0.085
      43    0.641    0.096
      44    0.264    0.064
      45    0.419    0.103
      46    0.476    0.043
      47    0.934    0.082
      48    0.041    0.027
      49    0.598    0.101
      50    1.051    0.100
      51    0.373    0.082
      52    0.000    0.000
      53    0.531    0.075
      54    0.865    0.095
      55    0.004    0.012
      56    0.000    0.000
      57    0.169    0.067
      58    0.668    0.141
      59    0.004    0.010
      60    0.544    0.060
      61    0.934    0.069
      62    0.214    0.089
      63    0.267    0.118
      64    0.626    0.057
      65    1.500    0.161
      66    0.692    0.122
      67    1.390    0.200
      68    1.674    0.197
      69    1.578    0.108
      70    1.701    0.173
      71    0.521    0.125
      72    0.222    0.074
      73    0.524    0.092
      74    0.349    0.087
      75    0.818    0.118
      76    0.079    0.051
      77    0.354    0.100
      78    0.513    0.082
      79    0.110    0.032
      80    0.136    0.048
      81    0.000    0.000
      82    0.523    0.086
      83    0.008    0.013
      84    0.046    0.029
      85    0.273    0.067
      86    0.794    0.096
      87    0.050    0.032
      88    0.002    0.007
      89    0.717    0.089
      90    0.054    0.036
      91    0.070    0.059
      92    0.578    0.087
      93    0.871    0.155
      94    1.046    0.096
      95    0.190    0.090
      96    0.273    0.066
      97    0.827    0.132
      98    0.711    0.234
      99    0.941    0.100
     100    0.672    0.090
     101    0.924    0.082
     102    0.194    0.075
     103    1.269    0.153
     104    0.541    0.122
     105    0.381    0.057
     106    0.700    0.080
     107    1.782    0.150
     108    0.509    0.116
     109    0.006    0.011
     110    0.457    0.075
     111    0.310    0.069
     112    0.153    0.054
     113    0.266    0.067
     114    0.298    0.059
     115    0.755    0.085
     116    0.185    0.087
     117    0.067    0.051
     118    0.095    0.031
     119    0.063    0.030
     120    0.274    0.093
     121    0.046    0.031
     122    0.001    0.005
     123    0.036    0.026
     124    0.020    0.018
     125    0.457    0.094
     126    0.003    0.009
     127    0.101    0.040
     128    0.032    0.037
     129    0.317    0.091
     130    0.269    0.052
     131    0.000    0.000
     132    0.529    0.070
     133    0.032    0.028
     134    0.550    0.107
     135    0.569    0.070
     136    0.165    0.049
     137    0.009    0.015
     138    0.090    0.030
     139    0.447    0.062
     140    0.669    0.110
     141    0.087    0.041
     142    1.154    0.110
     143    1.145    0.167
     144    0.517    0.076
     145    1.054    0.105
     146    1.971    0.151
     147    0.463    0.062
     148    0.127    0.059
     149    1.030    0.089
     150    0.973    0.121
     151    0.145    0.038
     152    0.003    0.009
     153    0.576    0.111
     154    1.447    0.100
     155    0.593    0.086
     156    0.003    0.010
     157    1.039    0.097
     158    0.930    0.093
     159    0.167    0.062
     160    0.002    0.008
     161    0.381    0.067
     162    0.894    0.102
     163    0.533    0.095
     164    0.004    0.010
     165    0.777    0.092
     166    1.187    0.105
     167    0.794    0.107
     168    0.034    0.019
     169    0.787    0.061
     170    0.337    0.065
     171    0.141    0.058
     172    0.723    0.066
     173    0.877    0.085
     174    0.657    0.098
     175    0.005    0.011
     176    0.557    0.096
     177    0.349    0.120
     178    0.296    0.072
     179    1.663    0.166
     180    0.482    0.103
     181    1.379    0.125
     182    1.371    0.080
     183    1.486    0.213
     184    1.113    0.121
     185    0.880    0.153
     186    0.414    0.089
     187    0.728    0.121
     188    0.824    0.135
     189    1.205    0.186
     190    1.596    0.143
     191    1.097    0.116
     192    0.508    0.128
     193    1.094    0.182
     194    1.161    0.105
     195    0.839    0.112
     196    0.241    0.120
     197    0.211    0.080
     198    0.676    0.085
     199    0.111    0.053
     200    0.422    0.073
     201    1.189    0.115
     202    0.814    0.127
     203    0.273    0.097
     204    0.075    0.050
     205    0.564    0.116
     206    0.200    0.076
     207    0.040    0.017
     208    0.157    0.052
     209    0.519    0.091
     210    0.766    0.091
     211    0.022    0.026
     212    0.145    0.033
     213    0.924    0.062
     214    0.608    0.102
     215    0.115    0.033
     216    1.330    0.096
     217    0.595    0.060
     218    0.075    0.017
     219    0.184    0.062
     220    0.832    0.078
     221    0.821    0.064
     222    0.072    0.035
     223    1.523    0.080
     224    1.004    0.090
     225    1.288    0.121
     226    0.590    0.082
     227    0.576    0.102
     228    0.814    0.076
     229    0.408    0.098
     230    2.066    0.137
     231    0.480    0.079
     232    1.296    0.150
     233    1.423    0.123
     234    0.610    0.099
     235    1.060    0.161
     236    1.197    0.159
     237    0.380    0.074
     238    0.169    0.057
     239    1.380    0.121
     240    0.788    0.070
     241    0.154    0.067
     242    0.452    0.084
     243    0.987    0.105
     244    0.448    0.133
     245    0.122    0.044
     246    1.185    0.096
     247    0.337    0.095
     248    0.164    0.051
     249    0.445    0.099
     250    0.519    0.079
     251    0.297    0.111
     252    0.088    0.047
     253    1.015    0.095
     254    0.713    0.082
     255    0.281    0.110
     256    0.805    0.098
     257    0.933    0.106
     258    0.045    0.028
     259    0.177    0.086
     260    0.479    0.083
     261    0.751    0.093
     262    0.423    0.114
     263    0.130    0.056
     264    0.926    0.178
     265    0.189    0.068
     266    0.660    0.150
     267    0.754    0.128
     268    0.699    0.142
     269    1.182    0.100
     270    1.099    0.132
     271    1.678    0.130
     272    0.843    0.190
     273    0.492    0.056
     274    0.516    0.092
     275    1.219    0.105
     276    1.119    0.105
     277    0.100    0.072
     278    0.026    0.034
     279    0.757    0.100
     280    0.335    0.078
     281    0.662    0.119
     282    0.377    0.069
     283    1.995    0.117
     284    0.166    0.048
     285    0.223    0.069
     286    0.375    0.052
     287    0.213    0.049
     288    0.655    0.093
     289    0.006    0.019
     290    0.996    0.105
     291    0.044    0.038
     292    0.214    0.090
     293    0.775    0.153
     294    0.099    0.055
     295    0.037    0.030
     296    0.000    0.000
     297    0.368    0.110
     298    0.240    0.063
     299    0.018    0.018
     300    0.790    0.166
     301    1.298    0.111
     302    0.639    0.159
     303    0.935    0.074
     304    0.904    0.200
      27    0.796    0.121
      28    0.385    0.106
      29    1.454    0.144
      30    0.940    0.115
      31    1.396    0.090
      32    0.943    0.091
      33    0.235    0.099
      34    0.372    0.117
      35    0.738    0.076
      36    0.340    0.080
      37    0.645    0.092
      38    1.819    0.110
      39    1.056    0.092
      40    1.007    0.104
      41    0.244    0.076
      42    0.343    0.082
      43    0.599    0.057
      44    0.286    0.076
      45    0.450    0.106
      46    0.498    0.061
      47    0.969    0.102
      48    0.051    0.040
      49    0.550    0.106
      50    1.050    0.075
      51    0.385    0.081
      52    0.000    0.000
      53    0.494    0.110
      54    0.794    0.106
      55    0.000    0.000
      56    0.000    0.000
      57    0.161    0.032
      58    0.577    0.063
      59    0.007    0.014
      60    0.569    0.077
      61    0.917    0.096
      62    0.207    0.069
      63    0.339    0.097
      64    0.596    0.053
      65    1.500    0.132
      66    0.823    0.165
      67    1.444    0.188
      68    1.780    0.130
      69    1.514    0.133
      70    1.662    0.193
      71    0.514    0.092
      72    0.223    0.073
      73    0.486    0.093
      74    0.376    0.066
      75    0.797    0.093
      76    0.055    0.028
      77    0.387    0.084
      78    0.549    0.077
      79    0.145    0.055
      80    0.128    0.076
      81    0.000    0.000
      82    0.521    0.078
      83    0.000    0.000
      84    0.055    0.028
      85    0.323    0.050
      86    0.789    0.094
      87    0.030    0.033
      88    0.000    0.000
      89    0.749    0.104
      90    0.056    0.038
      91    0.047    0.030
      92    0.611    0.097
      93    0.912    0.139
      94    1.066    0.117
      95    0.197    0.093
      96    0.295    0.070
      97    0.911    0.152
      98    0.596    0.110
      99    0.991    0.140
     100    0.597    0.102
     101    1.033    0.170
     102    0.219    0.079
     103    1.353    0.113
     104    0.630    0.154
     105    0.369    0.063
     106    0.701    0.053
     107    1.716    0.108
     108    0.579    0.127
     109    0.010    0.014
     110    0.426    0.073
     111    0.214    0.064
     112    0.131    0.047
     113    0.321    0.083
     114    0.308    0.064
     115    0.667    0.088
     116    0.163    0.074
     117    0.058    0.038
     118    0.128    0.043
     119    0.050    0.025
     120    0.219    0.065
     121    0.026    0.026
     122    0.000    0.000
     123    0.019    0.027
     124    0.033    0.033
     125    0.426    0.072
     126    0.004    0.010
     127    0.095    0.049
     128    0.019    0.025
     129    0.347    0.066
     130    0.259    0.050
     131    0.000    0.000
     132    0.521    0.064
     133    0.020    0.018
     134    0.518    0.090
     135    0.565    0.070
     136    0.147    0.053
     137    0.002    0.007
     138    0.094    0.033
     139    0.473    0.062
     140    0.685    0.104
     141    0.124    0.053
     142    1.129    0.150
     143    1.238    0.122
     144    0.494    0.086
     145    1.009    0.096
     146    1.914    0.226
     147    0.499    0.059
     148    0.072    0.049
     149    1.029    0.094
     150    0.909    0.145
     151    0.171    0.033
     152    0.002    0.007
     153    0.486    0.079
     154    1.406    0.109
     155    0.659    0.084
     156    0.003    0.010
     157    1.109    0.132
     158    0.932    0.079
     159    0.145    0.045
     160    0.000    0.000
     161    0.392    0.076
     162    0.869    0.076
     163    0.530    0.068
     164    0.001    0.005
     165    0.708    0.094
     166    1.231    0.108
     167    0.734    0.095
     168    0.019    0.019
     169    0.759    0.100
     170    0.338    0.068
     171    0.136    0.058
     172    0.722    0.073
     173    0.856    0.091
     174    0.633    0.113
     175    0.001    0.005
     176    0.368    0.153
     177    0.314    0.101
     178    0.352    0.107
     179    1.779    0.119
     180    0.560    0.122
     181    1.393    0.120
     182    1.365    0.083
     183    1.744    0.138
     184    1.124    0.126
     185    0.914    0.172
     186    0.395    0.080
     187    0.714    0.086
     188    0.770    0.122
     189    1.051    0.192
     190    1.714    0.255
     191    1.051    0.188
     192    0.642    0.289
     193    0.848    0.176
     194    1.277    0.116
     195    0.698    0.122
     196    0.219    0.097
     197    0.225    0.091
     198    0.743    0.065
     199    0.148    0.053
     200    0.382    0.078
     201    1.182    0.123
     202    0.951    0.114
     203    0.241    0.098
     204    0.078    0.049
     205    0.594    0.096
     206    0.283    0.068
     207    0.035    0.034
     208    0.158    0.053
     209    0.518    0.079
     210    0.782    0.074
     211    0.019    0.021
     212    0.150    0.036
     213    0.938    0.089
     214    0.614    0.099
     215    0.081    0.040
     216    1.328    0.114
     217    0.607    0.069
     218    0.073    0.018
     219    0.218    0.092
     220    0.858    0.071
     221    0.840    0.084
     222    0.058    0.035
     223    1.514    0.079
     224    0.999    0.082
     225    1.294    0.086
     226    0.618    0.097
     227    0.683    0.111
     228    0.810    0.110
     229    0.430    0.131
     230    2.111    0.210
     231    0.490    0.099
     232    1.160    0.175
     233    1.331    0.132
     234    0.637    0.121
     235    1.190    0.123
     236    1.263    0.100
     237    0.301    0.059
     238    0.169    0.049
     239    1.487    0.117
     240    0.790    0.092
     241    0.090    0.042
     242    0.473    0.053
     243    0.943    0.068
     244    0.414    0.127
     245    0.126    0.040
     246    1.223    0.109
     247    0.337    0.079
     248    0.158    0.058
     249    0.529    0.069
     250    0.507    0.077
     251    0.309    0.092
     252    0.108    0.043
     253    0.987    0.103
     254    0.696    0.076
     255    0.274    0.103
     256    0.780    0.111
     257    0.986    0.086
     258    0.040    0.027
     259    0.164    0.058
     260    0.492    0.078
     261    0.729    0.092
     262    0.455    0.072
     263    0.112    0.040
     264    0.849    0.114
     265    0.141    0.066
     266    0.508    0.155
     267    0.787    0.113
     268    0.727    0.139
     269    1.140    0.105
     270    0.972    0.161
     271    1.632    0.139
     272    0.809    0.123
     273    0.509    0.047
     274    0.522    0.080
     275    1.215    0.081
     276    1.058    0.105
     277    0.062    0.031
     278    0.014    0.022
     279    0.799    0.079
     280    0.302    0.074
     281    0.816    0.115
     282    0.394    0.066
     283    1.899    0.115
     284    0.135    0.043
     285    0.234    0.083
     286    0.447    0.087
     287    0.208    0.047
     288    0.599    0.075
     289    0.000    0.000
     290    0.990    0.088
     291    0.047    0.028
     292    0.206    0.075
     293    0.771    0.123
     294    0.085    0.064
     295    0.048    0.028
     296    0.001    0.005
     297    0.428    0.110
     298    0.277    0.071
     299    0.020    0.020
     300    0.688    0.085
     301    1.335    0.114
     302    0.633    0.127
     303    0.956    0.070
     304    0.888    0.174
      27    0.775    0.154
      28    0.379    0.133
      29    1.610    0.238
      30    0.819    0.138
      31    1.456    0.122
      32    0.992    0.129
      33    0.269    0.117
      34    0.370    0.117
      35    0.745    0.092
      36    0.337    0.066
      37    0.589    0.079
      38    1.822    0.133
      39    1.052    0.084
      40    0.978    0.094
      41    0.284    0.072
      42    0.372    0.085
      43    0.589    0.066
      44    0.231    0.061
      45    0.442    0.107
      46    0.495    0.062
      47    0.877    0.141
      48    0.012    0.016
      49    0.563    0.098
      50    1.114    0.091
      51    0.427    0.093
      52    0.000    0.000
      53    0.505    0.072
      54    0.874    0.094
      55    0.018    0.030
      56    0.000    0.000
      57    0.191    0.047
      58    0.706    0.099
      59    0.004    0.021
      60    0.628    0.081
      61    0.925    0.080
      62    0.261    0.160
      63    0.222    0.084
      64    0.622    0.049
      65    1.555    0.130
      66    0.690    0.150
      67    1.594    0.295
      68    1.569    0.217
      69    1.428    0.156
      70    1.705    0.241
      71    0.422    0.097
      72    0.251    0.075
      73    0.527    0.078
      74    0.316    0.098
      75    0.777    0.112
      76    0.054    0.041
      77    0.257    0.081
      78    0.529    0.088
      79    0.132    0.042
      80    0.086    0.060
      81    0.000    0.000
      82    0.481    0.078
      83    0.000    0.000
      84    0.042    0.020
      85    0.350    0.086
      86    0.777    0.102
      87    0.028    0.030
      88    0.000    0.000
      89    0.669    0.115
      90    0.047    0.042
      91    0.050    0.046
      92    0.578    0.136
      93    0.928    0.108
      94    1.013    0.108
      95    0.208    0.086
      96    0.301    0.083
      97    0.861    0.123
      98    0.660    0.071
      99    0.932    0.144
     100    0.691    0.117
     101    1.040    0.181
     102    0.190    0.081
     103    1.342    0.167
     104    0.733    0.129
     105    0.356    0.054
     106    0.701    0.082
     107    1.742    0.124
     108    0.589    0.167
     109    0.021    0.022
     110    0.388    0.084
     111    0.210    0.051
     112    0.163    0.069
     113    0.293    0.063
     114    0.331    0.053
     115    0.667    0.109
     116    0.199    0.068
     117    0.086    0.044
     118    0.113    0.031
     119    0.054    0.034
     120    0.240    0.096
     121    0.057    0.040
     122    0.000    0.000
     123    0.015    0.025
     124    0.036    0.047
     125    0.404    0.096
     126    0.001    0.005
     127    0.079    0.045
     128    0.025    0.034
     129    0.361    0.070
     130    0.252    0.046
     131    0.000    0.000
     132    0.502    0.062
     133    0.009    0.017
     134    0.464    0.089
     135    0.591    0.077
     136    0.145    0.058
     137    0.005    0.013
     138    0.077    0.027
     139    0.525    0.108
     140    0.703    0.086
     141    0.111    0.088
     142    1.029    0.191
     143    1.330    0.144
     144    0.521    0.085
     145    0.990    0.114
     146    2.018    0.146
     147    0.460    0.061
     148    0.072    0.055
     149    1.045    0.093
     150    0.945    0.091
     151    0.161    0.045
     152    0.000    0.000
     153    0.489    0.057
     154    1.417    0.094
     155    0.629    0.098
     156    0.001    0.005
     157    1.194    0.106
     158    0.885    0.099
     159    0.156    0.040
     160    0.000    0.000
     161    0.396    0.084
     162    0.863    0.125
     163    0.488    0.067
     164    0.004    0.010
     165    0.729    0.135
     166    1.190    0.117
     167    0.776    0.110
     168    0.024    0.021
     169    0.793    0.077
     170    0.339    0.068
     171    0.180    0.048
     172    0.715    0.084
     173    0.830    0.098
     174    0.659    0.091
     175    0.002    0.009
     176    0.283    0.074
     177    0.223    0.080
     178    0.381    0.091
     179    1.764    0.131
     180    0.546    0.093
     181    1.503    0.118
     182    1.348    0.112
     183    1.674    0.149
     184    0.906    0.193
     185    1.100    0.150
     186    0.344    0.084
     187    0.776    0.107
     188    0.696    0.145
     189    1.052    0.247
     190    1.808    0.191
     191    1.161    0.154
     192    0.385    0.191
     193    1.084    0.123
     194    1.218    0.111
     195    0.836    0.108
     196    0.152    0.049
     197    0.194    0.076
     198    0.688    0.066
     199    0.188    0.097
     200    0.416    0.093
     201    1.164    0.137
     202    0.925    0.120
     203    0.300    0.078
     204    0.089    0.067
     205    0.591    0.097
     206    0.267    0.079
     207    0.044    0.022
     208    0.136    0.041
     209    0.530    0.087
     210    0.729    0.085
     211    0.019    0.021
     212    0.156    0.035
     213    0.903    0.082
     214    0.607    0.079
     215    0.082    0.041
     216    1.326    0.104
     217    0.621    0.066
     218    0.084    0.021
     219    0.219    0.056
     220    0.816    0.057
     221    0.801    0.094
     222    0.099    0.043
     223    1.536    0.103
     224    1.030    0.048
     225    1.323    0.091
     226    0.633    0.110
     227    0.679    0.140
     228    0.771    0.114
     229    0.443    0.118
     230    2.238    0.178
     231    0.355    0.146
     232    1.200    0.136
     233    1.093    0.215
     234    0.553    0.106
     235    1.100    0.164
     236    1.367    0.123
     237    0.320    0.083
     238    0.167    0.040
     239    1.481    0.125
     240    0.758    0.053
     241    0.104    0.034
     242    0.438    0.062
     243    0.949    0.080
     244    0.343    0.084
     245    0.138    0.054
     246    1.232    0.102
     247    0.340    0.050
     248    0.127    0.049
     249    0.425    0.092
     250    0.479    0.054
     251    0.356    0.076
     252    0.117    0.044
     253    0.979    0.078
     254    0.714    0.053
     255    0.271    0.100
     256    0.790    0.124
     257    0.968    0.083
     258    0.034    0.023
     259    0.126    0.051
     260    0.498    0.072
     261    0.691    0.110
     262    0.448    0.108
     263    0.124    0.038
     264    0.860    0.096
     265    0.115    0.069
     266    0.577    0.131
     267    0.790    0.100
     268    0.810    0.093
     269    1.144    0.090
     270    0.889    0.156
     271    1.487    0.133
     272    0.916    0.153
     273    0.495    0.088
     274    0.444    0.063
     275    1.244    0.088
     276    1.019    0.111
     277    0.069    0.045
     278    0.027    0.027
     279    0.700    0.084
     280    0.272    0.058
     281    0.833    0.172
     282    0.415    0.081
     283    1.874    0.110
     284    0.149    0.053
     285    0.255    0.074
     286    0.444    0.064
     287    0.217    0.049
     288    0.575    0.081
     289    0.003    0.010
     290    0.954    0.102
     291    0.054    0.029
     292    0.183    0.066
     293    0.816    0.167
     294    0.082    0.059
     295    0.033    0.024
     296    0.026    0.037
     297    0.547    0.146
     298    0.212    0.081
     299    0.006    0.012
     300    0.998    0.209
     301    1.246    0.103
     302    0.619    0.178
     303    0.902    0.097
     304    0.981    0.248
      27    0.695    0.120
      28    0.302    0.079
      29    1.456    0.175
      30    0.930    0.160
      31    1.443    0.119
      32    1.022    0.106
      33    0.147    0.072
      34    0.343    0.075
      35    0.741    0.069
      36    0.346    0.088
      37    0.594    0.093
      38    1.750    0.161
      39    1.037    0.079
      40    0.986    0.109
      41    0.260    0.085
      42    0.313    0.107
      43    0.635    0.086
      44    0.260    0.071
      45    0.317    0.079
      46    0.499    0.036
      47    0.815    0.076
      48    0.000    0.000
      49    0.616    0.097
      50    1.126    0.086
      51    0.429    0.074
      52    0.000    0.000
      53    0.511    0.105
      54    0.910    0.089
      55    0.064    0.044
      56    0.000    0.000
      57    0.170    0.038
      58    0.809    0.101
      59    0.007    0.014
      60    0.597    0.106
      61    0.900    0.095
      62    0.296    0.110
      63    0.320    0.097
      64    0.620    0.076
      65    1.491    0.109
      66    0.920    0.195
      67    1.658    0.211
      68    1.404    0.161
      69    1.487    0.122
      70    1.653    0.140
      71    0.473    0.080
      72    0.257    0.107
      73    0.477    0.080
      74    0.349    0.077
      75    0.768    0.124
      76    0.037    0.028
      77    0.245    0.083
      78    0.548    0.099
      79    0.138    0.057
      80    0.120    0.054
      81    0.000    0.000
      82    0.479    0.080
      83    0.001    0.007
      84    0.044    0.040
      85    0.380    0.107
      86    0.768    0.096
      87    0.018    0.024
      88    0.000    0.000
      89    0.755    0.088
      90    0.080    0.036
      91    0.021    0.027
      92    0.438    0.086
      93    0.780    0.180
      94    1.004    0.109
      95    0.195    0.128
      96    0.255    0.067
      97    0.982    0.104
      98    0.580    0.159
      99    0.965    0.139
     100    0.591    0.136
     101    1.088    0.152
     102    0.423    0.113
     103    1.394    0.162
     104    0.582    0.141
     105    0.392    0.047
     106    0.970    0.235
     107    1.597    0.242
     108    0.588    0.130
     109    0.044    0.026
     110    0.386    0.071
     111    0.205    0.068
     112    0.140    0.052
     113    0.392    0.116
     114    0.284    0.059
     115    0.669    0.087
     116    0.206    0.078
     117    0.135    0.042
     118    0.100    0.041
     119    0.046    0.022
     120    0.249    0.082
     121    0.060    0.033
     122    0.000    0.000
     123    0.030    0.038
     124    0.036    0.031
     125    0.390    0.059
     126    0.000    0.000
     127    0.074    0.050
     128    0.030    0.027
     129    0.321    0.072
     130    0.270    0.052
     131    0.000    0.000
     132    0.484    0.065
     133    0.000    0.000
     134    0.440    0.092
     135    0.528    0.062
     136    0.152    0.046
     137    0.006    0.014
     138    0.078    0.046
     139    0.529    0.108
     140    0.731    0.124
     141    0.169    0.092
     142    0.738    0.197
     143    1.453    0.146
     144    0.462    0.086
     145    1.012    0.120
     146    2.017    0.155
     147    0.428    0.062
     148    0.112    0.062
     149    1.078    0.099
     150    1.029    0.090
     151    0.170    0.039
     152    0.001    0.005
     153    0.446    0.102
     154    1.371    0.092
     155    0.641    0.081
     156    0.001    0.005
     157    1.160    0.095
     158    0.928    0.107
     159    0.169    0.046
     160    0.000    0.000
     161    0.401    0.080
     162    0.879    0.108
     163    0.455    0.084
     164    0.002    0.007
     165    0.730    0.108
     166    1.182    0.107
     167    0.759    0.137
     168    0.039    0.029
     169    0.802    0.080
     170    0.331    0.059
     171    0.137    0.060
     172    0.684    0.101
     173    0.844    0.080
     174    0.641    0.079
     175    0.021    0.029
     176    0.412    0.111
     177    0.521    0.142
     178    0.500    0.120
     179    1.792    0.105
     180    0.433    0.083
     181    1.532    0.098
     182    1.296    0.082
     183    1.740    0.154
     184    1.059    0.196
     185    0.788    0.171
     186    0.268    0.061
     187    0.814    0.142
     188    0.716    0.116
     189    1.105    0.188
     190    1.712    0.137
     191    1.212    0.137
     192    0.329    0.156
     193    1.080    0.104
     194    1.310    0.096
     195    0.853    0.075
     196    0.150    0.060
     197    0.167    0.046
     198    0.684    0.038
     199    0.354    0.095
     200    0.337    0.062
     201    1.129    0.091
     202    0.950    0.088
     203    0.355    0.092
     204    0.060    0.050
     205    0.610    0.104
     206    0.267    0.071
     207    0.040    0.019
     208    0.165    0.050
     209    0.523    0.077
     210    0.768    0.079
     211    0.021    0.020
     212    0.142    0.037
     213    0.952    0.086
     214    0.598    0.093
     215    0.089    0.044
     216    1.331    0.097
     217    0.599    0.066
     218    0.074    0.029
     219    0.207    0.069
     220    0.800    0.091
     221    0.809    0.101
     222    0.087    0.041
     223    1.528    0.067
     224    1.017    0.054
     225    1.329    0.088
     226    0.552    0.114
     227    0.661    0.088
     228    0.748    0.101
     229    0.425    0.090
     230    2.207    0.124
     231    0.276    0.067
     232    1.201    0.130
     233    0.898    0.082
     234    0.586    0.084
     235    1.065    0.140
     236    1.400    0.175
     237    0.281    0.077
     238    0.138    0.049
     239    1.366    0.130
     240    0.746    0.070
     241    0.091    0.036
     242    0.392    0.047
     243    1.003    0.091
     244    0.322    0.105
     245    0.110    0.050
     246    1.295    0.092
     247    0.380    0.074
     248    0.133    0.062
     249    0.460    0.086
     250    0.549    0.062
     251    0.346    0.074
     252    0.130    0.066
     253    1.012    0.091
     254    0.764    0.066
     255    0.324    0.105
     256    0.783    0.098
     257    0.998    0.074
     258    0.043    0.035
     259    0.168    0.057
     260    0.494    0.065
     261    0.752    0.110
     262    0.387    0.081
     263    0.096    0.052
     264    0.878    0.119
     265    0.120    0.055
     266    0.558    0.082
     267    0.781    0.082
     268    0.845    0.079
     269    1.105    0.090
     270    1.017    0.101
     271    1.428    0.097
     272    1.071    0.122
     273    0.392    0.081
     274    0.460    0.107
     275    1.261    0.078
     276    1.042    0.095
     277    0.053    0.029
     278    0.016    0.033
     279    0.756    0.109
     280    0.314    0.074
     281    0.664    0.127
     282    0.425    0.090
     283    1.921    0.135
     284    0.145    0.048
     285    0.205    0.068
     286    0.458    0.059
     287    0.199    0.053
     288    0.588    0.071
     289    0.002    0.007
     290    0.935    0.105
     291    0.062    0.036
     292    0.214    0.062
     293    0.616    0.128
     294    0.114    0.074
     295    0.027    0.028
     296    0.057    0.040
     297    0.605    0.072
     298    0.262    0.117
     299    0.055    0.035
     300    1.198    0.126
     301    1.203    0.142
     302    0.620    0.112
     303    0.912    0.082
     304    1.188    0.210
      27    0.736    0.108
      28    0.339    0.076
      29    1.494    0.129
      30    0.832    0.134
      31    1.429    0.128
      32    0.979    0.091
      33    0.166    0.087
      34    0.344    0.114
      35    0.856    0.183
      36    0.230    0.090
      37    0.591    0.093
      38    1.768    0.111
      39    1.037    0.103
      40    0.978    0.148
      41    0.315    0.086
      42    0.410    0.068
      43    0.607    0.088
      44    0.130    0.044
      45    0.404    0.114
      46    0.514    0.066
      47    0.811    0.102
      48    0.012    0.020
      49    0.706    0.137
      50    1.188    0.086
      51    0.294    0.065
      52    0.012    0.021
      53    0.539    0.081
      54    1.057    0.114
      55    0.121    0.055
      56    0.002    0.007
      57    0.139    0.041
      58    0.865    0.128
      59    0.023    0.020
      60    0.552    0.077
      61    0.906    0.115
      62    0.216    0.073
      63    0.330    0.089
      64    0.576    0.052
      65    1.669    0.118
      66    1.255    0.139
      67    1.567    0.215
      68    1.460    0.226
      69    1.508    0.124
      70    1.155    0.302
      71    0.525    0.090
      72    0.196    0.072
      73    0.571    0.100
      74    0.349    0.075
      75    0.614    0.141
      76    0.029    0.033
      77    0.262    0.102
      78    0.507    0.079
      79    0.118    0.051
      80    0.189    0.059
      81    0.000    0.000
      82    0.496    0.069
      83    0.000    0.000
      84    0.133    0.077
      85    0.263    0.050
      86    0.746    0.108
      87    0.050    0.034
      88    0.002    0.007
      89    0.752    0.074
      90    0.082    0.040
      91    0.032    0.038
      92    0.541    0.104
      93    0.886    0.172
      94    1.019    0.108
      95    0.105    0.056
      96    0.241    0.049
      97    0.998    0.104
      98    0.734    0.088
      99    0.798    0.135
     100    0.604    0.096
     101    1.153    0.087
     102    0.364    0.101
     103    1.334    0.089
     104    0.579    0.130
     105    0.444    0.094
     106    1.080    0.102
     107    1.330    0.103
     108    0.545    0.077
     109    0.062    0.033
     110    0.325    0.064
     111    0.216    0.065
     112    0.113    0.049
     113    0.458    0.089
     114    0.253    0.060
     115    0.678    0.108
     116    0.170    0.072
     117    0.147    0.042
     118    0.085    0.039
     119    0.042    0.026
     120    0.290    0.057
     121    0.046    0.027
     122    0.000    0.000
     123    0.114    0.042
     124    0.048    0.035
     125    0.320    0.080
     126    0.000    0.000
     127    0.162    0.050
     128    0.009    0.013
     129    0.261    0.051
     130    0.230    0.059
     131    0.000    0.000
     132    0.475    0.068
     133    0.001    0.007
     134    0.414    0.064
     135    0.556    0.065
     136    0.197    0.064
     137    0.002    0.007
     138    0.093    0.034
     139    0.520    0.085
     140    0.720    0.090
     141    0.089    0.083
     142    0.887    0.104
     143    1.378    0.105
     144    0.503    0.063
     145    1.023    0.100
     146    2.017    0.138
     147    0.455    0.078
     148    0.101    0.046
     149    0.993    0.089
     150    1.028    0.110
     151    0.187    0.051
     152    0.005    0.014
     153    0.450    0.087
     154    1.360    0.087
     155    0.638    0.072
     156    0.002    0.007
     157    1.169    0.128
     158    0.925    0.073
     159    0.133    0.047
     160    0.001    0.005
     161    0.377    0.076
     162    0.908    0.132
     163    0.439    0.065
     164    0.000    0.000
     165    0.792    0.100
     166    1.163    0.133
     167    0.673    0.117
     168    0.037    0.031
     169    0.743    0.092
     170    0.334    0.095
     171    0.141    0.037
     172    0.619    0.077
     173    0.839    0.083
     174    0.650    0.108
     175    0.015    0.019
     176    0.351    0.100
     177    0.501    0.092
     178    0.556    0.117
     179    1.803    0.113
     180    0.375    0.081
     181    1.510    0.108
     182    1.309    0.100
     183    1.671    0.185
     184    1.048    0.149
     185    0.733    0.166
     186    0.237    0.095
     187    0.766    0.141
     188    0.703    0.171
     189    1.261    0.119
     190    1.718    0.210
     191    1.374    0.117
     192    0.254    0.100
     193    1.149    0.087
     194    1.299    0.141
     195    0.856    0.091
     196    0.249    0.077
     197    0.169    0.053
     198    0.663    0.079
     199    0.329    0.093
     200    0.351    0.072
     201    1.191    0.107
     202    0.845    0.091
     203    0.340    0.092
     204    0.061    0.038
     205    0.594    0.100
     206    0.235    0.065
     207    0.041    0.019
     208    0.154    0.064
     209    0.528    0.098
     210    0.708    0.060
     211    0.015    0.024
     212    0.157    0.029
     213    0.918    0.104
     214    0.551    0.064
     215    0.104    0.039
     216    1.312    0.101
     217    0.650    0.067
     218    0.058    0.023
     219    0.206    0.053
     220    0.763    0.067
     221    0.808    0.099
     222    0.092    0.047
     223    1.509    0.087
     224    1.022    0.051
     225    1.287    0.092
     226    0.573    0.109
     227    0.669    0.079
     228    0.737    0.116
     229    0.495    0.121
     230    2.241    0.157
     231    0.293    0.067
     232    1.179    0.152
     233    0.901    0.086
     234    0.566    0.078
     235    1.129    0.183
     236    1.489    0.133
     237    0.286    0.056
     238    0.150    0.040
     239    1.396    0.135
     240    0.735    0.047
     241    0.072    0.034
     242    0.386    0.064
     243    0.915    0.093
     244    0.413    0.138
     245    0.102    0.041
     246    1.272    0.091
     247    0.407    0.055
     248    0.185    0.069
     249    0.455    0.061
     250    0.525    0.059
     251    0.391    0.094
     252    0.172    0.049
     253    1.001    0.109
     254    0.754    0.069
     255    0.287    0.087
     256    0.809    0.125
     257    0.956    0.080
     258    0.042    0.028
     259    0.161    0.057
     260    0.463    0.069
     261    0.711    0.076
     262    0.370    0.077
     263    0.108    0.037
     264    0.831    0.127
     265    0.112    0.065
     266    0.666    0.099
     267    0.785    0.077
     268    0.808    0.103
     269    1.109    0.078
     270    1.008    0.133
     271    1.373    0.090
     272    1.003    0.101
     273    0.488    0.060
     274    0.463    0.096
     275    1.225    0.096
     276    1.076    0.088
     277    0.051    0.029
     278    0.012    0.023
     279    0.739    0.098
     280    0.319    0.062
     281    0.694    0.124
     282    0.642    0.121
     283    1.882    0.164
     284    0.173    0.059
     285    0.239    0.063
     286    0.437    0.101
     287    0.209    0.059
     288    0.650    0.081
     289    0.018    0.020
     290    0.901    0.088
     291    0.065    0.032
     292    0.261    0.080
     293    0.628    0.096
     294    0.243    0.081
     295    0.053    0.046
     296    0.107    0.057
     297    0.537    0.092
     298    0.287    0.110
     299    0.110    0.036
     300    1.290    0.086
     301    1.263    0.128
     302    0.620    0.116
     303    0.850    0.097
     304    1.475    0.220
      27    0.768    0.119
      28    0.320    0.073
      29    1.543    0.151
      30    0.693    0.114
      31    1.461    0.119
      32    1.021    0.101
      33    0.194    0.095
      34    0.364    0.094
      35    0.914    0.112
      36    0.433    0.084
      37    0.570    0.085
      38    1.769    0.112
      39    1.020    0.089
      40    0.959    0.118
      41    0.212    0.088
      42    0.327    0.061
      43    0.629    0.078
      44    0.160    0.063
      45    0.346    0.084
      46    0.529    0.049
      47    0.850    0.097
      48    0.000    0.000
      49    0.777    0.088
      50    1.178    0.089
      51    0.264    0.055
      52    0.013    0.022
      53    0.543    0.100
      54    1.012    0.117
      55    0.121    0.045
      56    0.000    0.000
      57    0.173    0.047
      58    0.902    0.101
      59    0.016    0.017
      60    0.554    0.092
      61    0.938    0.085
      62    0.221    0.090
      63    0.275    0.078
      64    0.581    0.048
      65    1.687    0.103
      66    1.135    0.103
      67    1.690    0.218
      68    1.269    0.337
      69    1.579    0.103
      70    1.032    0.288
      71    0.518    0.101
      72    0.224    0.083
      73    0.563    0.110
      74    0.274    0.081
      75    0.644    0.099
      76    0.035    0.037
      77    0.166    0.053
      78    0.576    0.086
      79    0.147    0.053
      80    0.164    0.066
      81    0.000    0.000
      82    0.511    0.068
      83    0.000    0.000
      84    0.071    0.040
      85    0.276    0.064
      86    0.730    0.104
      87    0.042    0.042
      88    0.001    0.005
      89    0.726    0.102
      90    0.072    0.027
      91    0.016    0.022
      92    0.530    0.094
      93    0.917    0.070
      94    1.046    0.069
      95    0.106    0.055
      96    0.234    0.056
      97    0.935    0.099
      98    0.740    0.066
      99    0.689    0.127
     100    0.720    0.095
     101    0.942    0.085
     102    0.254    0.076
     103    1.272    0.147
     104    0.594    0.109
     105    0.431    0.057
     106    1.104    0.088
     107    1.516    0.136
     108    0.561    0.069
     109    0.056    0.030
     110    0.356    0.060
     111    0.251    0.043
     112    0.108    0.041
     113    0.454    0.064
     114    0.281    0.045
     115    0.649    0.092
     116    0.136    0.042
     117    0.116    0.057
     118    0.082    0.034
     119    0.046    0.026
     120    0.282    0.098
     121    0.035    0.033
     122    0.000    0.000
     123    0.062    0.047
     124    0.066    0.038
     125    0.359    0.098
     126    0.001    0.005
     127    0.128    0.051
     128    0.021    0.021
     129    0.255    0.055
     130    0.231    0.042
     131    0.000    0.000
     132    0.468    0.063
     133    0.004    0.011
     134    0.415    0.088
     135    0.575    0.054
     136    0.223    0.047
     137    0.002    0.009
     138    0.088    0.044
     139    0.589    0.109
     140    0.725    0.082
     141    0.083    0.058
     142    0.893    0.133
     143    1.364    0.097
     144    0.517    0.071
     145    1.018    0.113
     146    1.803    0.214
     147    0.506    0.111
     148    0.115    0.047
     149    0.905    0.129
     150    0.979    0.122
     151    0.166    0.042
     152    0.001    0.005
     153    0.463    0.089
     154    1.298    0.132
     155    0.616    0.106
     156    0.001    0.005
     157    1.202    0.130
     158    0.907    0.085
     159    0.155    0.037
     160    0.000    0.000
     161    0.367    0.059
     162    0.959    0.121
     163    0.436    0.080
     164    0.000    0.000
     165    0.874    0.095
     166    1.154    0.090
     167    0.595    0.094
     168    0.008    0.014
     169    0.770    0.070
     170    0.328    0.064
     171    0.131    0.056
     172    0.640    0.068
     173    0.849    0.104
     174    0.661    0.118
     175    0.020    0.023
     176    0.375    0.109
     177    0.544    0.123
     178    0.537    0.092
     179    1.846    0.109
     180    0.419    0.081
     181    1.524    0.097
     182    1.322    0.089
     183    1.679    0.148
     184    0.984    0.125
     185    0.856    0.105
     186    0.288    0.047
     187    0.798    0.118
     188    0.740    0.141
     189    1.247    0.132
     190    1.861    0.174
     191    1.312    0.136
     192    0.360    0.103
     193    1.136    0.092
     194    1.329    0.152
     195    0.901    0.072
     196    0.222    0.062
     197    0.171    0.031
     198    0.667    0.069
     199    0.320    0.072
     200    0.357    0.069
     201    1.205    0.114
     202    0.900    0.109
     203    0.363    0.076
     204    0.076    0.040
     205    0.589    0.122
     206    0.220    0.066
     207    0.057    0.031
     208    0.154    0.064
     209    0.497    0.086
     210    0.731    0.093
     211    0.014    0.019
     212    0.158    0.037
     213    0.957    0.093
     214    0.549    0.081
     215    0.090    0.039
     216    1.363    0.094
     217    0.663    0.052
     218    0.054    0.018
     219    0.198    0.047
     220    0.799    0.064
     221    0.821    0.078
     222    0.102    0.050
     223    1.525    0.101
     224    1.009    0.064
     225    1.335    0.101
     226    0.571    0.110
     227    0.633    0.118
     228    0.775    0.105
     229    0.476    0.076
     230    2.150    0.108
     231    0.290    0.083
     232    1.150    0.181
     233    0.942    0.102
     234    0.587    0.096
     235    1.070    0.137
     236    1.354    0.146
     237    0.286    0.065
     238    0.148    0.049
     239    1.389    0.144
     240    0.774    0.050
     241    0.082    0.035
     242    0.459    0.077
     243    0.906    0.079
     244    0.303    0.092
     245    0.126    0.037
     246    1.327    0.099
     247    0.404    0.074
     248    0.137    0.072
     249    0.461    0.103
     250    0.526    0.063
     251    0.410    0.079
     252    0.146    0.061
     253    0.968    0.099
     254    0.706    0.085
     255    0.314    0.081
     256    0.773    0.103
     257    0.937    0.095
     258    0.033    0.014
     259    0.179    0.054
     260    0.473    0.060
     261    0.670    0.080
     262    0.417    0.085
     263    0.113    0.045
     264    0.922    0.140
     265    0.131    0.054
     266    0.627    0.085
     267    0.763    0.091
     268    0.808    0.081
     269    1.112    0.068
     270    1.035    0.115
     271    1.387    0.104
     272    0.964    0.122
     273    0.504    0.063
     274    0.502    0.063
     275    1.204    0.098
     276    1.064    0.089
     277    0.052    0.029
     278    0.000    0.000
     279    0.597    0.084
     280    0.284    0.055
     281    0.750    0.123
     282    0.513    0.145
     283    1.770    0.164
     284    0.187    0.069
     285    0.297    0.094
     286    0.403    0.077
     287    0.226    0.047
     288    0.650    0.110
     289    0.005    0.011
     290    0.901    0.128
     291    0.051    0.029
     292    0.189    0.077
     293    0.608    0.076
     294    0.209    0.078
     295    0.031    0.036
     296    0.053    0.028
     297    0.604    0.065
     298    0.275    0.074
     299    0.104    0.034
     300    1.349    0.106
     301    1.129    0.121
     302    0.590    0.079
     303    0.848    0.057
     304    1.239    0.248
      27    0.880    0.123
      28    0.308    0.077
      29    1.499    0.134
      30    0.765    0.098
      31    1.420    0.115
      32    1.034    0.095
      33    0.207    0.078
      34    0.404    0.090
      35    0.958    0.127
      36    0.472    0.083
      37    0.599    0.081
      38    1.726    0.107
      39    1.000    0.094
      40    0.986    0.078
      41    0.218    0.049
      42    0.339    0.051
      43    0.610    0.094
      44    0.153    0.050
      45    0.421    0.102
      46    0.525    0.060
      47    0.827    0.083
      48    0.008    0.013
      49    0.701    0.081
      50    1.175    0.086
      51    0.261    0.059
      52    0.001    0.007
      53    0.529    0.097
      54    1.038    0.081
      55    0.129    0.053
      56    0.000    0.000
      57    0.170    0.034
      58    0.960    0.129
      59    0.021    0.025
      60    0.549    0.088
      61    0.939    0.096
      62    0.186    0.084
      63    0.326    0.084
      64    0.574    0.079
      65    1.601    0.120
      66    1.150    0.131
      67    1.591    0.212
      68    1.247    0.258
      69    1.672    0.111
      70    1.389    0.220
      71    0.470    0.112
      72    0.218    0.066
      73    0.492    0.110
      74    0.287    0.072
      75    0.734    0.143
      76    0.021    0.026
      77    0.177    0.060
      78    0.635    0.093
      79    0.124    0.045
      80    0.169    0.046
      81    0.000    0.000
      82    0.496    0.056
      83    0.001    0.005
      84    0.066    0.037
      85    0.408    0.089
      86    0.741    0.088
      87    0.047    0.044
      88    0.001    0.007
      89    0.776    0.063
      90    0.071    0.034
      91    0.030    0.032
      92    0.558    0.095
      93    0.854    0.099
      94    1.057    0.129
      95    0.113    0.064
      96    0.233    0.069
      97    0.961    0.092
      98    0.733    0.078
      99    0.761    0.139
     100    0.644    0.092
     101    1.006    0.143
     102    0.298    0.102
     103    1.295    0.114
     104    0.613    0.107
     105    0.449    0.054
     106    1.098    0.101
     107    1.373    0.076
     108    0.524    0.091
     109    0.055    0.025
     110    0.338    0.061
     111    0.269    0.050
     112    0.112    0.041
     113    0.462    0.084
     114    0.267    0.050
     115    0.620    0.080
     116    0.147    0.068
     117    0.126    0.051
     118    0.079    0.031
     119    0.043    0.025
     120    0.215    0.084
     121    0.046    0.048
     122    0.000    0.000
     123    0.048    0.031
     124    0.031    0.035
     125    0.371    0.065
     126    0.001    0.005
     127    0.072    0.045
     128    0.029    0.031
     129    0.263    0.063
     130    0.244    0.064
     131    0.000    0.000
     132    0.473    0.060
     133    0.003    0.009
     134    0.453    0.096
     135    0.581    0.067
     136    0.223    0.062
     137    0.013    0.023
     138    0.059    0.038
     139    0.532    0.066
     140    0.719    0.065
     141    0.088    0.055
     142    1.050    0.167
     143    1.378    0.106
     144    0.501    0.072
     145    0.926    0.144
     146    1.752    0.184
     147    0.557    0.056
     148    0.199    0.073
     149    0.870    0.130
     150    1.012    0.124
     151    0.193    0.047
     152    0.001    0.007
     153    0.465    0.104
     154    1.366    0.077
     155    0.640    0.102
     156    0.002    0.007
     157    1.214    0.123
     158    0.909    0.094
     159    0.177    0.051
     160    0.001    0.005
     161    0.385    0.071
     162    0.929    0.101
     163    0.413    0.081
     164    0.002    0.009
     165    0.907    0.098
     166    1.115    0.072
     167    0.518    0.091
     168    0.013    0.020
     169    0.764    0.083
     170    0.321    0.056
     171    0.128    0.050
     172    0.653    0.052
     173    0.917    0.127
     174    0.657    0.125
     175    0.029    0.027
     176    0.510    0.123
     177    0.369    0.132
     178    0.561    0.159
     179    1.824    0.144
     180    0.323    0.082
     181    1.552    0.074
     182    1.337    0.070
     183    1.686    0.131
     184    0.990    0.113
     185    0.846    0.103
     186    0.277    0.044
     187    0.842    0.111
     188    0.682    0.161
     189    1.138    0.195
     190    1.933    0.163
     191    1.203    0.101
     192    0.376    0.093
     193    1.123    0.087
     194    1.306    0.104
     195    0.923    0.100
     196    0.290    0.079
     197    0.147    0.053
     198    0.644    0.071
     199    0.321    0.079
     200    0.368    0.092
     201    1.156    0.144
     202    0.794    0.099
     203    0.333    0.074
     204    0.046    0.036
     205    0.609    0.096
     206    0.240    0.063
     207    0.040    0.023
     208    0.136    0.059
     209    0.543    0.092
     210    0.695    0.106
     211    0.013    0.014
     212    0.159    0.041
     213    0.956    0.086
     214    0.584    0.065
     215    0.107    0.041
     216    1.344    0.105
     217    0.644    0.048
     218    0.055    0.021
     219    0.224    0.082
     220    0.823    0.072
     221    0.826    0.087
     222    0.079    0.036
     223    1.523    0.083
     224    0.992    0.059
     225    1.351    0.109
     226    0.525    0.113
     227    0.613    0.104
     228    0.786    0.103
     229    0.461    0.090
     230    2.282    0.121
     231    0.367    0.105
     232    1.073    0.155
     233    1.144    0.244
     234    0.623    0.128
     235    1.086    0.116
     236    1.377    0.126
     237    0.297    0.052
     238    0.165    0.049
     239    1.485    0.103
     240    0.808    0.089
     241    0.094    0.048
     242    0.450    0.075
     243    0.940    0.085
     244    0.303    0.099
     245    0.142    0.043
     246    1.338    0.105
     247    0.347    0.061
     248    0.138    0.057
     249    0.478    0.086
     250    0.522    0.053
     251    0.396    0.101
     252    0.105    0.048
     253    1.039    0.080
     254    0.712    0.073
     255    0.200    0.087
     256    0.820    0.133
     257    0.913    0.094
     258    0.032    0.023
     259    0.219    0.095
     260    0.491    0.068
     261    0.708    0.097
     262    0.429    0.097
     263    0.115    0.047
     264    0.931    0.127
     265    0.119    0.052
     266    0.605    0.076
     267    0.799    0.113
     268    0.800    0.077
     269    1.089    0.077
     270    1.041    0.134
     271    1.429    0.142
     272    0.937    0.101
     273    0.503    0.078
     274    0.456    0.081
     275    1.231    0.083
     276    0.984    0.106
     277    0.065    0.037
     278    0.013    0.018
     279    0.741    0.092
     280    0.319    0.045
     281    0.772    0.126
     282    0.528    0.090
     283    1.938    0.125
     284    0.153    0.046
     285    0.319    0.047
     286    0.352    0.052
     287    0.220    0.053
     288    0.669    0.097
     289    0.022    0.030
     290    0.862    0.115
     291    0.041    0.031
     292    0.195    0.091
     293    0.618    0.097
     294    0.157    0.057
     295    0.034    0.027
     296    0.056    0.036
     297    0.578    0.073
     298    0.255    0.087
     299    0.092    0.033
     300    1.302    0.109
     301    1.127    0.133
     302    0.601    0.101
     303    0.829    0.109
     304    1.327    0.214
      27    0.917    0.160
      28    0.338    0.069
      29    1.429    0.170
      30    0.759    0.163
      31    1.475    0.092
      32    0.995    0.170
      33    0.121    0.065
      34    0.392    0.119
      35    0.916    0.132
      36    0.339    0.117
      37    0.572    0.116
      38    1.696    0.143
      39    0.985    0.091
      40    0.983    0.096
      41    0.156    0.080
      42    0.303    0.074
      43    0.662    0.063
      44    0.187    0.053
      45    0.323    0.112
      46    0.522    0.050
      47    0.819    0.105
      48    0.007    0.012
      49    0.685    0.093
      50    1.133    0.077
      51    0.246    0.041
      52    0.001    0.007
      53    0.560    0.096
      54    1.029    0.092
      55    0.102    0.038
      56    0.000    0.000
      57    0.173    0.050
      58    0.910    0.095
      59    0.021    0.021
      60    0.564    0.121
      61    0.970    0.117
      62    0.131    0.062
      63    0.419    0.098
      64    0.568    0.055
      65    1.543    0.135
      66    1.117    0.114
      67    1.535    0.128
      68    1.079    0.169
      69    1.728    0.091
      70    1.743    0.244
      71    0.417    0.095
      72    0.275    0.080
      73    0.504    0.115
      74    0.264    0.083
      75    0.770    0.139
      76    0.024    0.022
      77    0.157    0.059
      78    0.613    0.079
      79    0.097    0.034
      80    0.193    0.067
      81    0.000    0.000
      82    0.503    0.089
      83    0.003    0.009
      84    0.079    0.036
      85    0.438    0.099
      86    0.734    0.084
      87    0.058    0.038
      88    0.000    0.000
      89    0.805    0.085
      90    0.050    0.037
      91    0.027    0.039
      92    0.658    0.119
      93    0.937    0.096
      94    0.934    0.110
      95    0.098    0.039
      96    0.267    0.078
      97    0.940    0.087
      98    0.541    0.162
      99    0.784    0.123
     100    0.702    0.077
     101    0.928    0.092
     102    0.315    0.098
     103    1.310    0.121
     104    0.594    0.096
     105    0.432    0.043
     106    1.062    0.105
     107    1.445    0.095
     108    0.522    0.086
     109    0.062    0.038
     110    0.331    0.067
     111    0.283    0.064
     112    0.156    0.053
     113    0.491    0.096
     114    0.273    0.035
     115    0.595    0.070
     116    0.147    0.076
     117    0.143    0.055
     118    0.064    0.041
     119    0.037    0.027
     120    0.174    0.082
     121    0.029    0.040
     122    0.000    0.000
     123    0.049    0.040
     124    0.033    0.037
     125    0.380    0.066
     126    0.000    0.000
     127    0.079    0.040
     128    0.023    0.025
     129    0.257    0.058
     130    0.235    0.044
     131    0.000    0.000
     132    0.478    0.065
     133    0.004    0.010
     134    0.433    0.100
     135    0.597    0.074
     136    0.209    0.052
     137    0.014    0.023
     138    0.053    0.036
     139    0.574    0.096
     140    0.725    0.101
     141    0.108    0.056
     142    1.130    0.143
     143    1.382    0.109
     144    0.457    0.084
     145    0.901    0.134
     146    1.775    0.194
     147    0.491    0.076
     148    0.207    0.068
     149    0.871    0.121
     150    0.952    0.107
     151    0.176    0.055
     152    0.003    0.009
     153    0.529    0.102
     154    1.403    0.114
     155    0.601    0.097
     156    0.000    0.000
     157    1.223    0.107
     158    0.878    0.094
     159    0.140    0.058
     160    0.000    0.000
     161    0.386    0.080
     162    0.971    0.091
     163    0.393    0.069
     164    0.000    0.000
     165    0.888    0.103
     166    1.130    0.084
     167    0.458    0.096
     168    0.027    0.028
     169    0.747    0.054
     170    0.303    0.047
     171    0.193    0.040
     172    0.672    0.082
     173    0.881    0.088
     174    0.759    0.104
     175    0.017    0.020
     176    0.511    0.066
     177    0.439    0.129
     178    0.635    0.216
     179    1.822    0.137
     180    0.382    0.106
     181    1.558    0.079
     182    1.294    0.074
     183    1.672    0.125
     184    0.991    0.106
     185    0.848    0.116
     186    0.314    0.053
     187    0.931    0.094
     188    0.545    0.107
     189    1.471    0.171
     190    1.824    0.140
     191    0.929    0.106
     192    0.365    0.067
     193    1.114    0.146
     194    1.297    0.118
     195    0.825    0.093
     196    0.277    0.066
     197    0.173    0.057
     198    0.670    0.073
     199    0.238    0.070
     200    0.420    0.089
     201    1.127    0.156
     202    0.791    0.093
     203    0.280    0.084
     204    0.047    0.027
     205    0.604    0.121
     206    0.241    0.071
     207    0.041    0.025
     208    0.112    0.055
     209    0.552    0.101
     210    0.726    0.078
     211    0.013    0.015
     212    0.124    0.044
     213    0.930    0.087
     214    0.588    0.072
     215    0.088    0.028
     216    1.363    0.092
     217    0.612    0.048
     218    0.078    0.025
     219    0.188    0.058
     220    0.827    0.087
     221    0.820    0.085
     222    0.071    0.036
     223    1.535    0.075
     224    1.008    0.068
     225    1.314    0.102
     226    0.543    0.105
     227    0.664    0.132
     228    0.796    0.124
     229    0.481    0.107
     230    2.232    0.165
     231    0.424    0.075
     232    1.066    0.151
     233    1.358    0.144
     234    0.571    0.141
     235    1.034    0.234
     236    1.356    0.122
     237    0.325    0.066
     238    0.127    0.053
     239    1.352    0.130
     240    0.781    0.063
     241    0.112    0.041
     242    0.476    0.076
     243    0.997    0.092
     244    0.346    0.100
     245    0.112    0.034
     246    1.313    0.128
     247    0.327    0.066
     248    0.155    0.059
     249    0.454    0.083
     250    0.510    0.051
     251    0.315    0.069
     252    0.085    0.064
     253    1.012    0.100
     254    0.687    0.092
     255    0.179    0.081
     256    0.846    0.101
     257    0.875    0.103
     258    0.058    0.029
     259    0.166    0.068
     260    0.424    0.072
     261    0.730    0.088
     262    0.437    0.101
     263    0.110    0.049
     264    0.948    0.132
     265    0.097    0.032
     266    0.602    0.101
     267    0.830    0.084
     268    0.900    0.128
     269    1.107    0.095
     270    0.836    0.188
     271    1.428    0.125
     272    0.879    0.090
     273    0.508    0.064
     274    0.497    0.088
     275    1.255    0.084
     276    1.006    0.114
     277    0.083    0.052
     278    0.007    0.017
     279    0.722    0.108
     280    0.346    0.054
     281    0.714    0.126
     282    0.570    0.122
     283    1.955    0.165
     284    0.152    0.053
     285    0.299    0.079
     286    0.375    0.079
     287    0.210    0.050
     288    0.543    0.131
     289    0.017    0.034
     290    0.835    0.121
     291    0.048    0.030
     292    0.125    0.060
     293    0.726    0.125
     294    0.164    0.059
     295    0.039    0.025
     296    0.085    0.055
     297    0.509    0.126
     298    0.242    0.061
     299    0.111    0.034
     300    1.259    0.119
     301    1.214    0.145
     302    0.575    0.094
     303    0.835    0.075
     304    1.232    0.172
      27    0.922    0.186
      28    0.299    0.072
      29    1.442    0.148
      30    0.669    0.072
      31    1.456    0.128
      32    0.866    0.081
      33    0.082    0.058
      34    0.336    0.115
      35    0.897    0.113
      36    0.422    0.078
      37    0.584    0.139
      38    1.340    0.175
      39    1.035    0.064
      40    0.971    0.129
      41    0.127    0.043
      42    0.226    0.057
      43    0.647    0.062
      44    0.136    0.039
      45    0.208    0.077
      46    0.508    0.064
      47    0.836    0.083
      48    0.003    0.011
      49    0.596    0.086
      50    1.117    0.078
      51    0.234    0.046
      52    0.000    0.000
      53    0.553    0.088
      54    1.034    0.106
      55    0.120    0.028
      56    0.000    0.000
      57    0.182    0.045
      58    0.884    0.123
      59    0.023    0.020
      60    0.667    0.089
      61    0.990    0.113
      62    0.127    0.061
      63    0.455    0.084
      64    0.572    0.077
      65    1.681    0.167
      66    1.227    0.211
      67    1.525    0.118
      68    1.175    0.147
      69    1.643    0.118
      70    1.864    0.223
      71    0.406    0.107
      72    0.273    0.101
      73    0.535    0.124
      74    0.318    0.100
      75    0.702    0.140
      76    0.041    0.032
      77    0.151    0.050
      78    0.591    0.056
      79    0.107    0.034
      80    0.183    0.050
      81    0.000    0.000
      82    0.492    0.054
      83    0.000    0.000
      84    0.067    0.033
      85    0.438    0.073
      86    0.728    0.072
      87    0.052    0.042
      88    0.000    0.000
      89    0.803    0.107
      90    0.054    0.029
      91    0.028    0.026
      92    0.718    0.098
      93    0.861    0.111
      94    0.890    0.133
      95    0.112    0.046
      96    0.270    0.054
      97    0.881    0.095
      98    0.372    0.123
      99    0.919    0.119
     100    0.631    0.074
     101    0.893    0.097
     102    0.362    0.075
     103    1.381    0.141
     104    0.625    0.074
     105    0.446    0.069
     106    1.092    0.120
     107    1.440    0.093
     108    0.458    0.074
     109    0.088    0.042
     110    0.361    0.060
     111    0.318    0.052
     112    0.139    0.040
     113    0.531    0.077
     114    0.287    0.050
     115    0.599    0.055
     116    0.156    0.070
     117    0.147    0.051
     118    0.053    0.035
     119    0.035    0.029
     120    0.107    0.051
     121    0.025    0.023
     122    0.000    0.000
     123    0.036    0.024
     124    0.043    0.027
     125    0.328    0.066
     126    0.002    0.010
     127    0.061    0.039
     128    0.018    0.024
     129    0.252    0.065
     130    0.264    0.053
     131    0.000    0.000
     132    0.506    0.065
     133    0.019    0.021
     134    0.557    0.097
     135    0.597    0.095
     136    0.231    0.060
     137    0.022    0.025
     138    0.097    0.067
     139    0.743    0.142
     140    0.906    0.149
     141    0.378    0.099
     142    0.815    0.247
     143    1.421    0.164
     144    0.348    0.119
     145    0.900    0.166
     146    1.821    0.232
     147    0.542    0.107
     148    0.164    0.083
     149    0.968    0.184
     150    1.103    0.112
     151    0.159    0.035
     152    0.001    0.005
     153    0.437    0.069
     154    1.370    0.084
     155    0.663    0.084
     156    0.002    0.010
     157    1.187    0.106
     158    0.917    0.087
     159    0.127    0.055
     160    0.000    0.000
     161    0.349    0.073
     162    0.961    0.121
     163    0.379    0.062
     164    0.002    0.007
     165    0.907    0.075
     166    1.161    0.111
     167    0.400    0.139
     168    0.022    0.024
     169    0.757    0.085
     170    0.318    0.051
     171    0.221    0.067
     172    0.665    0.106
     173    0.988    0.113
     174    0.836    0.097
     175    0.019    0.026
     176    0.580    0.123
     177    0.448    0.143
     178    0.468    0.137
     179    1.847    0.103
     180    0.389    0.082
     181    1.552    0.088
     182    1.320    0.092
     183    1.699    0.188
     184    0.997    0.167
     185    0.859    0.125
     186    0.289    0.072
     187    0.907    0.107
     188    0.547    0.112
     189    1.417    0.174
     190    1.773    0.118
     191    0.954    0.090
     192    0.381    0.075
     193    1.255    0.115
     194    1.284    0.112
     195    0.851    0.072
     196    0.329    0.089
     197    0.147    0.046
     198    0.593    0.077
     199    0.197    0.056
     200    0.428    0.072
     201    1.153    0.134
     202    0.777    0.083
     203    0.238    0.071
     204    0.045    0.034
     205    0.608    0.090
     206    0.249    0.068
     207    0.048    0.029
     208    0.097    0.035
     209    0.559    0.092
     210    0.671    0.089
     211    0.007    0.014
     212    0.154    0.037
     213    0.955    0.070
     214    0.572    0.069
     215    0.100    0.042
     216    1.365    0.077
     217    0.645    0.054
     218    0.077    0.023
     219    0.182    0.053
     220    0.822    0.064
     221    0.829    0.080
     222    0.087    0.045
     223    1.483    0.091
     224    1.022    0.086
     225    1.306    0.141
     226    0.579    0.127
     227    0.590    0.173
     228    0.993    0.128
     229    0.559    0.118
     230    2.199    0.188
     231    0.396    0.092
     232    1.103    0.116
     233    1.342    0.133
     234    0.599    0.144
     235    1.070    0.160
     236    1.282    0.127
     237    0.349    0.113
     238    0.095    0.051
     239    1.307    0.133
     240    0.808    0.066
     241    0.108    0.044
     242    0.442    0.060
     243    0.944    0.087
     244    0.351    0.088
     245    0.126    0.040
     246    1.313    0.093
     247    0.308    0.043
     248    0.134    0.056
     249    0.448    0.086
     250    0.494    0.056
     251    0.317    0.070
     252    0.050    0.039
     253    1.027    0.083
     254    0.693    0.066
     255    0.094    0.050
     256    0.794    0.102
     257    0.885    0.100
     258    0.052    0.028
     259    0.118    0.060
     260    0.390    0.080
     261    0.690    0.094
     262    0.424    0.095
     263    0.094    0.034
     264    0.891    0.101
     265    0.090    0.054
     266    0.602    0.123
     267    0.856    0.095
     268    0.929    0.123
     269    1.155    0.125
     270    0.736    0.224
     271    1.442    0.123
     272    0.927    0.117
     273    0.522    0.055
     274    0.499    0.075
     275    1.235    0.081
     276    0.942    0.129
     277    0.122    0.071
     278    0.000    0.000
     279    0.623    0.099
     280    0.270    0.048
     281    0.696    0.102
     282    0.336    0.088
     283    1.868    0.147
     284    0.141    0.040
     285    0.284    0.066
     286    0.426    0.087
     287    0.212    0.056
     288    0.446    0.089
     289    0.006    0.014
     290    0.776    0.095
     291    0.032    0.023
     292    0.053    0.041
     293    0.624    0.092
     294    0.154    0.062
     295    0.026    0.021
     296    0.073    0.041
     297    0.564    0.093
     298    0.228    0.080
     299    0.120    0.039
     300    1.299    0.095
     301    1.215    0.141
     302    0.649    0.106
     303    0.857    0.083
     304    1.051    0.218
      27    0.860    0.153
      28    0.305    0.070
      29    1.509    0.194
      30    0.692    0.104
      31    1.502    0.103
      32    0.786    0.118
      33    0.052    0.033
      34    0.381    0.073
      35    0.724    0.102
      36    0.412    0.089
      37    0.580    0.114
      38    1.150    0.136
      39    0.886    0.102
      40    1.004    0.147
      41    0.074    0.044
      42    0.243    0.053
      43    0.732    0.067
      44    0.183    0.058
      45    0.176    0.061
      46    0.517    0.064
      47    0.860    0.086
      48    0.001    0.005
      49    0.639    0.097
      50    1.161    0.097
      51    0.251    0.058
      52    0.005    0.016
      53    0.578    0.092
      54    1.028    0.064
      55    0.109    0.036
      56    0.000    0.000
      57    0.167    0.043
      58    0.895    0.105
      59    0.018    0.024
      60    0.567    0.075
      61    0.982    0.090
      62    0.158    0.090
      63    0.433    0.087
      64    0.562    0.073
      65    1.615    0.148
      66    1.056    0.113
      67    1.545    0.140
      68    1.455    0.313
      69    1.727    0.094
      70    1.757    0.191
      71    0.424    0.090
      72    0.305    0.073
      73    0.576    0.137
      74    0.331    0.085
      75    0.745    0.141
      76    0.016    0.021
      77    0.145    0.054
      78    0.594    0.082
      79    0.092    0.041
      80    0.177    0.052
      81    0.000    0.000
      82    0.498    0.061
      83    0.003    0.010
      84    0.081    0.044
      85    0.386    0.082
      86    0.706    0.078
      87    0.054    0.042
      88    0.001    0.005
      89    0.834    0.101
      90    0.055    0.031
      91    0.024    0.029
      92    0.706    0.089
      93    0.857    0.122
      94    0.886    0.144
      95    0.137    0.043
      96    0.314    0.062
      97    1.066    0.143
      98    0.463    0.074
      99    0.906    0.101
     100    0.595    0.093
     101    1.128    0.195
     102    0.420    0.100
     103    1.413    0.114
     104    0.602    0.104
     105    0.461    0.056
     106    1.149    0.158
     107    1.338    0.091
     108    0.455    0.073
     109    0.098    0.060
     110    0.351    0.112
     111    0.270    0.067
     112    0.145    0.041
     113    0.574    0.161
     114    0.268    0.046
     115    0.613    0.089
     116    0.193    0.087
     117    0.190    0.076
     118    0.041    0.023
     119    0.036    0.028
     120    0.253    0.088
     121    0.051    0.037
     122    0.000    0.000
     123    0.057    0.036
     124    0.043    0.032
     125    0.343    0.067
     126    0.000    0.000
     127    0.082    0.044
     128    0.013    0.019
     129    0.238    0.073
     130    0.268    0.054
     131    0.000    0.000
     132    0.483    0.053
     133    0.017    0.030
     134    0.763    0.145
     135    0.565    0.066
     136    0.250    0.051
     137    0.066    0.043
     138    0.266    0.185
     139    0.794    0.083
     140    1.054    0.115
     141    0.518    0.125
     142    0.866    0.157
     143    1.418    0.077
     144    0.242    0.076
     145    0.885    0.139
     146    1.783    0.219
     147    0.618    0.080
     148    0.136    0.058
     149    0.980    0.153
     150    1.056    0.093
     151    0.185    0.048
     152    0.001    0.005
     153    0.475    0.077
     154    1.371    0.093
     155    0.690    0.093
     156    0.001    0.005
     157    1.162    0.112
     158    0.910    0.089
     159    0.132    0.044
     160    0.000    0.000
     161    0.325    0.086
     162    0.960    0.098
     163    0.361    0.069
     164    0.000    0.000
     165    0.858    0.086
     166    1.110    0.130
     167    0.400    0.131
     168    0.030    0.029
     169    0.739    0.093
     170    0.318    0.045
     171    0.242    0.127
     172    0.690    0.111
     173    1.092    0.145
     174    0.753    0.115
     175    0.047    0.058
     176    0.891    0.136
     177    0.392    0.151
     178    0.414    0.073
     179    1.890    0.123
     180    0.364    0.099
     181    1.548    0.087
     182    1.313    0.091
     183    1.603    0.192
     184    0.977    0.129
     185    0.870    0.139
     186    0.342    0.066
     187    0.876    0.095
     188    0.911    0.245
     189    1.493    0.123
     190    1.767    0.135
     191    1.014    0.150
     192    0.249    0.083
     193    1.266    0.112
     194    1.232    0.110
     195    1.056    0.128
     196    0.237    0.097
     197    0.132    0.057
     198    0.632    0.073
     199    0.256    0.075
     200    0.405    0.077
     201    1.133    0.149
     202    0.739    0.077
     203    0.291    0.115
     204    0.035    0.031
     205    0.611    0.096
     206    0.261    0.066
     207    0.041    0.026
     208    0.146    0.057
     209    0.582    0.118
     210    0.714    0.084
     211    0.007    0.012
     212    0.166    0.035
     213    0.938    0.111
     214    0.532    0.081
     215    0.101    0.041
     216    1.337    0.105
     217    0.578    0.067
     218    0.072    0.031
     219    0.238    0.059
     220    0.805    0.071
     221    0.883    0.070
     222    0.084    0.046
     223    1.226    0.200
     224    1.028    0.055
     225    1.373    0.121
     226    0.554    0.168
     227    0.658    0.192
     228    1.289    0.253
     229    0.580    0.205
     230    2.225    0.149
     231    0.334    0.075
     232    1.138    0.163
     233    1.372    0.131
     234    0.771    0.201
     235    1.261    0.298
     236    1.434    0.113
     237    0.470    0.073
     238    0.130    0.069
     239    1.414    0.162
     240    0.866    0.092
     241    0.132    0.049
     242    0.402    0.066
     243    0.982    0.107
     244    0.500    0.128
     245    0.116    0.045
     246    1.136    0.115
     247    0.294    0.063
     248    0.148    0.054
     249    0.455    0.086
     250    0.523    0.061
     251    0.303    0.078
     252    0.134    0.057
     253    0.998    0.095
     254    0.678    0.068
     255    0.214    0.088
     256    0.846    0.103
     257    0.934    0.066
     258    0.056    0.032
     259    0.130    0.068
     260    0.384    0.115
     261    0.677    0.083
     262    0.392    0.107
     263    0.107    0.043
     264    0.934    0.117
     265    0.066    0.038
     266    0.632    0.108
     267    0.855    0.085
     268    0.898    0.088
     269    1.170    0.090
     270    0.571    0.183
     271    1.388    0.117
     272    1.046    0.118
     273    0.500    0.053
     274    0.482    0.069
     275    1.245    0.094
     276    0.982    0.093
     277    0.062    0.039
     278    0.000    0.000
     279    0.603    0.087
     280    0.284    0.062
     281    0.683    0.117
     282    0.315    0.055
     283    1.875    0.114
     284    0.153    0.064
     285    0.237    0.067
     286    0.396    0.067
     287    0.193    0.059
     288    0.477    0.092
     289    0.002    0.007
     290    0.802    0.129
     291    0.050    0.020
     292    0.103    0.072
     293    0.683    0.076
     294    0.168    0.074
     295    0.040    0.023
     296    0.074    0.048
     297    0.567    0.069
     298    0.249    0.079
     299    0.107    0.032
     300    1.253    0.089
     301    1.196    0.130
     302    0.614    0.104
     303    0.836    0.070
     304    1.232    0.241
      27    0.932    0.095
      28    0.263    0.052
      29    1.445    0.146
      30    0.687    0.111
      31    1.438    0.121
      32    0.731    0.085
      33    0.045    0.033
      34    0.384    0.080
      35    0.807    0.119
      36    0.406    0.062
      37    0.574    0.112
      38    1.204    0.179
      39    0.978    0.091
      40    1.079    0.111
      41    0.096    0.053
      42    0.228    0.051
      43    0.703    0.072
      44    0.212    0.079
      45    0.209    0.071
      46    0.493    0.053
      47    0.814    0.091
      48    0.001    0.005
      49    0.609    0.092
      50    1.161    0.085
      51    0.265    0.064
      52    0.003    0.010
      53    0.593    0.087
      54    1.040    0.085
      55    0.099    0.030
      56    0.000    0.000
      57    0.190    0.041
      58    0.850    0.112
      59    0.019    0.017
      60    0.613    0.056
      61    0.949    0.100
      62    0.259    0.096
      63    0.485    0.105
      64    0.584    0.068
      65    1.417    0.147
      66    1.244    0.236
      67    1.696    0.191
      68    1.439    0.236
      69    1.625    0.130
      70    1.928    0.276
      71    0.458    0.105
      72    0.257    0.071
      73    0.615    0.119
      74    0.341    0.065
      75    0.812    0.115
      76    0.023    0.025
      77    0.134    0.050
      78    0.620    0.115
      79    0.073    0.039
      80    0.167    0.052
      81    0.000    0.000
      82    0.482    0.061
      83    0.000    0.000
      84    0.075    0.040
      85    0.431    0.070
      86    0.774    0.076
      87    0.052    0.058
      88    0.000    0.000
      89    0.802    0.085
      90    0.045    0.026
      91    0.013    0.021
      92    0.658    0.082
      93    0.866    0.122
      94    0.808    0.135
      95    0.154    0.051
      96    0.261    0.067
      97    1.117    0.100
      98    0.368    0.127
      99    0.904    0.096
     100    0.564    0.094
     101    1.238    0.120
     102    0.490    0.106
     103    1.462    0.180
     104    0.551    0.111
     105    0.451    0.072
     106    1.130    0.156
     107    1.377    0.113
     108    0.522    0.115
     109    0.105    0.052
     110    0.505    0.080
     111    0.244    0.061
     112    0.139    0.038
     113    0.647    0.161
     114    0.279    0.081
     115    0.624    0.083
     116    0.193    0.072
     117    0.267    0.065
     118    0.031    0.023
     119    0.026    0.023
     120    0.204    0.087
     121    0.053    0.036
     122    0.000    0.000
     123    0.039    0.036
     124    0.024    0.030
     125    0.348    0.074
     126    0.000    0.000
     127    0.100    0.045
     128    0.018    0.021
     129    0.247    0.072
     130    0.244    0.096
     131    0.000    0.000
     132    0.501    0.066
     133    0.009    0.018
     134    0.628    0.120
     135    0.584    0.070
     136    0.246    0.064
     137    0.055    0.046
     138    0.297    0.149
     139    0.804    0.067
     140    1.076    0.133
     141    0.540    0.124
     142    0.860    0.139
     143    1.401    0.098
     144    0.213    0.049
     145    0.900    0.102
     146    1.829    0.197
     147    0.626    0.046
     148    0.110    0.045
     149    0.946    0.128
     150    1.068    0.083
     151    0.179    0.034
     152    0.000    0.000
     153    0.481    0.101
     154    1.407    0.108
     155    0.676    0.102
     156    0.001    0.005
     157    1.145    0.119
     158    0.897    0.072
     159    0.130    0.047
     160    0.000    0.000
     161    0.353    0.083
     162    0.976    0.124
     163    0.382    0.062
     164    0.001    0.007
     165    0.905    0.077
     166    1.042    0.098
     167    0.410    0.143
     168    0.053    0.041
     169    0.758    0.099
     170    0.343    0.078
     171    0.269    0.076
     172    0.662    0.122
     173    1.170    0.104
     174    0.809    0.136
     175    0.169    0.053
     176    0.913    0.139
     177    0.353    0.130
     178    0.422    0.088
     179    1.810    0.103
     180    0.425    0.106
     181    1.489    0.120
     182    1.282    0.126
     183    1.605    0.150
     184    0.989    0.142
     185    0.839    0.115
     186    0.360    0.074
     187    0.692    0.124
     188    1.204    0.259
     189    0.898    0.179
     190    1.755    0.146
     191    1.075    0.099
     192    0.357    0.121
     193    1.272    0.150
     194    1.141    0.104
     195    0.996    0.109
     196    0.346    0.118
     197    0.114    0.044
     198    0.622    0.094
     199    0.335    0.122
     200    0.319    0.111
     201    1.101    0.168
     202    0.728    0.081
     203    0.316    0.073
     204    0.046    0.045
     205    0.618    0.098
     206    0.308    0.080
     207    0.039    0.036
     208    0.199    0.059
     209    0.549    0.080
     210    0.713    0.088
     211    0.002    0.007
     212    0.167    0.038
     213    0.929    0.081
     214    0.486    0.119
     215    0.095    0.047
     216    1.342    0.110
     217    0.552    0.055
     218    0.061    0.025
     219    0.202    0.065
     220    0.820    0.093
     221    0.939    0.080
     222    0.091    0.034
     223    1.044    0.076
     224    0.990    0.057
     225    1.367    0.101
     226    0.512    0.205
     227    0.782    0.133
     228    1.457    0.182
     229    0.693    0.168
     230    2.221    0.146
     231    0.395    0.100
     232    1.165    0.152
     233    1.356    0.125
     234    0.753    0.286
     235    1.244    0.220
     236    1.230    0.158
     237    0.517    0.081
     238    0.140    0.053
     239    1.492    0.183
     240    0.962    0.084
     241    0.211    0.135
     242    0.425    0.071
     243    1.070    0.091
     244    0.476    0.104
     245    0.124    0.045
     246    1.168    0.096
     247    0.364    0.056
     248    0.125    0.048
     249    0.489    0.083
     250    0.500    0.077
     251    0.337    0.055
     252    0.114    0.068
     253    0.983    0.110
     254    0.646    0.086
     255    0.199    0.103
     256    0.841    0.108
     257    0.977    0.097
     258    0.041    0.034
     259    0.192    0.062
     260    0.346    0.110
     261    0.636    0.094
     262    0.444    0.086
     263    0.075    0.042
     264    0.999    0.107
     265    0.054    0.032
     266    0.693    0.078
     267    0.689    0.111
     268    0.996    0.130
     269    1.230    0.119
     270    0.489    0.082
     271    1.476    0.155
     272    1.104    0.102
     273    0.520    0.066
     274    0.510    0.064
     275    1.222    0.108
     276    0.951    0.096
     277    0.085    0.049
     278    0.000    0.000
     279    0.573    0.056
     280    0.277    0.054
     281    0.616    0.133
     282    0.326    0.068
     283    1.876    0.147
     284    0.175    0.054
     285    0.215    0.058
     286    0.447    0.086
     287    0.213    0.063
     288    0.511    0.112
     289    0.005    0.011
     290    0.801    0.108
     291    0.041    0.035
     292    0.069    0.050
     293    0.633    0.090
     294    0.138    0.055
     295    0.031    0.029
     296    0.064    0.034
     297    0.518    0.092
     298    0.268    0.072
     299    0.107    0.025
     300    1.264    0.093
     301    1.201    0.108
     302    0.620    0.113
     303    0.831    0.079
     304    1.105    0.155
      27    1.008    0.154
      28    0.300    0.044
      29    1.463    0.173
      30    0.733    0.085
      31    1.387    0.105
      32    0.790    0.094
      33    0.071    0.064
      34    0.491    0.093
      35    0.894    0.105
      36    0.473    0.083
      37    0.429    0.090
      38    1.300    0.120
      39    1.011    0.092
      40    1.193    0.104
      41    0.184    0.072
      42    0.244    0.042
      43    0.641    0.075
      44    0.267    0.046
      45    0.155    0.077
      46    0.489    0.060
      47    0.787    0.077
      48    0.003    0.010
      49    0.625    0.068
      50    1.168    0.070
      51    0.269    0.051
      52    0.001    0.005
      53    0.620    0.085
      54    1.094    0.097
      55    0.117    0.052
      56    0.001    0.005
      57    0.185    0.040
      58    0.924    0.122
      59    0.012    0.016
      60    0.587    0.068
      61    0.969    0.083
      62    0.147    0.080
      63    0.493    0.062
      64    0.559    0.060
      65    1.564    0.164
      66    1.136    0.212
      67    1.592    0.153
      68    1.260    0.284
      69    1.650    0.122
      70    1.840    0.189
      71    0.453    0.096
      72    0.298    0.071
      73    0.592    0.119
      74    0.268    0.092
      75    0.734    0.158
      76    0.016    0.020
      77    0.111    0.033
      78    0.596    0.088
      79    0.071    0.045
      80    0.171    0.056
      81    0.000    0.000
      82    0.454    0.071
      83    0.001    0.007
      84    0.061    0.033
      85    0.422    0.093
      86    0.848    0.091
      87    0.017    0.020
      88    0.000    0.000
      89    0.800    0.071
      90    0.052    0.030
      91    0.022    0.016
      92    0.697    0.094
      93    0.957    0.114
      94    0.724    0.100
      95    0.184    0.056
      96    0.222    0.066
      97    1.214    0.123
      98    0.345    0.119
      99    1.083    0.134
     100    0.512    0.075
     101    1.232    0.100
     102    0.589    0.095
     103    1.361    0.151
     104    0.654    0.161
     105    0.419    0.063
     106    0.962    0.159
     107    1.451    0.133
     108    0.588    0.093
     109    0.083    0.047
     110    0.572    0.065
     111    0.175    0.072
     112    0.138    0.044
     113    0.661    0.247
     114    0.262    0.072
     115    0.749    0.097
     116    0.147    0.054
     117    0.255    0.046
     118    0.083    0.046
     119    0.036    0.036
     120    0.154    0.050
     121    0.072    0.044
     122    0.000    0.000
     123    0.037    0.024
     124    0.039    0.028
     125    0.336    0.070
     126    0.000    0.000
     127    0.089    0.053
     128    0.024    0.021
     129    0.219    0.063
     130    0.251    0.069
     131    0.000    0.000
     132    0.504    0.072
     133    0.009    0.015
     134    0.730    0.205
     135    0.614    0.074
     136    0.256    0.057
     137    0.097    0.084
     138    0.348    0.090
     139    0.805    0.074
     140    1.004    0.133
     141    0.537    0.106
     142    1.039    0.277
     143    1.471    0.111
     144    0.279    0.114
     145    0.793    0.135
     146    1.662    0.093
     147    0.604    0.069
     148    0.161    0.090
     149    0.929    0.093
     150    1.072    0.073
     151    0.185    0.047
     152    0.000    0.000
     153    0.499    0.091
     154    1.359    0.082
     155    0.678    0.092
     156    0.000    0.000
     157    1.177    0.114
     158    0.900    0.086
     159    0.139    0.038
     160    0.000    0.000
     161    0.415    0.085
     162    0.895    0.111
     163    0.387    0.062
     164    0.001    0.007
     165    0.903    0.098
     166    1.060    0.096
     167    0.448    0.112
     168    0.043    0.033
     169    0.733    0.100
     170    0.331    0.061
     171    0.382    0.113
     172    0.784    0.123
     173    1.157    0.114
     174    0.739    0.119
     175    0.203    0.070
     176    1.084    0.180
     177    0.333    0.111
     178    0.573    0.111
     179    1.734    0.141
     180    0.367    0.098
     181    1.500    0.091
     182    1.332    0.121
     183    1.703    0.149
     184    1.125    0.224
     185    0.781    0.105
     186    0.319    0.082
     187    1.035    0.161
     188    1.539    0.235
     189    0.609    0.125
     190    1.666    0.177
     191    1.110    0.131
     192    0.223    0.075
     193    1.353    0.127
     194    1.157    0.107
     195    0.987    0.087
     196    0.346    0.165
     197    0.129    0.049
     198    0.610    0.070
     199    0.401    0.105
     200    0.255    0.078
     201    1.086    0.130
     202    0.683    0.075
     203    0.328    0.099
     204    0.030    0.035
     205    0.605    0.076
     206    0.293    0.084
     207    0.021    0.023
     208    0.180    0.055
     209    0.636    0.097
     210    0.710    0.068
     211    0.006    0.011
     212    0.191    0.032
     213    0.949    0.090
     214    0.501    0.103
     215    0.105    0.043
     216    1.350    0.114
     217    0.550    0.059
     218    0.052    0.026
     219    0.212    0.074
     220    0.797    0.094
     221    0.886    0.085
     222    0.115    0.070
     223    0.925    0.125
     224    1.005    0.065
     225    1.346    0.114
     226    1.007    0.348
     227    0.783    0.137
     228    1.396    0.155
     229    0.629    0.167
     230    2.214    0.107
     231    0.344    0.081
     232    1.227    0.148
     233    1.314    0.135
     234    0.925    0.219
     235    1.411    0.214
     236    1.317    0.174
     237    0.480    0.094
     238    0.196    0.076
     239    1.341    0.111
     240    0.840    0.140
     241    0.199    0.128
     242    0.400    0.062
     243    0.976    0.079
     244    0.529    0.111
     245    0.121    0.047
     246    1.163    0.120
     247    0.355    0.078
     248    0.095    0.049
     249    0.426    0.064
     250    0.492    0.063
     251    0.314    0.064
     252    0.085    0.049
     253    0.938    0.100
     254    0.647    0.077
     255    0.201    0.073
     256    0.829    0.088
     257    0.917    0.080
     258    0.033    0.022
     259    0.207    0.058
     260    0.244    0.075
     261    0.586    0.073
     262    0.396    0.091
     263    0.063    0.040
     264    0.946    0.116
     265    0.076    0.046
     266    0.703    0.129
     267    0.764    0.116
     268    1.068    0.115
     269    1.234    0.114
     270    0.491    0.106
     271    1.543    0.136
     272    0.993    0.146
     273    0.523    0.069
     274    0.524    0.070
     275    1.252    0.086
     276    0.927    0.102
     277    0.133    0.054
     278    0.000    0.000
     279    0.619    0.078
     280    0.280    0.055
     281    0.631    0.168
     282    0.375    0.057
     283    1.833    0.164
     284    0.186    0.065
     285    0.222    0.078
     286    0.296    0.071
     287    0.214    0.045
     288    0.438    0.099
     289    0.000    0.000
     290    0.791    0.105
     291    0.033    0.020
     292    0.064    0.048
     293    0.578    0.107
     294    0.119    0.044
     295    0.015    0.015
     296    0.105    0.067
     297    0.577    0.082
     298    0.280    0.063
     299    0.098    0.034
     300    1.284    0.084
     301    1.131    0.117
     302    0.554    0.086
     303    0.829    0.077
     304    1.083    0.219
      27    1.016    0.255
      28    0.292    0.054
      29    1.463    0.150
      30    0.729    0.093
      31    1.527    0.139
      32    0.793    0.109
      33    0.139    0.060
      34    0.410    0.107
      35    0.864    0.126
      36    0.473    0.090
      37    0.550    0.130
      38    1.348    0.097
      39    0.987    0.080
      40    1.090    0.173
      41    0.189    0.064
      42    0.222    0.055
      43    0.630    0.064
      44    0.270    0.057
      45    0.191    0.073
      46    0.456    0.067
      47    0.774    0.078
      48    0.004    0.011
      49    0.618    0.079
      50    1.159    0.085
      51    0.231    0.055
      52    0.000    0.000
      53    0.569    0.074
      54    0.996    0.105
      55    0.082    0.035
      56    0.000    0.000
      57    0.185    0.038
      58    0.915    0.105
      59    0.023    0.028
      60    0.584    0.106
      61    0.968    0.120
      62    0.245    0.104
      63    0.372    0.097
      64    0.606    0.074
      65    1.875    0.185
      66    0.987    0.222
      67    1.457    0.122
      68    1.128    0.168
      69    1.646    0.143
      70    2.006    0.200
      71    0.357    0.097
      72    0.326    0.064
      73    0.608    0.099
      74    0.199    0.071
      75    0.649    0.097
      76    0.019    0.021
      77    0.128    0.052
      78    0.638    0.078
      79    0.078    0.039
      80    0.176    0.060
      81    0.000    0.000
      82    0.484    0.062
      83    0.004    0.011
      84    0.059    0.036
      85    0.489    0.089
      86    0.828    0.082
      87    0.011    0.022
      88    0.000    0.000
      89    0.827    0.106
      90    0.049    0.029
      91    0.020    0.019
      92    0.693    0.081
      93    0.912    0.140
      94    0.679    0.090
      95    0.134    0.056
      96    0.266    0.064
      97    1.102    0.115
      98    0.305    0.092
      99    0.963    0.146
     100    0.583    0.077
     101    1.209    0.127
     102    0.485    0.117
     103    1.329    0.147
     104    0.607    0.170
     105    0.410    0.052
     106    0.662    0.145
     107    1.404    0.125
     108    0.646    0.151
     109    0.070    0.054
     110    0.555    0.062
     111    0.176    0.060
     112    0.143    0.051
     113    0.882    0.193
     114    0.220    0.066
     115    0.756    0.091
     116    0.138    0.062
     117    0.259    0.049
     118    0.104    0.037
     119    0.042    0.027
     120    0.162    0.057
     121    0.077    0.031
     122    0.000    0.000
     123    0.027    0.022
     124    0.023    0.025
     125    0.329    0.053
     126    0.000    0.000
     127    0.101    0.045
     128    0.014    0.024
     129    0.264    0.073
     130    0.214    0.077
     131    0.000    0.000
     132    0.497    0.068
     133    0.009    0.024
     134    0.640    0.156
     135    0.603    0.056
     136    0.200    0.059
     137    0.109    0.059
     138    0.211    0.137
     139    0.732    0.146
     140    0.825    0.137
     141    0.370    0.082
     142    1.323    0.179
     143    1.451    0.088
     144    0.415    0.084
     145    0.844    0.151
     146    1.759    0.208
     147    0.563    0.075
     148    0.290    0.091
     149    1.001    0.113
     150    1.094    0.098
     151    0.170    0.034
     152    0.001    0.005
     153    0.486    0.107
     154    1.398    0.077
     155    0.711    0.095
     156    0.000    0.000
     157    1.166    0.132
     158    0.901    0.096
     159    0.148    0.037
     160    0.000    0.000
     161    0.477    0.082
     162    0.838    0.109
     163    0.433    0.082
     164    0.000    0.000
     165    0.873    0.134
     166    1.081    0.097
     167    0.422    0.112
     168    0.041    0.031
     169    0.559    0.108
     170    0.352    0.057
     171    0.382    0.103
     172    0.642    0.114
     173    1.181    0.117
     174    0.787    0.117
     175    0.142    0.058
     176    1.217    0.236
     177    0.271    0.071
     178    0.925    0.191
     179    1.353    0.326
     180    0.349    0.093
     181    1.520    0.106
     182    1.330    0.122
     183    1.605    0.191
     184    1.266    0.127
     185    0.905    0.185
     186    0.309    0.078
     187    1.087    0.105
     188    1.602    0.205
     189    0.514    0.124
     190    1.669    0.168
     191    1.105    0.098
     192    0.193    0.071
     193    1.281    0.133
     194    1.143    0.094
     195    0.982    0.090
     196    0.209    0.132
     197    0.136    0.052
     198    0.605    0.078
     199    0.354    0.077
     200    0.268    0.100
     201    1.186    0.203
     202    0.666    0.071
     203    0.256    0.068
     204    0.053    0.046
     205    0.640    0.105
     206    0.286    0.053
     207    0.031    0.033
     208    0.166    0.047
     209    0.705    0.132
     210    0.689    0.076
     211    0.006    0.011
     212    0.176    0.031
     213    0.883    0.081
     214    0.508    0.108
     215    0.099    0.034
     216    1.350    0.105
     217    0.565    0.072
     218    0.064    0.022
     219    0.209    0.062
     220    0.753    0.080
     221    0.917    0.061
     222    0.151    0.093
     223    1.118    0.215
     224    0.947    0.079
     225    1.320    0.123
     226    1.286    0.446
     227    0.659    0.113
     228    1.325    0.380
     229    0.592    0.141
     230    2.283    0.125
     231    0.278    0.065
     232    1.277    0.155
     233    1.353    0.088
     234    0.733    0.216
     235    1.387    0.169
     236    1.485    0.187
     237    0.453    0.081
     238    0.191    0.064
     239    1.236    0.140
     240    0.771    0.105
     241    0.100    0.051
     242    0.416    0.059
     243    1.117    0.084
     244    0.421    0.095
     245    0.092    0.046
     246    1.164    0.111
     247    0.337    0.072
     248    0.095    0.045
     249    0.438    0.080
     250    0.535    0.067
     251    0.293    0.060
     252    0.071    0.042
     253    0.956    0.102
     254    0.625    0.073
     255    0.186    0.057
     256    0.836    0.114
     257    0.906    0.078
     258    0.045    0.028
     259    0.199    0.076
     260    0.211    0.074
     261    0.519    0.072
     262    0.498    0.142
     263    0.070    0.033
     264    0.937    0.084
     265    0.126    0.073
     266    0.832    0.106
     267    0.781    0.115
     268    1.091    0.150
     269    1.212    0.113
     270    0.441    0.073
     271    1.517    0.157
     272    1.023    0.116
     273    0.528    0.060
     274    0.527    0.081
     275    1.238    0.084
     276    0.874    0.105
     277    0.167    0.051
     278    0.000    0.000
     279    0.625    0.090
     280    0.270    0.053
     281    0.601    0.156
     282    0.346    0.070
     283    1.884    0.135
     284    0.202    0.066
     285    0.230    0.074
     286    0.313    0.084
     287    0.228    0.060
     288    0.434    0.082
     289    0.003    0.011
     290    0.858    0.087
     291    0.033    0.024
     292    0.071    0.058
     293    0.517    0.123
     294    0.097    0.035
     295    0.017    0.017
     296    0.165    0.062
     297    0.529    0.078
     298    0.252    0.080
     299    0.111    0.046
     300    1.243    0.108
     301    1.150    0.110
     302    0.616    0.125
     303    0.834    0.102
     304    0.965    0.198
      27    0.710    0.139
      28    0.369    0.069
      29    1.381    0.126
      30    0.841    0.108
      31    1.596    0.097
      32    0.832    0.091
      33    0.114    0.045
      34    0.370    0.119
      35    0.863    0.099
      36    0.423    0.077
      37    0.570    0.082
      38    1.462    0.136
      39    1.011    0.092
      40    1.017    0.118
      41    0.166    0.063
      42    0.261    0.074
      43    0.676    0.106
      44    0.301    0.065
      45    0.223    0.065
      46    0.454    0.047
      47    0.811    0.077
      48    0.003    0.009
      49    0.613    0.090
      50    1.091    0.103
      51    0.212    0.041
      52    0.000    0.000
      53    0.551    0.074
      54    0.919    0.077
      55    0.083    0.030
      56    0.001    0.007
      57    0.203    0.038
      58    0.876    0.096
      59    0.022    0.025
      60    0.658    0.093
      61    0.971    0.115
      62    0.347    0.074
      63    0.405    0.098
      64    0.595    0.076
      65    1.872    0.114
      66    1.113    0.156
      67    1.492    0.240
      68    1.323    0.242
      69    1.637    0.125
      70    1.916    0.307
      71    0.421    0.106
      72    0.333    0.120
      73    0.620    0.124
      74    0.252    0.085
      75    0.605    0.120
      76    0.037    0.038
      77    0.139    0.051
      78    0.602    0.110
      79    0.074    0.033
      80    0.192    0.052
      81    0.000    0.000
      82    0.496    0.059
      83    0.004    0.012
      84    0.082    0.036
      85    0.457    0.085
      86    0.830    0.098
      87    0.020    0.031
      88    0.000    0.000
      89    0.832    0.101
      90    0.056    0.037
      91    0.024    0.024
      92    0.740    0.081
      93    0.968    0.146
      94    0.694    0.144
      95    0.137    0.058
      96    0.292    0.070
      97    1.039    0.101
      98    0.390    0.135
      99    0.821    0.153
     100    0.586    0.086
     101    1.137    0.113
     102    0.418    0.100
     103    1.359    0.165
     104    0.708    0.171
     105    0.412    0.045
     106    0.571    0.098
     107    1.434    0.130
     108    0.629    0.136
     109    0.105    0.059
     110    0.612    0.083
     111    0.137    0.044
     112    0.168    0.071
     113    0.426    0.122
     114    0.210    0.051
     115    0.753    0.083
     116    0.120    0.067
     117    0.167    0.070
     118    0.088    0.039
     119    0.036    0.023
     120    0.154    0.058
     121    0.082    0.038
     122    0.000    0.000
     123    0.029    0.019
     124    0.045    0.038
     125    0.370    0.080
     126    0.001    0.005
     127    0.090    0.039
     128    0.017    0.023
     129    0.250    0.085
     130    0.247    0.062
     131    0.000    0.000
     132    0.510    0.073
     133    0.018    0.025
     134    0.609    0.110
     135    0.581    0.071
     136    0.191    0.064
     137    0.026    0.029
     138    0.080    0.065
     139    0.680    0.161
     140    0.689    0.088
     141    0.304    0.084
     142    1.249    0.159
     143    1.440    0.117
     144    0.512    0.081
     145    0.925    0.123
     146    1.868    0.134
     147    0.565    0.085
     148    0.272    0.073
     149    0.931    0.129
     150    1.040    0.085
     151    0.168    0.035
     152    0.001    0.005
     153    0.429    0.133
     154    1.413    0.104
     155    0.682    0.093
     156    0.001    0.005
     157    1.193    0.126
     158    0.849    0.077
     159    0.139    0.044
     160    0.000    0.000
     161    0.429    0.092
     162    0.821    0.086
     163    0.426    0.055
     164    0.000    0.000
     165    0.873    0.102
     166    1.032    0.106
     167    0.477    0.107
     168    0.049    0.031
     169    0.668    0.081
     170    0.335    0.056
     171    0.123    0.097
     172    0.560    0.089
     173    1.158    0.081
     174    0.753    0.090
     175    0.196    0.119
     176    1.124    0.326
     177    0.311    0.086
     178    0.878    0.133
     179    1.426    0.223
     180    0.340    0.080
     181    1.502    0.092
     182    1.376    0.111
     183    1.640    0.126
     184    1.229    0.161
     185    0.911    0.171
     186    0.298    0.079
     187    1.011    0.201
     188    1.177    0.194
     189    0.481    0.105
     190    1.659    0.185
     191    1.187    0.119
     192    0.258    0.065
     193    1.288    0.151
     194    1.180    0.136
     195    0.818    0.118
     196    0.386    0.064
     197    0.128    0.049
     198    0.621    0.082
     199    0.293    0.094
     200    0.374    0.075
     201    1.119    0.173
     202    0.718    0.064
     203    0.270    0.087
     204    0.062    0.048
     205    0.682    0.103
     206    0.301    0.062
     207    0.063    0.028
     208    0.173    0.056
     209    0.621    0.100
     210    0.700    0.095
     211    0.009    0.018
     212    0.196    0.031
     213    0.909    0.091
     214    0.531    0.112
     215    0.100    0.040
     216    1.248    0.098
     217    0.581    0.055
     218    0.077    0.024
     219    0.211    0.062
     220    0.734    0.093
     221    0.760    0.072
     222    0.150    0.053
     223    1.427    0.095
     224    0.939    0.091
     225    1.226    0.112
     226    0.602    0.082
     227    0.430    0.268
     228    1.363    0.412
     229    0.517    0.135
     230    2.298    0.105
     231    0.379    0.061
     232    1.240    0.151
     233    1.457    0.154
     234    0.555    0.088
     235    1.136    0.202
     236    1.422    0.147
     237    0.334    0.105
     238    0.080    0.049
     239    1.396    0.160
     240    0.743    0.100
     241    0.071    0.059
     242    0.430    0.064
     243    1.185    0.076
     244    0.389    0.083
     245    0.088    0.055
     246    1.146    0.084
     247    0.354    0.061
     248    0.122    0.050
     249    0.454    0.078
     250    0.574    0.080
     251    0.314    0.061
     252    0.093    0.055
     253    0.978    0.102
     254    0.634    0.108
     255    0.194    0.054
     256    0.771    0.112
     257    0.931    0.072
     258    0.035    0.030
     259    0.139    0.053
     260    0.229    0.074
     261    0.584    0.073
     262    0.365    0.085
     263    0.064    0.043
     264    0.932    0.135
     265    0.115    0.073
     266    0.786    0.096
     267    0.784    0.102
     268    0.997    0.116
     269    1.273    0.106
     270    0.494    0.052
     271    1.460    0.121
     272    1.018    0.120
     273    0.512    0.071
     274    0.495    0.099
     275    1.291    0.105
     276    0.957    0.106
     277    0.197    0.062
     278    0.000    0.000
     279    0.579    0.067
     280    0.316    0.054
     281    0.416    0.065
     282    0.336    0.068
     283    1.912    0.109
     284    0.195    0.062
     285    0.193    0.073
     286    0.407    0.070
     287    0.235    0.062
     288    0.430    0.085
     289    0.003    0.009
     290    0.841    0.092
     291    0.027    0.024
     292    0.058    0.036
     293    0.510    0.107
     294    0.105    0.034
     295    0.010    0.018
     296    0.181    0.048
     297    0.460    0.085
     298    0.264    0.079
     299    0.108    0.036
     300    1.285    0.088
     301    1.184    0.107
     302    0.675    0.129
     303    0.877    0.082
     304    1.230    0.252
      27    0.684    0.146
      28    0.333    0.074
      29    1.405    0.135
      30    0.836    0.140
      31    1.570    0.093
      32    0.758    0.089
      33    0.124    0.050
      34    0.271    0.070
      35    0.895    0.131
      36    0.412    0.058
      37    0.533    0.090
      38    1.345    0.096
      39    1.040    0.068
      40    1.025    0.126
      41    0.136    0.054
      42    0.307    0.059
      43    0.716    0.056
      44    0.273    0.089
      45    0.218    0.078
      46    0.456    0.061
      47    0.807    0.080
      48    0.003    0.011
      49    0.634    0.072
      50    1.104    0.069
      51    0.216    0.050
      52    0.001    0.005
      53    0.632    0.110
      54    1.012    0.100
      55    0.109    0.041
      56    0.001    0.005
      57    0.187    0.043
      58    0.988    0.106
      59    0.019    0.020
      60    0.630    0.099
      61    0.968    0.107
      62    0.255    0.075
      63    0.321    0.091
      64    0.561    0.060
      65    1.902    0.088
      66    0.989    0.170
      67    1.665    0.100
      68    1.168    0.178
      69    1.632    0.106
      70    1.437    0.122
      71    0.436    0.099
      72    0.168    0.054
      73    0.487    0.123
      74    0.207    0.090
      75    0.563    0.120
      76    0.020    0.030
      77    0.134    0.056
      78    0.573    0.084
      79    0.097    0.055
      80    0.163    0.069
      81    0.001    0.005
      82    0.555    0.096
      83    0.005    0.013
      84    0.069    0.052
      85    0.383    0.071
      86    0.837    0.073
      87    0.025    0.032
      88    0.001    0.005
      89    0.880    0.096
      90    0.043    0.029
      91    0.033    0.025
      92    0.755    0.110
      93    0.895    0.179
      94    0.729    0.106
      95    0.146    0.063
      96    0.331    0.068
      97    1.053    0.117
      98    0.378    0.137
      99    0.633    0.108
     100    0.604    0.079
     101    1.177    0.116
     102    0.368    0.112
     103    1.392    0.111
     104    0.740    0.135
     105    0.426    0.050
     106    0.794    0.185
     107    1.412    0.125
     108    0.585    0.112
     109    0.159    0.048
     110    0.586    0.129
     111    0.141    0.047
     112    0.144    0.056
     113    0.387    0.085
     114    0.225    0.055
     115    0.699    0.093
     116    0.164    0.048
     117    0.136    0.062
     118    0.075    0.057
     119    0.032    0.023
     120    0.169    0.070
     121    0.075    0.048
     122    0.000    0.000
     123    0.032    0.026
     124    0.043    0.035
     125    0.348    0.085
     126    0.000    0.000
     127    0.085    0.046
     128    0.022    0.023
     129    0.252    0.070
     130    0.228    0.063
     131    0.000    0.000
     132    0.488    0.068
     133    0.009    0.015
     134    0.552    0.121
     135    0.544    0.047
     136    0.188    0.052
     137    0.018    0.021
     138    0.031    0.038
     139    0.550    0.132
     140    0.688    0.108
     141    0.179    0.087
     142    1.260    0.102
     143    1.419    0.110
     144    0.494    0.075
     145    0.912    0.137
     146    1.691    0.223
     147    0.566    0.080
     148    0.232    0.054
     149    0.572    0.099
     150    1.064    0.097
     151    0.153    0.047
     152    0.000    0.000
     153    0.407    0.067
     154    1.455    0.069
     155    0.640    0.059
     156    0.000    0.000
     157    1.231    0.128
     158    0.903    0.094
     159    0.160    0.036
     160    0.000    0.000
     161    0.424    0.066
     162    0.843    0.097
     163    0.423    0.088
     164    0.000    0.000
     165    0.876    0.102
     166    1.141    0.092
     167    0.531    0.105
     168    0.050    0.039
     169    0.632    0.088
     170    0.342    0.079
     171    0.096    0.044
     172    0.551    0.080
     173    1.142    0.072
     174    0.702    0.071
     175    0.228    0.098
     176    1.097    0.240
     177    0.746    0.264
     178    0.685    0.279
     179    1.729    0.148
     180    0.453    0.126
     181    1.464    0.126
     182    1.295    0.114
     183    1.762    0.154
     184    1.210    0.197
     185    0.898    0.200
     186    0.348    0.098
     187    0.964    0.172
     188    1.204    0.090
     189    0.503    0.089
     190    1.683    0.219
     191    1.154    0.166
     192    0.265    0.067
     193    1.348    0.097
     194    1.262    0.088
     195    0.870    0.114
     196    0.356    0.055
     197    0.178    0.053
     198    0.636    0.090
     199    0.333    0.069
     200    0.295    0.064
     201    1.189    0.138
     202    0.712    0.080
     203    0.325    0.089
     204    0.037    0.030
     205    0.620    0.110
     206    0.289    0.075
     207    0.037    0.034
     208    0.168    0.046
     209    0.668    0.081
     210    0.695    0.082
     211    0.008    0.015
     212    0.171    0.030
     213    0.935    0.082
     214    0.591    0.113
     215    0.096    0.050
     216    1.301    0.122
     217    0.577    0.068
     218    0.069    0.018
     219    0.195    0.054
     220    0.750    0.100
     221    0.783    0.091
     222    0.120    0.052
     223    1.440    0.108
     224    0.957    0.104
     225    1.232    0.115
     226    0.648    0.180
     227    0.642    0.212
     228    0.963    0.356
     229    0.395    0.158
     230    2.307    0.132
     231    0.477    0.089
     232    1.147    0.201
     233    1.369    0.169
     234    0.549    0.103
     235    1.163    0.181
     236    1.300    0.129
     237    0.280    0.067
     238    0.104    0.053
     239    1.406    0.131
     240    0.732    0.076
     241    0.052    0.045
     242    0.433    0.053
     243    1.186    0.089
     244    0.402    0.081
     245    0.091    0.040
     246    1.192    0.095
     247    0.332    0.083
     248    0.097    0.044
     249    0.452    0.094
     250    0.552    0.064
     251    0.342    0.046
     252    0.092    0.065
     253    1.020    0.098
     254    0.666    0.088
     255    0.171    0.058
     256    0.848    0.114
     257    0.929    0.071
     258    0.044    0.029
     259    0.199    0.057
     260    0.210    0.067
     261    0.608    0.091
     262    0.367    0.098
     263    0.084    0.048
     264    0.990    0.098
     265    0.095    0.044
     266    0.808    0.097
     267    0.769    0.088
     268    1.053    0.094
     269    1.310    0.098
     270    0.479    0.052
     271    1.479    0.130
     272    1.027    0.132
     273    0.507    0.086
     274    0.534    0.083
     275    1.254    0.110
     276    1.036    0.123
     277    0.206    0.059
     278    0.000    0.000
     279    0.583    0.069
     280    0.294    0.048
     281    0.373    0.082
     282    0.317    0.038
     283    1.921    0.131
     284    0.172    0.051
     285    0.237    0.092
     286    0.432    0.052
     287    0.220    0.051
     288    0.471    0.096
     289    0.008    0.023
     290    0.921    0.101
     291    0.025    0.020
     292    0.090    0.051
     293    0.521    0.101
     294    0.109    0.052
     295    0.028    0.026
     296    0.177    0.067
     297    0.555    0.061
     298    0.188    0.092
     299    0.101    0.025
     300    1.268    0.100
     301    1.185    0.107
     302    0.507    0.089
     303    0.842    0.073
     304    1.234    0.133
      27    0.720    0.163
      28    0.351    0.074
      29    1.405    0.126
      30    0.809    0.117
      31    1.612    0.109
      32    0.818    0.085
      33    0.122    0.040
      34    0.321    0.090
      35    0.970    0.091
      36    0.420    0.065
      37    0.532    0.070
      38    1.263    0.099
      39    1.033    0.099
      40    1.048    0.111
      41    0.160    0.036
      42    0.255    0.054
      43    0.602    0.064
      44    0.219    0.076
      45    0.234    0.081
      46    0.498    0.058
      47    0.814    0.094
      48    0.017    0.026
      49    0.638    0.098
      50    1.180    0.080
      51    0.200    0.051
      52    0.001    0.005
      53    0.618    0.085
      54    1.065    0.103
      55    0.110    0.049
      56    0.000    0.000
      57    0.286    0.074
      58    0.912    0.124
      59    0.020    0.024
      60    0.596    0.088
      61    1.029    0.110
      62    0.287    0.063
      63    0.389    0.085
      64    0.604    0.058
      65    1.839    0.126
      66    1.146    0.135
      67    1.790    0.111
      68    1.224    0.179
      69    1.660    0.105
      70    1.535    0.162
      71    0.393    0.081
      72    0.208    0.070
      73    0.584    0.093
      74    0.260    0.074
      75    0.555    0.095
      76    0.026    0.016
      77    0.148    0.058
      78    0.605    0.084
      79    0.106    0.049
      80    0.156    0.044
      81    0.000    0.000
      82    0.539    0.073
      83    0.003    0.010
      84    0.067    0.030
      85    0.384    0.086
      86    0.774    0.109
      87    0.018    0.018
      88    0.000    0.000
      89    0.883    0.101
      90    0.033    0.030
      91    0.034    0.024
      92    0.736    0.094
      93    0.812    0.105
      94    0.711    0.155
      95    0.116    0.045
      96    0.325    0.068
      97    1.030    0.096
      98    0.281    0.091
      99    0.630    0.084
     100    0.526    0.068
     101    1.150    0.122
     102    0.350    0.081
     103    1.367    0.104
     104    0.740    0.127
     105    0.425    0.054
     106    0.771    0.159
     107    1.394    0.119
     108    0.583    0.092
     109    0.170    0.055
     110    0.551    0.114
     111    0.198    0.065
     112    0.122    0.044
     113    0.361    0.078
     114    0.265    0.071
     115    0.633    0.094
     116    0.207    0.082
     117    0.130    0.069
     118    0.077    0.044
     119    0.027    0.022
     120    0.108    0.059
     121    0.086    0.049
     122    0.000    0.000
     123    0.032    0.022
     124    0.011    0.022
     125    0.326    0.065
     126    0.000    0.000
     127    0.113    0.057
     128    0.004    0.012
     129    0.197    0.061
     130    0.254    0.062
     131    0.000    0.000
     132    0.451    0.059
     133    0.006    0.013
     134    0.506    0.122
     135    0.556    0.080
     136    0.204    0.071
     137    0.029    0.031
     138    0.056    0.035
     139    0.518    0.054
     140    0.750    0.101
     141    0.177    0.109
     142    1.111    0.174
     143    1.430    0.132
     144    0.458    0.076
     145    0.827    0.096
     146    1.570    0.123
     147    0.567    0.079
     148    0.229    0.062
     149    0.515    0.143
     150    1.065    0.094
     151    0.147    0.035
     152    0.000    0.000
     153    0.410    0.087
     154    1.420    0.097
     155    0.608    0.061
     156    0.000    0.000
     157    1.269    0.101
     158    0.875    0.086
     159    0.172    0.043
     160    0.000    0.000
     161    0.411    0.102
     162    0.843    0.083
     163    0.480    0.088
     164    0.000    0.000
     165    0.866    0.105
     166    1.006    0.115
     167    0.578    0.134
     168    0.050    0.034
     169    0.720    0.094
     170    0.342    0.058
     171    0.127    0.046
     172    0.634    0.128
     173    1.137    0.092
     174    0.839    0.120
     175    0.274    0.087
     176    1.132    0.253
     177    0.759    0.146
     178    0.689    0.248
     179    1.719    0.135
     180    0.444    0.121
     181    1.514    0.118
     182    1.274    0.103
     183    1.677    0.148
     184    1.196    0.148
     185    0.855    0.187
     186    0.406    0.083
     187    1.111    0.111
     188    1.000    0.139
     189    0.653    0.110
     190    1.644    0.212
     191    1.185    0.120
     192    0.245    0.074
     193    1.227    0.124
     194    1.192    0.122
     195    0.873    0.103
     196    0.348    0.085
     197    0.165    0.072
     198    0.641    0.060
     199    0.350    0.068
     200    0.295    0.060
     201    1.170    0.112
     202    0.706    0.090
     203    0.328    0.072
     204    0.039    0.040
     205    0.588    0.090
     206    0.260    0.064
     207    0.022    0.024
     208    0.139    0.054
     209    0.685    0.086
     210    0.689    0.072
     211    0.001    0.005
     212    0.183    0.031
     213    0.891    0.081
     214    0.444    0.116
     215    0.082    0.037
     216    1.250    0.146
     217    0.576    0.075
     218    0.067    0.026
     219    0.175    0.053
     220    0.760    0.088
     221    0.779    0.074
     222    0.115    0.039
     223    1.473    0.106
     224    1.020    0.073
     225    1.209    0.093
     226    0.618    0.139
     227    0.476    0.155
     228    0.953    0.198
     229    0.555    0.115
     230    2.305    0.096
     231    0.516    0.067
     232    1.252    0.149
     233    1.270    0.126
     234    0.563    0.121
     235    1.246    0.150
     236    1.312    0.149
     237    0.303    0.084
     238    0.124    0.049
     239    1.500    0.116
     240    0.775    0.100
     241    0.057    0.034
     242    0.424    0.077
     243    1.098    0.128
     244    0.403    0.099
     245    0.093    0.039
     246    1.207    0.092
     247    0.366    0.062
     248    0.110    0.066
     249    0.487    0.089
     250    0.558    0.053
     251    0.364    0.080
     252    0.053    0.046
     253    1.005    0.108
     254    0.635    0.080
     255    0.125    0.057
     256    0.841    0.087
     257    1.004    0.096
     258    0.045    0.036
     259    0.227    0.059
     260    0.261    0.091
     261    0.626    0.068
     262    0.380    0.099
     263    0.084    0.041
     264    1.011    0.111
     265    0.125    0.073
     266    0.767    0.076
     267    0.696    0.103
     268    1.219    0.161
     269    1.267    0.098
     270    0.544    0.103
     271    1.310    0.158
     272    0.913    0.129
     273    0.507    0.062
     274    0.519    0.080
     275    1.276    0.118
     276    1.048    0.106
     277    0.084    0.085
     278    0.000    0.000
     279    0.566    0.077
     280    0.320    0.054
     281    0.414    0.079
     282    0.356    0.050
     283    1.885    0.125
     284    0.223    0.081
     285    0.250    0.078
     286    0.405    0.075
     287    0.222    0.062
     288    0.491    0.090
     289    0.029    0.041
     290    0.935    0.119
     291    0.005    0.013
     292    0.131    0.052
     293    0.507    0.136
     294    0.089    0.039
     295    0.018    0.020
     296    0.099    0.073
     297    0.517    0.088
     298    0.284    0.074
     299    0.119    0.031
     300    1.261    0.125
     301    1.229    0.126
     302    0.588    0.120
     303    0.877    0.064
     304    1.105    0.154
      27    0.767    0.215
      28    0.363    0.086
      29    1.271    0.166
      30    0.779    0.125
      31    1.470    0.176
      32    0.898    0.079
      33    0.048    0.036
      34    0.316    0.068
      35    1.050    0.092
      36    0.443    0.086
      37    0.329    0.121
      38    1.189    0.099
      39    1.008    0.096
      40    1.064    0.091
      41    0.150    0.046
      42    0.263    0.055
      43    0.583    0.073
      44    0.249    0.054
      45    0.215    0.057
      46    0.509    0.055
      47    0.784    0.089
      48    0.024    0.019
      49    0.643    0.107
      50    1.157    0.093
      51    0.288    0.058
      52    0.001    0.007
      53    0.641    0.098
      54    1.048    0.080
      55    0.109    0.048
      56    0.000    0.000
      57    0.278    0.080
      58    0.934    0.099
      59    0.016    0.028
      60    0.659    0.055
      61    0.947    0.091
      62    0.261    0.076
      63    0.458    0.086
      64    0.636    0.062
      65    1.806    0.158
      66    1.130    0.178
      67    1.775    0.169
      68    1.323    0.137
      69    1.738    0.127
      70    1.749    0.276
      71    0.395    0.091
      72    0.229    0.073
      73    0.552    0.110
      74    0.365    0.086
      75    0.579    0.117
      76    0.030    0.020
      77    0.139    0.041
      78    0.603    0.072
      79    0.106    0.047
      80    0.145    0.033
      81    0.000    0.000
      82    0.603    0.067
      83    0.007    0.018
      84    0.061    0.029
      85    0.415    0.084
      86    0.815    0.113
      87    0.029    0.029
      88    0.001    0.007
      89    0.920    0.126
      90    0.043    0.031
      91    0.023    0.022
      92    0.761    0.098
      93    0.712    0.081
      94    0.661    0.129
      95    0.109    0.045
      96    0.313    0.067
      97    1.071    0.094
      98    0.233    0.096
      99    0.642    0.094
     100    0.517    0.076
     101    1.196    0.148
     102    0.389    0.117
     103    1.475    0.125
     104    0.794    0.145
     105    0.375    0.068
     106    0.874    0.210
     107    1.457    0.112
     108    0.552    0.120
     109    0.146    0.050
     110    0.502    0.105
     111    0.236    0.069
     112    0.125    0.051
     113    0.446    0.097
     114    0.284    0.096
     115    0.656    0.061
     116    0.173    0.065
     117    0.125    0.066
     118    0.115    0.051
     119    0.031    0.020
     120    0.084    0.053
     121    0.095    0.033
     122    0.000    0.000
     123    0.035    0.027
     124    0.012    0.020
     125    0.286    0.077
     126    0.000    0.000
     127    0.121    0.041
     128    0.002    0.007
     129    0.175    0.056
     130    0.273    0.064
     131    0.000    0.000
     132    0.454    0.047
     133    0.009    0.022
     134    0.671    0.136
     135    0.553    0.065
     136    0.206    0.065
     137    0.147    0.075
     138    0.182    0.104
     139    0.812    0.097
     140    0.776    0.120
     141    0.353    0.133
     142    1.228    0.187
     143    1.486    0.089
     144    0.467    0.071
     145    0.862    0.092
     146    1.556    0.131
     147    0.493    0.068
     148    0.309    0.110
     149    0.542    0.112
     150    1.074    0.084
     151    0.127    0.043
     152    0.000    0.000
     153    0.404    0.089
     154    1.439    0.079
     155    0.597    0.067
     156    0.000    0.000
     157    1.222    0.106
     158    0.860    0.075
     159    0.156    0.044
     160    0.000    0.000
     161    0.513    0.095
     162    0.802    0.064
     163    0.453    0.061
     164    0.000    0.000
     165    0.951    0.117
     166    0.902    0.081
     167    0.519    0.118
     168    0.046    0.035
     169    0.748    0.081
     170    0.335    0.058
     171    0.119    0.048
     172    0.697    0.114
     173    1.103    0.121
     174    0.867    0.105
     175    0.266    0.063
     176    1.088    0.225
     177    0.576    0.333
     178    0.484    0.188
     179    1.707    0.135
     180    0.413    0.096
     181    1.506    0.108
     182    1.296    0.121
     183    1.262    0.307
     184    1.149    0.141
     185    0.910    0.107
     186    0.411    0.106
     187    1.070    0.091
     188    0.979    0.144
     189    0.621    0.113
     190    1.703    0.161
     191    1.143    0.141
     192    0.245    0.065
     193    1.278    0.159
     194    1.238    0.117
     195    0.856    0.082
     196    0.320    0.082
     197    0.170    0.047
     198    0.660    0.082
     199    0.353    0.070
     200    0.254    0.053
     201    1.165    0.128
     202    0.695    0.096
     203    0.365    0.088
     204    0.034    0.027
     205    0.611    0.103
     206    0.237    0.070
     207    0.020    0.023
     208    0.117    0.052
     209    0.697    0.071
     210    0.699    0.072
     211    0.000    0.000
     212    0.186    0.023
     213    0.872    0.087
     214    0.442    0.096
     215    0.094    0.038
     216    1.098    0.084
     217    0.550    0.056
     218    0.067    0.029
     219    0.165    0.054
     220    0.662    0.054
     221    0.848    0.062
     222    0.085    0.060
     223    1.478    0.115
     224    1.002    0.093
     225    1.229    0.160
     226    0.507    0.121
     227    0.409    0.136
     228    1.602    0.268
     229    0.688    0.150
     230    2.204    0.138
     231    0.496    0.062
     232    1.344    0.147
     233    1.421    0.145
     234    0.669    0.151
     235    1.496    0.190
     236    1.322    0.148
     237    0.414    0.096
     238    0.201    0.093
     239    1.239    0.104
     240    0.715    0.093
     241    0.141    0.047
     242    0.393    0.084
     243    0.969    0.097
     244    0.468    0.077
     245    0.128    0.035
     246    1.209    0.074
     247    0.399    0.053
     248    0.101    0.063
     249    0.448    0.097
     250    0.502    0.067
     251    0.340    0.076
     252    0.043    0.038
     253    1.042    0.102
     254    0.605    0.083
     255    0.111    0.056
     256    0.855    0.118
     257    0.961    0.097
     258    0.045    0.034
     259    0.200    0.050
     260    0.238    0.070
     261    0.547    0.070
     262    0.359    0.093
     263    0.062    0.036
     264    0.947    0.081
     265    0.096    0.045
     266    0.784    0.130
     267    0.725    0.104
     268    1.077    0.150
     269    1.215    0.109
     270    0.424    0.091
     271    1.478    0.134
     272    1.034    0.094
     273    0.519    0.068
     274    0.460    0.086
     275    1.270    0.079
     276    0.925    0.101
     277    0.220    0.069
     278    0.002    0.008
     279    0.598    0.103
     280    0.304    0.052
     281    0.475    0.075
     282    0.400    0.081
     283    1.882    0.166
     284    0.244    0.061
     285    0.235    0.063
     286    0.352    0.044
     287    0.235    0.050
     288    0.457    0.069
     289    0.029    0.029
     290    0.955    0.091
     291    0.010    0.015
     292    0.122    0.037
     293    0.473    0.078
     294    0.091    0.050
     295    0.013    0.019
     296    0.048    0.037
     297    0.453    0.082
     298    0.280    0.097
     299    0.110    0.028
     300    1.217    0.085
     301    1.170    0.089
     302    0.638    0.104
     303    0.869    0.090
     304    1.032    0.158
      27    1.219    0.260
      28    0.318    0.051
      29    1.382    0.172
      30    0.723    0.108
      31    1.435    0.121
      32    1.063    0.127
      33    0.048    0.051
      34    0.419    0.098
      35    1.027    0.082
      36    0.414    0.090
      37    0.363    0.083
      38    1.301    0.096
      39    0.987    0.097
      40    0.984    0.103
      41    0.181    0.062
      42    0.281    0.065
      43    0.662    0.079
      44    0.166    0.047
      45    0.242    0.056
      46    0.529    0.048
      47    0.780    0.093
      48    0.009    0.017
      49    0.644    0.108
      50    1.134    0.080
      51    0.248    0.058
      52    0.000    0.000
      53    0.684    0.102
      54    1.057    0.090
      55    0.121    0.041
      56    0.000    0.000
      57    0.204    0.038
      58    0.926    0.088
      59    0.021    0.020
      60    0.691    0.102
      61    1.083    0.102
      62    0.278    0.100
      63    0.443    0.123
      64    0.656    0.053
      65    1.870    0.148
      66    1.032    0.157
      67    1.689    0.162
      68    1.261    0.191
      69    1.436    0.178
      70    1.494    0.290
      71    0.430    0.065
      72    0.197    0.060
      73    0.678    0.122
      74    0.190    0.133
      75    0.616    0.109
      76    0.017    0.022
      77    0.097    0.043
      78    0.563    0.069
      79    0.131    0.049
      80    0.156    0.054
      81    0.000    0.000
      82    0.627    0.092
      83    0.004    0.011
      84    0.066    0.030
      85    0.412    0.061
      86    0.843    0.114
      87    0.021    0.023
      88    0.006    0.011
      89    1.008    0.123
      90    0.030    0.026
      91    0.018    0.020
      92    0.750    0.103
      93    0.921    0.120
      94    0.674    0.089
      95    0.143    0.042
      96    0.310    0.083
      97    0.971    0.110
      98    0.239    0.096
      99    0.725    0.077
     100    0.573    0.080
     101    1.061    0.105
     102    0.388    0.089
     103    1.290    0.108
     104    0.651    0.129
     105    0.373    0.057
     106    0.777    0.187
     107    1.440    0.104
     108    0.558    0.111
     109    0.152    0.053
     110    0.484    0.077
     111    0.160    0.066
     112    0.122    0.033
     113    0.454    0.098
     114    0.257    0.069
     115    0.641    0.091
     116    0.152    0.058
     117    0.103    0.052
     118    0.114    0.037
     119    0.027    0.028
     120    0.092    0.058
     121    0.109    0.047
     122    0.000    0.000
     123    0.019    0.025
     124    0.003    0.010
     125    0.302    0.076
     126    0.000    0.000
     127    0.097    0.043
     128    0.003    0.010
     129    0.152    0.044
     130    0.306    0.061
     131    0.000    0.000
     132    0.474    0.075
     133    0.032    0.037
     134    0.812    0.160
     135    0.597    0.077
     136    0.218    0.066
     137    0.158    0.069
     138    0.125    0.111
     139    0.794    0.064
     140    0.818    0.113
     141    0.343    0.139
     142    1.256    0.231
     143    1.459    0.109
     144    0.467    0.076
     145    0.921    0.127
     146    1.589    0.143
     147    0.541    0.075
     148    0.346    0.094
     149    0.534    0.131
     150    1.097    0.091
     151    0.167    0.055
     152    0.000    0.000
     153    0.473    0.069
     154    1.453    0.085
     155    0.626    0.068
     156    0.000    0.000
     157    1.199    0.134
     158    0.872    0.089
     159    0.139    0.046
     160    0.000    0.000
     161    0.423    0.091
     162    0.789    0.081
     163    0.449    0.073
     164    0.000    0.000
     165    0.819    0.087
     166    0.935    0.114
     167    0.604    0.130
     168    0.035    0.028
     169    0.725    0.098
     170    0.247    0.064
     171    0.116    0.043
     172    0.669    0.124
     173    1.172    0.114
     174    0.914    0.128
     175    0.205    0.049
     176    1.157    0.190
     177    0.207    0.077
     178    0.817    0.116
     179    1.413    0.191
     180    0.267    0.082
     181    1.528    0.074
     182    1.362    0.099
     183    1.249    0.142
     184    1.152    0.148
     185    0.980    0.158
     186    0.347    0.072
     187    1.102    0.095
     188    1.025    0.142
     189    0.622    0.117
     190    1.735    0.173
     191    1.175    0.144
     192    0.238    0.080
     193    1.276    0.123
     194    1.270    0.096
     195    0.865    0.087
     196    0.337    0.080
     197    0.100    0.073
     198    0.689    0.093
     199    0.253    0.079
     200    0.334    0.107
     201    1.076    0.301
     202    0.631    0.094
     203    0.338    0.098
     204    0.073    0.047
     205    0.730    0.153
     206    0.146    0.062
     207    0.029    0.023
     208    0.113    0.050
     209    0.628    0.102
     210    0.689    0.072
     211    0.000    0.000
     212    0.176    0.031
     213    0.883    0.082
     214    0.405    0.081
     215    0.104    0.038
     216    1.115    0.077
     217    0.539    0.069
     218    0.071    0.025
     219    0.127    0.050
     220    0.691    0.058
     221    0.856    0.077
     222    0.024    0.027
     223    1.452    0.090
     224    0.991    0.053
     225    1.190    0.109
     226    0.542    0.092
     227    0.366    0.104
     228    1.726    0.097
     229    0.781    0.118
     230    2.278    0.130
     231    0.638    0.082
     232    1.096    0.170
     233    1.421    0.118
     234    0.535    0.197
     235    1.598    0.104
     236    1.330    0.124
     237    0.296    0.117
     238    0.281    0.055
     239    1.305    0.118
     240    0.706    0.125
     241    0.100    0.044
     242    0.466    0.088
     243    0.895    0.090
     244    0.514    0.096
     245    0.151    0.048
     246    1.251    0.121
     247    0.428    0.065
     248    0.114    0.051
     249    0.460    0.105
     250    0.516    0.070
     251    0.349    0.077
     252    0.030    0.031
     253    1.054    0.124
     254    0.656    0.078
     255    0.109    0.049
     256    0.871    0.074
     257    0.937    0.094
     258    0.048    0.029
     259    0.174    0.068
     260    0.218    0.051
     261    0.529    0.064
     262    0.466    0.091
     263    0.042    0.047
     264    0.847    0.137
     265    0.095    0.064
     266    0.661    0.108
     267    0.759    0.058
     268    0.975    0.121
     269    1.221    0.105
     270    0.470    0.076
     271    1.371    0.138
     272    1.025    0.108
     273    0.507    0.078
     274    0.422    0.110
     275    1.217    0.083
     276    0.831    0.120
     277    0.134    0.055
     278    0.001    0.005
     279    0.685    0.092
     280    0.296    0.067
     281    0.857    0.149
     282    0.407    0.105
     283    1.899    0.174
     284    0.190    0.071
     285    0.236    0.066
     286    0.403    0.071
     287    0.179    0.053
     288    0.451    0.105
     289    0.016    0.018
     290    0.939    0.083
     291    0.008    0.015
     292    0.121    0.046
     293    0.546    0.096
     294    0.072    0.044
     295    0.015    0.017
     296    0.037    0.037
     297    0.436    0.075
     298    0.292    0.072
     299    0.118    0.037
     300    1.305    0.109
     301    1.208    0.135
     302    0.490    0.114
     303    0.869    0.062
     304    0.988    0.105
      27    1.523    0.215
      28    0.355    0.070
      29    1.546    0.198
      30    0.723    0.122
      31    1.516    0.102
      32    1.138    0.095
      33    0.093    0.064
      34    0.513    0.084
      35    1.034    0.076
      36    0.474    0.075
      37    0.460    0.065
      38    1.364    0.080
      39    1.002    0.088
      40    0.957    0.101
      41    0.182    0.051
      42    0.273    0.049
      43    0.659    0.077
      44    0.215    0.075
      45    0.235    0.077
      46    0.527    0.059
      47    0.809    0.084
      48    0.017    0.022
      49    0.701    0.102
      50    1.114    0.086
      51    0.304    0.047
      52    0.000    0.000
      53    0.596    0.094
      54    1.073    0.105
      55    0.120    0.030
      56    0.000    0.000
      57    0.209    0.036
      58    0.989    0.117
      59    0.020    0.019
      60    0.670    0.081
      61    1.102    0.124
      62    0.210    0.072
      63    0.296    0.077
      64    0.653    0.060
      65    1.894    0.134
      66    1.339    0.148
      67    1.641    0.191
      68    1.188    0.169
      69    1.421    0.128
      70    1.852    0.193
      71    0.480    0.089
      72    0.306    0.152
      73    0.521    0.091
      74    0.235    0.079
      75    0.827    0.092
      76    0.017    0.018
      77    0.092    0.047
      78    0.495    0.095
      79    0.152    0.046
      80    0.174    0.055
      81    0.000    0.000
      82    0.597    0.072
      83    0.005    0.012
      84    0.074    0.027
      85    0.304    0.040
      86    0.764    0.091
      87    0.027    0.025
      88    0.001    0.005
      89    0.888    0.102
      90    0.034    0.029
      91    0.026    0.024
      92    0.721    0.083
      93    1.002    0.103
      94    0.689    0.144
      95    0.153    0.063
      96    0.336    0.062
      97    0.981    0.111
      98    0.241    0.050
      99    0.789    0.097
     100    0.506    0.086
     101    1.149    0.146
     102    0.395    0.071
     103    1.303    0.119
     104    0.660    0.108
     105    0.430    0.059
     106    0.865    0.153
     107    1.412    0.161
     108    0.552    0.125
     109    0.164    0.042
     110    0.466    0.135
     111    0.166    0.070
     112    0.100    0.038
     113    0.357    0.097
     114    0.232    0.081
     115    0.667    0.101
     116    0.174    0.046
     117    0.150    0.067
     118    0.113    0.045
     119    0.022    0.022
     120    0.089    0.054
     121    0.098    0.056
     122    0.000    0.000
     123    0.031    0.023
     124    0.013    0.023
     125    0.319    0.086
     126    0.000    0.000
     127    0.097    0.052
     128    0.003    0.010
     129    0.182    0.054
     130    0.202    0.059
     131    0.000    0.000
     132    0.456    0.059
     133    0.009    0.015
     134    0.606    0.125
     135    0.585    0.082
     136    0.230    0.070
     137    0.167    0.067
     138    0.087    0.057
     139    0.794    0.088
     140    0.883    0.144
     141    0.323    0.109
     142    1.320    0.186
     143    1.456    0.096
     144    0.434    0.101
     145    0.964    0.167
     146    1.897    0.162
     147    0.535    0.054
     148    0.331    0.105
     149    0.846    0.153
     150    1.138    0.078
     151    0.160    0.040
     152    0.010    0.016
     153    0.506    0.072
     154    1.502    0.096
     155    0.636    0.063
     156    0.000    0.000
     157    1.193    0.164
     158    0.882    0.085
     159    0.138    0.032
     160    0.000    0.000
     161    0.391    0.066
     162    0.780    0.073
     163    0.446    0.079
     164    0.000    0.000
     165    0.880    0.142
     166    1.029    0.093
     167    0.523    0.102
     168    0.054    0.033
     169    0.698    0.106
     170    0.241    0.044
     171    0.091    0.072
     172    0.565    0.096
     173    1.105    0.091
     174    0.888    0.138
     175    0.132    0.094
     176    1.138    0.165
     177    0.306    0.094
     178    0.847    0.162
     179    1.478    0.171
     180    0.351    0.129
     181    1.536    0.098
     182    1.263    0.103
     183    1.328    0.159
     184    1.240    0.199
     185    0.855    0.132
     186    0.355    0.069
     187    0.987    0.228
     188    0.985    0.123
     189    0.655    0.168
     190    1.369    0.189
     191    1.171    0.101
     192    0.598    0.249
     193    1.038    0.153
     194    1.290    0.132
     195    0.715    0.130
     196    0.388    0.095
     197    0.065    0.031
     198    0.676    0.074
     199    0.220    0.086
     200    0.361    0.065
     201    0.775    0.140
     202    0.669    0.098
     203    0.276    0.086
     204    0.081    0.044
     205    0.863    0.118
     206    0.144    0.051
     207    0.031    0.023
     208    0.144    0.048
     209    0.626    0.085
     210    0.693    0.064
     211    0.000    0.000
     212    0.189    0.046
     213    0.881    0.106
     214    0.413    0.077
     215    0.104    0.044
     216    1.220    0.144
     217    0.559    0.084
     218    0.069    0.026
     219    0.133    0.045
     220    0.773    0.065
     221    0.815    0.090
     222    0.018    0.027
     223    1.436    0.102
     224    0.994    0.104
     225    1.224    0.099
     226    0.534    0.081
     227    0.326    0.075
     228    1.726    0.110
     229    0.767    0.094
     230    2.245    0.120
     231    0.589    0.106
     232    1.087    0.159
     233    1.449    0.094
     234    0.537    0.156
     235    1.618    0.141
     236    1.164    0.131
     237    0.474    0.108
     238    0.285    0.061
     239    1.277    0.113
     240    0.698    0.112
     241    0.083    0.058
     242    0.418    0.083
     243    0.941    0.111
     244    0.517    0.117
     245    0.129    0.065
     246    1.207    0.105
     247    0.399    0.067
     248    0.125    0.060
     249    0.395    0.079
     250    0.523    0.069
     251    0.320    0.060
     252    0.024    0.027
     253    1.003    0.124
     254    0.691    0.086
     255    0.101    0.033
     256    0.917    0.122
     257    0.948    0.075
     258    0.052    0.034
     259    0.130    0.047
     260    0.195    0.085
     261    0.590    0.088
     262    0.473    0.074
     263    0.003    0.009
     264    0.763    0.087
     265    0.137    0.073
     266    0.636    0.129
     267    0.738    0.071
     268    1.063    0.101
     269    1.249    0.081
     270    0.565    0.093
     271    1.344    0.104
     272    1.211    0.177
     273    0.404    0.105
     274    0.546    0.081
     275    1.294    0.090
     276    0.754    0.089
     277    0.162    0.061
     278    0.003    0.011
     279    0.613    0.092
     280    0.279    0.048
     281    0.954    0.132
     282    0.332    0.056
     283    1.909    0.148
     284    0.187    0.055
     285    0.258    0.067
     286    0.378    0.081
     287    0.188    0.055
     288    0.368    0.078
     289    0.015    0.024
     290    0.977    0.117
     291    0.009    0.015
     292    0.101    0.034
     293    0.532    0.072
     294    0.080    0.045
     295    0.013    0.015
     296    0.047    0.030
     297    0.460    0.102
     298    0.251    0.058
     299    0.123    0.041
     300    1.289    0.107
     301    1.181    0.142
     302    0.531    0.105
     303    0.864    0.068
     304    0.938    0.168
      27    1.030    0.194
      28    0.323    0.054
      29    1.532    0.199
      30    0.873    0.140
      31    1.432    0.139
      32    1.087    0.097
      33    0.120    0.070
      34    0.540    0.084
      35    0.988    0.086
      36    0.484    0.082
      37    0.472    0.102
      38    1.309    0.094
      39    0.974    0.075
      40    0.923    0.102
      41    0.147    0.065
      42    0.281    0.056
      43    0.637    0.079
      44    0.246    0.052
      45    0.224    0.075
      46    0.494    0.061
      47    0.805    0.084
      48    0.003    0.010
      49    0.625    0.099
      50    1.121    0.099
      51    0.296    0.047
      52    0.001    0.007
      53    0.589    0.065
      54    1.068    0.094
      55    0.118    0.041
      56    0.000    0.000
      57    0.195    0.044
      58    1.003    0.092
      59    0.030    0.026
      60    0.556    0.089
      61    1.150    0.082
      62    0.180    0.060
      63    0.256    0.072
      64    0.603    0.068
      65    1.892    0.117
      66    1.076    0.187
      67    1.792    0.108
      68    1.341    0.137
      69    1.381    0.153
      70    1.768    0.115
      71    0.574    0.083
      72    0.613    0.135
      73    0.534    0.101
      74    0.186    0.069
      75    0.898    0.092
      76    0.038    0.023
      77    0.122    0.046
      78    0.458    0.063
      79    0.145    0.038
      80    0.151    0.061
      81    0.000    0.000
      82    0.620    0.061
      83    0.005    0.013
      84    0.064    0.040
      85    0.383    0.068
      86    0.802    0.068
      87    0.010    0.018
      88    0.002    0.007
      89    0.849    0.106
      90    0.031    0.023
      91    0.021    0.024
      92    0.775    0.056
      93    1.046    0.085
      94    0.731    0.141
      95    0.143    0.048
      96    0.349    0.058
      97    0.974    0.065
      98    0.245    0.089
      99    0.788    0.070
     100    0.500    0.103
     101    1.227    0.102
     102    0.386    0.075
     103    1.314    0.076
     104    0.789    0.094
     105    0.429    0.055
     106    0.800    0.144
     107    1.391    0.142
     108    0.547    0.078
     109    0.146    0.036
     110    0.405    0.093
     111    0.241    0.057
     112    0.109    0.041
     113    0.355    0.118
     114    0.237    0.076
     115    0.713    0.089
     116    0.159    0.066
     117    0.146    0.068
     118    0.077    0.039
     119    0.029    0.021
     120    0.170    0.055
     121    0.113    0.040
     122    0.000    0.000
     123    0.021    0.018
     124    0.017    0.026
     125    0.325    0.091
     126    0.000    0.000
     127    0.074    0.042
     128    0.000    0.000
     129    0.204    0.051
     130    0.185    0.091
     131    0.000    0.000
     132    0.508    0.063
     133    0.003    0.009
     134    0.599    0.134
     135    0.553    0.057
     136    0.243    0.052
     137    0.144    0.064
     138    0.059    0.046
     139    0.745    0.082
     140    0.952    0.084
     141    0.388    0.104
     142    1.118    0.146
     143    1.544    0.121
     144    0.366    0.095
     145    0.927    0.131
     146    1.922    0.171
     147    0.556    0.066
     148    0.181    0.054
     149    0.877    0.150
     150    1.082    0.098
     151    0.171    0.048
     152    0.037    0.025
     153    0.519    0.077
     154    1.522    0.099
     155    0.609    0.068
     156    0.000    0.000
     157    1.221    0.117
     158    0.864    0.076
     159    0.133    0.037
     160    0.000    0.000
     161    0.451    0.095
     162    0.823    0.080
     163    0.494    0.071
     164    0.000    0.000
     165    0.950    0.107
     166    0.954    0.085
     167    0.415    0.100
     168    0.053    0.038
     169    0.768    0.085
     170    0.287    0.059
     171    0.067    0.053
     172    0.584    0.087
     173    1.138    0.103
     174    0.937    0.134
     175    0.095    0.060
     176    1.263    0.145
     177    0.263    0.107
     178    0.884    0.199
     179    1.500    0.336
     180    0.379    0.077
     181    1.537    0.115
     182    1.285    0.101
     183    1.469    0.179
     184    1.045    0.193
     185    0.950    0.128
     186    0.355    0.063
     187    1.051    0.157
     188    0.936    0.129
     189    0.627    0.149
     190    1.369    0.142
     191    1.190    0.111
     192    0.784    0.131
     193    1.062    0.135
     194    1.254    0.111
     195    0.526    0.091
     196    0.529    0.093
     197    0.117    0.056
     198    0.724    0.095
     199    0.229    0.072
     200    0.327    0.090
     201    0.785    0.097
     202    0.694    0.111
     203    0.311    0.085
     204    0.099    0.041
     205    0.906    0.105
     206    0.192    0.055
     207    0.023    0.027
     208    0.177    0.058
     209    0.625    0.085
     210    0.739    0.086
     211    0.000    0.000
     212    0.181    0.026
     213    0.886    0.088
     214    0.389    0.087
     215    0.102    0.038
     216    1.226    0.124
     217    0.552    0.053
     218    0.069    0.022
     219    0.146    0.049
     220    0.804    0.072
     221    0.813    0.088
     222    0.023    0.020
     223    1.441    0.100
     224    0.984    0.062
     225    1.226    0.076
     226    0.538    0.096
     227    0.303    0.074
     228    1.673    0.116
     229    0.746    0.094
     230    2.337    0.169
     231    0.655    0.080
     232    1.028    0.094
     233    1.377    0.141
     234    0.484    0.134
     235    1.571    0.090
     236    1.267    0.089
     237    0.445    0.128
     238    0.279    0.066
     239    1.268    0.090
     240    0.761    0.102
     241    0.126    0.057
     242    0.365    0.072
     243    0.899    0.091
     244    0.483    0.074
     245    0.110    0.044
     246    1.181    0.120
     247    0.376    0.074
     248    0.078    0.053
     249    0.446    0.091
     250    0.550    0.068
     251    0.281    0.068
     252    0.057    0.033
     253    0.986    0.080
     254    0.662    0.083
     255    0.159    0.063
     256    0.889    0.100
     257    0.909    0.102
     258    0.044    0.029
     259    0.149    0.051
     260    0.185    0.081
     261    0.577    0.085
     262    0.384    0.118
     263    0.006    0.012
     264    0.804    0.073
     265    0.076    0.044
     266    0.570    0.150
     267    0.771    0.096
     268    1.053    0.078
     269    1.293    0.089
     270    0.521    0.100
     271    1.418    0.132
     272    1.321    0.099
     273    0.290    0.060
     274    0.539    0.056
     275    1.243    0.129
     276    0.729    0.093
     277    0.210    0.079
     278    0.006    0.012
     279    0.686    0.088
     280    0.257    0.055
     281    0.796    0.124
     282    0.285    0.065
     283    1.880    0.166
     284    0.170    0.059
     285    0.269    0.073
     286    0.364    0.071
     287    0.213    0.080
     288    0.368    0.075
     289    0.006    0.011
     290    0.848    0.113
     291    0.023    0.017
     292    0.085    0.043
     293    0.510    0.071
     294    0.087    0.034
     295    0.016    0.021
     296    0.076    0.053
     297    0.491    0.083
     298    0.264    0.066
     299    0.136    0.034
     300    1.233    0.109
     301    1.179    0.132
     302    0.571    0.082
     303    0.867    0.074
     304    1.075    0.112
      27    0.760    0.235
      28    0.434    0.092
      29    1.391    0.272
      30    0.810    0.167
      31    1.394    0.168
      32    1.025    0.116
      33    0.066    0.055
      34    0.514    0.093
      35    1.045    0.097
      36    0.489    0.088
      37    0.412    0.129
      38    1.282    0.078
      39    0.995    0.098
      40    0.986    0.094
      41    0.136    0.053
      42    0.281    0.055
      43    0.676    0.062
      44    0.286    0.083
      45    0.262    0.059
      46    0.539    0.096
      47    0.799    0.093
      48    0.012    0.015
      49    0.686    0.078
      50    1.132    0.108
      51    0.297    0.050
      52    0.000    0.000
      53    0.584    0.083
      54    1.008    0.098
      55    0.124    0.041
      56    0.000    0.000
      57    0.219    0.040
      58    0.981    0.076
      59    0.023    0.024
      60    0.535    0.072
      61    1.067    0.097
      62    0.179    0.055
      63    0.168    0.106
      64    0.531    0.067
      65    1.833    0.140
      66    1.150    0.130
      67    1.839    0.117
      68    1.120    0.242
      69    1.373    0.142
      70    1.875    0.109
      71    0.519    0.079
      72    0.471    0.187
      73    0.497    0.111
      74    0.189    0.076
      75    0.848    0.114
      76    0.026    0.021
      77    0.114    0.057
      78    0.444    0.065
      79    0.150    0.040
      80    0.173    0.055
      81    0.000    0.000
      82    0.596    0.070
      83    0.005    0.016
      84    0.072    0.030
      85    0.409    0.086
      86    0.806    0.100
      87    0.028    0.021
      88    0.001    0.005
      89    0.821    0.096
      90    0.027    0.026
      91    0.036    0.031
      92    0.798    0.098
      93    0.946    0.085
      94    0.725    0.106
      95    0.123    0.040
      96    0.276    0.066
      97    0.968    0.122
      98    0.245    0.089
      99    0.723    0.085
     100    0.560    0.088
     101    1.028    0.165
     102    0.334    0.113
     103    1.313    0.104
     104    0.713    0.119
     105    0.430    0.043
     106    0.696    0.215
     107    1.451    0.124
     108    0.569    0.106
     109    0.147    0.040
     110    0.563    0.092
     111    0.172    0.067
     112    0.133    0.038
     113    0.406    0.079
     114    0.186    0.063
     115    0.736    0.065
     116    0.143    0.058
     117    0.160    0.058
     118    0.093    0.038
     119    0.029    0.033
     120    0.135    0.070
     121    0.085    0.046
     122    0.000    0.000
     123    0.032    0.019
     124    0.018    0.024
     125    0.359    0.052
     126    0.000    0.000
     127    0.086    0.050
     128    0.006    0.013
     129    0.185    0.062
     130    0.275    0.069
     131    0.000    0.000
     132    0.514    0.068
     133    0.006    0.016
     134    0.640    0.175
     135    0.610    0.075
     136    0.214    0.059
     137    0.136    0.067
     138    0.134    0.089
     139    0.816    0.088
     140    0.914    0.126
     141    0.345    0.134
     142    1.282    0.167
     143    1.549    0.152
     144    0.371    0.096
     145    0.838    0.089
     146    1.821    0.146
     147    0.524    0.073
     148    0.221    0.084
     149    0.878    0.121
     150    1.094    0.100
     151    0.165    0.042
     152    0.022    0.023
     153    0.585    0.076
     154    1.549    0.082
     155    0.587    0.093
     156    0.000    0.000
     157    1.215    0.168
     158    0.851    0.075
     159    0.160    0.036
     160    0.000    0.000
     161    0.447    0.083
     162    0.809    0.063
     163    0.463    0.099
     164    0.000    0.000
     165    0.854    0.089
     166    0.981    0.083
     167    0.455    0.106
     168    0.057    0.033
     169    0.689    0.075
     170    0.282    0.072
     171    0.084    0.048
     172    0.612    0.093
     173    1.154    0.084
     174    0.931    0.138
     175    0.206    0.060
     176    1.240    0.195
     177    0.259    0.136
     178    0.715    0.156
     179    1.711    0.128
     180    0.440    0.127
     181    1.412    0.143
     182    1.307    0.095
     183    1.525    0.170
     184    0.999    0.152
     185    1.149    0.209
     186    0.386    0.080
     187    1.097    0.095
     188    0.931    0.127
     189    0.919    0.145
     190    1.135    0.092
     191    1.230    0.097
     192    0.846    0.098
     193    0.683    0.081
     194    1.237    0.083
     195    0.581    0.107
     196    0.370    0.076
     197    0.050    0.036
     198    0.729    0.099
     199    0.260    0.080
     200    0.290    0.083
     201    0.854    0.166
     202    0.722    0.086
     203    0.234    0.080
     204    0.077    0.050
     205    0.877    0.092
     206    0.174    0.041
     207    0.020    0.023
     208    0.163    0.053
     209    0.661    0.089
     210    0.694    0.076
     211    0.000    0.000
     212    0.177    0.037
     213    0.853    0.089
     214    0.408    0.073
     215    0.101    0.041
     216    1.230    0.101
     217    0.549    0.051
     218    0.077    0.027
     219    0.233    0.083
     220    0.806    0.092
     221    0.830    0.098
     222    0.061    0.053
     223    1.518    0.112
     224    0.972    0.071
     225    1.273    0.109
     226    0.395    0.089
     227    0.333    0.109
     228    1.718    0.128
     229    0.572    0.134
     230    2.181    0.116
     231    0.521    0.100
     232    1.403    0.188
     233    1.443    0.152
     234    0.603    0.159
     235    1.571    0.167
     236    1.485    0.137
     237    0.568    0.130
     238    0.151    0.065
     239    1.239    0.118
     240    0.852    0.115
     241    0.183    0.106
     242    0.418    0.060
     243    0.901    0.086
     244    0.464    0.099
     245    0.094    0.038
     246    1.253    0.115
     247    0.403    0.082
     248    0.094    0.060
     249    0.388    0.098
     250    0.524    0.048
     251    0.317    0.064
     252    0.034    0.030
     253    0.962    0.093
     254    0.628    0.087
     255    0.172    0.061
     256    0.898    0.101
     257    0.955    0.096
     258    0.050    0.029
     259    0.142    0.063
     260    0.130    0.058
     261    0.520    0.086
     262    0.415    0.110
     263    0.018    0.026
     264    0.781    0.094
     265    0.069    0.043
     266    0.398    0.133
     267    0.826    0.090
     268    1.121    0.088
     269    1.245    0.075
     270    0.562    0.080
     271    1.287    0.143
     272    1.118    0.159
     273    0.440    0.129
     274    0.470    0.073
     275    1.240    0.082
     276    0.832    0.100
     277    0.121    0.089
     278    0.015    0.023
     279    0.690    0.104
     280    0.257    0.050
     281    0.671    0.162
     282    0.357    0.049
     283    1.998    0.200
     284    0.216    0.047
     285    0.293    0.064
     286    0.387    0.057
     287    0.263    0.078
     288    0.355    0.072
     289    0.016    0.022
     290    0.920    0.098
     291    0.016    0.020
     292    0.090    0.054
     293    0.542    0.128
     294    0.091    0.046
     295    0.010    0.018
     296    0.077    0.029
     297    0.499    0.106
     298    0.254    0.063
     299    0.126    0.039
     300    1.333    0.096
     301    1.151    0.130
     302    0.608    0.062
     303    0.833    0.086
     304    1.089    0.200
      27    0.796    0.168
      28    0.437    0.076
      29    1.568    0.170
      30    0.783    0.114
      31    1.469    0.091
      32    1.001    0.134
      33    0.153    0.077
      34    0.563    0.081
      35    1.011    0.099
      36    0.474    0.071
      37    0.461    0.072
      38    1.237    0.075
      39    0.987    0.102
      40    0.974    0.114
      41    0.151    0.058
      42    0.248    0.052
      43    0.639    0.065
      44    0.227    0.079
      45    0.232    0.048
      46    0.498    0.051
      47    0.768    0.095
      48    0.013    0.018
      49    0.662    0.129
      50    1.111    0.090
      51    0.317    0.055
      52    0.001    0.005
      53    0.608    0.100
      54    1.125    0.096
      55    0.122    0.048
      56    0.000    0.000
      57    0.193    0.045
      58    0.970    0.108
      59    0.016    0.021
      60    0.593    0.068
      61    1.032    0.089
      62    0.110    0.071
      63    0.162    0.073
      64    0.524    0.075
      65    1.832    0.109
      66    1.187    0.234
      67    1.773    0.099
      68    0.837    0.119
      69    1.361    0.128
      70    1.604    0.211
      71    0.446    0.097
      72    0.188    0.090
      73    0.570    0.099
      74    0.151    0.062
      75    0.611    0.105
      76    0.010    0.015
      77    0.101    0.028
      78    0.532    0.086
      79    0.170    0.050
      80    0.157    0.070
      81    0.000    0.000
      82    0.602    0.083
      83    0.008    0.019
      84    0.080    0.033
      85    0.322    0.061
      86    0.810    0.121
      87    0.026    0.029
      88    0.001    0.005
      89    0.889    0.104
      90    0.045    0.045
      91    0.036    0.024
      92    0.777    0.106
      93    0.911    0.124
      94    0.663    0.091
      95    0.133    0.047
      96    0.285    0.063
      97    1.016    0.147
      98    0.219    0.061
      99    0.738    0.074
     100    0.527    0.069
     101    1.119    0.162
     102    0.386    0.101
     103    1.383    0.119
     104    0.741    0.130
     105    0.429    0.051
     106    0.932    0.136
     107    1.476    0.128
     108    0.584    0.104
     109    0.140    0.051
     110    0.562    0.064
     111    0.199    0.054
     112    0.128    0.046
     113    0.411    0.096
     114    0.217    0.075
     115    0.693    0.068
     116    0.131    0.044
     117    0.141    0.054
     118    0.124    0.048
     119    0.029    0.030
     120    0.112    0.060
     121    0.081    0.042
     122    0.001    0.007
     123    0.038    0.026
     124    0.017    0.018
     125    0.388    0.075
     126    0.000    0.000
     127    0.073    0.046
     128    0.003    0.009
     129    0.205    0.048
     130    0.269    0.069
     131    0.000    0.000
     132    0.505    0.061
     133    0.000    0.000
     134    0.499    0.097
     135    0.591    0.078
     136    0.208    0.057
     137    0.139    0.039
     138    0.179    0.095
     139    0.808    0.073
     140    0.713    0.074
     141    0.313    0.121
     142    1.401    0.123
     143    1.466    0.093
     144    0.482    0.081
     145    0.922    0.103
     146    1.777    0.156
     147    0.560    0.092
     148    0.260    0.050
     149    0.645    0.119
     150    1.094    0.109
     151    0.189    0.051
     152    0.000    0.000
     153    0.516    0.074
     154    1.525    0.086
     155    0.581    0.086
     156    0.000    0.000
     157    1.288    0.123
     158    0.895    0.074
     159    0.161    0.038
     160    0.001    0.005
     161    0.467    0.114
     162    0.782    0.088
     163    0.472    0.074
     164    0.000    0.000
     165    0.904    0.108
     166    0.911    0.085
     167    0.427    0.092
     168    0.059    0.037
     169    0.747    0.074
     170    0.281    0.071
     171    0.094    0.057
     172    0.616    0.100
     173    1.205    0.085
     174    0.941    0.144
     175    0.207    0.070
     176    1.195    0.123
     177    0.237    0.119
     178    0.594    0.179
     179    1.742    0.131
     180    0.422    0.087
     181    1.491    0.093
     182    1.278    0.097
     183    1.720    0.132
     184    1.179    0.196
     185    0.817    0.140
     186    0.357    0.056
     187    1.049    0.124
     188    0.981    0.111
     189    0.842    0.127
     190    1.131    0.163
     191    1.268    0.093
     192    0.851    0.104
     193    0.638    0.081
     194    1.225    0.111
     195    0.566    0.102
     196    0.332    0.072
     197    0.044    0.036
     198    0.733    0.081
     199    0.302    0.058
     200    0.242    0.076
     201    0.904    0.151
     202    0.733    0.097
     203    0.275    0.087
     204    0.067    0.042
     205    0.824    0.097
     206    0.172    0.053
     207    0.019    0.023
     208    0.145    0.053
     209    0.637    0.093
     210    0.692    0.081
     211    0.000    0.000
     212    0.194    0.034
     213    0.858    0.080
     214    0.432    0.079
     215    0.101    0.043
     216    1.257    0.113
     217    0.569    0.060
     218    0.080    0.029
     219    0.170    0.063
     220    0.756    0.082
     221    0.847    0.098
     222    0.063    0.040
     223    1.482    0.104
     224    1.009    0.066
     225    1.278    0.142
     226    0.475    0.078
     227    0.282    0.084
     228    1.701    0.167
     229    0.527    0.088
     230    2.122    0.138
     231    0.563    0.095
     232    1.428    0.133
     233    1.342    0.137
     234    0.737    0.155
     235    1.687    0.147
     236    1.529    0.133
     237    0.649    0.114
     238    0.172    0.059
     239    1.156    0.136
     240    0.856    0.139
     241    0.276    0.071
     242    0.475    0.053
     243    0.897    0.079
     244    0.443    0.119
     245    0.130    0.034
     246    1.275    0.102
     247    0.381    0.057
     248    0.114    0.056
     249    0.430    0.078
     250    0.520    0.080
     251    0.251    0.056
     252    0.045    0.040
     253    1.023    0.104
     254    0.630    0.074
     255    0.132    0.066
     256    0.933    0.144
     257    0.983    0.086
     258    0.039    0.019
     259    0.147    0.059
     260    0.173    0.061
     261    0.503    0.097
     262    0.311    0.110
     263    0.009    0.017
     264    0.792    0.078
     265    0.103    0.045
     266    0.367    0.098
     267    0.735    0.099
     268    1.000    0.139
     269    1.239    0.091
     270    0.497    0.076
     271    1.366    0.094
     272    0.971    0.107
     273    0.487    0.067
     274    0.478    0.093
     275    1.225    0.112
     276    0.827    0.081
     277    0.163    0.094
     278    0.003    0.009
     279    0.633    0.096
     280    0.246    0.046
     281    0.708    0.117
     282    0.367    0.073
     283    1.879    0.158
     284    0.218    0.071
     285    0.260    0.069
     286    0.357    0.068
     287    0.217    0.074
     288    0.372    0.085
     289    0.014    0.021
     290    0.901    0.104
     291    0.009    0.015
     292    0.117    0.041
     293    0.545    0.087
     294    0.072    0.051
     295    0.013    0.017
     296    0.071    0.034
     297    0.433    0.072
     298    0.224    0.094
     299    0.118    0.038
     300    1.298    0.084
     301    1.210    0.121
     302    0.510    0.070
     303    0.867    0.079
     304    1.158    0.120
      27    0.774    0.129
      28    0.382    0.053
      29    1.399    0.180
      30    0.771    0.163
      31    1.499    0.093
      32    1.037    0.131
      33    0.086    0.064
      34    0.568    0.108
      35    0.997    0.079
      36    0.449    0.075
      37    0.465    0.053
      38    1.217    0.096
      39    1.002    0.081
      40    0.923    0.104
      41    0.150    0.056
      42    0.258    0.070
      43    0.661    0.079
      44    0.173    0.059
      45    0.234    0.093
      46    0.542    0.046
      47    0.808    0.094
      48    0.017    0.017
      49    0.687    0.086
      50    1.155    0.085
      51    0.294    0.033
      52    0.000    0.000
      53    0.629    0.117
      54    1.104    0.096
      55    0.109    0.048
      56    0.000    0.000
      57    0.178    0.048
      58    0.949    0.121
      59    0.013    0.017
      60    0.577    0.078
      61    1.026    0.103
      62    0.201    0.113
      63    0.156    0.063
      64    0.512    0.080
      65    1.877    0.120
      66    1.267    0.138
      67    1.767    0.102
      68    1.336    0.211
      69    1.406    0.110
      70    1.858    0.213
      71    0.489    0.102
      72    0.192    0.071
      73    0.659    0.089
      74    0.266    0.100
      75    0.686    0.126
      76    0.021    0.021
      77    0.118    0.042
      78    0.488    0.080
      79    0.150    0.044
      80    0.156    0.042
      81    0.000    0.000
      82    0.524    0.065
      83    0.004    0.011
      84    0.081    0.042
      85    0.413    0.060
      86    0.727    0.100
      87    0.023    0.024
      88    0.002    0.007
      89    0.849    0.085
      90    0.023    0.024
      91    0.029    0.026
      92    0.772    0.104
      93    0.954    0.100
      94    0.620    0.091
      95    0.118    0.048
      96    0.311    0.062
      97    0.937    0.101
      98    0.229    0.076
      99    0.703    0.084
     100    0.488    0.083
     101    1.118    0.182
     102    0.429    0.110
     103    1.320    0.177
     104    0.762    0.120
     105    0.367    0.062
     106    1.012    0.137
     107    1.442    0.130
     108    0.546    0.074
     109    0.137    0.065
     110    0.488    0.081
     111    0.243    0.057
     112    0.114    0.034
     113    0.461    0.093
     114    0.242    0.063
     115    0.705    0.105
     116    0.148    0.058
     117    0.156    0.053
     118    0.098    0.038
     119    0.029    0.026
     120    0.112    0.057
     121    0.083    0.042
     122    0.000    0.000
     123    0.037    0.023
     124    0.026    0.026
     125    0.318    0.071
     126    0.000    0.000
     127    0.053    0.040
     128    0.002    0.007
     129    0.187    0.047
     130    0.257    0.045
     131    0.000    0.000
     132    0.512    0.060
     133    0.018    0.027
     134    0.523    0.154
     135    0.579    0.071
     136    0.182    0.063
     137    0.146    0.050
     138    0.224    0.070
     139    0.803    0.057
     140    0.738    0.120
     141    0.425    0.128
     142    1.292    0.202
     143    1.493    0.102
     144    0.462    0.074
     145    0.909    0.149
     146    1.740    0.211
     147    0.543    0.087
     148    0.300    0.080
     149    0.693    0.110
     150    1.101    0.127
     151    0.184    0.035
     152    0.001    0.005
     153    0.522    0.099
     154    1.512    0.136
     155    0.573    0.089
     156    0.000    0.000
     157    1.166    0.120
     158    0.966    0.066
     159    0.178    0.054
     160    0.001    0.007
     161    0.371    0.093
     162    0.843    0.110
     163    0.459    0.100
     164    0.005    0.014
     165    0.817    0.099
     166    0.988    0.064
     167    0.502    0.123
     168    0.038    0.029
     169    0.763    0.084
     170    0.265    0.069
     171    0.088    0.039
     172    0.599    0.122
     173    1.131    0.096
     174    0.873    0.104
     175    0.127    0.062
     176    0.723    0.173
     177    0.426    0.089
     178    0.454    0.079
     179    1.777    0.146
     180    0.431    0.092
     181    1.452    0.125
     182    1.200    0.082
     183    1.622    0.217
     184    1.197    0.176
     185    0.825    0.117
     186    0.358    0.045
     187    0.822    0.141
     188    0.975    0.103
     189    0.868    0.098
     190    1.203    0.171
     191    1.215    0.084
     192    0.762    0.091
     193    0.607    0.089
     194    1.198    0.123
     195    0.512    0.103
     196    0.312    0.055
     197    0.039    0.035
     198    0.754    0.093
     199    0.304    0.075
     200    0.227    0.043
     201    0.907    0.121
     202    0.776    0.085
     203    0.280    0.073
     204    0.074    0.045
     205    0.929    0.126
     206    0.204    0.048
     207    0.048    0.029
     208    0.131    0.047
     209    0.567    0.102
     210    0.691    0.073
     211    0.000    0.000
     212    0.191    0.034
     213    0.906    0.106
     214    0.412    0.076
     215    0.102    0.042
     216    1.130    0.107
     217    0.566    0.048
     218    0.084    0.030
     219    0.205    0.063
     220    0.659    0.060
     221    0.813    0.081
     222    0.117    0.059
     223    1.453    0.073
     224    0.983    0.067
     225    1.233    0.127
     226    0.551    0.089
     227    0.292    0.088
     228    1.656    0.124
     229    0.470    0.081
     230    2.148    0.131
     231    0.550    0.096
     232    1.443    0.104
     233    1.260    0.114
     234    0.755    0.179
     235    1.643    0.115
     236    1.540    0.134
     237    0.623    0.103
     238    0.097    0.047
     239    1.146    0.109
     240    0.920    0.077
     241    0.198    0.067
     242    0.501    0.059
     243    0.864    0.082
     244    0.403    0.059
     245    0.112    0.036
     246    1.275    0.092
     247    0.363    0.068
     248    0.122    0.058
     249    0.415    0.095
     250    0.504    0.066
     251    0.292    0.070
     252    0.037    0.031
     253    0.926    0.098
     254    0.575    0.070
     255    0.175    0.045
     256    0.859    0.080
     257    1.023    0.092
     258    0.040    0.025
     259    0.127    0.051
     260    0.195    0.066
     261    0.505    0.091
     262    0.281    0.065
     263    0.004    0.011
     264    0.814    0.097
     265    0.115    0.057
     266    0.307    0.101
     267    0.793    0.099
     268    1.021    0.088
     269    1.231    0.115
     270    0.473    0.082
     271    1.428    0.105
     272    0.986    0.109
     273    0.538    0.046
     274    0.509    0.070
     275    1.260    0.087
     276    0.800    0.106
     277    0.214    0.059
     278    0.002    0.008
     279    0.644    0.079
     280    0.216    0.047
     281    0.649    0.118
     282    0.347    0.074
     283    1.859    0.142
     284    0.219    0.078
     285    0.304    0.062
     286    0.411    0.067
     287    0.227    0.053
     288    0.363    0.073
     289    0.019    0.026
     290    0.964    0.103
     291    0.015    0.015
     292    0.148    0.050
     293    0.657    0.104
     294    0.041    0.034
     295    0.012    0.015
     296    0.083    0.048
     297    0.457    0.102
     298    0.210    0.050
     299    0.107    0.036
     300    1.254    0.106
     301    1.282    0.109
     302    0.543    0.093
     303    0.854    0.082
     304    1.090    0.178
      27    0.752    0.170
      28    0.418    0.068
      29    1.511    0.225
      30    0.906    0.157
      31    1.436    0.132
      32    0.993    0.101
      33    0.115    0.096
      34    0.438    0.089
      35    1.040    0.086
      36    0.479    0.080
      37    0.470    0.079
      38    1.336    0.123
      39    1.030    0.068
      40    0.905    0.122
      41    0.148    0.051
      42    0.275    0.059
      43    0.621    0.068
      44    0.274    0.052
      45    0.277    0.082
      46    0.533    0.047
      47    0.843    0.095
      48    0.017    0.023
      49    0.676    0.104
      50    1.145    0.068
      51    0.284    0.042
      52    0.000    0.000
      53    0.618    0.097
      54    1.071    0.100
      55    0.098    0.047
      56    0.000    0.000
      57    0.211    0.044
      58    0.980    0.088
      59    0.017    0.027
      60    0.557    0.116
      61    1.118    0.075
      62    0.265    0.119
      63    0.226    0.075
      64    0.549    0.055
      65    1.794    0.106
      66    0.894    0.228
      67    1.740    0.154
      68    1.224    0.216
      69    1.454    0.130
      70    1.607    0.359
      71    0.534    0.100
      72    0.162    0.080
      73    0.578    0.095
      74    0.195    0.107
      75    0.775    0.114
      76    0.014    0.024
      77    0.128    0.034
      78    0.492    0.070
      79    0.149    0.048
      80    0.147    0.069
      81    0.000    0.000
      82    0.526    0.052
      83    0.007    0.015
      84    0.095    0.044
      85    0.399    0.075
      86    0.762    0.098
      87    0.026    0.024
      88    0.000    0.000
      89    0.806    0.106
      90    0.044    0.031
      91    0.029    0.030
      92    0.735    0.073
      93    0.983    0.093
      94    0.675    0.132
      95    0.143    0.046
      96    0.338    0.054
      97    1.002    0.090
      98    0.265    0.103
      99    0.811    0.101
     100    0.509    0.060
     101    1.168    0.103
     102    0.449    0.094
     103    1.368    0.119
     104    0.775    0.109
     105    0.397    0.054
     106    0.987    0.132
     107    1.406    0.170
     108    0.547    0.109
     109    0.150    0.054
     110    0.466    0.059
     111    0.244    0.049
     112    0.124    0.046
     113    0.439    0.093
     114    0.214    0.055
     115    0.691    0.071
     116    0.158    0.078
     117    0.152    0.058
     118    0.077    0.032
     119    0.024    0.027
     120    0.107    0.065
     121    0.061    0.037
     122    0.000    0.000
     123    0.029    0.023
     124    0.035    0.032
     125    0.450    0.106
     126    0.000    0.000
     127    0.053    0.046
     128    0.001    0.005
     129    0.165    0.046
     130    0.232    0.062
     131    0.000    0.000
     132    0.489    0.077
     133    0.026    0.024
     134    0.726    0.121
     135    0.587    0.088
     136    0.163    0.048
     137    0.135    0.075
     138    0.184    0.086
     139    0.758    0.063
     140    0.916    0.113
     141    0.448    0.105
     142    1.014    0.158
     143    1.486    0.123
     144    0.404    0.080
     145    0.875    0.098
     146    1.989    0.144
     147    0.511    0.072
     148    0.266    0.068
     149    0.874    0.105
     150    1.050    0.088
     151    0.198    0.037
     152    0.001    0.005
     153    0.529    0.100
     154    1.514    0.140
     155    0.605    0.079
     156    0.000    0.000
     157    1.171    0.106
     158    0.965    0.078
     159    0.205    0.046
     160    0.004    0.011
     161    0.360    0.054
     162    0.862    0.097
     163    0.488    0.094
     164    0.013    0.018
     165    0.732    0.096
     166    0.966    0.056
     167    0.584    0.121
     168    0.041    0.029
     169    0.736    0.102
     170    0.262    0.035
     171    0.094    0.030
     172    0.543    0.076
     173    1.065    0.086
     174    0.860    0.090
     175    0.153    0.081
     176    0.733    0.152
     177    0.424    0.089
     178    0.404    0.059
     179    1.729    0.194
     180    0.487    0.145
     181    1.419    0.118
     182    1.298    0.099
     183    1.593    0.200
     184    1.094    0.135
     185    0.897    0.157
     186    0.344    0.069
     187    0.738    0.161
     188    0.945    0.100
     189    0.929    0.135
     190    1.084    0.139
     191    1.253    0.092
     192    0.744    0.132
     193    0.590    0.075
     194    1.220    0.109
     195    0.547    0.093
     196    0.328    0.063
     197    0.034    0.040
     198    0.758    0.083
     199    0.271    0.074
     200    0.217    0.045
     201    0.873    0.120
     202    0.742    0.078
     203    0.277    0.084
     204    0.077    0.038
     205    0.902    0.141
     206    0.153    0.060
     207    0.059    0.030
     208    0.119    0.057
     209    0.601    0.091
     210    0.660    0.059
     211    0.000    0.000
     212    0.183    0.027
     213    0.907    0.085
     214    0.408    0.077
     215    0.117    0.037
     216    1.150    0.107
     217    0.563    0.063
     218    0.082    0.026
     219    0.199    0.063
     220    0.688    0.071
     221    0.852    0.065
     222    0.088    0.041
     223    1.472    0.101
     224    0.981    0.075
     225    1.225    0.120
     226    0.464    0.064
     227    0.323    0.082
     228    1.719    0.086
     229    0.541    0.124
     230    2.192    0.162
     231    0.531    0.086
     232    1.379    0.126
     233    1.309    0.120
     234    0.685    0.132
     235    1.698    0.123
     236    1.584    0.092
     237    0.605    0.087
     238    0.119    0.037
     239    1.115    0.115
     240    0.944    0.075
     241    0.134    0.056
     242    0.433    0.067
     243    0.865    0.104
     244    0.404    0.068
     245    0.093    0.044
     246    1.261    0.108
     247    0.405    0.065
     248    0.132    0.066
     249    0.393    0.075
     250    0.520    0.063
     251    0.375    0.068
     252    0.037    0.038
     253    0.878    0.090
     254    0.516    0.108
     255    0.180    0.062
     256    0.837    0.086
     257    0.973    0.072
     258    0.038    0.022
     259    0.120    0.057
     260    0.210    0.076
     261    0.509    0.072
     262    0.320    0.098
     263    0.000    0.000
     264    0.845    0.081
     265    0.098    0.070
     266    0.265    0.110
     267    0.831    0.112
     268    1.116    0.147
     269    1.389    0.085
     270    0.497    0.084
     271    1.381    0.158
     272    0.980    0.127
     273    0.497    0.083
     274    0.493    0.080
     275    1.261    0.110
     276    0.812    0.082
     277    0.145    0.089
     278    0.010    0.017
     279    0.696    0.079
     280    0.232    0.055
     281    0.689    0.140
     282    0.451    0.074
     283    1.922    0.152
     284    0.230    0.061
     285    0.275    0.060
     286    0.482    0.084
     287    0.195    0.059
     288    0.425    0.078
     289    0.024    0.030
     290    1.023    0.108
     291    0.008    0.017
     292    0.163    0.073
     293    0.697    0.117
     294    0.074    0.051
     295    0.018    0.023
     296    0.108    0.046
     297    0.525    0.128
     298    0.258    0.094
     299    0.105    0.037
     300    1.229    0.109
     301    1.223    0.106
     302    0.572    0.087
     303    0.843    0.066
     304    1.028    0.187
      27    0.581    0.171
      28    0.410    0.049
      29    1.440    0.176
      30    0.821    0.172
      31    1.419    0.111
      32    0.983    0.087
      33    0.048    0.043
      34    0.437    0.116
      35    1.015    0.085
      36    0.463    0.072
      37    0.474    0.105
      38    1.312    0.091
      39    1.010    0.086
      40    0.965    0.085
      41    0.151    0.055
      42    0.265    0.058
      43    0.596    0.074
      44    0.279    0.076
      45    0.263    0.074
      46    0.534    0.059
      47    0.854    0.078
      48    0.017    0.021
      49    0.655    0.081
      50    1.164    0.075
      51    0.298    0.056
      52    0.000    0.000
      53    0.577    0.084
      54    1.036    0.074
      55    0.087    0.038
      56    0.000    0.000
      57    0.280    0.074
      58    0.952    0.128
      59    0.021    0.021
      60    0.575    0.112
      61    1.013    0.147
      62    0.229    0.044
      63    0.210    0.104
      64    0.528    0.060
      65    1.769    0.155
      66    1.070    0.285
      67    1.671    0.119
      68    1.283    0.217
      69    1.466    0.102
      70    1.797    0.201
      71    0.480    0.106
      72    0.082    0.061
      73    0.598    0.092
      74    0.252    0.098
      75    0.849    0.088
      76    0.012    0.017
      77    0.116    0.048
      78    0.484    0.067
      79    0.165    0.034
      80    0.142    0.070
      81    0.000    0.000
      82    0.559    0.069
      83    0.004    0.012
      84    0.067    0.029
      85    0.406    0.084
      86    0.790    0.082
      87    0.020    0.024
      88    0.001    0.005
      89    0.802    0.091
      90    0.023    0.022
      91    0.037    0.034
      92    0.734    0.107
      93    0.960    0.128
      94    0.682    0.107
      95    0.159    0.059
      96    0.339    0.065
      97    1.024    0.086
      98    0.219    0.080
      99    0.838    0.096
     100    0.518    0.071
     101    1.137    0.093
     102    0.591    0.094
     103    1.287    0.120
     104    0.737    0.116
     105    0.349    0.069
     106    0.610    0.119
     107    1.454    0.155
     108    0.677    0.099
     109    0.157    0.053
     110    0.552    0.073
     111    0.132    0.068
     112    0.129    0.056
     113    0.513    0.072
     114    0.214    0.055
     115    0.676    0.079
     116    0.154    0.064
     117    0.184    0.064
     118    0.133    0.055
     119    0.031    0.026
     120    0.127    0.070
     121    0.080    0.036
     122    0.000    0.000
     123    0.021    0.025
     124    0.020    0.024
     125    0.425    0.079
     126    0.000    0.000
     127    0.082    0.054
     128    0.000    0.000
     129    0.184    0.066
     130    0.222    0.060
     131    0.000    0.000
     132    0.510    0.071
     133    0.037    0.028
     134    0.723    0.118
     135    0.600    0.069
     136    0.192    0.054
     137    0.102    0.064
     138    0.282    0.103
     139    0.805    0.101
     140    0.943    0.098
     141    0.542    0.108
     142    0.834    0.162
     143    1.425    0.124
     144    0.328    0.098
     145    0.794    0.096
     146    1.905    0.205
     147    0.540    0.108
     148    0.220    0.059
     149    0.740    0.133
     150    0.933    0.113
     151    0.197    0.048
     152    0.006    0.011
     153    0.636    0.124
     154    1.541    0.100
     155    0.578    0.078
     156    0.001    0.005
     157    1.171    0.109
     158    0.969    0.072
     159    0.193    0.047
     160    0.001    0.007
     161    0.372    0.068
     162    0.805    0.103
     163    0.439    0.087
     164    0.001    0.005
     165    0.805    0.109
     166    1.010    0.067
     167    0.527    0.113
     168    0.036    0.026
     169    0.679    0.096
     170    0.246    0.049
     171    0.099    0.047
     172    0.492    0.100
     173    1.115    0.088
     174    0.878    0.076
     175    0.210    0.050
     176    0.683    0.138
     177    0.488    0.114
     178    0.444    0.074
     179    1.200    0.144
     180    0.543    0.069
     181    1.335    0.156
     182    1.346    0.085
     183    1.482    0.190
     184    1.100    0.196
     185    0.867    0.191
     186    0.391    0.070
     187    0.836    0.087
     188    0.976    0.070
     189    0.856    0.120
     190    1.065    0.119
     191    1.254    0.090
     192    0.765    0.068
     193    0.645    0.094
     194    1.205    0.106
     195    0.487    0.098
     196    0.326    0.061
     197    0.151    0.085
     198    0.739    0.072
     199    0.314    0.077
     200    0.254    0.077
     201    1.213    0.203
     202    0.768    0.082
     203    0.242    0.098
     204    0.072    0.048
     205    0.630    0.126
     206    0.182    0.042
     207    0.050    0.038
     208    0.136    0.061
     209    0.622    0.096
     210    0.673    0.091
     211    0.000    0.000
     212    0.184    0.032
     213    0.896    0.064
     214    0.432    0.081
     215    0.110    0.034
     216    1.142    0.124
     217    0.581    0.071
     218    0.083    0.028
     219    0.185    0.063
     220    0.647    0.070
     221    0.852    0.084
     222    0.090    0.043
     223    1.485    0.111
     224    0.986    0.085
     225    1.219    0.123
     226    0.431    0.084
     227    0.376    0.119
     228    1.708    0.119
     229    0.716    0.201
     230    2.184    0.137
     231    0.461    0.128
     232    1.330    0.166
     233    1.310    0.132
     234    0.820    0.231
     235    1.717    0.134
     236    1.598    0.121
     237    0.590    0.089
     238    0.136    0.045
     239    1.176    0.103
     240    1.002    0.084
     241    0.152    0.055
     242    0.435    0.062
     243    0.838    0.088
     244    0.454    0.086
     245    0.126    0.050
     246    1.274    0.104
     247    0.373    0.081
     248    0.083    0.050
     249    0.439    0.080
     250    0.495    0.066
     251    0.274    0.078
     252    0.047    0.043
     253    0.911    0.108
     254    0.558    0.071
     255    0.203    0.067
     256    0.852    0.144
     257    0.942    0.083
     258    0.047    0.025
     259    0.178    0.048
     260    0.233    0.075
     261    0.512    0.080
     262    0.313    0.078
     263    0.084    0.063
     264    0.899    0.109
     265    0.104    0.045
     266    0.407    0.104
     267    0.839    0.109
     268    1.049    0.119
     269    1.277    0.102
     270    0.503    0.083
     271    1.365    0.161
     272    1.119    0.148
     273    0.472    0.082
     274    0.497    0.081
     275    1.216    0.083
     276    0.858    0.094
     277    0.221    0.081
     278    0.012    0.020
     279    0.740    0.089
     280    0.194    0.089
     281    0.556    0.097
     282    0.524    0.119
     283    1.875    0.158
     284    0.258    0.092
     285    0.235    0.103
     286    0.475    0.098
     287    0.213    0.075
     288    0.475    0.091
     289    0.032    0.040
     290    1.015    0.101
     291    0.013    0.017
     292    0.104    0.046
     293    0.532    0.095
     294    0.049    0.041
     295    0.003    0.012
     296    0.038    0.031
     297    0.422    0.090
     298    0.184    0.074
     299    0.118    0.031
     300    1.162    0.116
     301    1.210    0.085
     302    0.615    0.109
     303    0.871    0.071
     304    1.122    0.153
      27    0.809    0.187
      28    0.369    0.047
      29    1.324    0.155
      30    0.706    0.095
      31    1.473    0.117
      32    0.818    0.114
      33    0.025    0.031
      34    0.255    0.127
      35    0.861    0.114
      36    0.425    0.081
      37    0.457    0.072
      38    1.354    0.102
      39    1.039    0.094
      40    1.010    0.106
      41    0.160    0.048
      42    0.230    0.055
      43    0.587    0.061
      44    0.413    0.096
      45    0.224    0.067
      46    0.520    0.057
      47    0.850    0.094
      48    0.015    0.026
      49    0.656    0.078
      50    1.118    0.096
      51    0.293    0.045
      52    0.001    0.005
      53    0.628    0.085
      54    1.026    0.076
      55    0.095    0.030
      56    0.000    0.000
      57    0.296    0.045
      58    0.881    0.092
      59    0.017    0.020
      60    0.604    0.108
      61    0.956    0.113
      62    0.202    0.056
      63    0.226    0.102
      64    0.527    0.058
      65    1.662    0.135
      66    1.433    0.167
      67    1.593    0.112
      68    1.064    0.256
      69    1.371    0.098
      70    1.942    0.201
      71    0.443    0.067
      72    0.089    0.050
      73    0.518    0.110
      74    0.258    0.090
      75    0.820    0.108
      76    0.009    0.024
      77    0.113    0.048
      78    0.499    0.085
      79    0.140    0.048
      80    0.165    0.061
      81    0.000    0.000
      82    0.524    0.074
      83    0.005    0.012
      84    0.071    0.027
      85    0.422    0.083
      86    0.766    0.084
      87    0.016    0.024
      88    0.001    0.005
      89    0.844    0.075
      90    0.027    0.025
      91    0.022    0.026
      92    0.816    0.093
      93    0.861    0.111
      94    0.625    0.087
      95    0.110    0.060
      96    0.226    0.087
      97    1.037    0.111
      98    0.192    0.061
      99    0.809    0.120
     100    0.440    0.082
     101    1.052    0.125
     102    0.466    0.110
     103    1.360    0.182
     104    0.901    0.117
     105    0.377    0.066
     106    0.610    0.119
     107    1.494    0.124
     108    0.652    0.075
     109    0.095    0.046
     110    0.571    0.072
     111    0.071    0.041
     112    0.047    0.027
     113    0.413    0.094
     114    0.239    0.069
     115    0.666    0.068
     116    0.117    0.068
     117    0.171    0.065
     118    0.145    0.059
     119    0.034    0.034
     120    0.202    0.089
     121    0.063    0.039
     122    0.000    0.000
     123    0.038    0.026
     124    0.031    0.025
     125    0.416    0.106
     126    0.000    0.000
     127    0.077    0.045
     128    0.003    0.010
     129    0.207    0.055
     130    0.234    0.051
     131    0.000    0.000
     132    0.502    0.082
     133    0.016    0.024
     134    0.684    0.146
     135    0.593    0.074
     136    0.177    0.078
     137    0.043    0.035
     138    0.100    0.112
     139    0.744    0.106
     140    1.044    0.142
     141    0.476    0.106
     142    0.807    0.145
     143    1.367    0.093
     144    0.338    0.066
     145    0.764    0.120
     146    1.767    0.120
     147    0.626    0.080
     148    0.149    0.067
     149    0.669    0.106
     150    0.916    0.110
     151    0.237    0.060
     152    0.001    0.005
     153    0.587    0.090
     154    1.563    0.114
     155    0.545    0.082
     156    0.000    0.000
     157    1.170    0.090
     158    0.929    0.087
     159    0.205    0.041
     160    0.004    0.011
     161    0.335    0.090
     162    0.835    0.105
     163    0.472    0.073
     164    0.006    0.011
     165    0.747    0.130
     166    0.995    0.099
     167    0.561    0.108
     168    0.047    0.031
     169    0.648    0.118
     170    0.272    0.050
     171    0.101    0.038
     172    0.461    0.069
     173    1.086    0.092
     174    0.875    0.086
     175    0.220    0.046
     176    0.723    0.111
     177    0.467    0.095
     178    0.454    0.051
     179    1.214    0.124
     180    0.534    0.078
     181    1.275    0.126
     182    1.356    0.098
     183    1.483    0.109
     184    1.275    0.166
     185    0.642    0.100
     186    0.335    0.093
     187    0.809    0.117
     188    1.078    0.122
     189    0.837    0.111
     190    1.175    0.145
     191    1.240    0.102
     192    0.750    0.085
     193    0.629    0.073
     194    1.160    0.085
     195    0.572    0.083
     196    0.410    0.080
     197    0.212    0.072
     198    0.705    0.059
     199    0.242    0.079
     200    0.391    0.112
     201    1.242    0.168
     202    0.717    0.105
     203    0.257    0.079
     204    0.067    0.039
     205    0.622    0.082
     206    0.177    0.068
     207    0.059    0.036
     208    0.133    0.040
     209    0.598    0.101
     210    0.712    0.139
     211    0.000    0.000
     212    0.174    0.043
     213    0.901    0.094
     214    0.422    0.060
     215    0.102    0.040
     216    1.113    0.096
     217    0.548    0.064
     218    0.085    0.032
     219    0.186    0.060
     220    0.693    0.088
     221    0.870    0.070
     222    0.046    0.047
     223    1.475    0.066
     224    0.992    0.069
     225    1.184    0.136
     226    0.493    0.078
     227    0.383    0.099
     228    1.694    0.100
     229    0.802    0.149
     230    2.191    0.139
     231    0.485    0.119
     232    1.212    0.191
     233    1.405    0.161
     234    0.596    0.219
     235    1.617    0.118
     236    1.430    0.145
     237    0.398    0.110
     238    0.230    0.057
     239    1.311    0.087
     240    0.836    0.094
     241    0.093    0.047
     242    0.429    0.056
     243    0.889    0.094
     244    0.507    0.106
     245    0.134    0.048
     246    1.216    0.100
     247    0.355    0.068
     248    0.117    0.049
     249    0.412    0.075
     250    0.540    0.065
     251    0.243    0.083
     252    0.163    0.079
     253    1.032    0.101
     254    0.609    0.099
     255    0.188    0.060
     256    0.836    0.142
     257    0.965    0.098
     258    0.045    0.027
     259    0.139    0.044
     260    0.226    0.071
     261    0.548    0.063
     262    0.402    0.088
     263    0.088    0.050
     264    0.953    0.111
     265    0.120    0.057
     266    0.414    0.082
     267    0.775    0.100
     268    1.051    0.084
     269    1.251    0.114
     270    0.499    0.069
     271    1.477    0.127
     272    1.065    0.081
     273    0.519    0.057
     274    0.520    0.083
     275    1.220    0.098
     276    0.865    0.077
     277    0.261    0.068
     278    0.005    0.011
     279    0.733    0.087
     280    0.109    0.044
     281    0.508    0.080
     282    0.392    0.052
     283    1.812    0.156
     284    0.270    0.076
     285    0.211    0.085
     286    0.525    0.142
     287    0.198    0.064
     288    0.520    0.083
     289    0.018    0.022
     290    1.003    0.129
     291    0.020    0.028
     292    0.122    0.055
     293    0.685    0.219
     294    0.061    0.049
     295    0.003    0.009
     296    0.062    0.046
     297    0.346    0.111
     298    0.197    0.074
     299    0.112    0.050
     300    1.249    0.113
     301    1.210    0.140
     302    0.581    0.090
     303    0.866    0.094
     304    1.127    0.095
      27    0.909    0.176
      28    0.354    0.052
      29    1.212    0.108
      30    0.712    0.091
      31    1.482    0.119
      32    0.846    0.072
      33    0.018    0.021
      34    0.169    0.068
      35    0.817    0.119
      36    0.391    0.053
      37    0.412    0.081
      38    1.335    0.129
      39    1.072    0.086
      40    1.016    0.107
      41    0.161    0.049
      42    0.295    0.068
      43    0.664    0.108
      44    0.363    0.061
      45    0.215    0.066
      46    0.511    0.068
      47    1.027    0.092
      48    0.044    0.018
      49    0.702    0.112
      50    1.182    0.084
      51    0.304    0.047
      52    0.003    0.010
      53    0.622    0.076
      54    1.060    0.097
      55    0.098    0.041
      56    0.000    0.000
      57    0.300    0.061
      58    0.927    0.125
      59    0.013    0.017
      60    0.605    0.139
      61    0.920    0.112
      62    0.193    0.061
      63    0.231    0.075
      64    0.561    0.053
      65    1.647    0.136
      66    1.463    0.099
      67    1.486    0.129
      68    1.134    0.243
      69    1.403    0.128
      70    2.026    0.188
      71    0.498    0.124
      72    0.110    0.073
      73    0.540    0.124
      74    0.274    0.075
      75    0.851    0.120
      76    0.012    0.017
      77    0.116    0.049
      78    0.524    0.090
      79    0.137    0.044
      80    0.190    0.051
      81    0.000    0.000
      82    0.457    0.063
      83    0.006    0.017
      84    0.065    0.033
      85    0.352    0.057
      86    0.782    0.110
      87    0.013    0.021
      88    0.000    0.000
      89    0.814    0.089
      90    0.023    0.028
      91    0.031    0.027
      92    0.783    0.109
      93    0.896    0.116
      94    0.705    0.148
      95    0.139    0.068
      96    0.234    0.069
      97    0.990    0.085
      98    0.217    0.074
      99    0.864    0.105
     100    0.552    0.078
     101    0.942    0.089
     102    0.468    0.103
     103    1.239    0.189
     104    0.967    0.114
     105    0.375    0.062
     106    0.673    0.097
     107    1.431    0.130
     108    0.637    0.118
     109    0.110    0.049
     110    0.561    0.074
     111    0.067    0.035
     112    0.055    0.032
     113    0.328    0.075
     114    0.200    0.055
     115    0.655    0.103
     116    0.154    0.069
     117    0.161    0.054
     118    0.129    0.044
     119    0.036    0.035
     120    0.226    0.063
     121    0.069    0.044
     122    0.000    0.000
     123    0.023    0.024
     124    0.035    0.033
     125    0.458    0.078
     126    0.000    0.000
     127    0.071    0.051
     128    0.008    0.018
     129    0.205    0.055
     130    0.213    0.064
     131    0.000    0.000
     132    0.502    0.075
     133    0.004    0.011
     134    0.609    0.112
     135    0.544    0.070
     136    0.230    0.091
     137    0.132    0.069
     138    0.132    0.085
     139    0.629    0.140
     140    1.042    0.138
     141    0.725    0.102
     142    0.753    0.125
     143    1.406    0.119
     144    0.522    0.118
     145    0.775    0.111
     146    1.790    0.139
     147    0.601    0.093
     148    0.240    0.068
     149    0.669    0.147
     150    0.943    0.144
     151    0.197    0.053
     152    0.000    0.000
     153    0.591    0.092
     154    1.527    0.096
     155    0.561    0.084
     156    0.000    0.000
     157    1.212    0.093
     158    0.942    0.059
     159    0.201    0.055
     160    0.002    0.008
     161    0.348    0.074
     162    0.870    0.086
     163    0.477    0.072
     164    0.006    0.015
     165    0.758    0.095
     166    1.040    0.086
     167    0.513    0.097
     168    0.046    0.026
     169    0.711    0.113
     170    0.259    0.050
     171    0.061    0.038
     172    0.455    0.086
     173    1.076    0.101
     174    0.856    0.093
     175    0.221    0.062
     176    0.819    0.155
     177    0.453    0.083
     178    0.437    0.068
     179    1.221    0.156
     180    0.501    0.090
     181    1.261    0.109
     182    1.348    0.080
     183    1.552    0.117
     184    1.303    0.178
     185    0.632    0.103
     186    0.341    0.093
     187    0.791    0.120
     188    1.028    0.090
     189    0.837    0.129
     190    1.143    0.161
     191    1.227    0.081
     192    0.797    0.100
     193    0.618    0.072
     194    1.161    0.080
     195    0.491    0.072
     196    0.340    0.080
     197    0.099    0.045
     198    0.749    0.081
     199    0.222    0.086
     200    0.393    0.105
     201    1.349    0.144
     202    0.777    0.082
     203    0.248    0.083
     204    0.062    0.044
     205    0.664    0.117
     206    0.237    0.061
     207    0.055    0.029
     208    0.144    0.046
     209    0.608    0.097
     210    0.775    0.103
     211    0.000    0.000
     212    0.169    0.037
     213    0.930    0.087
     214    0.423    0.071
     215    0.104    0.037
     216    1.104    0.083
     217    0.507    0.055
     218    0.095    0.034
     219    0.154    0.060
     220    0.662    0.063
     221    0.840    0.094
     222    0.045    0.039
     223    1.407    0.112
     224    0.974    0.074
     225    1.251    0.128
     226    0.452    0.095
     227    0.304    0.124
     228    1.733    0.149
     229    0.798    0.098
     230    2.261    0.080
     231    0.472    0.068
     232    1.239    0.173
     233    1.339    0.126
     234    0.719    0.301
     235    1.483    0.127
     236    1.408    0.118
     237    0.577    0.092
     238    0.211    0.056
     239    1.385    0.075
     240    0.905    0.092
     241    0.109    0.043
     242    0.408    0.056
     243    0.857    0.087
     244    0.543    0.090
     245    0.123    0.047
     246    1.186    0.136
     247    0.321    0.058
     248    0.096    0.064
     249    0.377    0.093
     250    0.538    0.062
     251    0.169    0.047
     252    0.160    0.055
     253    1.024    0.089
     254    0.634    0.068
     255    0.263    0.079
     256    0.775    0.105
     257    0.936    0.084
     258    0.053    0.031
     259    0.149    0.060
     260    0.269    0.060
     261    0.534    0.070
     262    0.369    0.086
     263    0.069    0.042
     264    0.943    0.097
     265    0.151    0.068
     266    0.333    0.139
     267    0.792    0.092
     268    1.087    0.094
     269    1.190    0.116
     270    0.503    0.089
     271    1.417    0.178
     272    1.151    0.095
     273    0.536    0.048
     274    0.509    0.080
     275    1.216    0.064
     276    0.822    0.110
     277    0.269    0.088
     278    0.001    0.005
     279    0.703    0.089
     280    0.130    0.054
     281    0.507    0.083
     282    0.382    0.059
     283    1.876    0.177
     284    0.250    0.096
     285    0.171    0.066
     286    0.434    0.078
     287    0.225    0.057
     288    0.456    0.073
     289    0.011    0.017
     290    1.071    0.115
     291    0.026    0.027
     292    0.069    0.040
     293    1.001    0.128
     294    0.099    0.045
     295    0.010    0.015
     296    0.089    0.059
     297    0.205    0.060
     298    0.233    0.058
     299    0.119    0.048
     300    1.150    0.097
     301    1.205    0.106
     302    0.573    0.085
     303    0.873    0.067
     304    1.123    0.181
      27    0.532    0.244
      28    0.401    0.054
      29    1.401    0.256
      30    0.669    0.095
      31    1.595    0.132
      32    0.831    0.091
      33    0.075    0.068
      34    0.348    0.135
      35    0.898    0.096
      36    0.386    0.070
      37    0.481    0.086
      38    1.315    0.091
      39    1.090    0.089
      40    1.041    0.137
      41    0.163    0.044
      42    0.277    0.068
      43    0.663    0.094
      44    0.315    0.080
      45    0.211    0.061
      46    0.526    0.059
      47    0.970    0.111
      48    0.025    0.030
      49    0.663    0.116
      50    1.145    0.096
      51    0.324    0.069
      52    0.004    0.010
      53    0.563    0.080
      54    1.044    0.099
      55    0.090    0.038
      56    0.001    0.007
      57    0.298    0.067
      58    0.910    0.112
      59    0.012    0.021
      60    0.502    0.061
      61    0.879    0.113
      62    0.199    0.065
      63    0.270    0.065
      64    0.569    0.066
      65    1.646    0.137
      66    1.434    0.112
      67    1.551    0.120
      68    1.307    0.176
      69    1.481    0.128
      70    1.843    0.135
      71    0.497    0.077
      72    0.125    0.080
      73    0.525    0.118
      74    0.324    0.086
      75    0.860    0.110
      76    0.006    0.011
      77    0.132    0.045
      78    0.541    0.090
      79    0.123    0.047
      80    0.177    0.038
      81    0.000    0.000
      82    0.471    0.059
      83    0.014    0.021
      84    0.055    0.031
      85    0.423    0.103
      86    0.805    0.103
      87    0.015    0.023
      88    0.000    0.000
      89    0.845    0.098
      90    0.041    0.030
      91    0.022    0.025
      92    0.778    0.090
      93    0.955    0.118
      94    0.670    0.101
      95    0.140    0.072
      96    0.293    0.065
      97    1.025    0.084
      98    0.230    0.059
      99    0.765    0.063
     100    0.611    0.088
     101    0.926    0.085
     102    0.417    0.134
     103    1.312    0.118
     104    0.945    0.119
     105    0.383    0.068
     106    0.623    0.123
     107    1.435    0.115
     108    0.742    0.094
     109    0.084    0.046
     110    0.518    0.063
     111    0.061    0.063
     112    0.063    0.041
     113    0.358    0.087
     114    0.199    0.056
     115    0.672    0.110
     116    0.131    0.067
     117    0.156    0.061
     118    0.127    0.044
     119    0.025    0.024
     120    0.178    0.080
     121    0.057    0.034
     122    0.000    0.000
     123    0.030    0.025
     124    0.038    0.037
     125    0.427    0.076
     126    0.000    0.000
     127    0.074    0.044
     128    0.003    0.009
     129    0.198    0.055
     130    0.200    0.060
     131    0.000    0.000
     132    0.483    0.050
     133    0.022    0.028
     134    0.577    0.101
     135    0.546    0.074
     136    0.192    0.073
     137    0.091    0.064
     138    0.108    0.056
     139    0.473    0.138
     140    0.989    0.120
     141    0.745    0.095
     142    0.537    0.145
     143    1.511    0.107
     144    0.632    0.068
     145    0.745    0.091
     146    2.009    0.187
     147    0.599    0.109
     148    0.285    0.049
     149    0.708    0.151
     150    0.984    0.082
     151    0.207    0.062
     152    0.006    0.012
     153    0.548    0.095
     154    1.497    0.111
     155    0.513    0.071
     156    0.001    0.005
     157    1.200    0.105
     158    0.946    0.070
     159    0.192    0.049
     160    0.000    0.000
     161    0.285    0.056
     162    0.876    0.078
     163    0.483    0.083
     164    0.003    0.009
     165    0.748    0.102
     166    1.038    0.063
     167    0.523    0.114
     168    0.046    0.030
     169    0.659    0.121
     170    0.278    0.048
     171    0.060    0.032
     172    0.456    0.114
     173    1.076    0.096
     174    0.889    0.093
     175    0.235    0.061
     176    0.959    0.135
     177    0.264    0.095
     178    0.306    0.068
     179    1.336    0.179
     180    0.540    0.084
     181    1.304    0.089
     182    1.318    0.101
     183    1.356    0.162
     184    1.266    0.200
     185    0.938    0.256
     186    0.357    0.095
     187    0.807    0.089
     188    0.963    0.131
     189    0.907    0.127
     190    1.195    0.156
     191    1.237    0.086
     192    0.744    0.095
     193    0.594    0.051
     194    1.195    0.117
     195    0.514    0.087
     196    0.330    0.061
     197    0.108    0.050
     198    0.726    0.062
     199    0.200    0.066
     200    0.404    0.073
     201    1.269    0.135
     202    0.677    0.080
     203    0.325    0.111
     204    0.079    0.060
     205    0.646    0.101
     206    0.244    0.076
     207    0.032    0.023
     208    0.149    0.069
     209    0.625    0.098
     210    0.790    0.098
     211    0.000    0.000
     212    0.166    0.035
     213    0.925    0.065
     214    0.398    0.094
     215    0.095    0.032
     216    1.077    0.103
     217    0.474    0.059
     218    0.078    0.035
     219    0.224    0.056
     220    0.647    0.094
     221    0.777    0.082
     222    0.086    0.043
     223    1.430    0.107
     224    1.014    0.066
     225    1.298    0.116
     226    0.508    0.119
     227    0.673    0.207
     228    1.030    0.418
     229    0.796    0.151
     230    2.246    0.136
     231    0.465    0.114
     232    1.224    0.120
     233    1.351    0.104
     234    0.799    0.187
     235    1.379    0.161
     236    1.426    0.157
     237    0.428    0.086
     238    0.149    0.062
     239    1.355    0.098
     240    0.883    0.085
     241    0.139    0.064
     242    0.414    0.065
     243    0.924    0.083
     244    0.514    0.116
     245    0.113    0.036
     246    1.153    0.098
     247    0.357    0.080
     248    0.113    0.059
     249    0.444    0.107
     250    0.536    0.088
     251    0.236    0.083
     252    0.135    0.077
     253    0.992    0.090
     254    0.660    0.088
     255    0.229    0.086
     256    0.787    0.119
     257    0.974    0.089
     258    0.041    0.029
     259    0.147    0.064
     260    0.248    0.082
     261    0.564    0.086
     262    0.338    0.086
     263    0.105    0.041
     264    0.968    0.085
     265    0.107    0.059
     266    0.337    0.074
     267    0.801    0.088
     268    1.099    0.115
     269    1.222    0.114
     270    0.473    0.111
     271    1.341    0.136
     272    1.116    0.087
     273    0.521    0.060
     274    0.495    0.077
     275    1.202    0.096
     276    0.840    0.087
     277    0.238    0.087
     278    0.002    0.007
     279    0.693    0.097
     280    0.147    0.061
     281    0.408    0.094
     282    0.434    0.095
     283    1.888    0.133
     284    0.239    0.077
     285    0.170    0.054
     286    0.431    0.077
     287    0.232    0.065
     288    0.461    0.100
     289    0.007    0.014
     290    1.032    0.094
     291    0.019    0.023
     292    0.094    0.076
     293    0.845    0.181
     294    0.108    0.052
     295    0.022    0.022
     296    0.045    0.042
     297    0.254    0.141
     298    0.218    0.072
     299    0.142    0.028
     300    1.219    0.120
     301    1.169    0.123
     302    0.612    0.118
     303    0.874    0.076
     304    1.170    0.166
      27    0.343    0.097
      28    0.437    0.042
      29    1.645    0.158
      30    0.668    0.104
      31    1.697    0.131
      32    1.033    0.157
      33    0.095    0.060
      34    0.490    0.115
      35    1.000    0.089
      36    0.442    0.074
      37    0.505    0.093
      38    1.327    0.092
      39    1.038    0.058
      40    0.936    0.098
      41    0.153    0.063
      42    0.294    0.059
      43    0.616    0.055
      44    0.183    0.048
      45    0.202    0.065
      46    0.502    0.061
      47    0.856    0.093
      48    0.012    0.023
      49    0.695    0.114
      50    1.271    0.117
      51    0.309    0.056
      52    0.002    0.008
      53    0.655    0.074
      54    1.065    0.081
      55    0.091    0.040
      56    0.002    0.007
      57    0.284    0.049
      58    0.958    0.089
      59    0.013    0.015
      60    0.515    0.079
      61    0.882    0.103
      62    0.200    0.073
      63    0.238    0.113
      64    0.578    0.061
      65    1.541    0.144
      66    1.460    0.153
      67    1.558    0.140
      68    1.189    0.184
      69    1.410    0.120
      70    2.004    0.193
      71    0.478    0.092
      72    0.142    0.073
      73    0.366    0.100
      74    0.318    0.062
      75    0.752    0.123
      76    0.004    0.012
      77    0.131    0.049
      78    0.527    0.090
      79    0.137    0.055
      80    0.132    0.048
      81    0.000    0.000
      82    0.592    0.085
      83    0.001    0.005
      84    0.057    0.029
      85    0.477    0.090
      86    0.728    0.067
      87    0.030    0.028
      88    0.001    0.005
      89    0.848    0.073
      90    0.036    0.029
      91    0.019    0.018
      92    0.789    0.083
      93    0.865    0.115
      94    0.606    0.123
      95    0.101    0.047
      96    0.280    0.070
      97    1.052    0.067
      98    0.197    0.059
      99    0.762    0.068
     100    0.599    0.086
     101    0.944    0.110
     102    0.457    0.102
     103    1.364    0.083
     104    0.850    0.104
     105    0.314    0.060
     106    0.573    0.104
     107    1.554    0.133
     108    0.737    0.071
     109    0.072    0.040
     110    0.533    0.057
     111    0.219    0.077
     112    0.083    0.030
     113    0.500    0.088
     114    0.193    0.056
     115    0.579    0.086
     116    0.119    0.069
     117    0.141    0.052
     118    0.085    0.042
     119    0.024    0.024
     120    0.224    0.072
     121    0.032    0.030
     122    0.000    0.000
     123    0.034    0.030
     124    0.026    0.025
     125    0.413    0.060
     126    0.000    0.000
     127    0.083    0.061
     128    0.002    0.013
     129    0.212    0.044
     130    0.144    0.060
     131    0.001    0.007
     132    0.504    0.081
     133    0.008    0.022
     134    0.422    0.123
     135    0.566    0.073
     136    0.287    0.100
     137    0.065    0.047
     138    0.079    0.049
     139    0.399    0.059
     140    1.073    0.107
     141    0.748    0.068
     142    0.551    0.167
     143    1.507    0.102
     144    0.619    0.113
     145    0.859    0.188
     146    2.145    0.119
     147    0.619    0.084
     148    0.319    0.055
     149    0.789    0.158
     150    0.939    0.109
     151    0.225    0.066
     152    0.003    0.009
     153    0.563    0.116
     154    1.416    0.112
     155    0.512    0.087
     156    0.000    0.000
     157    1.152    0.106
     158    0.956    0.057
     159    0.218    0.054
     160    0.006    0.013
     161    0.298    0.057
     162    0.741    0.092
     163    0.495    0.075
     164    0.004    0.010
     165    0.808    0.095
     166    0.986    0.089
     167    0.622    0.075
     168    0.036    0.028
     169    0.706    0.108
     170    0.303    0.059
     171    0.095    0.042
     172    0.535    0.128
     173    1.146    0.071
     174    0.861    0.100
     175    0.210    0.061
     176    0.980    0.144
     177    0.252    0.084
     178    0.393    0.112
     179    1.373    0.164
     180    0.577    0.112
     181    1.314    0.123
     182    1.397    0.131
     183    1.406    0.145
     184    1.214    0.166
     185    1.011    0.105
     186    0.365    0.075
     187    0.730    0.074
     188    1.080    0.142
     189    0.899    0.087
     190    1.237    0.119
     191    1.282    0.092
     192    0.684    0.112
     193    0.635    0.067
     194    1.220    0.090
     195    0.500    0.077
     196    0.371    0.068
     197    0.123    0.065
     198    0.744    0.077
     199    0.195    0.056
     200    0.423    0.099
     201    1.381    0.130
     202    0.674    0.067
     203    0.314    0.109
     204    0.094    0.052
     205    0.674    0.107
     206    0.247    0.057
     207    0.040    0.030
     208    0.156    0.049
     209    0.510    0.081
     210    0.739    0.093
     211    0.000    0.000
     212    0.142    0.034
     213    0.878    0.093
     214    0.393    0.073
     215    0.093    0.034
     216    1.151    0.099
     217    0.506    0.058
     218    0.084    0.028
     219    0.206    0.052
     220    0.608    0.075
     221    0.812    0.092
     222    0.057    0.025
     223    1.427    0.123
     224    0.985    0.074
     225    1.343    0.109
     226    0.528    0.088
     227    0.823    0.136
     228    0.775    0.084
     229    0.591    0.234
     230    2.236    0.122
     231    0.503    0.082
     232    1.211    0.126
     233    1.339    0.142
     234    0.682    0.249
     235    1.307    0.186
     236    1.421    0.122
     237    0.375    0.061
     238    0.136    0.034
     239    1.351    0.084
     240    0.843    0.086
     241    0.099    0.069
     242    0.350    0.043
     243    0.969    0.081
     244    0.389    0.088
     245    0.087    0.033
     246    1.260    0.088
     247    0.344    0.067
     248    0.089    0.064
     249    0.468    0.113
     250    0.584    0.079
     251    0.314    0.049
     252    0.101    0.044
     253    1.007    0.100
     254    0.702    0.062
     255    0.219    0.077
     256    0.817    0.093
     257    1.005    0.069
     258    0.041    0.036
     259    0.146    0.053
     260    0.295    0.067
     261    0.576    0.103
     262    0.354    0.087
     263    0.137    0.070
     264    0.978    0.115
     265    0.064    0.043
     266    0.431    0.085
     267    0.822    0.078
     268    1.230    0.109
     269    1.203    0.117
     270    0.617    0.082
     271    1.145    0.120
     272    1.159    0.124
     273    0.542    0.067
     274    0.478    0.060
     275    1.246    0.107
     276    0.851    0.088
     277    0.112    0.063
     278    0.001    0.005
     279    0.681    0.079
     280    0.094    0.043
     281    0.373    0.094
     282    0.443    0.078
     283    1.829    0.123
     284    0.212    0.058
     285    0.235    0.078
     286    0.391    0.074
     287    0.230    0.065
     288    0.461    0.100
     289    0.006    0.012
     290    0.891    0.116
     291    0.032    0.025
     292    0.084    0.057
     293    0.591    0.118
     294    0.114    0.055
     295    0.021    0.029
     296    0.083    0.044
     297    0.369    0.093
     298    0.189    0.062
     299    0.109    0.040
     300    1.254    0.080
     301    1.183    0.116
     302    0.552    0.099
     303    0.874    0.057
     304    1.209    0.156
      27    0.379    0.094
      28    0.449    0.035
      29    1.617    0.164
      30    0.666    0.088
      31    1.720    0.153
      32    0.832    0.089
      33    0.090    0.061
      34    0.372    0.139
      35    0.951    0.064
      36    0.438    0.078
      37    0.517    0.088
      38    1.275    0.115
      39    1.020    0.089
      40    0.979    0.104
      41    0.145    0.064
      42    0.302    0.063
      43    0.645    0.079
      44    0.234    0.087
      45    0.172    0.057
      46    0.514    0.045
      47    0.860    0.096
      48    0.001    0.007
      49    0.712    0.085
      50    1.175    0.094
      51    0.315    0.053
      52    0.002    0.007
      53    0.655    0.087
      54    1.054    0.083
      55    0.089    0.037
      56    0.001    0.005
      57    0.316    0.060
      58    0.978    0.097
      59    0.010    0.017
      60    0.555    0.089
      61    0.870    0.124
      62    0.173    0.059
      63    0.202    0.081
      64    0.515    0.051
      65    1.615    0.141
      66    1.479    0.200
      67    1.418    0.110
      68    1.131    0.126
      69    1.425    0.118
      70    1.970    0.217
      71    0.449    0.088
      72    0.173    0.063
      73    0.294    0.084
      74    0.284    0.069
      75    0.789    0.106
      76    0.001    0.007
      77    0.117    0.045
      78    0.458    0.107
      79    0.143    0.056
      80    0.084    0.043
      81    0.000    0.000
      82    0.636    0.078
      83    0.001    0.007
      84    0.039    0.026
      85    0.475    0.092
      86    0.682    0.079
      87    0.049    0.031
      88    0.007    0.016
      89    0.879    0.084
      90    0.031    0.033
      91    0.028    0.021
      92    0.800    0.088
      93    0.811    0.095
      94    0.570    0.095
      95    0.133    0.078
      96    0.252    0.067
      97    1.048    0.078
      98    0.201    0.073
      99    0.766    0.112
     100    0.531    0.085
     101    1.025    0.130
     102    0.454    0.110
     103    1.486    0.103
     104    0.873    0.143
     105    0.341    0.053
     106    0.475    0.152
     107    1.558    0.143
     108    0.722    0.066
     109    0.075    0.042
     110    0.537    0.072
     111    0.255    0.052
     112    0.090    0.040
     113    0.484    0.066
     114    0.179    0.054
     115    0.602    0.056
     116    0.148    0.076
     117    0.119    0.061
     118    0.074    0.039
     119    0.026    0.024
     120    0.222    0.097
     121    0.031    0.030
     122    0.000    0.000
     123    0.013    0.017
     124    0.030    0.024
     125    0.397    0.076
     126    0.000    0.000
     127    0.035    0.028
     128    0.007    0.015
     129    0.231    0.059
     130    0.132    0.056
     131    0.000    0.000
     132    0.455    0.079
     133    0.000    0.000
     134    0.399    0.095
     135    0.508    0.058
     136    0.213    0.071
     137    0.051    0.034
     138    0.054    0.050
     139    0.398    0.072
     140    1.037    0.119
     141    0.705    0.083
     142    0.579    0.130
     143    1.460    0.092
     144    0.613    0.069
     145    0.969    0.185
     146    2.112    0.231
     147    0.631    0.071
     148    0.269    0.053
     149    0.804    0.159
     150    0.887    0.093
     151    0.203    0.034
     152    0.003    0.009
     153    0.601    0.134
     154    1.439    0.099
     155    0.532    0.074
     156    0.000    0.000
     157    1.170    0.108
     158    0.975    0.064
     159    0.216    0.042
     160    0.008    0.014
     161    0.307    0.084
     162    0.799    0.079
     163    0.462    0.097
     164    0.003    0.009
     165    0.781    0.097
     166    0.975    0.087
     167    0.572    0.092
     168    0.040    0.029
     169    0.727    0.072
     170    0.301    0.068
     171    0.098    0.047
     172    0.552    0.102
     173    1.182    0.089
     174    0.821    0.094
     175    0.204    0.053
     176    0.736    0.112
     177    0.266    0.086
     178    0.319    0.083
     179    1.279    0.149
     180    0.708    0.162
     181    1.297    0.150
     182    1.278    0.153
     183    1.452    0.192
     184    1.225    0.172
     185    1.066    0.174
     186    0.353    0.083
     187    0.839    0.082
     188    0.997    0.134
     189    0.791    0.129
     190    1.077    0.109
     191    1.269    0.109
     192    0.787    0.102
     193    0.683    0.093
     194    1.233    0.099
     195    0.547    0.064
     196    0.362    0.069
     197    0.126    0.052
     198    0.765    0.064
     199    0.202    0.072
     200    0.417    0.087
     201    1.400    0.111
     202    0.686    0.083
     203    0.258    0.109
     204    0.087    0.056
     205    0.628    0.108
     206    0.283    0.055
     207    0.031    0.029
     208    0.177    0.058
     209    0.493    0.085
     210    0.786    0.109
     211    0.000    0.000
     212    0.132    0.046
     213    0.925    0.077
     214    0.424    0.076
     215    0.093    0.030
     216    1.190    0.086
     217    0.524    0.045
     218    0.103    0.040
     219    0.227    0.070
     220    0.703    0.066
     221    0.799    0.060
     222    0.071    0.036
     223    1.446    0.096
     224    1.035    0.088
     225    1.304    0.106
     226    0.593    0.120
     227    0.898    0.098
     228    0.778    0.129
     229    0.363    0.107
     230    2.109    0.157
     231    0.539    0.065
     232    1.320    0.174
     233    1.519    0.176
     234    0.640    0.082
     235    1.293    0.221
     236    1.469    0.100
     237    0.333    0.070
     238    0.130    0.045
     239    1.292    0.124
     240    0.802    0.088
     241    0.048    0.035
     242    0.405    0.066
     243    0.986    0.092
     244    0.386    0.076
     245    0.100    0.037
     246    1.283    0.097
     247    0.324    0.052
     248    0.042    0.040
     249    0.395    0.079
     250    0.590    0.057
     251    0.283    0.055
     252    0.120    0.069
     253    1.031    0.107
     254    0.643    0.087
     255    0.225    0.055
     256    0.825    0.116
     257    0.982    0.069
     258    0.047    0.024
     259    0.171    0.062
     260    0.329    0.079
     261    0.590    0.071
     262    0.424    0.100
     263    0.160    0.059
     264    0.988    0.111
     265    0.048    0.031
     266    0.412    0.077
     267    0.777    0.093
     268    1.206    0.077
     269    1.188    0.114
     270    0.556    0.064
     271    1.080    0.081
     272    1.121    0.100
     273    0.544    0.065
     274    0.454    0.058
     275    1.206    0.078
     276    0.851    0.111
     277    0.107    0.036
     278    0.000    0.000
     279    0.678    0.062
     280    0.145    0.060
     281    0.416    0.100
     282    0.379    0.061
     283    1.837    0.139
     284    0.258    0.086
     285    0.243    0.058
     286    0.360    0.086
     287    0.208    0.064
     288    0.425    0.057
     289    0.008    0.018
     290    0.893    0.130
     291    0.023    0.028
     292    0.069    0.052
     293    0.672    0.124
     294    0.069    0.041
     295    0.017    0.023
     296    0.086    0.038
     297    0.311    0.085
     298    0.178    0.052
     299    0.096    0.038
     300    1.262    0.086
     301    1.228    0.085
     302    0.475    0.082
     303    0.871    0.058
     304    1.253    0.096
      27    0.424    0.105
      28    0.432    0.062
      29    1.597    0.192
      30    0.644    0.090
      31    1.497    0.141
      32    0.867    0.108
      33    0.089    0.047
      34    0.356    0.098
      35    0.991    0.085
      36    0.406    0.049
      37    0.458    0.091
      38    1.206    0.110
      39    1.010    0.094
      40    0.964    0.103
      41    0.131    0.068
      42    0.294    0.050
      43    0.668    0.084
      44    0.287    0.069
      45    0.175    0.056
      46    0.493    0.047
      47    0.870    0.069
      48    0.002    0.008
      49    0.658    0.080
      50    1.146    0.086
      51    0.333    0.059
      52    0.001    0.007
      53    0.596    0.112
      54    1.041    0.091
      55    0.082    0.032
      56    0.000    0.000
      57    0.316    0.057
      58    1.003    0.116
      59    0.015    0.018
      60    0.497    0.076
      61    0.919    0.088
      62    0.167    0.043
      63    0.219    0.083
      64    0.499    0.051
      65    1.713    0.130
      66    1.451    0.128
      67    1.338    0.096
      68    1.154    0.148
      69    1.443    0.172
      70    1.795    0.349
      71    0.457    0.089
      72    0.185    0.069
      73    0.341    0.078
      74    0.276    0.055
      75    0.693    0.145
      76    0.001    0.007
      77    0.119    0.035
      78    0.524    0.123
      79    0.190    0.064
      80    0.062    0.033
      81    0.000    0.000
      82    0.626    0.081
      83    0.007    0.014
      84    0.046    0.032
      85    0.456    0.075
      86    0.731    0.085
      87    0.063    0.048
      88    0.003    0.011
      89    0.821    0.103
      90    0.033    0.033
      91    0.017    0.013
      92    0.766    0.114
      93    0.936    0.123
      94    0.513    0.084
      95    0.104    0.041
      96    0.279    0.070
      97    1.014    0.064
      98    0.175    0.048
      99    0.730    0.101
     100    0.485    0.090
     101    1.013    0.128
     102    0.446    0.117
     103    1.369    0.098
     104    0.815    0.065
     105    0.314    0.055
     106    0.566    0.123
     107    1.608    0.112
     108    0.809    0.126
     109    0.073    0.052
     110    0.516    0.079
     111    0.214    0.056
     112    0.108    0.043
     113    0.519    0.100
     114    0.219    0.050
     115    0.602    0.062
     116    0.168    0.054
     117    0.113    0.057
     118    0.099    0.047
     119    0.032    0.026
     120    0.156    0.105
     121    0.016    0.021
     122    0.000    0.000
     123    0.017    0.021
     124    0.008    0.022
     125    0.450    0.105
     126    0.000    0.000
     127    0.027    0.024
     128    0.001    0.007
     129    0.169    0.051
     130    0.128    0.051
     131    0.000    0.000
     132    0.456    0.084
     133    0.004    0.010
     134    0.381    0.082
     135    0.563    0.076
     136    0.177    0.084
     137    0.040    0.033
     138    0.070    0.043
     139    0.399    0.057
     140    1.010    0.096
     141    0.719    0.109
     142    0.584    0.104
     143    1.436    0.098
     144    0.577    0.088
     145    0.829    0.124
     146    1.904    0.221
     147    0.626    0.090
     148    0.290    0.057
     149    0.806    0.111
     150    0.930    0.080
     151    0.205    0.059
     152    0.006    0.015
     153    0.633    0.127
     154    1.516    0.139
     155    0.523    0.082
     156    0.005    0.011
     157    1.175    0.114
     158    0.936    0.065
     159    0.221    0.056
     160    0.008    0.019
     161    0.375    0.073
     162    0.785    0.069
     163    0.471    0.066
     164    0.001    0.005
     165    0.848    0.111
     166    0.918    0.103
     167    0.528    0.090
     168    0.047    0.032
     169    0.748    0.079
     170    0.279    0.058
     171    0.078    0.047
     172    0.489    0.083
     173    1.204    0.099
     174    0.883    0.089
     175    0.227    0.060
     176    0.699    0.110
     177    0.236    0.099
     178    0.216    0.056
     179    1.425    0.158
     180    0.748    0.143
     181    1.264    0.129
     182    1.120    0.086
     183    1.587    0.180
     184    1.250    0.118
     185    0.990    0.096
     186    0.375    0.078
     187    0.882    0.078
     188    0.938    0.101
     189    0.781    0.087
     190    1.055    0.151
     191    1.245    0.091
     192    0.810    0.101
     193    0.665    0.081
     194    1.183    0.111
     195    0.560    0.113
     196    0.398    0.077
     197    0.137    0.064
     198    0.746    0.056
     199    0.182    0.064
     200    0.403    0.076
     201    1.333    0.171
     202    0.695    0.084
     203    0.197    0.083
     204    0.110    0.062
     205    0.683    0.118
     206    0.272    0.075
     207    0.008    0.020
     208    0.137    0.076
     209    0.568    0.096
     210    0.859    0.083
     211    0.000    0.000
     212    0.133    0.034
     213    0.951    0.077
     214    0.386    0.070
     215    0.089    0.041
     216    1.204    0.116
     217    0.493    0.052
     218    0.091    0.034
     219    0.213    0.056
     220    0.725    0.072
     221    0.811    0.097
     222    0.080    0.049
     223    1.426    0.102
     224    1.010    0.084
     225    1.383    0.103
     226    0.793    0.201
     227    0.838    0.131
     228    0.834    0.168
     229    0.398    0.151
     230    2.159    0.129
     231    0.505    0.072
     232    1.243    0.146
     233    1.356    0.135
     234    0.601    0.156
     235    1.366    0.167
     236    1.395    0.110
     237    0.352    0.071
     238    0.192    0.053
     239    1.404    0.085
     240    0.826    0.064
     241    0.055    0.028
     242    0.385    0.044
     243    0.972    0.101
     244    0.356    0.062
     245    0.100    0.039
     246    1.248    0.112
     247    0.322    0.064
     248    0.034    0.034
     249    0.426    0.077
     250    0.575    0.057
     251    0.255    0.050
     252    0.080    0.066
     253    1.069    0.107
     254    0.668    0.087
     255    0.174    0.059
     256    0.803    0.126
     257    0.956    0.098
     258    0.038    0.025
     259    0.163    0.058
     260    0.272    0.060
     261    0.556    0.060
     262    0.437    0.070
     263    0.126    0.063
     264    0.979    0.116
     265    0.060    0.033
     266    0.431    0.109
     267    0.817    0.105
     268    1.231    0.077
     269    1.189    0.094
     270    0.593    0.096
     271    1.114    0.092
     272    1.105    0.113
     273    0.535    0.069
     274    0.463    0.063
     275    1.235    0.070
     276    0.920    0.134
     277    0.084    0.041
     278    0.000    0.000
     279    0.615    0.067
     280    0.158    0.051
     281    0.400    0.091
     282    0.385    0.073
     283    1.848    0.139
     284    0.283    0.069
     285    0.207    0.067
     286    0.428    0.083
     287    0.214    0.066
     288    0.435    0.063
     289    0.000    0.000
     290    0.957    0.127
     291    0.037    0.025
     292    0.035    0.037
     293    0.603    0.131
     294    0.097    0.043
     295    0.007    0.013
     296    0.075    0.042
     297    0.322    0.075
     298    0.193    0.056
     299    0.116    0.046
     300    1.244    0.108
     301    1.248    0.080
     302    0.479    0.082
     303    0.873    0.058
     304    1.226    0.109
      27    0.579    0.174
      28    0.333    0.089
      29    1.664    0.265
      30    0.691    0.104
      31    1.473    0.181
      32    1.177    0.206
      33    0.147    0.073
      34    0.401    0.071
      35    0.964    0.084
      36    0.473    0.081
      37    0.453    0.091
      38    1.258    0.118
      39    1.030    0.115
      40    0.950    0.111
      41    0.103    0.028
      42    0.300    0.067
      43    0.649    0.051
      44    0.244    0.056
      45    0.190    0.060
      46    0.532    0.079
      47    0.880    0.074
      48    0.000    0.000
      49    0.670    0.097
      50    1.133    0.099
      51    0.342    0.059
      52    0.000    0.000
      53    0.622    0.087
      54    1.037    0.092
      55    0.082    0.041
      56    0.000    0.000
      57    0.305    0.056
      58    0.982    0.108
      59    0.022    0.029
      60    0.582    0.101
      61    0.902    0.103
      62    0.128    0.058
      63    0.215    0.075
      64    0.550    0.053
      65    1.689    0.147
      66    1.294    0.142
      67    1.438    0.157
      68    1.121    0.094
      69    1.643    0.136
      70    1.041    0.170
      71    0.579    0.070
      72    0.199    0.060
      73    0.349    0.086
      74    0.226    0.075
      75    0.547    0.102
      76    0.002    0.009
      77    0.089    0.037
      78    0.594    0.076
      79    0.112    0.057
      80    0.079    0.043
      81    0.000    0.000
      82    0.651    0.071
      83    0.007    0.014
      84    0.046    0.030
      85    0.475    0.072
      86    0.732    0.074
      87    0.062    0.048
      88    0.000    0.000
      89    0.892    0.125
      90    0.055    0.042
      91    0.021    0.018
      92    0.811    0.097
      93    0.791    0.090
      94    0.564    0.094
      95    0.087    0.040
      96    0.220    0.074
      97    1.006    0.067
      98    0.185    0.104
      99    0.780    0.100
     100    0.527    0.092
     101    0.940    0.109
     102    0.460    0.131
     103    1.383    0.165
     104    0.819    0.104
     105    0.336    0.073
     106    0.542    0.097
     107    1.627    0.137
     108    0.728    0.078
     109    0.086    0.040
     110    0.545    0.070
     111    0.223    0.072
     112    0.097    0.037
     113    0.577    0.088
     114    0.196    0.054
     115    0.530    0.070
     116    0.212    0.061
     117    0.134    0.048
     118    0.126    0.053
     119    0.039    0.027
     120    0.116    0.056
     121    0.036    0.038
     122    0.005    0.011
     123    0.025    0.026
     124    0.001    0.007
     125    0.436    0.086
     126    0.002    0.007
     127    0.025    0.029
     128    0.000    0.000
     129    0.153    0.052
     130    0.093    0.038
     131    0.000    0.000
     132    0.509    0.070
     133    0.001    0.007
     134    0.317    0.068
     135    0.606    0.082
     136    0.283    0.086
     137    0.056    0.028
     138    0.088    0.052
     139    0.419    0.064
     140    1.024    0.098
     141    0.681    0.091
     142    0.565    0.095
     143    1.433    0.098
     144    0.592    0.082
     145    0.761    0.127
     146    1.907    0.173
     147    0.616    0.084
     148    0.271    0.065
     149    0.859    0.124
     150    0.938    0.105
     151    0.192    0.056
     152    0.006    0.021
     153    0.532    0.086
     154    1.534    0.113
     155    0.564    0.085
     156    0.000    0.000
     157    1.195    0.099
     158    0.995    0.073
     159    0.214    0.044
     160    0.005    0.014
     161    0.374    0.076
     162    0.773    0.092
     163    0.468    0.094
     164    0.004    0.010
     165    0.866    0.083
     166    0.936    0.093
     167    0.538    0.124
     168    0.038    0.036
     169    0.714    0.071
     170    0.286    0.063
     171    0.087    0.039
     172    0.545    0.116
     173    1.191    0.102
     174    0.855    0.105
     175    0.237    0.062
     176    0.787    0.087
     177    0.285    0.085
     178    0.212    0.092
     179    1.264    0.164
     180    0.766    0.127
     181    1.198    0.140
     182    1.180    0.097
     183    1.477    0.134
     184    1.344    0.150
     185    0.980    0.106
     186    0.355    0.062
     187    0.802    0.102
     188    0.895    0.141
     189    0.888    0.135
     190    0.949    0.130
     191    1.226    0.074
     192    0.793    0.076
     193    0.756    0.104
     194    1.246    0.110
     195    0.511    0.070
     196    0.394    0.077
     197    0.178    0.075
     198    0.731    0.085
     199    0.209    0.073
     200    0.469    0.091
     201    1.302    0.146
     202    0.718    0.068
     203    0.138    0.071
     204    0.109    0.060
     205    0.666    0.122
     206    0.341    0.085
     207    0.002    0.008
     208    0.114    0.059
     209    0.573    0.093
     210    0.855    0.072
     211    0.000    0.000
     212    0.126    0.032
     213    0.972    0.070
     214    0.331    0.049
     215    0.091    0.047
     216    1.200    0.097
     217    0.504    0.051
     218    0.066    0.026
     219    0.221    0.098
     220    0.752    0.057
     221    0.791    0.091
     222    0.034    0.028
     223    1.400    0.087
     224    1.029    0.054
     225    1.343    0.117
     226    0.781    0.174
     227    0.668    0.116
     228    0.761    0.094
     229    0.556    0.163
     230    2.199    0.142
     231    0.530    0.074
     232    1.235    0.137
     233    1.348    0.136
     234    0.508    0.195
     235    1.162    0.151
     236    1.303    0.121
     237    0.398    0.089
     238    0.163    0.053
     239    1.359    0.091
     240    0.819    0.083
     241    0.056    0.031
     242    0.432    0.055
     243    0.895    0.107
     244    0.388    0.097
     245    0.110    0.041
     246    1.270    0.113
     247    0.296    0.055
     248    0.059    0.041
     249    0.440    0.056
     250    0.492    0.086
     251    0.251    0.082
     252    0.071    0.048
     253    1.053    0.096
     254    0.700    0.074
     255    0.174    0.075
     256    0.767    0.099
     257    0.972    0.097
     258    0.064    0.033
     259    0.158    0.068
     260    0.270    0.051
     261    0.567    0.071
     262    0.484    0.118
     263    0.172    0.071
     264    0.958    0.095
     265    0.034    0.024
     266    0.357    0.114
     267    0.819    0.074
     268    1.295    0.097
     269    1.179    0.091
     270    0.587    0.072
     271    1.087    0.110
     272    1.167    0.101
     273    0.534    0.059
     274    0.467    0.068
     275    1.205    0.113
     276    0.844    0.124
     277    0.076    0.042
     278    0.012    0.020
     279    0.591    0.088
     280    0.151    0.060
     281    0.585    0.173
     282    0.546    0.116
     283    1.839    0.140
     284    0.228    0.061
     285    0.213    0.066
     286    0.426    0.081
     287    0.221    0.067
     288    0.436    0.088
     289    0.002    0.008
     290    0.984    0.103
     291    0.020    0.023
     292    0.036    0.019
     293    0.605    0.088
     294    0.113    0.039
     295    0.006    0.012
     296    0.092    0.036
     297    0.272    0.042
     298    0.133    0.058
     299    0.130    0.038
     300    1.323    0.084
     301    1.211    0.126
     302    0.466    0.121
     303    0.883    0.070
     304    1.110    0.100
      27    0.566    0.128
      28    0.308    0.062
      29    1.692    0.243
      30    0.720    0.106
      31    1.582    0.104
      32    1.245    0.175
      33    0.227    0.089
      34    0.461    0.127
      35    1.024    0.078
      36    0.462    0.107
      37    0.448    0.097
      38    1.369    0.138
      39    1.016    0.106
      40    0.915    0.100
      41    0.158    0.060
      42    0.312    0.062
      43    0.700    0.102
      44    0.184    0.047
      45    0.253    0.063
      46    0.502    0.061
      47    0.912    0.100
      48    0.011    0.020
      49    0.691    0.072
      50    1.179    0.063
      51    0.339    0.060
      52    0.001    0.007
      53    0.628    0.100
      54    1.029    0.107
      55    0.095    0.036
      56    0.000    0.000
      57    0.268    0.052
      58    0.991    0.105
      59    0.037    0.026
      60    0.590    0.089
      61    0.986    0.122
      62    0.142    0.057
      63    0.292    0.075
      64    0.568    0.062
      65    1.794    0.107
      66    1.384    0.130
      67    1.433    0.160
      68    1.136    0.093
      69    1.580    0.139
      70    1.382    0.301
      71    0.518    0.098
      72    0.164    0.078
      73    0.405    0.097
      74    0.223    0.069
      75    0.463    0.077
      76    0.001    0.005
      77    0.086    0.031
      78    0.688    0.093
      79    0.136    0.054
      80    0.089    0.038
      81    0.000    0.000
      82    0.657    0.066
      83    0.009    0.013
      84    0.029    0.026
      85    0.432    0.095
      86    0.733    0.078
      87    0.081    0.036
      88    0.004    0.016
      89    0.881    0.090
      90    0.056    0.043
      91    0.027    0.024
      92    0.803    0.085
      93    0.794    0.110
      94    0.547    0.094
      95    0.069    0.033
      96    0.147    0.055
      97    1.032    0.074
      98    0.205    0.079
      99    0.745    0.094
     100    0.503    0.068
     101    0.839    0.087
     102    0.337    0.116
     103    1.260    0.151
     104    0.888    0.097
     105    0.401    0.058
     106    0.647    0.101
     107    1.546    0.116
     108    0.685    0.068
     109    0.048    0.041
     110    0.552    0.077
     111    0.249    0.066
     112    0.081    0.025
     113    0.515    0.100
     114    0.160    0.054
     115    0.532    0.076
     116    0.150    0.054
     117    0.136    0.059
     118    0.092    0.038
     119    0.039    0.017
     120    0.061    0.043
     121    0.034    0.028
     122    0.004    0.010
     123    0.007    0.016
     124    0.008    0.017
     125    0.408    0.085
     126    0.001    0.007
     127    0.051    0.042
     128    0.001    0.007
     129    0.182    0.063
     130    0.140    0.052
     131    0.000    0.000
     132    0.529    0.085
     133    0.006    0.013
     134    0.380    0.080
     135    0.631    0.080
     136    0.298    0.071
     137    0.051    0.026
     138    0.049    0.034
     139    0.409    0.089
     140    1.055    0.103
     141    0.676    0.103
     142    0.656    0.143
     143    1.419    0.069
     144    0.583    0.067
     145    0.748    0.138
     146    1.986    0.202
     147    0.618    0.108
     148    0.270    0.064
     149    0.925    0.183
     150    0.950    0.099
     151    0.166    0.046
     152    0.002    0.008
     153    0.558    0.105
     154    1.400    0.090
     155    0.567    0.090
     156    0.000    0.000
     157    1.239    0.145
     158    0.999    0.077
     159    0.177    0.068
     160    0.002    0.012
     161    0.359    0.062
     162    0.755    0.096
     163    0.390    0.081
     164    0.004    0.012
     165    0.800    0.080
     166    0.953    0.086
     167    0.502    0.129
     168    0.031    0.026
     169    0.710    0.091
     170    0.285    0.057
     171    0.081    0.034
     172    0.575    0.097
     173    1.213    0.085
     174    0.857    0.089
     175    0.227    0.056
     176    0.764    0.100
     177    0.356    0.094
     178    0.341    0.119
     179    1.324    0.259
     180    0.796    0.193
     181    1.264    0.183
     182    1.198    0.099
     183    1.423    0.125
     184    1.363    0.176
     185    0.942    0.152
     186    0.344    0.067
     187    0.742    0.109
     188    0.902    0.127
     189    0.963    0.127
     190    0.804    0.209
     191    1.229    0.097
     192    0.791    0.117
     193    0.674    0.093
     194    1.238    0.094
     195    0.544    0.055
     196    0.334    0.076
     197    0.122    0.055
     198    0.743    0.080
     199    0.173    0.060
     200    0.378    0.074
     201    1.301    0.198
     202    0.772    0.091
     203    0.083    0.067
     204    0.081    0.043
     205    0.651    0.138
     206    0.362    0.069
     207    0.012    0.020
     208    0.087    0.056
     209    0.520    0.074
     210    0.845    0.076
     211    0.000    0.000
     212    0.134    0.022
     213    0.939    0.100
     214    0.380    0.086
     215    0.081    0.039
     216    1.218    0.078
     217    0.514    0.052
     218    0.074    0.028
     219    0.227    0.071
     220    0.741    0.090
     221    0.800    0.081
     222    0.046    0.041
     223    1.459    0.113
     224    1.027    0.077
     225    1.291    0.125
     226    0.705    0.179
     227    0.614    0.145
     228    0.765    0.141
     229    0.473    0.099
     230    2.332    0.153
     231    0.468    0.118
     232    1.141    0.116
     233    1.300    0.108
     234    0.479    0.069
     235    1.324    0.125
     236    1.200    0.114
     237    0.360    0.057
     238    0.143    0.045
     239    1.277    0.093
     240    0.760    0.097
     241    0.080    0.047
     242    0.461    0.045
     243    0.909    0.123
     244    0.476    0.088
     245    0.129    0.038
     246    1.266    0.068
     247    0.324    0.059
     248    0.048    0.030
     249    0.441    0.096
     250    0.474    0.071
     251    0.236    0.069
     252    0.019    0.023
     253    1.021    0.091
     254    0.602    0.085
     255    0.094    0.042
     256    0.821    0.099
     257    0.958    0.058
     258    0.056    0.029
     259    0.149    0.062
     260    0.274    0.062
     261    0.608    0.096
     262    0.417    0.106
     263    0.120    0.059
     264    0.955    0.084
     265    0.051    0.037
     266    0.264    0.134
     267    0.842    0.079
     268    1.199    0.102
     269    1.219    0.102
     270    0.528    0.086
     271    1.057    0.132
     272    1.342    0.117
     273    0.441    0.091
     274    0.519    0.063
     275    1.198    0.092
     276    0.843    0.128
     277    0.092    0.040
     278    0.028    0.028
     279    0.621    0.081
     280    0.191    0.054
     281    0.751    0.148
     282    0.562    0.150
     283    1.846    0.157
     284    0.176    0.064
     285    0.243    0.078
     286    0.374    0.067
     287    0.246    0.073
     288    0.468    0.099
     289    0.028    0.035
     290    0.928    0.100
     291    0.014    0.019
     292    0.049    0.035
     293    0.712    0.210
     294    0.053    0.031
     295    0.011    0.023
     296    0.081    0.032
     297    0.292    0.113
     298    0.174    0.067
     299    0.101    0.038
     300    1.259    0.107
     301    1.239    0.123
     302    0.415    0.072
     303    0.888    0.069
     304    1.166    0.123
      27    0.620    0.127
      28    0.324    0.082
      29    1.554    0.160
      30    0.776    0.119
      31    1.291    0.141
      32    1.070    0.103
      33    0.119    0.063
      34    0.409    0.069
      35    1.045    0.092
      36    0.506    0.092
      37    0.330    0.046
      38    1.085    0.120
      39    1.023    0.075
      40    0.969    0.094
      41    0.111    0.044
      42    0.307    0.058
      43    0.684    0.094
      44    0.181    0.064
      45    0.195    0.043
      46    0.527    0.058
      47    0.845    0.084
      48    0.012    0.020
      49    0.669    0.117
      50    1.152    0.078
      51    0.306    0.055
      52    0.001    0.005
      53    0.674    0.118
      54    1.047    0.080
      55    0.101    0.048
      56    0.000    0.000
      57    0.304    0.042
      58    1.054    0.092
      59    0.025    0.022
      60    0.616    0.092
      61    1.026    0.116
      62    0.169    0.048
      63    0.273    0.068
      64    0.536    0.059
      65    1.783    0.108
      66    1.351    0.119
      67    1.463    0.119
      68    1.154    0.108
      69    1.496    0.130
      70    1.375    0.264
      71    0.513    0.091
      72    0.150    0.072
      73    0.372    0.087
      74    0.239    0.073
      75    0.492    0.079
      76    0.003    0.009
      77    0.133    0.049
      78    0.722    0.081
      79    0.161    0.058
      80    0.192    0.051
      81    0.000    0.000
      82    0.743    0.089
      83    0.022    0.018
      84    0.038    0.024
      85    0.411    0.106
      86    0.755    0.085
      87    0.033    0.034
      88    0.006    0.016
      89    0.898    0.130
      90    0.046    0.031
      91    0.026    0.021
      92    0.765    0.082
      93    0.799    0.106
      94    0.604    0.093
      95    0.082    0.042
      96    0.190    0.051
      97    1.064    0.078
      98    0.145    0.051
      99    0.758    0.088
     100    0.503    0.101
     101    0.958    0.142
     102    0.407    0.149
     103    1.215    0.124
     104    0.867    0.074
     105    0.420    0.044
     106    0.779    0.157
     107    1.602    0.147
     108    0.671    0.080
     109    0.050    0.037
     110    0.560    0.071
     111    0.221    0.053
     112    0.087    0.033
     113    0.465    0.138
     114    0.200    0.076
     115    0.554    0.072
     116    0.098    0.056
     117    0.182    0.061
     118    0.087    0.040
     119    0.021    0.023
     120    0.091    0.059
     121    0.030    0.032
     122    0.004    0.010
     123    0.040    0.029
     124    0.015    0.022
     125    0.394    0.085
     126    0.003    0.009
     127    0.095    0.046
     128    0.000    0.000
     129    0.148    0.047
     130    0.153    0.060
     131    0.000    0.000
     132    0.520    0.073
     133    0.000    0.000
     134    0.366    0.065
     135    0.630    0.087
     136    0.212    0.052
     137    0.057    0.041
     138    0.041    0.028
     139    0.389    0.077
     140    0.987    0.123
     141    0.661    0.110
     142    0.701    0.166
     143    1.457    0.090
     144    0.528    0.076
     145    0.892    0.112
     146    2.004    0.164
     147    0.592    0.092
     148    0.277    0.057
     149    1.097    0.114
     150    0.901    0.140
     151    0.172    0.043
     152    0.007    0.013
     153    0.545    0.104
     154    1.499    0.152
     155    0.583    0.092
     156    0.000    0.000
     157    1.214    0.115
     158    0.997    0.080
     159    0.170    0.045
     160    0.003    0.009
     161    0.395    0.081
     162    0.774    0.112
     163    0.423    0.097
     164    0.002    0.007
     165    0.828    0.110
     166    1.004    0.092
     167    0.533    0.083
     168    0.049    0.025
     169    0.748    0.099
     170    0.299    0.083
     171    0.078    0.041
     172    0.593    0.100
     173    1.214    0.094
     174    0.865    0.095
     175    0.218    0.074
     176    0.788    0.123
     177    0.300    0.124
     178    0.277    0.118
     179    1.681    0.133
     180    0.540    0.116
     181    1.394    0.144
     182    1.253    0.099
     183    1.426    0.141
     184    1.416    0.159
     185    0.956    0.186
     186    0.345    0.075
     187    0.772    0.120
     188    1.017    0.114
     189    0.930    0.158
     190    0.912    0.230
     191    1.259    0.079
     192    0.837    0.088
     193    0.591    0.048
     194    1.161    0.075
     195    0.557    0.081
     196    0.310    0.060
     197    0.111    0.038
     198    0.746    0.088
     199    0.281    0.092
     200    0.298    0.080
     201    1.326    0.107
     202    0.722    0.071
     203    0.247    0.086
     204    0.059    0.027
     205    0.623    0.098
     206    0.309    0.063
     207    0.019    0.022
     208    0.103    0.053
     209    0.540    0.103
     210    0.852    0.090
     211    0.000    0.000
     212    0.138    0.045
     213    1.003    0.089
     214    0.374    0.056
     215    0.072    0.032
     216    1.198    0.093
     217    0.509    0.055
     218    0.062    0.018
     219    0.223    0.054
     220    0.689    0.079
     221    0.781    0.084
     222    0.043    0.036
     223    1.390    0.087
     224    0.942    0.090
     225    1.308    0.099
     226    0.609    0.145
     227    0.750    0.130
     228    0.785    0.121
     229    0.550    0.114
     230    2.300    0.110
     231    0.496    0.111
     232    1.161    0.121
     233    1.365    0.158
     234    0.439    0.108
     235    1.449    0.150
     236    1.289    0.159
     237    0.385    0.070
     238    0.134    0.053
     239    1.226    0.097
     240    0.837    0.087
     241    0.069    0.040
     242    0.481    0.060
     243    0.928    0.132
     244    0.426    0.103
     245    0.113    0.053
     246    1.259    0.077
     247    0.406    0.066
     248    0.148    0.056
     249    0.401    0.073
     250    0.530    0.051
     251    0.300    0.096
     252    0.038    0.029
     253    0.959    0.083
     254    0.643    0.071
     255    0.127    0.049
     256    0.783    0.106
     257    0.978    0.087
     258    0.058    0.041
     259    0.159    0.058
     260    0.272    0.072
     261    0.558    0.087
     262    0.369    0.071
     263    0.106    0.029
     264    0.929    0.089
     265    0.061    0.043
     266    0.167    0.074
     267    0.849    0.092
     268    1.037    0.080
     269    1.206    0.078
     270    0.458    0.085
     271    1.400    0.198
     272    1.227    0.112
     273    0.356    0.055
     274    0.470    0.086
     275    1.202    0.077
     276    0.788    0.126
     277    0.164    0.052
     278    0.012    0.017
     279    0.633    0.062
     280    0.213    0.065
     281    0.705    0.182
     282    0.464    0.071
     283    1.896    0.138
     284    0.202    0.071
     285    0.227    0.065
     286    0.339    0.063
     287    0.275    0.056
     288    0.402    0.089
     289    0.004    0.013
     290    0.960    0.135
     291    0.017    0.018
     292    0.042    0.030
     293    0.618    0.129
     294    0.126    0.062
     295    0.024    0.027
     296    0.081    0.054
     297    0.388    0.074
     298    0.227    0.063
     299    0.105    0.035
     300    1.238    0.069
     301    1.194    0.133
     302    0.427    0.062
     303    0.867    0.078
     304    1.271    0.123
      27    0.379    0.148
      28    0.392    0.049
      29    1.683    0.162
      30    0.822    0.124
      31    1.302    0.129
      32    1.021    0.105
      33    0.102    0.059
      34    0.420    0.089
      35    1.042    0.079
      36    0.520    0.099
      37    0.303    0.091
      38    1.017    0.098
      39    1.028    0.122
      40    0.955    0.094
      41    0.125    0.050
      42    0.348    0.070
      43    0.713    0.076
      44    0.187    0.054
      45    0.239    0.045
      46    0.550    0.050
      47    0.846    0.079
      48    0.012    0.019
      49    0.693    0.084
      50    1.134    0.085
      51    0.312    0.055
      52    0.001    0.005
      53    0.621    0.118
      54    1.056    0.086
      55    0.106    0.042
      56    0.002    0.007
      57    0.306    0.054
      58    0.989    0.111
      59    0.035    0.027
      60    0.617    0.080
      61    1.088    0.096
      62    0.157    0.051
      63    0.136    0.074
      64    0.513    0.046
      65    1.753    0.142
      66    1.261    0.151
      67    1.549    0.116
      68    1.158    0.138
      69    1.606    0.116
      70    0.984    0.237
      71    0.567    0.088
      72    0.199    0.065
      73    0.350    0.079
      74    0.233    0.059
      75    0.533    0.108
      76    0.002    0.007
      77    0.109    0.047
      78    0.558    0.094
      79    0.220    0.082
      80    0.143    0.046
      81    0.000    0.000
      82    0.772    0.074
      83    0.018    0.019
      84    0.040    0.027
      85    0.415    0.066
      86    0.822    0.087
      87    0.044    0.037
      88    0.002    0.010
      89    0.847    0.123
      90    0.059    0.030
      91    0.029    0.025
      92    0.779    0.078
      93    0.796    0.092
      94    0.591    0.085
      95    0.080    0.033
      96    0.180    0.053
      97    1.084    0.084
      98    0.140    0.035
      99    0.740    0.069
     100    0.481    0.070
     101    1.119    0.100
     102    0.567    0.102
     103    1.267    0.144
     104    0.821    0.129
     105    0.436    0.053
     106    0.669    0.115
     107    1.596    0.133
     108    0.678    0.089
     109    0.090    0.047
     110    0.573    0.077
     111    0.191    0.052
     112    0.078    0.038
     113    0.462    0.143
     114    0.198    0.051
     115    0.568    0.103
     116    0.115    0.067
     117    0.178    0.054
     118    0.084    0.035
     119    0.015    0.025
     120    0.046    0.042
     121    0.034    0.036
     122    0.001    0.005
     123    0.043    0.037
     124    0.005    0.011
     125    0.409    0.081
     126    0.000    0.000
     127    0.078    0.060
     128    0.001    0.007
     129    0.143    0.049
     130    0.123    0.039
     131    0.000    0.000
     132    0.508    0.062
     133    0.000    0.000
     134    0.358    0.075
     135    0.613    0.073
     136    0.243    0.088
     137    0.064    0.033
     138    0.042    0.030
     139    0.365    0.077
     140    1.064    0.114
     141    0.719    0.113
     142    0.542    0.130
     143    1.486    0.084
     144    0.626    0.087
     145    0.859    0.111
     146    2.163    0.120
     147    0.590    0.096
     148    0.258    0.078
     149    1.134    0.103
     150    0.857    0.112
     151    0.165    0.045
     152    0.005    0.016
     153    0.494    0.096
     154    1.499    0.146
     155    0.588    0.072
     156    0.000    0.000
     157    1.159    0.112
     158    1.059    0.073
     159    0.196    0.052
     160    0.008    0.014
     161    0.348    0.086
     162    0.774    0.075
     163    0.418    0.067
     164    0.000    0.000
     165    0.799    0.092
     166    1.047    0.088
     167    0.520    0.101
     168    0.046    0.028
     169    0.689    0.122
     170    0.272    0.064
     171    0.078    0.045
     172    0.546    0.084
     173    1.155    0.106
     174    0.928    0.124
     175    0.214    0.052
     176    0.858    0.146
     177    0.465    0.075
     178    0.459    0.069
     179    1.507    0.222
     180    0.451    0.105
     181    1.414    0.130
     182    1.338    0.084
     183    1.530    0.242
     184    1.575    0.161
     185    0.461    0.135
     186    0.338    0.092
     187    0.763    0.123
     188    1.073    0.132
     189    0.922    0.109
     190    1.092    0.116
     191    1.307    0.101
     192    0.741    0.159
     193    0.594    0.084
     194    1.181    0.137
     195    0.538    0.074
     196    0.290    0.074
     197    0.126    0.067
     198    0.755    0.055
     199    0.331    0.080
     200    0.332    0.091
     201    1.324    0.134
     202    0.705    0.071
     203    0.263    0.061
     204    0.056    0.034
     205    0.672    0.113
     206    0.318    0.087
     207    0.008    0.018
     208    0.095    0.047
     209    0.603    0.096
     210    0.837    0.091
     211    0.000    0.000
     212    0.146    0.034
     213    0.942    0.066
     214    0.358    0.071
     215    0.082    0.038
     216    1.195    0.092
     217    0.532    0.058
     218    0.060    0.021
     219    0.210    0.061
     220    0.715    0.075
     221    0.800    0.088
     222    0.082    0.041
     223    1.458    0.088
     224    0.920    0.081
     225    1.353    0.097
     226    0.572    0.130
     227    0.824    0.118
     228    0.811    0.119
     229    0.486    0.128
     230    2.249    0.129
     231    0.592    0.097
     232    1.109    0.098
     233    1.202    0.117
     234    0.517    0.160
     235    1.481    0.106
     236    1.261    0.162
     237    0.418    0.063
     238    0.140    0.046
     239    1.343    0.081
     240    0.840    0.074
     241    0.067    0.041
     242    0.464    0.065
     243    0.917    0.087
     244    0.365    0.076
     245    0.104    0.049
     246    1.279    0.099
     247    0.370    0.044
     248    0.138    0.074
     249    0.390    0.086
     250    0.505    0.058
     251    0.375    0.070
     252    0.039    0.031
     253    0.959    0.092
     254    0.575    0.062
     255    0.155    0.076
     256    0.826    0.138
     257    1.006    0.093
     258    0.052    0.030
     259    0.180    0.044
     260    0.266    0.057
     261    0.518    0.096
     262    0.265    0.064
     263    0.117    0.043
     264    0.924    0.127
     265    0.110    0.055
     266    0.295    0.103
     267    0.826    0.098
     268    1.017    0.112
     269    1.202    0.088
     270    0.416    0.090
     271    1.424    0.150
     272    1.259    0.133
     273    0.353    0.053
     274    0.446    0.055
     275    1.199    0.086
     276    0.782    0.100
     277    0.232    0.064
     278    0.011    0.018
     279    0.689    0.082
     280    0.188    0.060
     281    0.404    0.128
     282    0.442    0.079
     283    1.929    0.162
     284    0.235    0.084
     285    0.223    0.070
     286    0.357    0.091
     287    0.285    0.072
     288    0.492    0.100
     289    0.018    0.022
     290    0.935    0.100
     291    0.016    0.013
     292    0.064    0.041
     293    0.640    0.091
     294    0.100    0.048
     295    0.021    0.031
     296    0.116    0.043
     297    0.418    0.068
     298    0.244    0.062
     299    0.115    0.041
     300    1.307    0.101
     301    1.133    0.106
     302    0.383    0.072
     303    0.850    0.090
     304    1.225    0.114
      27    0.303    0.116
      28    0.421    0.063
      29    1.709    0.135
      30    0.836    0.156
      31    1.278    0.095
      32    1.010    0.096
      33    0.073    0.051
      34    0.395    0.067
      35    1.015    0.116
      36    0.531    0.094
      37    0.298    0.081
      38    0.992    0.067
      39    1.054    0.091
      40    0.998    0.095
      41    0.118    0.048
      42    0.343    0.048
      43    0.699    0.080
      44    0.178    0.054
      45    0.209    0.062
      46    0.562    0.047
      47    0.858    0.101
      48    0.014    0.016
      49    0.661    0.061
      50    1.188    0.107
      51    0.317    0.063
      52    0.002    0.009
      53    0.600    0.100
      54    1.052    0.076
      55    0.083    0.033
      56    0.000    0.000
      57    0.293    0.056
      58    0.962    0.078
      59    0.008    0.014
      60    0.507    0.064
      61    1.016    0.069
      62    0.150    0.051
      63    0.129    0.066
      64    0.490    0.059
      65    1.699    0.126
      66    0.850    0.128
      67    1.495    0.134
      68    1.131    0.098
      69    1.546    0.131
      70    1.331    0.170
      71    0.528    0.074
      72    0.155    0.071
      73    0.381    0.085
      74    0.283    0.058
      75    0.545    0.118
      76    0.003    0.009
      77    0.099    0.052
      78    0.556    0.095
      79    0.190    0.063
      80    0.097    0.039
      81    0.000    0.000
      82    0.682    0.085
      83    0.009    0.016
      84    0.019    0.027
      85    0.415    0.047
      86    0.707    0.077
      87    0.015    0.033
      88    0.000    0.000
      89    0.774    0.082
      90    0.046    0.039
      91    0.033    0.025
      92    0.803    0.075
      93    0.857    0.134
      94    0.623    0.086
      95    0.087    0.042
      96    0.222    0.060
      97    1.024    0.089
      98    0.174    0.055
      99    0.706    0.081
     100    0.582    0.076
     101    0.956    0.082
     102    0.460    0.116
     103    1.282    0.136
     104    0.924    0.137
     105    0.373    0.064
     106    0.720    0.175
     107    1.499    0.122
     108    0.714    0.091
     109    0.067    0.049
     110    0.512    0.062
     111    0.205    0.060
     112    0.087    0.038
     113    0.427    0.102
     114    0.169    0.050
     115    0.574    0.066
     116    0.120    0.047
     117    0.144    0.051
     118    0.093    0.036
     119    0.008    0.012
     120    0.035    0.043
     121    0.033    0.033
     122    0.000    0.000
     123    0.015    0.024
     124    0.006    0.015
     125    0.464    0.080
     126    0.000    0.000
     127    0.034    0.037
     128    0.000    0.000
     129    0.149    0.049
     130    0.107    0.043
     131    0.000    0.000
     132    0.516    0.063
     133    0.000    0.000
     134    0.344    0.080
     135    0.614    0.048
     136    0.263    0.083
     137    0.038    0.032
     138    0.049    0.045
     139    0.389    0.056
     140    1.086    0.097
     141    0.762    0.107
     142    0.401    0.121
     143    1.488    0.113
     144    0.622    0.095
     145    0.873    0.107
     146    1.968    0.256
     147    0.654    0.089
     148    0.244    0.055
     149    1.000    0.176
     150    0.813    0.103
     151    0.180    0.048
     152    0.012    0.016
     153    0.527    0.113
     154    1.450    0.127
     155    0.567    0.086
     156    0.000    0.000
     157    1.180    0.118
     158    1.044    0.075
     159    0.191    0.067
     160    0.014    0.020
     161    0.380    0.051
     162    0.810    0.122
     163    0.460    0.076
     164    0.005    0.018
     165    0.806    0.074
     166    0.978    0.074
     167    0.521    0.122
     168    0.046    0.041
     169    0.698    0.071
     170    0.268    0.063
     171    0.084    0.056
     172    0.531    0.085
     173    1.250    0.093
     174    0.893    0.097
     175    0.204    0.060
     176    0.821    0.123
     177    0.334    0.132
     178    0.284    0.117
     179    1.470    0.110
     180    0.557    0.089
     181    1.430    0.087
     182    1.323    0.100
     183    1.288    0.164
     184    1.477    0.145
     185    0.914    0.247
     186    0.402    0.085
     187    0.728    0.118
     188    0.949    0.100
     189    0.948    0.126
     190    1.148    0.141
     191    1.216    0.067
     192    0.823    0.101
     193    0.556    0.076
     194    1.120    0.088
     195    0.544    0.080
     196    0.302    0.054
     197    0.102    0.056
     198    0.750    0.063
     199    0.306    0.078
     200    0.277    0.069
     201    1.365    0.113
     202    0.711    0.078
     203    0.229    0.057
     204    0.060    0.035
     205    0.674    0.106
     206    0.358    0.083
     207    0.006    0.012
     208    0.080    0.034
     209    0.644    0.122
     210    0.836    0.086
     211    0.000    0.000
     212    0.133    0.038
     213    0.959    0.092
     214    0.349    0.070
     215    0.095    0.034
     216    1.213    0.092
     217    0.538    0.058
     218    0.068    0.030
     219    0.199    0.081
     220    0.684    0.068
     221    0.786    0.076
     222    0.076    0.037
     223    1.440    0.103
     224    0.940    0.087
     225    1.341    0.097
     226    0.622    0.117
     227    0.865    0.110
     228    0.869    0.128
     229    0.442    0.182
     230    2.137    0.161
     231    0.637    0.076
     232    1.101    0.116
     233    1.212    0.169
     234    0.761    0.155
     235    1.517    0.117
     236    1.279    0.190
     237    0.318    0.050
     238    0.172    0.052
     239    1.401    0.099
     240    0.832    0.067
     241    0.053    0.033
     242    0.454    0.050
     243    0.953    0.086
     244    0.399    0.091
     245    0.112    0.046
     246    1.264    0.074
     247    0.366    0.052
     248    0.054    0.039
     249    0.405    0.080
     250    0.514    0.054
     251    0.297    0.059
     252    0.025    0.026
     253    0.981    0.122
     254    0.501    0.057
     255    0.191    0.080
     256    0.916    0.152
     257    1.040    0.085
     258    0.049    0.043
     259    0.172    0.050
     260    0.285    0.099
     261    0.557    0.066
     262    0.284    0.067
     263    0.105    0.035
     264    0.957    0.073
     265    0.114    0.052
     266    0.317    0.091
     267    0.763    0.084
     268    1.053    0.114
     269    1.132    0.119
     270    0.454    0.087
     271    1.585    0.135
     272    1.262    0.112
     273    0.382    0.062
     274    0.489    0.061
     275    1.254    0.092
     276    0.857    0.109
     277    0.305    0.058
     278    0.001    0.007
     279    0.663    0.102
     280    0.157    0.066
     281    0.354    0.100
     282    0.454    0.075
     283    1.883    0.116
     284    0.265    0.082
     285    0.214    0.073
     286    0.355    0.056
     287    0.289    0.053
     288    0.455    0.086
     289    0.009    0.017
     290    0.965    0.136
     291    0.011    0.013
     292    0.048    0.031
     293    0.654    0.099
     294    0.036    0.033
     295    0.013    0.025
     296    0.061    0.039
     297    0.394    0.065
     298    0.187    0.066
     299    0.137    0.037
     300    1.321    0.080
     301    1.242    0.117
     302    0.458    0.077
     303    0.897    0.074
     304    1.194    0.138
      27    0.545    0.217
      28    0.338    0.075
      29    1.712    0.195
      30    0.749    0.075
      31    1.452    0.153
      32    0.881    0.076
      33    0.125    0.075
      34    0.404    0.059
      35    0.985    0.089
      36    0.558    0.091
      37    0.351    0.094
      38    1.023    0.098
      39    1.040    0.117
      40    0.949    0.126
      41    0.127    0.046
      42    0.328    0.081
      43    0.699    0.095
      44    0.177    0.044
      45    0.210    0.064
      46    0.542    0.057
      47    0.862    0.072
      48    0.021    0.021
      49    0.685    0.093
      50    1.181    0.092
      51    0.319    0.059
      52    0.004    0.011
      53    0.643    0.091
      54    1.046    0.106
      55    0.080    0.041
      56    0.000    0.000
      57    0.287    0.050
      58    0.923    0.115
      59    0.010    0.017
      60    0.546    0.087
      61    1.035    0.097
      62    0.161    0.038
      63    0.122    0.067
      64    0.501    0.063
      65    1.705    0.159
      66    1.061    0.156
      67    1.453    0.089
      68    1.002    0.104
      69    1.439    0.129
      70    1.740    0.237
      71    0.454    0.069
      72    0.103    0.048
      73    0.337    0.084
      74    0.284    0.048
      75    0.508    0.093
      76    0.002    0.007
      77    0.096    0.047
      78    0.539    0.077
      79    0.213    0.060
      80    0.097    0.042
      81    0.000    0.000
      82    0.692    0.085
      83    0.009    0.019
      84    0.024    0.023
      85    0.427    0.096
      86    0.678    0.109
      87    0.035    0.039
      88    0.000    0.000
      89    0.794    0.095
      90    0.052    0.041
      91    0.029    0.026
      92    0.775    0.094
      93    0.832    0.130
      94    0.577    0.110
      95    0.075    0.039
      96    0.140    0.060
      97    1.014    0.083
      98    0.129    0.048
      99    0.711    0.065
     100    0.483    0.090
     101    0.852    0.099
     102    0.375    0.105
     103    1.267    0.143
     104    0.929    0.185
     105    0.380    0.066
     106    0.823    0.162
     107    1.611    0.110
     108    0.699    0.086
     109    0.059    0.037
     110    0.584    0.074
     111    0.242    0.068
     112    0.068    0.030
     113    0.423    0.125
     114    0.180    0.047
     115    0.555    0.074
     116    0.130    0.052
     117    0.175    0.052
     118    0.082    0.026
     119    0.016    0.019
     120    0.076    0.052
     121    0.036    0.030
     122    0.001    0.007
     123    0.013    0.020
     124    0.013    0.023
     125    0.457    0.134
     126    0.000    0.000
     127    0.044    0.037
     128    0.000    0.000
     129    0.138    0.049
     130    0.121    0.053
     131    0.000    0.000
     132    0.499    0.084
     133    0.000    0.000
     134    0.339    0.106
     135    0.586    0.089
     136    0.269    0.082
     137    0.043    0.028
     138    0.018    0.016
     139    0.385    0.060
     140    1.090    0.107
     141    0.784    0.108
     142    0.397    0.136
     143    1.514    0.107
     144    0.620    0.068
     145    0.821    0.115
     146    2.013    0.212
     147    0.654    0.092
     148    0.270    0.062
     149    1.006    0.138
     150    0.844    0.095
     151    0.175    0.046
     152    0.005    0.012
     153    0.582    0.092
     154    1.497    0.127
     155    0.553    0.066
     156    0.001    0.005
     157    1.238    0.121
     158    0.999    0.096
     159    0.180    0.051
     160    0.005    0.014
     161    0.388    0.073
     162    0.737    0.114
     163    0.437    0.075
     164    0.006    0.014
     165    0.786    0.107
     166    1.000    0.092
     167    0.552    0.090
     168    0.047    0.032
     169    0.738    0.109
     170    0.262    0.049
     171    0.092    0.049
     172    0.533    0.071
     173    1.191    0.085
     174    0.894    0.087
     175    0.231    0.069
     176    0.782    0.119
     177    0.373    0.109
     178    0.356    0.162
     179    1.558    0.160
     180    0.465    0.096
     181    1.423    0.110
     182    1.275    0.134
     183    1.331    0.164
     184    1.415    0.119
     185    0.806    0.259
     186    0.345    0.078
     187    0.749    0.128
     188    1.032    0.092
     189    1.011    0.142
     190    1.002    0.250
     191    1.212    0.092
     192    0.852    0.072
     193    0.582    0.093
     194    1.165    0.101
     195    0.567    0.082
     196    0.313    0.063
     197    0.114    0.062
     198    0.747    0.070
     199    0.354    0.079
     200    0.252    0.055
     201    1.376    0.108
     202    0.721    0.072
     203    0.242    0.056
     204    0.042    0.036
     205    0.638    0.099
     206    0.351    0.088
     207    0.018    0.022
     208    0.127    0.047
     209    0.539    0.080
     210    0.790    0.089
     211    0.000    0.000
     212    0.149    0.042
     213    0.907    0.067
     214    0.345    0.075
     215    0.090    0.038
     216    1.221    0.109
     217    0.500    0.058
     218    0.072    0.019
     219    0.185    0.052
     220    0.729    0.051
     221    0.814    0.072
     222    0.087    0.050
     223    1.511    0.084
     224    0.996    0.086
     225    1.390    0.083
     226    0.604    0.115
     227    0.898    0.099
     228    0.833    0.110
     229    0.303    0.087
     230    2.023    0.202
     231    0.565    0.074
     232    1.170    0.110
     233    1.156    0.107
     234    0.583    0.122
     235    1.534    0.138
     236    1.424    0.126
     237    0.364    0.060
     238    0.149    0.047
     239    1.402    0.085
     240    0.780    0.059
     241    0.043    0.030
     242    0.487    0.053
     243    0.972    0.115
     244    0.402    0.074
     245    0.120    0.026
     246    1.258    0.094
     247    0.368    0.061
     248    0.067    0.057
     249    0.376    0.080
     250    0.495    0.062
     251    0.329    0.084
     252    0.020    0.030
     253    0.933    0.090
     254    0.560    0.084
     255    0.202    0.059
     256    0.874    0.094
     257    1.034    0.095
     258    0.056    0.026
     259    0.163    0.055
     260    0.294    0.073
     261    0.567    0.079
     262    0.335    0.084
     263    0.132    0.061
     264    0.984    0.075
     265    0.122    0.055
     266    0.203    0.098
     267    0.807    0.075
     268    1.133    0.104
     269    1.130    0.101
     270    0.479    0.085
     271    1.741    0.146
     272    1.291    0.118
     273    0.376    0.075
     274    0.522    0.065
     275    1.212    0.083
     276    0.829    0.097
     277    0.282    0.065
     278    0.002    0.007
     279    0.633    0.064
     280    0.153    0.046
     281    0.543    0.194
     282    0.312    0.066
     283    2.014    0.130
     284    0.251    0.057
     285    0.218    0.076
     286    0.343    0.062
     287    0.306    0.058
     288    0.476    0.122
     289    0.016    0.019
     290    0.899    0.084
     291    0.011    0.019
     292    0.065    0.043
     293    0.643    0.094
     294    0.055    0.035
     295    0.020    0.025
     296    0.067    0.045
     297    0.420    0.089
     298    0.229    0.065
     299    0.132    0.030
     300    1.279    0.108
     301    1.209    0.092
     302    0.456    0.085
     303    0.906    0.070
     304    1.211    0.114
      27    0.704    0.177
      28    0.398    0.081
      29    1.530    0.185
      30    0.801    0.090
      31    1.273    0.128
      32    0.855    0.091
      33    0.086    0.067
      34    0.449    0.084
      35    1.018    0.073
      36    0.496    0.063
      37    0.303    0.064
      38    1.099    0.100
      39    0.997    0.089
      40    0.971    0.080
      41    0.157    0.057
      42    0.277    0.051
      43    0.686    0.087
      44    0.166    0.043
      45    0.255    0.064
      46    0.515    0.049
      47    0.855    0.085
      48    0.018    0.023
      49    0.696    0.096
      50    1.200    0.096
      51    0.313    0.046
      52    0.005    0.014
      53    0.679    0.122
      54    1.069    0.079
      55    0.093    0.041
      56    0.000    0.000
      57    0.291    0.045
      58    0.931    0.102
      59    0.006    0.014
      60    0.527    0.059
      61    1.107    0.118
      62    0.186    0.073
      63    0.108    0.062
      64    0.507    0.093
      65    1.737    0.103
      66    1.000    0.132
      67    1.510    0.114
      68    1.115    0.158
      69    1.494    0.116
      70    1.575    0.269
      71    0.492    0.084
      72    0.119    0.073
      73    0.314    0.075
      74    0.290    0.071
      75    0.642    0.120
      76    0.001    0.007
      77    0.117    0.050
      78    0.542    0.081
      79    0.230    0.053
      80    0.083    0.038
      81    0.000    0.000
      82    0.706    0.101
      83    0.004    0.016
      84    0.043    0.028
      85    0.450    0.079
      86    0.689    0.084
      87    0.050    0.035
      88    0.002    0.007
      89    0.802    0.107
      90    0.021    0.018
      91    0.038    0.042
      92    0.785    0.070
      93    0.795    0.120
      94    0.624    0.086
      95    0.079    0.049
      96    0.145    0.043
      97    1.058    0.102
      98    0.138    0.042
      99    0.673    0.061
     100    0.520    0.076
     101    1.000    0.097
     102    0.408    0.091
     103    1.408    0.123
     104    0.752    0.122
     105    0.320    0.055
     106    0.573    0.118
     107    1.557    0.162
     108    0.654    0.067
     109    0.053    0.028
     110    0.610    0.086
     111    0.249    0.073
     112    0.067    0.031
     113    0.453    0.122
     114    0.189    0.049
     115    0.490    0.069
     116    0.153    0.051
     117    0.149    0.056
     118    0.085    0.027
     119    0.022    0.021
     120    0.070    0.050
     121    0.042    0.034
     122    0.000    0.000
     123    0.023    0.026
     124    0.008    0.017
     125    0.390    0.116
     126    0.000    0.000
     127    0.041    0.039
     128    0.008    0.015
     129    0.188    0.057
     130    0.122    0.052
     131    0.000    0.000
     132    0.499    0.059
     133    0.000    0.000
     134    0.354    0.062
     135    0.568    0.054
     136    0.183    0.064
     137    0.057    0.033
     138    0.030    0.023
     139    0.411    0.056
     140    1.057    0.100
     141    0.817    0.099
     142    0.457    0.102
     143    1.512    0.082
     144    0.664    0.077
     145    0.836    0.105
     146    2.089    0.154
     147    0.523    0.098
     148    0.237    0.050
     149    1.015    0.131
     150    0.693    0.136
     151    0.211    0.073
     152    0.037    0.038
     153    0.764    0.092
     154    1.457    0.129
     155    0.511    0.064
     156    0.004    0.010
     157    1.127    0.117
     158    1.004    0.065
     159    0.192    0.053
     160    0.007    0.014
     161    0.374    0.081
     162    0.770    0.097
     163    0.482    0.101
     164    0.006    0.014
     165    0.742    0.089
     166    0.988    0.096
     167    0.646    0.093
     168    0.050    0.024
     169    0.668    0.118
     170    0.256    0.066
     171    0.086    0.036
     172    0.549    0.093
     173    1.153    0.107
     174    0.957    0.086
     175    0.235    0.065
     176    0.895    0.118
     177    0.366    0.098
     178    0.367    0.077
     179    1.524    0.155
     180    0.452    0.095
     181    1.387    0.115
     182    1.286    0.102
     183    1.314    0.204
     184    1.050    0.172
     185    0.832    0.148
     186    0.343    0.078
     187    0.799    0.093
     188    0.984    0.122
     189    0.914    0.177
     190    1.022    0.213
     191    1.214    0.098
     192    0.790    0.072
     193    0.659    0.082
     194    1.203    0.100
     195    0.545    0.122
     196    0.294    0.074
     197    0.117    0.059
     198    0.747    0.085
     199    0.305    0.065
     200    0.283    0.086
     201    1.336    0.129
     202    0.685    0.075
     203    0.229    0.102
     204    0.053    0.029
     205    0.634    0.123
     206    0.260    0.060
     207    0.020    0.026
     208    0.101    0.047
     209    0.572    0.097
     210    0.807    0.077
     211    0.000    0.000
     212    0.130    0.036
     213    0.956    0.081
     214    0.391    0.078
     215    0.060    0.044
     216    1.213    0.079
     217    0.532    0.064
     218    0.077    0.028
     219    0.172    0.058
     220    0.740    0.081
     221    0.767    0.102
     222    0.096    0.049
     223    1.496    0.080
     224    1.010    0.079
     225    1.411    0.080
     226    0.658    0.117
     227    0.870    0.094
     228    0.766    0.071
     229    0.274    0.056
     230    2.021    0.115
     231    0.623    0.067
     232    1.149    0.116
     233    1.209    0.117
     234    0.559    0.083
     235    1.564    0.128
     236    1.387    0.116
     237    0.334    0.062
     238    0.148    0.058
     239    1.368    0.092
     240    0.748    0.095
     241    0.054    0.034
     242    0.465    0.061
     243    0.923    0.083
     244    0.382    0.092
     245    0.133    0.031
     246    1.287    0.104
     247    0.352    0.056
     248    0.055    0.042
     249    0.419    0.091
     250    0.497    0.072
     251    0.340    0.088
     252    0.017    0.023
     253    0.931    0.074
     254    0.549    0.086
     255    0.156    0.061
     256    0.827    0.092
     257    1.011    0.083
     258    0.036    0.029
     259    0.166    0.058
     260    0.274    0.068
     261    0.542    0.081
     262    0.301    0.104
     263    0.126    0.053
     264    0.945    0.083
     265    0.123    0.063
     266    0.231    0.116
     267    0.801    0.078
     268    1.181    0.085
     269    1.198    0.090
     270    0.466    0.086
     271    1.651    0.141
     272    1.267    0.120
     273    0.347    0.059
     274    0.469    0.064
     275    1.234    0.096
     276    0.809    0.138
     277    0.259    0.090
     278    0.002    0.007
     279    0.710    0.064
     280    0.158    0.084
     281    0.598    0.107
     282    0.352    0.057
     283    1.990    0.155
     284    0.246    0.092
     285    0.182    0.060
     286    0.370    0.074
     287    0.293    0.076
     288    0.482    0.071
     289    0.028    0.034
     290    0.913    0.122
     291    0.018    0.021
     292    0.054    0.043
     293    0.624    0.082
     294    0.051    0.031
     295    0.020    0.018
     296    0.091    0.039
     297    0.437    0.080
     298    0.195    0.079
     299    0.115    0.029
     300    1.310    0.096
     301    1.171    0.114
     302    0.421    0.092
     303    0.874    0.104
     304    1.319    0.201
      27    0.666    0.215
      28    0.451    0.061
      29    1.474    0.160
      30    0.831    0.088
      31    1.382    0.149
      32    0.860    0.090
      33    0.059    0.048
      34    0.455    0.053
      35    0.938    0.060
      36    0.436    0.072
      37    0.376    0.089
      38    1.127    0.099
      39    1.023    0.082
      40    0.893    0.112
      41    0.136    0.043
      42    0.312    0.051
      43    0.676    0.078
      44    0.243    0.111
      45    0.228    0.051
      46    0.554    0.085
      47    0.888    0.096
      48    0.020    0.023
      49    0.767    0.108
      50    1.262    0.107
      51    0.344    0.086
      52    0.002    0.007
      53    0.642    0.083
      54    1.009    0.089
      55    0.080    0.033
      56    0.003    0.009
      57    0.321    0.075
      58    0.935    0.083
      59    0.014    0.017
      60    0.527    0.088
      61    1.026    0.098
      62    0.282    0.091
      63    0.239    0.067
      64    0.441    0.086
      65    1.670    0.188
      66    1.099    0.197
      67    1.557    0.102
      68    1.372    0.153
      69    1.546    0.162
      70    1.367    0.235
      71    0.485    0.088
      72    0.156    0.074
      73    0.293    0.091
      74    0.365    0.093
      75    0.584    0.093
      76    0.003    0.010
      77    0.143    0.064
      78    0.634    0.077
      79    0.216    0.059
      80    0.090    0.044
      81    0.000    0.000
      82    0.713    0.090
      83    0.007    0.017
      84    0.038    0.037
      85    0.454    0.100
      86    0.679    0.099
      87    0.063    0.054
      88    0.002    0.009
      89    0.805    0.095
      90    0.029    0.028
      91    0.032    0.031
      92    0.769    0.123
      93    0.875    0.073
      94    0.627    0.123
      95    0.087    0.041
      96    0.242    0.085
      97    1.048    0.108
      98    0.151    0.053
      99    0.718    0.071
     100    0.470    0.096
     101    1.007    0.088
     102    0.563    0.155
     103    1.313    0.095
     104    0.786    0.108
     105    0.282    0.049
     106    0.483    0.097
     107    1.506    0.121
     108    0.674    0.080
     109    0.085    0.050
     110    0.553    0.073
     111    0.248    0.056
     112    0.079    0.042
     113    0.483    0.090
     114    0.230    0.056
     115    0.540    0.089
     116    0.171    0.067
     117    0.163    0.061
     118    0.091    0.042
     119    0.027    0.024
     120    0.041    0.041
     121    0.029    0.030
     122    0.001    0.007
     123    0.033    0.028
     124    0.002    0.007
     125    0.359    0.098
     126    0.000    0.000
     127    0.055    0.041
     128    0.002    0.007
     129    0.155    0.060
     130    0.136    0.042
     131    0.000    0.000
     132    0.446    0.067
     133    0.005    0.021
     134    0.397    0.103
     135    0.553    0.081
     136    0.160    0.056
     137    0.049    0.036
     138    0.029    0.028
     139    0.436    0.070
     140    1.046    0.123
     141    0.812    0.102
     142    0.528    0.116
     143    1.536    0.091
     144    0.660    0.105
     145    0.815    0.123
     146    1.965    0.093
     147    0.411    0.073
     148    0.268    0.075
     149    1.093    0.098
     150    0.664    0.079
     151    0.186    0.039
     152    0.015    0.017
     153    0.618    0.097
     154    1.534    0.063
     155    0.523    0.081
     156    0.000    0.000
     157    1.191    0.135
     158    0.960    0.107
     159    0.181    0.048
     160    0.001    0.007
     161    0.412    0.092
     162    0.772    0.110
     163    0.467    0.094
     164    0.001    0.005
     165    0.797    0.126
     166    1.070    0.082
     167    0.599    0.093
     168    0.047    0.040
     169    0.695    0.118
     170    0.253    0.061
     171    0.072    0.038
     172    0.539    0.079
     173    1.139    0.090
     174    0.964    0.102
     175    0.245    0.050
     176    0.842    0.129
     177    0.491    0.085
     178    0.419    0.064
     179    1.291    0.255
     180    0.469    0.075
     181    1.367    0.135
     182    1.323    0.100
     183    1.629    0.144
     184    0.894    0.122
     185    0.767    0.139
     186    0.391    0.081
     187    0.798    0.070
     188    0.925    0.131
     189    0.958    0.119
     190    1.110    0.143
     191    1.222    0.093
     192    0.801    0.117
     193    0.668    0.113
     194    1.208    0.099
     195    0.574    0.121
     196    0.395    0.074
     197    0.186    0.082
     198    0.719    0.060
     199    0.199    0.073
     200    0.394    0.084
     201    1.378    0.128
     202    0.712    0.083
     203    0.138    0.059
     204    0.041    0.036
     205    0.631    0.088
     206    0.254    0.059
     207    0.005    0.011
     208    0.072    0.039
     209    0.586    0.112
     210    0.827    0.071
     211    0.000    0.000
     212    0.135    0.041
     213    0.932    0.094
     214    0.407    0.072
     215    0.085    0.036
     216    1.125    0.117
     217    0.530    0.046
     218    0.082    0.032
     219    0.170    0.051
     220    0.696    0.070
     221    0.743    0.068
     222    0.118    0.047
     223    1.473    0.108
     224    0.982    0.060
     225    1.239    0.079
     226    0.593    0.088
     227    0.844    0.090
     228    0.758    0.080
     229    0.339    0.098
     230    2.100    0.131
     231    0.658    0.055
     232    1.230    0.098
     233    1.215    0.124
     234    0.616    0.105
     235    1.545    0.126
     236    1.333    0.135
     237    0.327    0.071
     238    0.130    0.034
     239    1.407    0.105
     240    0.711    0.078
     241    0.060    0.043
     242    0.453    0.052
     243    0.910    0.098
     244    0.447    0.069
     245    0.130    0.037
     246    1.245    0.096
     247    0.354    0.048
     248    0.063    0.042
     249    0.392    0.088
     250    0.491    0.067
     251    0.336    0.073
     252    0.026    0.035
     253    0.951    0.091
     254    0.587    0.096
     255    0.125    0.049
     256    0.834    0.112
     257    0.908    0.102
     258    0.053    0.028
     259    0.177    0.083
     260    0.292    0.071
     261    0.574    0.102
     262    0.415    0.101
     263    0.149    0.085
     264    0.972    0.104
     265    0.141    0.046
     266    0.473    0.130
     267    0.848    0.111
     268    1.135    0.056
     269    1.134    0.094
     270    0.501    0.115
     271    1.505    0.082
     272    1.174    0.171
     273    0.365    0.081
     274    0.487    0.076
     275    1.277    0.117
     276    0.827    0.130
     277    0.284    0.080
     278    0.000    0.000
     279    0.655    0.073
     280    0.095    0.057
     281    0.589    0.102
     282    0.321    0.054
     283    1.871    0.197
     284    0.245    0.092
     285    0.178    0.082
     286    0.392    0.077
     287    0.263    0.080
     288    0.493    0.097
     289    0.027    0.024
     290    0.934    0.104
     291    0.021    0.020
     292    0.059    0.037
     293    0.640    0.102
     294    0.085    0.055
     295    0.021    0.023
     296    0.060    0.044
     297    0.434    0.106
     298    0.175    0.072
     299    0.129    0.036
     300    1.346    0.119
     301    1.237    0.103
     302    0.493    0.065
     303    0.833    0.088
     304    1.192    0.150
      27    0.705    0.227
      28    0.426    0.066
      29    1.511    0.183
      30    0.930    0.171
      31    1.388    0.174
      32    0.865    0.080
      33    0.065    0.051
      34    0.450    0.086
      35    0.977    0.071
      36    0.476    0.062
      37    0.365    0.081
      38    1.151    0.096
      39    0.983    0.088
      40    0.951    0.111
      41    0.141    0.056
      42    0.284    0.048
      43    0.664    0.075
      44    0.264    0.064
      45    0.265    0.053
      46    0.610    0.058
      47    0.989    0.128
      48    0.054    0.045
      49    0.694    0.104
      50    1.229    0.080
      51    0.412    0.079
      52    0.007    0.012
      53    0.610    0.077
      54    0.938    0.089
      55    0.089    0.035
      56    0.005    0.014
      57    0.322    0.065
      58    0.944    0.082
      59    0.015    0.019
      60    0.596    0.101
      61    1.110    0.097
      62    0.208    0.080
      63    0.248    0.068
      64    0.599    0.062
      65    1.728    0.148
      66    1.099    0.211
      67    1.660    0.109
      68    1.113    0.219
      69    1.420    0.136
      70    1.566    0.274
      71    0.418    0.069
      72    0.149    0.073
      73    0.578    0.136
      74    0.207    0.075
      75    0.521    0.167
      76    0.015    0.019
      77    0.155    0.056
      78    0.637    0.106
      79    0.194    0.052
      80    0.144    0.058
      81    0.000    0.000
      82    0.732    0.080
      83    0.006    0.016
      84    0.053    0.033
      85    0.484    0.062
      86    0.674    0.072
      87    0.097    0.066
      88    0.006    0.017
      89    0.822    0.098
      90    0.035    0.027
      91    0.043    0.032
      92    0.791    0.089
      93    0.837    0.108
      94    0.602    0.128
      95    0.085    0.054
      96    0.176    0.078
      97    1.061    0.073
      98    0.134    0.038
      99    0.743    0.062
     100    0.374    0.090
     101    1.055    0.084
     102    0.532    0.106
     103    1.437    0.094
     104    0.903    0.088
     105    0.275    0.045
     106    0.487    0.111
     107    1.564    0.140
     108    0.627    0.077
     109    0.127    0.037
     110    0.562    0.068
     111    0.185    0.056
     112    0.083    0.031
     113    0.470    0.107
     114    0.195    0.075
     115    0.582    0.058
     116    0.152    0.060
     117    0.201    0.037
     118    0.135    0.045
     119    0.042    0.021
     120    0.058    0.049
     121    0.030    0.027
     122    0.008    0.018
     123    0.048    0.040
     124    0.002    0.007
     125    0.369    0.071
     126    0.007    0.014
     127    0.103    0.055
     128    0.004    0.010
     129    0.170    0.066
     130    0.179    0.057
     131    0.000    0.000
     132    0.464    0.079
     133    0.009    0.024
     134    0.388    0.131
     135    0.561    0.060
     136    0.169    0.058
     137    0.068    0.041
     138    0.029    0.025
     139    0.402    0.058
     140    1.085    0.100
     141    0.785    0.100
     142    0.507    0.103
     143    1.472    0.117
     144    0.695    0.088
     145    0.949    0.147
     146    1.977    0.109
     147    0.399    0.072
     148    0.309    0.076
     149    1.017    0.120
     150    0.601    0.082
     151    0.166    0.030
     152    0.004    0.011
     153    0.551    0.088
     154    1.546    0.083
     155    0.514    0.069
     156    0.000    0.000
     157    1.211    0.115
     158    1.024    0.067
     159    0.169    0.051
     160    0.001    0.007
     161    0.389    0.090
     162    0.717    0.108
     163    0.417    0.069
     164    0.002    0.009
     165    0.819    0.130
     166    1.008    0.123
     167    0.539    0.104
     168    0.050    0.025
     169    0.711    0.082
     170    0.258    0.067
     171    0.084    0.051
     172    0.517    0.098
     173    1.153    0.096
     174    1.022    0.088
     175    0.189    0.080
     176    0.895    0.129
     177    0.291    0.106
     178    0.439    0.074
     179    1.313    0.213
     180    0.650    0.102
     181    1.325    0.140
     182    1.360    0.110
     183    1.426    0.171
     184    1.066    0.140
     185    0.958    0.183
     186    0.359    0.084
     187    0.797    0.125
     188    0.950    0.142
     189    0.939    0.133
     190    1.194    0.238
     191    1.268    0.104
     192    0.777    0.147
     193    0.697    0.114
     194    1.241    0.105
     195    0.577    0.080
     196    0.363    0.062
     197    0.155    0.059
     198    0.701    0.076
     199    0.259    0.075
     200    0.390    0.074
     201    1.352    0.129
     202    0.720    0.082
     203    0.172    0.076
     204    0.038    0.037
     205    0.620    0.103
     206    0.284    0.077
     207    0.006    0.015
     208    0.093    0.046
     209    0.617    0.103
     210    0.823    0.073
     211    0.000    0.000
     212    0.159    0.030
     213    0.960    0.088
     214    0.420    0.057
     215    0.082    0.032
     216    1.084    0.098
     217    0.529    0.060
     218    0.088    0.033
     219    0.189    0.062
     220    0.629    0.067
     221    0.781    0.077
     222    0.107    0.046
     223    1.468    0.122
     224    0.971    0.056
     225    1.383    0.090
     226    0.582    0.071
     227    0.881    0.078
     228    0.795    0.084
     229    0.315    0.090
     230    2.127    0.126
     231    0.639    0.048
     232    1.167    0.115
     233    1.088    0.133
     234    0.647    0.131
     235    1.582    0.125
     236    1.217    0.117
     237    0.396    0.076
     238    0.119    0.042
     239    1.416    0.086
     240    0.726    0.072
     241    0.068    0.046
     242    0.442    0.049
     243    0.912    0.111
     244    0.412    0.077
     245    0.123    0.034
     246    1.278    0.119
     247    0.374    0.063
     248    0.085    0.050
     249    0.413    0.079
     250    0.513    0.076
     251    0.338    0.068
     252    0.030    0.033
     253    0.977    0.095
     254    0.629    0.080
     255    0.117    0.052
     256    0.802    0.121
     257    0.954    0.106
     258    0.048    0.035
     259    0.188    0.061
     260    0.265    0.075
     261    0.563    0.088
     262    0.355    0.133
     263    0.136    0.053
     264    0.956    0.102
     265    0.130    0.057
     266    0.404    0.150
     267    0.848    0.100
     268    1.168    0.109
     269    1.117    0.111
     270    0.420    0.086
     271    1.516    0.096
     272    1.171    0.125
     273    0.395    0.066
     274    0.500    0.071
     275    1.317    0.113
     276    0.756    0.102
     277    0.315    0.057
     278    0.009    0.017
     279    0.654    0.067
     280    0.124    0.057
     281    0.595    0.122
     282    0.315    0.068
     283    1.882    0.190
     284    0.240    0.067
     285    0.213    0.078
     286    0.352    0.062
     287    0.284    0.072
     288    0.460    0.099
     289    0.066    0.042
     290    1.037    0.142
     291    0.041    0.019
     292    0.058    0.036
     293    0.748    0.114
     294    0.119    0.053
     295    0.036    0.037
     296    0.036    0.044
     297    0.338    0.113
     298    0.221    0.062
     299    0.140    0.032
     300    1.239    0.112
     301    1.146    0.133
     302    0.452    0.066
     303    0.869    0.095
     304    1.121    0.157
      27    0.623    0.180
      28    0.418    0.060
      29    1.567    0.209
      30    0.817    0.078
      31    1.417    0.181
      32    0.832    0.072
      33    0.101    0.079
      34    0.444    0.089
      35    1.012    0.095
      36    0.470    0.079
      37    0.436    0.074
      38    1.196    0.118
      39    1.022    0.081
      40    1.013    0.111
      41    0.162    0.057
      42    0.291    0.057
      43    0.755    0.068
      44    0.265    0.066
      45    0.233    0.062
      46    0.603    0.062
      47    0.984    0.107
      48    0.021    0.026
      49    0.743    0.103
      50    1.255    0.115
      51    0.367    0.073
      52    0.001    0.005
      53    0.658    0.095
      54    1.000    0.094
      55    0.094    0.042
      56    0.001    0.005
      57    0.288    0.056
      58    0.932    0.110
      59    0.017    0.022
      60    0.460    0.111
      61    1.185    0.128
      62    0.240    0.086
      63    0.213    0.060
      64    0.555    0.067
      65    1.651    0.132
      66    1.310    0.215
      67    1.511    0.110
      68    1.004    0.343
      69    1.411    0.092
      70    1.566    0.273
      71    0.474    0.077
      72    0.178    0.063
      73    0.405    0.106
      74    0.200    0.098
      75    0.512    0.096
      76    0.002    0.007
      77    0.111    0.052
      78    0.617    0.102
      79    0.224    0.057
      80    0.148    0.045
      81    0.000    0.000
      82    0.631    0.068
      83    0.007    0.015
      84    0.036    0.031
      85    0.381    0.081
      86    0.634    0.075
      87    0.026    0.030
      88    0.001    0.005
      89    0.797    0.086
      90    0.040    0.028
      91    0.039    0.029
      92    0.803    0.095
      93    0.827    0.105
      94    0.602    0.094
      95    0.109    0.053
      96    0.152    0.060
      97    1.036    0.058
      98    0.180    0.065
      99    0.757    0.085
     100    0.380    0.086
     101    1.080    0.089
     102    0.515    0.115
     103    1.445    0.110
     104    0.864    0.102
     105    0.302    0.051
     106    0.530    0.110
     107    1.562    0.160
     108    0.655    0.087
     109    0.119    0.044
     110    0.562    0.099
     111    0.166    0.049
     112    0.066    0.030
     113    0.502    0.076
     114    0.204    0.057
     115    0.615    0.069
     116    0.123    0.048
     117    0.209    0.044
     118    0.090    0.049
     119    0.018    0.026
     120    0.052    0.050
     121    0.030    0.028
     122    0.000    0.000
     123    0.053    0.039
     124    0.003    0.010
     125    0.391    0.105
     126    0.001    0.005
     127    0.097    0.058
     128    0.001    0.007
     129    0.197    0.046
     130    0.135    0.050
     131    0.000    0.000
     132    0.447    0.076
     133    0.001    0.005
     134    0.379    0.104
     135    0.551    0.053
     136    0.126    0.052
     137    0.049    0.033
     138    0.019    0.025
     139    0.418    0.069
     140    0.963    0.109
     141    0.751    0.093
     142    0.761    0.154
     143    1.486    0.125
     144    0.680    0.173
     145    1.009    0.135
     146    1.937    0.135
     147    0.404    0.055
     148    0.312    0.089
     149    0.945    0.096
     150    0.652    0.107
     151    0.214    0.066
     152    0.017    0.017
     153    0.572    0.087
     154    1.451    0.117
     155    0.544    0.081
     156    0.000    0.000
     157    1.186    0.141
     158    0.968    0.078
     159    0.192    0.056
     160    0.003    0.009
     161    0.360    0.081
     162    0.771    0.139
     163    0.440    0.096
     164    0.001    0.005
     165    0.790    0.116
     166    0.978    0.099
     167    0.586    0.097
     168    0.058    0.036
     169    0.746    0.079
     170    0.225    0.043
     171    0.104    0.046
     172    0.557    0.073
     173    1.137    0.093
     174    0.988    0.109
     175    0.189    0.066
     176    0.938    0.113
     177    0.366    0.105
     178    0.395    0.090
     179    1.452    0.141
     180    0.617    0.140
     181    1.338    0.131
     182    1.395    0.095
     183    1.436    0.167
     184    1.153    0.114
     185    0.876    0.206
     186    0.333    0.066
     187    0.683    0.090
     188    0.834    0.142
     189    0.924    0.075
     190    1.457    0.197
     191    1.272    0.094
     192    0.742    0.086
     193    0.916    0.190
     194    1.317    0.077
     195    0.588    0.094
     196    0.430    0.148
     197    0.181    0.076
     198    0.732    0.063
     199    0.278    0.088
     200    0.418    0.088
     201    1.299    0.131
     202    0.671    0.087
     203    0.187    0.086
     204    0.048    0.036
     205    0.638    0.117
     206    0.253    0.049
     207    0.006    0.012
     208    0.078    0.042
     209    0.645    0.082
     210    0.791    0.091
     211    0.000    0.000
     212    0.178    0.043
     213    0.933    0.088
     214    0.435    0.069
     215    0.088    0.029
     216    1.102    0.097
     217    0.509    0.043
     218    0.105    0.030
     219    0.189    0.053
     220    0.618    0.067
     221    0.783    0.080
     222    0.099    0.039
     223    1.396    0.109
     224    0.979    0.068
     225    1.394    0.099
     226    0.587    0.120
     227    0.883    0.060
     228    0.818    0.121
     229    0.334    0.084
     230    2.106    0.136
     231    0.624    0.062
     232    1.124    0.121
     233    1.093    0.104
     234    0.581    0.176
     235    1.516    0.120
     236    1.152    0.090
     237    0.343    0.067
     238    0.148    0.041
     239    1.440    0.089
     240    0.805    0.093
     241    0.088    0.047
     242    0.449    0.052
     243    0.931    0.100
     244    0.494    0.089
     245    0.115    0.035
     246    1.257    0.096
     247    0.421    0.085
     248    0.092    0.050
     249    0.428    0.086
     250    0.554    0.056
     251    0.375    0.099
     252    0.036    0.031
     253    1.003    0.101
     254    0.668    0.079
     255    0.089    0.046
     256    0.851    0.101
     257    0.931    0.092
     258    0.048    0.022
     259    0.184    0.049
     260    0.236    0.066
     261    0.495    0.076
     262    0.337    0.074
     263    0.164    0.077
     264    0.951    0.094
     265    0.111    0.037
     266    0.524    0.126
     267    0.861    0.094
     268    1.123    0.089
     269    1.156    0.105
     270    0.396    0.096
     271    1.562    0.120
     272    1.254    0.108
     273    0.392    0.061
     274    0.481    0.088
     275    1.289    0.145
     276    0.790    0.104
     277    0.265    0.058
     278    0.001    0.005
     279    0.654    0.065
     280    0.197    0.056
     281    0.593    0.099
     282    0.356    0.073
     283    1.999    0.123
     284    0.209    0.050
     285    0.235    0.058
     286    0.386    0.064
     287    0.228    0.056
     288    0.428    0.080
     289    0.035    0.027
     290    0.972    0.096
     291    0.038    0.029
     292    0.041    0.047
     293    0.577    0.105
     294    0.067    0.037
     295    0.012    0.023
     296    0.044    0.028
     297    0.382    0.075
     298    0.149    0.050
     299    0.116    0.034
     300    1.237    0.083
     301    1.126    0.096
     302    0.489    0.083
     303    0.861    0.077
     304    1.178    0.191
      27    0.552    0.109
      28    0.411    0.051
      29    1.457    0.222
      30    0.834    0.077
      31    1.535    0.159
      32    0.788    0.081
      33    0.135    0.103
      34    0.517    0.094
      35    0.969    0.070
      36    0.505    0.093
      37    0.438    0.086
      38    1.195    0.115
      39    0.996    0.087
      40    1.029    0.073
      41    0.109    0.043
      42    0.307    0.053
      43    0.755    0.076
      44    0.222    0.065
      45    0.207    0.059
      46    0.505    0.052
      47    0.897    0.078
      48    0.018    0.022
      49    0.662    0.082
      50    1.157    0.094
      51    0.349    0.069
      52    0.003    0.009
      53    0.656    0.113
      54    1.090    0.089
      55    0.086    0.045
      56    0.000    0.000
      57    0.328    0.063
      58    0.924    0.077
      59    0.012    0.019
      60    0.507    0.074
      61    0.959    0.088
      62    0.202    0.055
      63    0.154    0.072
      64    0.522    0.065
      65    1.740    0.134
      66    1.488    0.199
      67    1.526    0.086
      68    0.515    0.165
      69    1.364    0.076
      70    2.094    0.147
      71    0.455    0.088
      72    0.203    0.091
      73    0.304    0.099
      74    0.132    0.046
      75    0.753    0.112
      76    0.003    0.011
      77    0.088    0.034
      78    0.540    0.146
      79    0.206    0.056
      80    0.127    0.033
      81    0.000    0.000
      82    0.632    0.098
      83    0.011    0.016
      84    0.046    0.027
      85    0.404    0.087
      86    0.635    0.068
      87    0.031    0.034
      88    0.003    0.009
      89    0.872    0.093
      90    0.038    0.029
      91    0.024    0.025
      92    0.793    0.069
      93    0.823    0.105
      94    0.579    0.094
      95    0.090    0.042
      96    0.201    0.060
      97    1.070    0.051
      98    0.172    0.059
      99    0.727    0.079
     100    0.430    0.083
     101    1.094    0.097
     102    0.511    0.105
     103    1.462    0.102
     104    0.797    0.112
     105    0.265    0.043
     106    0.610    0.116
     107    1.574    0.146
     108    0.670    0.095
     109    0.112    0.041
     110    0.531    0.070
     111    0.177    0.042
     112    0.082    0.026
     113    0.433    0.088
     114    0.240    0.086
     115    0.592    0.070
     116    0.166    0.066
     117    0.215    0.054
     118    0.081    0.057
     119    0.017    0.019
     120    0.107    0.037
     121    0.041    0.031
     122    0.000    0.000
     123    0.056    0.040
     124    0.016    0.018
     125    0.418    0.107
     126    0.002    0.007
     127    0.085    0.045
     128    0.007    0.017
     129    0.193    0.046
     130    0.142    0.045
     131    0.000    0.000
     132    0.456    0.071
     133    0.004    0.010
     134    0.433    0.075
     135    0.510    0.081
     136    0.134    0.053
     137    0.051    0.039
     138    0.023    0.024
     139    0.403    0.063
     140    1.058    0.112
     141    0.702    0.093
     142    0.467    0.121
     143    1.501    0.120
     144    0.660    0.112
     145    0.858    0.108
     146    1.964    0.123
     147    0.400    0.074
     148    0.241    0.080
     149    1.044    0.097
     150    0.655    0.100
     151    0.179    0.039
     152    0.010    0.016
     153    0.687    0.120
     154    1.402    0.101
     155    0.515    0.092
     156    0.001    0.005
     157    1.089    0.122
     158    0.938    0.079
     159    0.168    0.071
     160    0.002    0.007
     161    0.392    0.090
     162    0.801    0.113
     163    0.490    0.073
     164    0.002    0.007
     165    0.874    0.139
     166    0.973    0.096
     167    0.591    0.090
     168    0.049    0.030
     169    0.784    0.082
     170    0.265    0.068
     171    0.116    0.050
     172    0.493    0.072
     173    1.127    0.109
     174    0.940    0.134
     175    0.199    0.061
     176    1.008    0.140
     177    0.343    0.106
     178    0.420    0.092
     179    1.445    0.181
     180    0.553    0.097
     181    1.289    0.089
     182    1.387    0.108
     183    1.368    0.135
     184    1.053    0.115
     185    0.909    0.195
     186    0.305    0.080
     187    0.529    0.143
     188    1.054    0.150
     189    0.977    0.102
     190    1.454    0.128
     191    1.219    0.100
     192    0.710    0.104
     193    0.955    0.134
     194    1.254    0.078
     195    0.610    0.088
     196    0.548    0.087
     197    0.158    0.072
     198    0.718    0.070
     199    0.294    0.095
     200    0.407    0.104
     201    1.350    0.148
     202    0.691    0.090
     203    0.242    0.076
     204    0.035    0.041
     205    0.576    0.106
     206    0.290    0.067
     207    0.027    0.023
     208    0.112    0.037
     209    0.582    0.098
     210    0.825    0.093
     211    0.000    0.000
     212    0.182    0.024
     213    0.935    0.075
     214    0.455    0.065
     215    0.090    0.027
     216    1.113    0.098
     217    0.518    0.049
     218    0.091    0.035
     219    0.202    0.056
     220    0.626    0.055
     221    0.788    0.082
     222    0.090    0.042
     223    1.452    0.080
     224    0.970    0.065
     225    1.324    0.101
     226    0.729    0.134
     227    0.847    0.088
     228    0.911    0.162
     229    0.273    0.079
     230    2.047    0.184
     231    0.558    0.072
     232    1.046    0.126
     233    1.299    0.114
     234    0.607    0.154
     235    1.290    0.154
     236    1.255    0.166
     237    0.368    0.066
     238    0.177    0.076
     239    1.405    0.071
     240    0.797    0.058
     241    0.077    0.053
     242    0.457    0.063
     243    0.900    0.094
     244    0.396    0.076
     245    0.107    0.054
     246    1.265    0.084
     247    0.400    0.086
     248    0.071    0.044
     249    0.444    0.079
     250    0.535    0.067
     251    0.404    0.080
     252    0.044    0.033
     253    0.973    0.116
     254    0.660    0.087
     255    0.075    0.040
     256    0.792    0.117
     257    0.933    0.069
     258    0.026    0.030
     259    0.166    0.057
     260    0.246    0.081
     261    0.501    0.065
     262    0.309    0.073
     263    0.127    0.081
     264    0.928    0.084
     265    0.118    0.047
     266    0.447    0.108
     267    0.834    0.087
     268    1.164    0.092
     269    1.121    0.082
     270    0.397    0.053
     271    1.535    0.102
     272    1.230    0.095
     273    0.407    0.066
     274    0.501    0.063
     275    1.311    0.105
     276    0.825    0.111
     277    0.254    0.058
     278    0.002    0.007
     279    0.640    0.066
     280    0.231    0.050
     281    0.622    0.107
     282    0.365    0.068
     283    2.008    0.187
     284    0.235    0.059
     285    0.230    0.058
     286    0.321    0.068
     287    0.236    0.064
     288    0.488    0.078
     289    0.031    0.033
     290    0.952    0.103
     291    0.025    0.020
     292    0.098    0.048
     293    0.539    0.088
     294    0.083    0.046
     295    0.017    0.022
     296    0.052    0.036
     297    0.381    0.104
     298    0.138    0.040
     299    0.132    0.035
     300    1.224    0.093
     301    1.161    0.105
     302    0.474    0.055
     303    0.875    0.079
     304    1.325    0.156
      27    0.776    0.247
      28    0.459    0.058
      29    1.450    0.212
      30    0.845    0.139
      31    1.499    0.146
      32    1.000    0.108
      33    0.096    0.064
      34    0.497    0.077
      35    0.961    0.073
      36    0.509    0.073
      37    0.454    0.073
      38    1.355    0.089
      39    1.001    0.083
      40    0.961    0.108
      41    0.162    0.046
      42    0.316    0.059
      43    0.683    0.068
      44    0.181    0.050
      45    0.262    0.076
      46    0.504    0.064
      47    0.860    0.096
      48    0.016    0.015
      49    0.667    0.088
      50    1.189    0.086
      51    0.323    0.055
      52    0.002    0.007
      53    0.667    0.109
      54    1.130    0.096
      55    0.077    0.032
      56    0.000    0.000
      57    0.266    0.081
      58    0.932    0.102
      59    0.013    0.018
      60    0.536    0.085
      61    1.029    0.132
      62    0.180    0.056
      63    0.156    0.038
      64    0.416    0.057
      65    1.645    0.114
      66    1.374    0.141
      67    1.629    0.166
      68    0.432    0.129
      69    1.426    0.134
      70    1.978    0.187
      71    0.478    0.078
      72    0.206    0.053
      73    0.295    0.084
      74    0.147    0.055
      75    0.758    0.095
      76    0.001    0.005
      77    0.087    0.044
      78    0.585    0.061
      79    0.231    0.055
      80    0.113    0.045
      81    0.000    0.000
      82    0.722    0.116
      83    0.010    0.019
      84    0.017    0.022
      85    0.416    0.092
      86    0.663    0.104
      87    0.022    0.020
      88    0.001    0.005
      89    0.849    0.106
      90    0.031    0.022
      91    0.031    0.030
      92    0.747    0.064
      93    0.861    0.098
      94    0.623    0.086
      95    0.105    0.043
      96    0.273    0.074
      97    1.034    0.080
      98    0.208    0.069
      99    0.784    0.076
     100    0.520    0.091
     101    1.072    0.115
     102    0.563    0.104
     103    1.400    0.136
     104    0.830    0.114
     105    0.328    0.065
     106    0.590    0.133
     107    1.511    0.124
     108    0.680    0.109
     109    0.102    0.045
     110    0.486    0.062
     111    0.160    0.079
     112    0.075    0.039
     113    0.461    0.115
     114    0.243    0.060
     115    0.619    0.101
     116    0.165    0.079
     117    0.191    0.054
     118    0.106    0.060
     119    0.010    0.014
     120    0.083    0.049
     121    0.045    0.035
     122    0.000    0.000
     123    0.060    0.032
     124    0.026    0.027
     125    0.404    0.108
     126    0.000    0.000
     127    0.084    0.051
     128    0.000    0.000
     129    0.202    0.052
     130    0.123    0.038
     131    0.000    0.000
     132    0.460    0.070
     133    0.003    0.010
     134    0.376    0.103
     135    0.509    0.085
     136    0.128    0.059
     137    0.038    0.032
     138    0.019    0.023
     139    0.385    0.064
     140    1.010    0.123
     141    0.745    0.092
     142    0.455    0.119
     143    1.531    0.095
     144    0.657    0.098
     145    0.849    0.072
     146    1.975    0.119
     147    0.431    0.069
     148    0.260    0.068
     149    1.050    0.088
     150    0.603    0.138
     151    0.197    0.062
     152    0.006    0.013
     153    0.630    0.075
     154    1.405    0.102
     155    0.519    0.065
     156    0.000    0.000
     157    1.082    0.107
     158    0.966    0.090
     159    0.187    0.057
     160    0.000    0.000
     161    0.349    0.073
     162    0.744    0.077
     163    0.476    0.091
     164    0.007    0.012
     165    0.848    0.119
     166    0.976    0.072
     167    0.608    0.122
     168    0.066    0.040
     169    0.793    0.084
     170    0.243    0.049
     171    0.108    0.051
     172    0.544    0.106
     173    1.128    0.092
     174    0.905    0.092
     175    0.181    0.062
     176    0.955    0.154
     177    0.442    0.157
     178    0.392    0.085
     179    1.374    0.127
     180    0.561    0.134
     181    1.369    0.126
     182    1.393    0.071
     183    1.401    0.169
     184    1.155    0.148
     185    0.810    0.317
     186    0.263    0.077
     187    0.749    0.151
     188    1.011    0.113
     189    0.916    0.099
     190    1.472    0.220
     191    1.161    0.117
     192    0.644    0.074
     193    0.782    0.170
     194    1.245    0.093
     195    0.587    0.090
     196    0.334    0.120
     197    0.124    0.054
     198    0.742    0.085
     199    0.306    0.107
     200    0.383    0.105
     201    1.340    0.121
     202    0.669    0.088
     203    0.257    0.080
     204    0.047    0.034
     205    0.565    0.123
     206    0.236    0.075
     207    0.031    0.028
     208    0.091    0.035
     209    0.552    0.099
     210    0.792    0.066
     211    0.000    0.000
     212    0.137    0.047
     213    0.936    0.082
     214    0.451    0.067
     215    0.073    0.021
     216    1.096    0.102
     217    0.514    0.048
     218    0.097    0.032
     219    0.175    0.041
     220    0.628    0.071
     221    0.743    0.099
     222    0.109    0.049
     223    1.375    0.096
     224    0.971    0.071
     225    1.427    0.084
     226    0.687    0.079
     227    0.879    0.096
     228    0.832    0.088
     229    0.285    0.105
     230    2.107    0.148
     231    0.577    0.074
     232    1.148    0.128
     233    1.283    0.080
     234    0.539    0.093
     235    1.300    0.129
     236    1.305    0.126
     237    0.341    0.061
     238    0.189    0.047
     239    1.354    0.118
     240    0.803    0.064
     241    0.054    0.034
     242    0.463    0.064
     243    0.938    0.095
     244    0.351    0.084
     245    0.128    0.041
     246    1.258    0.114
     247    0.505    0.088
     248    0.077    0.041
     249    0.478    0.072
     250    0.529    0.055
     251    0.442    0.105
     252    0.065    0.040
     253    0.986    0.095
     254    0.735    0.069
     255    0.050    0.048
     256    0.850    0.087
     257    0.910    0.083
     258    0.041    0.041
     259    0.146    0.052
     260    0.308    0.064
     261    0.585    0.093
     262    0.342    0.101
     263    0.103    0.041
     264    0.951    0.076
     265    0.105    0.041
     266    0.246    0.106
     267    0.785    0.077
     268    1.168    0.103
     269    1.094    0.104
     270    0.432    0.072
     271    1.500    0.108
     272    1.279    0.124
     273    0.405    0.048
     274    0.499    0.078
     275    1.291    0.075
     276    0.757    0.090
     277    0.218    0.055
     278    0.008    0.012
     279    0.619    0.078
     280    0.200    0.051
     281    0.749    0.229
     282    0.348    0.053
     283    1.899    0.169
     284    0.189    0.054
     285    0.246    0.075
     286    0.373    0.069
     287    0.263    0.052
     288    0.494    0.082
     289    0.038    0.040
     290    0.905    0.136
     291    0.020    0.021
     292    0.089    0.048
     293    0.414    0.110
     294    0.072    0.051
     295    0.011    0.027
     296    0.057    0.041
     297    0.440    0.105
     298    0.134    0.042
     299    0.129    0.029
     300    1.227    0.077
     301    1.210    0.121
     302    0.501    0.068
     303    0.868    0.097
     304    1.398    0.153
      27    0.915    0.158
      28    0.394    0.105
      29    1.572    0.197
      30    0.822    0.143
      31    1.489    0.114
      32    0.951    0.178
      33    0.192    0.159
      34    0.552    0.106
      35    0.950    0.092
      36    0.547    0.098
      37    0.418    0.082
      38    1.342    0.126
      39    0.985    0.100
      40    0.992    0.097
      41    0.159    0.061
      42    0.302    0.070
      43    0.685    0.067
      44    0.165    0.059
      45    0.234    0.069
      46    0.489    0.047
      47    0.881    0.086
      48    0.014    0.023
      49    0.663    0.096
      50    1.192    0.090
      51    0.351    0.061
      52    0.006    0.011
      53    0.665    0.134
      54    1.101    0.088
      55    0.088    0.043
      56    0.000    0.000
      57    0.261    0.059
      58    0.977    0.075
      59    0.011    0.021
      60    0.540    0.068
      61    1.054    0.081
      62    0.131    0.057
      63    0.214    0.056
      64    0.496    0.088
      65    1.588    0.115
      66    1.338    0.128
      67    1.679    0.166
      68    0.369    0.094
      69    1.746    0.103
      70    2.275    0.269
      71    0.492    0.081
      72    0.233    0.072
      73    0.257    0.060
      74    0.135    0.057
      75    0.665    0.117
      76    0.004    0.013
      77    0.135    0.037
      78    0.614    0.061
      79    0.247    0.064
      80    0.142    0.044
      81    0.000    0.000
      82    0.805    0.090
      83    0.008    0.015
      84    0.033    0.025
      85    0.467    0.099
      86    0.643    0.093
      87    0.031    0.031
      88    0.003    0.009
      89    0.799    0.081
      90    0.027    0.023
      91    0.034    0.029
      92    0.776    0.111
      93    0.872    0.109
      94    0.585    0.084
      95    0.103    0.032
      96    0.215    0.054
      97    1.025    0.079
      98    0.210    0.053
      99    0.797    0.071
     100    0.571    0.074
     101    0.943    0.112
     102    0.441    0.099
     103    1.373    0.152
     104    0.838    0.091
     105    0.282    0.047
     106    0.513    0.093
[truncated: 2,332,207 more chars]
