# Supplementary material for: Structural basis of dimerization of chemokine receptors CCR5 and CXCR4
Source: Nat Commun. 2023 Oct 13;14:6439. doi: 10.1038/s41467-023-42082-z (PMC10575954; doi:10.1038/s41467-023-42082-z)
Supplement: Supplementary file 6 — Source Data [file 41467_2023_42082_MOESM6_ESM.zip › Supplementary Figure 8/Panel B/Surface_Area_Protomer2.dat]

      27    0.267    0.091
      28    0.330    0.130
      29    0.652    0.094
      30    1.153    0.196
      31    0.461    0.131
      32    1.476    0.196
      33    0.737    0.180
      34    0.596    0.120
      35    1.556    0.106
      36    1.268    0.159
      37    0.255    0.068
      38    0.689    0.230
      39    1.206    0.078
      40    0.670    0.131
      41    0.132    0.069
      42    0.142    0.057
      43    0.609    0.064
      44    0.480    0.067
      45    0.231    0.089
      46    0.438    0.064
      47    0.975    0.101
      48    0.047    0.033
      49    0.583    0.092
      50    1.046    0.107
      51    0.354    0.065
      52    0.000    0.000
      53    0.755    0.158
      54    1.004    0.106
      55    0.061    0.046
      56    0.000    0.000
      57    0.186    0.060
      58    0.935    0.111
      59    0.190    0.061
      60    0.466    0.091
      61    1.146    0.092
      62    0.882    0.135
      63    0.051    0.039
      64    0.325    0.084
      65    1.798    0.214
      66    1.303    0.175
      67    1.014    0.154
      68    2.149    0.198
      69    1.496    0.137
      70    1.124    0.142
      71    0.456    0.105
      72    0.134    0.067
      73    0.468    0.079
      74    0.165    0.089
      75    0.672    0.114
      76    0.001    0.005
      77    0.080    0.044
      78    0.459    0.109
      79    0.229    0.093
      80    0.017    0.023
      81    0.002    0.007
      82    0.613    0.067
      83    0.121    0.037
      84    0.002    0.007
      85    0.441    0.085
      86    0.922    0.122
      87    0.066    0.039
      88    0.010    0.020
      89    0.969    0.135
      90    0.169    0.069
      91    0.054    0.045
      92    0.577    0.083
      93    0.627    0.101
      94    0.537    0.159
      95    0.171    0.046
      96    0.695    0.076
      97    0.355    0.067
      98    0.137    0.075
      99    0.851    0.113
     100    0.584    0.109
     101    0.654    0.140
     102    0.325    0.122
     103    0.296    0.078
     104    1.438    0.245
     105    0.342    0.073
     106    0.739    0.151
     107    1.534    0.126
     108    0.664    0.111
     109    0.029    0.027
     110    0.228    0.064
     111    0.382    0.051
     112    0.043    0.023
     113    0.200    0.084
     114    0.224    0.051
     115    0.277    0.047
     116    0.315    0.080
     117    0.008    0.018
     118    0.258    0.050
     119    0.000    0.000
     120    0.041    0.063
     121    0.158    0.054
     122    0.081    0.037
     123    0.006    0.013
     124    0.010    0.013
     125    0.494    0.097
     126    0.025    0.029
     127    0.012    0.021
     128    0.010    0.023
     129    0.082    0.051
     130    0.058    0.035
     131    0.001    0.005
     132    0.567    0.103
     133    0.000    0.000
     134    0.068    0.056
     135    0.676    0.099
     136    0.275    0.097
     137    0.084    0.060
     138    0.254    0.100
     139    0.504    0.100
     140    0.801    0.192
     141    1.133    0.078
     142    1.170    0.142
     143    1.268    0.351
     144    0.478    0.132
     145    0.986    0.177
     146    1.716    0.178
     147    0.325    0.130
     148    0.298    0.137
     149    1.264    0.108
     150    0.873    0.080
     151    0.113    0.047
     152    0.005    0.014
     153    0.514    0.136
     154    1.228    0.098
     155    0.634    0.095
     156    0.006    0.014
     157    0.939    0.113
     158    1.062    0.117
     159    0.205    0.049
     160    0.066    0.036
     161    1.279    0.146
     162    0.917    0.113
     163    0.403    0.064
     164    0.042    0.028
     165    1.175    0.119
     166    1.171    0.097
     167    0.181    0.062
     168    0.240    0.051
     169    1.015    0.102
     170    0.516    0.084
     171    0.000    0.000
     172    0.607    0.083
     173    1.044    0.081
     174    0.130    0.049
     175    0.009    0.013
     176    0.383    0.089
     177    0.371    0.098
     178    0.434    0.127
     179    1.253    0.140
     180    0.205    0.089
     181    1.237    0.235
     182    1.187    0.075
     183    1.429    0.159
     184    1.153    0.144
     185    0.316    0.106
     186    0.190    0.067
     187    0.080    0.049
     188    0.286    0.079
     189    1.145    0.255
     190    0.661    0.106
     191    1.184    0.144
     192    0.731    0.088
     193    0.787    0.183
     194    1.319    0.091
     195    1.763    0.126
     196    0.007    0.017
     197    0.164    0.100
     198    0.777    0.095
     199    0.138    0.050
     200    0.058    0.040
     201    1.095    0.182
     202    0.718    0.111
     203    0.083    0.049
     204    0.127    0.036
     205    0.835    0.212
     206    0.341    0.098
     207    0.003    0.009
     208    0.151    0.056
     209    0.524    0.110
     210    0.779    0.126
     211    0.000    0.000
     212    0.264    0.053
     213    0.965    0.087
     214    0.405    0.071
     215    0.106    0.052
     216    1.253    0.097
     217    0.529    0.055
     218    0.090    0.045
     219    0.329    0.067
     220    0.744    0.078
     221    0.742    0.115
     222    0.011    0.015
     223    1.031    0.113
     224    0.878    0.070
     225    1.451    0.163
     226    0.936    0.328
     227    0.980    0.131
     228    1.522    0.139
     229    0.193    0.067
     230    1.754    0.137
     231    0.382    0.047
     232    1.525    0.104
     233    1.457    0.169
     234    0.514    0.160
     235    0.634    0.089
     236    0.942    0.111
     237    0.223    0.079
     238    0.300    0.058
     239    1.580    0.095
     240    0.229    0.052
     241    0.060    0.033
     242    0.728    0.083
     243    0.881    0.079
     244    0.113    0.048
     245    0.170    0.052
     246    1.191    0.111
     247    0.207    0.042
     248    0.036    0.036
     249    0.352    0.091
     250    0.535    0.063
     251    0.233    0.078
     252    0.060    0.049
     253    1.282    0.118
     254    0.440    0.074
     255    0.040    0.035
     256    0.964    0.130
     257    0.852    0.093
     258    0.004    0.010
     259    0.120    0.051
     260    0.372    0.072
     261    0.734    0.086
     262    0.136    0.080
     263    0.054    0.053
     264    0.864    0.105
     265    0.180    0.071
     266    0.255    0.099
     267    0.690    0.109
     268    1.841    0.114
     269    1.352    0.136
     270    0.448    0.087
     271    1.761    0.160
     272    1.102    0.116
     273    0.424    0.109
     274    0.629    0.092
     275    1.135    0.108
     276    0.688    0.099
     277    0.116    0.060
     278    0.315    0.127
     279    0.879    0.085
     280    0.178    0.050
     281    0.341    0.093
     282    0.834    0.146
     283    1.367    0.146
     284    0.115    0.052
     285    0.155    0.063
     286    0.767    0.132
     287    0.059    0.046
     288    0.339    0.087
     289    0.075    0.055
     290    0.830    0.089
     291    0.005    0.012
     292    0.037    0.036
     293    0.671    0.076
     294    0.031    0.031
     295    0.001    0.007
     296    0.241    0.053
     297    0.171    0.060
     298    0.003    0.013
     299    0.176    0.051
     300    1.107    0.150
     301    0.167    0.062
     302    0.631    0.131
     303    0.885    0.092
     304    1.278    0.183
      27    0.367    0.091
      28    0.540    0.091
      29    0.646    0.086
      30    1.425    0.166
      31    0.589    0.088
      32    1.600    0.097
      33    0.537    0.139
      34    0.702    0.103
      35    1.324    0.105
      36    1.498    0.081
      37    0.345    0.095
      38    0.720    0.135
      39    1.235    0.093
      40    0.760    0.094
      41    0.140    0.058
      42    0.137    0.062
      43    0.654    0.090
      44    0.486    0.087
      45    0.321    0.077
      46    0.444    0.071
      47    0.954    0.101
      48    0.024    0.026
      49    0.567    0.091
      50    1.107    0.103
      51    0.382    0.067
      52    0.000    0.000
      53    0.822    0.104
      54    1.041    0.080
      55    0.054    0.045
      56    0.000    0.000
      57    0.197    0.066
      58    0.955    0.085
      59    0.166    0.052
      60    0.434    0.083
      61    1.228    0.101
      62    0.701    0.181
      63    0.101    0.058
      64    0.450    0.097
      65    1.935    0.195
      66    1.427    0.159
      67    1.189    0.108
      68    2.019    0.165
      69    1.616    0.132
      70    0.838    0.223
      71    0.654    0.132
      72    0.161    0.115
      73    0.622    0.135
      74    0.268    0.079
      75    0.642    0.135
      76    0.009    0.017
      77    0.054    0.040
      78    0.462    0.094
      79    0.240    0.116
      80    0.019    0.023
      81    0.000    0.000
      82    0.608    0.125
      83    0.089    0.020
      84    0.000    0.000
      85    0.446    0.058
      86    0.882    0.102
      87    0.080    0.034
      88    0.019    0.030
      89    0.935    0.087
      90    0.084    0.037
      91    0.062    0.046
      92    0.627    0.075
      93    0.547    0.144
      94    0.693    0.160
      95    0.155    0.061
      96    0.694    0.120
      97    0.491    0.093
      98    0.163    0.043
      99    0.990    0.154
     100    0.616    0.098
     101    0.661    0.153
     102    0.337    0.085
     103    0.293    0.100
     104    1.474    0.191
     105    0.357    0.067
     106    0.948    0.136
     107    1.611    0.087
     108    0.508    0.136
     109    0.014    0.025
     110    0.277    0.056
     111    0.344    0.083
     112    0.047    0.039
     113    0.274    0.097
     114    0.188    0.047
     115    0.220    0.051
     116    0.353    0.084
     117    0.021    0.022
     118    0.222    0.049
     119    0.000    0.000
     120    0.039    0.041
     121    0.186    0.040
     122    0.043    0.036
     123    0.012    0.019
     124    0.008    0.015
     125    0.560    0.079
     126    0.004    0.010
     127    0.012    0.017
     128    0.031    0.032
     129    0.130    0.061
     130    0.088    0.045
     131    0.000    0.000
     132    0.664    0.062
     133    0.023    0.028
     134    0.143    0.051
     135    0.738    0.095
     136    0.312    0.093
     137    0.155    0.093
     138    0.193    0.084
     139    0.627    0.128
     140    0.825    0.118
     141    1.116    0.137
     142    0.942    0.146
     143    1.530    0.183
     144    0.622    0.115
     145    0.802    0.167
     146    1.627    0.122
     147    0.299    0.140
     148    0.330    0.090
     149    1.192    0.186
     150    0.767    0.135
     151    0.123    0.049
     152    0.025    0.022
     153    0.690    0.081
     154    1.298    0.066
     155    0.602    0.101
     156    0.011    0.020
     157    0.951    0.141
     158    0.945    0.089
     159    0.162    0.052
     160    0.066    0.024
     161    1.227    0.142
     162    0.873    0.082
     163    0.388    0.054
     164    0.060    0.036
     165    1.177    0.100
     166    1.169    0.074
     167    0.225    0.079
     168    0.242    0.063
     169    0.991    0.088
     170    0.490    0.075
     171    0.001    0.007
     172    0.688    0.129
     173    1.123    0.107
     174    0.160    0.093
     175    0.007    0.012
     176    0.387    0.063
     177    0.316    0.096
     178    0.514    0.133
     179    1.296    0.130
     180    0.164    0.110
     181    1.279    0.187
     182    1.244    0.105
     183    1.416    0.162
     184    1.142    0.147
     185    0.344    0.102
     186    0.228    0.062
     187    0.147    0.053
     188    0.360    0.055
     189    1.325    0.177
     190    0.592    0.112
     191    1.208    0.154
     192    0.726    0.083
     193    0.591    0.145
     194    1.231    0.102
     195    1.753    0.126
     196    0.010    0.018
     197    0.178    0.068
     198    0.847    0.104
     199    0.159    0.047
     200    0.106    0.058
     201    0.963    0.112
     202    0.880    0.118
     203    0.112    0.050
     204    0.125    0.066
     205    0.946    0.115
     206    0.393    0.110
     207    0.008    0.013
     208    0.115    0.051
     209    0.502    0.075
     210    0.791    0.103
     211    0.002    0.007
     212    0.248    0.042
     213    0.968    0.085
     214    0.445    0.070
     215    0.090    0.036
     216    1.164    0.088
     217    0.484    0.071
     218    0.133    0.051
     219    0.359    0.081
     220    0.768    0.071
     221    0.837    0.104
     222    0.011    0.019
     223    0.981    0.102
     224    0.930    0.087
     225    1.475    0.140
     226    0.871    0.135
     227    0.815    0.167
     228    1.402    0.155
     229    0.159    0.073
     230    1.626    0.223
     231    0.354    0.068
     232    1.502    0.101
     233    1.495    0.122
     234    0.764    0.242
     235    0.689    0.110
     236    0.913    0.111
     237    0.324    0.073
     238    0.264    0.070
     239    1.602    0.099
     240    0.266    0.060
     241    0.097    0.034
     242    0.713    0.089
     243    0.918    0.081
     244    0.150    0.045
     245    0.185    0.037
     246    1.151    0.087
     247    0.202    0.044
     248    0.032    0.022
     249    0.369    0.055
     250    0.529    0.062
     251    0.174    0.071
     252    0.041    0.030
     253    1.274    0.080
     254    0.456    0.077
     255    0.022    0.036
     256    1.038    0.172
     257    0.894    0.079
     258    0.000    0.000
     259    0.098    0.046
     260    0.369    0.080
     261    0.691    0.108
     262    0.293    0.100
     263    0.021    0.031
     264    0.859    0.147
     265    0.139    0.068
     266    0.208    0.088
     267    0.634    0.080
     268    1.726    0.130
     269    1.270    0.173
     270    0.476    0.137
     271    1.875    0.086
     272    1.121    0.136
     273    0.345    0.068
     274    0.580    0.075
     275    1.168    0.097
     276    0.799    0.120
     277    0.084    0.040
     278    0.404    0.087
     279    0.923    0.071
     280    0.213    0.082
     281    0.488    0.108
     282    0.855    0.099
     283    1.549    0.125
     284    0.118    0.065
     285    0.219    0.078
     286    0.699    0.094
     287    0.062    0.044
     288    0.394    0.102
     289    0.068    0.040
     290    0.862    0.116
     291    0.003    0.009
     292    0.050    0.025
     293    0.612    0.109
     294    0.017    0.023
     295    0.001    0.005
     296    0.214    0.061
     297    0.162    0.067
     298    0.000    0.000
     299    0.145    0.039
     300    0.955    0.131
     301    0.136    0.052
     302    0.646    0.091
     303    0.885    0.090
     304    1.287    0.179
      27    0.607    0.208
      28    0.389    0.113
      29    0.853    0.333
      30    1.626    0.296
      31    0.611    0.096
      32    1.720    0.106
      33    0.558    0.097
      34    0.576    0.093
      35    1.417    0.086
      36    1.454    0.112
      37    0.344    0.072
      38    0.715    0.115
      39    1.047    0.071
      40    0.812    0.081
      41    0.102    0.068
      42    0.078    0.031
      43    0.618    0.070
      44    0.453    0.078
      45    0.316    0.074
      46    0.448    0.070
      47    1.007    0.093
      48    0.041    0.035
      49    0.576    0.083
      50    1.136    0.095
      51    0.402    0.077
      52    0.000    0.000
      53    0.687    0.085
      54    1.044    0.117
      55    0.076    0.049
      56    0.000    0.000
      57    0.201    0.055
      58    0.935    0.114
      59    0.162    0.041
      60    0.455    0.083
      61    1.030    0.096
      62    0.490    0.106
      63    0.062    0.044
      64    0.525    0.071
      65    1.711    0.201
      66    1.259    0.099
      67    0.878    0.222
      68    1.844    0.180
      69    1.558    0.116
      70    0.957    0.135
      71    0.653    0.092
      72    0.269    0.116
      73    0.715    0.111
      74    0.069    0.061
      75    0.656    0.173
      76    0.011    0.019
      77    0.035    0.029
      78    0.514    0.090
      79    0.182    0.081
      80    0.026    0.027
      81    0.000    0.000
      82    0.603    0.067
      83    0.095    0.031
      84    0.000    0.000
      85    0.417    0.071
      86    0.888    0.091
      87    0.063    0.033
      88    0.001    0.005
      89    0.859    0.088
      90    0.086    0.043
      91    0.077    0.040
      92    0.501    0.074
      93    0.465    0.088
      94    0.709    0.181
      95    0.129    0.050
      96    0.741    0.096
      97    0.456    0.126
      98    0.171    0.060
      99    0.925    0.096
     100    0.727    0.074
     101    0.655    0.124
     102    0.330    0.113
     103    0.281    0.065
     104    1.413    0.107
     105    0.352    0.060
     106    1.014    0.107
     107    1.604    0.100
     108    0.372    0.075
     109    0.001    0.005
     110    0.345    0.055
     111    0.270    0.052
     112    0.034    0.050
     113    0.280    0.122
     114    0.198    0.064
     115    0.191    0.052
     116    0.444    0.104
     117    0.046    0.033
     118    0.248    0.056
     119    0.000    0.000
     120    0.091    0.049
     121    0.160    0.041
     122    0.036    0.034
     123    0.009    0.018
     124    0.009    0.018
     125    0.592    0.080
     126    0.001    0.005
     127    0.020    0.014
     128    0.023    0.025
     129    0.135    0.042
     130    0.115    0.043
     131    0.000    0.000
     132    0.673    0.102
     133    0.044    0.023
     134    0.180    0.055
     135    0.662    0.083
     136    0.312    0.079
     137    0.226    0.084
     138    0.259    0.079
     139    0.621    0.095
     140    0.851    0.101
     141    1.100    0.196
     142    0.920    0.139
     143    1.514    0.127
     144    0.645    0.097
     145    0.678    0.159
     146    1.618    0.102
     147    0.391    0.092
     148    0.287    0.091
     149    1.238    0.148
     150    0.640    0.095
     151    0.119    0.047
     152    0.019    0.024
     153    0.764    0.132
     154    1.335    0.100
     155    0.706    0.091
     156    0.002    0.009
     157    0.921    0.168
     158    0.885    0.109
     159    0.186    0.046
     160    0.067    0.031
     161    1.368    0.113
     162    0.879    0.070
     163    0.473    0.059
     164    0.045    0.028
     165    1.122    0.111
     166    1.111    0.082
     167    0.190    0.057
     168    0.221    0.073
     169    0.913    0.095
     170    0.474    0.076
     171    0.021    0.042
     172    0.768    0.100
     173    1.099    0.110
     174    0.182    0.053
     175    0.002    0.007
     176    0.405    0.087
     177    0.284    0.071
     178    0.388    0.152
     179    1.217    0.128
     180    0.437    0.122
     181    1.334    0.124
     182    1.256    0.140
     183    1.487    0.111
     184    1.205    0.141
     185    0.483    0.139
     186    0.217    0.073
     187    0.234    0.083
     188    0.456    0.161
     189    1.238    0.262
     190    0.656    0.197
     191    1.177    0.169
     192    0.763    0.077
     193    0.668    0.154
     194    1.237    0.105
     195    1.791    0.150
     196    0.010    0.019
     197    0.179    0.071
     198    0.747    0.090
     199    0.191    0.066
     200    0.184    0.097
     201    0.958    0.113
     202    0.847    0.105
     203    0.124    0.059
     204    0.191    0.069
     205    0.989    0.113
     206    0.406    0.089
     207    0.005    0.011
     208    0.152    0.048
     209    0.483    0.084
     210    0.827    0.103
     211    0.000    0.000
     212    0.243    0.047
     213    0.965    0.090
     214    0.461    0.066
     215    0.098    0.039
     216    1.178    0.092
     217    0.484    0.050
     218    0.125    0.058
     219    0.348    0.064
     220    0.767    0.073
     221    0.823    0.092
     222    0.007    0.018
     223    1.054    0.094
     224    0.948    0.078
     225    1.482    0.143
     226    0.597    0.202
     227    1.127    0.224
     228    1.316    0.140
     229    0.157    0.079
     230    1.675    0.193
     231    0.279    0.053
     232    1.519    0.130
     233    1.438    0.126
     234    0.930    0.172
     235    0.721    0.093
     236    0.875    0.097
     237    0.308    0.048
     238    0.224    0.070
     239    1.569    0.099
     240    0.235    0.077
     241    0.086    0.029
     242    0.687    0.098
     243    0.841    0.087
     244    0.145    0.049
     245    0.208    0.055
     246    1.132    0.090
     247    0.255    0.056
     248    0.033    0.031
     249    0.359    0.083
     250    0.575    0.084
     251    0.241    0.081
     252    0.012    0.022
     253    1.239    0.118
     254    0.480    0.069
     255    0.078    0.054
     256    1.108    0.109
     257    0.818    0.086
     258    0.014    0.026
     259    0.113    0.044
     260    0.389    0.081
     261    0.561    0.128
     262    0.489    0.127
     263    0.047    0.051
     264    0.815    0.113
     265    0.221    0.073
     266    0.326    0.153
     267    0.694    0.118
     268    1.697    0.099
     269    1.414    0.179
     270    0.471    0.123
     271    1.822    0.117
     272    1.221    0.166
     273    0.338    0.057
     274    0.405    0.122
     275    1.158    0.114
     276    0.737    0.098
     277    0.206    0.134
     278    0.288    0.088
     279    0.960    0.076
     280    0.295    0.092
     281    0.592    0.165
     282    0.848    0.089
     283    1.573    0.170
     284    0.157    0.061
     285    0.177    0.070
     286    0.672    0.070
     287    0.032    0.022
     288    0.467    0.087
     289    0.086    0.044
     290    0.859    0.095
     291    0.004    0.011
     292    0.068    0.035
     293    0.687    0.085
     294    0.019    0.025
     295    0.000    0.000
     296    0.197    0.053
     297    0.159    0.053
     298    0.002    0.009
     299    0.166    0.047
     300    0.945    0.083
     301    0.119    0.050
     302    0.395    0.095
     303    0.906    0.076
     304    1.241    0.187
      27    0.797    0.155
      28    0.410    0.091
      29    1.223    0.162
      30    1.474    0.170
      31    0.639    0.084
      32    1.820    0.085
      33    0.673    0.188
      34    0.580    0.068
      35    1.308    0.117
      36    1.445    0.092
      37    0.361    0.110
      38    0.740    0.125
      39    1.007    0.125
      40    0.738    0.105
      41    0.125    0.060
      42    0.083    0.045
      43    0.648    0.067
      44    0.473    0.070
      45    0.202    0.070
      46    0.449    0.065
      47    0.995    0.122
      48    0.054    0.044
      49    0.570    0.085
      50    1.154    0.105
      51    0.396    0.070
      52    0.000    0.000
      53    0.646    0.092
      54    1.091    0.094
      55    0.097    0.046
      56    0.000    0.000
      57    0.257    0.057
      58    0.971    0.081
      59    0.069    0.057
      60    0.460    0.063
      61    1.040    0.115
      62    0.429    0.104
      63    0.036    0.031
      64    0.483    0.086
      65    1.546    0.147
      66    1.175    0.128
      67    0.919    0.146
      68    1.605    0.194
      69    1.571    0.156
      70    0.977    0.111
      71    0.534    0.131
      72    0.146    0.085
      73    0.691    0.076
      74    0.074    0.049
      75    0.714    0.130
      76    0.022    0.022
      77    0.069    0.054
      78    0.463    0.103
      79    0.196    0.088
      80    0.019    0.021
      81    0.001    0.005
      82    0.566    0.078
      83    0.104    0.026
      84    0.001    0.005
      85    0.399    0.067
      86    0.899    0.074
      87    0.008    0.015
      88    0.000    0.000
      89    0.862    0.104
      90    0.064    0.034
      91    0.023    0.028
      92    0.499    0.086
      93    0.482    0.088
      94    0.413    0.114
      95    0.110    0.042
      96    0.706    0.097
      97    0.554    0.085
      98    0.196    0.076
      99    0.905    0.113
     100    0.698    0.084
     101    0.673    0.111
     102    0.271    0.088
     103    0.316    0.074
     104    1.345    0.121
     105    0.346    0.064
     106    1.018    0.112
     107    1.551    0.105
     108    0.382    0.069
     109    0.002    0.007
     110    0.354    0.059
     111    0.259    0.061
     112    0.112    0.061
     113    0.422    0.081
     114    0.154    0.034
     115    0.224    0.034
     116    0.387    0.104
     117    0.115    0.056
     118    0.214    0.060
     119    0.000    0.000
     120    0.029    0.029
     121    0.165    0.043
     122    0.021    0.023
     123    0.006    0.015
     124    0.006    0.014
     125    0.574    0.069
     126    0.007    0.012
     127    0.018    0.018
     128    0.027    0.027
     129    0.145    0.045
     130    0.138    0.046
     131    0.000    0.000
     132    0.669    0.078
     133    0.037    0.026
     134    0.189    0.060
     135    0.655    0.088
     136    0.309    0.061
     137    0.199    0.072
     138    0.216    0.088
     139    0.632    0.105
     140    0.844    0.103
     141    1.071    0.150
     142    0.915    0.142
     143    1.604    0.112
     144    0.682    0.079
     145    0.621    0.108
     146    1.547    0.093
     147    0.415    0.077
     148    0.260    0.072
     149    1.062    0.124
     150    0.641    0.095
     151    0.123    0.060
     152    0.016    0.030
     153    1.008    0.140
     154    1.452    0.120
     155    0.799    0.090
     156    0.000    0.000
     157    1.070    0.138
     158    0.814    0.091
     159    0.194    0.058
     160    0.067    0.026
     161    1.371    0.133
     162    0.910    0.116
     163    0.513    0.075
     164    0.057    0.034
     165    1.174    0.099
     166    1.075    0.069
     167    0.286    0.129
     168    0.218    0.044
     169    0.875    0.070
     170    0.513    0.139
     171    0.149    0.077
     172    0.728    0.091
     173    1.100    0.112
     174    0.383    0.127
     175    0.000    0.000
     176    0.560    0.104
     177    0.344    0.099
     178    0.358    0.082
     179    1.281    0.152
     180    0.485    0.057
     181    1.468    0.153
     182    1.294    0.101
     183    1.494    0.171
     184    1.249    0.130
     185    0.347    0.089
     186    0.139    0.075
     187    0.350    0.096
     188    0.707    0.115
     189    1.047    0.134
     190    0.932    0.146
     191    1.155    0.099
     192    0.715    0.094
     193    0.752    0.162
     194    1.268    0.088
     195    1.845    0.152
     196    0.117    0.057
     197    0.161    0.078
     198    0.767    0.083
     199    0.508    0.198
     200    0.276    0.087
     201    1.145    0.130
     202    1.034    0.204
     203    0.207    0.089
     204    0.233    0.080
     205    0.875    0.114
     206    0.449    0.088
     207    0.002    0.007
     208    0.167    0.054
     209    0.483    0.058
     210    0.775    0.089
     211    0.001    0.005
     212    0.236    0.035
     213    0.973    0.092
     214    0.561    0.071
     215    0.077    0.024
     216    1.102    0.092
     217    0.526    0.055
     218    0.124    0.052
     219    0.345    0.068
     220    0.785    0.095
     221    0.841    0.091
     222    0.000    0.000
     223    0.996    0.092
     224    0.964    0.070
     225    1.388    0.167
     226    0.615    0.245
     227    1.099    0.232
     228    1.356    0.123
     229    0.140    0.057
     230    1.711    0.174
     231    0.299    0.055
     232    1.472    0.143
     233    1.405    0.118
     234    0.929    0.204
     235    0.710    0.082
     236    1.020    0.161
     237    0.320    0.068
     238    0.229    0.068
     239    1.574    0.108
     240    0.232    0.060
     241    0.078    0.031
     242    0.715    0.085
     243    0.882    0.092
     244    0.132    0.036
     245    0.217    0.048
     246    1.153    0.077
     247    0.252    0.047
     248    0.024    0.019
     249    0.337    0.056
     250    0.569    0.064
     251    0.281    0.069
     252    0.011    0.023
     253    1.256    0.095
     254    0.479    0.072
     255    0.100    0.046
     256    1.086    0.086
     257    0.751    0.104
     258    0.029    0.019
     259    0.072    0.051
     260    0.394    0.071
     261    0.467    0.099
     262    0.625    0.112
     263    0.110    0.051
     264    0.906    0.097
     265    0.222    0.079
     266    0.555    0.102
     267    0.612    0.087
     268    1.705    0.133
     269    1.304    0.099
     270    0.351    0.053
     271    1.786    0.134
     272    1.329    0.143
     273    0.358    0.073
     274    0.312    0.064
     275    1.079    0.112
     276    0.703    0.098
     277    0.325    0.084
     278    0.242    0.052
     279    0.936    0.068
     280    0.287    0.050
     281    0.609    0.146
     282    0.782    0.146
     283    1.479    0.181
     284    0.184    0.071
     285    0.128    0.065
     286    0.614    0.096
     287    0.017    0.022
     288    0.344    0.097
     289    0.068    0.037
     290    0.813    0.079
     291    0.003    0.009
     292    0.034    0.030
     293    0.690    0.079
     294    0.019    0.020
     295    0.001    0.007
     296    0.203    0.052
     297    0.182    0.065
     298    0.005    0.013
     299    0.154    0.056
     300    0.961    0.092
     301    0.150    0.057
     302    0.561    0.194
     303    0.877    0.093
     304    1.308    0.139
      27    0.813    0.139
      28    0.404    0.090
      29    1.169    0.217
      30    1.606    0.144
      31    0.653    0.108
      32    1.841    0.122
      33    1.064    0.122
      34    0.804    0.262
      35    0.659    0.282
      36    1.511    0.114
      37    0.257    0.081
      38    0.811    0.186
      39    1.059    0.081
      40    0.778    0.094
      41    0.078    0.050
      42    0.082    0.037
      43    0.697    0.082
      44    0.505    0.070
      45    0.130    0.045
      46    0.501    0.075
      47    0.996    0.058
      48    0.042    0.046
      49    0.554    0.078
      50    1.189    0.128
      51    0.347    0.064
      52    0.000    0.000
      53    0.611    0.082
      54    1.104    0.077
      55    0.108    0.037
      56    0.000    0.000
      57    0.275    0.046
      58    1.004    0.098
      59    0.056    0.044
      60    0.453    0.085
      61    1.024    0.116
      62    0.546    0.060
      63    0.040    0.035
      64    0.422    0.077
      65    1.514    0.107
      66    1.139    0.129
      67    0.887    0.097
      68    1.542    0.135
      69    1.600    0.115
      70    0.980    0.111
      71    0.425    0.071
      72    0.119    0.069
      73    0.724    0.090
      74    0.076    0.039
      75    0.745    0.127
      76    0.033    0.038
      77    0.083    0.044
      78    0.372    0.073
      79    0.185    0.067
      80    0.019    0.022
      81    0.001    0.005
      82    0.565    0.076
      83    0.103    0.034
      84    0.001    0.007
      85    0.436    0.096
      86    0.894    0.110
      87    0.016    0.021
      88    0.000    0.000
      89    0.858    0.083
      90    0.089    0.038
      91    0.034    0.022
      92    0.506    0.094
      93    0.533    0.086
      94    0.549    0.128
      95    0.137    0.046
      96    0.686    0.073
      97    0.471    0.077
      98    0.145    0.065
      99    0.794    0.124
     100    0.669    0.085
     101    0.745    0.192
     102    0.307    0.140
     103    0.267    0.048
     104    1.402    0.132
     105    0.355    0.060
     106    1.009    0.114
     107    1.582    0.109
     108    0.450    0.093
     109    0.001    0.005
     110    0.324    0.057
     111    0.295    0.067
     112    0.154    0.043
     113    0.397    0.077
     114    0.180    0.065
     115    0.192    0.059
     116    0.380    0.106
     117    0.093    0.046
     118    0.223    0.070
     119    0.000    0.000
     120    0.038    0.036
     121    0.150    0.057
     122    0.019    0.024
     123    0.004    0.011
     124    0.005    0.011
     125    0.571    0.082
     126    0.003    0.011
     127    0.018    0.023
     128    0.020    0.024
     129    0.142    0.032
     130    0.153    0.048
     131    0.000    0.000
     132    0.665    0.092
     133    0.044    0.028
     134    0.178    0.060
     135    0.695    0.096
     136    0.268    0.074
     137    0.209    0.074
     138    0.181    0.084
     139    0.592    0.136
     140    0.828    0.114
     141    1.092    0.107
     142    0.862    0.100
     143    1.518    0.141
     144    0.736    0.085
     145    0.700    0.160
     146    1.600    0.120
     147    0.352    0.086
     148    0.239    0.081
     149    0.988    0.130
     150    0.564    0.080
     151    0.155    0.036
     152    0.049    0.045
     153    0.996    0.135
     154    1.356    0.128
     155    0.767    0.087
     156    0.000    0.000
     157    1.200    0.141
     158    0.797    0.115
     159    0.161    0.051
     160    0.114    0.054
     161    1.392    0.159
     162    0.948    0.107
     163    0.511    0.070
     164    0.053    0.042
     165    1.127    0.104
     166    1.111    0.112
     167    0.331    0.087
     168    0.221    0.057
     169    0.912    0.070
     170    0.441    0.083
     171    0.139    0.092
     172    0.698    0.064
     173    1.083    0.110
     174    0.536    0.106
     175    0.000    0.000
     176    0.543    0.081
     177    0.306    0.099
     178    0.424    0.071
     179    1.269    0.123
     180    0.433    0.095
     181    1.438    0.102
     182    1.259    0.115
     183    1.645    0.154
     184    1.257    0.145
     185    0.393    0.168
     186    0.199    0.054
     187    0.246    0.164
     188    0.810    0.140
     189    0.867    0.130
     190    0.819    0.156
     191    1.218    0.119
     192    0.743    0.103
     193    0.953    0.153
     194    1.267    0.099
     195    1.871    0.163
     196    0.151    0.073
     197    0.233    0.093
     198    0.810    0.120
     199    0.593    0.112
     200    0.264    0.076
     201    1.109    0.118
     202    1.052    0.132
     203    0.250    0.076
     204    0.164    0.065
     205    0.872    0.099
     206    0.432    0.129
     207    0.006    0.012
     208    0.176    0.053
     209    0.460    0.093
     210    0.819    0.095
     211    0.001    0.005
     212    0.242    0.041
     213    0.967    0.099
     214    0.559    0.104
     215    0.094    0.022
     216    1.109    0.100
     217    0.592    0.073
     218    0.133    0.058
     219    0.368    0.051
     220    0.803    0.069
     221    0.831    0.078
     222    0.003    0.010
     223    0.980    0.091
     224    0.922    0.088
     225    1.440    0.118
     226    0.807    0.143
     227    0.805    0.143
     228    1.473    0.155
     229    0.171    0.039
     230    1.784    0.238
     231    0.363    0.064
     232    1.466    0.127
     233    1.279    0.164
     234    0.862    0.176
     235    0.787    0.168
     236    0.911    0.137
     237    0.314    0.045
     238    0.260    0.071
     239    1.606    0.084
     240    0.280    0.056
     241    0.070    0.025
     242    0.701    0.069
     243    0.852    0.103
     244    0.116    0.042
     245    0.194    0.051
     246    1.172    0.094
     247    0.248    0.049
     248    0.025    0.017
     249    0.347    0.078
     250    0.559    0.061
     251    0.220    0.088
     252    0.015    0.023
     253    1.259    0.101
     254    0.482    0.083
     255    0.134    0.071
     256    1.077    0.136
     257    0.846    0.108
     258    0.025    0.025
     259    0.072    0.033
     260    0.391    0.068
     261    0.541    0.101
     262    0.608    0.121
     263    0.092    0.055
     264    0.842    0.125
     265    0.224    0.082
     266    0.596    0.129
     267    0.676    0.112
     268    1.814    0.130
     269    1.308    0.134
     270    0.357    0.064
     271    1.816    0.126
     272    1.273    0.118
     273    0.361    0.074
     274    0.300    0.074
     275    1.113    0.180
     276    0.638    0.087
     277    0.388    0.088
     278    0.225    0.102
     279    0.887    0.073
     280    0.244    0.071
     281    0.516    0.178
     282    0.762    0.106
     283    1.358    0.154
     284    0.230    0.061
     285    0.107    0.040
     286    0.596    0.092
     287    0.032    0.032
     288    0.348    0.088
     289    0.072    0.037
     290    0.873    0.079
     291    0.003    0.009
     292    0.047    0.027
     293    0.673    0.119
     294    0.021    0.026
     295    0.000    0.000
     296    0.183    0.079
     297    0.159    0.065
     298    0.009    0.019
     299    0.140    0.048
     300    0.996    0.114
     301    0.195    0.107
     302    0.745    0.118
     303    0.873    0.083
     304    1.255    0.114
      27    0.902    0.212
      28    0.420    0.110
      29    1.324    0.209
      30    1.582    0.135
      31    0.676    0.136
      32    1.856    0.088
      33    1.109    0.089
      34    0.881    0.212
      35    0.563    0.266
      36    1.561    0.144
      37    0.268    0.075
      38    0.881    0.133
      39    1.087    0.074
      40    0.831    0.103
      41    0.073    0.052
      42    0.088    0.035
      43    0.710    0.068
      44    0.450    0.073
      45    0.131    0.054
      46    0.461    0.062
      47    0.965    0.071
      48    0.033    0.034
      49    0.495    0.094
      50    1.199    0.090
      51    0.441    0.078
      52    0.000    0.000
      53    0.579    0.089
      54    1.125    0.070
      55    0.103    0.031
      56    0.000    0.000
      57    0.263    0.059
      58    1.019    0.068
      59    0.073    0.048
      60    0.446    0.062
      61    0.939    0.120
      62    0.509    0.096
      63    0.028    0.025
      64    0.482    0.083
      65    1.719    0.188
      66    1.194    0.130
      67    0.924    0.107
      68    1.768    0.241
      69    1.554    0.132
      70    1.087    0.118
      71    0.497    0.086
      72    0.210    0.079
      73    0.701    0.088
      74    0.111    0.032
      75    0.756    0.086
      76    0.017    0.022
      77    0.088    0.049
      78    0.370    0.060
      79    0.189    0.076
      80    0.019    0.022
      81    0.000    0.000
      82    0.636    0.069
      83    0.103    0.032
      84    0.002    0.007
      85    0.458    0.065
      86    0.934    0.114
      87    0.017    0.019
      88    0.000    0.000
      89    0.839    0.076
      90    0.079    0.044
      91    0.032    0.030
      92    0.507    0.082
      93    0.527    0.094
      94    0.500    0.123
      95    0.132    0.047
      96    0.651    0.077
      97    0.451    0.060
      98    0.157    0.065
      99    0.682    0.073
     100    0.695    0.077
     101    0.852    0.191
     102    0.321    0.076
     103    0.267    0.052
     104    1.437    0.103
     105    0.369    0.072
     106    0.971    0.122
     107    1.546    0.119
     108    0.440    0.071
     109    0.000    0.000
     110    0.365    0.057
     111    0.233    0.049
     112    0.123    0.055
     113    0.418    0.067
     114    0.188    0.053
     115    0.168    0.054
     116    0.369    0.080
     117    0.053    0.038
     118    0.221    0.065
     119    0.000    0.000
     120    0.045    0.037
     121    0.165    0.077
     122    0.072    0.060
     123    0.006    0.013
     124    0.003    0.009
     125    0.557    0.082
     126    0.011    0.019
     127    0.010    0.013
     128    0.022    0.033
     129    0.133    0.055
     130    0.152    0.051
     131    0.002    0.007
     132    0.602    0.086
     133    0.032    0.031
     134    0.189    0.086
     135    0.698    0.094
     136    0.274    0.067
     137    0.242    0.073
     138    0.230    0.081
     139    0.581    0.101
     140    0.839    0.087
     141    1.104    0.141
     142    0.897    0.116
     143    1.577    0.133
     144    0.752    0.093
     145    0.783    0.173
     146    1.578    0.118
     147    0.375    0.081
     148    0.250    0.076
     149    0.948    0.115
     150    0.660    0.095
     151    0.152    0.050
     152    0.080    0.062
     153    0.821    0.166
     154    1.307    0.103
     155    0.806    0.092
     156    0.001    0.005
     157    1.212    0.154
     158    0.816    0.122
     159    0.109    0.073
     160    0.259    0.108
     161    1.478    0.143
     162    0.928    0.084
     163    0.566    0.083
     164    0.053    0.023
     165    1.051    0.093
     166    1.134    0.135
     167    0.230    0.061
     168    0.226    0.053
     169    0.855    0.102
     170    0.397    0.065
     171    0.145    0.051
     172    0.767    0.139
     173    1.129    0.099
     174    0.506    0.121
     175    0.000    0.000
     176    0.620    0.080
     177    0.270    0.095
     178    0.320    0.076
     179    1.331    0.120
     180    0.392    0.100
     181    1.471    0.100
     182    1.311    0.161
     183    1.662    0.185
     184    1.341    0.136
     185    0.453    0.138
     186    0.172    0.052
     187    0.315    0.109
     188    0.828    0.114
     189    1.003    0.149
     190    0.926    0.123
     191    1.155    0.079
     192    0.757    0.073
     193    0.776    0.096
     194    1.216    0.068
     195    1.890    0.115
     196    0.108    0.066
     197    0.044    0.035
     198    0.731    0.085
     199    0.382    0.114
     200    0.267    0.061
     201    0.917    0.150
     202    0.926    0.101
     203    0.147    0.072
     204    0.106    0.061
     205    0.895    0.095
     206    0.441    0.101
     207    0.013    0.019
     208    0.152    0.044
     209    0.486    0.090
     210    0.808    0.112
     211    0.000    0.000
     212    0.231    0.046
     213    0.994    0.086
     214    0.543    0.098
     215    0.092    0.024
     216    1.126    0.076
     217    0.673    0.074
     218    0.178    0.052
     219    0.351    0.063
     220    0.781    0.076
     221    0.786    0.115
     222    0.004    0.010
     223    0.962    0.118
     224    0.899    0.078
     225    1.416    0.122
     226    0.816    0.203
     227    0.847    0.210
     228    1.409    0.144
     229    0.215    0.089
     230    1.825    0.156
     231    0.357    0.081
     232    1.384    0.091
     233    1.143    0.109
     234    0.938    0.182
     235    0.813    0.097
     236    0.879    0.141
     237    0.370    0.068
     238    0.246    0.079
     239    1.557    0.127
     240    0.280    0.071
     241    0.070    0.029
     242    0.674    0.066
     243    0.931    0.096
     244    0.120    0.058
     245    0.215    0.040
     246    1.175    0.074
     247    0.256    0.048
     248    0.023    0.025
     249    0.310    0.053
     250    0.552    0.050
     251    0.291    0.082
     252    0.005    0.017
     253    1.247    0.096
     254    0.465    0.077
     255    0.094    0.056
     256    1.065    0.130
     257    0.843    0.120
     258    0.011    0.020
     259    0.130    0.053
     260    0.342    0.075
     261    0.549    0.079
     262    0.484    0.111
     263    0.012    0.024
     264    0.826    0.154
     265    0.179    0.055
     266    0.540    0.113
     267    0.582    0.146
     268    1.756    0.099
     269    1.228    0.077
     270    0.321    0.044
     271    1.825    0.117
     272    1.348    0.108
     273    0.396    0.067
     274    0.326    0.099
     275    1.058    0.129
     276    0.664    0.129
     277    0.426    0.104
     278    0.262    0.077
     279    0.896    0.066
     280    0.257    0.065
     281    0.558    0.186
     282    0.773    0.104
     283    1.286    0.147
     284    0.163    0.081
     285    0.113    0.048
     286    0.539    0.085
     287    0.016    0.020
     288    0.349    0.062
     289    0.075    0.058
     290    0.815    0.111
     291    0.004    0.011
     292    0.033    0.028
     293    0.741    0.110
     294    0.021    0.023
     295    0.000    0.000
     296    0.121    0.054
     297    0.167    0.056
     298    0.010    0.018
     299    0.152    0.029
     300    1.159    0.118
     301    0.222    0.079
     302    0.797    0.135
     303    0.864    0.096
     304    1.335    0.171
      27    0.858    0.200
      28    0.372    0.089
      29    1.417    0.185
      30    1.669    0.212
      31    0.808    0.097
      32    1.831    0.097
      33    1.056    0.117
      34    0.678    0.085
      35    0.969    0.159
      36    1.471    0.130
      37    0.216    0.089
      38    0.765    0.136
      39    1.100    0.100
      40    0.736    0.085
      41    0.046    0.040
      42    0.079    0.031
      43    0.704    0.099
      44    0.453    0.091
      45    0.110    0.047
      46    0.463    0.075
      47    0.961    0.089
      48    0.037    0.039
      49    0.500    0.085
      50    1.181    0.113
      51    0.386    0.057
      52    0.000    0.000
      53    0.569    0.096
      54    1.123    0.069
      55    0.114    0.036
      56    0.000    0.000
      57    0.293    0.052
      58    0.993    0.090
      59    0.060    0.041
      60    0.461    0.083
      61    0.964    0.118
      62    0.459    0.074
      63    0.012    0.021
      64    0.479    0.078
      65    1.776    0.138
      66    1.243    0.115
      67    0.935    0.142
      68    1.945    0.185
      69    1.447    0.161
      70    0.976    0.183
      71    0.556    0.090
      72    0.152    0.053
      73    0.670    0.122
      74    0.164    0.064
      75    0.822    0.103
      76    0.011    0.020
      77    0.079    0.041
      78    0.459    0.068
      79    0.277    0.081
      80    0.018    0.024
      81    0.000    0.000
      82    0.652    0.072
      83    0.122    0.036
      84    0.003    0.009
      85    0.420    0.086
      86    0.876    0.089
      87    0.011    0.019
      88    0.000    0.000
      89    0.855    0.083
      90    0.086    0.045
      91    0.037    0.027
      92    0.543    0.092
      93    0.511    0.068
      94    0.494    0.085
      95    0.116    0.044
      96    0.669    0.106
      97    0.497    0.090
      98    0.166    0.082
      99    0.721    0.055
     100    0.692    0.071
     101    0.871    0.189
     102    0.276    0.094
     103    0.290    0.051
     104    1.364    0.098
     105    0.343    0.047
     106    1.069    0.089
     107    1.489    0.116
     108    0.472    0.093
     109    0.000    0.000
     110    0.354    0.061
     111    0.249    0.059
     112    0.132    0.061
     113    0.438    0.073
     114    0.157    0.056
     115    0.226    0.064
     116    0.387    0.111
     117    0.062    0.030
     118    0.234    0.056
     119    0.001    0.007
     120    0.045    0.040
     121    0.176    0.039
     122    0.087    0.047
     123    0.000    0.000
     124    0.008    0.012
     125    0.587    0.078
     126    0.018    0.021
     127    0.011    0.017
     128    0.023    0.034
     129    0.130    0.042
     130    0.129    0.055
     131    0.007    0.012
     132    0.599    0.080
     133    0.021    0.025
     134    0.178    0.070
     135    0.745    0.123
     136    0.277    0.083
     137    0.247    0.075
     138    0.275    0.089
     139    0.648    0.132
     140    0.858    0.088
     141    1.076    0.144
     142    0.829    0.095
     143    1.573    0.130
     144    0.728    0.080
     145    0.728    0.141
     146    1.509    0.162
     147    0.363    0.107
     148    0.267    0.059
     149    1.092    0.189
     150    0.668    0.089
     151    0.149    0.048
     152    0.045    0.040
     153    0.891    0.124
     154    1.333    0.099
     155    0.791    0.109
     156    0.001    0.005
     157    1.304    0.123
     158    0.905    0.093
     159    0.074    0.037
     160    0.287    0.106
     161    1.473    0.141
     162    0.938    0.072
     163    0.563    0.073
     164    0.061    0.031
     165    1.070    0.135
     166    1.089    0.086
     167    0.236    0.079
     168    0.239    0.059
     169    0.882    0.094
     170    0.423    0.068
     171    0.149    0.059
     172    0.747    0.109
     173    1.102    0.089
     174    0.494    0.115
     175    0.001    0.005
     176    0.533    0.114
     177    0.324    0.081
     178    0.359    0.093
     179    1.283    0.119
     180    0.468    0.073
     181    1.477    0.116
     182    1.350    0.108
     183    1.737    0.215
     184    1.358    0.096
     185    0.637    0.114
     186    0.193    0.064
     187    0.428    0.143
     188    0.833    0.152
     189    1.004    0.100
     190    0.912    0.131
     191    1.179    0.100
     192    0.780    0.090
     193    0.848    0.108
     194    1.254    0.084
     195    1.866    0.148
     196    0.143    0.061
     197    0.050    0.029
     198    0.697    0.076
     199    0.365    0.095
     200    0.331    0.091
     201    0.914    0.205
     202    0.928    0.112
     203    0.151    0.064
     204    0.155    0.046
     205    0.896    0.083
     206    0.443    0.092
     207    0.009    0.019
     208    0.163    0.051
     209    0.475    0.069
     210    0.723    0.083
     211    0.000    0.000
     212    0.230    0.045
     213    1.004    0.079
     214    0.508    0.093
     215    0.080    0.030
     216    1.139    0.093
     217    0.642    0.067
     218    0.182    0.064
     219    0.316    0.058
     220    0.773    0.069
     221    0.682    0.102
     222    0.008    0.013
     223    1.047    0.118
     224    0.897    0.073
     225    1.467    0.103
     226    0.550    0.194
     227    1.130    0.181
     228    1.296    0.120
     229    0.169    0.055
     230    1.731    0.139
     231    0.292    0.050
     232    1.410    0.140
     233    1.255    0.130
     234    1.005    0.221
     235    0.783    0.178
     236    0.945    0.122
     237    0.296    0.061
     238    0.237    0.056
     239    1.573    0.131
     240    0.298    0.058
     241    0.073    0.032
     242    0.714    0.086
     243    0.905    0.067
     244    0.108    0.035
     245    0.202    0.048
     246    1.164    0.101
     247    0.231    0.041
     248    0.032    0.033
     249    0.339    0.079
     250    0.554    0.081
     251    0.187    0.064
     252    0.016    0.030
     253    1.283    0.083
     254    0.436    0.112
     255    0.084    0.042
     256    1.015    0.139
     257    0.925    0.102
     258    0.007    0.013
     259    0.126    0.054
     260    0.353    0.083
     261    0.533    0.100
     262    0.433    0.103
     263    0.012    0.023
     264    0.913    0.134
     265    0.201    0.055
     266    0.585    0.076
     267    0.596    0.111
     268    1.756    0.117
     269    1.233    0.139
     270    0.313    0.084
     271    1.819    0.101
     272    1.281    0.096
     273    0.387    0.086
     274    0.315    0.089
     275    1.216    0.155
     276    0.841    0.093
     277    0.248    0.104
     278    0.303    0.118
     279    1.026    0.139
     280    0.272    0.051
     281    0.392    0.135
     282    0.618    0.089
     283    1.275    0.121
     284    0.208    0.093
     285    0.128    0.058
     286    0.559    0.090
     287    0.046    0.036
     288    0.344    0.079
     289    0.043    0.036
     290    0.818    0.112
     291    0.002    0.008
     292    0.028    0.027
     293    0.703    0.074
     294    0.033    0.031
     295    0.000    0.000
     296    0.071    0.041
     297    0.186    0.051
     298    0.009    0.017
     299    0.133    0.039
     300    0.962    0.095
     301    0.214    0.058
     302    0.708    0.106
     303    0.846    0.079
     304    1.380    0.118
      27    1.052    0.155
      28    0.310    0.089
      29    1.350    0.184
      30    1.661    0.212
      31    0.803    0.097
      32    1.826    0.135
      33    1.084    0.082
      34    0.675    0.100
      35    0.969    0.166
      36    1.497    0.127
      37    0.291    0.082
      38    0.882    0.161
      39    1.055    0.086
      40    0.749    0.086
      41    0.094    0.078
      42    0.058    0.029
      43    0.624    0.079
      44    0.418    0.082
      45    0.097    0.042
      46    0.440    0.070
      47    0.915    0.089
      48    0.028    0.032
      49    0.509    0.063
      50    1.186    0.082
      51    0.401    0.056
      52    0.000    0.000
      53    0.587    0.095
      54    1.129    0.081
      55    0.122    0.041
      56    0.000    0.000
      57    0.318    0.050
      58    1.063    0.084
      59    0.081    0.040
      60    0.395    0.061
      61    0.991    0.124
      62    0.498    0.094
      63    0.002    0.008
      64    0.348    0.098
      65    1.573    0.151
      66    1.172    0.135
      67    0.873    0.087
      68    1.725    0.271
      69    1.677    0.121
      70    1.008    0.151
      71    0.614    0.086
      72    0.132    0.073
      73    0.530    0.088
      74    0.156    0.063
      75    0.704    0.088
      76    0.001    0.005
      77    0.092    0.050
      78    0.430    0.078
      79    0.301    0.085
      80    0.016    0.019
      81    0.000    0.000
      82    0.649    0.080
      83    0.107    0.041
      84    0.001    0.005
      85    0.422    0.071
      86    0.894    0.073
      87    0.013    0.020
      88    0.000    0.000
      89    0.870    0.090
      90    0.066    0.039
      91    0.018    0.022
      92    0.524    0.092
      93    0.517    0.089
      94    0.484    0.087
      95    0.109    0.058
      96    0.651    0.072
      97    0.425    0.079
      98    0.205    0.084
      99    0.708    0.062
     100    0.681    0.072
     101    0.821    0.214
     102    0.291    0.102
     103    0.263    0.053
     104    1.393    0.130
     105    0.332    0.069
     106    0.972    0.121
     107    1.547    0.115
     108    0.437    0.097
     109    0.000    0.000
     110    0.349    0.062
     111    0.233    0.053
     112    0.124    0.047
     113    0.445    0.091
     114    0.133    0.044
     115    0.211    0.051
     116    0.439    0.100
     117    0.060    0.042
     118    0.225    0.054
     119    0.000    0.000
     120    0.040    0.036
     121    0.167    0.069
     122    0.057    0.044
     123    0.001    0.007
     124    0.005    0.011
     125    0.590    0.074
     126    0.018    0.021
     127    0.017    0.015
     128    0.058    0.051
     129    0.123    0.055
     130    0.111    0.052
     131    0.013    0.014
     132    0.601    0.087
     133    0.003    0.009
     134    0.164    0.059
     135    0.740    0.113
     136    0.263    0.073
     137    0.168    0.085
     138    0.208    0.106
     139    0.633    0.083
     140    0.827    0.092
     141    1.086    0.125
     142    0.836    0.110
     143    1.467    0.108
     144    0.662    0.089
     145    0.676    0.179
     146    1.469    0.128
     147    0.330    0.076
     148    0.239    0.068
     149    1.171    0.105
     150    0.719    0.100
     151    0.134    0.041
     152    0.026    0.024
     153    0.884    0.105
     154    1.302    0.093
     155    0.802    0.110
     156    0.000    0.000
     157    1.332    0.115
     158    0.862    0.055
     159    0.060    0.036
     160    0.224    0.059
     161    1.379    0.108
     162    0.962    0.084
     163    0.565    0.062
     164    0.046    0.024
     165    1.042    0.091
     166    1.164    0.106
     167    0.251    0.070
     168    0.220    0.051
     169    0.921    0.097
     170    0.494    0.089
     171    0.121    0.052
     172    0.661    0.137
     173    1.092    0.113
     174    0.608    0.144
     175    0.000    0.000
     176    0.616    0.131
     177    0.309    0.078
     178    0.360    0.102
     179    1.251    0.117
     180    0.440    0.082
     181    1.428    0.118
     182    1.368    0.119
     183    1.698    0.181
     184    1.320    0.123
     185    0.602    0.118
     186    0.159    0.062
     187    0.392    0.131
     188    0.887    0.124
     189    1.007    0.119
     190    0.772    0.112
     191    1.154    0.145
     192    0.692    0.107
     193    0.763    0.082
     194    1.187    0.096
     195    1.863    0.115
     196    0.162    0.058
     197    0.043    0.044
     198    0.663    0.104
     199    0.333    0.058
     200    0.274    0.060
     201    0.972    0.140
     202    0.942    0.084
     203    0.143    0.062
     204    0.149    0.038
     205    0.908    0.088
     206    0.472    0.099
     207    0.012    0.017
     208    0.143    0.049
     209    0.484    0.060
     210    0.808    0.087
     211    0.000    0.000
     212    0.230    0.044
     213    1.029    0.081
     214    0.566    0.082
     215    0.084    0.032
     216    1.139    0.103
     217    0.678    0.051
     218    0.252    0.054
     219    0.312    0.063
     220    0.769    0.076
     221    0.707    0.086
     222    0.010    0.015
     223    1.047    0.088
     224    0.900    0.085
     225    1.505    0.095
     226    0.532    0.097
     227    1.259    0.088
     228    1.224    0.164
     229    0.090    0.031
     230    1.750    0.158
     231    0.340    0.069
     232    1.475    0.102
     233    1.453    0.081
     234    0.870    0.195
     235    0.558    0.113
     236    0.963    0.107
     237    0.301    0.069
     238    0.294    0.067
     239    1.587    0.100
     240    0.281    0.068
     241    0.092    0.032
     242    0.698    0.072
     243    0.875    0.117
     244    0.107    0.049
     245    0.214    0.048
     246    1.154    0.095
     247    0.247    0.048
     248    0.024    0.026
     249    0.363    0.068
     250    0.559    0.061
     251    0.193    0.059
     252    0.014    0.019
     253    1.317    0.129
     254    0.427    0.079
     255    0.116    0.055
     256    1.097    0.154
     257    0.889    0.087
     258    0.014    0.017
     259    0.102    0.044
     260    0.417    0.073
     261    0.519    0.069
     262    0.485    0.069
     263    0.013    0.019
     264    0.871    0.104
     265    0.238    0.077
     266    0.626    0.114
     267    0.661    0.094
     268    1.744    0.089
     269    1.231    0.094
     270    0.358    0.083
     271    1.779    0.134
     272    1.359    0.128
     273    0.424    0.088
     274    0.275    0.079
     275    1.262    0.164
     276    0.793    0.113
     277    0.355    0.111
     278    0.249    0.104
     279    0.974    0.099
     280    0.237    0.053
     281    0.524    0.162
     282    0.660    0.114
     283    1.371    0.141
     284    0.209    0.086
     285    0.124    0.056
     286    0.600    0.095
     287    0.047    0.031
     288    0.363    0.057
     289    0.046    0.041
     290    0.869    0.088
     291    0.001    0.007
     292    0.019    0.019
     293    0.706    0.122
     294    0.029    0.024
     295    0.000    0.000
     296    0.082    0.045
     297    0.190    0.054
     298    0.003    0.010
     299    0.129    0.052
     300    0.997    0.091
     301    0.215    0.082
     302    0.623    0.065
     303    0.918    0.083
     304    1.299    0.185
      27    0.977    0.218
      28    0.350    0.122
      29    1.440    0.249
      30    1.565    0.194
      31    0.746    0.135
      32    1.840    0.113
      33    1.130    0.116
      34    0.645    0.122
      35    0.904    0.159
      36    1.535    0.113
      37    0.278    0.080
      38    0.834    0.154
      39    1.041    0.098
      40    0.692    0.099
      41    0.137    0.066
      42    0.073    0.037
      43    0.699    0.074
      44    0.389    0.074
      45    0.104    0.056
      46    0.453    0.064
      47    0.857    0.104
      48    0.021    0.018
      49    0.487    0.103
      50    1.238    0.088
      51    0.391    0.047
      52    0.000    0.000
      53    0.610    0.108
      54    1.101    0.112
      55    0.100    0.036
      56    0.000    0.000
      57    0.262    0.072
      58    0.984    0.083
      59    0.059    0.047
      60    0.406    0.062
      61    1.022    0.129
      62    0.523    0.095
      63    0.036    0.050
      64    0.303    0.081
      65    1.483    0.128
      66    1.232    0.125
      67    0.926    0.159
      68    1.645    0.150
      69    1.588    0.154
      70    1.006    0.119
      71    0.528    0.091
      72    0.135    0.085
      73    0.563    0.104
      74    0.204    0.083
      75    0.734    0.099
      76    0.005    0.011
      77    0.111    0.069
      78    0.325    0.102
      79    0.293    0.090
      80    0.015    0.019
      81    0.000    0.000
      82    0.647    0.071
      83    0.099    0.034
      84    0.000    0.000
      85    0.381    0.074
      86    0.898    0.075
      87    0.007    0.012
      88    0.000    0.000
      89    0.846    0.109
      90    0.084    0.036
      91    0.021    0.017
      92    0.534    0.078
      93    0.536    0.113
      94    0.479    0.077
      95    0.149    0.050
      96    0.608    0.086
      97    0.480    0.089
      98    0.179    0.051
      99    0.718    0.073
     100    0.668    0.065
     101    0.792    0.202
     102    0.326    0.120
     103    0.194    0.050
     104    1.410    0.122
     105    0.369    0.058
     106    0.774    0.106
     107    1.592    0.119
     108    0.370    0.110
     109    0.000    0.000
     110    0.345    0.070
     111    0.249    0.069
     112    0.111    0.041
     113    0.398    0.076
     114    0.194    0.055
     115    0.183    0.046
     116    0.390    0.107
     117    0.057    0.037
     118    0.243    0.063
     119    0.000    0.000
     120    0.059    0.046
     121    0.198    0.067
     122    0.069    0.052
     123    0.001    0.007
     124    0.008    0.015
     125    0.612    0.078
     126    0.027    0.027
     127    0.013    0.019
     128    0.041    0.027
     129    0.146    0.051
     130    0.125    0.050
     131    0.006    0.011
     132    0.582    0.060
     133    0.003    0.009
     134    0.156    0.069
     135    0.721    0.110
     136    0.235    0.058
     137    0.189    0.100
     138    0.226    0.076
     139    0.650    0.092
     140    0.841    0.117
     141    1.111    0.121
     142    0.828    0.099
     143    1.465    0.187
     144    0.661    0.063
     145    0.754    0.154
     146    1.490    0.178
     147    0.312    0.080
     148    0.259    0.097
     149    1.179    0.133
     150    0.642    0.087
     151    0.120    0.036
     152    0.036    0.024
     153    0.944    0.106
     154    1.225    0.100
     155    0.795    0.118
     156    0.000    0.000
     157    1.271    0.114
     158    0.817    0.092
     159    0.079    0.029
     160    0.291    0.084
     161    1.398    0.122
     162    0.992    0.076
     163    0.534    0.072
     164    0.061    0.025
     165    1.004    0.118
     166    1.227    0.096
     167    0.234    0.060
     168    0.188    0.054
     169    0.959    0.090
     170    0.405    0.091
     171    0.168    0.080
     172    0.868    0.162
     173    1.084    0.108
     174    0.487    0.106
     175    0.001    0.005
     176    0.547    0.117
     177    0.336    0.108
     178    0.307    0.108
     179    1.217    0.130
     180    0.457    0.073
     181    1.403    0.112
     182    1.342    0.099
     183    1.592    0.154
     184    1.271    0.145
     185    0.673    0.144
     186    0.232    0.054
     187    0.576    0.119
     188    0.904    0.100
     189    1.052    0.115
     190    0.930    0.143
     191    1.295    0.110
     192    0.748    0.101
     193    1.004    0.170
     194    1.258    0.091
     195    1.821    0.202
     196    0.198    0.086
     197    0.165    0.088
     198    0.663    0.098
     199    0.448    0.111
     200    0.330    0.071
     201    0.981    0.122
     202    0.870    0.106
     203    0.208    0.077
     204    0.175    0.070
     205    0.962    0.131
     206    0.477    0.109
     207    0.014    0.020
     208    0.125    0.046
     209    0.505    0.093
     210    0.743    0.087
     211    0.000    0.000
     212    0.237    0.050
     213    0.992    0.074
     214    0.545    0.069
     215    0.078    0.030
     216    1.154    0.093
     217    0.682    0.067
     218    0.215    0.056
     219    0.291    0.083
     220    0.715    0.068
     221    0.653    0.090
     222    0.010    0.015
     223    1.091    0.103
     224    0.878    0.074
     225    1.606    0.132
     226    0.482    0.109
     227    1.274    0.078
     228    1.232    0.113
     229    0.083    0.047
     230    1.746    0.101
     231    0.344    0.051
     232    1.508    0.118
     233    1.460    0.115
     234    0.915    0.205
     235    0.506    0.117
     236    1.052    0.184
     237    0.277    0.062
     238    0.257    0.044
     239    1.628    0.094
     240    0.290    0.076
     241    0.083    0.037
     242    0.693    0.077
     243    0.941    0.105
     244    0.124    0.055
     245    0.216    0.053
     246    1.170    0.095
     247    0.240    0.061
     248    0.029    0.027
     249    0.363    0.058
     250    0.565    0.048
     251    0.209    0.066
     252    0.020    0.034
     253    1.272    0.103
     254    0.448    0.072
     255    0.113    0.070
     256    1.041    0.153
     257    1.005    0.123
     258    0.017    0.026
     259    0.140    0.057
     260    0.416    0.065
     261    0.527    0.091
     262    0.452    0.093
     263    0.040    0.042
     264    0.826    0.106
     265    0.214    0.090
     266    0.693    0.101
     267    0.714    0.108
     268    1.793    0.078
     269    1.156    0.088
     270    0.382    0.069
     271    1.791    0.103
     272    1.401    0.115
     273    0.440    0.084
     274    0.303    0.083
     275    1.139    0.155
     276    0.690    0.073
     277    0.368    0.086
     278    0.198    0.067
     279    0.924    0.082
     280    0.246    0.052
     281    0.484    0.143
     282    0.609    0.106
     283    1.591    0.172
     284    0.203    0.085
     285    0.083    0.055
     286    0.645    0.078
     287    0.034    0.025
     288    0.369    0.089
     289    0.049    0.032
     290    0.864    0.121
     291    0.004    0.010
     292    0.030    0.018
     293    0.725    0.122
     294    0.020    0.025
     295    0.000    0.000
     296    0.091    0.041
     297    0.171    0.065
     298    0.004    0.011
     299    0.121    0.051
     300    0.936    0.102
     301    0.275    0.100
     302    0.828    0.157
     303    0.877    0.087
     304    1.572    0.226
      27    1.329    0.276
      28    0.483    0.104
      29    1.455    0.275
      30    1.297    0.127
      31    0.743    0.112
      32    1.829    0.095
      33    1.103    0.115
      34    0.681    0.080
      35    0.963    0.177
      36    1.476    0.105
      37    0.239    0.093
      38    0.801    0.094
      39    1.089    0.168
      40    0.707    0.096
      41    0.132    0.052
      42    0.152    0.097
      43    0.656    0.079
      44    0.349    0.072
      45    0.142    0.069
      46    0.512    0.061
      47    0.898    0.090
      48    0.017    0.018
      49    0.536    0.084
      50    1.214    0.079
      51    0.373    0.058
      52    0.000    0.000
      53    0.588    0.102
      54    1.085    0.087
      55    0.093    0.041
      56    0.000    0.000
      57    0.210    0.064
      58    0.931    0.093
      59    0.058    0.053
      60    0.405    0.072
      61    0.977    0.181
      62    0.555    0.107
      63    0.107    0.110
      64    0.251    0.056
      65    1.520    0.145
      66    1.146    0.103
      67    1.078    0.144
      68    1.632    0.147
      69    1.581    0.143
      70    1.066    0.108
      71    0.530    0.061
      72    0.153    0.074
      73    0.713    0.160
      74    0.170    0.074
      75    0.792    0.113
      76    0.020    0.028
      77    0.063    0.047
      78    0.232    0.038
      79    0.345    0.085
      80    0.020    0.024
      81    0.000    0.000
      82    0.713    0.079
      83    0.098    0.018
      84    0.001    0.005
      85    0.412    0.082
      86    0.895    0.107
      87    0.012    0.022
      88    0.000    0.000
      89    0.847    0.098
      90    0.096    0.045
      91    0.032    0.029
      92    0.618    0.099
      93    0.541    0.106
      94    0.493    0.081
      95    0.181    0.041
      96    0.640    0.072
      97    0.478    0.070
      98    0.272    0.143
      99    0.762    0.104
     100    0.699    0.078
     101    0.798    0.199
     102    0.363    0.065
     103    0.241    0.071
     104    1.391    0.114
     105    0.348    0.042
     106    0.865    0.119
     107    1.600    0.113
     108    0.368    0.102
     109    0.000    0.000
     110    0.330    0.077
     111    0.317    0.066
     112    0.096    0.052
     113    0.367    0.085
     114    0.261    0.051
     115    0.173    0.082
     116    0.385    0.084
     117    0.053    0.041
     118    0.262    0.063
     119    0.000    0.000
     120    0.037    0.034
     121    0.132    0.059
     122    0.098    0.056
     123    0.003    0.009
     124    0.011    0.014
     125    0.623    0.062
     126    0.016    0.021
     127    0.014    0.022
     128    0.058    0.045
     129    0.136    0.041
     130    0.130    0.051
     131    0.004    0.010
     132    0.564    0.074
     133    0.009    0.018
     134    0.156    0.061
     135    0.753    0.115
     136    0.283    0.085
     137    0.179    0.099
     138    0.196    0.079
     139    0.641    0.139
     140    0.799    0.085
     141    1.081    0.095
     142    0.803    0.083
     143    1.402    0.117
     144    0.614    0.082
     145    0.759    0.143
     146    1.474    0.127
     147    0.327    0.079
     148    0.251    0.057
     149    1.181    0.129
     150    0.677    0.105
     151    0.135    0.039
     152    0.087    0.066
     153    0.998    0.126
     154    1.293    0.108
     155    0.780    0.072
     156    0.002    0.007
     157    1.290    0.162
     158    0.772    0.080
     159    0.086    0.036
     160    0.331    0.084
     161    1.388    0.151
     162    0.968    0.088
     163    0.540    0.068
     164    0.070    0.027
     165    0.975    0.100
     166    1.196    0.085
     167    0.184    0.043
     168    0.198    0.056
     169    0.918    0.101
     170    0.264    0.090
     171    0.161    0.058
     172    0.899    0.114
     173    0.995    0.066
     174    0.446    0.123
     175    0.000    0.000
     176    0.470    0.091
     177    0.321    0.062
     178    0.334    0.100
     179    1.175    0.096
     180    0.437    0.091
     181    1.404    0.118
     182    1.391    0.103
     183    1.661    0.149
     184    1.193    0.155
     185    0.540    0.158
     186    0.185    0.047
     187    0.459    0.130
     188    0.970    0.158
     189    0.966    0.118
     190    0.825    0.133
     191    1.139    0.115
     192    0.716    0.089
     193    1.031    0.095
     194    1.148    0.077
     195    1.506    0.212
     196    0.180    0.061
     197    0.292    0.085
     198    0.761    0.084
     199    0.524    0.106
     200    0.262    0.088
     201    1.184    0.110
     202    0.754    0.091
     203    0.296    0.079
     204    0.132    0.056
     205    0.942    0.110
     206    0.407    0.130
     207    0.009    0.017
     208    0.143    0.041
     209    0.493    0.075
     210    0.803    0.074
     211    0.001    0.005
     212    0.251    0.059
     213    1.048    0.080
     214    0.536    0.057
     215    0.081    0.022
     216    1.125    0.117
     217    0.681    0.069
     218    0.215    0.074
     219    0.311    0.079
     220    0.735    0.069
     221    0.608    0.069
     222    0.011    0.018
     223    1.086    0.093
     224    0.830    0.057
     225    1.541    0.116
     226    0.488    0.079
     227    1.252    0.112
     228    1.168    0.140
     229    0.071    0.035
     230    1.664    0.124
     231    0.325    0.068
     232    1.463    0.118
     233    1.343    0.090
     234    0.787    0.229
     235    0.515    0.100
     236    1.360    0.179
     237    0.296    0.060
     238    0.275    0.060
     239    1.605    0.091
     240    0.457    0.119
     241    0.060    0.025
     242    0.677    0.065
     243    0.893    0.088
     244    0.112    0.041
     245    0.229    0.041
     246    1.167    0.088
     247    0.225    0.049
     248    0.031    0.031
     249    0.356    0.081
     250    0.564    0.065
     251    0.163    0.041
     252    0.008    0.016
     253    1.252    0.094
     254    0.437    0.071
     255    0.111    0.047
     256    0.976    0.122
     257    1.031    0.066
     258    0.010    0.017
     259    0.110    0.050
     260    0.410    0.071
     261    0.557    0.075
     262    0.520    0.080
     263    0.104    0.039
     264    0.779    0.124
     265    0.302    0.114
     266    0.653    0.105
     267    0.677    0.115
     268    1.774    0.085
     269    1.207    0.092
     270    0.374    0.081
     271    1.750    0.109
     272    1.502    0.111
     273    0.453    0.096
     274    0.326    0.058
     275    1.063    0.134
     276    0.706    0.075
     277    0.524    0.154
     278    0.242    0.067
     279    0.948    0.061
     280    0.232    0.060
     281    0.738    0.184
     282    0.650    0.129
     283    1.545    0.152
     284    0.218    0.088
     285    0.097    0.059
     286    0.652    0.070
     287    0.044    0.027
     288    0.365    0.085
     289    0.040    0.033
     290    0.862    0.116
     291    0.000    0.000
     292    0.033    0.024
     293    0.605    0.061
     294    0.021    0.024
     295    0.000    0.000
     296    0.146    0.070
     297    0.189    0.066
     298    0.003    0.009
     299    0.126    0.035
     300    0.900    0.121
     301    0.194    0.096
     302    0.806    0.158
     303    0.811    0.103
     304    1.842    0.224
      27    1.085    0.392
      28    0.433    0.082
      29    1.299    0.311
      30    1.498    0.188
      31    0.671    0.154
      32    1.798    0.098
      33    1.080    0.089
      34    0.670    0.100
      35    0.929    0.173
      36    1.524    0.132
      37    0.163    0.065
      38    0.751    0.136
      39    1.291    0.071
      40    0.652    0.102
      41    0.198    0.078
      42    0.379    0.075
      43    0.665    0.066
      44    0.367    0.105
      45    0.186    0.071
      46    0.532    0.065
      47    0.912    0.095
      48    0.017    0.023
      49    0.541    0.087
      50    1.196    0.089
      51    0.352    0.057
      52    0.000    0.000
      53    0.509    0.079
      54    1.104    0.076
      55    0.096    0.036
      56    0.000    0.000
      57    0.248    0.056
      58    0.983    0.083
      59    0.105    0.055
      60    0.468    0.064
      61    0.937    0.111
      62    0.507    0.115
      63    0.097    0.062
      64    0.337    0.095
      65    1.613    0.172
      66    1.168    0.104
      67    1.081    0.211
      68    1.782    0.243
      69    1.563    0.122
      70    0.892    0.139
      71    0.516    0.074
      72    0.115    0.069
      73    0.570    0.111
      74    0.192    0.072
      75    0.673    0.114
      76    0.007    0.014
      77    0.027    0.030
      78    0.362    0.079
      79    0.390    0.097
      80    0.022    0.021
      81    0.000    0.000
      82    0.661    0.073
      83    0.110    0.032
      84    0.000    0.000
      85    0.367    0.080
      86    0.873    0.079
      87    0.020    0.020
      88    0.000    0.000
      89    0.795    0.092
      90    0.172    0.069
      91    0.031    0.022
      92    0.716    0.076
      93    0.593    0.081
      94    0.524    0.108
      95    0.170    0.044
      96    0.609    0.070
      97    0.431    0.064
      98    0.547    0.118
      99    0.641    0.142
     100    0.702    0.070
     101    0.905    0.133
     102    0.358    0.085
     103    0.281    0.054
     104    1.342    0.110
     105    0.333    0.048
     106    0.883    0.168
     107    1.473    0.139
     108    0.588    0.126
     109    0.001    0.005
     110    0.226    0.053
     111    0.410    0.062
     112    0.093    0.051
     113    0.388    0.071
     114    0.276    0.036
     115    0.148    0.044
     116    0.469    0.118
     117    0.047    0.029
     118    0.321    0.045
     119    0.000    0.000
     120    0.034    0.029
     121    0.116    0.052
     122    0.072    0.038
     123    0.006    0.013
     124    0.003    0.009
     125    0.564    0.081
     126    0.017    0.020
     127    0.014    0.015
     128    0.049    0.038
     129    0.121    0.032
     130    0.096    0.049
     131    0.008    0.012
     132    0.621    0.065
     133    0.005    0.016
     134    0.137    0.064
     135    0.767    0.113
     136    0.289    0.072
     137    0.111    0.036
     138    0.127    0.058
     139    0.614    0.117
     140    0.797    0.090
     141    1.014    0.153
     142    0.770    0.106
     143    1.404    0.138
     144    0.616    0.084
     145    0.727    0.108
     146    1.521    0.145
     147    0.347    0.080
     148    0.276    0.043
     149    1.175    0.132
     150    0.649    0.072
     151    0.141    0.041
     152    0.028    0.028
     153    1.003    0.123
     154    1.252    0.125
     155    0.812    0.104
     156    0.001    0.005
     157    1.217    0.119
     158    0.766    0.077
     159    0.079    0.040
     160    0.281    0.086
     161    1.353    0.129
     162    0.929    0.069
     163    0.607    0.081
     164    0.061    0.037
     165    0.903    0.087
     166    1.202    0.111
     167    0.170    0.051
     168    0.156    0.063
     169    0.916    0.087
     170    0.215    0.072
     171    0.133    0.055
     172    0.828    0.137
     173    0.945    0.114
     174    0.425    0.082
     175    0.000    0.000
     176    0.513    0.094
     177    0.438    0.073
     178    0.364    0.085
     179    1.247    0.110
     180    0.399    0.114
     181    1.426    0.106
     182    1.419    0.144
     183    1.702    0.179
     184    1.304    0.129
     185    0.522    0.182
     186    0.097    0.071
     187    0.611    0.077
     188    1.063    0.145
     189    0.968    0.082
     190    0.636    0.111
     191    1.071    0.147
     192    0.676    0.090
     193    1.107    0.132
     194    1.115    0.105
     195    1.285    0.149
     196    0.179    0.064
     197    0.369    0.128
     198    0.744    0.073
     199    0.427    0.096
     200    0.212    0.088
     201    1.173    0.192
     202    0.782    0.101
     203    0.250    0.098
     204    0.162    0.075
     205    0.899    0.103
     206    0.354    0.074
     207    0.003    0.009
     208    0.137    0.039
     209    0.542    0.086
     210    0.805    0.113
     211    0.000    0.000
     212    0.258    0.059
     213    1.053    0.105
     214    0.560    0.078
     215    0.088    0.034
     216    1.190    0.111
     217    0.677    0.057
     218    0.220    0.062
     219    0.282    0.056
     220    0.742    0.081
     221    0.751    0.155
     222    0.020    0.016
     223    1.100    0.094
     224    0.908    0.071
     225    1.455    0.086
     226    0.542    0.093
     227    1.233    0.105
     228    1.237    0.159
     229    0.074    0.045
     230    1.858    0.225
     231    0.278    0.079
     232    1.359    0.137
     233    1.335    0.087
     234    0.555    0.135
     235    0.549    0.121
     236    1.259    0.116
     237    0.284    0.056
     238    0.276    0.048
     239    1.583    0.108
     240    0.541    0.106
     241    0.056    0.026
     242    0.714    0.083
     243    0.841    0.097
     244    0.112    0.055
     245    0.237    0.065
     246    1.177    0.091
     247    0.213    0.053
     248    0.021    0.032
     249    0.360    0.080
     250    0.548    0.055
     251    0.218    0.091
     252    0.016    0.020
     253    1.284    0.100
     254    0.443    0.074
     255    0.150    0.056
     256    1.001    0.179
     257    0.980    0.099
     258    0.010    0.015
     259    0.097    0.061
     260    0.408    0.073
     261    0.535    0.074
     262    0.481    0.106
     263    0.120    0.052
     264    0.801    0.150
     265    0.270    0.124
     266    0.725    0.124
     267    0.718    0.107
     268    1.830    0.082
     269    1.220    0.107
     270    0.371    0.065
     271    1.816    0.084
     272    1.361    0.153
     273    0.416    0.086
     274    0.370    0.110
     275    1.043    0.152
     276    0.702    0.076
     277    0.385    0.134
     278    0.139    0.083
     279    0.911    0.071
     280    0.237    0.059
     281    0.527    0.208
     282    0.647    0.089
     283    1.460    0.198
     284    0.163    0.062
     285    0.067    0.041
     286    0.643    0.100
     287    0.024    0.027
     288    0.368    0.073
     289    0.058    0.031
     290    0.821    0.102
     291    0.001    0.005
     292    0.034    0.026
     293    0.651    0.105
     294    0.021    0.026
     295    0.000    0.000
     296    0.134    0.046
     297    0.253    0.061
     298    0.013    0.023
     299    0.109    0.044
     300    0.949    0.092
     301    0.198    0.088
     302    0.751    0.159
     303    0.845    0.101
     304    1.970    0.168
      27    1.034    0.185
      28    0.349    0.115
      29    1.205    0.279
      30    1.657    0.141
      31    0.494    0.096
      32    1.798    0.100
      33    1.094    0.079
      34    0.633    0.096
      35    0.840    0.097
      36    1.402    0.192
      37    0.106    0.039
      38    0.739    0.146
      39    1.258    0.095
      40    0.577    0.113
      41    0.218    0.069
      42    0.419    0.067
      43    0.697    0.073
      44    0.423    0.089
      45    0.155    0.063
      46    0.546    0.060
      47    0.934    0.083
      48    0.024    0.022
      49    0.574    0.092
      50    1.206    0.099
      51    0.387    0.085
      52    0.000    0.000
      53    0.552    0.121
      54    1.103    0.072
      55    0.098    0.033
      56    0.000    0.000
      57    0.238    0.061
      58    0.993    0.113
      59    0.061    0.052
      60    0.424    0.063
      61    0.940    0.132
      62    0.543    0.122
      63    0.027    0.031
      64    0.328    0.096
      65    1.411    0.096
      66    1.109    0.117
      67    0.899    0.100
      68    1.604    0.138
      69    1.631    0.126
      70    0.961    0.127
      71    0.535    0.079
      72    0.149    0.080
      73    0.643    0.108
      74    0.143    0.063
      75    0.731    0.090
      76    0.013    0.023
      77    0.080    0.052
      78    0.368    0.056
      79    0.331    0.098
      80    0.020    0.021
      81    0.001    0.007
      82    0.617    0.074
      83    0.100    0.026
      84    0.001    0.005
      85    0.368    0.078
      86    0.883    0.092
      87    0.021    0.030
      88    0.001    0.005
      89    0.780    0.077
      90    0.160    0.053
      91    0.029    0.024
      92    0.770    0.075
      93    0.565    0.104
      94    0.545    0.105
      95    0.146    0.041
      96    0.650    0.103
      97    0.382    0.081
      98    0.565    0.118
      99    0.514    0.123
     100    0.623    0.093
     101    0.893    0.063
     102    0.331    0.084
     103    0.320    0.061
     104    1.365    0.115
     105    0.291    0.059
     106    0.552    0.076
     107    1.478    0.110
     108    0.610    0.094
     109    0.000    0.000
     110    0.169    0.050
     111    0.407    0.061
     112    0.093    0.045
     113    0.366    0.076
     114    0.207    0.068
     115    0.171    0.050
     116    0.422    0.103
     117    0.051    0.036
     118    0.309    0.049
     119    0.000    0.000
     120    0.032    0.032
     121    0.100    0.050
     122    0.066    0.055
     123    0.004    0.011
     124    0.010    0.015
     125    0.565    0.094
     126    0.015    0.019
     127    0.008    0.015
     128    0.012    0.022
     129    0.106    0.055
     130    0.114    0.047
     131    0.007    0.012
     132    0.584    0.065
     133    0.003    0.009
     134    0.115    0.051
     135    0.766    0.090
     136    0.280    0.062
     137    0.132    0.064
     138    0.132    0.046
     139    0.548    0.089
     140    0.798    0.093
     141    1.102    0.115
     142    0.735    0.093
     143    1.400    0.126
     144    0.640    0.081
     145    0.814    0.151
     146    1.560    0.124
     147    0.259    0.074
     148    0.245    0.081
     149    1.198    0.138
     150    0.656    0.102
     151    0.164    0.052
     152    0.023    0.028
     153    0.911    0.132
     154    1.295    0.102
     155    0.815    0.091
     156    0.001    0.005
     157    1.306    0.135
     158    0.797    0.091
     159    0.072    0.029
     160    0.231    0.095
     161    1.409    0.126
     162    0.961    0.079
     163    0.561    0.058
     164    0.051    0.025
     165    0.953    0.089
     166    1.267    0.087
     167    0.227    0.082
     168    0.113    0.051
     169    0.892    0.082
     170    0.294    0.088
     171    0.170    0.080
     172    0.699    0.090
     173    1.004    0.097
     174    0.438    0.085
     175    0.000    0.000
     176    0.532    0.095
     177    0.416    0.074
     178    0.432    0.063
     179    1.259    0.131
     180    0.358    0.069
     181    1.435    0.121
     182    1.508    0.106
     183    1.209    0.169
     184    1.227    0.129
     185    0.386    0.088
     186    0.087    0.035
     187    0.626    0.093
     188    0.914    0.140
     189    0.960    0.093
     190    0.732    0.110
     191    1.068    0.129
     192    0.767    0.095
     193    1.106    0.123
     194    1.163    0.104
     195    1.319    0.159
     196    0.223    0.070
     197    0.390    0.064
     198    0.708    0.094
     199    0.375    0.103
     200    0.274    0.068
     201    1.155    0.138
     202    0.783    0.062
     203    0.304    0.058
     204    0.135    0.056
     205    0.862    0.120
     206    0.355    0.061
     207    0.003    0.010
     208    0.129    0.047
     209    0.516    0.107
     210    0.814    0.100
     211    0.001    0.005
     212    0.260    0.045
     213    1.019    0.079
     214    0.531    0.087
     215    0.083    0.028
     216    1.194    0.075
     217    0.648    0.054
     218    0.189    0.055
     219    0.293    0.059
     220    0.757    0.061
     221    0.846    0.112
     222    0.014    0.019
     223    1.095    0.096
     224    0.922    0.053
     225    1.436    0.134
     226    0.533    0.129
     227    1.220    0.111
     228    1.286    0.159
     229    0.143    0.064
     230    2.023    0.137
     231    0.203    0.081
     232    1.285    0.114
     233    1.371    0.092
     234    0.597    0.177
     235    0.623    0.123
     236    1.256    0.131
     237    0.319    0.067
     238    0.271    0.051
     239    1.591    0.083
     240    0.588    0.097
     241    0.066    0.034
     242    0.705    0.076
     243    0.882    0.109
     244    0.170    0.082
     245    0.235    0.058
     246    1.164    0.085
     247    0.227    0.046
     248    0.021    0.025
     249    0.345    0.073
     250    0.539    0.051
     251    0.248    0.064
     252    0.020    0.034
     253    1.280    0.110
     254    0.483    0.082
     255    0.132    0.078
     256    1.055    0.153
     257    0.999    0.114
     258    0.011    0.022
     259    0.098    0.043
     260    0.461    0.053
     261    0.587    0.071
     262    0.448    0.073
     263    0.101    0.051
     264    0.833    0.131
     265    0.178    0.088
     266    0.702    0.117
     267    0.731    0.108
     268    1.825    0.083
     269    1.213    0.110
     270    0.382    0.059
     271    1.847    0.107
     272    1.434    0.121
     273    0.424    0.102
     274    0.320    0.088
     275    1.207    0.165
     276    0.750    0.093
     277    0.355    0.086
     278    0.124    0.069
     279    0.861    0.092
     280    0.209    0.060
     281    0.432    0.104
     282    0.657    0.082
     283    1.482    0.162
     284    0.176    0.051
     285    0.064    0.039
     286    0.600    0.101
     287    0.020    0.031
     288    0.385    0.066
     289    0.038    0.033
     290    0.787    0.120
     291    0.001    0.007
     292    0.027    0.026
     293    0.650    0.099
     294    0.022    0.032
     295    0.000    0.000
     296    0.186    0.062
     297    0.193    0.065
     298    0.010    0.016
     299    0.102    0.047
     300    0.980    0.080
     301    0.278    0.106
     302    0.870    0.129
     303    0.840    0.085
     304    2.004    0.186
      27    1.272    0.151
      28    0.277    0.070
      29    1.097    0.212
      30    1.638    0.118
      31    0.588    0.132
      32    1.807    0.093
      33    1.108    0.090
      34    0.633    0.063
      35    0.872    0.096
      36    1.586    0.136
      37    0.204    0.079
      38    0.714    0.154
      39    1.316    0.088
      40    0.713    0.097
      41    0.155    0.051
      42    0.385    0.056
      43    0.698    0.089
      44    0.382    0.083
      45    0.238    0.077
      46    0.541    0.052
      47    0.849    0.116
      48    0.025    0.025
      49    0.566    0.074
      50    1.201    0.097
      51    0.435    0.046
      52    0.000    0.000
      53    0.584    0.091
      54    1.090    0.081
      55    0.102    0.041
      56    0.000    0.000
      57    0.176    0.044
      58    1.005    0.110
      59    0.026    0.027
      60    0.382    0.068
      61    1.049    0.120
      62    0.509    0.079
      63    0.012    0.023
      64    0.296    0.071
      65    1.444    0.138
      66    1.173    0.099
      67    0.940    0.079
      68    1.584    0.133
      69    1.618    0.145
      70    0.977    0.088
      71    0.468    0.073
      72    0.121    0.065
      73    0.662    0.102
      74    0.162    0.077
      75    0.780    0.115
      76    0.017    0.023
      77    0.137    0.055
      78    0.322    0.076
      79    0.320    0.064
      80    0.017    0.021
      81    0.000    0.000
      82    0.631    0.091
      83    0.113    0.024
      84    0.001    0.007
      85    0.378    0.081
      86    0.909    0.096
      87    0.056    0.052
      88    0.000    0.000
      89    0.824    0.079
      90    0.184    0.064
      91    0.070    0.039
      92    0.638    0.085
      93    0.586    0.121
      94    0.655    0.156
      95    0.193    0.045
      96    0.672    0.086
      97    0.384    0.053
      98    0.560    0.106
      99    0.521    0.083
     100    0.534    0.081
     101    0.895    0.113
     102    0.328    0.075
     103    0.267    0.052
     104    1.383    0.115
     105    0.330    0.047
     106    0.532    0.051
     107    1.509    0.172
     108    0.593    0.085
     109    0.001    0.005
     110    0.214    0.041
     111    0.377    0.052
     112    0.050    0.051
     113    0.347    0.048
     114    0.245    0.062
     115    0.174    0.050
     116    0.434    0.130
     117    0.064    0.044
     118    0.282    0.051
     119    0.000    0.000
     120    0.044    0.043
     121    0.110    0.029
     122    0.105    0.054
     123    0.006    0.016
     124    0.004    0.010
     125    0.581    0.065
     126    0.027    0.025
     127    0.007    0.013
     128    0.015    0.023
     129    0.143    0.030
     130    0.126    0.035
     131    0.002    0.007
     132    0.590    0.070
     133    0.001    0.007
     134    0.143    0.053
     135    0.717    0.070
     136    0.267    0.062
     137    0.099    0.065
     138    0.181    0.059
     139    0.540    0.083
     140    0.808    0.093
     141    1.098    0.139
     142    0.755    0.095
     143    1.473    0.156
     144    0.630    0.066
     145    0.874    0.142
     146    1.682    0.121
     147    0.208    0.077
     148    0.295    0.091
     149    1.001    0.103
     150    0.724    0.139
     151    0.139    0.051
     152    0.054    0.034
     153    0.956    0.086
     154    1.414    0.113
     155    0.760    0.092
     156    0.004    0.010
     157    1.317    0.111
     158    0.847    0.092
     159    0.075    0.040
     160    0.260    0.053
     161    1.464    0.131
     162    0.912    0.084
     163    0.564    0.064
     164    0.053    0.022
     165    0.997    0.080
     166    1.178    0.090
     167    0.202    0.090
     168    0.116    0.059
     169    0.879    0.099
     170    0.267    0.090
     171    0.138    0.059
     172    0.775    0.113
     173    1.108    0.106
     174    0.394    0.129
     175    0.000    0.000
     176    0.636    0.065
     177    0.395    0.077
     178    0.324    0.098
     179    1.254    0.131
     180    0.351    0.067
     181    1.471    0.119
     182    1.535    0.101
     183    1.178    0.145
     184    1.287    0.099
     185    0.396    0.070
     186    0.108    0.043
     187    0.569    0.095
     188    0.953    0.145
     189    1.044    0.126
     190    0.692    0.088
     191    1.119    0.166
     192    0.795    0.105
     193    1.092    0.192
     194    1.181    0.128
     195    1.346    0.184
     196    0.202    0.069
     197    0.383    0.104
     198    0.668    0.089
     199    0.390    0.060
     200    0.327    0.080
     201    1.174    0.196
     202    0.731    0.080
     203    0.298    0.073
     204    0.149    0.066
     205    0.887    0.093
     206    0.352    0.069
     207    0.002    0.007
     208    0.106    0.047
     209    0.527    0.087
     210    0.766    0.098
     211    0.000    0.000
     212    0.260    0.048
     213    1.016    0.082
     214    0.490    0.065
     215    0.108    0.042
     216    1.218    0.064
     217    0.612    0.057
     218    0.196    0.054
     219    0.273    0.054
     220    0.776    0.067
     221    0.879    0.091
     222    0.008    0.017
     223    1.000    0.109
     224    0.919    0.063
     225    1.331    0.125
     226    0.643    0.144
     227    1.203    0.080
     228    1.215    0.141
     229    0.161    0.069
     230    1.985    0.128
     231    0.221    0.068
     232    1.294    0.086
     233    1.353    0.097
     234    0.632    0.183
     235    0.566    0.155
     236    1.291    0.116
     237    0.349    0.060
     238    0.315    0.084
     239    1.527    0.081
     240    0.594    0.122
     241    0.067    0.034
     242    0.638    0.074
     243    0.919    0.112
     244    0.244    0.079
     245    0.202    0.038
     246    1.218    0.098
     247    0.228    0.047
     248    0.016    0.017
     249    0.348    0.060
     250    0.537    0.055
     251    0.228    0.066
     252    0.017    0.022
     253    1.263    0.108
     254    0.461    0.066
     255    0.091    0.050
     256    1.152    0.121
     257    0.977    0.115
     258    0.001    0.005
     259    0.079    0.044
     260    0.510    0.070
     261    0.543    0.092
     262    0.409    0.088
     263    0.090    0.053
     264    0.927    0.113
     265    0.155    0.072
     266    0.710    0.126
     267    0.734    0.113
     268    1.800    0.125
     269    1.205    0.090
     270    0.354    0.087
     271    1.805    0.100
     272    1.330    0.141
     273    0.376    0.100
     274    0.346    0.048
     275    1.205    0.119
     276    0.748    0.120
     277    0.376    0.091
     278    0.075    0.065
     279    0.887    0.106
     280    0.213    0.044
     281    0.467    0.170
     282    0.631    0.092
     283    1.518    0.142
     284    0.105    0.063
     285    0.098    0.042
     286    0.683    0.065
     287    0.049    0.033
     288    0.395    0.079
     289    0.047    0.032
     290    0.817    0.115
     291    0.001    0.007
     292    0.051    0.041
     293    0.559    0.090
     294    0.019    0.028
     295    0.003    0.011
     296    0.172    0.045
     297    0.172    0.047
     298    0.012    0.016
     299    0.137    0.040
     300    0.940    0.129
     301    0.174    0.078
     302    0.947    0.109
     303    0.827    0.107
     304    1.902    0.176
      27    1.178    0.169
      28    0.297    0.122
      29    1.275    0.195
      30    1.452    0.169
      31    0.677    0.130
      32    1.820    0.095
      33    1.121    0.080
      34    0.660    0.080
      35    0.948    0.186
      36    1.520    0.111
      37    0.214    0.083
      38    0.700    0.178
      39    1.234    0.095
      40    0.748    0.123
      41    0.122    0.091
      42    0.368    0.082
      43    0.681    0.077
      44    0.378    0.060
      45    0.267    0.077
      46    0.527    0.054
      47    0.874    0.128
      48    0.036    0.023
      49    0.602    0.084
      50    1.218    0.097
      51    0.435    0.086
      52    0.000    0.000
      53    0.526    0.093
      54    1.099    0.079
      55    0.099    0.037
      56    0.000    0.000
      57    0.159    0.042
      58    0.972    0.099
      59    0.060    0.039
      60    0.442    0.087
      61    1.176    0.121
      62    0.460    0.107
      63    0.022    0.027
      64    0.430    0.107
      65    1.620    0.218
      66    1.245    0.127
      67    0.993    0.182
      68    1.646    0.143
      69    1.450    0.169
      70    0.970    0.123
      71    0.493    0.060
      72    0.175    0.085
      73    0.757    0.171
      74    0.173    0.110
      75    0.790    0.111
      76    0.032    0.048
      77    0.101    0.057
      78    0.338    0.057
      79    0.276    0.090
      80    0.010    0.018
      81    0.000    0.000
      82    0.661    0.087
      83    0.092    0.032
      84    0.001    0.005
      85    0.374    0.074
      86    0.874    0.099
      87    0.095    0.042
      88    0.000    0.000
      89    0.792    0.092
      90    0.170    0.062
      91    0.081    0.037
      92    0.613    0.081
      93    0.606    0.105
      94    0.722    0.138
      95    0.190    0.066
      96    0.719    0.063
      97    0.409    0.080
      98    0.426    0.119
      99    0.547    0.131
     100    0.551    0.073
     101    0.924    0.153
     102    0.336    0.085
     103    0.277    0.057
     104    1.431    0.136
     105    0.313    0.058
     106    0.581    0.094
     107    1.492    0.149
     108    0.608    0.103
     109    0.000    0.000
     110    0.218    0.057
     111    0.405    0.058
     112    0.049    0.032
     113    0.298    0.095
     114    0.277    0.045
     115    0.173    0.045
     116    0.481    0.159
     117    0.032    0.032
     118    0.272    0.046
     119    0.000    0.000
     120    0.045    0.036
     121    0.124    0.044
     122    0.076    0.045
     123    0.010    0.018
     124    0.015    0.021
     125    0.578    0.068
     126    0.021    0.032
     127    0.015    0.025
     128    0.019    0.022
     129    0.125    0.055
     130    0.146    0.051
     131    0.006    0.014
     132    0.598    0.066
     133    0.023    0.040
     134    0.182    0.081
     135    0.776    0.083
     136    0.266    0.058
     137    0.135    0.086
     138    0.179    0.081
     139    0.493    0.118
     140    0.868    0.086
     141    1.115    0.078
     142    0.737    0.096
     143    1.436    0.129
     144    0.633    0.068
     145    0.758    0.130
     146    1.578    0.113
     147    0.277    0.091
     148    0.301    0.083
     149    1.027    0.108
     150    0.703    0.073
     151    0.130    0.062
     152    0.073    0.046
     153    0.942    0.125
     154    1.393    0.099
     155    0.779    0.095
     156    0.002    0.007
     157    1.307    0.173
     158    0.764    0.134
     159    0.089    0.032
     160    0.292    0.078
     161    1.438    0.122
     162    0.959    0.080
     163    0.567    0.074
     164    0.066    0.038
     165    1.061    0.106
     166    1.176    0.090
     167    0.160    0.044
     168    0.116    0.054
     169    0.896    0.093
     170    0.182    0.079
     171    0.096    0.037
     172    0.888    0.150
     173    0.960    0.119
     174    0.483    0.113
     175    0.002    0.008
     176    0.614    0.159
     177    0.431    0.085
     178    0.372    0.089
     179    1.251    0.132
     180    0.332    0.054
     181    1.394    0.123
     182    1.549    0.073
     183    1.213    0.185
     184    1.282    0.099
     185    0.367    0.117
     186    0.073    0.059
     187    0.524    0.110
     188    0.935    0.141
     189    1.018    0.105
     190    0.713    0.149
     191    0.976    0.120
     192    0.731    0.098
     193    1.110    0.145
     194    1.387    0.091
     195    1.400    0.137
     196    0.150    0.067
     197    0.319    0.111
     198    0.739    0.070
     199    0.275    0.103
     200    0.300    0.084
     201    1.101    0.170
     202    0.707    0.080
     203    0.284    0.065
     204    0.130    0.062
     205    0.910    0.096
     206    0.367    0.068
     207    0.000    0.000
     208    0.134    0.052
     209    0.570    0.089
     210    0.849    0.096
     211    0.001    0.005
     212    0.258    0.051
     213    0.997    0.063
     214    0.485    0.078
     215    0.110    0.025
     216    1.194    0.081
     217    0.650    0.059
     218    0.186    0.068
     219    0.300    0.068
     220    0.783    0.070
     221    0.867    0.112
     222    0.018    0.020
     223    0.934    0.081
     224    0.908    0.068
     225    1.368    0.141
     226    0.665    0.159
     227    1.201    0.089
     228    1.277    0.158
     229    0.225    0.096
     230    1.955    0.129
     231    0.226    0.078
     232    1.282    0.118
     233    1.314    0.097
     234    0.722    0.232
     235    0.653    0.161
     236    1.268    0.094
     237    0.332    0.061
     238    0.429    0.108
     239    1.536    0.091
     240    0.602    0.109
     241    0.062    0.036
     242    0.657    0.086
     243    0.939    0.132
     244    0.166    0.077
     245    0.224    0.057
     246    1.181    0.096
     247    0.228    0.057
     248    0.041    0.038
     249    0.374    0.071
     250    0.531    0.077
     251    0.216    0.077
     252    0.027    0.038
     253    1.298    0.106
     254    0.454    0.072
     255    0.082    0.041
     256    1.151    0.130
     257    0.960    0.109
     258    0.006    0.016
     259    0.074    0.050
     260    0.498    0.070
     261    0.577    0.056
     262    0.371    0.068
     263    0.103    0.053
     264    0.977    0.124
     265    0.189    0.065
     266    0.722    0.108
     267    0.747    0.102
     268    1.766    0.112
     269    1.216    0.127
     270    0.391    0.109
     271    1.799    0.105
     272    1.395    0.113
     273    0.416    0.089
     274    0.308    0.074
     275    1.225    0.113
     276    0.803    0.104
     277    0.472    0.078
     278    0.141    0.053
     279    0.894    0.082
     280    0.230    0.055
     281    0.419    0.115
     282    0.717    0.084
     283    1.556    0.139
     284    0.051    0.032
     285    0.143    0.069
     286    0.636    0.100
     287    0.043    0.030
     288    0.449    0.098
     289    0.069    0.041
     290    0.788    0.109
     291    0.001    0.007
     292    0.057    0.024
     293    0.524    0.119
     294    0.029    0.029
     295    0.000    0.000
     296    0.141    0.055
     297    0.176    0.063
     298    0.013    0.017
     299    0.133    0.047
     300    1.034    0.121
     301    0.268    0.129
     302    0.840    0.108
     303    0.851    0.108
     304    1.969    0.244
      27    1.604    0.205
      28    0.511    0.142
      29    1.412    0.203
      30    1.312    0.104
      31    0.528    0.100
      32    1.846    0.112
      33    1.129    0.086
      34    0.626    0.056
      35    0.821    0.108
      36    1.534    0.074
      37    0.220    0.060
      38    0.782    0.149
      39    1.258    0.089
      40    0.696    0.108
      41    0.141    0.067
      42    0.379    0.064
      43    0.729    0.089
      44    0.384    0.101
      45    0.232    0.074
      46    0.510    0.074
      47    0.851    0.100
      48    0.029    0.026
      49    0.593    0.096
      50    1.205    0.078
      51    0.343    0.052
      52    0.000    0.000
      53    0.570    0.107
      54    1.086    0.076
      55    0.103    0.045
      56    0.000    0.000
      57    0.175    0.067
      58    0.990    0.068
      59    0.068    0.035
      60    0.418    0.060
      61    1.082    0.128
      62    0.500    0.128
      63    0.047    0.057
      64    0.432    0.072
      65    1.679    0.164
      66    1.190    0.105
      67    1.162    0.111
      68    1.822    0.249
      69    1.278    0.141
      70    0.884    0.104
      71    0.566    0.087
      72    0.209    0.097
      73    0.962    0.115
      74    0.207    0.071
      75    0.658    0.112
      76    0.049    0.044
      77    0.123    0.057
      78    0.375    0.057
      79    0.351    0.116
      80    0.021    0.019
      81    0.000    0.000
      82    0.672    0.065
      83    0.104    0.023
      84    0.000    0.000
      85    0.364    0.079
      86    0.908    0.084
      87    0.067    0.042
      88    0.000    0.000
      89    0.815    0.086
      90    0.170    0.044
      91    0.070    0.038
      92    0.628    0.095
      93    0.570    0.085
      94    0.645    0.110
      95    0.160    0.051
      96    0.703    0.051
      97    0.427    0.072
      98    0.600    0.085
      99    0.440    0.137
     100    0.552    0.064
     101    0.916    0.102
     102    0.307    0.078
     103    0.275    0.052
     104    1.356    0.127
     105    0.305    0.055
     106    0.502    0.091
     107    1.551    0.163
     108    0.551    0.087
     109    0.000    0.000
     110    0.229    0.049
     111    0.393    0.050
     112    0.027    0.030
     113    0.308    0.076
     114    0.249    0.067
     115    0.161    0.053
     116    0.443    0.120
     117    0.050    0.033
     118    0.288    0.055
     119    0.000    0.000
     120    0.039    0.031
     121    0.106    0.050
     122    0.067    0.050
     123    0.005    0.012
     124    0.011    0.015
     125    0.582    0.063
     126    0.021    0.025
     127    0.017    0.017
     128    0.018    0.020
     129    0.147    0.048
     130    0.183    0.059
     131    0.008    0.012
     132    0.628    0.074
     133    0.063    0.042
     134    0.213    0.092
     135    0.782    0.102
     136    0.310    0.077
     137    0.174    0.084
     138    0.153    0.076
     139    0.550    0.117
     140    0.820    0.080
     141    1.093    0.090
     142    0.973    0.149
     143    1.474    0.182
     144    0.625    0.099
     145    0.992    0.153
     146    1.617    0.129
     147    0.325    0.094
     148    0.272    0.136
     149    0.996    0.091
     150    0.697    0.078
     151    0.148    0.050
     152    0.043    0.060
     153    1.027    0.096
     154    1.346    0.080
     155    0.821    0.085
     156    0.016    0.021
     157    1.300    0.147
     158    0.864    0.077
     159    0.075    0.041
     160    0.300    0.068
     161    1.485    0.135
     162    0.884    0.108
     163    0.524    0.076
     164    0.070    0.033
     165    0.972    0.124
     166    1.217    0.093
     167    0.182    0.070
     168    0.144    0.073
     169    0.853    0.093
     170    0.234    0.083
     171    0.086    0.046
     172    0.861    0.156
     173    1.000    0.120
     174    0.330    0.110
     175    0.001    0.005
     176    0.479    0.056
     177    0.465    0.083
     178    0.380    0.094
     179    1.273    0.136
     180    0.346    0.080
     181    1.447    0.114
     182    1.532    0.112
     183    0.977    0.213
     184    1.299    0.147
     185    0.377    0.108
     186    0.105    0.069
     187    0.586    0.101
     188    0.994    0.133
     189    0.941    0.126
     190    0.599    0.169
     191    0.981    0.118
     192    0.703    0.125
     193    1.248    0.113
     194    1.325    0.130
     195    1.238    0.182
     196    0.270    0.088
     197    0.323    0.089
     198    0.794    0.104
     199    0.291    0.062
     200    0.300    0.089
     201    0.968    0.153
     202    0.686    0.077
     203    0.258    0.061
     204    0.187    0.047
     205    0.974    0.100
     206    0.412    0.104
     207    0.005    0.011
     208    0.147    0.047
     209    0.616    0.099
     210    0.837    0.108
     211    0.000    0.000
     212    0.259    0.053
     213    0.993    0.090
     214    0.463    0.082
     215    0.096    0.031
     216    1.220    0.075
     217    0.623    0.052
     218    0.153    0.067
     219    0.250    0.072
     220    0.758    0.074
     221    0.785    0.135
     222    0.023    0.036
     223    1.017    0.094
     224    0.913    0.078
     225    1.350    0.133
     226    0.685    0.121
     227    1.150    0.112
     228    1.328    0.181
     229    0.149    0.076
     230    1.945    0.213
     231    0.325    0.089
     232    1.343    0.116
     233    1.282    0.140
     234    0.766    0.193
     235    0.546    0.127
     236    1.291    0.118
     237    0.369    0.103
     238    0.355    0.119
     239    1.585    0.097
     240    0.637    0.105
     241    0.076    0.048
     242    0.575    0.091
     243    0.992    0.104
     244    0.182    0.063
     245    0.193    0.055
     246    1.211    0.083
     247    0.244    0.044
     248    0.045    0.042
     249    0.379    0.056
     250    0.510    0.077
     251    0.184    0.050
     252    0.024    0.028
     253    1.261    0.081
     254    0.474    0.058
     255    0.093    0.039
     256    1.191    0.137
     257    0.908    0.120
     258    0.002    0.013
     259    0.081    0.048
     260    0.485    0.066
     261    0.534    0.051
     262    0.391    0.070
     263    0.060    0.052
     264    0.896    0.133
     265    0.259    0.088
     266    0.751    0.085
     267    0.660    0.087
     268    1.833    0.140
     269    1.210    0.111
     270    0.388    0.096
     271    1.834    0.138
     272    1.571    0.115
     273    0.353    0.145
     274    0.235    0.068
     275    0.994    0.136
     276    0.791    0.129
     277    0.587    0.133
     278    0.282    0.068
     279    0.903    0.083
     280    0.190    0.052
     281    0.868    0.162
     282    0.618    0.103
     283    1.559    0.121
     284    0.073    0.055
     285    0.139    0.066
     286    0.681    0.106
     287    0.056    0.042
     288    0.422    0.085
     289    0.054    0.038
     290    0.789    0.090
     291    0.001    0.007
     292    0.053    0.037
     293    0.505    0.085
     294    0.028    0.033
     295    0.000    0.000
     296    0.150    0.074
     297    0.221    0.067
     298    0.012    0.016
     299    0.122    0.028
     300    0.969    0.087
     301    0.303    0.100
     302    0.910    0.142
     303    0.884    0.095
     304    2.109    0.171
      27    1.387    0.183
      28    0.406    0.134
      29    1.118    0.236
      30    1.433    0.163
      31    0.591    0.125
      32    1.788    0.130
      33    1.105    0.079
      34    0.656    0.089
      35    0.768    0.092
      36    1.487    0.098
      37    0.155    0.064
      38    0.480    0.178
      39    1.293    0.118
      40    0.664    0.131
      41    0.104    0.049
      42    0.443    0.080
      43    0.726    0.087
      44    0.382    0.069
      45    0.225    0.067
      46    0.526    0.075
      47    0.863    0.098
      48    0.027    0.024
      49    0.592    0.085
      50    1.172    0.082
      51    0.336    0.047
      52    0.000    0.000
      53    0.570    0.113
      54    1.094    0.075
      55    0.095    0.038
      56    0.000    0.000
      57    0.245    0.040
      58    0.963    0.084
      59    0.067    0.043
      60    0.460    0.076
      61    1.030    0.091
      62    0.470    0.084
      63    0.073    0.037
      64    0.475    0.092
      65    1.832    0.143
      66    1.177    0.103
      67    1.217    0.121
      68    2.081    0.190
      69    1.523    0.128
      70    0.933    0.140
      71    0.603    0.115
      72    0.201    0.097
      73    0.844    0.114
      74    0.331    0.108
      75    0.696    0.129
      76    0.044    0.040
      77    0.128    0.050
      78    0.362    0.071
      79    0.304    0.080
      80    0.023    0.029
      81    0.000    0.000
      82    0.633    0.077
      83    0.123    0.048
      84    0.001    0.005
      85    0.412    0.072
      86    0.870    0.094
      87    0.078    0.043
      88    0.000    0.000
      89    0.828    0.092
      90    0.221    0.052
      91    0.102    0.035
      92    0.627    0.080
      93    0.558    0.082
      94    0.651    0.181
      95    0.137    0.038
      96    0.708    0.071
      97    0.385    0.055
      98    0.464    0.140
      99    0.372    0.101
     100    0.503    0.119
     101    0.958    0.073
     102    0.337    0.083
     103    0.260    0.047
     104    1.368    0.114
     105    0.321    0.063
     106    0.496    0.092
     107    1.572    0.130
     108    0.560    0.094
     109    0.000    0.000
     110    0.224    0.055
     111    0.407    0.053
     112    0.031    0.029
     113    0.272    0.082
     114    0.174    0.051
     115    0.194    0.041
     116    0.370    0.111
     117    0.081    0.033
     118    0.274    0.053
     119    0.000    0.000
     120    0.042    0.028
     121    0.128    0.033
     122    0.033    0.044
     123    0.004    0.011
     124    0.009    0.019
     125    0.521    0.093
     126    0.014    0.022
     127    0.026    0.021
     128    0.008    0.015
     129    0.137    0.034
     130    0.190    0.057
     131    0.000    0.000
     132    0.560    0.083
     133    0.063    0.040
     134    0.237    0.081
     135    0.772    0.082
     136    0.312    0.091
     137    0.194    0.106
     138    0.219    0.069
     139    0.575    0.073
     140    0.811    0.111
     141    1.046    0.123
     142    0.949    0.132
     143    1.477    0.160
     144    0.642    0.116
     145    0.677    0.238
     146    1.600    0.134
     147    0.310    0.076
     148    0.257    0.093
     149    1.135    0.139
     150    0.658    0.079
     151    0.158    0.063
     152    0.058    0.047
     153    1.035    0.122
     154    1.417    0.091
     155    0.802    0.083
     156    0.014    0.017
     157    1.355    0.103
     158    0.904    0.067
     159    0.099    0.047
     160    0.250    0.078
     161    1.450    0.147
     162    0.933    0.066
     163    0.525    0.070
     164    0.080    0.034
     165    0.844    0.096
     166    1.256    0.075
     167    0.145    0.064
     168    0.181    0.050
     169    0.898    0.099
     170    0.351    0.082
     171    0.106    0.051
     172    0.739    0.094
     173    1.040    0.141
     174    0.357    0.146
     175    0.000    0.000
     176    0.493    0.102
     177    0.513    0.093
     178    0.338    0.105
     179    1.137    0.124
     180    0.366    0.073
     181    1.390    0.107
     182    1.410    0.122
     183    0.891    0.184
     184    1.348    0.137
     185    0.329    0.088
     186    0.094    0.047
     187    0.548    0.070
     188    0.915    0.152
     189    0.980    0.139
     190    0.790    0.123
     191    1.026    0.149
     192    0.565    0.088
     193    1.258    0.072
     194    1.082    0.110
     195    1.243    0.167
     196    0.231    0.066
     197    0.368    0.074
     198    0.698    0.101
     199    0.331    0.076
     200    0.313    0.081
     201    1.012    0.137
     202    0.634    0.075
     203    0.188    0.070
     204    0.185    0.067
     205    0.992    0.082
     206    0.406    0.091
     207    0.005    0.011
     208    0.125    0.042
     209    0.590    0.073
     210    0.744    0.097
     211    0.000    0.000
     212    0.272    0.060
     213    1.051    0.103
     214    0.425    0.083
     215    0.112    0.043
     216    1.173    0.069
     217    0.612    0.059
     218    0.081    0.044
     219    0.237    0.065
     220    0.731    0.071
     221    0.720    0.084
     222    0.049    0.036
     223    0.917    0.099
     224    0.931    0.069
     225    1.391    0.139
     226    0.536    0.110
     227    1.145    0.133
     228    1.451    0.140
     229    0.120    0.070
     230    1.705    0.168
     231    0.334    0.043
     232    1.338    0.116
     233    1.253    0.120
     234    0.753    0.175
     235    0.530    0.121
     236    1.295    0.141
     237    0.293    0.125
     238    0.395    0.067
     239    1.553    0.108
     240    0.700    0.110
     241    0.119    0.057
     242    0.627    0.082
     243    1.003    0.133
     244    0.172    0.067
     245    0.184    0.051
     246    1.191    0.107
     247    0.246    0.041
     248    0.043    0.035
     249    0.362    0.066
     250    0.499    0.072
     251    0.169    0.065
     252    0.020    0.027
     253    1.277    0.102
     254    0.511    0.090
     255    0.077    0.048
     256    1.132    0.141
     257    0.990    0.115
     258    0.007    0.014
     259    0.075    0.049
     260    0.491    0.071
     261    0.576    0.062
     262    0.397    0.077
     263    0.054    0.066
     264    0.927    0.099
     265    0.228    0.077
     266    0.810    0.129
     267    0.690    0.154
     268    1.833    0.080
     269    1.172    0.098
     270    0.415    0.063
     271    1.781    0.116
     272    1.465    0.138
     273    0.446    0.080
     274    0.251    0.056
     275    1.185    0.152
     276    0.773    0.110
     277    0.530    0.093
     278    0.209    0.093
     279    0.941    0.077
     280    0.205    0.074
     281    0.594    0.183
     282    0.575    0.107
     283    1.546    0.192
     284    0.068    0.058
     285    0.104    0.062
     286    0.670    0.110
     287    0.084    0.023
     288    0.375    0.070
     289    0.049    0.042
     290    0.769    0.078
     291    0.003    0.009
     292    0.055    0.027
     293    0.479    0.099
     294    0.028    0.030
     295    0.000    0.000
     296    0.180    0.074
     297    0.206    0.076
     298    0.012    0.020
     299    0.129    0.041
     300    0.934    0.104
     301    0.234    0.089
     302    0.963    0.118
     303    0.834    0.105
     304    2.019    0.191
      27    1.363    0.188
      28    0.365    0.080
      29    1.153    0.213
      30    1.543    0.211
      31    0.705    0.137
      32    1.779    0.084
      33    1.063    0.128
      34    0.717    0.065
      35    0.912    0.176
      36    1.478    0.133
      37    0.168    0.095
      38    0.644    0.206
      39    1.305    0.106
      40    0.726    0.100
      41    0.093    0.057
      42    0.425    0.084
      43    0.747    0.073
      44    0.441    0.091
      45    0.203    0.066
      46    0.504    0.043
      47    0.896    0.088
      48    0.032    0.035
      49    0.568    0.092
      50    1.192    0.087
      51    0.313    0.061
      52    0.000    0.000
      53    0.500    0.090
      54    1.076    0.101
      55    0.085    0.033
      56    0.000    0.000
      57    0.239    0.049
      58    0.938    0.064
      59    0.072    0.047
      60    0.475    0.053
      61    0.981    0.114
      62    0.473    0.076
      63    0.085    0.056
      64    0.469    0.087
      65    1.833    0.157
      66    1.256    0.120
      67    1.287    0.136
      68    2.071    0.170
      69    1.439    0.147
      70    0.878    0.135
      71    0.523    0.094
      72    0.129    0.079
      73    0.767    0.169
      74    0.353    0.076
      75    0.606    0.111
      76    0.025    0.036
      77    0.103    0.043
      78    0.377    0.073
      79    0.359    0.097
      80    0.017    0.029
      81    0.000    0.000
      82    0.671    0.071
      83    0.113    0.033
      84    0.001    0.005
      85    0.405    0.055
      86    0.952    0.082
      87    0.104    0.055
      88    0.000    0.000
      89    0.827    0.081
      90    0.205    0.075
      91    0.115    0.062
      92    0.581    0.091
      93    0.579    0.099
      94    0.699    0.164
      95    0.157    0.050
      96    0.719    0.074
      97    0.380    0.058
      98    0.406    0.146
      99    0.427    0.143
     100    0.544    0.103
     101    0.946    0.108
     102    0.359    0.083
     103    0.269    0.035
     104    1.317    0.106
     105    0.348    0.053
     106    0.479    0.097
     107    1.509    0.125
     108    0.588    0.110
     109    0.000    0.000
     110    0.197    0.049
     111    0.413    0.065
     112    0.058    0.030
     113    0.291    0.087
     114    0.176    0.080
     115    0.166    0.044
     116    0.476    0.132
     117    0.073    0.046
     118    0.280    0.053
     119    0.000    0.000
     120    0.042    0.033
     121    0.138    0.043
     122    0.036    0.032
     123    0.006    0.013
     124    0.010    0.017
     125    0.537    0.072
     126    0.010    0.016
     127    0.026    0.029
     128    0.007    0.014
     129    0.118    0.045
     130    0.174    0.061
     131    0.001    0.005
     132    0.529    0.088
     133    0.042    0.042
     134    0.221    0.070
     135    0.752    0.096
     136    0.262    0.067
     137    0.194    0.076
     138    0.224    0.085
     139    0.535    0.094
     140    0.855    0.089
     141    1.084    0.123
     142    0.858    0.158
     143    1.381    0.216
     144    0.600    0.089
     145    0.861    0.226
     146    1.641    0.146
     147    0.308    0.106
     148    0.284    0.100
     149    1.053    0.142
     150    0.623    0.115
     151    0.172    0.041
     152    0.028    0.041
     153    0.924    0.178
     154    1.431    0.084
     155    0.838    0.075
     156    0.007    0.017
     157    1.348    0.146
     158    0.929    0.070
     159    0.113    0.044
     160    0.210    0.054
     161    1.452    0.160
     162    0.899    0.073
     163    0.517    0.080
     164    0.072    0.033
     165    0.833    0.091
     166    1.229    0.090
     167    0.155    0.090
     168    0.154    0.050
     169    0.896    0.074
     170    0.337    0.085
     171    0.071    0.058
     172    0.723    0.130
     173    0.975    0.107
     174    0.505    0.125
     175    0.000    0.000
     176    0.501    0.061
     177    0.522    0.099
     178    0.412    0.094
     179    1.137    0.131
     180    0.384    0.094
     181    1.445    0.095
     182    1.339    0.145
     183    1.005    0.250
     184    1.323    0.188
     185    0.393    0.090
     186    0.082    0.043
     187    0.530    0.091
     188    0.950    0.154
     189    0.938    0.104
     190    0.657    0.112
     191    0.988    0.125
     192    0.607    0.063
     193    1.156    0.121
     194    1.153    0.107
     195    1.172    0.186
     196    0.232    0.068
     197    0.360    0.066
     198    0.730    0.109
     199    0.366    0.104
     200    0.337    0.086
     201    1.030    0.156
     202    0.701    0.070
     203    0.167    0.065
     204    0.177    0.062
     205    0.975    0.085
     206    0.399    0.070
     207    0.003    0.009
     208    0.146    0.049
     209    0.656    0.101
     210    0.813    0.094
     211    0.000    0.000
     212    0.268    0.051
     213    1.023    0.090
     214    0.439    0.074
     215    0.086    0.028
     216    1.160    0.079
     217    0.634    0.082
     218    0.106    0.045
     219    0.245    0.076
     220    0.748    0.063
     221    0.704    0.083
     222    0.033    0.035
     223    0.935    0.114
     224    0.914    0.082
     225    1.328    0.114
     226    0.658    0.174
     227    1.253    0.130
     228    1.395    0.134
     229    0.110    0.048
     230    1.643    0.294
     231    0.337    0.056
     232    1.382    0.090
     233    1.250    0.120
     234    0.718    0.141
     235    0.585    0.091
     236    1.263    0.090
     237    0.271    0.051
     238    0.416    0.095
     239    1.547    0.114
     240    0.569    0.176
     241    0.107    0.042
     242    0.622    0.089
     243    0.928    0.102
     244    0.140    0.067
     245    0.195    0.047
     246    1.204    0.095
     247    0.244    0.051
     248    0.048    0.031
     249    0.385    0.085
     250    0.510    0.068
     251    0.178    0.078
     252    0.029    0.031
     253    1.267    0.089
     254    0.512    0.076
     255    0.074    0.038
     256    1.208    0.156
     257    0.917    0.126
     258    0.000    0.000
     259    0.053    0.051
     260    0.469    0.061
     261    0.524    0.089
     262    0.423    0.074
     263    0.038    0.032
     264    0.980    0.093
     265    0.251    0.086
     266    0.805    0.145
     267    0.711    0.104
     268    1.800    0.115
     269    1.198    0.093
     270    0.392    0.071
     271    1.721    0.103
     272    1.436    0.117
     273    0.450    0.067
     274    0.271    0.071
     275    1.226    0.172
     276    0.728    0.101
     277    0.476    0.113
     278    0.220    0.089
     279    0.899    0.102
     280    0.203    0.062
     281    0.657    0.233
     282    0.591    0.093
     283    1.462    0.165
     284    0.062    0.049
     285    0.115    0.062
     286    0.675    0.083
     287    0.094    0.033
     288    0.360    0.068
     289    0.047    0.034
     290    0.765    0.092
     291    0.001    0.007
     292    0.082    0.044
     293    0.479    0.095
     294    0.033    0.032
     295    0.000    0.000
     296    0.164    0.038
     297    0.186    0.055
     298    0.007    0.017
     299    0.123    0.038
     300    0.976    0.107
     301    0.207    0.062
     302    0.872    0.129
     303    0.861    0.106
     304    1.749    0.265
      27    1.336    0.176
      28    0.384    0.067
      29    0.940    0.288
      30    1.752    0.191
      31    0.676    0.160
      32    1.763    0.066
      33    0.993    0.107
      34    0.544    0.101
      35    0.923    0.165
      36    1.554    0.137
      37    0.252    0.076
      38    0.696    0.136
      39    1.196    0.109
      40    0.732    0.085
      41    0.128    0.050
      42    0.412    0.069
      43    0.738    0.094
      44    0.386    0.071
      45    0.177    0.068
      46    0.532    0.050
      47    0.844    0.083
      48    0.034    0.025
      49    0.588    0.094
      50    1.145    0.087
      51    0.314    0.043
      52    0.000    0.000
      53    0.613    0.092
      54    1.052    0.111
      55    0.069    0.036
      56    0.000    0.000
      57    0.269    0.048
      58    0.986    0.101
      59    0.087    0.045
      60    0.447    0.068
      61    0.987    0.098
      62    0.553    0.101
      63    0.053    0.077
      64    0.416    0.075
      65    1.803    0.134
      66    1.315    0.128
      67    0.990    0.135
      68    2.174    0.148
      69    1.382    0.139
      70    0.839    0.090
      71    0.514    0.088
      72    0.134    0.091
      73    0.828    0.187
      74    0.161    0.082
      75    0.642    0.107
      76    0.048    0.052
      77    0.123    0.051
      78    0.316    0.084
      79    0.311    0.085
      80    0.011    0.016
      81    0.000    0.000
      82    0.657    0.075
      83    0.111    0.035
      84    0.000    0.000
      85    0.404    0.075
      86    0.880    0.098
      87    0.094    0.048
      88    0.001    0.005
      89    0.865    0.104
      90    0.141    0.045
      91    0.106    0.050
      92    0.642    0.097
      93    0.543    0.094
      94    0.723    0.137
      95    0.170    0.054
      96    0.708    0.055
      97    0.409    0.055
      98    0.500    0.106
      99    0.403    0.098
     100    0.522    0.119
     101    0.839    0.107
     102    0.367    0.069
     103    0.256    0.052
     104    1.393    0.063
     105    0.361    0.039
     106    0.504    0.070
     107    1.480    0.129
     108    0.627    0.081
     109    0.000    0.000
     110    0.187    0.046
     111    0.412    0.056
     112    0.036    0.026
     113    0.310    0.084
     114    0.273    0.059
     115    0.167    0.059
     116    0.486    0.120
     117    0.063    0.051
     118    0.259    0.053
     119    0.000    0.000
     120    0.080    0.040
     121    0.121    0.041
     122    0.037    0.031
     123    0.006    0.012
     124    0.008    0.016
     125    0.520    0.064
     126    0.015    0.023
     127    0.021    0.022
     128    0.007    0.018
     129    0.135    0.046
     130    0.204    0.079
     131    0.000    0.000
     132    0.542    0.069
     133    0.069    0.063
     134    0.250    0.053
     135    0.734    0.080
     136    0.272    0.077
     137    0.184    0.091
     138    0.200    0.100
     139    0.546    0.088
     140    0.818    0.080
     141    1.119    0.104
     142    0.751    0.113
     143    1.477    0.250
     144    0.587    0.091
     145    0.996    0.128
     146    1.682    0.127
     147    0.261    0.072
     148    0.317    0.097
     149    0.960    0.159
     150    0.716    0.086
     151    0.181    0.060
     152    0.041    0.043
     153    0.750    0.110
     154    1.308    0.086
     155    0.841    0.103
     156    0.012    0.013
     157    1.331    0.125
     158    0.934    0.085
     159    0.102    0.044
     160    0.251    0.077
     161    1.543    0.097
     162    0.811    0.086
     163    0.534    0.068
     164    0.070    0.034
     165    0.892    0.071
     166    1.155    0.094
     167    0.211    0.070
     168    0.151    0.049
     169    0.801    0.091
     170    0.266    0.069
     171    0.096    0.071
     172    0.876    0.100
     173    0.987    0.125
     174    0.416    0.106
     175    0.000    0.000
     176    0.495    0.083
     177    0.555    0.090
     178    0.394    0.097
     179    1.116    0.128
     180    0.406    0.090
     181    1.463    0.114
     182    1.122    0.108
     183    0.800    0.178
     184    1.340    0.157
     185    0.316    0.145
     186    0.091    0.054
     187    0.502    0.114
     188    0.910    0.214
     189    0.879    0.117
     190    0.550    0.103
     191    1.128    0.095
     192    0.599    0.086
     193    1.122    0.142
     194    1.181    0.101
     195    1.077    0.128
     196    0.209    0.076
     197    0.438    0.115
     198    0.766    0.084
     199    0.330    0.102
     200    0.283    0.070
     201    1.047    0.114
     202    0.724    0.074
     203    0.248    0.070
     204    0.124    0.055
     205    0.941    0.079
     206    0.429    0.083
     207    0.010    0.017
     208    0.141    0.072
     209    0.571    0.107
     210    0.765    0.093
     211    0.000    0.000
     212    0.273    0.050
     213    1.021    0.094
     214    0.436    0.078
     215    0.102    0.041
     216    1.156    0.090
     217    0.625    0.065
     218    0.101    0.040
     219    0.204    0.055
     220    0.735    0.074
     221    0.747    0.095
     222    0.017    0.028
     223    0.951    0.088
     224    0.910    0.099
     225    1.253    0.145
     226    0.583    0.181
     227    1.275    0.110
     228    1.492    0.169
     229    0.209    0.110
     230    1.679    0.256
     231    0.283    0.076
     232    1.379    0.112
     233    1.386    0.146
     234    0.794    0.133
     235    0.711    0.233
     236    1.285    0.120
     237    0.290    0.057
     238    0.380    0.124
     239    1.527    0.106
     240    0.470    0.147
     241    0.118    0.030
     242    0.666    0.110
     243    0.930    0.090
     244    0.111    0.049
     245    0.178    0.056
     246    1.184    0.086
     247    0.247    0.052
     248    0.034    0.028
     249    0.384    0.071
     250    0.467    0.067
     251    0.145    0.055
     252    0.030    0.029
     253    1.314    0.104
     254    0.522    0.082
     255    0.088    0.056
     256    1.206    0.159
     257    0.921    0.094
     258    0.008    0.014
     259    0.088    0.041
     260    0.436    0.070
     261    0.517    0.070
     262    0.487    0.060
     263    0.047    0.030
     264    0.964    0.107
     265    0.262    0.091
     266    0.749    0.172
     267    0.657    0.103
     268    1.755    0.122
     269    1.267    0.105
     270    0.390    0.067
     271    1.773    0.108
     272    1.315    0.140
     273    0.450    0.069
     274    0.299    0.080
     275    1.367    0.130
     276    0.733    0.075
     277    0.495    0.093
     278    0.260    0.104
     279    0.902    0.071
     280    0.186    0.037
     281    0.702    0.158
     282    0.577    0.104
     283    1.431    0.109
     284    0.077    0.047
     285    0.146    0.054
     286    0.641    0.090
     287    0.102    0.035
     288    0.335    0.075
     289    0.039    0.032
     290    0.785    0.093
     291    0.000    0.000
     292    0.073    0.029
     293    0.492    0.091
     294    0.017    0.026
     295    0.000    0.000
     296    0.174    0.047
     297    0.197    0.065
     298    0.008    0.014
     299    0.149    0.040
     300    1.066    0.101
     301    0.221    0.090
     302    0.916    0.132
     303    0.925    0.075
     304    1.565    0.212
      27    0.907    0.275
      28    0.363    0.089
      29    1.161    0.303
      30    1.803    0.242
      31    0.587    0.095
      32    1.733    0.102
      33    1.014    0.086
      34    0.408    0.119
      35    0.809    0.106
      36    1.493    0.119
      37    0.147    0.099
      38    0.552    0.209
      39    1.068    0.085
      40    0.691    0.110
      41    0.159    0.055
      42    0.353    0.055
      43    0.697    0.081
      44    0.332    0.098
      45    0.202    0.066
      46    0.545    0.057
      47    0.822    0.097
      48    0.017    0.020
      49    0.592    0.084
      50    1.190    0.092
      51    0.330    0.060
      52    0.000    0.000
      53    0.649    0.104
      54    1.050    0.108
      55    0.057    0.031
      56    0.000    0.000
      57    0.259    0.064
      58    1.052    0.101
      59    0.098    0.038
      60    0.444    0.047
      61    1.039    0.126
      62    0.599    0.098
      63    0.027    0.026
      64    0.377    0.093
      65    1.776    0.105
      66    1.308    0.100
      67    0.969    0.144
      68    2.166    0.136
      69    1.405    0.155
      70    0.811    0.139
      71    0.610    0.078
      72    0.256    0.120
      73    0.895    0.156
      74    0.233    0.141
      75    0.656    0.114
      76    0.046    0.051
      77    0.145    0.065
      78    0.318    0.104
      79    0.352    0.081
      80    0.030    0.026
      81    0.000    0.000
      82    0.678    0.091
      83    0.121    0.035
      84    0.000    0.000
      85    0.416    0.078
      86    0.931    0.086
      87    0.042    0.041
      88    0.000    0.000
      89    0.825    0.102
      90    0.109    0.046
      91    0.053    0.049
      92    0.717    0.082
      93    0.538    0.080
      94    0.614    0.165
      95    0.182    0.069
      96    0.714    0.068
      97    0.421    0.074
      98    0.453    0.123
      99    0.529    0.126
     100    0.563    0.091
     101    0.880    0.121
     102    0.354    0.061
     103    0.293    0.064
     104    1.377    0.115
     105    0.337    0.044
     106    0.557    0.077
     107    1.534    0.159
     108    0.645    0.103
     109    0.000    0.000
     110    0.216    0.065
     111    0.406    0.053
     112    0.070    0.054
     113    0.376    0.084
     114    0.245    0.051
     115    0.196    0.059
     116    0.514    0.088
     117    0.059    0.033
     118    0.294    0.052
     119    0.001    0.007
     120    0.062    0.043
     121    0.108    0.048
     122    0.040    0.032
     123    0.007    0.017
     124    0.011    0.020
     125    0.538    0.074
     126    0.013    0.014
     127    0.029    0.023
     128    0.014    0.019
     129    0.157    0.050
     130    0.182    0.071
     131    0.001    0.005
     132    0.559    0.088
     133    0.079    0.047
     134    0.240    0.068
     135    0.741    0.101
     136    0.307    0.053
     137    0.108    0.076
     138    0.133    0.051
     139    0.589    0.093
     140    0.827    0.074
     141    1.077    0.100
     142    0.800    0.108
     143    1.412    0.152
     144    0.616    0.080
     145    0.935    0.124
     146    1.681    0.154
     147    0.308    0.103
     148    0.324    0.078
     149    0.949    0.156
     150    0.681    0.097
     151    0.136    0.068
     152    0.051    0.057
     153    0.761    0.091
     154    1.352    0.104
     155    0.748    0.077
     156    0.012    0.022
     157    1.380    0.082
     158    0.899    0.091
     159    0.082    0.037
     160    0.264    0.058
     161    1.530    0.131
     162    0.914    0.116
     163    0.492    0.078
     164    0.074    0.036
     165    0.911    0.129
     166    1.207    0.119
     167    0.171    0.089
     168    0.163    0.058
     169    0.836    0.114
     170    0.263    0.066
     171    0.109    0.061
     172    0.892    0.122
     173    1.031    0.124
     174    0.335    0.106
     175    0.000    0.000
     176    0.400    0.123
     177    0.481    0.076
     178    0.287    0.101
     179    1.165    0.099
     180    0.351    0.085
     181    1.372    0.113
     182    1.277    0.101
     183    1.105    0.213
     184    1.274    0.125
     185    0.411    0.102
     186    0.131    0.064
     187    0.571    0.067
     188    1.047    0.139
     189    1.041    0.179
     190    0.597    0.111
     191    0.993    0.156
     192    0.675    0.137
     193    1.066    0.145
     194    1.217    0.107
     195    1.092    0.135
     196    0.243    0.062
     197    0.280    0.074
     198    0.761    0.087
     199    0.339    0.078
     200    0.258    0.072
     201    1.050    0.119
     202    0.741    0.068
     203    0.311    0.083
     204    0.203    0.060
     205    0.955    0.126
     206    0.380    0.087
     207    0.007    0.015
     208    0.167    0.062
     209    0.564    0.102
     210    0.750    0.088
     211    0.001    0.005
     212    0.280    0.037
     213    1.047    0.097
     214    0.451    0.083
     215    0.109    0.028
     216    1.181    0.069
     217    0.631    0.055
     218    0.114    0.055
     219    0.206    0.061
     220    0.764    0.060
     221    0.746    0.087
     222    0.038    0.038
     223    0.913    0.092
     224    0.874    0.088
     225    1.170    0.109
     226    0.692    0.111
     227    1.242    0.085
     228    1.530    0.148
     229    0.287    0.054
     230    1.809    0.134
     231    0.220    0.082
     232    1.308    0.101
     233    1.350    0.112
     234    0.768    0.209
     235    0.832    0.152
     236    1.282    0.113
     237    0.287    0.059
     238    0.510    0.110
     239    1.609    0.100
     240    0.729    0.141
     241    0.103    0.033
     242    0.660    0.111
     243    0.998    0.128
     244    0.146    0.051
     245    0.187    0.060
     246    1.172    0.106
     247    0.227    0.053
     248    0.047    0.033
     249    0.346    0.065
     250    0.517    0.073
     251    0.177    0.067
     252    0.040    0.029
     253    1.254    0.117
     254    0.502    0.068
     255    0.086    0.053
     256    1.183    0.133
     257    0.879    0.075
     258    0.000    0.000
     259    0.066    0.028
     260    0.466    0.056
     261    0.462    0.074
     262    0.349    0.108
     263    0.060    0.036
     264    0.842    0.114
     265    0.196    0.084
     266    0.676    0.105
     267    0.667    0.091
     268    1.791    0.142
     269    1.220    0.116
     270    0.450    0.083
     271    1.696    0.095
     272    1.427    0.090
     273    0.461    0.084
     274    0.283    0.085
     275    1.335    0.139
     276    0.680    0.098
     277    0.336    0.084
     278    0.199    0.055
     279    0.893    0.079
     280    0.152    0.047
     281    0.528    0.164
     282    0.528    0.080
     283    1.329    0.147
     284    0.032    0.035
     285    0.087    0.056
     286    0.586    0.076
     287    0.113    0.049
     288    0.413    0.088
     289    0.038    0.040
     290    0.742    0.079
     291    0.001    0.007
     292    0.052    0.042
     293    0.481    0.098
     294    0.027    0.027
     295    0.000    0.000
     296    0.139    0.060
     297    0.209    0.067
     298    0.010    0.019
     299    0.118    0.033
     300    0.945    0.090
     301    0.258    0.076
     302    0.859    0.103
     303    0.856    0.068
     304    1.949    0.186
      27    0.722    0.158
      28    0.352    0.077
      29    1.061    0.224
      30    1.884    0.267
      31    0.633    0.113
      32    1.787    0.117
      33    1.026    0.143
      34    0.495    0.115
      35    0.678    0.090
      36    1.406    0.124
      37    0.170    0.074
      38    0.592    0.135
      39    1.099    0.100
      40    0.521    0.104
      41    0.229    0.070
      42    0.364    0.084
      43    0.707    0.078
      44    0.330    0.084
      45    0.184    0.073
      46    0.514    0.059
      47    0.829    0.096
      48    0.015    0.017
      49    0.610    0.087
      50    1.196    0.108
      51    0.348    0.058
      52    0.000    0.000
      53    0.603    0.102
      54    1.069    0.076
      55    0.052    0.033
      56    0.000    0.000
      57    0.254    0.045
      58    1.041    0.082
      59    0.082    0.033
      60    0.458    0.058
      61    1.001    0.072
      62    0.528    0.077
      63    0.056    0.054
      64    0.435    0.084
      65    1.641    0.166
      66    1.153    0.129
      67    1.159    0.243
      68    1.892    0.217
      69    1.495    0.137
      70    0.946    0.170
      71    0.552    0.103
      72    0.246    0.112
      73    0.919    0.102
      74    0.188    0.106
      75    0.657    0.113
      76    0.057    0.042
      77    0.129    0.046
      78    0.384    0.063
      79    0.363    0.072
      80    0.017    0.019
      81    0.001    0.007
      82    0.684    0.074
      83    0.114    0.035
      84    0.000    0.000
      85    0.365    0.066
      86    0.948    0.087
      87    0.011    0.017
      88    0.000    0.000
      89    0.861    0.103
      90    0.158    0.072
      91    0.041    0.021
      92    0.678    0.083
      93    0.594    0.113
      94    0.581    0.116
      95    0.173    0.041
      96    0.706    0.079
      97    0.389    0.079
      98    0.373    0.130
      99    0.601    0.142
     100    0.527    0.085
     101    0.893    0.111
     102    0.323    0.076
     103    0.304    0.054
     104    1.353    0.124
     105    0.325    0.048
     106    0.538    0.073
     107    1.522    0.111
     108    0.640    0.091
     109    0.001    0.005
     110    0.202    0.047
     111    0.418    0.066
     112    0.100    0.043
     113    0.279    0.125
     114    0.235    0.054
     115    0.195    0.050
     116    0.415    0.109
     117    0.027    0.024
     118    0.273    0.058
     119    0.000    0.000
     120    0.068    0.037
     121    0.102    0.051
     122    0.026    0.028
     123    0.010    0.021
     124    0.003    0.010
     125    0.526    0.087
     126    0.011    0.020
     127    0.016    0.017
     128    0.023    0.026
     129    0.162    0.036
     130    0.181    0.041
     131    0.003    0.009
     132    0.533    0.096
     133    0.103    0.041
     134    0.257    0.069
     135    0.731    0.072
     136    0.271    0.055
     137    0.129    0.060
     138    0.183    0.054
     139    0.548    0.082
     140    0.847    0.102
     141    1.114    0.099
     142    0.771    0.098
     143    1.459    0.164
     144    0.589    0.081
     145    1.012    0.159
     146    1.690    0.129
     147    0.297    0.131
     148    0.335    0.112
     149    1.000    0.136
     150    0.724    0.106
     151    0.087    0.074
     152    0.032    0.044
     153    0.845    0.105
     154    1.332    0.122
     155    0.724    0.089
     156    0.005    0.011
     157    1.350    0.115
     158    0.790    0.077
     159    0.095    0.037
     160    0.218    0.055
     161    1.403    0.139
     162    0.937    0.117
     163    0.514    0.075
     164    0.069    0.039
     165    0.884    0.096
     166    1.229    0.129
     167    0.166    0.082
     168    0.133    0.062
     169    0.908    0.079
     170    0.256    0.053
     171    0.088    0.074
     172    0.820    0.119
     173    1.041    0.106
     174    0.399    0.108
     175    0.000    0.000
     176    0.487    0.096
     177    0.420    0.071
     178    0.385    0.092
     179    1.197    0.104
     180    0.355    0.075
     181    1.390    0.094
     182    1.293    0.114
     183    1.058    0.107
     184    1.340    0.137
     185    0.360    0.082
     186    0.078    0.052
     187    0.669    0.086
     188    0.926    0.149
     189    0.913    0.122
     190    0.635    0.116
     191    0.933    0.103
     192    0.802    0.146
     193    0.923    0.115
     194    1.158    0.126
     195    1.234    0.084
     196    0.228    0.081
     197    0.239    0.069
     198    0.615    0.109
     199    0.245    0.089
     200    0.276    0.084
     201    1.150    0.132
     202    0.731    0.101
     203    0.264    0.076
     204    0.227    0.061
     205    0.908    0.086
     206    0.351    0.095
     207    0.010    0.019
     208    0.181    0.047
     209    0.539    0.068
     210    0.724    0.109
     211    0.000    0.000
     212    0.292    0.050
     213    1.016    0.105
     214    0.488    0.072
     215    0.126    0.034
     216    1.197    0.068
     217    0.654    0.071
     218    0.140    0.048
     219    0.228    0.063
     220    0.748    0.071
     221    0.773    0.070
     222    0.031    0.035
     223    1.026    0.128
     224    0.891    0.074
     225    1.168    0.129
     226    0.620    0.159
     227    1.086    0.145
     228    1.671    0.164
     229    0.412    0.123
     230    2.004    0.130
     231    0.227    0.046
     232    1.428    0.112
     233    1.306    0.101
     234    0.803    0.202
     235    0.867    0.137
     236    1.296    0.139
     237    0.275    0.059
     238    0.438    0.115
     239    1.639    0.145
     240    0.727    0.112
     241    0.116    0.043
     242    0.643    0.077
     243    1.007    0.111
     244    0.196    0.078
     245    0.171    0.044
     246    1.122    0.090
     247    0.233    0.053
     248    0.037    0.034
     249    0.387    0.055
     250    0.526    0.060
     251    0.203    0.054
     252    0.026    0.027
     253    1.241    0.103
     254    0.474    0.068
     255    0.089    0.052
     256    1.074    0.114
     257    0.874    0.105
     258    0.004    0.010
     259    0.064    0.036
     260    0.429    0.061
     261    0.471    0.083
     262    0.296    0.079
     263    0.100    0.044
     264    0.863    0.108
     265    0.136    0.058
     266    0.731    0.097
     267    0.694    0.084
     268    1.701    0.152
     269    1.240    0.128
     270    0.417    0.101
     271    1.801    0.118
     272    1.341    0.136
     273    0.441    0.074
     274    0.328    0.107
     275    1.305    0.187
     276    0.721    0.106
     277    0.321    0.049
     278    0.152    0.055
     279    0.895    0.113
     280    0.147    0.051
     281    0.539    0.093
     282    0.639    0.120
     283    1.246    0.129
     284    0.042    0.029
     285    0.087    0.066
     286    0.597    0.108
     287    0.096    0.041
     288    0.462    0.069
     289    0.017    0.026
     290    0.765    0.077
     291    0.000    0.000
     292    0.032    0.025
     293    0.442    0.072
     294    0.033    0.028
     295    0.000    0.000
     296    0.111    0.048
     297    0.212    0.065
     298    0.019    0.017
     299    0.118    0.037
     300    0.912    0.104
     301    0.273    0.104
     302    0.913    0.130
     303    0.849    0.081
     304    1.978    0.194
      27    0.599    0.131
      28    0.407    0.071
      29    0.994    0.198
      30    1.796    0.231
      31    0.632    0.176
      32    1.580    0.260
      33    1.033    0.111
      34    0.554    0.086
      35    0.796    0.156
      36    1.343    0.200
      37    0.195    0.093
      38    0.711    0.130
      39    1.188    0.106
      40    0.484    0.091
      41    0.189    0.068
      42    0.314    0.098
      43    0.708    0.069
      44    0.345    0.075
      45    0.117    0.051
      46    0.500    0.053
      47    0.855    0.107
      48    0.018    0.022
      49    0.544    0.066
      50    1.210    0.096
      51    0.328    0.061
      52    0.000    0.000
      53    0.646    0.096
      54    1.097    0.064
      55    0.078    0.045
      56    0.000    0.000
      57    0.259    0.055
      58    1.032    0.078
      59    0.093    0.040
      60    0.457    0.061
      61    1.046    0.101
      62    0.470    0.110
      63    0.049    0.034
      64    0.515    0.103
      65    1.602    0.118
      66    1.207    0.094
      67    1.109    0.083
      68    1.866    0.229
      69    1.422    0.143
      70    0.874    0.128
      71    0.523    0.101
      72    0.120    0.068
      73    0.843    0.177
      74    0.202    0.062
      75    0.625    0.133
      76    0.036    0.042
      77    0.118    0.040
      78    0.417    0.071
      79    0.336    0.082
      80    0.012    0.022
      81    0.001    0.007
      82    0.675    0.076
      83    0.134    0.036
      84    0.000    0.000
      85    0.381    0.067
      86    0.906    0.084
      87    0.010    0.019
      88    0.000    0.000
      89    0.830    0.083
      90    0.133    0.067
      91    0.017    0.017
      92    0.615    0.105
      93    0.555    0.066
      94    0.537    0.131
      95    0.173    0.053
      96    0.711    0.061
      97    0.421    0.073
      98    0.299    0.117
      99    0.671    0.158
     100    0.596    0.078
     101    0.865    0.097
     102    0.376    0.100
     103    0.300    0.052
     104    1.335    0.100
     105    0.325    0.056
     106    0.627    0.107
     107    1.583    0.149
     108    0.612    0.078
     109    0.000    0.000
     110    0.244    0.036
     111    0.440    0.063
     112    0.105    0.055
     113    0.238    0.097
     114    0.166    0.084
     115    0.199    0.052
     116    0.322    0.112
     117    0.017    0.028
     118    0.275    0.051
     119    0.000    0.000
     120    0.026    0.030
     121    0.138    0.066
     122    0.047    0.038
     123    0.007    0.016
     124    0.008    0.015
     125    0.498    0.088
     126    0.008    0.017
     127    0.015    0.015
     128    0.013    0.019
     129    0.124    0.043
     130    0.121    0.058
     131    0.003    0.011
     132    0.533    0.071
     133    0.057    0.053
     134    0.334    0.111
     135    0.783    0.099
     136    0.332    0.073
     137    0.191    0.096
     138    0.196    0.092
     139    0.563    0.136
     140    0.872    0.140
     141    1.133    0.106
     142    0.729    0.063
     143    1.404    0.180
     144    0.561    0.068
     145    1.107    0.111
     146    1.692    0.124
     147    0.331    0.090
     148    0.428    0.069
     149    0.927    0.107
     150    0.727    0.078
     151    0.183    0.055
     152    0.028    0.035
     153    0.852    0.076
     154    1.421    0.077
     155    0.779    0.086
     156    0.006    0.011
     157    1.314    0.167
     158    0.814    0.054
     159    0.102    0.060
     160    0.230    0.054
     161    1.365    0.096
     162    0.864    0.088
     163    0.539    0.061
     164    0.081    0.044
     165    0.875    0.075
     166    1.194    0.092
     167    0.168    0.053
     168    0.180    0.069
     169    0.889    0.083
     170    0.292    0.091
     171    0.057    0.055
     172    0.800    0.106
     173    1.070    0.089
     174    0.544    0.076
     175    0.000    0.000
     176    0.477    0.066
     177    0.429    0.067
     178    0.373    0.070
     179    1.164    0.139
     180    0.377    0.091
     181    1.335    0.147
     182    1.297    0.124
     183    1.166    0.187
     184    1.329    0.159
     185    0.422    0.122
     186    0.094    0.050
     187    0.682    0.083
     188    0.826    0.176
     189    0.833    0.114
     190    0.455    0.110
     191    0.905    0.095
     192    0.697    0.090
     193    0.894    0.174
     194    1.139    0.095
     195    1.190    0.129
     196    0.206    0.082
     197    0.199    0.075
     198    0.612    0.101
     199    0.255    0.064
     200    0.250    0.060
     201    1.014    0.107
     202    0.747    0.058
     203    0.131    0.059
     204    0.183    0.055
     205    0.940    0.101
     206    0.359    0.103
     207    0.006    0.012
     208    0.184    0.065
     209    0.506    0.084
     210    0.772    0.078
     211    0.000    0.000
     212    0.308    0.053
     213    1.040    0.112
     214    0.460    0.076
     215    0.107    0.039
     216    1.234    0.100
     217    0.621    0.062
     218    0.103    0.056
     219    0.253    0.052
     220    0.723    0.054
     221    0.734    0.088
     222    0.042    0.039
     223    1.015    0.093
     224    0.946    0.065
     225    1.213    0.159
     226    0.725    0.157
     227    1.070    0.125
     228    1.743    0.097
     229    0.467    0.125
     230    2.082    0.130
     231    0.199    0.064
     232    1.441    0.118
     233    1.362    0.133
     234    0.920    0.248
     235    0.898    0.093
     236    1.426    0.159
     237    0.275    0.044
     238    0.503    0.092
     239    1.672    0.152
     240    0.642    0.137
     241    0.117    0.045
     242    0.676    0.094
     243    0.973    0.114
     244    0.166    0.056
     245    0.204    0.043
     246    1.163    0.084
     247    0.223    0.045
     248    0.028    0.033
     249    0.372    0.075
     250    0.521    0.070
     251    0.179    0.062
     252    0.020    0.028
     253    1.261    0.107
     254    0.467    0.087
     255    0.083    0.047
     256    1.096    0.119
     257    0.796    0.105
     258    0.011    0.019
     259    0.065    0.035
     260    0.410    0.072
     261    0.424    0.065
     262    0.320    0.072
     263    0.033    0.034
     264    0.894    0.097
     265    0.173    0.064
     266    0.647    0.125
     267    0.731    0.112
     268    1.704    0.143
     269    1.269    0.101
     270    0.365    0.071
     271    1.706    0.104
     272    1.376    0.093
     273    0.431    0.089
     274    0.400    0.137
     275    1.310    0.180
     276    0.695    0.071
     277    0.299    0.049
     278    0.226    0.069
     279    0.949    0.087
     280    0.105    0.048
     281    0.550    0.124
     282    0.609    0.108
     283    1.192    0.156
     284    0.102    0.063
     285    0.139    0.056
     286    0.678    0.111
     287    0.102    0.056
     288    0.443    0.088
     289    0.027    0.031
     290    0.782    0.088
     291    0.001    0.007
     292    0.029    0.021
     293    0.533    0.110
     294    0.022    0.030
     295    0.000    0.000
     296    0.134    0.053
     297    0.220    0.083
     298    0.013    0.016
     299    0.115    0.036
     300    0.959    0.084
     301    0.287    0.097
     302    0.884    0.137
     303    0.870    0.107
     304    2.054    0.148
      27    0.744    0.111
      28    0.331    0.068
      29    0.843    0.161
      30    2.147    0.108
      31    0.643    0.097
      32    1.752    0.137
      33    1.040    0.101
      34    0.598    0.105
      35    0.921    0.157
      36    1.280    0.163
      37    0.140    0.049
      38    0.716    0.164
      39    1.096    0.130
      40    0.486    0.090
      41    0.225    0.089
      42    0.232    0.071
      43    0.690    0.081
      44    0.276    0.090
      45    0.116    0.061
      46    0.481    0.050
      47    0.941    0.102
      48    0.022    0.024
      49    0.510    0.075
      50    1.228    0.088
      51    0.393    0.078
      52    0.000    0.000
      53    0.618    0.125
      54    1.094    0.104
      55    0.093    0.039
      56    0.000    0.000
      57    0.251    0.045
      58    1.075    0.079
      59    0.093    0.058
      60    0.487    0.054
      61    1.040    0.098
      62    0.343    0.093
      63    0.030    0.041
      64    0.567    0.071
      65    1.827    0.141
      66    1.279    0.133
      67    1.022    0.141
      68    2.113    0.152
      69    1.498    0.160
      70    0.945    0.094
      71    0.483    0.098
      72    0.114    0.072
      73    0.640    0.086
      74    0.249    0.085
      75    0.695    0.124
      76    0.005    0.011
      77    0.120    0.049
      78    0.433    0.069
      79    0.355    0.071
      80    0.011    0.020
      81    0.001    0.007
      82    0.698    0.077
      83    0.125    0.028
      84    0.000    0.000
      85    0.425    0.071
      86    0.963    0.072
      87    0.007    0.012
      88    0.000    0.000
      89    0.816    0.091
      90    0.117    0.047
      91    0.019    0.012
      92    0.576    0.092
      93    0.586    0.093
      94    0.563    0.134
      95    0.170    0.046
      96    0.730    0.064
      97    0.426    0.078
      98    0.188    0.073
      99    0.743    0.118
     100    0.647    0.061
     101    0.848    0.114
     102    0.368    0.076
     103    0.297    0.057
     104    1.350    0.114
     105    0.336    0.047
     106    0.543    0.085
     107    1.639    0.105
     108    0.639    0.077
     109    0.001    0.005
     110    0.236    0.057
     111    0.458    0.069
     112    0.101    0.049
     113    0.268    0.076
     114    0.155    0.056
     115    0.211    0.049
     116    0.282    0.084
     117    0.021    0.027
     118    0.274    0.037
     119    0.000    0.000
     120    0.023    0.029
     121    0.136    0.060
     122    0.039    0.032
     123    0.004    0.010
     124    0.008    0.015
     125    0.478    0.090
     126    0.010    0.017
     127    0.016    0.022
     128    0.007    0.012
     129    0.096    0.048
     130    0.098    0.043
     131    0.000    0.000
     132    0.483    0.105
     133    0.024    0.028
     134    0.307    0.092
     135    0.713    0.089
     136    0.304    0.067
     137    0.153    0.082
     138    0.195    0.068
     139    0.588    0.106
     140    0.841    0.094
     141    1.172    0.092
     142    0.693    0.086
     143    1.391    0.213
     144    0.549    0.050
     145    1.087    0.142
     146    1.666    0.114
     147    0.204    0.094
     148    0.459    0.102
     149    0.957    0.138
     150    0.773    0.113
     151    0.145    0.057
     152    0.012    0.029
     153    0.873    0.094
     154    1.321    0.107
     155    0.813    0.119
     156    0.001    0.005
     157    1.366    0.143
     158    0.790    0.106
     159    0.124    0.038
     160    0.213    0.054
     161    1.341    0.127
     162    0.910    0.069
     163    0.562    0.077
     164    0.074    0.033
     165    0.844    0.081
     166    1.158    0.084
     167    0.218    0.080
     168    0.212    0.061
     169    0.929    0.101
     170    0.356    0.080
     171    0.037    0.036
     172    0.844    0.090
     173    1.080    0.108
     174    0.505    0.116
     175    0.000    0.000
     176    0.527    0.069
     177    0.437    0.075
     178    0.399    0.082
     179    1.174    0.104
     180    0.432    0.059
     181    1.441    0.115
     182    1.172    0.092
     183    1.181    0.166
     184    1.320    0.117
     185    0.592    0.096
     186    0.114    0.042
     187    0.675    0.065
     188    0.664    0.103
     189    0.810    0.109
     190    0.520    0.087
     191    0.938    0.092
     192    0.698    0.109
     193    0.839    0.159
     194    1.149    0.104
     195    1.228    0.093
     196    0.181    0.047
     197    0.184    0.079
     198    0.614    0.093
     199    0.257    0.097
     200    0.241    0.061
     201    1.035    0.120
     202    0.811    0.087
     203    0.173    0.056
     204    0.207    0.053
     205    0.904    0.087
     206    0.376    0.096
     207    0.004    0.011
     208    0.163    0.039
     209    0.592    0.082
     210    0.731    0.083
     211    0.000    0.000
     212    0.303    0.070
     213    1.059    0.078
     214    0.433    0.069
     215    0.119    0.039
     216    1.192    0.061
     217    0.567    0.075
     218    0.067    0.031
     219    0.264    0.061
     220    0.737    0.068
     221    0.744    0.091
     222    0.037    0.038
     223    1.054    0.088
     224    0.991    0.068
     225    1.192    0.142
     226    0.630    0.182
     227    1.035    0.118
     228    1.749    0.091
     229    0.459    0.131
     230    2.011    0.168
     231    0.212    0.072
     232    1.494    0.114
     233    1.262    0.076
     234    0.915    0.293
     235    0.903    0.134
     236    1.293    0.130
     237    0.246    0.069
     238    0.427    0.083
     239    1.620    0.094
     240    0.693    0.134
     241    0.116    0.036
     242    0.644    0.110
     243    1.069    0.122
     244    0.177    0.051
     245    0.182    0.048
     246    1.133    0.100
     247    0.252    0.047
     248    0.039    0.031
     249    0.385    0.070
     250    0.533    0.072
     251    0.209    0.063
     252    0.016    0.028
     253    1.256    0.086
     254    0.431    0.077
     255    0.078    0.053
     256    1.149    0.146
     257    0.806    0.093
     258    0.025    0.023
     259    0.082    0.037
     260    0.398    0.065
     261    0.464    0.068
     262    0.282    0.057
     263    0.043    0.040
     264    0.922    0.091
     265    0.147    0.058
     266    0.525    0.116
     267    0.754    0.087
     268    1.730    0.116
     269    1.306    0.119
     270    0.380    0.059
     271    1.696    0.097
     272    1.414    0.130
     273    0.460    0.065
     274    0.286    0.093
     275    1.471    0.113
     276    0.671    0.084
     277    0.317    0.040
     278    0.222    0.070
     279    0.942    0.081
     280    0.119    0.056
     281    0.510    0.088
     282    0.551    0.149
     283    1.301    0.145
     284    0.110    0.081
     285    0.119    0.047
     286    0.692    0.119
     287    0.073    0.043
     288    0.442    0.120
     289    0.024    0.039
     290    0.734    0.078
     291    0.002    0.008
     292    0.038    0.019
     293    0.562    0.127
     294    0.017    0.022
     295    0.000    0.000
     296    0.121    0.046
     297    0.197    0.068
     298    0.006    0.013
     299    0.099    0.038
     300    0.968    0.109
     301    0.340    0.121
     302    0.815    0.128
     303    0.820    0.100
     304    1.999    0.191
      27    0.720    0.193
      28    0.259    0.071
      29    0.714    0.139
      30    2.096    0.158
      31    0.627    0.156
      32    1.702    0.122
      33    0.890    0.126
      34    0.565    0.083
      35    0.823    0.087
      36    1.379    0.095
      37    0.113    0.054
      38    0.583    0.168
      39    1.108    0.099
      40    0.445    0.062
      41    0.149    0.048
      42    0.237    0.111
      43    0.683    0.069
      44    0.359    0.071
      45    0.081    0.059
      46    0.519    0.067
      47    0.970    0.114
      48    0.026    0.029
      49    0.489    0.058
      50    1.246    0.107
      51    0.361    0.106
      52    0.000    0.000
      53    0.571    0.095
      54    1.062    0.100
      55    0.066    0.032
      56    0.000    0.000
      57    0.283    0.055
      58    1.062    0.104
      59    0.091    0.055
      60    0.510    0.055
      61    1.087    0.095
      62    0.350    0.103
      63    0.028    0.052
      64    0.548    0.071
      65    1.807    0.127
      66    1.356    0.104
      67    0.906    0.123
      68    1.934    0.173
      69    1.559    0.118
      70    0.969    0.131
      71    0.534    0.083
      72    0.197    0.096
      73    0.619    0.133
      74    0.224    0.081
      75    0.631    0.083
      76    0.002    0.009
      77    0.134    0.048
      78    0.427    0.067
      79    0.398    0.072
      80    0.009    0.016
      81    0.001    0.007
      82    0.703    0.064
      83    0.123    0.034
      84    0.000    0.000
      85    0.395    0.081
      86    0.990    0.079
      87    0.010    0.016
      88    0.000    0.000
      89    0.814    0.098
      90    0.105    0.046
      91    0.012    0.013
      92    0.594    0.078
      93    0.618    0.089
      94    0.558    0.088
      95    0.115    0.042
      96    0.740    0.102
      97    0.416    0.095
      98    0.202    0.079
      99    0.766    0.136
     100    0.608    0.080
     101    0.777    0.140
     102    0.371    0.079
     103    0.340    0.050
     104    1.364    0.124
     105    0.322    0.069
     106    0.634    0.070
     107    1.624    0.112
     108    0.638    0.086
     109    0.000    0.000
     110    0.235    0.058
     111    0.441    0.059
     112    0.119    0.051
     113    0.244    0.051
     114    0.132    0.045
     115    0.171    0.048
     116    0.247    0.054
     117    0.018    0.021
     118    0.281    0.071
     119    0.001    0.005
     120    0.017    0.023
     121    0.119    0.036
     122    0.048    0.040
     123    0.005    0.012
     124    0.008    0.012
     125    0.511    0.082
     126    0.006    0.011
     127    0.019    0.020
     128    0.008    0.020
     129    0.111    0.044
     130    0.099    0.044
     131    0.001    0.005
     132    0.488    0.097
     133    0.025    0.037
     134    0.322    0.127
     135    0.777    0.100
     136    0.458    0.114
     137    0.186    0.099
     138    0.224    0.118
     139    0.666    0.140
     140    1.140    0.219
     141    1.034    0.148
     142    0.577    0.122
     143    1.605    0.161
     144    0.576    0.070
     145    1.043    0.160
     146    1.639    0.097
     147    0.341    0.121
     148    0.472    0.120
     149    1.010    0.101
     150    0.702    0.131
     151    0.151    0.052
     152    0.009    0.014
     153    0.712    0.065
     154    1.303    0.069
     155    0.798    0.098
     156    0.003    0.010
     157    1.338    0.130
     158    0.809    0.116
     159    0.129    0.038
     160    0.210    0.045
     161    1.382    0.147
     162    0.885    0.085
     163    0.540    0.076
     164    0.090    0.039
     165    0.860    0.067
     166    1.227    0.094
     167    0.188    0.063
     168    0.202    0.055
     169    0.906    0.092
     170    0.333    0.083
     171    0.032    0.024
     172    0.812    0.122
     173    1.119    0.100
     174    0.585    0.099
     175    0.000    0.000
     176    0.503    0.072
     177    0.417    0.067
     178    0.381    0.066
     179    1.318    0.150
     180    0.411    0.090
     181    1.566    0.140
     182    1.172    0.120
     183    1.163    0.142
     184    1.284    0.107
     185    0.593    0.104
     186    0.105    0.044
     187    0.684    0.071
     188    0.677    0.120
     189    0.802    0.091
     190    0.441    0.080
     191    0.916    0.091
     192    0.651    0.100
     193    0.814    0.140
     194    1.099    0.110
     195    1.213    0.107
     196    0.191    0.055
     197    0.180    0.053
     198    0.570    0.096
     199    0.263    0.085
     200    0.224    0.051
     201    1.068    0.105
     202    0.785    0.077
     203    0.139    0.057
     204    0.205    0.050
     205    0.942    0.099
     206    0.381    0.093
     207    0.002    0.008
     208    0.164    0.050
     209    0.591    0.095
     210    0.801    0.095
     211    0.000    0.000
     212    0.246    0.060
     213    1.042    0.106
     214    0.445    0.078
     215    0.106    0.031
     216    1.181    0.092
     217    0.605    0.067
     218    0.076    0.035
     219    0.245    0.053
     220    0.741    0.079
     221    0.707    0.094
     222    0.038    0.038
     223    1.005    0.104
     224    0.973    0.086
     225    1.231    0.103
     226    0.625    0.106
     227    1.084    0.131
     228    1.758    0.093
     229    0.326    0.096
     230    1.954    0.143
     231    0.199    0.079
     232    1.400    0.122
     233    1.358    0.132
     234    1.060    0.308
     235    0.812    0.117
     236    1.325    0.152
     237    0.268    0.050
     238    0.490    0.086
     239    1.518    0.111
     240    0.641    0.146
     241    0.091    0.044
     242    0.683    0.076
     243    0.993    0.100
     244    0.157    0.063
     245    0.187    0.037
     246    1.168    0.082
     247    0.217    0.058
     248    0.021    0.028
     249    0.369    0.075
     250    0.544    0.051
     251    0.172    0.067
     252    0.008    0.017
     253    1.201    0.117
     254    0.407    0.065
     255    0.089    0.052
     256    1.164    0.099
     257    0.831    0.103
     258    0.038    0.033
     259    0.080    0.038
     260    0.406    0.067
     261    0.483    0.058
     262    0.349    0.072
     263    0.050    0.034
     264    0.895    0.093
     265    0.158    0.039
     266    0.529    0.092
     267    0.792    0.095
     268    1.675    0.119
     269    1.333    0.102
     270    0.401    0.055
     271    1.729    0.109
     272    1.362    0.111
     273    0.448    0.079
     274    0.333    0.099
     275    1.448    0.117
     276    0.648    0.087
     277    0.278    0.050
     278    0.213    0.082
     279    0.917    0.073
     280    0.114    0.055
     281    0.508    0.123
     282    0.464    0.089
     283    1.212    0.105
     284    0.190    0.052
     285    0.113    0.056
     286    0.627    0.093
     287    0.061    0.052
     288    0.328    0.062
     289    0.024    0.031
     290    0.793    0.090
     291    0.000    0.000
     292    0.035    0.028
     293    0.637    0.100
     294    0.012    0.018
     295    0.000    0.000
     296    0.139    0.056
     297    0.237    0.076
     298    0.010    0.016
     299    0.144    0.048
     300    0.946    0.115
     301    0.310    0.092
     302    0.815    0.098
     303    0.909    0.088
     304    2.041    0.214
      27    0.781    0.175
      28    0.317    0.055
      29    1.128    0.230
      30    1.762    0.258
      31    0.513    0.072
      32    1.753    0.091
      33    1.019    0.129
      34    0.566    0.147
      35    0.815    0.158
      36    1.401    0.102
      37    0.159    0.069
      38    0.608    0.124
      39    1.109    0.141
      40    0.571    0.146
      41    0.135    0.054
      42    0.207    0.085
      43    0.682    0.062
      44    0.390    0.068
      45    0.085    0.062
      46    0.496    0.065
      47    0.938    0.111
      48    0.025    0.029
      49    0.518    0.085
      50    1.222    0.084
      51    0.377    0.066
      52    0.000    0.000
      53    0.586    0.075
      54    0.921    0.074
      55    0.083    0.037
      56    0.000    0.000
      57    0.255    0.059
      58    1.041    0.095
      59    0.153    0.051
      60    0.484    0.069
      61    0.974    0.141
      62    0.419    0.108
      63    0.069    0.060
      64    0.514    0.068
      65    1.653    0.157
      66    1.126    0.138
      67    1.154    0.154
      68    1.633    0.177
      69    1.546    0.140
      70    0.920    0.108
      71    0.576    0.072
      72    0.221    0.069
      73    0.620    0.099
      74    0.295    0.061
      75    0.619    0.101
      76    0.008    0.020
      77    0.120    0.057
      78    0.459    0.060
      79    0.360    0.080
      80    0.012    0.019
      81    0.010    0.016
      82    0.686    0.084
      83    0.117    0.034
      84    0.000    0.000
      85    0.380    0.074
      86    0.928    0.082
      87    0.011    0.016
      88    0.000    0.000
      89    0.842    0.086
      90    0.114    0.039
      91    0.019    0.022
      92    0.558    0.066
      93    0.521    0.089
      94    0.502    0.084
      95    0.110    0.052
      96    0.676    0.074
      97    0.436    0.071
      98    0.237    0.109
      99    0.783    0.113
     100    0.639    0.081
     101    0.834    0.167
     102    0.399    0.089
     103    0.321    0.063
     104    1.352    0.101
     105    0.335    0.079
     106    0.548    0.102
     107    1.536    0.114
     108    0.668    0.111
     109    0.000    0.000
     110    0.207    0.033
     111    0.435    0.054
     112    0.143    0.054
     113    0.236    0.067
     114    0.150    0.050
     115    0.201    0.053
     116    0.244    0.100
     117    0.022    0.021
     118    0.256    0.044
     119    0.000    0.000
     120    0.019    0.022
     121    0.147    0.044
     122    0.057    0.046
     123    0.001    0.007
     124    0.002    0.007
     125    0.487    0.081
     126    0.017    0.028
     127    0.019    0.027
     128    0.002    0.007
     129    0.122    0.041
     130    0.110    0.057
     131    0.000    0.000
     132    0.523    0.073
     133    0.009    0.018
     134    0.275    0.086
     135    0.763    0.086
     136    0.432    0.103
     137    0.184    0.084
     138    0.138    0.041
     139    0.600    0.082
     140    1.182    0.272
     141    1.020    0.107
     142    0.598    0.092
     143    1.554    0.103
     144    0.589    0.077
     145    0.915    0.133
     146    1.630    0.106
     147    0.397    0.123
     148    0.414    0.078
     149    0.975    0.101
     150    0.623    0.088
     151    0.166    0.049
     152    0.002    0.008
     153    0.887    0.189
     154    1.383    0.058
     155    0.813    0.077
     156    0.004    0.010
     157    1.322    0.116
     158    0.839    0.094
     159    0.130    0.045
     160    0.230    0.066
     161    1.370    0.151
     162    0.896    0.074
     163    0.541    0.077
     164    0.089    0.036
     165    0.856    0.093
     166    1.194    0.105
     167    0.222    0.073
     168    0.219    0.079
     169    0.997    0.097
     170    0.394    0.090
     171    0.036    0.033
     172    0.692    0.095
     173    1.121    0.094
     174    0.603    0.130
     175    0.000    0.000
     176    0.514    0.070
     177    0.443    0.090
     178    0.367    0.075
     179    1.377    0.128
     180    0.427    0.092
     181    1.598    0.135
     182    1.156    0.097
     183    1.225    0.188
     184    1.237    0.153
     185    0.584    0.066
     186    0.133    0.048
     187    0.634    0.080
     188    0.704    0.083
     189    0.850    0.079
     190    0.397    0.070
     191    0.945    0.152
     192    0.763    0.115
     193    0.849    0.161
     194    1.095    0.113
     195    1.256    0.123
     196    0.208    0.063
     197    0.165    0.053
     198    0.542    0.092
     199    0.289    0.058
     200    0.207    0.057
     201    1.060    0.125
     202    0.797    0.074
     203    0.136    0.040
     204    0.234    0.046
     205    0.929    0.121
     206    0.376    0.078
     207    0.001    0.005
     208    0.169    0.047
     209    0.559    0.093
     210    0.805    0.105
     211    0.000    0.000
     212    0.268    0.050
     213    1.085    0.079
     214    0.404    0.064
     215    0.104    0.039
     216    1.175    0.078
     217    0.584    0.057
     218    0.073    0.041
     219    0.235    0.070
     220    0.738    0.061
     221    0.709    0.073
     222    0.033    0.026
     223    1.011    0.130
     224    0.986    0.072
     225    1.202    0.119
     226    0.554    0.159
     227    1.066    0.104
     228    1.720    0.112
     229    0.475    0.246
     230    2.018    0.210
     231    0.306    0.101
     232    1.281    0.181
     233    1.445    0.170
     234    0.890    0.139
     235    0.865    0.125
     236    1.384    0.179
     237    0.269    0.051
     238    0.462    0.103
     239    1.496    0.111
     240    0.643    0.150
     241    0.095    0.038
     242    0.693    0.088
     243    1.012    0.075
     244    0.143    0.062
     245    0.179    0.045
     246    1.151    0.085
     247    0.240    0.045
     248    0.023    0.025
     249    0.352    0.061
     250    0.537    0.054
     251    0.223    0.095
     252    0.011    0.017
     253    1.149    0.096
     254    0.378    0.078
     255    0.131    0.061
     256    1.146    0.103
     257    0.909    0.073
     258    0.026    0.023
     259    0.055    0.037
     260    0.423    0.052
     261    0.458    0.040
     262    0.361    0.057
     263    0.043    0.036
     264    0.906    0.111
     265    0.168    0.055
     266    0.542    0.098
     267    0.730    0.096
     268    1.685    0.091
     269    1.308    0.127
     270    0.413    0.103
     271    1.725    0.088
     272    1.416    0.108
     273    0.447    0.064
     274    0.301    0.073
     275    1.278    0.160
     276    0.671    0.089
     277    0.314    0.057
     278    0.172    0.083
     279    0.868    0.075
     280    0.101    0.042
     281    0.625    0.145
     282    0.685    0.113
     283    1.149    0.096
     284    0.215    0.058
     285    0.131    0.076
     286    0.514    0.093
     287    0.013    0.019
     288    0.335    0.069
     289    0.045    0.037
     290    0.810    0.100
     291    0.006    0.013
     292    0.033    0.026
     293    0.620    0.124
     294    0.012    0.018
     295    0.000    0.000
     296    0.165    0.055
     297    0.232    0.064
     298    0.004    0.011
     299    0.141    0.050
     300    0.912    0.145
     301    0.301    0.076
     302    0.754    0.099
     303    0.866    0.089
     304    1.978    0.157
      27    0.774    0.136
      28    0.328    0.072
      29    0.693    0.158
      30    1.593    0.177
      31    0.512    0.061
      32    1.861    0.087
      33    1.045    0.147
      34    0.435    0.088
      35    0.778    0.186
      36    1.402    0.131
      37    0.148    0.055
      38    0.504    0.087
      39    0.990    0.111
      40    0.461    0.104
      41    0.116    0.057
      42    0.212    0.056
      43    0.689    0.060
      44    0.356    0.063
      45    0.081    0.042
      46    0.502    0.081
      47    0.954    0.106
      48    0.015    0.020
      49    0.551    0.094
      50    1.193    0.116
      51    0.406    0.086
      52    0.000    0.000
      53    0.590    0.090
      54    0.958    0.107
      55    0.057    0.031
      56    0.000    0.000
      57    0.294    0.060
      58    1.065    0.082
      59    0.118    0.053
      60    0.519    0.057
      61    1.031    0.125
      62    0.325    0.094
      63    0.060    0.054
      64    0.512    0.106
      65    1.761    0.155
      66    1.174    0.125
      67    1.167    0.140
      68    1.784    0.209
      69    1.440    0.213
      70    0.880    0.153
      71    0.495    0.075
      72    0.130    0.075
      73    0.553    0.069
      74    0.325    0.081
      75    0.647    0.107
      76    0.005    0.013
      77    0.100    0.060
      78    0.468    0.059
      79    0.372    0.085
      80    0.009    0.014
      81    0.004    0.011
      82    0.693    0.082
      83    0.108    0.031
      84    0.000    0.000
      85    0.416    0.063
      86    0.894    0.089
      87    0.008    0.015
      88    0.000    0.000
      89    0.858    0.087
      90    0.130    0.041
      91    0.016    0.015
      92    0.592    0.060
      93    0.667    0.093
      94    0.485    0.094
      95    0.130    0.035
      96    0.709    0.069
      97    0.442    0.080
      98    0.155    0.057
      99    0.718    0.098
     100    0.628    0.104
     101    0.795    0.132
     102    0.351    0.092
     103    0.306    0.076
     104    1.369    0.120
     105    0.315    0.050
     106    0.520    0.082
     107    1.454    0.147
     108    0.670    0.098
     109    0.002    0.007
     110    0.199    0.036
     111    0.455    0.050
     112    0.140    0.064
     113    0.236    0.072
     114    0.163    0.042
     115    0.189    0.059
     116    0.240    0.072
     117    0.022    0.023
     118    0.278    0.031
     119    0.000    0.000
     120    0.025    0.031
     121    0.169    0.051
     122    0.087    0.056
     123    0.004    0.010
     124    0.003    0.009
     125    0.487    0.053
     126    0.010    0.017
     127    0.014    0.019
     128    0.001    0.005
     129    0.134    0.034
     130    0.142    0.059
     131    0.002    0.007
     132    0.463    0.061
     133    0.006    0.013
     134    0.425    0.181
     135    0.754    0.115
     136    0.423    0.103
     137    0.244    0.079
     138    0.423    0.113
     139    0.622    0.078
     140    1.199    0.186
     141    1.010    0.098
     142    0.638    0.131
     143    1.649    0.154
     144    0.589    0.065
     145    0.978    0.151
     146    1.628    0.125
     147    0.415    0.115
     148    0.474    0.110
     149    0.907    0.093
     150    0.674    0.053
     151    0.187    0.070
     152    0.013    0.021
     153    0.764    0.141
     154    1.364    0.076
     155    0.873    0.066
     156    0.012    0.025
     157    1.291    0.094
     158    0.789    0.062
     159    0.156    0.043
     160    0.247    0.056
     161    1.369    0.155
     162    0.901    0.076
     163    0.542    0.071
     164    0.090    0.038
     165    0.874    0.088
     166    1.198    0.113
     167    0.216    0.072
     168    0.193    0.050
     169    0.931    0.096
     170    0.373    0.100
     171    0.048    0.030
     172    0.713    0.095
     173    1.099    0.110
     174    0.550    0.104
     175    0.000    0.000
     176    0.560    0.100
     177    0.413    0.058
     178    0.388    0.064
     179    1.364    0.115
     180    0.415    0.090
     181    1.514    0.188
     182    1.146    0.083
     183    1.106    0.179
     184    1.284    0.155
     185    0.581    0.111
     186    0.134    0.052
     187    0.650    0.076
     188    0.669    0.130
     189    0.866    0.076
     190    0.441    0.078
     191    0.882    0.112
     192    0.668    0.114
     193    0.872    0.164
     194    1.074    0.086
     195    1.211    0.123
     196    0.215    0.080
     197    0.254    0.121
     198    0.576    0.114
     199    0.315    0.094
     200    0.214    0.039
     201    1.133    0.171
     202    0.789    0.074
     203    0.152    0.054
     204    0.229    0.062
     205    0.967    0.130
     206    0.396    0.098
     207    0.005    0.014
     208    0.218    0.072
     209    0.649    0.095
     210    0.831    0.101
     211    0.000    0.000
     212    0.256    0.043
     213    1.054    0.098
     214    0.382    0.057
     215    0.098    0.039
     216    1.163    0.098
     217    0.605    0.063
     218    0.075    0.029
     219    0.318    0.103
     220    0.737    0.090
     221    0.689    0.091
     222    0.063    0.076
     223    0.930    0.137
     224    0.968    0.080
     225    1.310    0.154
     226    0.691    0.179
     227    0.946    0.110
     228    1.666    0.232
     229    0.396    0.169
     230    1.914    0.134
     231    0.270    0.080
     232    1.384    0.141
     233    1.182    0.139
     234    1.133    0.260
     235    0.986    0.154
     236    1.275    0.171
     237    0.298    0.059
     238    0.449    0.107
     239    1.509    0.132
     240    0.474    0.107
     241    0.086    0.035
     242    0.721    0.076
     243    0.983    0.074
     244    0.088    0.035
     245    0.196    0.051
     246    1.118    0.102
     247    0.220    0.053
     248    0.023    0.030
     249    0.352    0.050
     250    0.519    0.062
     251    0.279    0.080
     252    0.009    0.015
     253    1.195    0.108
     254    0.377    0.082
     255    0.114    0.057
     256    1.161    0.109
     257    0.865    0.084
     258    0.041    0.031
     259    0.069    0.037
     260    0.406    0.072
     261    0.456    0.058
     262    0.327    0.067
     263    0.104    0.065
     264    0.864    0.090
     265    0.145    0.049
     266    0.547    0.112
     267    0.724    0.094
     268    1.706    0.147
     269    1.206    0.111
     270    0.467    0.092
     271    1.729    0.083
     272    1.333    0.145
     273    0.435    0.077
     274    0.431    0.077
     275    1.337    0.109
     276    0.660    0.075
     277    0.328    0.051
     278    0.120    0.032
     279    0.814    0.081
     280    0.087    0.040
     281    0.487    0.103
     282    0.649    0.072
     283    1.159    0.104
     284    0.225    0.059
     285    0.108    0.058
     286    0.446    0.098
     287    0.013    0.022
     288    0.347    0.069
     289    0.033    0.044
     290    0.822    0.099
     291    0.005    0.012
     292    0.023    0.026
     293    0.589    0.104
     294    0.014    0.023
     295    0.000    0.000
     296    0.171    0.062
     297    0.177    0.071
     298    0.005    0.012
     299    0.163    0.046
     300    0.887    0.086
     301    0.242    0.087
     302    0.876    0.099
     303    0.895    0.106
     304    1.817    0.165
      27    0.621    0.099
      28    0.298    0.057
      29    0.756    0.139
      30    1.797    0.183
      31    0.579    0.081
      32    1.822    0.079
      33    1.036    0.088
      34    0.540    0.087
      35    0.833    0.128
      36    1.432    0.130
      37    0.177    0.081
      38    0.514    0.106
      39    1.087    0.120
      40    0.436    0.113
      41    0.103    0.040
      42    0.313    0.057
      43    0.709    0.081
      44    0.328    0.067
      45    0.065    0.049
      46    0.530    0.056
      47    0.947    0.095
      48    0.014    0.022
      49    0.539    0.093
      50    1.233    0.086
      51    0.336    0.064
      52    0.000    0.000
      53    0.609    0.083
      54    1.073    0.081
      55    0.053    0.033
      56    0.000    0.000
      57    0.308    0.046
      58    1.056    0.086
      59    0.142    0.063
      60    0.498    0.062
      61    0.932    0.156
      62    0.393    0.080
      63    0.191    0.100
      64    0.454    0.079
      65    1.861    0.132
      66    1.182    0.110
      67    1.275    0.158
      68    1.807    0.216
      69    1.456    0.180
      70    0.796    0.116
      71    0.552    0.088
      72    0.228    0.093
      73    0.738    0.192
      74    0.361    0.079
      75    0.687    0.096
      76    0.020    0.040
      77    0.157    0.067
      78    0.379    0.110
      79    0.306    0.117
      80    0.043    0.036
      81    0.005    0.012
      82    0.740    0.075
      83    0.110    0.033
      84    0.001    0.007
      85    0.460    0.077
      86    0.980    0.076
      87    0.018    0.025
      88    0.000    0.000
      89    0.901    0.115
      90    0.147    0.065
      91    0.026    0.015
      92    0.607    0.099
      93    0.586    0.078
      94    0.415    0.069
      95    0.114    0.046
      96    0.719    0.072
      97    0.390    0.064
      98    0.169    0.039
      99    0.596    0.093
     100    0.626    0.093
     101    0.729    0.109
     102    0.361    0.099
     103    0.265    0.079
     104    1.383    0.123
     105    0.345    0.047
     106    0.521    0.067
     107    1.511    0.113
     108    0.650    0.096
     109    0.000    0.000
     110    0.215    0.050
     111    0.433    0.042
     112    0.109    0.053
     113    0.226    0.049
     114    0.145    0.053
     115    0.203    0.051
     116    0.256    0.109
     117    0.020    0.027
     118    0.281    0.048
     119    0.000    0.000
     120    0.008    0.013
     121    0.152    0.055
     122    0.058    0.045
     123    0.035    0.031
     124    0.000    0.000
     125    0.508    0.085
     126    0.007    0.015
     127    0.042    0.024
     128    0.005    0.013
     129    0.144    0.048
     130    0.206    0.075
     131    0.005    0.011
     132    0.449    0.079
     133    0.040    0.043
     134    0.408    0.175
     135    0.727    0.084
     136    0.297    0.050
     137    0.266    0.101
     138    0.452    0.111
     139    0.648    0.103
     140    0.854    0.101
     141    1.136    0.087
     142    0.726    0.128
     143    1.520    0.114
     144    0.553    0.062
     145    0.949    0.129
     146    1.557    0.116
     147    0.206    0.063
     148    0.456    0.136
     149    0.918    0.078
     150    0.739    0.078
     151    0.127    0.071
     152    0.020    0.024
     153    0.916    0.140
     154    1.288    0.086
     155    0.765    0.101
     156    0.002    0.007
     157    1.318    0.129
     158    0.715    0.092
     159    0.116    0.054
     160    0.249    0.081
     161    1.408    0.098
     162    0.933    0.084
     163    0.526    0.053
     164    0.089    0.040
     165    0.861    0.080
     166    1.265    0.089
     167    0.201    0.099
     168    0.171    0.056
     169    0.900    0.100
     170    0.320    0.101
     171    0.039    0.038
     172    0.767    0.121
     173    1.093    0.088
     174    0.632    0.105
     175    0.000    0.000
     176    0.529    0.047
     177    0.419    0.065
     178    0.396    0.092
     179    1.325    0.146
     180    0.422    0.068
     181    1.554    0.079
     182    1.244    0.177
     183    1.144    0.168
     184    1.315    0.139
     185    0.582    0.124
     186    0.087    0.042
     187    0.678    0.072
     188    0.644    0.111
     189    0.815    0.109
     190    0.376    0.115
     191    0.933    0.189
     192    0.710    0.093
     193    0.996    0.148
     194    1.089    0.110
     195    1.333    0.131
     196    0.235    0.080
     197    0.209    0.061
     198    0.504    0.071
     199    0.278    0.054
     200    0.208    0.060
     201    1.103    0.132
     202    0.740    0.074
     203    0.120    0.055
     204    0.238    0.053
     205    0.956    0.130
     206    0.354    0.100
     207    0.000    0.000
     208    0.183    0.075
     209    0.651    0.087
     210    0.745    0.108
     211    0.000    0.000
     212    0.268    0.057
     213    1.051    0.077
     214    0.425    0.077
     215    0.071    0.035
     216    1.148    0.109
     217    0.611    0.064
     218    0.110    0.054
     219    0.359    0.075
     220    0.727    0.076
     221    0.640    0.089
     222    0.102    0.059
     223    0.856    0.116
     224    0.933    0.082
     225    1.262    0.122
     226    0.852    0.102
     227    0.864    0.101
     228    1.610    0.153
     229    0.353    0.092
     230    1.902    0.154
     231    0.345    0.102
     232    1.258    0.135
     233    1.207    0.129
     234    1.068    0.257
     235    1.132    0.127
     236    1.202    0.088
     237    0.290    0.058
     238    0.592    0.147
     239    1.488    0.091
     240    0.512    0.080
     241    0.076    0.040
     242    0.694    0.057
     243    0.966    0.098
     244    0.110    0.047
     245    0.236    0.049
     246    1.190    0.094
     247    0.304    0.051
     248    0.067    0.036
     249    0.397    0.077
     250    0.565    0.074
     251    0.376    0.103
     252    0.007    0.017
     253    1.075    0.129
     254    0.294    0.068
     255    0.106    0.043
     256    1.143    0.131
     257    0.743    0.104
     258    0.056    0.025
     259    0.084    0.039
     260    0.423    0.062
     261    0.467    0.055
     262    0.321    0.057
     263    0.090    0.031
     264    0.902    0.068
     265    0.150    0.056
     266    0.591    0.074
     267    0.730    0.108
     268    1.672    0.110
     269    1.255    0.121
     270    0.428    0.048
     271    1.774    0.117
     272    1.372    0.102
     273    0.467    0.076
     274    0.355    0.066
     275    1.397    0.117
     276    0.613    0.083
     277    0.324    0.053
     278    0.139    0.054
     279    0.823    0.078
     280    0.096    0.027
     281    0.536    0.086
     282    0.656    0.084
     283    1.182    0.095
     284    0.221    0.052
     285    0.188    0.056
     286    0.292    0.126
     287    0.013    0.018
     288    0.400    0.073
     289    0.018    0.023
     290    0.801    0.072
     291    0.014    0.017
     292    0.016    0.023
     293    0.641    0.108
     294    0.043    0.029
     295    0.000    0.000
     296    0.166    0.055
     297    0.176    0.064
     298    0.028    0.027
     299    0.159    0.057
     300    1.001    0.086
     301    0.191    0.074
     302    0.876    0.108
     303    0.913    0.089
     304    1.922    0.192
      27    0.626    0.057
      28    0.325    0.068
      29    0.711    0.171
      30    1.817    0.174
      31    0.556    0.084
      32    1.728    0.104
      33    0.979    0.069
      34    0.505    0.098
      35    0.907    0.102
      36    1.341    0.111
      37    0.278    0.093
      38    0.440    0.115
      39    1.000    0.109
      40    0.381    0.144
      41    0.074    0.066
      42    0.377    0.085
      43    0.783    0.061
      44    0.347    0.068
      45    0.063    0.047
      46    0.580    0.059
      47    0.875    0.128
      48    0.008    0.015
      49    0.696    0.098
      50    1.234    0.088
      51    0.293    0.064
      52    0.000    0.000
      53    0.671    0.069
      54    1.015    0.088
      55    0.024    0.032
      56    0.000    0.000
      57    0.293    0.047
      58    1.043    0.117
      59    0.085    0.050
      60    0.478    0.087
      61    0.958    0.128
      62    0.418    0.104
      63    0.133    0.066
      64    0.465    0.042
      65    1.688    0.114
      66    1.107    0.154
      67    1.378    0.131
      68    1.806    0.220
      69    1.608    0.150
      70    0.976    0.209
      71    0.604    0.093
      72    0.253    0.099
      73    0.736    0.195
      74    0.378    0.063
      75    0.769    0.112
      76    0.016    0.025
      77    0.139    0.054
      78    0.334    0.065
      79    0.240    0.084
      80    0.059    0.039
      81    0.000    0.000
      82    0.774    0.061
      83    0.078    0.036
      84    0.004    0.011
      85    0.499    0.073
      86    0.814    0.101
      87    0.023    0.021
      88    0.000    0.000
      89    0.938    0.115
      90    0.117    0.080
      91    0.038    0.031
      92    0.604    0.090
      93    0.636    0.094
      94    0.343    0.111
      95    0.120    0.063
      96    0.721    0.084
      97    0.363    0.084
      98    0.219    0.089
      99    0.481    0.097
     100    0.623    0.085
     101    0.848    0.106
     102    0.393    0.116
     103    0.325    0.055
     104    1.390    0.109
     105    0.306    0.041
     106    0.544    0.072
     107    1.581    0.163
     108    0.597    0.081
     109    0.000    0.000
     110    0.199    0.058
     111    0.398    0.069
     112    0.072    0.049
     113    0.195    0.101
     114    0.169    0.052
     115    0.256    0.072
     116    0.334    0.094
     117    0.024    0.032
     118    0.279    0.052
     119    0.000    0.000
     120    0.018    0.028
     121    0.177    0.052
     122    0.056    0.051
     123    0.044    0.034
     124    0.002    0.010
     125    0.501    0.077
     126    0.031    0.037
     127    0.051    0.046
     128    0.005    0.011
     129    0.157    0.048
     130    0.148    0.068
     131    0.000    0.000
     132    0.491    0.102
     133    0.023    0.036
     134    0.251    0.093
     135    0.713    0.082
     136    0.292    0.063
     137    0.205    0.110
     138    0.396    0.139
     139    0.561    0.085
     140    0.853    0.088
     141    1.164    0.087
     142    0.839    0.101
     143    1.477    0.172
     144    0.652    0.081
     145    0.846    0.143
     146    1.523    0.091
     147    0.259    0.076
     148    0.380    0.111
     149    0.980    0.101
     150    0.708    0.078
     151    0.086    0.058
     152    0.040    0.046
     153    1.030    0.099
     154    1.303    0.088
     155    0.724    0.084
     156    0.001    0.005
     157    1.282    0.136
     158    0.761    0.096
     159    0.103    0.044
     160    0.282    0.097
     161    1.389    0.107
     162    0.941    0.114
     163    0.545    0.074
     164    0.082    0.028
     165    0.863    0.078
     166    1.205    0.077
     167    0.184    0.077
     168    0.149    0.059
     169    0.857    0.109
     170    0.312    0.062
     171    0.042    0.040
     172    0.838    0.090
     173    1.048    0.088
     174    0.673    0.112
     175    0.000    0.000
     176    0.496    0.049
     177    0.455    0.064
     178    0.393    0.075
     179    1.178    0.131
     180    0.365    0.074
     181    1.439    0.082
     182    1.321    0.164
     183    1.261    0.100
     184    1.258    0.165
     185    0.460    0.141
     186    0.079    0.042
     187    0.701    0.059
     188    0.648    0.103
     189    0.858    0.102
     190    0.342    0.100
     191    0.956    0.126
     192    0.799    0.093
     193    0.768    0.146
     194    1.183    0.121
     195    1.415    0.099
     196    0.303    0.061
     197    0.262    0.059
     198    0.593    0.070
     199    0.276    0.094
     200    0.253    0.059
     201    1.176    0.113
     202    0.741    0.066
     203    0.161    0.050
     204    0.234    0.055
     205    0.893    0.089
     206    0.325    0.096
     207    0.006    0.013
     208    0.197    0.068
     209    0.590    0.075
     210    0.756    0.112
     211    0.000    0.000
     212    0.240    0.044
     213    1.052    0.082
     214    0.439    0.100
     215    0.098    0.039
     216    1.147    0.102
     217    0.672    0.076
     218    0.106    0.058
     219    0.295    0.107
     220    0.742    0.085
     221    0.614    0.084
     222    0.050    0.038
     223    0.888    0.102
     224    0.882    0.101
     225    1.325    0.110
     226    0.872    0.241
     227    0.812    0.109
     228    1.506    0.191
     229    0.238    0.070
     230    1.991    0.209
     231    0.586    0.067
     232    1.375    0.163
     233    1.172    0.152
     234    0.978    0.271
     235    0.937    0.165
     236    1.179    0.141
     237    0.212    0.061
     238    0.387    0.103
     239    1.521    0.111
     240    0.458    0.093
     241    0.086    0.039
     242    0.671    0.086
     243    1.021    0.075
     244    0.166    0.048
     245    0.214    0.045
     246    1.213    0.087
     247    0.283    0.038
     248    0.080    0.041
     249    0.390    0.083
     250    0.626    0.077
     251    0.414    0.076
     252    0.005    0.011
     253    1.031    0.099
     254    0.334    0.077
     255    0.135    0.066
     256    1.183    0.158
     257    0.711    0.098
     258    0.056    0.030
     259    0.088    0.041
     260    0.422    0.051
     261    0.488    0.065
     262    0.338    0.045
     263    0.081    0.044
     264    0.897    0.082
     265    0.170    0.066
     266    0.475    0.088
     267    0.766    0.089
     268    1.662    0.101
     269    1.255    0.123
     270    0.410    0.079
     271    1.756    0.140
     272    1.431    0.156
     273    0.437    0.082
     274    0.352    0.088
     275    1.443    0.144
     276    0.633    0.072
     277    0.317    0.051
     278    0.178    0.055
     279    0.846    0.080
     280    0.096    0.030
     281    0.528    0.079
     282    0.592    0.118
     283    1.202    0.096
     284    0.224    0.060
     285    0.205    0.095
     286    0.241    0.088
     287    0.019    0.029
     288    0.385    0.057
     289    0.004    0.011
     290    0.746    0.103
     291    0.014    0.016
     292    0.008    0.014
     293    0.665    0.118
     294    0.027    0.034
     295    0.000    0.000
     296    0.110    0.046
     297    0.140    0.046
     298    0.028    0.033
     299    0.244    0.049
     300    1.046    0.066
     301    0.206    0.075
     302    0.887    0.085
     303    0.913    0.059
     304    1.852    0.183
      27    0.598    0.100
      28    0.350    0.063
      29    0.701    0.123
      30    1.813    0.217
      31    0.588    0.112
      32    1.732    0.134
      33    1.000    0.083
      34    0.507    0.069
      35    0.974    0.151
      36    1.367    0.157
      37    0.120    0.097
      38    0.449    0.113
      39    1.126    0.113
      40    0.422    0.106
      41    0.038    0.029
      42    0.530    0.070
      43    0.717    0.082
      44    0.250    0.057
      45    0.131    0.070
      46    0.537    0.066
      47    0.849    0.082
      48    0.009    0.013
      49    0.674    0.100
      50    1.195    0.098
      51    0.309    0.067
      52    0.000    0.000
      53    0.712    0.124
      54    1.018    0.089
      55    0.018    0.029
      56    0.001    0.005
      57    0.311    0.066
      58    0.996    0.135
      59    0.079    0.047
      60    0.480    0.071
      61    0.900    0.124
      62    0.425    0.134
      63    0.057    0.044
      64    0.446    0.122
      65    1.847    0.144
      66    1.198    0.139
      67    1.188    0.213
      68    1.909    0.195
      69    1.675    0.120
      70    1.151    0.128
      71    0.558    0.082
      72    0.213    0.096
      73    0.548    0.087
      74    0.297    0.079
      75    0.863    0.142
      76    0.002    0.009
      77    0.155    0.060
      78    0.303    0.108
      79    0.279    0.090
      80    0.080    0.045
      81    0.000    0.000
      82    0.785    0.072
      83    0.071    0.028
      84    0.000    0.000
      85    0.493    0.082
      86    0.767    0.093
      87    0.018    0.021
      88    0.006    0.014
      89    0.976    0.092
      90    0.088    0.039
      91    0.032    0.031
      92    0.627    0.076
      93    0.643    0.111
      94    0.293    0.089
      95    0.089    0.033
      96    0.728    0.096
      97    0.386    0.062
      98    0.441    0.124
      99    0.336    0.091
     100    0.613    0.085
     101    0.970    0.141
     102    0.346    0.084
     103    0.304    0.062
     104    1.411    0.109
     105    0.313    0.046
     106    0.516    0.066
     107    1.607    0.130
     108    0.659    0.092
     109    0.002    0.007
     110    0.224    0.045
     111    0.421    0.074
     112    0.057    0.036
     113    0.131    0.056
     114    0.177    0.056
     115    0.263    0.069
     116    0.321    0.077
     117    0.045    0.043
     118    0.301    0.058
     119    0.002    0.007
     120    0.044    0.041
     121    0.240    0.067
     122    0.088    0.053
     123    0.031    0.029
     124    0.000    0.000
     125    0.536    0.092
     126    0.034    0.032
     127    0.069    0.025
     128    0.015    0.027
     129    0.210    0.055
     130    0.125    0.065
     131    0.001    0.005
     132    0.553    0.076
     133    0.006    0.013
     134    0.210    0.078
     135    0.667    0.095
     136    0.297    0.058
     137    0.131    0.071
     138    0.275    0.111
     139    0.552    0.105
     140    0.814    0.128
     141    1.124    0.104
     142    0.788    0.065
     143    1.485    0.159
     144    0.593    0.062
     145    0.881    0.129
     146    1.607    0.131
     147    0.266    0.083
     148    0.421    0.108
     149    0.948    0.084
     150    0.732    0.097
     151    0.133    0.055
     152    0.056    0.063
     153    1.032    0.111
     154    1.278    0.099
     155    0.798    0.102
     156    0.000    0.000
     157    1.341    0.135
     158    0.712    0.069
     159    0.108    0.052
     160    0.320    0.087
     161    1.470    0.106
     162    0.995    0.088
     163    0.561    0.081
     164    0.083    0.034
     165    0.877    0.098
     166    1.341    0.111
     167    0.292    0.101
     168    0.161    0.057
     169    0.908    0.094
     170    0.388    0.097
     171    0.073    0.034
     172    0.833    0.114
     173    1.040    0.113
     174    0.663    0.102
     175    0.000    0.000
     176    0.518    0.075
     177    0.439    0.068
     178    0.438    0.057
     179    1.218    0.133
     180    0.350    0.072
     181    1.469    0.109
     182    1.413    0.104
     183    1.093    0.168
     184    1.295    0.152
     185    0.386    0.076
     186    0.052    0.029
     187    0.693    0.067
     188    0.639    0.094
     189    0.856    0.100
     190    0.406    0.080
     191    1.129    0.105
     192    0.723    0.104
     193    1.114    0.135
     194    1.172    0.137
     195    1.357    0.150
     196    0.294    0.065
     197    0.264    0.058
     198    0.582    0.088
     199    0.399    0.120
     200    0.308    0.070
     201    1.149    0.114
     202    0.746    0.114
     203    0.219    0.063
     204    0.265    0.048
     205    0.875    0.094
     206    0.367    0.101
     207    0.005    0.012
     208    0.257    0.078
     209    0.603    0.085
     210    0.759    0.081
     211    0.001    0.007
     212    0.226    0.037
     213    1.054    0.086
     214    0.519    0.095
     215    0.080    0.033
     216    1.197    0.073
     217    0.638    0.074
     218    0.121    0.061
     219    0.233    0.070
     220    0.764    0.075
     221    0.613    0.067
     222    0.025    0.031
     223    0.971    0.111
     224    0.897    0.080
     225    1.329    0.142
     226    0.810    0.119
     227    0.766    0.094
     228    1.497    0.160
     229    0.225    0.111
     230    2.082    0.165
     231    0.555    0.100
     232    1.291    0.168
     233    1.292    0.125
     234    0.796    0.185
     235    1.114    0.208
     236    1.166    0.101
     237    0.253    0.055
     238    0.325    0.087
     239    1.550    0.144
     240    0.417    0.092
     241    0.090    0.037
     242    0.658    0.114
     243    1.030    0.076
     244    0.216    0.056
     245    0.192    0.057
     246    1.219    0.072
     247    0.272    0.066
     248    0.154    0.068
     249    0.411    0.076
     250    0.615    0.089
     251    0.465    0.102
     252    0.023    0.018
     253    1.011    0.092
     254    0.301    0.064
     255    0.146    0.040
     256    1.114    0.111
     257    0.689    0.088
     258    0.067    0.029
     259    0.123    0.053
     260    0.427    0.055
     261    0.463    0.071
     262    0.367    0.052
     263    0.072    0.030
     264    0.876    0.133
     265    0.145    0.040
     266    0.642    0.089
     267    0.706    0.092
     268    1.752    0.113
     269    1.261    0.098
     270    0.359    0.064
     271    1.759    0.119
     272    1.450    0.107
     273    0.425    0.096
     274    0.335    0.077
     275    1.367    0.171
     276    0.634    0.074
     277    0.321    0.039
     278    0.163    0.060
     279    0.869    0.069
     280    0.089    0.037
     281    0.521    0.078
     282    0.628    0.131
     283    1.282    0.083
     284    0.198    0.054
     285    0.190    0.060
     286    0.202    0.063
     287    0.012    0.013
     288    0.473    0.079
     289    0.007    0.016
     290    0.699    0.099
     291    0.012    0.016
     292    0.024    0.027
     293    0.535    0.089
     294    0.060    0.056
     295    0.004    0.015
     296    0.136    0.038
     297    0.225    0.070
     298    0.057    0.031
     299    0.242    0.048
     300    1.037    0.084
     301    0.240    0.071
     302    0.818    0.116
     303    0.875    0.077
     304    1.878    0.196
      27    0.663    0.099
      28    0.347    0.055
      29    0.636    0.101
      30    1.907    0.143
      31    0.556    0.141
      32    1.787    0.117
      33    1.010    0.085
      34    0.550    0.084
      35    0.838    0.108
      36    1.343    0.115
      37    0.113    0.041
      38    0.665    0.108
      39    1.177    0.101
      40    0.481    0.172
      41    0.065    0.041
      42    0.478    0.079
      43    0.687    0.072
      44    0.253    0.059
      45    0.120    0.058
      46    0.544    0.049
      47    0.894    0.085
      48    0.002    0.007
      49    0.565    0.071
      50    1.172    0.070
      51    0.334    0.057
      52    0.000    0.000
      53    0.692    0.105
      54    1.069    0.115
      55    0.015    0.023
      56    0.002    0.012
      57    0.339    0.072
      58    1.025    0.097
      59    0.050    0.046
      60    0.454    0.073
      61    0.912    0.093
      62    0.472    0.107
      63    0.219    0.077
      64    0.259    0.062
      65    1.891    0.116
      66    1.154    0.088
      67    0.855    0.077
      68    1.958    0.100
      69    1.635    0.121
      70    1.087    0.090
      71    0.598    0.093
      72    0.135    0.063
      73    0.830    0.204
      74    0.085    0.056
      75    0.795    0.081
      76    0.054    0.058
      77    0.323    0.099
      78    0.233    0.051
      79    0.257    0.066
      80    0.118    0.057
      81    0.000    0.000
      82    0.784    0.084
      83    0.072    0.041
      84    0.000    0.000
      85    0.474    0.085
      86    0.789    0.089
      87    0.013    0.027
      88    0.001    0.005
      89    0.920    0.084
      90    0.096    0.048
      91    0.040    0.035
      92    0.630    0.099
      93    0.569    0.091
      94    0.324    0.068
      95    0.080    0.037
      96    0.692    0.067
      97    0.451    0.072
      98    0.551    0.115
      99    0.330    0.071
     100    0.656    0.080
     101    0.875    0.084
     102    0.346    0.073
     103    0.311    0.080
     104    1.369    0.094
     105    0.320    0.044
     106    0.586    0.094
     107    1.550    0.153
     108    0.633    0.092
     109    0.000    0.000
     110    0.222    0.059
     111    0.365    0.063
     112    0.055    0.036
     113    0.186    0.076
     114    0.149    0.056
     115    0.262    0.060
     116    0.393    0.105
     117    0.025    0.033
     118    0.296    0.050
     119    0.000    0.000
     120    0.067    0.036
     121    0.225    0.058
     122    0.079    0.041
     123    0.039    0.034
     124    0.010    0.013
     125    0.463    0.081
     126    0.082    0.062
     127    0.148    0.065
     128    0.005    0.015
     129    0.173    0.054
     130    0.301    0.122
     131    0.005    0.015
     132    0.569    0.090
     133    0.068    0.060
     134    0.214    0.065
     135    0.691    0.100
     136    0.310    0.064
     137    0.113    0.063
     138    0.261    0.097
     139    0.594    0.118
     140    0.830    0.095
     141    1.085    0.173
     142    0.786    0.080
     143    1.427    0.173
     144    0.607    0.068
     145    0.877    0.122
     146    1.609    0.094
     147    0.212    0.075
     148    0.410    0.082
     149    0.873    0.065
     150    0.749    0.090
     151    0.126    0.059
     152    0.021    0.037
     153    0.907    0.105
     154    1.319    0.094
     155    0.849    0.058
     156    0.002    0.009
     157    1.289    0.156
     158    0.789    0.104
     159    0.156    0.062
     160    0.266    0.058
     161    1.470    0.113
     162    0.962    0.090
     163    0.597    0.062
     164    0.074    0.031
     165    0.900    0.106
     166    1.309    0.109
     167    0.251    0.083
     168    0.173    0.047
     169    0.917    0.109
     170    0.324    0.058
     171    0.082    0.045
     172    0.752    0.134
     173    1.042    0.094
     174    0.679    0.070
     175    0.000    0.000
     176    0.553    0.108
     177    0.441    0.057
     178    0.409    0.069
     179    1.229    0.140
     180    0.351    0.077
     181    1.486    0.152
     182    1.395    0.114
     183    1.147    0.145
     184    1.282    0.158
     185    0.375    0.090
     186    0.050    0.034
     187    0.685    0.079
     188    0.819    0.128
     189    0.871    0.101
     190    0.304    0.077
     191    1.120    0.128
     192    0.754    0.143
     193    1.033    0.216
     194    1.115    0.151
     195    1.295    0.132
     196    0.403    0.068
     197    0.276    0.062
     198    0.646    0.065
     199    0.395    0.104
     200    0.288    0.068
     201    1.085    0.128
     202    0.765    0.079
     203    0.240    0.087
     204    0.280    0.044
     205    0.908    0.084
     206    0.394    0.096
     207    0.028    0.031
     208    0.230    0.048
     209    0.668    0.101
     210    0.768    0.083
     211    0.002    0.009
     212    0.210    0.042
     213    1.046    0.073
     214    0.492    0.095
     215    0.077    0.025
     216    1.088    0.086
     217    0.632    0.085
     218    0.125    0.070
     219    0.234    0.062
     220    0.765    0.080
     221    0.639    0.076
     222    0.011    0.015
     223    0.989    0.086
     224    0.874    0.104
     225    1.379    0.147
     226    0.794    0.107
     227    0.804    0.155
     228    1.645    0.203
     229    0.250    0.092
     230    2.188    0.225
     231    0.449    0.080
     232    1.179    0.135
     233    1.274    0.086
     234    0.745    0.166
     235    0.970    0.170
     236    1.190    0.112
     237    0.250    0.035
     238    0.299    0.097
     239    1.594    0.141
     240    0.468    0.069
     241    0.103    0.037
     242    0.654    0.103
     243    1.057    0.092
     244    0.482    0.176
     245    0.203    0.052
     246    1.185    0.081
     247    0.220    0.053
     248    0.210    0.079
     249    0.444    0.085
     250    0.591    0.073
     251    0.542    0.085
     252    0.035    0.023
     253    1.042    0.124
     254    0.335    0.064
     255    0.130    0.047
     256    1.143    0.112
     257    0.706    0.095
     258    0.062    0.025
     259    0.107    0.046
     260    0.442    0.075
     261    0.482    0.060
     262    0.388    0.055
     263    0.111    0.042
     264    0.875    0.121
     265    0.177    0.071
     266    0.641    0.106
     267    0.720    0.086
     268    1.778    0.125
     269    1.246    0.140
     270    0.433    0.091
     271    1.707    0.099
     272    1.365    0.141
     273    0.405    0.103
     274    0.305    0.079
     275    1.444    0.133
     276    0.603    0.080
     277    0.305    0.054
     278    0.152    0.065
     279    0.891    0.071
     280    0.092    0.045
     281    0.595    0.085
     282    0.519    0.097
     283    1.284    0.103
     284    0.216    0.047
     285    0.226    0.071
     286    0.251    0.064
     287    0.022    0.021
     288    0.431    0.055
     289    0.001    0.005
     290    0.683    0.087
     291    0.008    0.017
     292    0.013    0.019
     293    0.468    0.109
     294    0.119    0.041
     295    0.001    0.005
     296    0.109    0.040
     297    0.317    0.074
     298    0.089    0.048
     299    0.199    0.038
     300    1.011    0.114
     301    0.403    0.149
     302    0.833    0.119
     303    0.766    0.078
     304    2.177    0.232
      27    0.689    0.116
      28    0.327    0.076
      29    0.647    0.136
      30    1.909    0.156
      31    0.599    0.135
      32    1.827    0.110
      33    0.889    0.128
      34    0.530    0.087
      35    0.950    0.142
      36    1.314    0.086
      37    0.142    0.056
      38    0.605    0.163
      39    1.182    0.119
      40    0.537    0.113
      41    0.070    0.030
      42    0.491    0.077
      43    0.738    0.060
      44    0.257    0.055
      45    0.126    0.048
      46    0.525    0.046
      47    0.845    0.092
      48    0.007    0.012
      49    0.588    0.097
      50    1.197    0.095
      51    0.351    0.065
      52    0.000    0.000
      53    0.657    0.074
      54    1.112    0.089
      55    0.040    0.047
      56    0.000    0.000
      57    0.287    0.051
      58    1.084    0.087
      59    0.085    0.050
      60    0.420    0.064
      61    0.928    0.095
      62    0.465    0.107
      63    0.274    0.099
      64    0.246    0.052
      65    1.902    0.115
      66    1.187    0.090
      67    0.830    0.085
      68    2.014    0.092
      69    1.649    0.109
      70    1.069    0.130
      71    0.602    0.124
      72    0.155    0.087
      73    0.953    0.096
      74    0.062    0.048
      75    0.698    0.097
      76    0.095    0.059
      77    0.344    0.093
      78    0.247    0.051
      79    0.189    0.062
      80    0.137    0.044
      81    0.000    0.000
      82    0.729    0.107
      83    0.071    0.038
      84    0.001    0.007
      85    0.470    0.080
      86    0.793    0.092
      87    0.003    0.010
      88    0.002    0.007
      89    0.922    0.080
      90    0.088    0.036
      91    0.023    0.020
      92    0.571    0.092
      93    0.581    0.103
      94    0.305    0.071
      95    0.085    0.040
      96    0.781    0.084
      97    0.381    0.068
      98    0.544    0.114
      99    0.313    0.070
     100    0.663    0.100
     101    0.882    0.104
     102    0.391    0.065
     103    0.304    0.056
     104    1.324    0.098
     105    0.316    0.063
     106    0.562    0.109
     107    1.617    0.142
     108    0.650    0.077
     109    0.000    0.000
     110    0.209    0.049
     111    0.360    0.055
     112    0.042    0.039
     113    0.321    0.064
     114    0.138    0.051
     115    0.269    0.059
     116    0.454    0.104
     117    0.050    0.027
     118    0.289    0.039
     119    0.000    0.000
     120    0.070    0.029
     121    0.219    0.058
     122    0.057    0.047
     123    0.053    0.034
     124    0.014    0.018
     125    0.475    0.092
     126    0.111    0.064
     127    0.163    0.047
     128    0.008    0.017
     129    0.176    0.043
     130    0.353    0.092
     131    0.000    0.000
     132    0.527    0.090
     133    0.115    0.043
     134    0.267    0.066
     135    0.703    0.095
     136    0.275    0.053
     137    0.164    0.096
     138    0.340    0.122
     139    0.582    0.098
     140    0.825    0.104
     141    1.152    0.095
     142    0.820    0.116
     143    1.543    0.107
     144    0.618    0.068
     145    0.876    0.135
     146    1.624    0.140
     147    0.327    0.141
     148    0.397    0.103
     149    0.886    0.113
     150    0.748    0.084
     151    0.135    0.054
     152    0.007    0.015
     153    0.829    0.163
     154    1.275    0.117
     155    0.797    0.074
     156    0.002    0.007
     157    1.176    0.154
     158    0.785    0.081
     159    0.168    0.042
     160    0.244    0.095
     161    1.477    0.133
     162    0.938    0.094
     163    0.587    0.052
     164    0.072    0.035
     165    0.918    0.102
     166    1.269    0.089
     167    0.194    0.053
     168    0.145    0.043
     169    0.831    0.083
     170    0.327    0.052
     171    0.054    0.032
     172    0.768    0.102
     173    1.002    0.075
     174    0.649    0.077
     175    0.000    0.000
     176    0.572    0.081
     177    0.517    0.077
     178    0.453    0.093
     179    1.184    0.145
     180    0.351    0.095
     181    1.393    0.124
     182    1.417    0.093
     183    1.064    0.164
     184    1.314    0.162
     185    0.365    0.097
     186    0.061    0.028
     187    0.680    0.069
     188    0.686    0.084
     189    0.922    0.095
     190    0.285    0.071
     191    1.170    0.123
     192    0.723    0.114
     193    1.028    0.149
     194    1.065    0.091
     195    1.243    0.162
     196    0.255    0.090
     197    0.214    0.048
     198    0.589    0.078
     199    0.271    0.099
     200    0.196    0.069
     201    1.078    0.098
     202    0.776    0.070
     203    0.184    0.061
     204    0.276    0.074
     205    0.933    0.099
     206    0.364    0.069
     207    0.037    0.034
     208    0.281    0.071
     209    0.652    0.074
     210    0.798    0.085
     211    0.002    0.007
     212    0.197    0.059
     213    1.038    0.070
     214    0.486    0.068
     215    0.097    0.036
     216    1.141    0.107
     217    0.573    0.075
     218    0.092    0.044
     219    0.266    0.063
     220    0.748    0.067
     221    0.654    0.099
     222    0.009    0.018
     223    1.013    0.121
     224    0.900    0.097
     225    1.372    0.151
     226    0.870    0.133
     227    0.843    0.104
     228    1.503    0.107
     229    0.315    0.103
     230    1.999    0.103
     231    0.500    0.065
     232    1.152    0.119
     233    1.126    0.124
     234    1.055    0.237
     235    0.953    0.107
     236    1.171    0.136
     237    0.293    0.063
     238    0.308    0.090
     239    1.630    0.122
     240    0.601    0.109
     241    0.107    0.035
     242    0.685    0.079
     243    1.064    0.128
     244    0.723    0.136
     245    0.173    0.045
     246    1.209    0.093
     247    0.236    0.052
     248    0.301    0.058
     249    0.453    0.083
     250    0.610    0.084
     251    0.522    0.105
     252    0.040    0.034
     253    1.049    0.105
     254    0.312    0.061
     255    0.126    0.040
     256    1.147    0.117
     257    0.694    0.099
     258    0.066    0.026
     259    0.091    0.039
     260    0.457    0.086
     261    0.506    0.057
     262    0.336    0.052
     263    0.100    0.055
     264    0.871    0.124
     265    0.154    0.068
     266    0.571    0.102
     267    0.718    0.100
     268    1.769    0.100
     269    1.266    0.091
     270    0.410    0.071
     271    1.739    0.104
     272    1.296    0.154
     273    0.393    0.109
     274    0.335    0.094
     275    1.396    0.169
     276    0.645    0.101
     277    0.321    0.061
     278    0.130    0.066
     279    0.854    0.080
     280    0.084    0.043
     281    0.526    0.075
     282    0.560    0.086
     283    1.229    0.110
     284    0.173    0.056
     285    0.215    0.071
     286    0.205    0.062
     287    0.011    0.017
     288    0.418    0.083
     289    0.002    0.010
     290    0.659    0.076
     291    0.018    0.019
     292    0.006    0.014
     293    0.445    0.097
     294    0.113    0.029
     295    0.001    0.005
     296    0.113    0.037
     297    0.347    0.082
     298    0.164    0.057
     299    0.188    0.051
     300    1.059    0.118
     301    0.583    0.106
     302    0.884    0.079
     303    0.808    0.073
     304    2.246    0.218
      27    0.687    0.098
      28    0.305    0.058
      29    0.562    0.153
      30    1.702    0.197
      31    0.555    0.104
      32    1.806    0.116
      33    0.869    0.153
      34    0.519    0.075
      35    0.840    0.141
      36    1.347    0.102
      37    0.123    0.066
      38    0.518    0.109
      39    1.196    0.070
      40    0.542    0.115
      41    0.078    0.035
      42    0.467    0.068
      43    0.742    0.075
      44    0.230    0.061
      45    0.095    0.051
      46    0.528    0.064
      47    0.830    0.094
      48    0.007    0.012
      49    0.623    0.078
      50    1.223    0.095
      51    0.319    0.060
      52    0.000    0.000
      53    0.737    0.114
      54    1.122    0.106
      55    0.029    0.028
      56    0.001    0.007
      57    0.277    0.054
      58    1.065    0.087
      59    0.092    0.041
      60    0.395    0.044
      61    0.929    0.139
      62    0.475    0.099
      63    0.284    0.118
      64    0.223    0.057
      65    1.914    0.151
      66    1.190    0.113
      67    0.827    0.072
      68    2.142    0.162
      69    1.556    0.167
      70    0.986    0.106
      71    0.515    0.085
      72    0.096    0.069
      73    0.925    0.107
      74    0.065    0.049
      75    0.493    0.145
      76    0.064    0.040
      77    0.236    0.070
      78    0.279    0.058
      79    0.199    0.067
      80    0.125    0.083
      81    0.000    0.000
      82    0.753    0.075
      83    0.069    0.050
      84    0.004    0.014
      85    0.466    0.106
      86    0.764    0.094
      87    0.018    0.023
      88    0.018    0.020
      89    1.084    0.117
      90    0.082    0.028
      91    0.020    0.017
      92    0.667    0.099
      93    0.534    0.064
      94    0.320    0.082
      95    0.107    0.034
      96    0.732    0.076
      97    0.417    0.073
      98    0.491    0.095
      99    0.369    0.068
     100    0.697    0.061
     101    0.839    0.130
     102    0.420    0.106
     103    0.291    0.047
     104    1.396    0.096
     105    0.305    0.064
     106    0.542    0.147
     107    1.641    0.112
     108    0.632    0.070
     109    0.001    0.005
     110    0.178    0.048
     111    0.365    0.052
     112    0.058    0.037
     113    0.303    0.059
     114    0.169    0.052
     115    0.253    0.059
     116    0.541    0.101
     117    0.084    0.046
     118    0.286    0.056
     119    0.012    0.021
     120    0.113    0.059
     121    0.238    0.054
     122    0.060    0.049
     123    0.117    0.053
     124    0.007    0.014
     125    0.521    0.130
     126    0.048    0.056
     127    0.160    0.060
     128    0.011    0.017
     129    0.149    0.085
     130    0.297    0.097
     131    0.000    0.000
     132    0.565    0.084
     133    0.092    0.050
     134    0.247    0.074
     135    0.728    0.081
     136    0.277    0.049
     137    0.164    0.076
     138    0.392    0.099
     139    0.619    0.101
     140    0.832    0.085
     141    1.162    0.087
     142    0.826    0.101
     143    1.535    0.106
     144    0.619    0.070
     145    0.878    0.153
     146    1.657    0.137
     147    0.279    0.074
     148    0.456    0.118
     149    0.861    0.107
     150    0.674    0.075
     151    0.116    0.038
     152    0.000    0.000
     153    0.621    0.103
     154    1.296    0.083
     155    0.668    0.156
     156    0.002    0.007
     157    1.045    0.188
     158    0.841    0.099
     159    0.208    0.065
     160    0.159    0.074
     161    1.480    0.178
     162    0.983    0.067
     163    0.537    0.081
     164    0.081    0.038
     165    0.939    0.100
     166    1.323    0.092
     167    0.182    0.066
     168    0.151    0.057
     169    0.901    0.097
     170    0.340    0.064
     171    0.045    0.027
     172    0.875    0.126
     173    0.969    0.098
     174    0.637    0.074
     175    0.000    0.000
     176    0.556    0.072
     177    0.514    0.068
     178    0.445    0.076
     179    1.168    0.092
     180    0.281    0.084
     181    1.462    0.101
     182    1.439    0.093
     183    1.188    0.136
     184    1.276    0.120
     185    0.329    0.116
     186    0.064    0.038
     187    0.683    0.064
     188    0.722    0.087
     189    0.873    0.117
     190    0.294    0.096
     191    1.183    0.098
     192    0.744    0.076
     193    1.007    0.168
     194    1.034    0.087
     195    1.282    0.188
     196    0.232    0.083
     197    0.266    0.084
     198    0.599    0.107
     199    0.309    0.105
     200    0.208    0.068
     201    1.135    0.148
     202    0.755    0.064
     203    0.194    0.052
     204    0.312    0.068
     205    0.962    0.129
     206    0.320    0.101
     207    0.050    0.038
     208    0.264    0.153
     209    0.631    0.112
     210    0.791    0.101
     211    0.003    0.013
     212    0.235    0.067
     213    0.977    0.091
     214    0.465    0.081
     215    0.089    0.037
     216    1.202    0.097
     217    0.645    0.064
     218    0.088    0.036
     219    0.271    0.087
     220    0.722    0.076
     221    0.653    0.102
     222    0.027    0.023
     223    0.969    0.100
     224    0.907    0.084
     225    1.351    0.146
     226    0.865    0.106
     227    0.914    0.080
     228    1.552    0.186
     229    0.293    0.099
     230    2.039    0.140
     231    0.466    0.075
     232    1.125    0.133
     233    1.220    0.118
     234    0.944    0.186
     235    0.962    0.119
     236    1.285    0.142
     237    0.263    0.049
     238    0.346    0.058
     239    1.610    0.123
     240    0.673    0.086
     241    0.090    0.032
     242    0.695    0.099
     243    1.104    0.107
     244    0.471    0.088
     245    0.170    0.050
     246    1.199    0.083
     247    0.201    0.054
     248    0.277    0.074
     249    0.514    0.097
     250    0.593    0.080
     251    0.410    0.150
     252    0.128    0.072
     253    1.046    0.102
     254    0.252    0.059
     255    0.165    0.046
     256    1.138    0.147
     257    0.720    0.099
     258    0.074    0.024
     259    0.072    0.048
     260    0.457    0.059
     261    0.477    0.060
     262    0.342    0.080
     263    0.099    0.045
     264    0.932    0.108
     265    0.103    0.041
     266    0.636    0.142
     267    0.733    0.094
     268    1.719    0.121
     269    1.240    0.107
     270    0.469    0.103
     271    1.725    0.102
     272    1.400    0.123
     273    0.432    0.086
     274    0.450    0.085
     275    1.372    0.149
     276    0.620    0.062
     277    0.350    0.055
     278    0.120    0.077
     279    0.847    0.069
     280    0.099    0.029
     281    0.532    0.087
     282    0.518    0.071
     283    1.190    0.086
     284    0.205    0.049
     285    0.184    0.079
     286    0.185    0.063
     287    0.009    0.015
     288    0.389    0.064
     289    0.005    0.011
     290    0.682    0.097
     291    0.041    0.040
     292    0.031    0.032
     293    0.568    0.127
     294    0.161    0.085
     295    0.004    0.014
     296    0.116    0.054
     297    0.379    0.137
     298    0.163    0.069
     299    0.225    0.074
     300    1.164    0.126
     301    0.582    0.175
     302    0.649    0.122
     303    0.771    0.064
     304    2.535    0.142
      27    0.709    0.137
      28    0.325    0.089
      29    0.874    0.172
      30    1.705    0.190
      31    0.524    0.129
      32    1.709    0.136
      33    1.062    0.102
      34    0.542    0.071
      35    0.975    0.132
      36    1.330    0.146
      37    0.196    0.076
      38    0.728    0.159
      39    1.228    0.096
      40    0.643    0.112
      41    0.083    0.041
      42    0.412    0.059
      43    0.704    0.077
      44    0.229    0.055
      45    0.135    0.062
      46    0.513    0.060
      47    0.764    0.083
      48    0.006    0.016
      49    0.622    0.087
      50    1.244    0.064
      51    0.373    0.063
      52    0.001    0.005
      53    0.761    0.161
      54    1.096    0.103
      55    0.098    0.044
      56    0.018    0.025
      57    0.317    0.079
      58    1.111    0.088
      59    0.125    0.051
      60    0.474    0.099
      61    0.828    0.137
      62    0.497    0.064
      63    0.272    0.090
      64    0.224    0.058
      65    1.924    0.123
      66    1.189    0.084
      67    0.837    0.083
      68    2.042    0.165
      69    1.648    0.098
      70    1.087    0.117
      71    0.647    0.073
      72    0.203    0.091
      73    0.908    0.069
      74    0.063    0.027
      75    0.478    0.074
      76    0.053    0.038
      77    0.244    0.073
      78    0.318    0.053
      79    0.159    0.083
      80    0.268    0.079
      81    0.014    0.020
      82    0.727    0.091
      83    0.058    0.032
      84    0.037    0.027
      85    0.548    0.090
      86    0.704    0.079
      87    0.010    0.020
      88    0.017    0.026
      89    1.037    0.169
      90    0.059    0.042
      91    0.029    0.027
      92    0.607    0.071
      93    0.555    0.085
      94    0.380    0.087
      95    0.103    0.039
      96    0.770    0.070
      97    0.415    0.059
      98    0.652    0.083
      99    0.323    0.082
     100    0.625    0.094
     101    0.815    0.099
     102    0.381    0.067
     103    0.294    0.056
     104    1.455    0.120
     105    0.313    0.052
     106    0.530    0.090
     107    1.618    0.108
     108    0.618    0.113
     109    0.001    0.005
     110    0.181    0.038
     111    0.315    0.060
     112    0.034    0.027
     113    0.335    0.069
     114    0.161    0.063
     115    0.237    0.055
     116    0.522    0.127
     117    0.109    0.062
     118    0.285    0.057
     119    0.005    0.015
     120    0.119    0.062
     121    0.252    0.089
     122    0.067    0.037
     123    0.140    0.059
     124    0.018    0.023
     125    0.448    0.102
     126    0.018    0.026
     127    0.094    0.039
     128    0.017    0.022
     129    0.114    0.061
     130    0.238    0.092
     131    0.002    0.007
     132    0.499    0.089
     133    0.102    0.029
     134    0.231    0.075
     135    0.686    0.082
     136    0.297    0.062
     137    0.125    0.078
     138    0.396    0.096
     139    0.576    0.096
     140    0.849    0.082
     141    1.098    0.088
     142    0.847    0.073
     143    1.502    0.134
     144    0.608    0.111
     145    0.897    0.119
     146    1.632    0.114
     147    0.337    0.101
     148    0.460    0.142
     149    0.981    0.102
     150    0.594    0.076
     151    0.116    0.045
     152    0.001    0.005
     153    0.582    0.119
     154    1.281    0.086
     155    0.475    0.081
     156    0.004    0.010
     157    0.903    0.109
     158    0.890    0.090
     159    0.188    0.075
     160    0.083    0.052
     161    1.329    0.201
     162    0.968    0.114
     163    0.486    0.073
     164    0.054    0.036
     165    0.979    0.107
     166    1.207    0.103
     167    0.133    0.060
     168    0.180    0.083
     169    0.907    0.091
     170    0.318    0.063
     171    0.057    0.037
     172    0.921    0.108
     173    1.000    0.105
     174    0.617    0.079
     175    0.000    0.000
     176    0.538    0.072
     177    0.519    0.090
     178    0.465    0.109
     179    1.249    0.134
     180    0.329    0.082
     181    1.467    0.111
     182    1.414    0.145
     183    1.235    0.110
     184    1.350    0.134
     185    0.368    0.114
     186    0.063    0.033
     187    0.664    0.071
     188    0.763    0.092
     189    0.894    0.083
     190    0.343    0.065
     191    1.118    0.126
     192    0.733    0.073
     193    0.904    0.214
     194    1.031    0.066
     195    1.347    0.116
     196    0.230    0.080
     197    0.215    0.058
     198    0.630    0.076
     199    0.346    0.111
     200    0.207    0.077
     201    1.098    0.127
     202    0.819    0.103
     203    0.204    0.078
     204    0.307    0.079
     205    0.995    0.112
     206    0.233    0.086
     207    0.025    0.028
     208    0.428    0.189
     209    0.556    0.077
     210    0.757    0.120
     211    0.002    0.007
     212    0.258    0.053
     213    1.022    0.085
     214    0.480    0.091
     215    0.100    0.040
     216    1.249    0.088
     217    0.656    0.068
     218    0.099    0.055
     219    0.295    0.077
     220    0.754    0.064
     221    0.632    0.109
     222    0.029    0.030
     223    0.987    0.117
     224    0.898    0.083
     225    1.287    0.122
     226    0.986    0.140
     227    0.953    0.089
     228    1.559    0.137
     229    0.240    0.123
     230    2.061    0.142
     231    0.485    0.080
     232    1.181    0.098
     233    1.198    0.115
     234    0.857    0.194
     235    1.046    0.153
     236    1.286    0.124
     237    0.227    0.061
     238    0.375    0.084
     239    1.502    0.125
     240    0.679    0.104
     241    0.079    0.044
     242    0.722    0.103
     243    1.057    0.093
     244    0.368    0.116
     245    0.222    0.056
     246    1.190    0.111
     247    0.099    0.063
     248    0.221    0.052
     249    0.532    0.088
     250    0.591    0.083
     251    0.111    0.033
     252    0.157    0.059
     253    1.052    0.127
     254    0.219    0.041
     255    0.187    0.087
     256    1.004    0.111
     257    0.694    0.105
     258    0.074    0.030
     259    0.067    0.038
     260    0.454    0.061
     261    0.498    0.086
     262    0.338    0.045
     263    0.090    0.044
     264    0.937    0.130
     265    0.106    0.043
     266    0.509    0.105
     267    0.690    0.110
     268    1.722    0.125
     269    1.206    0.099
     270    0.377    0.089
     271    1.703    0.117
     272    1.399    0.100
     273    0.463    0.077
     274    0.335    0.086
     275    1.359    0.140
     276    0.633    0.066
     277    0.350    0.047
     278    0.160    0.051
     279    0.855    0.071
     280    0.115    0.040
     281    0.534    0.075
     282    0.649    0.088
     283    1.208    0.102
     284    0.237    0.045
     285    0.246    0.050
     286    0.254    0.054
     287    0.007    0.014
     288    0.363    0.069
     289    0.008    0.018
     290    0.687    0.086
     291    0.061    0.036
     292    0.060    0.048
     293    0.523    0.086
     294    0.316    0.044
     295    0.007    0.017
     296    0.225    0.042
     297    0.566    0.119
     298    0.245    0.072
     299    0.164    0.067
     300    1.199    0.107
     301    0.757    0.108
     302    0.776    0.112
     303    0.765    0.079
     304    2.423    0.151
      27    0.720    0.112
      28    0.323    0.052
      29    0.993    0.135
      30    1.656    0.152
      31    0.504    0.089
      32    1.760    0.109
      33    1.135    0.106
      34    0.618    0.102
      35    0.742    0.151
      36    1.168    0.085
      37    0.177    0.071
      38    0.995    0.098
      39    1.345    0.090
      40    0.518    0.178
      41    0.091    0.043
      42    0.503    0.101
      43    0.684    0.082
      44    0.257    0.067
      45    0.105    0.062
      46    0.535    0.057
      47    0.736    0.083
      48    0.001    0.005
      49    0.612    0.103
      50    1.217    0.070
      51    0.403    0.063
      52    0.008    0.012
      53    0.779    0.137
      54    1.097    0.089
      55    0.126    0.062
      56    0.083    0.052
      57    0.349    0.075
      58    1.096    0.095
      59    0.143    0.066
      60    0.527    0.072
      61    0.843    0.101
      62    0.488    0.063
      63    0.382    0.093
      64    0.188    0.048
      65    1.891    0.120
      66    1.182    0.073
      67    0.859    0.075
      68    2.196    0.143
      69    1.569    0.152
      70    0.987    0.115
      71    0.605    0.087
      72    0.155    0.069
      73    0.925    0.094
      74    0.074    0.042
      75    0.467    0.083
      76    0.048    0.040
      77    0.313    0.114
      78    0.238    0.039
      79    0.134    0.055
      80    0.268    0.070
      81    0.026    0.021
      82    0.780    0.097
      83    0.044    0.039
      84    0.095    0.042
      85    0.561    0.101
      86    0.673    0.143
      87    0.004    0.010
      88    0.050    0.055
      89    1.102    0.130
      90    0.035    0.036
      91    0.009    0.013
      92    0.613    0.103
      93    0.547    0.086
      94    0.291    0.085
      95    0.083    0.037
      96    0.761    0.075
      97    0.398    0.077
      98    0.580    0.108
      99    0.301    0.065
     100    0.621    0.095
     101    0.914    0.108
     102    0.369    0.077
     103    0.317    0.052
     104    1.419    0.113
     105    0.319    0.047
     106    0.612    0.096
     107    1.622    0.146
     108    0.639    0.110
     109    0.000    0.000
     110    0.179    0.042
     111    0.306    0.041
     112    0.039    0.028
     113    0.337    0.057
     114    0.145    0.061
     115    0.255    0.059
     116    0.563    0.085
     117    0.101    0.057
     118    0.284    0.072
     119    0.025    0.019
     120    0.162    0.066
     121    0.284    0.081
     122    0.098    0.038
     123    0.188    0.057
     124    0.014    0.013
     125    0.442    0.078
     126    0.019    0.023
     127    0.093    0.042
     128    0.009    0.018
     129    0.121    0.052
     130    0.200    0.086
     131    0.005    0.011
     132    0.510    0.101
     133    0.071    0.030
     134    0.252    0.069
     135    0.684    0.093
     136    0.252    0.049
     137    0.126    0.079
     138    0.416    0.120
     139    0.553    0.099
     140    0.824    0.118
     141    1.175    0.085
     142    0.806    0.090
     143    1.574    0.104
     144    0.626    0.065
     145    0.885    0.129
     146    1.582    0.107
     147    0.395    0.103
     148    0.372    0.075
     149    0.884    0.121
     150    0.576    0.066
     151    0.120    0.033
     152    0.000    0.000
     153    0.481    0.111
     154    1.319    0.081
     155    0.551    0.062
     156    0.003    0.009
     157    0.843    0.159
     158    0.934    0.095
     159    0.243    0.081
     160    0.060    0.040
     161    1.328    0.151
     162    0.844    0.107
     163    0.491    0.077
     164    0.055    0.032
     165    0.982    0.070
     166    1.131    0.133
     167    0.175    0.091
     168    0.148    0.082
     169    0.809    0.079
     170    0.309    0.044
     171    0.064    0.036
     172    0.935    0.108
     173    0.962    0.091
     174    0.598    0.081
     175    0.000    0.000
     176    0.555    0.091
     177    0.519    0.083
     178    0.465    0.077
     179    1.279    0.092
     180    0.333    0.060
     181    1.517    0.093
     182    1.430    0.110
     183    1.098    0.152
     184    1.372    0.134
     185    0.319    0.083
     186    0.062    0.030
     187    0.671    0.075
     188    0.755    0.083
     189    0.931    0.130
     190    0.289    0.077
     191    1.128    0.110
     192    0.702    0.100
     193    0.935    0.175
     194    1.045    0.082
     195    1.278    0.093
     196    0.215    0.063
     197    0.262    0.062
     198    0.645    0.105
     199    0.344    0.109
     200    0.208    0.070
     201    1.108    0.104
     202    0.759    0.087
     203    0.227    0.086
     204    0.321    0.061
     205    0.968    0.115
     206    0.350    0.104
     207    0.035    0.025
     208    0.375    0.106
     209    0.629    0.080
     210    0.832    0.075
     211    0.004    0.012
     212    0.244    0.042
     213    1.036    0.109
     214    0.465    0.090
     215    0.101    0.044
     216    1.256    0.094
     217    0.568    0.070
     218    0.084    0.040
     219    0.279    0.090
     220    0.772    0.083
     221    0.661    0.084
     222    0.038    0.034
     223    0.945    0.113
     224    0.939    0.083
     225    1.344    0.129
     226    0.955    0.126
     227    0.934    0.124
     228    1.545    0.174
     229    0.211    0.086
     230    2.094    0.139
     231    0.477    0.068
     232    1.206    0.162
     233    1.172    0.112
     234    0.885    0.257
     235    1.064    0.184
     236    1.281    0.111
     237    0.264    0.063
     238    0.376    0.081
     239    1.578    0.128
     240    0.582    0.093
     241    0.083    0.026
     242    0.683    0.089
     243    1.011    0.105
     244    0.302    0.155
     245    0.208    0.063
     246    1.127    0.095
     247    0.050    0.039
     248    0.149    0.064
     249    0.570    0.083
     250    0.565    0.118
     251    0.085    0.048
     252    0.127    0.049
     253    1.083    0.115
     254    0.206    0.062
     255    0.221    0.070
     256    1.081    0.141
     257    0.636    0.081
     258    0.074    0.023
     259    0.110    0.042
     260    0.438    0.060
     261    0.490    0.073
     262    0.355    0.050
     263    0.073    0.036
     264    0.919    0.122
     265    0.073    0.040
     266    0.607    0.118
     267    0.540    0.106
     268    1.658    0.130
     269    1.247    0.155
     270    0.318    0.074
     271    1.696    0.123
     272    1.400    0.147
     273    0.387    0.068
     274    0.343    0.070
     275    1.363    0.195
     276    0.658    0.086
     277    0.344    0.049
     278    0.147    0.057
     279    0.818    0.088
     280    0.116    0.033
     281    0.561    0.090
     282    0.650    0.106
     283    1.194    0.084
     284    0.245    0.051
     285    0.284    0.099
     286    0.328    0.084
     287    0.010    0.015
     288    0.434    0.096
     289    0.003    0.009
     290    0.723    0.102
     291    0.073    0.039
     292    0.026    0.028
     293    0.510    0.103
     294    0.230    0.045
     295    0.015    0.031
     296    0.256    0.036
     297    0.504    0.079
     298    0.275    0.086
     299    0.269    0.083
     300    1.072    0.072
     301    0.880    0.086
     302    0.758    0.107
     303    0.759    0.069
     304    2.411    0.126
      27    0.701    0.099
      28    0.307    0.069
      29    0.840    0.149
      30    1.680    0.150
      31    0.482    0.065
      32    1.795    0.111
      33    1.124    0.097
      34    0.582    0.101
      35    0.632    0.118
      36    1.278    0.113
      37    0.137    0.044
      38    0.913    0.125
      39    1.348    0.122
      40    0.519    0.096
      41    0.074    0.046
      42    0.583    0.082
      43    0.706    0.059
      44    0.285    0.062
      45    0.085    0.064
      46    0.527    0.050
      47    0.751    0.080
      48    0.003    0.011
      49    0.658    0.080
      50    1.235    0.077
      51    0.399    0.054
      52    0.008    0.012
      53    0.761    0.105
      54    1.141    0.117
      55    0.147    0.053
      56    0.079    0.057
      57    0.330    0.063
      58    1.139    0.076
      59    0.145    0.044
      60    0.541    0.088
      61    0.828    0.098
      62    0.528    0.072
      63    0.389    0.083
      64    0.174    0.056
      65    1.913    0.109
      66    1.165    0.070
      67    0.831    0.088
      68    2.253    0.079
      69    1.432    0.139
      70    0.996    0.097
      71    0.521    0.108
      72    0.117    0.063
      73    0.930    0.151
      74    0.090    0.050
      75    0.565    0.085
      76    0.036    0.044
      77    0.398    0.096
      78    0.250    0.037
      79    0.285    0.122
      80    0.329    0.074
      81    0.022    0.031
      82    0.804    0.076
      83    0.034    0.037
      84    0.097    0.043
      85    0.475    0.117
      86    0.628    0.097
      87    0.005    0.020
      88    0.035    0.040
      89    1.064    0.110
      90    0.028    0.029
      91    0.018    0.015
      92    0.584    0.079
      93    0.497    0.089
      94    0.293    0.058
      95    0.082    0.046
      96    0.723    0.081
      97    0.423    0.070
      98    0.521    0.087
      99    0.269    0.055
     100    0.574    0.096
     101    0.907    0.109
     102    0.353    0.075
     103    0.273    0.065
     104    1.442    0.093
     105    0.340    0.054
     106    0.520    0.078
     107    1.635    0.103
     108    0.602    0.082
     109    0.000    0.000
     110    0.198    0.049
     111    0.274    0.054
     112    0.043    0.027
     113    0.341    0.067
     114    0.169    0.048
     115    0.258    0.066
     116    0.536    0.079
     117    0.087    0.033
     118    0.272    0.050
     119    0.008    0.014
     120    0.121    0.057
     121    0.278    0.049
     122    0.095    0.046
     123    0.164    0.060
     124    0.020    0.014
     125    0.385    0.077
     126    0.035    0.033
     127    0.112    0.046
     128    0.016    0.029
     129    0.091    0.065
     130    0.276    0.071
     131    0.010    0.023
     132    0.446    0.060
     133    0.075    0.039
     134    0.182    0.081
     135    0.654    0.080
     136    0.309    0.066
     137    0.193    0.112
     138    0.411    0.109
     139    0.575    0.103
     140    0.849    0.103
     141    1.129    0.105
     142    0.817    0.084
     143    1.453    0.153
     144    0.631    0.070
     145    0.921    0.135
     146    1.662    0.113
     147    0.234    0.074
     148    0.394    0.108
     149    0.863    0.109
     150    0.577    0.098
     151    0.092    0.038
     152    0.001    0.007
     153    0.589    0.135
     154    1.282    0.102
     155    0.523    0.086
     156    0.012    0.020
     157    1.025    0.127
     158    1.046    0.087
     159    0.174    0.064
     160    0.084    0.047
     161    1.381    0.137
     162    0.863    0.121
     163    0.428    0.074
     164    0.075    0.039
     165    0.960    0.118
     166    1.136    0.104
     167    0.144    0.069
     168    0.189    0.084
     169    0.803    0.093
     170    0.314    0.051
     171    0.054    0.030
     172    0.988    0.145
     173    0.984    0.090
     174    0.673    0.108
     175    0.000    0.000
     176    0.575    0.159
     177    0.462    0.091
     178    0.389    0.083
     179    1.237    0.111
     180    0.444    0.107
     181    1.449    0.136
     182    1.331    0.097
     183    1.095    0.094
     184    1.293    0.106
     185    0.351    0.101
     186    0.084    0.044
     187    0.658    0.060
     188    0.697    0.093
     189    0.937    0.110
     190    0.303    0.066
     191    1.100    0.150
     192    0.708    0.072
     193    1.042    0.110
     194    1.025    0.114
     195    1.261    0.113
     196    0.226    0.066
     197    0.227    0.082
     198    0.594    0.078
     199    0.309    0.108
     200    0.216    0.087
     201    1.087    0.135
     202    0.732    0.097
     203    0.244    0.114
     204    0.307    0.075
     205    0.916    0.101
     206    0.317    0.096
     207    0.036    0.026
     208    0.407    0.104
     209    0.600    0.089
     210    0.775    0.104
     211    0.002    0.007
     212    0.268    0.051
     213    1.054    0.103
     214    0.454    0.086
     215    0.109    0.037
     216    1.221    0.085
     217    0.636    0.083
     218    0.152    0.046
     219    0.293    0.085
     220    0.772    0.075
     221    0.677    0.102
     222    0.013    0.018
     223    0.973    0.074
     224    0.943    0.098
     225    1.393    0.159
     226    0.831    0.124
     227    0.934    0.080
     228    1.522    0.136
     229    0.243    0.071
     230    2.046    0.163
     231    0.488    0.050
     232    1.227    0.125
     233    1.184    0.126
     234    0.999    0.254
     235    0.966    0.177
     236    1.300    0.162
     237    0.269    0.056
     238    0.332    0.085
     239    1.555    0.116
     240    0.580    0.076
     241    0.057    0.035
     242    0.738    0.086
     243    1.054    0.095
     244    0.460    0.169
     245    0.255    0.053
     246    1.155    0.088
     247    0.083    0.056
     248    0.257    0.056
     249    0.494    0.071
     250    0.645    0.063
     251    0.143    0.053
     252    0.170    0.051
     253    1.052    0.103
     254    0.272    0.083
     255    0.183    0.068
     256    0.855    0.116
     257    0.621    0.080
     258    0.067    0.033
     259    0.104    0.046
     260    0.408    0.062
     261    0.462    0.047
     262    0.369    0.060
     263    0.082    0.041
     264    0.987    0.091
     265    0.084    0.023
     266    0.672    0.110
     267    0.592    0.097
     268    1.680    0.100
     269    1.216    0.137
     270    0.306    0.116
     271    1.671    0.102
     272    1.452    0.088
     273    0.387    0.066
     274    0.400    0.103
     275    1.393    0.122
     276    0.641    0.066
     277    0.351    0.038
     278    0.145    0.049
     279    0.804    0.060
     280    0.098    0.041
     281    0.533    0.079
     282    0.613    0.105
     283    1.218    0.086
     284    0.217    0.068
     285    0.202    0.069
     286    0.363    0.077
     287    0.017    0.019
     288    0.440    0.079
     289    0.007    0.020
     290    0.796    0.075
     291    0.076    0.030
     292    0.045    0.034
     293    0.520    0.078
     294    0.297    0.062
     295    0.034    0.034
     296    0.261    0.036
     297    0.606    0.073
     298    0.340    0.072
     299    0.268    0.071
     300    1.165    0.072
     301    0.912    0.114
     302    0.877    0.123
     303    0.786    0.106
     304    2.396    0.119
      27    0.776    0.118
      28    0.285    0.068
      29    0.806    0.139
      30    1.685    0.135
      31    0.489    0.070
      32    1.831    0.108
      33    1.084    0.104
      34    0.570    0.103
      35    0.808    0.155
      36    1.259    0.102
      37    0.155    0.076
      38    0.908    0.141
      39    1.356    0.096
      40    0.549    0.135
      41    0.100    0.066
      42    0.523    0.090
      43    0.690    0.074
      44    0.274    0.070
      45    0.076    0.049
      46    0.550    0.054
      47    0.728    0.081
      48    0.002    0.010
      49    0.587    0.112
      50    1.225    0.080
      51    0.407    0.066
      52    0.010    0.013
      53    0.678    0.104
      54    1.101    0.077
      55    0.153    0.038
      56    0.089    0.035
      57    0.385    0.065
      58    1.092    0.093
      59    0.152    0.066
      60    0.590    0.073
      61    0.811    0.102
      62    0.525    0.087
      63    0.392    0.085
      64    0.203    0.056
      65    1.915    0.136
      66    1.183    0.101
      67    0.831    0.072
      68    2.243    0.118
      69    1.491    0.133
      70    0.991    0.117
      71    0.597    0.105
      72    0.167    0.083
      73    0.821    0.148
      74    0.098    0.038
      75    0.656    0.108
      76    0.037    0.043
      77    0.354    0.081
      78    0.246    0.053
      79    0.514    0.116
      80    0.309    0.066
      81    0.033    0.024
      82    0.724    0.103
      83    0.051    0.035
      84    0.116    0.047
      85    0.599    0.101
      86    0.760    0.139
      87    0.010    0.019
      88    0.007    0.018
      89    0.959    0.122
      90    0.094    0.070
      91    0.022    0.016
      92    0.617    0.084
      93    0.594    0.080
      94    0.339    0.077
      95    0.103    0.035
      96    0.731    0.076
      97    0.419    0.046
      98    0.521    0.094
      99    0.275    0.068
     100    0.582    0.103
     101    0.920    0.088
     102    0.335    0.074
     103    0.296    0.048
     104    1.372    0.114
     105    0.356    0.053
     106    0.495    0.079
     107    1.669    0.131
     108    0.593    0.115
     109    0.000    0.000
     110    0.209    0.055
     111    0.387    0.101
     112    0.048    0.039
     113    0.433    0.091
     114    0.125    0.044
     115    0.241    0.055
     116    0.482    0.098
     117    0.100    0.056
     118    0.276    0.069
     119    0.019    0.021
     120    0.144    0.122
     121    0.257    0.069
     122    0.110    0.034
     123    0.174    0.066
     124    0.040    0.026
     125    0.508    0.128
     126    0.052    0.046
     127    0.102    0.040
     128    0.039    0.054
     129    0.094    0.063
     130    0.215    0.072
     131    0.007    0.022
     132    0.488    0.107
     133    0.056    0.045
     134    0.360    0.089
     135    0.648    0.098
     136    0.252    0.064
     137    0.229    0.106
     138    0.491    0.118
     139    0.507    0.114
     140    0.852    0.102
     141    1.138    0.107
     142    0.783    0.099
     143    1.538    0.124
     144    0.603    0.085
     145    0.999    0.131
     146    1.658    0.120
     147    0.213    0.065
     148    0.460    0.140
     149    0.885    0.162
     150    0.629    0.077
     151    0.057    0.029
     152    0.014    0.019
     153    0.672    0.142
     154    1.268    0.084
     155    0.466    0.081
     156    0.052    0.049
     157    1.064    0.111
     158    1.053    0.095
     159    0.190    0.091
     160    0.128    0.058
     161    1.418    0.123
     162    0.769    0.091
     163    0.433    0.066
     164    0.087    0.033
     165    0.880    0.084
     166    1.083    0.080
     167    0.118    0.043
     168    0.239    0.057
     169    0.818    0.086
     170    0.327    0.051
     171    0.050    0.029
     172    0.945    0.087
     173    0.988    0.103
     174    0.662    0.094
     175    0.000    0.000
     176    0.548    0.100
     177    0.512    0.065
     178    0.420    0.086
     179    1.226    0.102
     180    0.317    0.071
     181    1.543    0.116
     182    1.386    0.081
     183    1.041    0.083
     184    1.356    0.113
     185    0.365    0.078
     186    0.122    0.053
     187    0.608    0.103
     188    0.797    0.096
     189    1.465    0.139
     190    0.177    0.078
     191    1.055    0.094
     192    0.674    0.080
     193    0.889    0.159
     194    1.030    0.079
     195    1.343    0.120
     196    0.195    0.052
     197    0.199    0.059
     198    0.661    0.081
     199    0.273    0.069
     200    0.206    0.076
     201    1.087    0.093
     202    0.687    0.112
     203    0.220    0.083
     204    0.308    0.067
     205    0.960    0.091
     206    0.246    0.110
     207    0.010    0.016
     208    0.489    0.105
     209    0.592    0.094
     210    0.776    0.104
     211    0.010    0.023
     212    0.253    0.046
     213    1.055    0.078
     214    0.475    0.087
     215    0.095    0.043
     216    1.256    0.107
     217    0.646    0.064
     218    0.131    0.054
     219    0.306    0.073
     220    0.732    0.081
     221    0.677    0.077
     222    0.058    0.031
     223    0.988    0.085
     224    0.927    0.070
     225    1.325    0.129
     226    0.903    0.160
     227    0.926    0.100
     228    1.525    0.145
     229    0.379    0.159
     230    2.163    0.164
     231    0.451    0.090
     232    1.218    0.091
     233    1.163    0.121
     234    1.150    0.193
     235    0.971    0.166
     236    1.375    0.111
     237    0.321    0.053
     238    0.405    0.074
     239    1.503    0.099
     240    0.584    0.063
     241    0.045    0.022
     242    0.669    0.082
     243    0.955    0.096
     244    0.278    0.110
     245    0.208    0.042
     246    1.112    0.089
     247    0.040    0.029
     248    0.219    0.050
     249    0.537    0.080
     250    0.606    0.101
     251    0.125    0.068
     252    0.165    0.062
     253    1.104    0.106
     254    0.229    0.073
     255    0.153    0.070
     256    0.914    0.144
     257    0.633    0.084
     258    0.065    0.035
     259    0.084    0.041
     260    0.410    0.064
     261    0.445    0.075
     262    0.395    0.058
     263    0.056    0.030
     264    0.932    0.129
     265    0.081    0.025
     266    0.640    0.127
     267    0.609    0.083
     268    1.639    0.102
     269    1.163    0.080
     270    0.327    0.104
     271    1.651    0.113
     272    1.481    0.096
     273    0.392    0.071
     274    0.408    0.087
     275    1.439    0.107
     276    0.619    0.069
     277    0.360    0.050
     278    0.125    0.041
     279    0.804    0.085
     280    0.105    0.041
     281    0.549    0.075
     282    0.612    0.080
     283    1.125    0.088
     284    0.234    0.063
     285    0.216    0.062
     286    0.294    0.093
     287    0.015    0.021
     288    0.394    0.090
     289    0.002    0.008
     290    0.799    0.097
     291    0.063    0.039
     292    0.039    0.037
     293    0.517    0.092
     294    0.271    0.076
     295    0.030    0.036
     296    0.259    0.046
     297    0.565    0.081
     298    0.278    0.067
     299    0.303    0.092
     300    1.163    0.079
     301    0.864    0.083
     302    0.810    0.107
     303    0.725    0.068
     304    2.378    0.124
      27    0.806    0.105
      28    0.251    0.041
      29    0.611    0.092
      30    1.738    0.160
      31    0.513    0.071
      32    1.773    0.113
      33    1.047    0.109
      34    0.553    0.073
      35    0.979    0.095
      36    1.388    0.130
      37    0.077    0.051
      38    0.693    0.113
      39    1.131    0.101
      40    0.338    0.088
      41    0.045    0.037
      42    0.540    0.070
      43    0.719    0.074
      44    0.240    0.075
      45    0.059    0.041
      46    0.579    0.066
      47    0.795    0.097
      48    0.011    0.017
      49    0.574    0.094
      50    1.186    0.088
      51    0.395    0.067
      52    0.012    0.015
      53    0.653    0.084
      54    1.109    0.094
      55    0.147    0.051
      56    0.109    0.044
      57    0.311    0.063
      58    1.121    0.075
      59    0.150    0.052
      60    0.505    0.060
      61    0.810    0.087
      62    0.556    0.076
      63    0.361    0.077
      64    0.232    0.057
      65    1.918    0.157
      66    1.162    0.090
      67    0.911    0.085
      68    2.179    0.133
      69    1.457    0.141
      70    1.072    0.130
      71    0.441    0.108
      72    0.196    0.083
      73    0.871    0.174
      74    0.094    0.038
      75    0.763    0.107
      76    0.058    0.060
      77    0.394    0.075
      78    0.189    0.055
      79    0.584    0.096
      80    0.304    0.061
      81    0.026    0.023
      82    0.690    0.081
      83    0.071    0.042
      84    0.091    0.043
      85    0.543    0.071
      86    0.860    0.087
      87    0.034    0.031
      88    0.011    0.030
      89    0.955    0.114
      90    0.193    0.057
      91    0.043    0.038
      92    0.591    0.089
      93    0.575    0.067
      94    0.304    0.068
      95    0.117    0.035
      96    0.718    0.064
      97    0.413    0.082
      98    0.530    0.090
      99    0.244    0.064
     100    0.565    0.095
     101    0.897    0.073
     102    0.372    0.055
     103    0.281    0.057
     104    1.319    0.108
     105    0.332    0.049
     106    0.507    0.092
     107    1.711    0.115
     108    0.645    0.086
     109    0.000    0.000
     110    0.227    0.034
     111    0.453    0.057
     112    0.053    0.035
     113    0.404    0.080
     114    0.131    0.039
     115    0.252    0.075
     116    0.465    0.093
     117    0.102    0.043
     118    0.265    0.050
     119    0.026    0.023
     120    0.162    0.102
     121    0.308    0.080
     122    0.107    0.039
     123    0.171    0.079
     124    0.040    0.023
     125    0.524    0.093
     126    0.083    0.065
     127    0.106    0.048
     128    0.056    0.044
     129    0.059    0.068
     130    0.270    0.067
     131    0.007    0.016
     132    0.561    0.068
     133    0.092    0.062
     134    0.326    0.072
     135    0.747    0.095
     136    0.257    0.065
     137    0.203    0.093
     138    0.313    0.123
     139    0.651    0.124
     140    0.774    0.111
     141    1.072    0.102
     142    0.788    0.087
     143    1.549    0.131
     144    0.652    0.087
     145    1.016    0.131
     146    1.687    0.117
     147    0.152    0.061
     148    0.772    0.186
     149    1.098    0.116
     150    0.622    0.082
     151    0.084    0.034
     152    0.031    0.046
     153    0.666    0.118
     154    1.280    0.116
     155    0.450    0.087
     156    0.104    0.070
     157    1.136    0.117
     158    0.985    0.092
     159    0.131    0.095
     160    0.156    0.065
     161    1.426    0.135
     162    0.793    0.099
     163    0.443    0.068
     164    0.075    0.036
     165    0.910    0.085
     166    1.116    0.088
     167    0.131    0.069
     168    0.241    0.047
     169    0.841    0.069
     170    0.320    0.069
     171    0.063    0.043
     172    0.899    0.133
     173    1.059    0.079
     174    0.698    0.094
     175    0.000    0.000
     176    0.720    0.095
     177    0.421    0.073
     178    0.496    0.087
     179    1.282    0.106
     180    0.324    0.076
     181    1.469    0.118
     182    1.444    0.095
     183    1.023    0.099
     184    1.328    0.137
     185    0.386    0.075
     186    0.119    0.037
     187    0.597    0.098
     188    0.797    0.100
     189    1.521    0.116
     190    0.170    0.077
     191    1.040    0.075
     192    0.683    0.071
     193    0.823    0.126
     194    0.998    0.072
     195    1.347    0.091
     196    0.169    0.050
     197    0.204    0.063
     198    0.639    0.104
     199    0.291    0.111
     200    0.196    0.076
     201    1.068    0.089
     202    0.715    0.095
     203    0.223    0.055
     204    0.290    0.060
     205    0.898    0.113
     206    0.284    0.088
     207    0.016    0.030
     208    0.458    0.081
     209    0.606    0.091
     210    0.846    0.126
     211    0.022    0.037
     212    0.205    0.059
     213    1.021    0.099
     214    0.481    0.098
     215    0.107    0.041
     216    1.170    0.084
     217    0.625    0.049
     218    0.154    0.045
     219    0.363    0.067
     220    0.730    0.068
     221    0.753    0.060
     222    0.014    0.017
     223    0.966    0.104
     224    0.904    0.043
     225    1.383    0.144
     226    0.454    0.163
     227    0.781    0.100
     228    1.809    0.141
     229    0.505    0.129
     230    2.255    0.110
     231    0.533    0.077
     232    1.192    0.090
     233    1.203    0.120
     234    0.806    0.211
     235    0.966    0.318
     236    1.261    0.162
     237    0.304    0.052
     238    0.225    0.057
     239    1.591    0.149
     240    0.616    0.083
     241    0.047    0.018
     242    0.721    0.107
     243    0.976    0.146
     244    0.385    0.096
     245    0.218    0.060
     246    1.154    0.096
     247    0.061    0.037
     248    0.210    0.058
     249    0.529    0.087
     250    0.570    0.096
     251    0.106    0.062
     252    0.159    0.058
     253    1.121    0.097
     254    0.266    0.073
     255    0.175    0.067
     256    0.868    0.141
     257    0.673    0.086
     258    0.053    0.030
     259    0.109    0.044
     260    0.408    0.057
     261    0.467    0.083
     262    0.374    0.096
     263    0.078    0.042
     264    0.927    0.149
     265    0.085    0.038
     266    0.600    0.102
     267    0.578    0.106
     268    1.612    0.106
     269    1.183    0.123
     270    0.373    0.086
     271    1.614    0.088
     272    1.378    0.106
     273    0.401    0.060
     274    0.417    0.071
     275    1.431    0.078
     276    0.626    0.087
     277    0.349    0.058
     278    0.126    0.050
     279    0.822    0.085
     280    0.081    0.032
     281    0.499    0.073
     282    0.565    0.077
     283    1.162    0.104
     284    0.252    0.062
     285    0.186    0.050
     286    0.293    0.093
     287    0.009    0.017
     288    0.372    0.066
     289    0.000    0.000
     290    0.745    0.115
     291    0.088    0.048
     292    0.045    0.039
     293    0.611    0.093
     294    0.328    0.065
     295    0.072    0.052
     296    0.251    0.066
     297    0.622    0.098
     298    0.236    0.058
     299    0.334    0.108
     300    1.187    0.079
     301    0.884    0.130
     302    0.794    0.096
     303    0.711    0.063
     304    2.410    0.129
      27    0.824    0.128
      28    0.263    0.043
      29    0.682    0.118
      30    1.823    0.141
      31    0.483    0.106
      32    1.736    0.124
      33    1.065    0.090
      34    0.519    0.075
      35    0.926    0.128
      36    1.446    0.103
      37    0.062    0.041
      38    0.389    0.133
      39    1.096    0.111
      40    0.401    0.089
      41    0.016    0.021
      42    0.506    0.066
      43    0.761    0.069
      44    0.205    0.100
      45    0.085    0.051
      46    0.607    0.078
      47    0.859    0.092
      48    0.029    0.021
      49    0.680    0.104
      50    1.182    0.085
      51    0.402    0.067
      52    0.019    0.019
      53    0.583    0.127
      54    1.003    0.158
      55    0.164    0.055
      56    0.115    0.052
      57    0.324    0.065
      58    1.074    0.077
      59    0.184    0.052
      60    0.513    0.060
      61    0.878    0.075
      62    0.605    0.087
      63    0.348    0.094
      64    0.198    0.035
      65    1.878    0.134
      66    1.176    0.110
      67    0.870    0.099
      68    2.186    0.158
      69    1.568    0.169
      70    1.051    0.141
      71    0.530    0.093
      72    0.297    0.098
      73    0.825    0.188
      74    0.136    0.066
      75    0.761    0.097
      76    0.091    0.096
      77    0.438    0.140
      78    0.210    0.065
      79    0.645    0.114
      80    0.307    0.079
      81    0.025    0.023
      82    0.687    0.063
      83    0.085    0.052
      84    0.118    0.051
      85    0.536    0.087
      86    0.899    0.126
      87    0.047    0.035
      88    0.019    0.024
      89    0.976    0.112
      90    0.205    0.051
      91    0.027    0.023
      92    0.617    0.115
      93    0.612    0.113
      94    0.326    0.084
      95    0.094    0.043
      96    0.716    0.072
      97    0.417    0.099
      98    0.345    0.071
      99    0.315    0.074
     100    0.613    0.076
     101    0.911    0.078
     102    0.342    0.064
     103    0.291    0.056
     104    1.371    0.098
     105    0.334    0.056
     106    0.528    0.125
     107    1.677    0.125
     108    0.617    0.095
     109    0.000    0.000
     110    0.196    0.048
     111    0.450    0.068
     112    0.042    0.032
     113    0.392    0.078
     114    0.132    0.038
     115    0.240    0.059
     116    0.374    0.095
     117    0.127    0.067
     118    0.279    0.065
     119    0.030    0.030
     120    0.147    0.059
     121    0.323    0.093
     122    0.116    0.047
     123    0.162    0.073
     124    0.037    0.020
     125    0.580    0.102
     126    0.112    0.063
     127    0.125    0.061
     128    0.073    0.037
     129    0.017    0.026
     130    0.339    0.073
     131    0.007    0.018
     132    0.542    0.083
     133    0.222    0.125
     134    0.391    0.136
     135    0.691    0.085
     136    0.284    0.058
     137    0.384    0.123
     138    0.465    0.120
     139    0.665    0.121
     140    0.848    0.058
     141    1.156    0.091
     142    0.811    0.084
     143    1.614    0.110
     144    0.615    0.075
     145    1.031    0.140
     146    1.599    0.109
     147    0.112    0.061
     148    0.967    0.159
     149    1.099    0.113
     150    0.497    0.111
     151    0.058    0.034
     152    0.022    0.032
     153    0.649    0.121
     154    1.272    0.093
     155    0.396    0.067
     156    0.139    0.056
     157    1.204    0.156
     158    0.988    0.088
     159    0.069    0.026
     160    0.215    0.068
     161    1.502    0.105
     162    0.767    0.125
     163    0.491    0.056
     164    0.077    0.037
     165    0.884    0.091
     166    1.096    0.098
     167    0.153    0.070
     168    0.259    0.066
     169    0.819    0.111
     170    0.350    0.072
     171    0.073    0.045
     172    0.938    0.130
     173    1.042    0.107
     174    0.737    0.070
     175    0.000    0.000
     176    0.751    0.097
     177    0.459    0.071
     178    0.501    0.087
     179    1.269    0.118
     180    0.337    0.074
     181    1.464    0.100
     182    1.481    0.085
     183    1.112    0.101
     184    1.323    0.137
     185    0.400    0.080
     186    0.088    0.036
     187    0.610    0.134
     188    0.803    0.127
     189    1.504    0.120
     190    0.158    0.080
     191    0.994    0.113
     192    0.729    0.164
     193    0.813    0.140
     194    1.011    0.099
     195    1.324    0.159
     196    0.165    0.035
     197    0.230    0.068
     198    0.690    0.078
     199    0.334    0.124
     200    0.136    0.051
     201    1.119    0.089
     202    0.685    0.102
     203    0.230    0.071
     204    0.305    0.067
     205    0.958    0.125
     206    0.314    0.093
     207    0.000    0.000
     208    0.451    0.106
     209    0.581    0.084
     210    0.913    0.102
     211    0.029    0.029
     212    0.164    0.051
     213    1.007    0.117
     214    0.522    0.078
     215    0.084    0.030
     216    1.140    0.114
     217    0.627    0.061
     218    0.162    0.066
     219    0.341    0.087
     220    0.732    0.077
     221    0.689    0.065
     222    0.005    0.011
     223    0.906    0.084
     224    0.888    0.079
     225    1.411    0.168
     226    0.508    0.103
     227    0.889    0.082
     228    1.944    0.128
     229    0.570    0.122
     230    2.232    0.127
     231    0.599    0.094
     232    1.287    0.223
     233    1.312    0.124
     234    1.103    0.213
     235    1.183    0.158
     236    1.243    0.162
     237    0.301    0.068
     238    0.156    0.062
     239    1.490    0.099
     240    0.585    0.130
     241    0.028    0.020
     242    0.802    0.096
     243    0.892    0.094
     244    0.408    0.146
     245    0.261    0.055
     246    1.211    0.089
     247    0.068    0.044
     248    0.209    0.043
     249    0.490    0.084
     250    0.538    0.097
     251    0.115    0.044
     252    0.178    0.050
     253    1.058    0.115
     254    0.245    0.064
     255    0.159    0.075
     256    0.875    0.140
     257    0.623    0.068
     258    0.055    0.025
     259    0.114    0.048
     260    0.390    0.063
     261    0.460    0.058
     262    0.369    0.072
     263    0.082    0.049
     264    0.917    0.124
     265    0.075    0.029
     266    0.611    0.113
     267    0.577    0.096
     268    1.627    0.111
     269    1.248    0.120
     270    0.334    0.097
     271    1.639    0.095
     272    1.418    0.107
     273    0.417    0.069
     274    0.396    0.071
     275    1.386    0.119
     276    0.632    0.065
     277    0.332    0.048
     278    0.125    0.059
     279    0.793    0.084
     280    0.101    0.051
     281    0.445    0.076
     282    0.604    0.090
     283    1.189    0.098
     284    0.240    0.082
     285    0.105    0.055
     286    0.212    0.095
     287    0.006    0.011
     288    0.360    0.063
     289    0.000    0.000
     290    0.737    0.109
     291    0.119    0.042
     292    0.058    0.040
     293    0.748    0.102
     294    0.398    0.103
     295    0.139    0.055
     296    0.231    0.078
     297    0.668    0.127
     298    0.284    0.093
     299    0.421    0.070
     300    1.132    0.098
     301    0.921    0.099
     302    0.952    0.127
     303    0.751    0.067
     304    2.366    0.144
      27    0.875    0.139
      28    0.337    0.075
      29    0.753    0.109
      30    1.600    0.180
      31    0.526    0.084
      32    1.726    0.095
      33    1.079    0.105
      34    0.563    0.073
      35    0.922    0.112
      36    1.425    0.112
      37    0.093    0.052
      38    0.388    0.128
      39    1.079    0.105
      40    0.381    0.066
      41    0.034    0.045
      42    0.480    0.078
      43    0.704    0.054
      44    0.218    0.052
      45    0.067    0.036
      46    0.591    0.081
      47    0.806    0.097
      48    0.023    0.029
      49    0.744    0.098
      50    1.182    0.108
      51    0.400    0.078
      52    0.011    0.015
      53    0.816    0.145
      54    0.994    0.095
      55    0.172    0.041
      56    0.137    0.046
      57    0.352    0.083
      58    1.048    0.064
      59    0.170    0.053
      60    0.558    0.095
      61    0.837    0.076
      62    0.565    0.096
      63    0.403    0.085
      64    0.185    0.057
      65    1.950    0.127
      66    1.216    0.106
      67    1.005    0.239
      68    2.117    0.167
      69    1.532    0.144
      70    1.055    0.115
      71    0.511    0.105
      72    0.231    0.082
      73    0.827    0.115
      74    0.169    0.108
      75    0.643    0.123
      76    0.064    0.054
      77    0.438    0.135
      78    0.174    0.060
      79    0.480    0.105
      80    0.319    0.090
      81    0.028    0.025
      82    0.699    0.083
      83    0.089    0.076
      84    0.105    0.038
      85    0.606    0.091
      86    0.809    0.118
      87    0.052    0.027
      88    0.049    0.036
      89    1.119    0.088
      90    0.124    0.050
      91    0.023    0.016
      92    0.663    0.087
      93    0.538    0.076
      94    0.326    0.064
      95    0.090    0.028
      96    0.739    0.073
      97    0.408    0.060
      98    0.383    0.111
      99    0.392    0.119
     100    0.606    0.059
     101    0.956    0.086
     102    0.362    0.071
     103    0.279    0.054
     104    1.419    0.113
     105    0.347    0.052
     106    0.637    0.085
     107    1.668    0.109
     108    0.630    0.083
     109    0.000    0.000
     110    0.226    0.048
     111    0.439    0.058
     112    0.054    0.030
     113    0.399    0.059
     114    0.122    0.041
     115    0.262    0.069
     116    0.423    0.071
     117    0.083    0.049
     118    0.247    0.047
     119    0.009    0.017
     120    0.133    0.065
     121    0.287    0.072
     122    0.099    0.040
     123    0.128    0.041
     124    0.036    0.025
     125    0.640    0.073
     126    0.094    0.061
     127    0.135    0.052
     128    0.053    0.033
     129    0.015    0.020
     130    0.299    0.101
     131    0.009    0.018
     132    0.524    0.078
     133    0.115    0.067
     134    0.287    0.102
     135    0.667    0.126
     136    0.303    0.073
     137    0.303    0.093
     138    0.396    0.071
     139    0.730    0.151
     140    0.859    0.081
     141    1.146    0.101
     142    0.825    0.086
     143    1.542    0.111
     144    0.612    0.071
     145    0.937    0.131
     146    1.614    0.183
     147    0.207    0.074
     148    0.643    0.159
     149    1.007    0.134
     150    0.660    0.100
     151    0.085    0.037
     152    0.008    0.017
     153    0.685    0.160
     154    1.210    0.090
     155    0.401    0.086
     156    0.072    0.057
     157    0.975    0.129
     158    0.900    0.099
     159    0.059    0.025
     160    0.177    0.053
     161    1.518    0.109
     162    0.917    0.102
     163    0.455    0.067
     164    0.079    0.042
     165    1.008    0.089
     166    1.131    0.110
     167    0.119    0.066
     168    0.271    0.049
     169    0.864    0.090
     170    0.350    0.066
     171    0.031    0.034
     172    0.822    0.116
     173    1.071    0.102
     174    0.694    0.103
     175    0.000    0.000
     176    0.610    0.105
     177    0.500    0.100
     178    0.366    0.098
     179    1.308    0.118
     180    0.303    0.070
     181    1.454    0.100
     182    1.538    0.096
     183    1.111    0.072
     184    1.300    0.153
     185    0.445    0.081
     186    0.124    0.057
     187    0.569    0.079
     188    0.793    0.089
     189    1.384    0.145
     190    0.146    0.071
     191    0.916    0.095
     192    0.956    0.116
     193    0.924    0.163
     194    1.113    0.102
     195    1.411    0.125
     196    0.132    0.046
     197    0.250    0.066
     198    0.654    0.092
     199    0.306    0.086
     200    0.125    0.051
     201    1.195    0.145
     202    0.753    0.113
     203    0.208    0.068
     204    0.335    0.081
     205    0.961    0.119
     206    0.240    0.072
     207    0.002    0.008
     208    0.415    0.074
     209    0.578    0.070
     210    0.902    0.085
     211    0.022    0.030
     212    0.151    0.040
     213    0.992    0.085
     214    0.563    0.057
     215    0.094    0.028
     216    1.132    0.063
     217    0.678    0.072
     218    0.176    0.052
     219    0.353    0.068
     220    0.734    0.069
     221    0.688    0.104
     222    0.016    0.034
     223    0.921    0.121
     224    0.884    0.081
     225    1.301    0.155
     226    0.528    0.109
     227    0.909    0.114
     228    1.937    0.096
     229    0.546    0.106
     230    2.162    0.122
     231    0.551    0.089
     232    1.567    0.148
     233    1.200    0.131
     234    1.093    0.189
     235    1.149    0.139
     236    1.338    0.124
     237    0.283    0.069
     238    0.170    0.052
     239    1.581    0.113
     240    0.617    0.093
     241    0.024    0.029
     242    0.754    0.144
     243    0.843    0.113
     244    0.370    0.132
     245    0.252    0.057
     246    1.160    0.087
     247    0.072    0.048
     248    0.216    0.060
     249    0.534    0.068
     250    0.503    0.084
     251    0.092    0.050
     252    0.156    0.057
     253    1.070    0.105
     254    0.224    0.057
     255    0.135    0.062
     256    0.924    0.123
     257    0.613    0.100
     258    0.046    0.027
     259    0.118    0.044
     260    0.388    0.063
     261    0.426    0.053
     262    0.387    0.075
     263    0.087    0.035
     264    0.939    0.131
     265    0.100    0.051
     266    0.670    0.124
     267    0.616    0.100
     268    1.708    0.117
     269    1.218    0.101
     270    0.352    0.085
     271    1.767    0.124
     272    1.389    0.099
     273    0.434    0.081
     274    0.430    0.099
     275    1.329    0.134
     276    0.636    0.074
     277    0.367    0.059
     278    0.144    0.046
     279    0.789    0.077
     280    0.077    0.040
     281    0.473    0.071
     282    0.616    0.074
     283    1.190    0.125
     284    0.269    0.054
     285    0.170    0.053
     286    0.287    0.066
     287    0.002    0.007
     288    0.317    0.063
     289    0.000    0.000
     290    0.670    0.101
     291    0.074    0.038
     292    0.029    0.029
     293    0.655    0.095
     294    0.375    0.099
     295    0.139    0.057
     296    0.192    0.050
     297    0.612    0.122
     298    0.267    0.068
     299    0.376    0.076
     300    1.092    0.082
     301    0.991    0.104
     302    1.035    0.177
     303    0.753    0.086
     304    2.317    0.131
      27    0.684    0.085
      28    0.300    0.077
      29    0.742    0.119
      30    1.650    0.156
      31    0.508    0.061
      32    1.716    0.102
      33    1.090    0.077
      34    0.625    0.070
      35    0.932    0.103
      36    1.430    0.116
      37    0.171    0.051
      38    0.557    0.074
      39    1.166    0.081
      40    0.401    0.051
      41    0.060    0.039
      42    0.461    0.090
      43    0.669    0.064
      44    0.250    0.041
      45    0.049    0.035
      46    0.542    0.069
      47    0.775    0.099
      48    0.030    0.023
      49    0.662    0.093
      50    1.165    0.084
      51    0.415    0.061
      52    0.005    0.013
      53    0.782    0.103
      54    1.020    0.086
      55    0.168    0.070
      56    0.090    0.056
      57    0.419    0.075
      58    1.008    0.095
      59    0.165    0.057
      60    0.589    0.070
      61    0.849    0.089
      62    0.509    0.102
      63    0.329    0.109
      64    0.171    0.083
      65    1.969    0.134
      66    1.128    0.101
      67    1.115    0.148
      68    2.161    0.134
      69    1.474    0.133
      70    1.050    0.110
      71    0.461    0.096
      72    0.126    0.073
      73    0.593    0.121
      74    0.325    0.056
      75    0.654    0.119
      76    0.037    0.035
      77    0.312    0.096
      78    0.208    0.045
      79    0.351    0.100
      80    0.226    0.089
      81    0.028    0.026
      82    0.703    0.087
      83    0.123    0.053
      84    0.101    0.043
      85    0.598    0.109
      86    0.941    0.121
      87    0.059    0.031
      88    0.035    0.029
      89    1.045    0.111
      90    0.102    0.070
      91    0.043    0.023
      92    0.686    0.093
      93    0.555    0.071
      94    0.281    0.065
      95    0.112    0.035
      96    0.746    0.065
      97    0.394    0.063
      98    0.409    0.070
      99    0.392    0.080
     100    0.546    0.064
     101    0.912    0.085
     102    0.354    0.073
     103    0.259    0.065
     104    1.419    0.125
     105    0.333    0.055
     106    0.686    0.099
     107    1.569    0.118
     108    0.613    0.078
     109    0.000    0.000
     110    0.257    0.064
     111    0.372    0.054
     112    0.051    0.034
     113    0.436    0.084
     114    0.138    0.040
     115    0.286    0.057
     116    0.438    0.103
     117    0.129    0.052
     118    0.268    0.051
     119    0.026    0.033
     120    0.292    0.089
     121    0.245    0.066
     122    0.082    0.033
     123    0.208    0.082
     124    0.106    0.063
     125    0.658    0.101
     126    0.127    0.069
     127    0.080    0.038
     128    0.053    0.038
     129    0.014    0.028
     130    0.207    0.083
     131    0.001    0.005
     132    0.477    0.067
     133    0.008    0.017
     134    0.198    0.070
     135    0.631    0.100
     136    0.298    0.064
     137    0.262    0.092
     138    0.346    0.112
     139    0.605    0.124
     140    0.826    0.118
     141    1.166    0.091
     142    0.802    0.125
     143    1.455    0.187
     144    0.616    0.095
     145    1.003    0.201
     146    1.669    0.163
     147    0.262    0.071
     148    0.441    0.091
     149    0.828    0.178
     150    0.723    0.104
     151    0.096    0.050
     152    0.021    0.026
     153    0.710    0.106
     154    1.246    0.072
     155    0.460    0.078
     156    0.017    0.028
     157    0.911    0.162
     158    0.863    0.080
     159    0.064    0.049
     160    0.150    0.043
     161    1.448    0.120
     162    1.023    0.101
     163    0.433    0.073
     164    0.088    0.053
     165    1.185    0.125
     166    1.188    0.090
     167    0.156    0.072
     168    0.256    0.053
     169    0.862    0.111
     170    0.332    0.078
     171    0.033    0.035
     172    0.814    0.103
     173    1.077    0.066
     174    0.654    0.122
     175    0.000    0.000
     176    0.584    0.073
     177    0.480    0.100
     178    0.442    0.088
     179    1.273    0.130
     180    0.341    0.077
     181    1.459    0.104
     182    1.520    0.080
     183    1.109    0.105
     184    1.301    0.096
     185    0.395    0.096
     186    0.114    0.065
     187    0.640    0.130
     188    0.758    0.086
     189    1.400    0.144
     190    0.147    0.059
     191    0.927    0.099
     192    0.964    0.094
     193    0.888    0.157
     194    1.079    0.116
     195    1.433    0.148
     196    0.143    0.041
     197    0.213    0.058
     198    0.632    0.109
     199    0.312    0.118
     200    0.159    0.065
     201    1.139    0.134
     202    0.800    0.139
     203    0.321    0.075
     204    0.238    0.066
     205    0.941    0.113
     206    0.267    0.109
     207    0.009    0.017
     208    0.525    0.124
     209    0.543    0.074
     210    0.883    0.145
     211    0.025    0.031
     212    0.182    0.051
     213    0.992    0.081
     214    0.504    0.082
     215    0.078    0.033
     216    1.167    0.106
     217    0.671    0.073
     218    0.146    0.039
     219    0.300    0.064
     220    0.763    0.092
     221    0.694    0.122
     222    0.006    0.011
     223    0.984    0.070
     224    0.917    0.072
     225    1.258    0.116
     226    0.408    0.093
     227    0.736    0.126
     228    1.832    0.169
     229    0.688    0.205
     230    2.206    0.129
     231    0.494    0.080
     232    1.585    0.156
     233    1.228    0.143
     234    1.345    0.265
     235    0.987    0.142
     236    1.290    0.122
     237    0.267    0.068
     238    0.149    0.045
     239    1.478    0.091
     240    0.617    0.098
     241    0.039    0.036
     242    0.647    0.092
     243    0.829    0.079
     244    0.258    0.109
     245    0.204    0.047
     246    1.115    0.067
     247    0.053    0.042
     248    0.243    0.070
     249    0.557    0.076
     250    0.507    0.077
     251    0.100    0.047
     252    0.237    0.075
     253    1.222    0.104
     254    0.251    0.080
     255    0.209    0.077
     256    0.928    0.111
     257    0.680    0.111
     258    0.012    0.019
     259    0.099    0.052
     260    0.410    0.060
     261    0.449    0.070
     262    0.391    0.063
     263    0.050    0.030
     264    0.928    0.118
     265    0.110    0.032
     266    0.643    0.124
     267    0.537    0.082
     268    1.646    0.105
     269    1.187    0.102
     270    0.361    0.067
     271    1.695    0.105
     272    1.396    0.107
     273    0.418    0.074
     274    0.408    0.073
     275    1.402    0.167
     276    0.636    0.081
     277    0.364    0.046
     278    0.140    0.040
     279    0.788    0.080
     280    0.084    0.041
     281    0.543    0.075
     282    0.611    0.087
     283    1.137    0.091
     284    0.221    0.052
     285    0.202    0.076
     286    0.272    0.069
     287    0.001    0.005
     288    0.321    0.064
     289    0.000    0.000
     290    0.585    0.108
     291    0.091    0.045
     292    0.033    0.027
     293    0.667    0.081
     294    0.270    0.085
     295    0.167    0.062
     296    0.199    0.048
     297    0.500    0.085
     298    0.163    0.062
     299    0.372    0.073
     300    1.104    0.084
     301    0.839    0.111
     302    0.995    0.180
     303    0.772    0.082
     304    2.324    0.120
      27    0.709    0.108
      28    0.288    0.078
      29    0.604    0.129
      30    1.750    0.159
      31    0.513    0.119
      32    1.737    0.105
      33    1.048    0.079
      34    0.552    0.071
      35    0.932    0.101
      36    1.407    0.114
      37    0.168    0.060
      38    0.580    0.118
      39    1.152    0.112
      40    0.331    0.087
      41    0.047    0.029
      42    0.521    0.059
      43    0.690    0.077
      44    0.258    0.047
      45    0.053    0.046
      46    0.568    0.064
      47    0.746    0.083
      48    0.055    0.036
      49    0.667    0.079
      50    1.186    0.088
      51    0.369    0.078
      52    0.009    0.016
      53    0.715    0.115
      54    1.038    0.101
      55    0.121    0.047
      56    0.078    0.042
      57    0.380    0.081
      58    1.027    0.071
      59    0.123    0.036
      60    0.547    0.091
      61    0.850    0.109
      62    0.576    0.085
      63    0.320    0.108
      64    0.167    0.078
      65    1.842    0.145
      66    1.165    0.101
      67    1.203    0.132
      68    2.198    0.120
      69    1.449    0.112
      70    1.059    0.109
      71    0.479    0.094
      72    0.175    0.083
      73    0.656    0.180
      74    0.265    0.094
      75    0.641    0.119
      76    0.005    0.013
      77    0.191    0.089
      78    0.179    0.057
      79    0.279    0.107
      80    0.275    0.063
      81    0.020    0.022
      82    0.683    0.103
      83    0.085    0.049
      84    0.097    0.049
      85    0.594    0.109
      86    0.921    0.081
      87    0.049    0.042
      88    0.043    0.042
      89    1.067    0.110
      90    0.164    0.071
      91    0.041    0.032
      92    0.639    0.079
      93    0.536    0.086
      94    0.255    0.048
      95    0.112    0.036
      96    0.764    0.093
      97    0.380    0.050
      98    0.445    0.078
      99    0.317    0.050
     100    0.556    0.082
     101    0.957    0.100
     102    0.380    0.085
     103    0.253    0.056
     104    1.410    0.098
     105    0.297    0.063
     106    0.680    0.118
     107    1.478    0.114
     108    0.608    0.081
     109    0.000    0.000
     110    0.266    0.056
     111    0.393    0.062
     112    0.065    0.048
     113    0.424    0.082
     114    0.159    0.054
     115    0.269    0.065
     116    0.542    0.094
     117    0.147    0.055
     118    0.249    0.056
     119    0.031    0.039
     120    0.233    0.073
     121    0.296    0.101
     122    0.073    0.032
     123    0.187    0.116
     124    0.079    0.056
     125    0.760    0.077
     126    0.035    0.029
     127    0.089    0.036
     128    0.072    0.042
     129    0.022    0.033
     130    0.215    0.074
     131    0.007    0.016
     132    0.508    0.085
     133    0.009    0.018
     134    0.179    0.062
     135    0.653    0.098
     136    0.263    0.052
     137    0.209    0.116
     138    0.370    0.104
     139    0.534    0.106
     140    0.838    0.124
     141    1.183    0.103
     142    0.812    0.082
     143    1.553    0.093
     144    0.632    0.112
     145    0.924    0.165
     146    1.661    0.212
     147    0.281    0.082
     148    0.329    0.108
     149    0.801    0.127
     150    0.737    0.096
     151    0.101    0.026
     152    0.020    0.035
     153    0.717    0.109
     154    1.222    0.062
     155    0.448    0.074
     156    0.007    0.016
     157    0.908    0.130
     158    0.882    0.078
     159    0.034    0.027
     160    0.113    0.050
     161    1.428    0.142
     162    1.021    0.104
     163    0.446    0.064
     164    0.070    0.039
     165    1.137    0.067
     166    1.154    0.082
     167    0.203    0.091
     168    0.266    0.055
     169    0.817    0.087
     170    0.374    0.061
     171    0.055    0.036
     172    0.855    0.131
     173    1.100    0.077
     174    0.699    0.085
     175    0.000    0.000
     176    0.603    0.092
     177    0.400    0.066
     178    0.362    0.082
     179    1.401    0.185
     180    0.393    0.097
     181    1.618    0.104
     182    1.437    0.132
     183    1.164    0.144
     184    1.277    0.134
     185    0.470    0.150
     186    0.204    0.061
     187    0.516    0.098
     188    0.753    0.127
     189    1.412    0.219
     190    0.137    0.065
     191    0.894    0.139
     192    0.931    0.088
     193    0.943    0.142
     194    1.081    0.111
     195    1.366    0.124
     196    0.171    0.047
     197    0.220    0.064
     198    0.656    0.088
     199    0.340    0.087
     200    0.190    0.055
     201    1.065    0.167
     202    0.802    0.120
     203    0.294    0.091
     204    0.301    0.106
     205    1.024    0.119
     206    0.397    0.081
     207    0.020    0.018
     208    0.497    0.105
     209    0.650    0.110
     210    0.949    0.119
     211    0.027    0.032
     212    0.264    0.067
     213    1.100    0.101
     214    0.533    0.079
     215    0.114    0.054
     216    1.213    0.080
     217    0.695    0.061
     218    0.171    0.058
     219    0.323    0.061
     220    0.761    0.070
     221    0.738    0.132
     222    0.009    0.018
     223    0.933    0.078
     224    0.878    0.063
     225    1.282    0.129
     226    0.526    0.125
     227    0.901    0.160
     228    1.891    0.145
     229    0.640    0.166
     230    2.174    0.145
     231    0.526    0.089
     232    1.555    0.105
     233    1.227    0.137
     234    1.090    0.260
     235    1.214    0.171
     236    1.372    0.135
     237    0.332    0.061
     238    0.162    0.046
     239    1.523    0.114
     240    0.586    0.081
     241    0.051    0.025
     242    0.709    0.103
     243    0.874    0.121
     244    0.231    0.098
     245    0.219    0.051
     246    1.164    0.084
     247    0.073    0.047
     248    0.208    0.054
     249    0.596    0.097
     250    0.512    0.083
     251    0.089    0.053
     252    0.173    0.082
     253    1.116    0.151
     254    0.246    0.056
     255    0.235    0.068
     256    0.992    0.137
     257    0.652    0.085
     258    0.074    0.043
     259    0.117    0.044
     260    0.442    0.083
     261    0.456    0.078
     262    0.400    0.086
     263    0.061    0.037
     264    0.942    0.071
     265    0.093    0.036
     266    0.615    0.082
     267    0.518    0.108
     268    1.628    0.095
     269    1.228    0.100
     270    0.330    0.077
     271    1.754    0.112
     272    1.396    0.097
     273    0.422    0.072
     274    0.395    0.096
     275    1.355    0.114
     276    0.646    0.091
     277    0.361    0.049
     278    0.148    0.043
     279    0.802    0.067
     280    0.091    0.029
     281    0.526    0.085
     282    0.652    0.091
     283    1.175    0.089
     284    0.227    0.051
     285    0.151    0.054
     286    0.233    0.069
     287    0.000    0.000
     288    0.375    0.064
     289    0.000    0.000
     290    0.640    0.094
     291    0.092    0.047
     292    0.052    0.038
     293    0.543    0.097
     294    0.335    0.090
     295    0.132    0.047
     296    0.246    0.049
     297    0.632    0.121
     298    0.172    0.068
     299    0.298    0.051
     300    1.198    0.157
     301    0.791    0.133
     302    0.807    0.143
     303    0.758    0.088
     304    2.418    0.128
      27    0.735    0.128
      28    0.260    0.070
      29    0.540    0.109
      30    1.876    0.132
      31    0.650    0.094
      32    1.805    0.110
      33    1.043    0.105
      34    0.571    0.069
      35    0.899    0.120
      36    1.445    0.129
      37    0.075    0.046
      38    0.575    0.099
      39    1.215    0.122
      40    0.355    0.081
      41    0.021    0.028
      42    0.504    0.065
      43    0.694    0.051
      44    0.227    0.053
      45    0.077    0.043
      46    0.574    0.075
      47    0.762    0.072
      48    0.059    0.038
      49    0.660    0.082
      50    1.166    0.076
      51    0.366    0.078
      52    0.011    0.017
      53    0.808    0.142
      54    1.016    0.109
      55    0.122    0.046
      56    0.068    0.040
      57    0.284    0.062
      58    0.994    0.086
      59    0.142    0.052
      60    0.548    0.074
      61    0.883    0.062
      62    0.604    0.096
      63    0.254    0.081
      64    0.195    0.068
      65    1.932    0.155
      66    1.144    0.088
      67    0.878    0.077
      68    2.072    0.128
      69    1.559    0.107
      70    1.169    0.109
      71    0.556    0.076
      72    0.139    0.067
      73    0.872    0.148
      74    0.096    0.058
      75    0.559    0.128
      76    0.046    0.046
      77    0.216    0.087
      78    0.182    0.047
      79    0.274    0.122
      80    0.240    0.055
      81    0.026    0.026
      82    0.693    0.072
      83    0.112    0.066
      84    0.076    0.049
      85    0.498    0.100
      86    0.865    0.115
      87    0.042    0.028
      88    0.061    0.037
      89    1.016    0.127
      90    0.093    0.076
      91    0.035    0.026
      92    0.662    0.098
      93    0.622    0.104
      94    0.262    0.056
      95    0.122    0.035
      96    0.738    0.081
      97    0.413    0.083
      98    0.398    0.090
      99    0.325    0.075
     100    0.579    0.114
     101    0.938    0.087
     102    0.330    0.060
     103    0.257    0.037
     104    1.407    0.074
     105    0.320    0.046
     106    0.607    0.112
     107    1.473    0.132
     108    0.717    0.120
     109    0.000    0.000
     110    0.236    0.054
     111    0.409    0.042
     112    0.099    0.047
     113    0.460    0.085
     114    0.144    0.050
     115    0.353    0.064
     116    0.536    0.091
     117    0.150    0.055
     118    0.290    0.053
     119    0.022    0.025
     120    0.159    0.074
     121    0.326    0.079
     122    0.090    0.043
     123    0.141    0.059
     124    0.057    0.029
     125    0.697    0.083
     126    0.054    0.046
     127    0.092    0.027
     128    0.049    0.036
     129    0.007    0.018
     130    0.288    0.078
     131    0.011    0.018
     132    0.462    0.091
     133    0.048    0.037
     134    0.285    0.091
     135    0.708    0.087
     136    0.299    0.073
     137    0.274    0.128
     138    0.365    0.104
     139    0.588    0.147
     140    0.839    0.107
     141    1.167    0.079
     142    0.781    0.072
     143    1.515    0.109
     144    0.608    0.097
     145    0.752    0.172
     146    1.680    0.150
     147    0.341    0.074
     148    0.271    0.111
     149    1.052    0.237
     150    0.718    0.102
     151    0.074    0.037
     152    0.013    0.016
     153    0.820    0.091
     154    1.245    0.107
     155    0.478    0.080
     156    0.014    0.022
     157    0.859    0.146
     158    0.891    0.076
     159    0.068    0.029
     160    0.094    0.065
     161    1.440    0.115
     162    1.017    0.090
     163    0.452    0.055
     164    0.061    0.046
     165    1.132    0.132
     166    1.110    0.099
     167    0.211    0.090
     168    0.272    0.055
     169    0.815    0.103
     170    0.340    0.073
     171    0.049    0.034
     172    0.876    0.148
     173    1.028    0.117
     174    0.681    0.077
     175    0.000    0.000
     176    0.585    0.091
     177    0.330    0.096
     178    0.414    0.085
     179    1.423    0.117
     180    0.498    0.115
     181    1.596    0.058
     182    1.456    0.089
     183    1.224    0.116
     184    1.231    0.139
     185    0.553    0.124
     186    0.193    0.083
     187    0.608    0.079
     188    0.805    0.144
     189    1.510    0.151
     190    0.160    0.060
     191    0.896    0.096
     192    0.968    0.076
     193    0.937    0.146
     194    1.082    0.124
     195    1.380    0.105
     196    0.202    0.059
     197    0.215    0.067
     198    0.651    0.087
     199    0.320    0.083
     200    0.160    0.055
     201    1.141    0.140
     202    0.794    0.088
     203    0.316    0.083
     204    0.361    0.050
     205    0.946    0.093
     206    0.392    0.084
     207    0.028    0.027
     208    0.328    0.121
     209    0.729    0.095
     210    0.864    0.100
     211    0.024    0.028
     212    0.270    0.056
     213    1.110    0.090
     214    0.455    0.078
     215    0.116    0.049
     216    1.226    0.072
     217    0.718    0.067
     218    0.148    0.057
     219    0.313    0.051
     220    0.694    0.095
     221    0.710    0.098
     222    0.013    0.017
     223    0.921    0.069
     224    0.893    0.050
     225    1.300    0.105
     226    0.379    0.125
     227    0.754    0.122
     228    1.843    0.113
     229    0.802    0.092
     230    2.253    0.151
     231    0.457    0.083
     232    1.456    0.167
     233    1.425    0.144
     234    1.396    0.301
     235    0.914    0.239
     236    1.421    0.131
     237    0.342    0.090
     238    0.153    0.051
     239    1.485    0.126
     240    0.566    0.085
     241    0.065    0.037
     242    0.739    0.080
     243    0.866    0.099
     244    0.231    0.114
     245    0.250    0.053
     246    1.203    0.094
     247    0.066    0.044
     248    0.213    0.071
     249    0.561    0.097
     250    0.585    0.085
     251    0.061    0.035
     252    0.132    0.057
     253    1.101    0.137
     254    0.235    0.070
     255    0.230    0.065
     256    1.219    0.127
     257    0.579    0.086
     258    0.082    0.029
     259    0.129    0.045
     260    0.480    0.071
     261    0.422    0.071
     262    0.434    0.080
     263    0.080    0.032
     264    0.949    0.107
     265    0.090    0.030
     266    0.634    0.098
     267    0.552    0.082
     268    1.648    0.124
     269    1.214    0.113
     270    0.329    0.096
     271    1.833    0.109
     272    1.331    0.144
     273    0.430    0.088
     274    0.472    0.092
     275    1.384    0.107
     276    0.640    0.086
     277    0.352    0.041
     278    0.110    0.058
     279    0.820    0.087
     280    0.097    0.042
     281    0.561    0.100
     282    0.559    0.129
     283    1.212    0.093
     284    0.248    0.057
     285    0.136    0.052
     286    0.221    0.060
     287    0.003    0.009
     288    0.385    0.080
     289    0.001    0.005
     290    0.608    0.088
     291    0.059    0.047
     292    0.047    0.035
     293    0.561    0.092
     294    0.321    0.086
     295    0.105    0.042
     296    0.235    0.051
     297    0.577    0.111
     298    0.172    0.057
     299    0.281    0.066
     300    1.080    0.093
     301    0.920    0.113
     302    0.854    0.162
     303    0.747    0.070
     304    2.344    0.146
      27    0.761    0.118
      28    0.257    0.054
      29    0.543    0.121
      30    1.907    0.139
      31    0.513    0.071
      32    1.796    0.125
      33    0.960    0.087
      34    0.587    0.084
      35    0.973    0.094
      36    1.447    0.118
      37    0.042    0.034
      38    0.450    0.120
      39    1.177    0.135
      40    0.389    0.069
      41    0.014    0.022
      42    0.510    0.060
      43    0.690    0.060
      44    0.253    0.056
      45    0.056    0.029
      46    0.561    0.054
      47    0.807    0.068
      48    0.022    0.019
      49    0.648    0.098
      50    1.150    0.076
      51    0.406    0.061
      52    0.004    0.010
      53    0.878    0.108
      54    1.013    0.076
      55    0.157    0.049
      56    0.095    0.027
      57    0.379    0.068
      58    1.009    0.094
      59    0.139    0.054
      60    0.616    0.096
      61    0.894    0.092
      62    0.608    0.092
      63    0.269    0.075
      64    0.199    0.070
      65    1.901    0.163
      66    1.178    0.095
      67    0.876    0.090
      68    2.153    0.133
      69    1.580    0.129
      70    1.142    0.128
      71    0.532    0.080
      72    0.163    0.074
      73    0.833    0.159
      74    0.064    0.041
      75    0.489    0.093
      76    0.060    0.036
      77    0.302    0.092
      78    0.212    0.055
      79    0.233    0.073
      80    0.350    0.110
      81    0.033    0.027
      82    0.719    0.070
      83    0.106    0.051
      84    0.126    0.051
      85    0.650    0.103
      86    0.703    0.101
      87    0.049    0.034
      88    0.076    0.047
      89    1.045    0.092
      90    0.071    0.047
      91    0.041    0.026
      92    0.668    0.089
      93    0.558    0.094
      94    0.272    0.046
      95    0.120    0.032
      96    0.740    0.084
      97    0.407    0.071
      98    0.413    0.082
      99    0.338    0.080
     100    0.600    0.090
     101    0.905    0.078
     102    0.379    0.097
     103    0.259    0.037
     104    1.350    0.095
     105    0.354    0.044
     106    0.567    0.100
     107    1.513    0.160
     108    0.702    0.117
     109    0.001    0.005
     110    0.206    0.049
     111    0.420    0.062
     112    0.065    0.041
     113    0.433    0.091
     114    0.163    0.064
     115    0.332    0.090
     116    0.585    0.104
     117    0.145    0.052
     118    0.232    0.054
     119    0.023    0.031
     120    0.197    0.079
     121    0.248    0.077
     122    0.090    0.036
     123    0.131    0.071
     124    0.036    0.024
     125    0.728    0.101
     126    0.043    0.040
     127    0.116    0.050
     128    0.058    0.036
     129    0.043    0.040
     130    0.301    0.073
     131    0.004    0.011
     132    0.542    0.104
     133    0.043    0.042
     134    0.285    0.108
     135    0.683    0.101
     136    0.293    0.052
     137    0.285    0.137
     138    0.411    0.127
     139    0.747    0.141
     140    0.853    0.111
     141    1.145    0.086
     142    0.828    0.085
     143    1.525    0.122
     144    0.580    0.104
     145    0.750    0.161
     146    1.774    0.136
     147    0.399    0.103
     148    0.332    0.091
     149    0.983    0.172
     150    0.848    0.156
     151    0.108    0.043
     152    0.006    0.011
     153    0.738    0.110
     154    1.326    0.123
     155    0.483    0.061
     156    0.006    0.011
     157    0.920    0.152
     158    0.878    0.076
     159    0.097    0.039
     160    0.106    0.040
     161    1.494    0.099
     162    1.034    0.102
     163    0.443    0.058
     164    0.081    0.046
     165    1.142    0.102
     166    1.142    0.080
     167    0.132    0.050
     168    0.253    0.073
     169    0.843    0.088
     170    0.340    0.072
     171    0.063    0.056
     172    0.896    0.126
     173    1.046    0.095
     174    0.651    0.099
     175    0.000    0.000
     176    0.579    0.079
     177    0.440    0.076
     178    0.393    0.056
     179    1.329    0.171
     180    0.407    0.105
     181    1.480    0.151
     182    1.452    0.084
     183    1.156    0.113
     184    1.241    0.181
     185    0.507    0.105
     186    0.163    0.048
     187    0.520    0.088
     188    0.816    0.089
     189    1.462    0.177
     190    0.146    0.062
     191    0.909    0.117
     192    0.890    0.112
     193    1.001    0.176
     194    1.091    0.115
     195    1.425    0.103
     196    0.162    0.047
     197    0.258    0.068
     198    0.608    0.094
     199    0.328    0.101
     200    0.165    0.051
     201    1.178    0.165
     202    0.760    0.122
     203    0.277    0.077
     204    0.370    0.088
     205    0.960    0.138
     206    0.354    0.077
     207    0.027    0.019
     208    0.302    0.087
     209    0.687    0.077
     210    0.860    0.095
     211    0.042    0.037
     212    0.299    0.048
     213    1.144    0.067
     214    0.505    0.081
     215    0.126    0.049
     216    1.226    0.087
     217    0.697    0.077
     218    0.190    0.072
     219    0.270    0.077
     220    0.737    0.090
     221    0.717    0.113
     222    0.013    0.014
     223    0.925    0.077
     224    0.879    0.060
     225    1.396    0.107
     226    0.452    0.124
     227    0.837    0.145
     228    1.894    0.133
     229    0.671    0.192
     230    2.252    0.133
     231    0.504    0.071
     232    1.564    0.136
     233    1.299    0.103
     234    1.331    0.189
     235    1.045    0.224
     236    1.317    0.174
     237    0.367    0.096
     238    0.158    0.043
     239    1.511    0.098
     240    0.576    0.075
     241    0.083    0.041
     242    0.690    0.100
     243    0.934    0.092
     244    0.309    0.103
     245    0.208    0.057
     246    1.171    0.108
     247    0.040    0.029
     248    0.220    0.068
     249    0.572    0.094
     250    0.517    0.088
     251    0.095    0.050
     252    0.106    0.058
     253    1.077    0.108
     254    0.207    0.039
     255    0.238    0.063
     256    1.234    0.129
     257    0.588    0.066
     258    0.092    0.037
     259    0.129    0.042
     260    0.508    0.068
     261    0.450    0.076
     262    0.426    0.083
     263    0.111    0.063
     264    0.960    0.134
     265    0.089    0.049
     266    0.667    0.134
     267    0.641    0.107
     268    1.619    0.113
     269    1.225    0.122
     270    0.353    0.075
     271    1.770    0.109
     272    1.391    0.094
     273    0.425    0.066
     274    0.444    0.091
     275    1.415    0.120
     276    0.674    0.081
     277    0.358    0.041
     278    0.110    0.046
     279    0.821    0.091
     280    0.116    0.046
     281    0.547    0.079
     282    0.519    0.069
     283    1.227    0.104
     284    0.223    0.063
     285    0.121    0.045
     286    0.227    0.068
     287    0.009    0.013
     288    0.380    0.057
     289    0.000    0.000
     290    0.617    0.084
     291    0.044    0.043
     292    0.031    0.030
     293    0.624    0.102
     294    0.301    0.094
     295    0.130    0.041
     296    0.206    0.049
     297    0.499    0.109
     298    0.172    0.062
     299    0.307    0.078
     300    1.047    0.107
     301    0.884    0.092
     302    0.841    0.115
     303    0.743    0.084
     304    2.285    0.143
      27    0.854    0.116
      28    0.257    0.059
      29    0.659    0.160
      30    1.891    0.121
      31    0.472    0.097
      32    1.744    0.125
      33    1.026    0.097
      34    0.574    0.089
      35    0.966    0.126
      36    1.459    0.110
      37    0.034    0.032
      38    0.398    0.123
      39    1.167    0.103
      40    0.366    0.103
      41    0.013    0.021
      42    0.512    0.055
      43    0.694    0.064
      44    0.222    0.050
      45    0.086    0.054
      46    0.622    0.086
      47    0.755    0.074
      48    0.021    0.026
      49    0.727    0.094
      50    1.197    0.108
      51    0.393    0.081
      52    0.021    0.023
      53    0.896    0.101
      54    0.949    0.108
      55    0.211    0.053
      56    0.140    0.052
      57    0.397    0.067
      58    1.044    0.081
      59    0.238    0.063
      60    0.624    0.083
      61    0.904    0.058
      62    0.676    0.067
      63    0.423    0.119
      64    0.179    0.060
      65    1.996    0.151
      66    1.196    0.102
      67    0.856    0.073
      68    2.140    0.144
      69    1.559    0.131
      70    1.046    0.096
      71    0.449    0.109
      72    0.183    0.083
      73    0.808    0.115
      74    0.098    0.059
      75    0.520    0.071
      76    0.068    0.041
      77    0.321    0.109
      78    0.225    0.047
      79    0.208    0.050
      80    0.328    0.090
      81    0.026    0.026
      82    0.726    0.090
      83    0.058    0.043
      84    0.118    0.045
      85    0.692    0.093
      86    0.603    0.117
      87    0.049    0.033
      88    0.091    0.045
      89    1.083    0.084
      90    0.040    0.030
      91    0.037    0.020
      92    0.590    0.074
      93    0.526    0.068
      94    0.282    0.056
      95    0.112    0.033
      96    0.746    0.059
      97    0.395    0.074
      98    0.433    0.083
      99    0.484    0.094
     100    0.606    0.066
     101    0.964    0.100
     102    0.352    0.082
     103    0.261    0.036
     104    1.381    0.132
     105    0.382    0.056
     106    0.618    0.125
     107    1.519    0.159
     108    0.611    0.106
     109    0.000    0.000
     110    0.207    0.054
     111    0.317    0.059
     112    0.052    0.033
     113    0.379    0.050
     114    0.128    0.075
     115    0.300    0.070
     116    0.604    0.109
     117    0.155    0.071
     118    0.238    0.052
     119    0.013    0.018
     120    0.158    0.066
     121    0.235    0.073
     122    0.057    0.028
     123    0.117    0.063
     124    0.031    0.018
     125    0.762    0.090
     126    0.034    0.027
     127    0.060    0.028
     128    0.074    0.036
     129    0.047    0.037
     130    0.224    0.067
     131    0.002    0.008
     132    0.548    0.097
     133    0.073    0.050
     134    0.468    0.136
     135    0.652    0.086
     136    0.322    0.083
     137    0.419    0.089
     138    0.465    0.174
     139    0.727    0.121
     140    0.887    0.159
     141    1.156    0.084
     142    0.742    0.109
     143    1.514    0.125
     144    0.570    0.101
     145    0.769    0.109
     146    1.678    0.172
     147    0.363    0.158
     148    0.281    0.094
     149    0.937    0.204
     150    0.853    0.109
     151    0.070    0.044
     152    0.000    0.000
     153    0.709    0.112
     154    1.359    0.113
     155    0.564    0.088
     156    0.008    0.019
     157    0.934    0.129
     158    0.829    0.069
     159    0.071    0.053
     160    0.118    0.042
     161    1.505    0.142
     162    1.057    0.086
     163    0.475    0.065
     164    0.085    0.038
     165    1.105    0.127
     166    1.184    0.056
     167    0.163    0.065
     168    0.223    0.066
     169    0.838    0.089
     170    0.332    0.060
     171    0.060    0.044
     172    0.801    0.116
     173    1.030    0.077
     174    0.844    0.138
     175    0.000    0.000
     176    0.697    0.106
     177    0.451    0.061
     178    0.494    0.087
     179    1.364    0.146
     180    0.482    0.146
     181    1.480    0.086
     182    1.497    0.105
     183    1.194    0.150
     184    1.321    0.162
     185    0.485    0.092
     186    0.101    0.040
     187    0.700    0.136
     188    0.771    0.113
     189    1.344    0.114
     190    0.261    0.085
     191    0.991    0.123
     192    0.966    0.097
     193    0.834    0.153
     194    1.060    0.088
     195    1.535    0.144
     196    0.173    0.051
     197    0.262    0.056
     198    0.631    0.095
     199    0.320    0.080
     200    0.195    0.074
     201    1.270    0.130
     202    0.795    0.109
     203    0.255    0.071
     204    0.388    0.086
     205    0.964    0.111
     206    0.396    0.076
     207    0.032    0.025
     208    0.285    0.061
     209    0.684    0.083
     210    0.882    0.097
     211    0.075    0.047
     212    0.271    0.038
     213    1.029    0.105
     214    0.527    0.065
     215    0.102    0.035
     216    1.215    0.102
     217    0.603    0.077
     218    0.159    0.068
     219    0.250    0.063
     220    0.708    0.081
     221    0.725    0.104
     222    0.023    0.037
     223    0.944    0.092
     224    0.874    0.045
     225    1.489    0.174
     226    0.463    0.093
     227    0.771    0.132
     228    1.883    0.152
     229    0.633    0.147
     230    2.283    0.117
     231    0.486    0.086
     232    1.478    0.107
     233    1.222    0.161
     234    1.374    0.214
     235    0.926    0.183
     236    1.249    0.107
     237    0.278    0.052
     238    0.185    0.069
     239    1.479    0.108
     240    0.645    0.087
     241    0.067    0.062
     242    0.645    0.084
     243    0.932    0.089
     244    0.168    0.108
     245    0.195    0.057
     246    1.151    0.101
     247    0.034    0.034
     248    0.199    0.069
     249    0.529    0.098
     250    0.493    0.074
     251    0.056    0.037
     252    0.101    0.040
     253    1.019    0.098
     254    0.218    0.069
     255    0.223    0.070
     256    1.181    0.117
     257    0.593    0.071
     258    0.087    0.029
     259    0.128    0.038
     260    0.512    0.061
     261    0.450    0.063
     262    0.458    0.077
     263    0.138    0.056
     264    0.916    0.115
     265    0.095    0.047
     266    0.618    0.103
     267    0.635    0.118
     268    1.615    0.121
     269    1.257    0.097
     270    0.345    0.088
     271    1.742    0.119
     272    1.377    0.111
     273    0.425    0.069
     274    0.429    0.077
     275    1.427    0.122
     276    0.727    0.073
     277    0.351    0.046
     278    0.098    0.049
     279    0.803    0.054
     280    0.122    0.050
     281    0.542    0.083
     282    0.537    0.081
     283    1.248    0.110
     284    0.203    0.066
     285    0.105    0.042
     286    0.199    0.065
     287    0.013    0.015
     288    0.357    0.061
     289    0.000    0.000
     290    0.631    0.120
     291    0.046    0.030
     292    0.036    0.043
     293    0.602    0.090
     294    0.291    0.079
     295    0.184    0.056
     296    0.202    0.047
     297    0.500    0.088
     298    0.134    0.050
     299    0.474    0.093
     300    0.995    0.073
     301    0.895    0.094
     302    0.878    0.123
     303    0.760    0.077
     304    2.328    0.119
      27    0.746    0.149
      28    0.255    0.054
      29    0.606    0.127
      30    1.846    0.168
      31    0.515    0.141
      32    1.760    0.085
      33    0.954    0.117
      34    0.567    0.064
      35    1.014    0.144
      36    1.472    0.102
      37    0.044    0.036
      38    0.419    0.103
      39    1.201    0.111
      40    0.398    0.091
      41    0.009    0.013
      42    0.482    0.102
      43    0.734    0.058
      44    0.246    0.055
      45    0.072    0.039
      46    0.648    0.054
      47    0.770    0.081
      48    0.016    0.018
      49    0.746    0.103
      50    1.245    0.083
      51    0.404    0.075
      52    0.014    0.019
      53    0.890    0.087
      54    0.900    0.061
      55    0.203    0.049
      56    0.143    0.047
      57    0.412    0.063
      58    1.004    0.088
      59    0.244    0.055
      60    0.595    0.087
      61    0.892    0.082
      62    0.567    0.088
      63    0.421    0.090
      64    0.184    0.066
      65    1.944    0.126
      66    1.243    0.084
      67    0.903    0.094
      68    2.035    0.125
      69    1.534    0.122
      70    1.096    0.108
      71    0.600    0.081
      72    0.178    0.063
      73    0.773    0.116
      74    0.106    0.056
      75    0.462    0.076
      76    0.049    0.032
      77    0.287    0.090
      78    0.270    0.052
      79    0.226    0.046
      80    0.299    0.090
      81    0.031    0.035
      82    0.706    0.090
      83    0.055    0.042
      84    0.126    0.048
      85    0.762    0.094
      86    0.622    0.093
      87    0.056    0.034
      88    0.112    0.045
      89    1.060    0.106
      90    0.028    0.029
      91    0.030    0.030
      92    0.538    0.097
      93    0.538    0.087
      94    0.257    0.071
      95    0.120    0.031
      96    0.741    0.091
      97    0.454    0.099
      98    0.409    0.072
      99    0.427    0.107
     100    0.634    0.111
     101    0.963    0.142
     102    0.386    0.090
     103    0.263    0.047
     104    1.396    0.100
     105    0.347    0.055
     106    0.772    0.077
     107    1.612    0.126
     108    0.489    0.090
     109    0.001    0.005
     110    0.317    0.043
     111    0.228    0.074
     112    0.057    0.047
     113    0.448    0.075
     114    0.136    0.052
     115    0.304    0.092
     116    0.523    0.071
     117    0.172    0.057
     118    0.249    0.060
     119    0.007    0.015
     120    0.163    0.068
     121    0.244    0.083
     122    0.066    0.036
     123    0.101    0.045
     124    0.036    0.027
     125    0.766    0.083
     126    0.026    0.022
     127    0.048    0.034
     128    0.110    0.051
     129    0.056    0.044
     130    0.217    0.058
     131    0.001    0.005
     132    0.564    0.081
     133    0.111    0.036
     134    0.522    0.111
     135    0.604    0.097
     136    0.268    0.076
     137    0.420    0.094
     138    0.520    0.124
     139    0.871    0.120
     140    0.792    0.106
     141    1.129    0.073
     142    0.793    0.105
     143    1.489    0.091
     144    0.650    0.065
     145    0.783    0.119
     146    1.623    0.129
     147    0.264    0.122
     148    0.209    0.056
     149    1.165    0.107
     150    0.668    0.088
     151    0.061    0.036
     152    0.000    0.000
     153    0.750    0.117
     154    1.345    0.120
     155    0.522    0.066
     156    0.013    0.021
     157    1.004    0.088
     158    0.898    0.076
     159    0.070    0.046
     160    0.106    0.042
     161    1.465    0.134
     162    1.134    0.078
     163    0.469    0.072
     164    0.061    0.041
     165    1.137    0.102
     166    1.222    0.108
     167    0.174    0.058
     168    0.191    0.061
     169    0.847    0.084
     170    0.333    0.070
     171    0.045    0.031
     172    0.667    0.130
     173    1.026    0.111
     174    0.718    0.109
     175    0.000    0.000
     176    0.589    0.106
     177    0.423    0.064
     178    0.361    0.092
     179    1.352    0.158
     180    0.326    0.079
     181    1.460    0.085
     182    1.552    0.084
     183    1.277    0.196
     184    1.298    0.158
     185    0.500    0.123
     186    0.164    0.060
     187    0.576    0.078
     188    0.738    0.113
     189    1.559    0.165
     190    0.163    0.069
     191    0.926    0.099
     192    0.982    0.098
     193    0.831    0.137
     194    1.131    0.092
     195    1.471    0.131
     196    0.175    0.062
     197    0.205    0.038
     198    0.666    0.110
     199    0.338    0.114
     200    0.224    0.066
     201    1.131    0.147
     202    0.901    0.116
     203    0.227    0.089
     204    0.341    0.071
     205    0.996    0.103
     206    0.359    0.083
     207    0.025    0.025
     208    0.287    0.056
     209    0.705    0.107
     210    0.901    0.093
     211    0.039    0.029
     212    0.292    0.048
     213    1.015    0.071
     214    0.511    0.070
     215    0.120    0.043
     216    1.265    0.061
     217    0.610    0.060
     218    0.115    0.061
     219    0.289    0.069
     220    0.657    0.060
     221    0.786    0.086
     222    0.031    0.033
     223    0.897    0.093
     224    0.833    0.074
     225    1.479    0.089
     226    0.403    0.138
     227    0.657    0.105
     228    1.752    0.133
     229    0.751    0.121
     230    2.244    0.137
     231    0.429    0.065
     232    1.345    0.123
     233    1.330    0.142
     234    1.351    0.207
     235    0.777    0.137
     236    1.218    0.118
     237    0.333    0.062
     238    0.182    0.052
     239    1.509    0.138
     240    0.672    0.089
     241    0.196    0.054
     242    0.672    0.100
     243    0.957    0.088
     244    0.131    0.068
     245    0.186    0.066
     246    1.170    0.103
     247    0.041    0.031
     248    0.232    0.076
     249    0.528    0.090
     250    0.526    0.075
     251    0.064    0.033
     252    0.132    0.064
     253    1.082    0.092
     254    0.233    0.042
     255    0.223    0.073
     256    1.219    0.114
     257    0.577    0.090
     258    0.078    0.032
     259    0.113    0.045
     260    0.482    0.057
     261    0.455    0.054
     262    0.424    0.061
     263    0.064    0.028
     264    0.888    0.102
     265    0.075    0.029
     266    0.657    0.094
     267    0.519    0.106
     268    1.640    0.101
     269    1.254    0.103
     270    0.327    0.076
     271    1.793    0.119
     272    1.296    0.135
     273    0.433    0.060
     274    0.455    0.113
     275    1.400    0.108
     276    0.647    0.077
     277    0.336    0.055
     278    0.132    0.055
     279    0.806    0.079
     280    0.109    0.033
     281    0.530    0.088
     282    0.571    0.101
     283    1.198    0.101
     284    0.169    0.065
     285    0.107    0.053
     286    0.184    0.083
     287    0.009    0.017
     288    0.355    0.051
     289    0.000    0.000
     290    0.622    0.103
     291    0.030    0.025
     292    0.020    0.024
     293    0.553    0.120
     294    0.303    0.082
     295    0.205    0.040
     296    0.193    0.050
     297    0.524    0.103
     298    0.093    0.047
     299    0.477    0.082
     300    1.008    0.079
     301    0.983    0.089
     302    0.745    0.183
     303    0.770    0.068
     304    2.385    0.102
      27    0.729    0.101
      28    0.270    0.067
      29    0.563    0.110
      30    1.794    0.161
      31    0.599    0.142
      32    1.808    0.101
      33    0.995    0.094
      34    0.598    0.068
      35    0.997    0.127
      36    1.514    0.126
      37    0.034    0.025
      38    0.413    0.117
      39    1.210    0.092
      40    0.381    0.072
      41    0.019    0.019
      42    0.518    0.070
      43    0.717    0.057
      44    0.249    0.061
      45    0.070    0.032
      46    0.640    0.046
      47    0.776    0.090
      48    0.021    0.021
      49    0.717    0.085
      50    1.199    0.112
      51    0.373    0.074
      52    0.023    0.025
      53    0.875    0.085
      54    0.878    0.088
      55    0.223    0.056
      56    0.117    0.030
      57    0.447    0.060
      58    1.021    0.074
      59    0.262    0.041
      60    0.626    0.090
      61    0.903    0.104
      62    0.491    0.100
      63    0.380    0.069
      64    0.186    0.061
      65    1.965    0.137
      66    1.236    0.089
      67    0.881    0.086
      68    2.044    0.142
      69    1.495    0.119
      70    1.098    0.099
      71    0.602    0.102
      72    0.181    0.069
      73    0.731    0.076
      74    0.098    0.061
      75    0.494    0.074
      76    0.033    0.036
      77    0.286    0.063
      78    0.264    0.054
      79    0.291    0.077
      80    0.326    0.100
      81    0.033    0.029
      82    0.759    0.088
      83    0.078    0.064
      84    0.123    0.049
      85    0.770    0.099
      86    0.692    0.100
      87    0.054    0.027
      88    0.114    0.035
      89    1.077    0.103
      90    0.023    0.019
      91    0.045    0.039
      92    0.604    0.094
      93    0.516    0.092
      94    0.217    0.078
      95    0.137    0.037
      96    0.740    0.059
      97    0.462    0.069
      98    0.398    0.069
      99    0.400    0.069
     100    0.714    0.137
     101    0.932    0.205
     102    0.324    0.088
     103    0.307    0.059
     104    1.396    0.100
     105    0.330    0.046
     106    0.795    0.117
     107    1.514    0.115
     108    0.470    0.120
     109    0.002    0.007
     110    0.351    0.066
     111    0.181    0.057
     112    0.090    0.043
     113    0.533    0.072
     114    0.158    0.067
     115    0.289    0.100
     116    0.547    0.080
     117    0.147    0.065
     118    0.259    0.062
     119    0.020    0.021
     120    0.152    0.061
     121    0.205    0.070
     122    0.071    0.029
     123    0.150    0.065
     124    0.048    0.032
     125    0.772    0.077
     126    0.022    0.022
     127    0.055    0.034
     128    0.069    0.039
     129    0.038    0.044
     130    0.200    0.060
     131    0.002    0.008
     132    0.470    0.066
     133    0.095    0.037
     134    0.562    0.097
     135    0.614    0.102
     136    0.301    0.071
     137    0.393    0.104
     138    0.566    0.137
     139    0.803    0.113
     140    0.808    0.112
     141    1.162    0.102
     142    0.781    0.087
     143    1.533    0.102
     144    0.655    0.080
     145    0.821    0.137
     146    1.638    0.123
     147    0.225    0.085
     148    0.243    0.089
     149    1.175    0.114
     150    0.696    0.112
     151    0.057    0.042
     152    0.003    0.009
     153    0.760    0.096
     154    1.374    0.104
     155    0.501    0.085
     156    0.007    0.016
     157    1.015    0.133
     158    0.898    0.081
     159    0.067    0.050
     160    0.113    0.039
     161    1.480    0.128
     162    1.154    0.111
     163    0.497    0.070
     164    0.044    0.036
     165    1.166    0.120
     166    1.318    0.108
     167    0.185    0.086
     168    0.163    0.052
     169    0.822    0.095
     170    0.354    0.070
     171    0.065    0.036
     172    0.734    0.107
     173    1.012    0.075
     174    0.672    0.076
     175    0.002    0.009
     176    0.567    0.095
     177    0.477    0.067
     178    0.372    0.061
     179    1.240    0.122
     180    0.315    0.078
     181    1.325    0.143
     182    1.483    0.107
     183    1.185    0.202
     184    1.305    0.133
     185    0.449    0.117
     186    0.238    0.050
     187    0.566    0.092
     188    0.746    0.123
     189    1.587    0.120
     190    0.154    0.052
     191    0.929    0.104
     192    0.965    0.089
     193    0.908    0.100
     194    1.070    0.091
     195    1.361    0.117
     196    0.157    0.047
     197    0.203    0.055
     198    0.654    0.080
     199    0.329    0.067
     200    0.184    0.071
     201    1.140    0.139
     202    0.777    0.113
     203    0.286    0.080
     204    0.333    0.066
     205    0.965    0.122
     206    0.429    0.083
     207    0.026    0.022
     208    0.316    0.046
     209    0.727    0.085
     210    0.954    0.100
     211    0.066    0.034
     212    0.290    0.067
     213    1.021    0.092
     214    0.511    0.049
     215    0.111    0.040
     216    1.239    0.082
     217    0.588    0.056
     218    0.093    0.048
     219    0.292    0.048
     220    0.656    0.084
     221    0.739    0.148
     222    0.029    0.027
     223    0.946    0.085
     224    0.853    0.062
     225    1.443    0.134
     226    0.338    0.123
     227    0.617    0.069
     228    1.760    0.123
     229    0.718    0.110
     230    2.269    0.137
     231    0.433    0.068
     232    1.304    0.136
     233    1.314    0.137
     234    1.374    0.162
     235    0.728    0.108
     236    1.214    0.117
     237    0.285    0.060
     238    0.118    0.049
     239    1.532    0.097
     240    0.696    0.124
     241    0.151    0.044
     242    0.733    0.112
     243    0.937    0.098
     244    0.093    0.073
     245    0.202    0.050
     246    1.177    0.102
     247    0.037    0.030
     248    0.168    0.053
     249    0.445    0.085
     250    0.500    0.070
     251    0.071    0.038
     252    0.100    0.044
     253    1.030    0.097
     254    0.251    0.065
     255    0.233    0.060
     256    1.169    0.113
     257    0.653    0.089
     258    0.074    0.030
     259    0.129    0.034
     260    0.459    0.041
     261    0.440    0.047
     262    0.414    0.073
     263    0.068    0.030
     264    0.911    0.119
     265    0.094    0.042
     266    0.651    0.092
     267    0.497    0.098
     268    1.602    0.124
     269    1.277    0.111
     270    0.384    0.084
     271    1.807    0.125
     272    1.292    0.100
     273    0.435    0.055
     274    0.450    0.078
     275    1.454    0.115
     276    0.634    0.103
     277    0.348    0.056
     278    0.104    0.053
     279    0.806    0.101
     280    0.096    0.043
     281    0.564    0.102
     282    0.525    0.116
     283    1.173    0.067
     284    0.209    0.047
     285    0.130    0.055
     286    0.216    0.063
     287    0.005    0.011
     288    0.342    0.060
     289    0.000    0.000
     290    0.572    0.079
     291    0.034    0.032
     292    0.023    0.023
     293    0.532    0.079
     294    0.323    0.099
     295    0.194    0.061
     296    0.201    0.055
     297    0.542    0.095
     298    0.103    0.039
     299    0.525    0.068
     300    1.056    0.115
     301    1.039    0.120
     302    0.749    0.144
     303    0.750    0.081
     304    2.347    0.094
      27    0.679    0.104
      28    0.301    0.084
      29    0.590    0.106
      30    1.765    0.222
      31    0.459    0.096
      32    1.806    0.100
      33    0.925    0.125
      34    0.557    0.070
      35    0.996    0.153
      36    1.468    0.085
      37    0.057    0.040
      38    0.418    0.084
      39    1.220    0.076
      40    0.367    0.076
      41    0.013    0.022
      42    0.490    0.078
      43    0.719    0.066
      44    0.239    0.052
      45    0.068    0.035
      46    0.556    0.065
      47    0.758    0.081
      48    0.010    0.014
      49    0.667    0.095
      50    1.047    0.087
      51    0.426    0.082
      52    0.018    0.021
      53    0.885    0.100
      54    0.947    0.108
      55    0.239    0.060
      56    0.120    0.033
      57    0.422    0.078
      58    0.978    0.081
      59    0.330    0.066
      60    0.606    0.099
      61    0.959    0.102
      62    0.672    0.096
      63    0.339    0.089
      64    0.210    0.079
      65    1.877    0.139
      66    1.235    0.100
      67    0.934    0.103
      68    2.211    0.100
      69    1.412    0.191
      70    1.105    0.110
      71    0.352    0.159
      72    0.229    0.108
      73    0.810    0.097
      74    0.115    0.069
      75    0.491    0.088
      76    0.045    0.034
      77    0.293    0.062
      78    0.248    0.073
      79    0.260    0.074
      80    0.352    0.084
      81    0.047    0.032
      82    0.758    0.092
      83    0.054    0.042
      84    0.134    0.054
      85    0.677    0.115
      86    0.694    0.091
      87    0.033    0.029
      88    0.082    0.048
      89    1.095    0.092
      90    0.039    0.024
      91    0.022    0.018
      92    0.666    0.108
      93    0.548    0.080
      94    0.217    0.067
      95    0.140    0.038
      96    0.761    0.062
      97    0.463    0.060
      98    0.403    0.058
      99    0.428    0.100
     100    0.797    0.086
     101    0.757    0.109
     102    0.312    0.130
     103    0.271    0.057
     104    1.400    0.102
     105    0.330    0.066
     106    0.926    0.090
     107    1.443    0.100
     108    0.465    0.123
     109    0.002    0.007
     110    0.330    0.052
     111    0.190    0.051
     112    0.109    0.042
     113    0.520    0.078
     114    0.172    0.055
     115    0.338    0.077
     116    0.552    0.081
     117    0.121    0.054
     118    0.278    0.067
     119    0.021    0.028
     120    0.138    0.062
     121    0.233    0.066
     122    0.077    0.037
     123    0.117    0.076
     124    0.045    0.026
     125    0.749    0.068
     126    0.037    0.026
     127    0.057    0.029
     128    0.078    0.048
     129    0.019    0.024
     130    0.239    0.058
     131    0.006    0.014
     132    0.478    0.064
     133    0.135    0.057
     134    0.502    0.086
     135    0.614    0.103
     136    0.301    0.066
     137    0.362    0.116
     138    0.511    0.142
     139    0.770    0.120
     140    0.829    0.109
     141    1.160    0.092
     142    0.765    0.111
     143    1.517    0.101
     144    0.641    0.075
     145    0.757    0.140
     146    1.674    0.089
     147    0.313    0.099
     148    0.250    0.074
     149    0.977    0.202
     150    0.618    0.113
     151    0.051    0.042
     152    0.000    0.000
     153    0.712    0.132
     154    1.335    0.101
     155    0.519    0.079
     156    0.014    0.022
     157    0.954    0.135
     158    0.869    0.061
     159    0.072    0.052
     160    0.124    0.040
     161    1.531    0.127
     162    1.039    0.071
     163    0.475    0.073
     164    0.085    0.043
     165    1.086    0.107
     166    1.200    0.076
     167    0.117    0.070
     168    0.243    0.068
     169    0.882    0.111
     170    0.354    0.084
     171    0.047    0.045
     172    0.724    0.151
     173    1.087    0.077
     174    0.741    0.111
     175    0.000    0.000
     176    0.536    0.088
     177    0.461    0.068
     178    0.404    0.099
     179    1.156    0.124
     180    0.316    0.056
     181    1.339    0.128
     182    1.370    0.074
     183    0.997    0.135
     184    1.307    0.126
     185    0.454    0.088
     186    0.232    0.051
     187    0.564    0.078
     188    0.706    0.120
     189    1.430    0.137
     190    0.170    0.068
     191    0.882    0.109
     192    0.934    0.096
     193    1.013    0.157
     194    1.070    0.092
     195    1.306    0.131
     196    0.182    0.048
     197    0.217    0.055
     198    0.641    0.068
     199    0.286    0.088
     200    0.184    0.071
     201    1.158    0.123
     202    0.767    0.074
     203    0.256    0.067
     204    0.350    0.066
     205    0.994    0.102
     206    0.435    0.057
     207    0.025    0.026
     208    0.263    0.072
     209    0.709    0.102
     210    0.903    0.125
     211    0.069    0.037
     212    0.308    0.050
     213    1.045    0.098
     214    0.531    0.071
     215    0.134    0.038
     216    1.273    0.087
     217    0.627    0.045
     218    0.128    0.058
     219    0.302    0.061
     220    0.657    0.070
     221    0.691    0.097
     222    0.027    0.024
     223    0.889    0.092
     224    0.928    0.065
     225    1.335    0.148
     226    0.364    0.140
     227    0.692    0.181
     228    1.767    0.120
     229    0.782    0.133
     230    2.340    0.174
     231    0.442    0.084
     232    1.345    0.159
     233    1.322    0.125
     234    1.264    0.270
     235    0.853    0.205
     236    1.240    0.140
     237    0.275    0.077
     238    0.111    0.047
     239    1.538    0.115
     240    0.727    0.086
     241    0.125    0.034
     242    0.797    0.074
     243    1.001    0.106
     244    0.191    0.112
     245    0.223    0.041
     246    1.220    0.081
     247    0.037    0.020
     248    0.229    0.066
     249    0.520    0.072
     250    0.496    0.069
     251    0.049    0.030
     252    0.096    0.049
     253    1.043    0.091
     254    0.237    0.052
     255    0.206    0.064
     256    1.187    0.109
     257    0.621    0.058
     258    0.076    0.040
     259    0.131    0.050
     260    0.475    0.078
     261    0.452    0.062
     262    0.389    0.069
     263    0.072    0.036
     264    0.963    0.090
     265    0.063    0.025
     266    0.690    0.108
     267    0.568    0.086
     268    1.659    0.091
     269    1.297    0.100
     270    0.291    0.071
     271    1.851    0.124
     272    1.268    0.089
     273    0.395    0.077
     274    0.437    0.111
     275    1.386    0.121
     276    0.638    0.085
     277    0.348    0.037
     278    0.130    0.038
     279    0.783    0.084
     280    0.115    0.034
     281    0.512    0.071
     282    0.558    0.089
     283    1.237    0.086
     284    0.178    0.051
     285    0.109    0.058
     286    0.212    0.077
     287    0.006    0.011
     288    0.360    0.069
     289    0.000    0.000
     290    0.609    0.069
     291    0.051    0.042
     292    0.028    0.028
     293    0.577    0.078
     294    0.317    0.082
     295    0.188    0.041
     296    0.201    0.043
     297    0.601    0.102
     298    0.130    0.060
     299    0.489    0.097
     300    1.007    0.076
     301    0.991    0.111
     302    0.821    0.152
     303    0.762    0.054
     304    2.369    0.131
      27    0.784    0.125
      28    0.312    0.061
      29    0.706    0.132
      30    1.777    0.127
      31    0.434    0.077
      32    1.738    0.113
      33    1.007    0.108
      34    0.561    0.080
      35    0.955    0.171
      36    1.439    0.122
      37    0.040    0.033
      38    0.466    0.105
      39    1.177    0.107
      40    0.310    0.070
      41    0.021    0.029
      42    0.470    0.066
      43    0.753    0.074
      44    0.221    0.044
      45    0.046    0.033
      46    0.524    0.047
      47    0.814    0.089
      48    0.018    0.016
      49    0.696    0.069
      50    1.110    0.100
      51    0.460    0.076
      52    0.014    0.017
      53    0.842    0.081
      54    0.976    0.106
      55    0.223    0.060
      56    0.121    0.041
      57    0.416    0.079
      58    1.022    0.087
      59    0.331    0.082
      60    0.562    0.081
      61    0.969    0.113
      62    0.647    0.075
      63    0.290    0.092
      64    0.226    0.068
      65    1.920    0.135
      66    1.197    0.123
      67    0.925    0.079
      68    2.304    0.106
      69    1.205    0.127
      70    0.940    0.095
      71    0.128    0.052
      72    0.332    0.095
      73    0.738    0.113
      74    0.200    0.063
      75    0.474    0.060
      76    0.024    0.038
      77    0.309    0.071
      78    0.191    0.055
      79    0.231    0.073
      80    0.427    0.067
      81    0.055    0.034
      82    0.684    0.099
      83    0.055    0.034
      84    0.169    0.049
      85    0.634    0.102
      86    0.705    0.110
      87    0.046    0.035
      88    0.076    0.040
      89    1.106    0.138
      90    0.064    0.031
      91    0.030    0.019
      92    0.624    0.116
      93    0.570    0.086
      94    0.262    0.074
      95    0.116    0.044
      96    0.800    0.084
      97    0.451    0.054
      98    0.413    0.076
      99    0.385    0.056
     100    0.785    0.092
     101    0.754    0.120
     102    0.258    0.085
     103    0.307    0.066
     104    1.442    0.101
     105    0.332    0.057
     106    0.789    0.100
     107    1.391    0.100
     108    0.598    0.128
     109    0.000    0.000
     110    0.282    0.051
     111    0.301    0.094
     112    0.098    0.044
     113    0.511    0.092
     114    0.162    0.060
     115    0.396    0.070
     116    0.498    0.078
     117    0.111    0.048
     118    0.247    0.062
     119    0.019    0.028
     120    0.145    0.059
     121    0.280    0.068
     122    0.100    0.055
     123    0.116    0.052
     124    0.062    0.028
     125    0.782    0.089
     126    0.032    0.037
     127    0.084    0.051
     128    0.095    0.044
     129    0.037    0.035
     130    0.204    0.061
     131    0.010    0.020
     132    0.497    0.092
     133    0.085    0.044
     134    0.514    0.103
     135    0.607    0.074
     136    0.305    0.073
     137    0.453    0.094
     138    0.570    0.125
     139    0.826    0.106
     140    0.826    0.095
     141    1.182    0.109
     142    0.792    0.070
     143    1.548    0.105
     144    0.627    0.068
     145    0.746    0.123
     146    1.667    0.125
     147    0.254    0.114
     148    0.180    0.073
     149    0.879    0.112
     150    0.646    0.111
     151    0.057    0.031
     152    0.000    0.000
     153    0.642    0.084
     154    1.281    0.111
     155    0.495    0.067
     156    0.016    0.024
     157    0.932    0.105
     158    0.892    0.088
     159    0.084    0.056
     160    0.117    0.048
     161    1.515    0.134
     162    1.074    0.109
     163    0.457    0.063
     164    0.089    0.044
     165    1.142    0.087
     166    1.193    0.107
     167    0.197    0.084
     168    0.221    0.051
     169    0.859    0.107
     170    0.352    0.090
     171    0.057    0.046
     172    0.735    0.114
     173    1.014    0.086
     174    0.754    0.114
     175    0.000    0.000
     176    0.557    0.087
     177    0.454    0.066
     178    0.387    0.082
     179    1.231    0.132
     180    0.315    0.064
     181    1.351    0.067
     182    1.359    0.087
     183    1.043    0.123
     184    1.394    0.139
     185    0.467    0.081
     186    0.239    0.052
     187    0.510    0.091
     188    0.756    0.107
     189    1.385    0.128
     190    0.144    0.050
     191    0.893    0.106
     192    0.939    0.122
     193    1.008    0.123
     194    1.095    0.088
     195    1.348    0.110
     196    0.205    0.056
     197    0.258    0.068
     198    0.651    0.067
     199    0.298    0.134
     200    0.156    0.065
     201    1.170    0.144
     202    0.798    0.075
     203    0.303    0.073
     204    0.339    0.063
     205    0.953    0.092
     206    0.448    0.086
     207    0.035    0.024
     208    0.299    0.069
     209    0.706    0.081
     210    0.940    0.109
     211    0.066    0.040
     212    0.269    0.052
     213    1.036    0.095
     214    0.520    0.072
     215    0.109    0.036
     216    1.237    0.079
     217    0.610    0.050
     218    0.140    0.063
     219    0.273    0.086
     220    0.682    0.084
     221    0.748    0.088
     222    0.034    0.022
     223    0.851    0.088
     224    0.871    0.088
     225    1.403    0.140
     226    0.514    0.150
     227    0.839    0.203
     228    1.866    0.122
     229    0.599    0.148
     230    2.176    0.122
     231    0.556    0.086
     232    1.277    0.223
     233    1.199    0.126
     234    0.923    0.191
     235    1.161    0.223
     236    1.176    0.137
     237    0.238    0.059
     238    0.185    0.067
     239    1.469    0.099
     240    0.692    0.112
     241    0.116    0.063
     242    0.785    0.093
     243    1.000    0.105
     244    0.267    0.106
     245    0.234    0.061
     246    1.198    0.100
     247    0.034    0.034
     248    0.227    0.048
     249    0.528    0.068
     250    0.536    0.089
     251    0.054    0.038
     252    0.100    0.048
     253    1.057    0.105
     254    0.245    0.053
     255    0.218    0.072
     256    1.153    0.140
     257    0.583    0.098
     258    0.076    0.038
     259    0.143    0.063
     260    0.472    0.063
     261    0.449    0.055
     262    0.409    0.066
     263    0.088    0.052
     264    0.955    0.098
     265    0.075    0.033
     266    0.645    0.121
     267    0.584    0.121
     268    1.699    0.126
     269    1.323    0.152
     270    0.298    0.050
     271    1.780    0.123
     272    1.362    0.119
     273    0.381    0.085
     274    0.367    0.096
     275    1.366    0.137
     276    0.673    0.079
     277    0.350    0.044
     278    0.190    0.065
     279    0.842    0.080
     280    0.106    0.039
     281    0.562    0.065
     282    0.551    0.083
     283    1.219    0.105
     284    0.196    0.056
     285    0.134    0.050
     286    0.206    0.074
     287    0.008    0.012
     288    0.373    0.059
     289    0.000    0.000
     290    0.592    0.082
     291    0.032    0.024
     292    0.027    0.029
     293    0.489    0.105
     294    0.298    0.075
     295    0.181    0.067
     296    0.231    0.048
     297    0.659    0.080
     298    0.170    0.056
     299    0.524    0.084
     300    1.019    0.108
     301    1.026    0.116
     302    0.890    0.123
     303    0.736    0.090
     304    2.381    0.119
      27    0.865    0.177
      28    0.263    0.069
      29    0.647    0.103
      30    1.848    0.111
      31    0.534    0.093
      32    1.762    0.115
      33    0.981    0.086
      34    0.557    0.074
      35    0.880    0.204
      36    1.502    0.109
      37    0.056    0.032
      38    0.583    0.091
      39    1.196    0.099
      40    0.324    0.065
      41    0.050    0.033
      42    0.479    0.059
      43    0.757    0.075
      44    0.243    0.059
      45    0.078    0.040
      46    0.535    0.073
      47    0.788    0.083
      48    0.027    0.021
      49    0.658    0.076
      50    1.072    0.072
      51    0.429    0.084
      52    0.009    0.015
      53    0.841    0.077
      54    0.965    0.091
      55    0.219    0.065
      56    0.134    0.042
      57    0.430    0.085
      58    1.004    0.096
      59    0.358    0.090
      60    0.533    0.074
      61    0.919    0.089
      62    0.647    0.070
      63    0.346    0.099
      64    0.170    0.047
      65    1.810    0.120
      66    1.216    0.090
      67    0.920    0.092
      68    2.281    0.102
      69    1.291    0.121
      70    1.027    0.099
      71    0.147    0.055
      72    0.349    0.085
      73    0.738    0.078
      74    0.201    0.046
      75    0.491    0.073
      76    0.023    0.025
      77    0.486    0.161
      78    0.210    0.033
      79    0.236    0.058
      80    0.443    0.116
      81    0.060    0.036
      82    0.687    0.093
      83    0.058    0.037
      84    0.145    0.046
      85    0.683    0.091
      86    0.681    0.108
      87    0.051    0.039
      88    0.075    0.042
      89    1.014    0.119
      90    0.049    0.031
      91    0.024    0.024
      92    0.571    0.126
      93    0.592    0.097
      94    0.225    0.100
      95    0.141    0.039
      96    0.798    0.076
      97    0.433    0.078
      98    0.439    0.059
      99    0.421    0.083
     100    0.673    0.079
     101    1.018    0.117
     102    0.355    0.100
     103    0.276    0.053
     104    1.358    0.081
     105    0.324    0.038
     106    0.570    0.091
     107    1.384    0.139
     108    0.678    0.101
     109    0.000    0.000
     110    0.239    0.037
     111    0.313    0.072
     112    0.081    0.040
     113    0.480    0.080
     114    0.133    0.058
     115    0.370    0.067
     116    0.459    0.085
     117    0.117    0.043
     118    0.257    0.076
     119    0.030    0.030
     120    0.197    0.060
     121    0.239    0.085
     122    0.077    0.031
     123    0.141    0.057
     124    0.038    0.028
     125    0.771    0.081
     126    0.020    0.025
     127    0.118    0.040
     128    0.073    0.046
     129    0.034    0.033
     130    0.234    0.066
     131    0.005    0.012
     132    0.534    0.076
     133    0.115    0.062
     134    0.494    0.106
     135    0.599    0.094
     136    0.294    0.096
     137    0.438    0.073
     138    0.661    0.101
     139    0.892    0.119
     140    0.795    0.110
     141    1.179    0.092
     142    0.746    0.090
     143    1.547    0.085
     144    0.593    0.087
     145    0.800    0.112
     146    1.681    0.121
     147    0.243    0.103
     148    0.210    0.052
     149    0.986    0.128
     150    0.658    0.100
     151    0.069    0.037
     152    0.000    0.000
     153    0.652    0.070
     154    1.334    0.086
     155    0.505    0.096
     156    0.004    0.012
     157    1.013    0.105
     158    0.867    0.095
     159    0.068    0.035
     160    0.106    0.039
     161    1.539    0.116
     162    1.053    0.070
     163    0.422    0.065
     164    0.050    0.034
     165    1.181    0.137
     166    1.196    0.102
     167    0.311    0.076
     168    0.203    0.052
     169    0.843    0.096
     170    0.379    0.088
     171    0.090    0.036
     172    0.688    0.087
     173    1.043    0.085
     174    0.715    0.128
     175    0.001    0.005
     176    0.702    0.138
     177    0.364    0.105
     178    0.461    0.106
     179    1.170    0.129
     180    0.291    0.067
     181    1.376    0.110
     182    1.384    0.110
     183    1.239    0.152
     184    1.325    0.144
     185    0.503    0.110
     186    0.238    0.062
     187    0.546    0.091
     188    0.797    0.144
     189    1.573    0.129
     190    0.131    0.062
     191    0.925    0.090
     192    0.897    0.107
     193    0.944    0.184
     194    1.194    0.188
     195    1.383    0.161
     196    0.186    0.070
     197    0.295    0.074
     198    0.779    0.105
     199    0.409    0.155
     200    0.200    0.095
     201    1.228    0.108
     202    0.791    0.084
     203    0.329    0.085
     204    0.351    0.071
     205    0.908    0.114
     206    0.436    0.096
     207    0.042    0.024
     208    0.310    0.049
     209    0.686    0.088
     210    0.863    0.093
     211    0.052    0.034
     212    0.268    0.050
     213    1.071    0.087
     214    0.492    0.069
     215    0.092    0.034
     216    1.234    0.085
     217    0.569    0.046
     218    0.098    0.052
     219    0.290    0.076
     220    0.651    0.081
     221    0.728    0.103
     222    0.042    0.022
     223    0.866    0.094
     224    0.929    0.071
     225    1.483    0.115
     226    0.286    0.104
     227    0.601    0.097
     228    1.811    0.107
     229    0.693    0.144
     230    2.197    0.134
     231    0.381    0.089
     232    1.334    0.128
     233    1.257    0.131
     234    1.141    0.236
     235    0.914    0.268
     236    1.364    0.166
     237    0.279    0.064
     238    0.097    0.048
     239    1.576    0.112
     240    0.700    0.089
     241    0.107    0.044
     242    0.754    0.081
     243    0.982    0.101
     244    0.329    0.158
     245    0.255    0.066
     246    1.231    0.141
     247    0.064    0.068
     248    0.316    0.106
     249    0.553    0.097
     250    0.520    0.082
     251    0.074    0.039
     252    0.145    0.054
     253    1.117    0.123
     254    0.305    0.068
     255    0.209    0.049
     256    1.068    0.115
     257    0.567    0.097
     258    0.076    0.024
     259    0.117    0.046
     260    0.449    0.059
     261    0.463    0.058
     262    0.431    0.061
     263    0.080    0.038
     264    0.927    0.129
     265    0.076    0.039
     266    0.618    0.084
     267    0.543    0.108
     268    1.667    0.111
     269    1.309    0.146
     270    0.305    0.068
     271    1.755    0.121
     272    1.386    0.145
     273    0.435    0.076
     274    0.403    0.083
     275    1.426    0.099
     276    0.620    0.091
     277    0.339    0.048
     278    0.096    0.055
     279    0.808    0.085
     280    0.097    0.041
     281    0.555    0.075
     282    0.446    0.053
     283    1.218    0.102
     284    0.167    0.063
     285    0.160    0.052
     286    0.241    0.077
     287    0.012    0.019
     288    0.327    0.071
     289    0.002    0.007
     290    0.595    0.079
     291    0.046    0.039
     292    0.042    0.032
     293    0.610    0.076
     294    0.419    0.114
     295    0.212    0.079
     296    0.211    0.061
     297    0.518    0.075
     298    0.244    0.131
     299    0.573    0.093
     300    1.004    0.132
     301    1.011    0.190
     302    1.107    0.228
     303    0.642    0.103
     304    2.320    0.099
      27    0.964    0.136
      28    0.328    0.071
      29    0.549    0.109
      30    1.716    0.159
      31    0.599    0.073
      32    1.823    0.099
      33    1.046    0.102
      34    0.488    0.065
      35    0.749    0.094
      36    1.441    0.155
      37    0.050    0.021
      38    0.563    0.086
      39    1.163    0.089
      40    0.329    0.087
      41    0.062    0.037
      42    0.500    0.067
      43    0.765    0.074
      44    0.164    0.072
      45    0.058    0.032
      46    0.555    0.057
      47    0.856    0.100
      48    0.051    0.033
      49    0.628    0.102
      50    1.166    0.109
      51    0.375    0.079
      52    0.013    0.018
      53    0.818    0.102
      54    0.986    0.069
      55    0.137    0.075
      56    0.107    0.037
      57    0.385    0.069
      58    1.045    0.101
      59    0.391    0.085
      60    0.507    0.064
      61    0.936    0.091
      62    0.624    0.095
      63    0.295    0.089
      64    0.182    0.057
      65    1.855    0.129
      66    1.204    0.105
      67    0.869    0.095
      68    2.173    0.170
      69    1.496    0.168
      70    1.045    0.101
      71    0.276    0.124
      72    0.371    0.076
      73    0.659    0.101
      74    0.191    0.059
      75    0.457    0.061
      76    0.035    0.040
      77    0.650    0.161
      78    0.237    0.042
      79    0.249    0.050
      80    0.565    0.083
      81    0.059    0.040
      82    0.696    0.103
      83    0.063    0.045
      84    0.137    0.062
      85    0.608    0.101
      86    0.706    0.112
      87    0.082    0.045
      88    0.064    0.038
      89    1.042    0.126
      90    0.090    0.062
      91    0.037    0.031
      92    0.604    0.119
      93    0.587    0.109
      94    0.308    0.085
      95    0.119    0.043
      96    0.761    0.078
      97    0.462    0.078
      98    0.467    0.064
      99    0.356    0.076
     100    0.633    0.089
     101    1.087    0.138
     102    0.391    0.097
     103    0.267    0.051
     104    1.406    0.105
     105    0.323    0.051
     106    0.649    0.089
     107    1.438    0.123
     108    0.709    0.122
     109    0.000    0.000
     110    0.286    0.063
     111    0.273    0.059
     112    0.107    0.034
     113    0.524    0.086
     114    0.193    0.066
     115    0.359    0.086
     116    0.556    0.080
     117    0.120    0.059
     118    0.270    0.057
     119    0.020    0.021
     120    0.172    0.054
     121    0.214    0.069
     122    0.080    0.029
     123    0.113    0.054
     124    0.031    0.027
     125    0.785    0.061
     126    0.009    0.018
     127    0.073    0.042
     128    0.068    0.043
     129    0.043    0.032
     130    0.245    0.100
     131    0.006    0.012
     132    0.511    0.069
     133    0.109    0.049
     134    0.493    0.122
     135    0.587    0.069
     136    0.321    0.085
     137    0.396    0.091
     138    0.599    0.127
     139    0.812    0.109
     140    0.881    0.108
     141    1.197    0.101
     142    0.787    0.087
     143    1.537    0.100
     144    0.593    0.081
     145    0.800    0.135
     146    1.707    0.118
     147    0.330    0.123
     148    0.248    0.072
     149    1.028    0.085
     150    0.534    0.120
     151    0.077    0.038
     152    0.000    0.000
     153    0.767    0.093
     154    1.283    0.084
     155    0.470    0.072
     156    0.008    0.016
     157    0.943    0.068
     158    0.893    0.106
     159    0.068    0.034
     160    0.097    0.034
     161    1.534    0.108
     162    1.061    0.085
     163    0.429    0.081
     164    0.066    0.042
     165    1.163    0.115
     166    1.201    0.087
     167    0.285    0.095
     168    0.206    0.068
     169    0.768    0.093
     170    0.312    0.062
     171    0.085    0.043
     172    0.805    0.119
     173    1.024    0.081
     174    0.712    0.080
     175    0.000    0.000
     176    0.756    0.110
     177    0.332    0.069
     178    0.458    0.074
     179    1.139    0.127
     180    0.340    0.074
     181    1.321    0.144
     182    1.336    0.132
     183    1.309    0.156
     184    1.315    0.119
     185    0.486    0.126
     186    0.251    0.056
     187    0.566    0.090
     188    0.714    0.120
     189    1.581    0.132
     190    0.139    0.072
     191    0.893    0.094
     192    0.871    0.084
     193    0.936    0.120
     194    1.052    0.079
     195    1.343    0.111
     196    0.177    0.047
     197    0.294    0.049
     198    0.772    0.103
     199    0.333    0.100
     200    0.169    0.070
     201    1.166    0.122
     202    0.832    0.111
     203    0.312    0.079
     204    0.345    0.054
     205    0.970    0.094
     206    0.400    0.072
     207    0.026    0.024
     208    0.307    0.063
     209    0.709    0.101
     210    0.845    0.077
     211    0.052    0.037
     212    0.280    0.049
     213    1.043    0.090
     214    0.494    0.099
     215    0.098    0.031
     216    1.231    0.061
     217    0.546    0.057
     218    0.079    0.042
     219    0.286    0.055
     220    0.701    0.073
     221    0.695    0.098
     222    0.035    0.023
     223    0.869    0.092
     224    0.926    0.060
     225    1.428    0.136
     226    0.250    0.105
     227    0.649    0.094
     228    1.791    0.101
     229    0.725    0.100
     230    2.268    0.131
     231    0.381    0.099
     232    1.211    0.116
     233    1.260    0.123
     234    1.236    0.206
     235    0.643    0.137
     236    1.421    0.149
     237    0.289    0.067
     238    0.100    0.033
     239    1.535    0.113
     240    0.792    0.081
     241    0.151    0.062
     242    0.732    0.080
     243    1.040    0.099
     244    0.465    0.144
     245    0.202    0.064
     246    1.236    0.107
     247    0.108    0.062
     248    0.366    0.061
     249    0.441    0.079
     250    0.492    0.088
     251    0.086    0.042
     252    0.158    0.053
     253    1.076    0.094
     254    0.295    0.055
     255    0.190    0.052
     256    1.069    0.075
     257    0.571    0.090
     258    0.070    0.025
     259    0.161    0.051
     260    0.445    0.067
     261    0.476    0.057
     262    0.445    0.050
     263    0.070    0.030
     264    0.890    0.077
     265    0.085    0.037
     266    0.625    0.085
     267    0.486    0.088
     268    1.567    0.093
     269    1.294    0.127
     270    0.332    0.066
     271    1.718    0.119
     272    1.439    0.111
     273    0.428    0.093
     274    0.420    0.075
     275    1.411    0.127
     276    0.619    0.063
     277    0.349    0.054
     278    0.072    0.037
     279    0.821    0.077
     280    0.094    0.047
     281    0.584    0.083
     282    0.513    0.082
     283    1.245    0.088
     284    0.185    0.067
     285    0.153    0.061
     286    0.256    0.086
     287    0.022    0.023
     288    0.359    0.054
     289    0.000    0.000
     290    0.632    0.063
     291    0.046    0.038
     292    0.052    0.032
     293    0.652    0.104
     294    0.490    0.089
     295    0.219    0.052
     296    0.161    0.046
     297    0.484    0.103
     298    0.394    0.076
     299    0.574    0.071
     300    1.136    0.115
     301    1.128    0.141
     302    1.244    0.207
     303    0.685    0.093
     304    2.221    0.144
      27    0.968    0.105
      28    0.358    0.078
      29    0.582    0.162
      30    1.801    0.182
      31    0.457    0.110
      32    1.816    0.118
      33    1.054    0.089
      34    0.553    0.066
      35    0.743    0.114
      36    1.356    0.109
      37    0.056    0.039
      38    0.693    0.097
      39    1.188    0.097
      40    0.326    0.079
      41    0.067    0.040
      42    0.502    0.072
      43    0.763    0.071
      44    0.179    0.057
      45    0.045    0.032
      46    0.588    0.087
      47    0.794    0.096
      48    0.030    0.025
      49    0.605    0.079
      50    1.199    0.082
      51    0.388    0.080
      52    0.012    0.015
      53    0.819    0.076
      54    0.935    0.108
      55    0.189    0.061
      56    0.115    0.031
      57    0.434    0.065
      58    1.055    0.082
      59    0.395    0.080
      60    0.553    0.076
      61    0.894    0.080
      62    0.664    0.079
      63    0.370    0.120
      64    0.187    0.052
      65    1.874    0.153
      66    1.208    0.096
      67    0.869    0.065
      68    2.299    0.111
      69    1.329    0.139
      70    1.078    0.115
      71    0.235    0.099
      72    0.352    0.076
      73    0.838    0.099
      74    0.200    0.078
      75    0.471    0.092
      76    0.032    0.027
      77    0.703    0.143
      78    0.254    0.059
      79    0.215    0.052
      80    0.486    0.096
      81    0.038    0.040
      82    0.667    0.095
      83    0.061    0.026
      84    0.163    0.052
      85    0.590    0.088
      86    0.636    0.080
      87    0.066    0.041
      88    0.039    0.029
      89    1.068    0.088
      90    0.074    0.054
      91    0.026    0.027
      92    0.629    0.100
      93    0.615    0.093
      94    0.269    0.056
      95    0.126    0.039
      96    0.738    0.056
      97    0.432    0.067
      98    0.460    0.064
      99    0.360    0.093
     100    0.629    0.089
     101    0.983    0.170
     102    0.421    0.088
     103    0.259    0.055
     104    1.411    0.138
     105    0.339    0.039
     106    0.781    0.058
     107    1.481    0.103
     108    0.591    0.097
     109    0.000    0.000
     110    0.354    0.046
     111    0.321    0.063
     112    0.117    0.040
     113    0.494    0.094
     114    0.162    0.059
     115    0.377    0.069
     116    0.575    0.100
     117    0.144    0.067
     118    0.225    0.055
     119    0.008    0.014
     120    0.162    0.054
     121    0.228    0.076
     122    0.066    0.027
     123    0.115    0.086
     124    0.027    0.025
     125    0.784    0.073
     126    0.029    0.024
     127    0.067    0.034
     128    0.098    0.053
     129    0.048    0.029
     130    0.223    0.077
     131    0.002    0.007
     132    0.545    0.087
     133    0.086    0.035
     134    0.430    0.127
     135    0.617    0.095
     136    0.283    0.077
     137    0.367    0.087
     138    0.616    0.116
     139    0.808    0.083
     140    0.822    0.109
     141    1.187    0.105
     142    0.770    0.111
     143    1.547    0.132
     144    0.549    0.105
     145    0.739    0.132
     146    1.740    0.269
     147    0.335    0.115
     148    0.211    0.077
     149    0.873    0.148
     150    0.753    0.196
     151    0.073    0.040
     152    0.001    0.005
     153    0.765    0.091
     154    1.296    0.124
     155    0.444    0.075
     156    0.014    0.022
     157    1.002    0.125
     158    0.990    0.123
     159    0.054    0.038
     160    0.109    0.035
     161    1.514    0.116
     162    1.027    0.087
     163    0.449    0.062
     164    0.079    0.042
     165    1.170    0.125
     166    1.210    0.094
     167    0.255    0.085
     168    0.186    0.041
     169    0.786    0.102
     170    0.359    0.063
     171    0.067    0.047
     172    0.775    0.147
     173    1.048    0.113
     174    0.717    0.092
     175    0.000    0.000
     176    0.498    0.103
     177    0.383    0.080
     178    0.412    0.105
     179    1.135    0.100
     180    0.355    0.081
     181    1.421    0.092
     182    1.396    0.075
     183    1.325    0.222
     184    1.241    0.126
     185    0.504    0.133
     186    0.207    0.054
     187    0.533    0.091
     188    0.751    0.094
     189    1.409    0.138
     190    0.125    0.063
     191    0.929    0.116
     192    0.935    0.097
     193    0.824    0.152
     194    1.206    0.112
     195    1.349    0.086
     196    0.174    0.050
     197    0.287    0.064
     198    0.702    0.103
     199    0.339    0.114
     200    0.151    0.067
     201    1.272    0.126
     202    0.900    0.123
     203    0.244    0.063
     204    0.339    0.071
     205    0.963    0.097
     206    0.360    0.072
     207    0.041    0.025
     208    0.294    0.057
     209    0.713    0.075
     210    0.859    0.096
     211    0.048    0.035
     212    0.271    0.049
     213    1.035    0.067
     214    0.493    0.061
     215    0.097    0.029
     216    1.233    0.108
     217    0.552    0.048
     218    0.097    0.044
     219    0.243    0.068
     220    0.668    0.069
     221    0.737    0.087
     222    0.029    0.022
     223    0.922    0.098
     224    0.923    0.066
     225    1.508    0.121
     226    0.333    0.085
     227    0.616    0.086
     228    1.818    0.097
     229    0.713    0.096
     230    2.338    0.133
     231    0.451    0.088
     232    1.326    0.135
     233    1.302    0.104
     234    1.239    0.240
     235    0.751    0.109
     236    1.326    0.136
     237    0.232    0.065
     238    0.110    0.052
     239    1.556    0.122
     240    0.864    0.084
     241    0.142    0.060
     242    0.737    0.115
     243    1.077    0.118
     244    0.464    0.104
     245    0.218    0.067
     246    1.199    0.088
     247    0.080    0.039
     248    0.319    0.092
     249    0.509    0.076
     250    0.521    0.078
     251    0.099    0.049
     252    0.128    0.056
     253    1.102    0.086
     254    0.284    0.047
     255    0.209    0.075
     256    1.058    0.106
     257    0.559    0.102
     258    0.077    0.022
     259    0.122    0.049
     260    0.447    0.055
     261    0.434    0.051
     262    0.497    0.067
     263    0.130    0.053
     264    0.929    0.108
     265    0.137    0.055
     266    0.563    0.098
     267    0.646    0.100
     268    1.631    0.101
     269    1.207    0.113
     270    0.360    0.072
     271    1.767    0.103
     272    1.452    0.132
     273    0.411    0.079
     274    0.372    0.121
     275    1.419    0.132
     276    0.663    0.058
     277    0.331    0.056
     278    0.123    0.043
     279    0.854    0.064
     280    0.095    0.042
     281    0.640    0.084
     282    0.528    0.081
     283    1.269    0.097
     284    0.233    0.058
     285    0.177    0.033
     286    0.225    0.065
     287    0.014    0.017
     288    0.364    0.082
     289    0.000    0.000
     290    0.639    0.080
     291    0.045    0.036
     292    0.031    0.025
     293    0.607    0.065
     294    0.439    0.115
     295    0.243    0.058
     296    0.176    0.051
     297    0.466    0.082
     298    0.393    0.103
     299    0.653    0.121
     300    1.166    0.096
     301    1.042    0.117
     302    1.409    0.294
     303    0.642    0.081
     304    2.247    0.116
      27    0.926    0.139
      28    0.437    0.079
      29    0.755    0.114
      30    1.724    0.239
      31    0.487    0.064
      32    1.774    0.112
      33    1.055    0.087
      34    0.519    0.071
      35    0.873    0.162
      36    1.295    0.121
      37    0.083    0.051
      38    0.733    0.093
      39    1.140    0.081
      40    0.296    0.090
      41    0.062    0.036
      42    0.534    0.055
      43    0.729    0.059
      44    0.181    0.054
      45    0.068    0.037
      46    0.633    0.055
      47    0.705    0.084
      48    0.031    0.024
      49    0.713    0.103
      50    1.190    0.080
      51    0.357    0.057
      52    0.004    0.012
      53    0.815    0.108
      54    0.900    0.103
      55    0.145    0.051
      56    0.145    0.045
      57    0.371    0.092
      58    1.045    0.076
      59    0.395    0.096
      60    0.496    0.070
      61    0.920    0.104
      62    0.741    0.105
      63    0.409    0.087
      64    0.214    0.050
      65    1.885    0.120
      66    1.276    0.108
      67    0.884    0.093
      68    2.238    0.108
      69    1.277    0.169
      70    1.035    0.110
      71    0.261    0.132
      72    0.323    0.078
      73    0.820    0.130
      74    0.187    0.060
      75    0.497    0.069
      76    0.035    0.030
      77    0.547    0.156
      78    0.233    0.046
      79    0.243    0.053
      80    0.471    0.078
      81    0.055    0.030
      82    0.676    0.083
      83    0.094    0.057
      84    0.173    0.064
      85    0.549    0.107
      86    0.691    0.107
      87    0.051    0.019
      88    0.052    0.042
      89    1.011    0.131
      90    0.055    0.032
      91    0.027    0.025
      92    0.646    0.108
      93    0.606    0.120
      94    0.274    0.065
      95    0.141    0.052
      96    0.765    0.069
      97    0.375    0.067
      98    0.489    0.081
      99    0.330    0.061
     100    0.608    0.072
     101    0.932    0.085
     102    0.385    0.085
     103    0.279    0.052
     104    1.421    0.146
     105    0.356    0.080
     106    0.753    0.064
     107    1.538    0.149
     108    0.648    0.106
     109    0.000    0.000
     110    0.313    0.056
     111    0.319    0.064
     112    0.070    0.044
     113    0.418    0.089
     114    0.200    0.057
     115    0.373    0.089
     116    0.550    0.097
     117    0.100    0.053
     118    0.270    0.065
     119    0.033    0.034
     120    0.221    0.066
     121    0.188    0.058
     122    0.077    0.029
     123    0.176    0.072
     124    0.027    0.032
     125    0.804    0.088
     126    0.028    0.024
     127    0.045    0.032
     128    0.086    0.056
     129    0.053    0.045
     130    0.208    0.059
     131    0.004    0.013
     132    0.509    0.059
     133    0.092    0.054
     134    0.433    0.107
     135    0.638    0.085
     136    0.330    0.067
     137    0.321    0.079
     138    0.683    0.118
     139    0.811    0.133
     140    0.939    0.193
     141    1.120    0.065
     142    0.707    0.070
     143    1.583    0.063
     144    0.503    0.078
     145    0.798    0.120
     146    1.876    0.119
     147    0.333    0.165
     148    0.206    0.054
     149    0.851    0.083
     150    0.890    0.104
     151    0.078    0.051
     152    0.002    0.007
     153    0.714    0.150
     154    1.269    0.127
     155    0.459    0.070
     156    0.004    0.010
     157    0.930    0.126
     158    1.024    0.105
     159    0.050    0.047
     160    0.101    0.028
     161    1.510    0.119
     162    1.057    0.119
     163    0.447    0.062
     164    0.059    0.038
     165    1.117    0.124
     166    1.224    0.081
     167    0.238    0.072
     168    0.134    0.080
     169    0.752    0.094
     170    0.338    0.078
     171    0.063    0.051
     172    0.761    0.117
     173    0.983    0.109
     174    0.660    0.103
     175    0.000    0.000
     176    0.525    0.088
     177    0.489    0.074
     178    0.435    0.080
     179    1.133    0.117
     180    0.366    0.085
     181    1.454    0.119
     182    1.349    0.112
     183    1.093    0.172
     184    1.295    0.152
     185    0.359    0.066
     186    0.145    0.069
     187    0.521    0.092
     188    0.781    0.098
     189    1.466    0.172
     190    0.135    0.064
     191    0.895    0.115
     192    0.910    0.094
     193    0.791    0.149
     194    1.099    0.097
     195    1.265    0.134
     196    0.187    0.054
     197    0.241    0.064
     198    0.731    0.127
     199    0.362    0.084
     200    0.194    0.055
     201    1.149    0.145
     202    0.819    0.096
     203    0.323    0.082
     204    0.342    0.078
     205    0.939    0.128
     206    0.326    0.077
     207    0.043    0.030
     208    0.284    0.058
     209    0.750    0.060
     210    0.896    0.141
     211    0.027    0.024
     212    0.256    0.041
     213    1.069    0.079
     214    0.433    0.059
     215    0.111    0.033
     216    1.206    0.098
     217    0.579    0.063
     218    0.073    0.032
     219    0.284    0.054
     220    0.709    0.064
     221    0.697    0.097
     222    0.037    0.035
     223    0.907    0.114
     224    0.924    0.075
     225    1.480    0.134
     226    0.324    0.098
     227    0.607    0.082
     228    1.794    0.133
     229    0.738    0.106
     230    2.286    0.103
     231    0.422    0.112
     232    1.310    0.126
     233    1.303    0.140
     234    1.277    0.194
     235    0.706    0.164
     236    1.251    0.112
     237    0.310    0.071
     238    0.121    0.071
     239    1.549    0.115
     240    0.791    0.127
     241    0.161    0.058
     242    0.780    0.116
     243    0.994    0.096
     244    0.388    0.080
     245    0.222    0.059
     246    1.260    0.125
     247    0.085    0.045
     248    0.313    0.076
     249    0.494    0.069
     250    0.537    0.099
     251    0.104    0.050
     252    0.132    0.042
     253    1.096    0.097
     254    0.311    0.069
     255    0.231    0.079
     256    1.073    0.115
     257    0.624    0.076
     258    0.076    0.030
     259    0.132    0.055
     260    0.483    0.068
     261    0.452    0.084
     262    0.498    0.077
     263    0.078    0.056
     264    0.938    0.094
     265    0.185    0.075
     266    0.592    0.113
     267    0.680    0.095
     268    1.634    0.099
     269    1.191    0.153
     270    0.412    0.085
     271    1.739    0.098
     272    1.421    0.144
     273    0.432    0.075
     274    0.321    0.080
     275    1.371    0.150
     276    0.637    0.084
     277    0.324    0.068
     278    0.131    0.061
     279    0.854    0.068
     280    0.108    0.038
     281    0.664    0.080
     282    0.523    0.067
     283    1.213    0.081
     284    0.213    0.066
     285    0.187    0.041
     286    0.275    0.069
     287    0.007    0.012
     288    0.433    0.053
     289    0.000    0.000
     290    0.601    0.103
     291    0.042    0.033
     292    0.025    0.028
     293    0.565    0.089
     294    0.443    0.076
     295    0.195    0.054
     296    0.215    0.068
     297    0.485    0.070
     298    0.362    0.080
     299    0.564    0.074
     300    1.138    0.099
     301    0.970    0.120
     302    1.199    0.198
     303    0.649    0.085
     304    2.246    0.161
      27    0.889    0.163
      28    0.429    0.053
      29    0.737    0.135
      30    1.556    0.196
      31    0.480    0.069
      32    1.838    0.096
      33    1.052    0.101
      34    0.517    0.059
      35    0.905    0.116
      36    1.368    0.118
      37    0.134    0.064
      38    0.744    0.114
      39    1.189    0.109
      40    0.288    0.081
      41    0.077    0.038
      42    0.542    0.073
      43    0.731    0.078
      44    0.297    0.078
      45    0.082    0.040
      46    0.658    0.064
      47    0.810    0.084
      48    0.037    0.032
      49    0.779    0.102
      50    1.230    0.096
      51    0.300    0.081
      52    0.025    0.020
      53    0.811    0.139
      54    0.794    0.077
      55    0.169    0.055
      56    0.163    0.056
      57    0.306    0.075
      58    1.009    0.094
      59    0.351    0.093
      60    0.537    0.102
      61    0.850    0.087
      62    0.815    0.102
      63    0.368    0.086
      64    0.198    0.069
      65    1.867    0.139
      66    1.244    0.080
      67    0.849    0.088
      68    2.154    0.120
      69    1.541    0.152
      70    1.129    0.108
      71    0.502    0.104
      72    0.256    0.071
      73    0.844    0.107
      74    0.116    0.040
      75    0.517    0.069
      76    0.050    0.026
      77    0.892    0.178
      78    0.229    0.044
      79    0.234    0.061
      80    0.465    0.119
      81    0.053    0.044
      82    0.689    0.081
      83    0.077    0.041
      84    0.221    0.054
      85    0.532    0.109
      86    0.754    0.059
      87    0.058    0.029
      88    0.066    0.040
      89    1.038    0.118
      90    0.067    0.043
      91    0.039    0.033
      92    0.656    0.095
      93    0.582    0.082
      94    0.331    0.089
      95    0.131    0.034
      96    0.751    0.083
      97    0.414    0.052
      98    0.537    0.067
      99    0.329    0.093
     100    0.638    0.072
     101    0.908    0.115
     102    0.373    0.054
     103    0.271    0.059
     104    1.338    0.088
     105    0.363    0.067
     106    0.721    0.070
     107    1.578    0.115
     108    0.594    0.110
     109    0.000    0.000
     110    0.286    0.052
     111    0.352    0.086
     112    0.048    0.033
     113    0.446    0.085
     114    0.141    0.058
     115    0.330    0.070
     116    0.430    0.139
     117    0.232    0.092
     118    0.303    0.056
     119    0.085    0.042
     120    0.265    0.095
     121    0.230    0.063
     122    0.081    0.037
     123    0.179    0.062
     124    0.039    0.032
     125    0.851    0.069
     126    0.016    0.020
     127    0.090    0.047
     128    0.136    0.035
     129    0.057    0.032
     130    0.275    0.073
     131    0.016    0.022
     132    0.506    0.089
     133    0.158    0.038
     134    0.527    0.137
     135    0.626    0.079
     136    0.258    0.075
     137    0.332    0.072
     138    0.628    0.121
     139    0.726    0.126
     140    0.933    0.165
     141    1.188    0.076
     142    0.736    0.061
     143    1.521    0.112
     144    0.560    0.096
     145    0.817    0.091
     146    1.851    0.182
     147    0.406    0.124
     148    0.233    0.066
     149    1.021    0.181
     150    0.806    0.120
     151    0.081    0.047
     152    0.003    0.009
     153    0.826    0.088
     154    1.252    0.108
     155    0.447    0.088
     156    0.006    0.013
     157    0.910    0.084
     158    1.043    0.117
     159    0.059    0.041
     160    0.099    0.041
     161    1.559    0.116
     162    1.077    0.116
     163    0.474    0.070
     164    0.053    0.040
     165    1.035    0.079
     166    1.238    0.135
     167    0.252    0.079
     168    0.154    0.076
     169    0.731    0.100
     170    0.358    0.071
     171    0.082    0.049
     172    0.712    0.125
     173    1.017    0.114
     174    0.690    0.096
     175    0.000    0.000
     176    0.566    0.086
     177    0.479    0.089
     178    0.459    0.077
     179    1.272    0.151
     180    0.315    0.080
     181    1.490    0.139
     182    1.444    0.081
     183    1.178    0.227
     184    1.374    0.166
     185    0.384    0.109
     186    0.124    0.034
     187    0.568    0.080
     188    0.875    0.164
     189    1.555    0.171
     190    0.181    0.068
     191    0.878    0.098
     192    0.891    0.082
     193    0.881    0.121
     194    1.064    0.097
     195    1.282    0.142
     196    0.178    0.068
     197    0.224    0.041
     198    0.725    0.087
     199    0.352    0.135
     200    0.221    0.085
     201    1.152    0.108
     202    0.794    0.101
     203    0.274    0.075
     204    0.354    0.073
     205    0.922    0.086
     206    0.433    0.090
     207    0.026    0.023
     208    0.328    0.079
     209    0.727    0.075
     210    0.875    0.108
     211    0.040    0.035
     212    0.264    0.055
     213    1.058    0.084
     214    0.495    0.062
     215    0.090    0.031
     216    1.211    0.101
     217    0.559    0.063
     218    0.100    0.050
     219    0.388    0.123
     220    0.702    0.061
     221    0.664    0.104
     222    0.043    0.025
     223    0.791    0.067
     224    0.907    0.092
     225    1.447    0.125
     226    0.384    0.107
     227    0.607    0.112
     228    1.889    0.125
     229    0.761    0.125
     230    2.104    0.141
     231    0.236    0.123
     232    1.355    0.154
     233    1.330    0.106
     234    1.164    0.179
     235    0.903    0.242
     236    1.279    0.124
     237    0.275    0.062
     238    0.146    0.045
     239    1.597    0.146
     240    0.718    0.092
     241    0.142    0.048
     242    0.819    0.080
     243    0.904    0.108
     244    0.538    0.114
     245    0.256    0.061
     246    1.225    0.098
     247    0.130    0.072
     248    0.302    0.051
     249    0.488    0.107
     250    0.449    0.101
     251    0.023    0.026
     252    0.159    0.048
     253    1.095    0.111
     254    0.256    0.053
     255    0.240    0.052
     256    1.075    0.091
     257    0.615    0.059
     258    0.092    0.023
     259    0.149    0.050
     260    0.471    0.081
     261    0.434    0.068
     262    0.516    0.068
     263    0.104    0.069
     264    0.975    0.123
     265    0.151    0.054
     266    0.604    0.085
     267    0.581    0.066
     268    1.605    0.097
     269    1.249    0.129
     270    0.348    0.068
     271    1.767    0.099
     272    1.446    0.115
     273    0.413    0.079
     274    0.388    0.104
     275    1.328    0.152
     276    0.681    0.087
     277    0.340    0.062
     278    0.107    0.053
     279    0.858    0.075
     280    0.101    0.047
     281    0.626    0.092
     282    0.564    0.075
     283    1.211    0.098
     284    0.239    0.072
     285    0.216    0.074
     286    0.261    0.079
     287    0.003    0.009
     288    0.533    0.089
     289    0.019    0.021
     290    0.638    0.103
     291    0.058    0.041
     292    0.055    0.045
     293    1.003    0.158
     294    0.553    0.096
     295    0.243    0.052
     296    0.278    0.075
     297    0.256    0.095
     298    0.503    0.117
     299    0.544    0.085
     300    1.205    0.094
     301    1.061    0.112
     302    1.690    0.263
     303    0.646    0.066
     304    2.325    0.119
      27    0.942    0.156
      28    0.435    0.052
      29    0.727    0.107
      30    1.570    0.134
      31    0.441    0.112
      32    1.825    0.121
      33    1.035    0.125
      34    0.560    0.058
      35    0.941    0.140
      36    1.290    0.123
      37    0.164    0.053
      38    0.859    0.092
      39    1.203    0.095
      40    0.229    0.059
      41    0.070    0.043
      42    0.540    0.066
      43    0.747    0.063
      44    0.288    0.053
      45    0.076    0.040
      46    0.654    0.059
      47    0.756    0.064
      48    0.057    0.038
      49    0.754    0.095
      50    1.214    0.079
      51    0.298    0.057
      52    0.037    0.034
      53    0.809    0.113
      54    0.838    0.094
      55    0.244    0.074
      56    0.154    0.050
      57    0.389    0.081
      58    0.989    0.081
      59    0.233    0.069
      60    0.540    0.081
      61    0.893    0.070
      62    0.742    0.090
      63    0.259    0.110
      64    0.192    0.053
      65    1.880    0.189
      66    1.205    0.125
      67    0.861    0.090
      68    2.199    0.100
      69    1.494    0.147
      70    1.155    0.096
      71    0.434    0.080
      72    0.194    0.092
      73    0.768    0.126
      74    0.108    0.058
      75    0.463    0.068
      76    0.049    0.047
      77    1.110    0.118
      78    0.210    0.044
      79    0.211    0.063
      80    0.584    0.083
      81    0.055    0.048
      82    0.698    0.080
      83    0.076    0.035
      84    0.280    0.064
      85    0.559    0.108
      86    0.777    0.124
      87    0.065    0.041
      88    0.039    0.032
      89    1.085    0.119
      90    0.083    0.046
      91    0.034    0.029
      92    0.663    0.113
      93    0.594    0.082
      94    0.354    0.106
      95    0.126    0.041
      96    0.779    0.080
      97    0.393    0.074
      98    0.558    0.089
      99    0.298    0.076
     100    0.588    0.085
     101    0.957    0.116
     102    0.386    0.076
     103    0.293    0.061
     104    1.428    0.089
     105    0.356    0.047
     106    0.736    0.066
     107    1.561    0.127
     108    0.603    0.059
     109    0.001    0.005
     110    0.292    0.064
     111    0.412    0.073
     112    0.062    0.030
     113    0.469    0.079
     114    0.136    0.052
     115    0.313    0.070
     116    0.361    0.094
     117    0.283    0.087
     118    0.303    0.051
     119    0.081    0.035
     120    0.226    0.096
     121    0.230    0.062
     122    0.074    0.034
     123    0.177    0.082
     124    0.034    0.034
     125    0.822    0.079
     126    0.017    0.018
     127    0.056    0.036
     128    0.102    0.058
     129    0.056    0.038
     130    0.328    0.106
     131    0.027    0.047
     132    0.566    0.094
     133    0.107    0.054
     134    0.741    0.191
     135    0.635    0.082
     136    0.320    0.082
     137    0.346    0.088
     138    0.616    0.162
     139    0.810    0.150
     140    1.028    0.168
     141    1.152    0.097
     142    0.732    0.097
     143    1.520    0.097
     144    0.515    0.072
     145    0.814    0.123
     146    1.866    0.190
     147    0.447    0.148
     148    0.248    0.100
     149    0.832    0.199
     150    0.977    0.101
     151    0.102    0.049
     152    0.002    0.007
     153    0.789    0.069
     154    1.184    0.106
     155    0.503    0.100
     156    0.001    0.005
     157    0.847    0.077
     158    1.033    0.073
     159    0.052    0.039
     160    0.091    0.038
     161    1.504    0.126
     162    1.035    0.086
     163    0.467    0.093
     164    0.057    0.039
     165    1.035    0.100
     166    1.236    0.098
     167    0.190    0.073
     168    0.174    0.064
     169    0.822    0.117
     170    0.357    0.070
     171    0.115    0.054
     172    0.665    0.126
     173    1.023    0.139
     174    0.726    0.104
     175    0.001    0.005
     176    0.614    0.087
     177    0.456    0.080
     178    0.444    0.072
     179    1.277    0.141
     180    0.365    0.073
     181    1.442    0.133
     182    1.350    0.094
     183    1.170    0.222
     184    1.287    0.103
     185    0.392    0.097
     186    0.136    0.050
     187    0.588    0.105
     188    0.859    0.141
     189    1.485    0.161
     190    0.147    0.071
     191    0.895    0.134
     192    0.866    0.081
     193    0.999    0.152
     194    0.993    0.120
     195    1.224    0.121
     196    0.201    0.067
     197    0.242    0.064
     198    0.686    0.101
     199    0.361    0.104
     200    0.235    0.069
     201    1.145    0.092
     202    0.751    0.107
     203    0.261    0.072
     204    0.384    0.053
     205    0.949    0.125
     206    0.356    0.072
     207    0.037    0.024
     208    0.304    0.079
     209    0.711    0.083
     210    0.846    0.088
     211    0.020    0.020
     212    0.278    0.064
     213    1.038    0.081
     214    0.444    0.063
     215    0.086    0.035
     216    1.218    0.105
     217    0.577    0.061
     218    0.093    0.056
     219    0.298    0.169
     220    0.672    0.068
     221    0.756    0.115
     222    0.082    0.042
     223    0.824    0.099
     224    0.930    0.071
     225    1.461    0.162
     226    0.289    0.097
     227    0.530    0.193
     228    1.890    0.135
     229    0.879    0.126
     230    2.192    0.143
     231    0.455    0.093
     232    1.329    0.144
     233    1.411    0.168
     234    1.238    0.250
     235    0.874    0.197
     236    1.430    0.206
     237    0.331    0.125
     238    0.179    0.065
     239    1.560    0.123
     240    0.839    0.075
     241    0.195    0.066
     242    0.790    0.124
     243    0.983    0.113
     244    0.785    0.125
     245    0.249    0.070
     246    1.228    0.091
     247    0.143    0.060
     248    0.324    0.079
     249    0.501    0.098
     250    0.435    0.068
     251    0.008    0.016
     252    0.166    0.054
     253    1.111    0.084
     254    0.273    0.045
     255    0.221    0.066
     256    1.089    0.124
     257    0.611    0.066
     258    0.100    0.023
     259    0.126    0.039
     260    0.481    0.053
     261    0.449    0.058
     262    0.501    0.072
     263    0.078    0.049
     264    1.007    0.112
     265    0.125    0.052
     266    0.627    0.112
     267    0.552    0.075
     268    1.617    0.138
     269    1.179    0.096
     270    0.391    0.088
     271    1.704    0.114
     272    1.329    0.100
     273    0.430    0.067
     274    0.420    0.100
     275    1.342    0.172
     276    0.649    0.103
     277    0.325    0.052
     278    0.086    0.037
     279    0.852    0.105
     280    0.122    0.048
     281    0.630    0.097
     282    0.600    0.092
     283    1.229    0.092
     284    0.260    0.065
     285    0.224    0.070
     286    0.260    0.048
     287    0.003    0.009
     288    0.571    0.067
     289    0.009    0.018
     290    0.657    0.098
     291    0.048    0.043
     292    0.059    0.030
     293    0.976    0.132
     294    0.625    0.114
     295    0.259    0.066
     296    0.302    0.061
     297    0.270    0.107
     298    0.595    0.118
     299    0.599    0.079
     300    1.200    0.070
     301    0.974    0.095
     302    1.732    0.198
     303    0.611    0.068
     304    2.375    0.116
      27    1.008    0.177
      28    0.412    0.067
      29    0.787    0.119
      30    1.565    0.125
      31    0.482    0.086
      32    1.753    0.097
      33    1.084    0.074
      34    0.515    0.078
      35    0.899    0.099
      36    1.329    0.100
      37    0.158    0.077
      38    0.840    0.072
      39    1.218    0.089
      40    0.228    0.054
      41    0.066    0.027
      42    0.545    0.073
      43    0.728    0.067
      44    0.276    0.054
      45    0.098    0.050
      46    0.668    0.065
      47    0.742    0.086
      48    0.050    0.035
      49    0.713    0.108
      50    1.219    0.106
      51    0.332    0.055
      52    0.051    0.036
      53    0.777    0.124
      54    0.828    0.093
      55    0.278    0.064
      56    0.134    0.050
      57    0.391    0.088
      58    0.996    0.086
      59    0.207    0.081
      60    0.579    0.074
      61    0.828    0.091
      62    0.747    0.080
      63    0.274    0.079
      64    0.186    0.050
      65    1.762    0.126
      66    1.165    0.083
      67    0.848    0.085
      68    2.116    0.120
      69    1.543    0.146
      70    1.127    0.100
      71    0.482    0.094
      72    0.209    0.084
      73    0.746    0.131
      74    0.091    0.052
      75    0.361    0.080
      76    0.058    0.048
      77    1.146    0.176
      78    0.207    0.038
      79    0.223    0.063
      80    0.658    0.104
      81    0.061    0.033
      82    0.620    0.076
      83    0.087    0.068
      84    0.263    0.079
      85    0.566    0.114
      86    0.772    0.131
      87    0.052    0.035
      88    0.048    0.029
      89    1.044    0.093
      90    0.061    0.031
      91    0.020    0.014
      92    0.682    0.092
      93    0.573    0.077
      94    0.349    0.071
      95    0.116    0.039
      96    0.777    0.055
      97    0.407    0.060
      98    0.566    0.092
      99    0.337    0.077
     100    0.584    0.103
     101    0.941    0.100
     102    0.350    0.074
     103    0.294    0.074
     104    1.371    0.100
     105    0.380    0.050
     106    0.714    0.079
[truncated: 2,332,207 more chars]
