# Supplementary material for: Structural basis of dimerization of chemokine receptors CCR5 and CXCR4
Source: Nat Commun. 2023 Oct 13;14:6439. doi: 10.1038/s41467-023-42082-z (PMC10575954; doi:10.1038/s41467-023-42082-z)
Supplement: Supplementary file 6 — Source Data [file 41467_2023_42082_MOESM6_ESM.zip › Supplementary Figure 10/Panel A/Surface_Area_Bound.dat]

      19    0.917    0.368
      20    0.350    0.082
      21    1.185    0.314
      22    1.407    0.232
      23    1.570    0.249
      24    0.548    0.224
      25    1.226    0.139
      26    0.666    0.192
      27    1.166    0.138
      28    1.113    0.146
      29    0.495    0.080
      30    0.157    0.076
      31    1.654    0.107
      32    1.117    0.087
      33    0.189    0.086
      34    0.377    0.098
      35    0.743    0.098
      36    0.633    0.104
      37    0.073    0.040
      38    0.456    0.075
      39    0.875    0.079
      40    0.166    0.065
      41    0.692    0.114
      42    1.000    0.088
      43    1.332    0.158
      44    0.000    0.000
      45    0.999    0.140
      46    0.869    0.092
      47    0.097    0.053
      48    0.034    0.034
      49    0.796    0.121
      50    0.430    0.097
      51    0.088    0.034
      52    0.201    0.078
      53    0.664    0.113
      54    0.052    0.040
      55    0.027    0.028
      56    0.638    0.093
      57    0.760    0.086
      58    0.763    0.130
      59    0.780    0.161
      60    1.460    0.095
      61    0.697    0.125
      62    1.817    0.105
      63    0.485    0.072
      64    0.009    0.015
      65    0.255    0.071
      66    0.061    0.042
      67    0.185    0.059
      68    0.004    0.011
      69    0.299    0.089
      70    0.356    0.083
      71    0.211    0.057
      72    0.043    0.034
      73    0.031    0.027
      74    0.629    0.127
      75    0.018    0.025
      76    0.029    0.024
      77    0.290    0.114
      78    0.758    0.122
      79    0.023    0.025
      80    0.008    0.015
      81    0.782    0.102
      82    0.000    0.000
      83    0.004    0.010
      84    0.435    0.090
      85    0.720    0.120
      86    0.089    0.082
      87    0.076    0.042
      88    0.704    0.125
      89    0.586    0.103
      90    0.166    0.076
      91    0.524    0.094
      92    0.297    0.063
      93    1.303    0.131
      94    0.113    0.080
      95    1.316    0.117
      96    0.485    0.082
      97    0.346    0.051
      98    0.662    0.102
      99    1.100    0.103
     100    0.620    0.107
     101    0.000    0.000
     102    0.424    0.079
     103    1.109    0.126
     104    0.073    0.048
     105    0.070    0.039
     106    0.051    0.031
     107    0.361    0.096
     108    0.265    0.097
     109    0.189    0.084
     110    0.311    0.065
     111    0.005    0.015
     112    0.110    0.057
     113    0.015    0.016
     114    0.003    0.010
     115    0.036    0.044
     116    0.013    0.018
     117    0.140    0.047
     118    0.001    0.006
     119    0.003    0.008
     120    0.185    0.043
     121    0.170    0.067
     122    0.186    0.064
     123    0.061    0.052
     124    0.453    0.095
     125    0.018    0.025
     126    0.563    0.108
     127    0.220    0.070
     128    0.210    0.078
     129    0.198    0.076
     130    0.111    0.065
     131    0.515    0.174
     132    0.686    0.282
     133    0.525    0.211
     134    1.173    0.311
     135    0.210    0.101
     136    0.072    0.042
     137    1.349    0.103
     138    1.576    0.262
     139    0.278    0.096
     140    0.638    0.120
     141    0.642    0.098
     142    0.594    0.101
     143    0.877    0.145
     144    0.632    0.102
     145    0.000    0.000
     146    0.753    0.109
     147    0.134    0.067
     148    0.219    0.055
     149    0.025    0.022
     150    0.657    0.096
     151    0.322    0.061
     152    0.175    0.051
     153    0.919    0.119
     154    0.389    0.084
     155    0.188    0.064
     156    0.000    0.000
     157    0.546    0.082
     158    0.484    0.082
     159    0.015    0.029
     160    0.003    0.008
     161    0.484    0.087
     162    0.007    0.018
     163    0.043    0.032
     164    0.425    0.071
     165    0.677    0.101
     166    0.240    0.083
     167    0.071    0.059
     168    0.663    0.118
     169    0.168    0.072
     170    1.089    0.222
     171    1.418    0.289
     172    1.355    0.246
     173    0.275    0.133
     174    0.354    0.162
     175    0.761    0.252
     176    0.458    0.201
     177    0.312    0.111
     178    0.105    0.077
     179    0.353    0.193
     180    0.072    0.065
     181    0.697    0.089
     182    0.004    0.017
     183    0.348    0.104
     184    1.690    0.178
     185    0.203    0.153
     186    0.425    0.129
     187    0.448    0.116
     188    0.366    0.113
     189    0.287    0.130
     190    0.052    0.049
     191    0.526    0.111
     192    0.000    0.000
     193    0.090    0.038
     194    0.313    0.117
     195    0.009    0.016
     196    0.133    0.050
     197    0.110    0.062
     198    0.104    0.064
     199    0.045    0.029
     200    0.006    0.016
     201    0.095    0.045
     202    0.010    0.024
     203    0.222    0.062
     204    0.336    0.057
     205    0.408    0.073
     206    0.010    0.021
     207    0.641    0.068
     208    0.591    0.088
     209    0.166    0.067
     210    0.131    0.050
     211    0.742    0.066
     212    0.230    0.053
     213    0.026    0.024
     214    0.766    0.150
     215    0.646    0.108
     216    0.199    0.089
     217    0.063    0.043
     218    0.714    0.068
     219    1.584    0.197
     220    0.220    0.127
     221    0.512    0.111
     222    1.219    0.146
     223    1.628    0.239
     224    1.043    0.203
     225    1.443    0.210
     226    1.648    0.108
     227    1.097    0.178
     228    1.350    0.262
     229    0.998    0.189
     230    0.932    0.220
     231    0.580    0.237
     232    1.124    0.239
     233    0.190    0.110
     234    0.062    0.051
     235    1.146    0.126
     236    0.232    0.135
     237    0.062    0.032
     238    0.596    0.130
     239    0.468    0.087
     240    0.016    0.021
     241    0.014    0.015
     242    0.775    0.094
     243    0.256    0.074
     244    0.030    0.031
     245    0.163    0.071
     246    1.253    0.105
     247    0.403    0.073
     248    0.036    0.036
     249    0.377    0.085
     250    0.680    0.082
     251    0.152    0.093
     252    0.029    0.043
     253    0.944    0.114
     254    0.275    0.077
     255    0.151    0.048
     256    0.431    0.097
     257    0.802    0.103
     258    0.261    0.108
     259    0.080    0.039
     260    0.326    0.065
     261    0.508    0.094
     262    0.698    0.162
     263    0.909    0.126
     264    1.727    0.139
     265    0.582    0.077
     266    0.322    0.095
     267    1.058    0.117
     268    1.094    0.092
     269    0.534    0.084
     270    0.771    0.107
     271    0.402    0.078
     272    0.074    0.089
     273    0.369    0.169
     274    1.727    0.162
     275    0.382    0.095
     276    0.360    0.138
     277    0.814    0.120
     278    0.397    0.088
     279    0.146    0.065
     280    0.707    0.095
     281    0.942    0.068
     282    0.216    0.045
     283    0.443    0.093
     284    0.209    0.103
     285    1.010    0.092
     286    0.026    0.027
     287    0.095    0.062
     288    0.174    0.053
     289    0.027    0.029
     290    0.006    0.016
     291    0.218    0.045
     292    0.215    0.046
     293    0.179    0.052
     294    0.150    0.043
     295    0.986    0.106
     296    0.526    0.069
     297    0.437    0.146
     298    0.189    0.062
     299    1.475    0.106
     300    0.435    0.125
     301    0.018    0.024
     302    0.975    0.141
     303    0.807    0.200
     304    0.103    0.059
     305    1.062    0.090
     306    0.968    0.106
     307    0.626    0.115
     308    0.706    0.106
     309    1.433    0.100
     310    0.668    0.128
     311    0.456    0.151
     312    1.845    0.169
     313    2.079    0.143
      27    0.158    0.106
      28    0.148    0.132
      29    1.347    0.233
      30    1.044    0.180
      31    1.531    0.112
      32    0.926    0.120
      33    0.086    0.094
      34    0.465    0.084
      35    1.151    0.123
      36    1.007    0.186
      37    0.235    0.077
      38    1.037    0.115
      39    1.225    0.120
      40    0.661    0.074
      41    0.225    0.070
      42    0.135    0.049
      43    0.748    0.079
      44    0.137    0.067
      45    0.127    0.049
      46    0.441    0.067
      47    0.905    0.120
      48    0.017    0.028
      49    0.542    0.077
      50    1.058    0.080
      51    0.712    0.088
      52    0.000    0.000
      53    0.530    0.067
      54    1.052    0.074
      55    0.096    0.042
      56    0.000    0.000
      57    0.226    0.058
      58    1.069    0.148
      59    0.017    0.034
      60    0.507    0.090
      61    1.217    0.111
      62    0.545    0.095
      63    0.061    0.032
      64    0.308    0.061
      65    1.883    0.116
      66    0.987    0.124
      67    1.228    0.124
      68    1.931    0.118
      69    1.601    0.095
      70    0.992    0.147
      71    0.720    0.103
      72    0.188    0.092
      73    0.506    0.100
      74    0.202    0.086
      75    0.605    0.171
      76    0.057    0.053
      77    0.264    0.047
      78    0.356    0.054
      79    0.114    0.062
      80    0.046    0.037
      81    0.000    0.000
      82    0.569    0.093
      83    0.073    0.035
      84    0.029    0.024
      85    0.332    0.057
      86    0.948    0.134
      87    0.021    0.031
      88    0.000    0.000
      89    0.900    0.134
      90    0.086    0.038
      91    0.008    0.015
      92    0.523    0.084
      93    1.002    0.149
      94    0.383    0.088
      95    0.090    0.040
      96    0.228    0.062
      97    0.198    0.074
      98    0.120    0.052
      99    0.988    0.076
     100    0.486    0.076
     101    0.263    0.071
     102    0.034    0.029
     103    1.097    0.211
     104    0.894    0.108
     105    0.421    0.045
     106    0.556    0.082
     107    1.424    0.154
     108    0.944    0.191
     109    0.000    0.000
     110    0.201    0.058
     111    0.342    0.059
     112    0.142    0.066
     113    0.099    0.063
     114    0.233    0.046
     115    0.736    0.094
     116    0.120    0.060
     117    0.068    0.054
     118    0.065    0.089
     119    0.055    0.045
     120    0.090    0.050
     121    0.075    0.039
     122    0.081    0.061
     123    0.018    0.017
     124    0.050    0.031
     125    0.255    0.069
     126    0.036    0.043
     127    0.027    0.038
     128    0.038    0.038
     129    0.368    0.084
     130    0.092    0.033
     131    0.000    0.000
     132    0.644    0.088
     133    0.009    0.018
     134    0.127    0.083
     135    0.284    0.080
     136    0.537    0.074
     137    0.202    0.098
     138    0.168    0.111
     139    0.867    0.082
     140    0.996    0.353
     141    0.525    0.175
     142    1.065    0.172
     143    0.676    0.265
     144    0.106    0.062
     145    1.001    0.163
     146    1.968    0.208
     147    0.283    0.087
     148    0.394    0.130
     149    1.148    0.173
     150    0.410    0.088
     151    0.272    0.125
     152    0.014    0.037
     153    0.639    0.103
     154    1.112    0.123
     155    0.256    0.072
     156    0.011    0.018
     157    1.130    0.101
     158    0.207    0.100
     159    0.038    0.035
     160    0.151    0.056
     161    1.204    0.253
     162    0.305    0.121
     163    0.078    0.044
     164    0.003    0.008
     165    0.714    0.066
     166    0.551    0.102
     167    0.118    0.063
     168    0.089    0.037
     169    0.187    0.105
     170    0.030    0.028
     171    0.032    0.034
     172    1.011    0.188
     173    0.309    0.105
     174    0.247    0.093
     175    0.000    0.000
     176    0.599    0.110
     177    0.334    0.093
     178    0.504    0.077
     179    1.441    0.167
     180    0.378    0.100
     181    1.589    0.078
     182    1.030    0.080
     183    1.370    0.126
     184    0.811    0.146
     185    0.579    0.064
     186    0.185    0.043
     187    0.633    0.083
     188    0.677    0.133
     189    0.730    0.097
     190    1.088    0.167
     191    0.697    0.098
     192    0.447    0.114
     193    0.689    0.133
     194    0.395    0.099
     195    0.044    0.043
     196    0.273    0.077
     197    0.055    0.035
     198    0.010    0.018
     199    0.274    0.114
     200    0.270    0.085
     201    0.383    0.095
     202    0.043    0.048
     203    0.267    0.109
     204    0.035    0.028
     205    0.185    0.064
     206    0.031    0.034
     207    0.044    0.036
     208    0.088    0.076
     209    0.251    0.065
     210    0.054    0.051
     211    0.003    0.008
     212    0.120    0.051
     213    0.345    0.076
     214    0.180    0.064
     215    0.073    0.038
     216    1.047    0.116
     217    0.195    0.070
     218    0.026    0.032
     219    0.229    0.086
     220    0.604    0.088
     221    0.711    0.151
     222    0.327    0.097
     223    1.159    0.090
     224    1.126    0.078
     225    1.533    0.206
     226    0.564    0.092
     227    0.283    0.137
     228    0.731    0.197
     229    0.746    0.397
     230    2.203    0.190
     231    0.344    0.077
     232    1.562    0.153
     233    1.394    0.139
     234    1.177    0.290
     235    1.253    0.143
     236    0.852    0.103
     237    0.258    0.104
     238    0.087    0.043
     239    1.212    0.100
     240    0.218    0.050
     241    0.177    0.046
     242    0.325    0.087
     243    0.826    0.078
     244    0.045    0.042
     245    0.116    0.044
     246    1.134    0.080
     247    0.261    0.101
     248    0.049    0.046
     249    0.511    0.127
     250    0.590    0.088
     251    0.329    0.076
     252    0.128    0.077
     253    0.860    0.102
     254    0.462    0.075
     255    0.094    0.055
     256    0.777    0.113
     257    0.767    0.105
     258    0.000    0.000
     259    0.046    0.017
     260    0.281    0.071
     261    0.487    0.087
     262    0.030    0.030
     263    0.176    0.048
     264    1.086    0.107
     265    0.177    0.062
     266    0.731    0.102
     267    0.976    0.106
     268    1.392    0.091
     269    1.460    0.124
     270    0.634    0.096
     271    1.589    0.165
     272    1.148    0.130
     273    0.436    0.065
     274    0.510    0.086
     275    1.328    0.111
     276    0.692    0.079
     277    0.280    0.094
     278    0.036    0.031
     279    0.758    0.081
     280    0.080    0.036
     281    0.545    0.152
     282    0.592    0.109
     283    1.163    0.140
     284    0.074    0.043
     285    0.128    0.039
     286    0.470    0.085
     287    0.136    0.056
     288    0.378    0.113
     289    0.001    0.006
     290    0.610    0.072
     291    0.017    0.021
     292    0.028    0.024
     293    0.792    0.152
     294    0.048    0.031
     295    0.005    0.014
     296    0.171    0.062
     297    0.421    0.069
     298    0.009    0.013
     299    0.166    0.041
     300    1.060    0.116
     301    0.115    0.048
     302    0.511    0.075
     303    0.886    0.101
     304    1.655    0.149
      19    1.254    0.410
      20    0.412    0.082
      21    1.524    0.254
      22    1.490    0.369
      23    1.426    0.316
      24    0.643    0.124
      25    1.269    0.123
      26    0.715    0.220
      27    1.012    0.142
      28    1.242    0.119
      29    0.410    0.066
      30    0.206    0.061
      31    1.644    0.111
      32    1.168    0.079
      33    0.203    0.064
      34    0.401    0.067
      35    0.811    0.098
      36    0.664    0.093
      37    0.050    0.038
      38    0.491    0.073
      39    0.947    0.094
      40    0.156    0.057
      41    0.634    0.124
      42    0.943    0.087
      43    1.296    0.138
      44    0.002    0.007
      45    0.891    0.121
      46    0.831    0.111
      47    0.068    0.037
      48    0.082    0.044
      49    0.654    0.112
      50    0.386    0.096
      51    0.127    0.063
      52    0.192    0.055
      53    0.643    0.067
      54    0.047    0.021
      55    0.028    0.020
      56    0.757    0.115
      57    0.741    0.111
      58    0.778    0.201
      59    0.621    0.183
      60    1.507    0.194
      61    0.642    0.103
      62    1.742    0.104
      63    0.512    0.073
      64    0.013    0.018
      65    0.231    0.115
      66    0.050    0.033
      67    0.197    0.051
      68    0.001    0.006
      69    0.240    0.118
      70    0.354    0.058
      71    0.230    0.047
      72    0.036    0.035
      73    0.024    0.026
      74    0.663    0.102
      75    0.083    0.046
      76    0.037    0.023
      77    0.298    0.087
      78    1.006    0.134
      79    0.015    0.019
      80    0.017    0.022
      81    0.802    0.116
      82    0.004    0.010
      83    0.017    0.024
      84    0.433    0.063
      85    0.625    0.134
      86    0.149    0.087
      87    0.103    0.039
      88    0.698    0.086
      89    0.486    0.124
      90    0.229    0.098
      91    0.534    0.060
      92    0.309    0.057
      93    1.305    0.149
      94    0.067    0.056
      95    1.321    0.084
      96    0.624    0.147
      97    0.364    0.051
      98    0.738    0.136
      99    1.076    0.092
     100    0.594    0.069
     101    0.001    0.006
     102    0.469    0.047
     103    1.093    0.079
     104    0.077    0.037
     105    0.087    0.044
     106    0.055    0.030
     107    0.511    0.140
     108    0.236    0.085
     109    0.212    0.085
     110    0.380    0.087
     111    0.018    0.034
     112    0.083    0.053
     113    0.029    0.014
     114    0.002    0.007
     115    0.007    0.015
     116    0.003    0.009
     117    0.108    0.049
     118    0.000    0.000
     119    0.001    0.006
     120    0.158    0.060
     121    0.105    0.037
     122    0.160    0.079
     123    0.036    0.028
     124    0.455    0.084
     125    0.018    0.023
     126    0.481    0.148
     127    0.258    0.066
     128    0.194    0.052
     129    0.256    0.130
     130    0.086    0.045
     131    0.431    0.102
     132    0.906    0.244
     133    0.681    0.161
     134    0.842    0.153
     135    0.161    0.073
     136    0.098    0.041
     137    1.465    0.111
     138    1.394    0.130
     139    0.217    0.059
     140    0.642    0.110
     141    0.590    0.087
     142    0.511    0.098
     143    0.926    0.086
     144    0.642    0.105
     145    0.000    0.000
     146    0.728    0.113
     147    0.134    0.081
     148    0.216    0.041
     149    0.010    0.014
     150    0.669    0.108
     151    0.312    0.077
     152    0.227    0.066
     153    0.869    0.106
     154    0.367    0.111
     155    0.250    0.054
     156    0.000    0.000
     157    0.518    0.093
     158    0.476    0.073
     159    0.008    0.015
     160    0.014    0.020
     161    0.499    0.086
     162    0.001    0.006
     163    0.044    0.040
     164    0.389    0.073
     165    0.667    0.090
     166    0.197    0.062
     167    0.049    0.041
     168    0.794    0.175
     169    0.114    0.063
     170    1.023    0.142
     171    1.231    0.177
     172    1.437    0.153
     173    0.291    0.110
     174    0.391    0.105
     175    0.963    0.310
     176    0.423    0.113
     177    0.410    0.133
     178    0.095    0.064
     179    0.367    0.120
     180    0.087    0.060
     181    0.471    0.126
     182    0.048    0.020
     183    0.497    0.117
     184    1.721    0.125
     185    0.572    0.083
     186    0.135    0.055
     187    0.601    0.139
     188    0.272    0.085
     189    0.249    0.096
     190    0.031    0.032
     191    0.584    0.099
     192    0.000    0.000
     193    0.046    0.039
     194    0.339    0.173
     195    0.009    0.017
     196    0.069    0.025
     197    0.049    0.039
     198    0.102    0.070
     199    0.048    0.034
     200    0.011    0.016
     201    0.093    0.057
     202    0.011    0.025
     203    0.167    0.059
     204    0.427    0.060
     205    0.444    0.090
     206    0.020    0.026
     207    0.664    0.083
     208    0.606    0.100
     209    0.228    0.094
     210    0.120    0.050
     211    0.729    0.094
     212    0.336    0.144
     213    0.042    0.036
     214    0.598    0.117
     215    0.550    0.104
     216    0.136    0.087
     217    0.027    0.037
     218    0.891    0.082
     219    1.708    0.126
     220    0.420    0.135
     221    0.353    0.092
     222    1.583    0.088
     223    1.823    0.119
     224    1.162    0.115
     225    1.446    0.254
     226    1.669    0.099
     227    1.247    0.086
     228    1.123    0.181
     229    0.891    0.107
     230    1.061    0.190
     231    0.923    0.147
     232    0.893    0.116
     233    0.211    0.101
     234    0.062    0.034
     235    1.113    0.147
     236    0.134    0.052
     237    0.064    0.034
     238    0.625    0.087
     239    0.416    0.063
     240    0.023    0.024
     241    0.003    0.008
     242    0.821    0.067
     243    0.255    0.049
     244    0.024    0.021
     245    0.174    0.084
     246    1.188    0.109
     247    0.334    0.077
     248    0.022    0.035
     249    0.317    0.075
     250    0.718    0.075
     251    0.095    0.070
     252    0.011    0.018
     253    1.056    0.093
     254    0.292    0.059
     255    0.129    0.045
     256    0.420    0.062
     257    0.880    0.108
     258    0.266    0.086
     259    0.084    0.047
     260    0.334    0.054
     261    0.390    0.084
     262    0.910    0.190
     263    0.834    0.089
     264    1.694    0.197
     265    0.526    0.103
     266    0.415    0.103
     267    1.217    0.162
     268    1.095    0.102
     269    0.516    0.136
     270    0.672    0.123
     271    0.431    0.076
     272    0.131    0.086
     273    0.393    0.156
     274    1.824    0.131
     275    0.390    0.110
     276    0.573    0.129
     277    0.660    0.092
     278    0.449    0.079
     279    0.181    0.070
     280    0.787    0.111
     281    0.898    0.079
     282    0.272    0.049
     283    0.465    0.103
     284    0.216    0.058
     285    0.959    0.080
     286    0.027    0.019
     287    0.145    0.077
     288    0.197    0.041
     289    0.016    0.023
     290    0.028    0.024
     291    0.244    0.048
     292    0.201    0.057
     293    0.199    0.071
     294    0.147    0.035
     295    0.954    0.071
     296    0.481    0.069
     297    0.328    0.127
     298    0.178    0.060
     299    1.427    0.107
     300    0.405    0.064
     301    0.005    0.011
     302    0.847    0.134
     303    0.656    0.149
     304    0.085    0.062
     305    1.118    0.081
     306    0.994    0.074
     307    0.703    0.109
     308    0.679    0.109
     309    1.433    0.083
     310    0.573    0.077
     311    0.312    0.115
     312    1.863    0.096
     313    2.019    0.130
      27    0.202    0.084
      28    0.099    0.042
      29    1.136    0.149
      30    1.000    0.161
      31    1.541    0.122
      32    1.035    0.101
      33    0.033    0.026
      34    0.423    0.070
      35    1.198    0.117
      36    0.974    0.164
      37    0.351    0.062
      38    1.086    0.145
      39    1.329    0.093
      40    0.486    0.132
      41    0.311    0.069
      42    0.195    0.058
      43    0.745    0.066
      44    0.227    0.082
      45    0.165    0.053
      46    0.461    0.066
      47    0.873    0.091
      48    0.047    0.066
      49    0.563    0.085
      50    1.061    0.093
      51    0.664    0.100
      52    0.000    0.000
      53    0.504    0.079
      54    1.012    0.121
      55    0.084    0.034
      56    0.000    0.000
      57    0.246    0.047
      58    1.015    0.138
      59    0.003    0.008
      60    0.445    0.077
      61    1.342    0.130
      62    0.501    0.077
      63    0.053    0.031
      64    0.321    0.081
      65    1.908    0.114
      66    1.157    0.170
      67    1.203    0.110
      68    2.054    0.128
      69    1.782    0.104
      70    1.012    0.131
      71    0.663    0.095
      72    0.186    0.082
      73    0.398    0.138
      74    0.239    0.047
      75    0.634    0.075
      76    0.052    0.062
      77    0.209    0.083
      78    0.341    0.066
      79    0.107    0.066
      80    0.035    0.027
      81    0.000    0.000
      82    0.581    0.087
      83    0.084    0.043
      84    0.024    0.023
      85    0.410    0.081
      86    1.022    0.107
      87    0.007    0.013
      88    0.000    0.000
      89    0.812    0.096
      90    0.091    0.042
      91    0.006    0.012
      92    0.535    0.079
      93    0.949    0.157
      94    0.418    0.084
      95    0.083    0.040
      96    0.219    0.064
      97    0.231    0.101
      98    0.119    0.044
      99    1.003    0.082
     100    0.432    0.077
     101    0.252    0.073
     102    0.010    0.018
     103    1.019    0.104
     104    0.906    0.062
     105    0.401    0.055
     106    0.541    0.076
     107    1.456    0.169
     108    0.788    0.134
     109    0.000    0.000
     110    0.218    0.083
     111    0.273    0.072
     112    0.108    0.051
     113    0.100    0.056
     114    0.207    0.073
     115    0.813    0.075
     116    0.115    0.059
     117    0.038    0.041
     118    0.198    0.070
     119    0.119    0.042
     120    0.097    0.056
     121    0.028    0.032
     122    0.134    0.059
     123    0.047    0.035
     124    0.027    0.021
     125    0.260    0.079
     126    0.048    0.040
     127    0.041    0.030
     128    0.031    0.026
     129    0.349    0.047
     130    0.097    0.056
     131    0.000    0.000
     132    0.660    0.076
     133    0.010    0.019
     134    0.142    0.069
     135    0.353    0.087
     136    0.498    0.109
     137    0.193    0.065
     138    0.133    0.090
     139    0.884    0.093
     140    1.322    0.162
     141    0.308    0.114
     142    1.009    0.136
     143    0.475    0.128
     144    0.181    0.049
     145    0.819    0.150
     146    1.790    0.292
     147    0.334    0.081
     148    0.582    0.147
     149    0.948    0.137
     150    0.453    0.091
     151    0.213    0.096
     152    0.003    0.012
     153    0.623    0.118
     154    1.138    0.099
     155    0.391    0.098
     156    0.017    0.020
     157    1.102    0.103
     158    0.178    0.080
     159    0.029    0.025
     160    0.287    0.125
     161    1.534    0.114
     162    0.094    0.063
     163    0.113    0.064
     164    0.010    0.013
     165    0.653    0.100
     166    0.590    0.123
     167    0.072    0.062
     168    0.024    0.031
     169    0.150    0.071
     170    0.009    0.015
     171    0.030    0.039
     172    0.866    0.107
     173    0.381    0.083
     174    0.323    0.135
     175    0.000    0.000
     176    0.643    0.094
     177    0.318    0.054
     178    0.509    0.052
     179    1.486    0.120
     180    0.416    0.068
     181    1.607    0.078
     182    1.046    0.064
     183    1.334    0.129
     184    0.752    0.141
     185    0.660    0.099
     186    0.157    0.048
     187    0.615    0.059
     188    0.719    0.139
     189    0.676    0.089
     190    1.340    0.169
     191    0.664    0.113
     192    0.502    0.076
     193    0.792    0.118
     194    0.605    0.109
     195    0.036    0.029
     196    0.288    0.077
     197    0.016    0.024
     198    0.003    0.010
     199    0.200    0.058
     200    0.286    0.072
     201    0.339    0.071
     202    0.013    0.020
     203    0.295    0.079
     204    0.016    0.020
     205    0.109    0.055
     206    0.013    0.020
     207    0.017    0.031
     208    0.095    0.063
     209    0.286    0.072
     210    0.042    0.036
     211    0.001    0.006
     212    0.105    0.058
     213    0.346    0.071
     214    0.153    0.066
     215    0.044    0.037
     216    1.069    0.112
     217    0.230    0.055
     218    0.017    0.024
     219    0.274    0.077
     220    0.604    0.072
     221    0.809    0.107
     222    0.284    0.127
     223    1.154    0.141
     224    1.068    0.085
     225    1.492    0.115
     226    0.506    0.124
     227    0.276    0.094
     228    0.895    0.202
     229    0.386    0.160
     230    2.074    0.133
     231    0.473    0.085
     232    1.555    0.261
     233    1.316    0.118
     234    0.897    0.212
     235    1.194    0.175
     236    0.806    0.179
     237    0.153    0.063
     238    0.129    0.043
     239    1.175    0.096
     240    0.217    0.066
     241    0.088    0.066
     242    0.422    0.103
     243    0.852    0.099
     244    0.097    0.066
     245    0.121    0.033
     246    1.150    0.105
     247    0.165    0.070
     248    0.070    0.060
     249    0.608    0.105
     250    0.569    0.058
     251    0.285    0.087
     252    0.171    0.106
     253    0.920    0.107
     254    0.448    0.080
     255    0.112    0.051
     256    0.776    0.108
     257    0.766    0.101
     258    0.000    0.000
     259    0.029    0.030
     260    0.297    0.070
     261    0.594    0.090
     262    0.021    0.029
     263    0.229    0.076
     264    1.181    0.128
     265    0.202    0.069
     266    0.678    0.088
     267    0.984    0.094
     268    1.479    0.110
     269    1.433    0.144
     270    0.619    0.071
     271    1.638    0.164
     272    1.028    0.140
     273    0.443    0.066
     274    0.615    0.103
     275    1.279    0.119
     276    0.793    0.118
     277    0.329    0.068
     278    0.039    0.033
     279    0.808    0.081
     280    0.089    0.042
     281    0.417    0.089
     282    0.755    0.124
     283    1.169    0.116
     284    0.044    0.033
     285    0.186    0.066
     286    0.536    0.081
     287    0.159    0.061
     288    0.506    0.145
     289    0.021    0.025
     290    0.882    0.108
     291    0.085    0.051
     292    0.136    0.084
     293    0.796    0.187
     294    0.127    0.098
     295    0.003    0.008
     296    0.043    0.058
     297    0.237    0.119
     298    0.019    0.022
     299    0.138    0.035
     300    0.803    0.082
     301    0.194    0.099
     302    0.577    0.080
     303    0.850    0.071
     304    1.907    0.171
      19    1.206    0.243
      20    0.390    0.076
      21    1.455    0.219
      22    1.328    0.287
      23    1.580    0.172
      24    0.566    0.113
      25    1.154    0.143
      26    0.430    0.106
      27    1.165    0.161
      28    1.481    0.139
      29    0.310    0.083
      30    0.138    0.063
      31    1.963    0.201
      32    1.224    0.099
      33    0.256    0.093
      34    0.423    0.101
      35    0.843    0.099
      36    0.682    0.100
      37    0.047    0.030
      38    0.463    0.096
      39    0.939    0.116
      40    0.168    0.061
      41    0.693    0.131
      42    0.975    0.099
      43    1.201    0.126
      44    0.002    0.007
      45    0.904    0.099
      46    0.808    0.072
      47    0.073    0.043
      48    0.096    0.041
      49    0.652    0.083
      50    0.376    0.070
      51    0.186    0.051
      52    0.226    0.060
      53    0.692    0.088
      54    0.069    0.032
      55    0.047    0.034
      56    0.872    0.120
      57    0.643    0.106
      58    0.793    0.138
      59    0.669    0.089
      60    1.672    0.126
      61    0.550    0.112
      62    1.738    0.114
      63    0.421    0.091
      64    0.011    0.016
      65    0.212    0.070
      66    0.038    0.040
      67    0.174    0.065
      68    0.000    0.000
      69    0.271    0.089
      70    0.345    0.061
      71    0.222    0.082
      72    0.063    0.033
      73    0.011    0.018
      74    0.680    0.060
      75    0.084    0.047
      76    0.073    0.048
      77    0.328    0.093
      78    1.057    0.093
      79    0.012    0.024
      80    0.025    0.021
      81    0.856    0.107
      82    0.004    0.010
      83    0.013    0.021
      84    0.352    0.068
      85    0.634    0.100
      86    0.126    0.064
      87    0.130    0.051
      88    0.715    0.082
      89    0.653    0.100
      90    0.155    0.055
      91    0.554    0.112
      92    0.326    0.086
      93    1.151    0.116
      94    0.034    0.032
      95    1.313    0.111
      96    0.706    0.111
      97    0.426    0.070
      98    0.916    0.128
      99    0.990    0.123
     100    0.525    0.090
     101    0.002    0.009
     102    0.464    0.070
     103    1.071    0.081
     104    0.075    0.035
     105    0.133    0.043
     106    0.043    0.026
     107    0.507    0.104
     108    0.213    0.073
     109    0.183    0.076
     110    0.359    0.069
     111    0.019    0.024
     112    0.042    0.030
     113    0.005    0.011
     114    0.001    0.006
     115    0.003    0.008
     116    0.001    0.006
     117    0.146    0.055
     118    0.002    0.007
     119    0.000    0.000
     120    0.211    0.041
     121    0.129    0.055
     122    0.158    0.071
     123    0.043    0.031
     124    0.515    0.064
     125    0.010    0.016
     126    0.455    0.081
     127    0.409    0.096
     128    0.240    0.059
     129    0.259    0.141
     130    0.144    0.083
     131    0.435    0.127
     132    1.104    0.118
     133    0.809    0.091
     134    0.847    0.129
     135    0.242    0.104
     136    0.095    0.043
     137    1.405    0.142
     138    1.536    0.152
     139    0.290    0.055
     140    0.579    0.087
     141    0.626    0.069
     142    0.513    0.086
     143    0.911    0.069
     144    0.688    0.096
     145    0.000    0.000
     146    0.783    0.086
     147    0.107    0.061
     148    0.215    0.045
     149    0.001    0.006
     150    0.709    0.078
     151    0.318    0.081
     152    0.230    0.079
     153    0.819    0.122
     154    0.419    0.100
     155    0.238    0.057
     156    0.000    0.000
     157    0.561    0.099
     158    0.519    0.108
     159    0.008    0.012
     160    0.003    0.008
     161    0.511    0.074
     162    0.014    0.020
     163    0.074    0.050
     164    0.363    0.056
     165    0.753    0.112
     166    0.208    0.048
     167    0.100    0.047
     168    0.814    0.108
     169    0.171    0.083
     170    1.098    0.222
     171    1.094    0.147
     172    1.554    0.263
     173    0.269    0.113
     174    0.899    0.329
     175    0.777    0.145
     176    0.690    0.218
     177    0.158    0.106
     178    0.101    0.054
     179    0.452    0.173
     180    0.190    0.075
     181    0.512    0.109
     182    0.073    0.041
     183    0.525    0.215
     184    1.682    0.218
     185    0.608    0.075
     186    0.181    0.053
     187    0.508    0.141
     188    0.330    0.103
     189    0.247    0.061
     190    0.045    0.045
     191    0.528    0.123
     192    0.000    0.000
     193    0.099    0.068
     194    0.453    0.099
     195    0.012    0.017
     196    0.073    0.036
     197    0.081    0.061
     198    0.050    0.033
     199    0.047    0.030
     200    0.034    0.025
     201    0.192    0.061
     202    0.001    0.006
     203    0.163    0.051
     204    0.522    0.061
     205    0.391    0.101
     206    0.052    0.030
     207    0.679    0.092
     208    0.562    0.069
     209    0.361    0.059
     210    0.098    0.059
     211    0.791    0.069
     212    0.595    0.139
     213    0.064    0.040
     214    0.549    0.086
     215    0.506    0.102
     216    0.165    0.061
     217    0.012    0.021
     218    0.865    0.115
     219    1.589    0.125
     220    0.470    0.084
     221    0.212    0.120
     222    1.490    0.181
     223    1.832    0.164
     224    1.117    0.099
     225    1.244    0.296
     226    1.589    0.112
     227    1.246    0.138
     228    1.355    0.173
     229    0.813    0.142
     230    1.094    0.237
     231    0.695    0.151
     232    1.044    0.138
     233    0.172    0.064
     234    0.084    0.029
     235    1.133    0.136
     236    0.128    0.070
     237    0.047    0.035
     238    0.603    0.089
     239    0.429    0.074
     240    0.020    0.022
     241    0.003    0.008
     242    0.833    0.111
     243    0.210    0.057
     244    0.013    0.016
     245    0.154    0.061
     246    1.196    0.099
     247    0.369    0.074
     248    0.018    0.026
     249    0.241    0.072
     250    0.647    0.097
     251    0.100    0.072
     252    0.009    0.013
     253    1.120    0.103
     254    0.303    0.058
     255    0.152    0.048
     256    0.406    0.053
     257    0.764    0.087
     258    0.255    0.100
     259    0.128    0.073
     260    0.269    0.098
     261    0.298    0.079
     262    1.126    0.147
     263    0.869    0.083
     264    1.520    0.141
     265    0.439    0.057
     266    0.589    0.101
     267    1.472    0.138
     268    0.977    0.090
     269    0.519    0.080
     270    0.723    0.078
     271    0.529    0.066
     272    0.120    0.067
     273    0.318    0.127
     274    1.872    0.121
     275    0.339    0.076
     276    0.547    0.116
     277    0.540    0.064
     278    0.488    0.097
     279    0.216    0.076
     280    0.710    0.086
     281    0.821    0.087
     282    0.257    0.066
     283    0.496    0.072
     284    0.152    0.079
     285    0.900    0.088
     286    0.036    0.037
     287    0.113    0.057
     288    0.180    0.067
     289    0.025    0.027
     290    0.028    0.026
     291    0.273    0.063
     292    0.211    0.046
     293    0.273    0.083
     294    0.126    0.038
     295    0.929    0.108
     296    0.497    0.074
     297    0.426    0.108
     298    0.204    0.066
     299    1.450    0.110
     300    0.422    0.108
     301    0.011    0.013
     302    0.891    0.128
     303    0.686    0.143
     304    0.087    0.055
     305    1.187    0.127
     306    0.966    0.092
     307    0.581    0.105
     308    0.717    0.163
     309    1.422    0.104
     310    0.695    0.150
     311    0.370    0.149
     312    1.881    0.152
     313    2.007    0.137
      27    0.207    0.113
      28    0.098    0.036
      29    1.161    0.165
      30    0.813    0.106
      31    1.447    0.133
      32    1.020    0.091
      33    0.035    0.026
      34    0.318    0.093
      35    1.169    0.121
      36    1.127    0.163
      37    0.205    0.071
      38    1.206    0.147
      39    1.299    0.108
      40    0.425    0.112
      41    0.349    0.080
      42    0.134    0.056
      43    0.738    0.070
      44    0.232    0.062
      45    0.175    0.053
      46    0.487    0.081
      47    0.931    0.113
      48    0.039    0.038
      49    0.574    0.091
      50    1.037    0.112
      51    0.639    0.087
      52    0.000    0.000
      53    0.563    0.083
      54    1.015    0.127
      55    0.064    0.031
      56    0.000    0.000
      57    0.243    0.049
      58    1.027    0.146
      59    0.014    0.024
      60    0.479    0.067
      61    1.426    0.132
      62    0.514    0.102
      63    0.048    0.035
      64    0.341    0.099
      65    2.012    0.127
      66    1.285    0.103
      67    1.255    0.154
      68    2.071    0.138
      69    1.760    0.130
      70    0.969    0.123
      71    0.613    0.079
      72    0.129    0.046
      73    0.558    0.116
      74    0.247    0.051
      75    0.686    0.090
      76    0.026    0.021
      77    0.274    0.116
      78    0.344    0.071
      79    0.066    0.039
      80    0.037    0.033
      81    0.000    0.000
      82    0.625    0.065
      83    0.104    0.038
      84    0.020    0.020
      85    0.413    0.065
      86    1.071    0.098
      87    0.008    0.012
      88    0.000    0.000
      89    0.786    0.087
      90    0.103    0.039
      91    0.010    0.016
      92    0.595    0.084
      93    1.031    0.100
      94    0.464    0.111
      95    0.087    0.038
      96    0.182    0.046
      97    0.203    0.062
      98    0.136    0.056
      99    1.041    0.100
     100    0.468    0.079
     101    0.289    0.070
     102    0.015    0.022
     103    0.986    0.109
     104    0.917    0.124
     105    0.423    0.075
     106    0.560    0.055
     107    1.314    0.147
     108    0.793    0.113
     109    0.000    0.000
     110    0.198    0.042
     111    0.225    0.057
     112    0.119    0.053
     113    0.101    0.044
     114    0.228    0.049
     115    0.854    0.086
     116    0.128    0.048
     117    0.090    0.046
     118    0.305    0.092
     119    0.111    0.036
     120    0.066    0.054
     121    0.061    0.039
     122    0.168    0.047
     123    0.012    0.023
     124    0.045    0.029
     125    0.234    0.074
     126    0.040    0.024
     127    0.009    0.013
     128    0.015    0.020
     129    0.310    0.055
     130    0.064    0.031
     131    0.000    0.000
     132    0.661    0.065
     133    0.005    0.012
     134    0.251    0.073
     135    0.384    0.082
     136    0.461    0.061
     137    0.302    0.097
     138    0.184    0.079
     139    0.833    0.095
     140    1.268    0.162
     141    0.399    0.073
     142    1.279    0.131
     143    0.518    0.129
     144    0.101    0.065
     145    1.017    0.116
     146    1.712    0.272
     147    0.299    0.081
     148    0.702    0.144
     149    1.266    0.173
     150    0.504    0.099
     151    0.160    0.074
     152    0.097    0.050
     153    0.734    0.106
     154    1.153    0.089
     155    0.473    0.073
     156    0.010    0.013
     157    1.196    0.122
     158    0.222    0.074
     159    0.023    0.023
     160    0.303    0.071
     161    1.499    0.080
     162    0.043    0.036
     163    0.107    0.061
     164    0.038    0.022
     165    0.801    0.108
     166    0.471    0.103
     167    0.127    0.063
     168    0.023    0.015
     169    0.358    0.090
     170    0.019    0.026
     171    0.041    0.035
     172    0.811    0.131
     173    0.449    0.070
     174    0.390    0.077
     175    0.000    0.000
     176    0.636    0.096
     177    0.351    0.073
     178    0.491    0.059
     179    1.483    0.115
     180    0.402    0.075
     181    1.650    0.086
     182    1.020    0.078
     183    1.244    0.106
     184    0.800    0.078
     185    0.619    0.116
     186    0.174    0.049
     187    0.629    0.090
     188    0.767    0.099
     189    0.724    0.101
     190    1.270    0.183
     191    0.649    0.133
     192    0.555    0.084
     193    0.824    0.144
     194    0.548    0.086
     195    0.059    0.046
     196    0.319    0.064
     197    0.033    0.019
     198    0.009    0.019
     199    0.273    0.103
     200    0.306    0.086
     201    0.427    0.078
     202    0.053    0.041
     203    0.293    0.067
     204    0.016    0.016
     205    0.058    0.051
     206    0.027    0.025
     207    0.012    0.019
     208    0.177    0.046
     209    0.328    0.086
     210    0.087    0.059
     211    0.010    0.013
     212    0.106    0.049
     213    0.302    0.082
     214    0.167    0.055
     215    0.056    0.038
     216    1.057    0.123
     217    0.219    0.047
     218    0.019    0.025
     219    0.269    0.077
     220    0.593    0.079
     221    0.823    0.082
     222    0.274    0.103
     223    1.227    0.139
     224    1.052    0.090
     225    1.617    0.121
     226    0.442    0.133
     227    0.308    0.127
     228    1.019    0.143
     229    0.582    0.227
     230    2.149    0.114
     231    0.527    0.113
     232    1.377    0.171
     233    1.370    0.122
     234    1.271    0.188
     235    1.194    0.093
     236    0.938    0.163
     237    0.299    0.087
     238    0.185    0.055
     239    1.250    0.141
     240    0.408    0.126
     241    0.079    0.039
     242    0.566    0.147
     243    0.930    0.088
     244    0.199    0.080
     245    0.096    0.050
     246    1.093    0.100
     247    0.175    0.055
     248    0.120    0.052
     249    0.456    0.091
     250    0.556    0.058
     251    0.242    0.066
     252    0.156    0.069
     253    0.873    0.104
     254    0.452    0.079
     255    0.097    0.055
     256    0.817    0.109
     257    0.810    0.088
     258    0.006    0.012
     259    0.023    0.027
     260    0.424    0.092
     261    0.645    0.119
     262    0.031    0.031
     263    0.280    0.061
     264    1.090    0.154
     265    0.163    0.058
     266    0.668    0.096
     267    0.947    0.084
     268    1.528    0.181
     269    1.370    0.133
     270    0.519    0.087
     271    1.769    0.157
     272    0.867    0.142
     273    0.476    0.067
     274    0.619    0.073
     275    1.201    0.105
     276    0.908    0.115
     277    0.306    0.054
     278    0.064    0.033
     279    0.886    0.062
     280    0.115    0.038
     281    0.304    0.068
     282    0.776    0.102
     283    1.152    0.118
     284    0.064    0.033
     285    0.198    0.068
     286    0.419    0.099
     287    0.159    0.054
     288    0.537    0.091
     289    0.009    0.015
     290    0.913    0.094
     291    0.095    0.048
     292    0.157    0.070
     293    0.742    0.184
     294    0.093    0.093
     295    0.000    0.000
     296    0.024    0.027
     297    0.333    0.133
     298    0.073    0.034
     299    0.176    0.052
     300    0.774    0.124
     301    0.362    0.130
     302    0.601    0.071
     303    0.781    0.063
     304    2.074    0.144
      19    1.603    0.322
      20    0.520    0.115
      21    1.495    0.172
      22    1.062    0.123
      23    1.673    0.134
      24    0.652    0.113
      25    1.161    0.125
      26    0.552    0.107
      27    1.012    0.127
      28    1.361    0.135
      29    0.345    0.081
      30    0.208    0.101
      31    1.715    0.085
      32    1.177    0.071
      33    0.203    0.069
      34    0.529    0.131
      35    0.798    0.079
      36    0.737    0.127
      37    0.053    0.031
      38    0.458    0.071
      39    0.905    0.089
      40    0.160    0.045
      41    0.749    0.104
      42    1.070    0.075
      43    1.220    0.107
      44    0.005    0.012
      45    1.044    0.125
      46    0.801    0.075
      47    0.063    0.039
      48    0.104    0.036
      49    0.787    0.121
      50    0.359    0.068
      51    0.193    0.051
      52    0.260    0.061
      53    0.625    0.094
      54    0.057    0.033
      55    0.077    0.039
      56    0.847    0.088
      57    0.674    0.073
      58    0.833    0.126
      59    0.696    0.096
      60    1.715    0.190
      61    0.486    0.065
      62    1.736    0.068
      63    0.411    0.130
      64    0.031    0.026
      65    0.113    0.087
      66    0.059    0.050
      67    0.175    0.056
      68    0.000    0.000
      69    0.277    0.092
      70    0.319    0.072
      71    0.210    0.045
      72    0.071    0.030
      73    0.018    0.017
      74    0.676    0.089
      75    0.091    0.041
      76    0.112    0.066
      77    0.437    0.070
      78    1.064    0.095
      79    0.006    0.014
      80    0.037    0.020
      81    0.967    0.114
      82    0.013    0.019
      83    0.013    0.025
      84    0.305    0.073
      85    0.644    0.100
      86    0.235    0.116
      87    0.119    0.044
      88    0.773    0.122
      89    0.714    0.101
      90    0.283    0.120
      91    0.352    0.128
      92    0.365    0.069
      93    1.224    0.181
      94    0.014    0.023
      95    1.315    0.097
      96    0.615    0.115
      97    0.422    0.057
      98    0.939    0.126
      99    1.040    0.122
     100    0.541    0.116
     101    0.004    0.012
     102    0.496    0.070
     103    1.063    0.074
     104    0.073    0.029
     105    0.130    0.042
     106    0.033    0.014
     107    0.508    0.100
     108    0.203    0.067
     109    0.183    0.087
     110    0.420    0.067
     111    0.038    0.038
     112    0.021    0.022
     113    0.007    0.013
     114    0.000    0.000
     115    0.006    0.014
     116    0.004    0.013
     117    0.205    0.085
     118    0.000    0.000
     119    0.000    0.000
     120    0.174    0.054
     121    0.150    0.047
     122    0.180    0.063
     123    0.051    0.035
     124    0.600    0.107
     125    0.017    0.029
     126    0.515    0.123
     127    0.296    0.111
     128    0.212    0.069
     129    0.303    0.094
     130    0.152    0.049
     131    0.258    0.136
     132    0.851    0.241
     133    0.742    0.147
     134    0.918    0.137
     135    0.134    0.093
     136    0.087    0.055
     137    1.319    0.091
     138    1.501    0.192
     139    0.257    0.076
     140    0.630    0.133
     141    0.644    0.072
     142    0.570    0.097
     143    0.935    0.093
     144    0.715    0.104
     145    0.000    0.000
     146    0.721    0.082
     147    0.160    0.082
     148    0.192    0.054
     149    0.001    0.006
     150    0.669    0.071
     151    0.304    0.054
     152    0.231    0.057
     153    0.781    0.077
     154    0.416    0.080
     155    0.234    0.058
     156    0.000    0.000
     157    0.588    0.083
     158    0.516    0.085
     159    0.004    0.010
     160    0.003    0.012
     161    0.505    0.070
     162    0.032    0.024
     163    0.074    0.058
     164    0.412    0.064
     165    0.782    0.101
     166    0.211    0.046
     167    0.137    0.042
     168    0.763    0.105
     169    0.120    0.045
     170    0.955    0.174
     171    1.077    0.129
     172    1.594    0.117
     173    0.413    0.174
     174    1.495    0.231
     175    0.870    0.112
     176    1.038    0.200
     177    0.142    0.069
     178    0.072    0.048
     179    0.325    0.092
     180    0.186    0.038
     181    0.605    0.117
     182    0.056    0.037
     183    0.875    0.176
     184    1.845    0.241
     185    0.623    0.097
     186    0.179    0.067
     187    0.599    0.136
     188    0.366    0.103
     189    0.280    0.104
     190    0.072    0.048
     191    0.615    0.129
     192    0.000    0.000
     193    0.183    0.034
     194    0.426    0.069
     195    0.013    0.025
     196    0.071    0.035
     197    0.137    0.059
     198    0.051    0.037
     199    0.059    0.036
     200    0.042    0.027
     201    0.141    0.056
     202    0.000    0.000
     203    0.184    0.056
     204    0.503    0.063
     205    0.407    0.098
     206    0.028    0.023
     207    0.652    0.090
     208    0.575    0.058
     209    0.334    0.047
     210    0.082    0.043
     211    0.710    0.073
     212    0.594    0.094
     213    0.084    0.037
     214    0.556    0.090
     215    0.551    0.088
     216    0.201    0.060
     217    0.033    0.035
     218    0.817    0.101
     219    1.636    0.126
     220    0.412    0.129
     221    0.242    0.096
     222    1.334    0.118
     223    1.923    0.223
     224    1.243    0.106
     225    1.128    0.147
     226    1.618    0.125
     227    1.047    0.122
     228    1.272    0.211
     229    0.785    0.116
     230    0.910    0.168
     231    0.518    0.133
     232    1.133    0.163
     233    0.198    0.076
     234    0.100    0.036
     235    1.254    0.134
     236    0.201    0.096
     237    0.060    0.041
     238    0.572    0.100
     239    0.409    0.067
     240    0.016    0.021
     241    0.001    0.006
     242    0.863    0.077
     243    0.208    0.069
     244    0.024    0.026
     245    0.122    0.062
     246    1.183    0.089
     247    0.385    0.067
     248    0.013    0.026
     249    0.214    0.059
     250    0.700    0.081
     251    0.115    0.073
     252    0.004    0.010
     253    1.062    0.130
     254    0.350    0.111
     255    0.198    0.089
     256    0.430    0.077
     257    0.791    0.089
     258    0.397    0.097
     259    0.105    0.062
     260    0.196    0.061
     261    0.303    0.061
     262    1.172    0.161
     263    0.912    0.121
     264    1.437    0.177
     265    0.446    0.097
     266    0.587    0.075
     267    1.438    0.111
     268    0.971    0.113
     269    0.468    0.093
     270    0.649    0.127
     271    0.562    0.070
     272    0.233    0.122
     273    0.274    0.059
     274    1.826    0.112
     275    0.365    0.075
     276    0.564    0.116
     277    0.566    0.059
     278    0.482    0.087
     279    0.211    0.066
     280    0.642    0.125
     281    0.827    0.061
     282    0.224    0.055
     283    0.538    0.096
     284    0.162    0.077
     285    0.907    0.096
     286    0.022    0.030
     287    0.082    0.049
     288    0.173    0.057
     289    0.022    0.021
     290    0.041    0.034
     291    0.254    0.061
     292    0.224    0.053
     293    0.274    0.050
     294    0.140    0.041
     295    0.948    0.073
     296    0.490    0.071
     297    0.438    0.089
     298    0.186    0.069
     299    1.430    0.094
     300    0.425    0.077
     301    0.012    0.021
     302    0.971    0.124
     303    0.662    0.128
     304    0.070    0.041
     305    1.196    0.131
     306    0.850    0.092
     307    0.583    0.089
     308    0.635    0.104
     309    1.323    0.097
     310    0.641    0.069
     311    0.437    0.096
     312    1.801    0.179
     313    1.901    0.175
      27    0.219    0.133
      28    0.160    0.068
      29    1.211    0.126
      30    0.836    0.125
      31    1.486    0.112
      32    0.980    0.080
      33    0.006    0.012
      34    0.310    0.051
      35    1.026    0.080
      36    0.967    0.146
      37    0.250    0.066
      38    1.004    0.109
      39    1.473    0.076
      40    0.516    0.094
      41    0.267    0.076
      42    0.225    0.076
      43    0.945    0.080
      44    0.152    0.054
      45    0.183    0.077
      46    0.565    0.058
      47    0.968    0.093
      48    0.115    0.059
      49    0.646    0.103
      50    1.103    0.104
      51    0.597    0.098
      52    0.000    0.000
      53    0.563    0.083
      54    0.928    0.087
      55    0.083    0.028
      56    0.000    0.000
      57    0.247    0.062
      58    1.182    0.120
      59    0.042    0.033
      60    0.422    0.075
      61    1.235    0.144
      62    0.603    0.085
      63    0.044    0.033
      64    0.319    0.071
      65    1.801    0.149
      66    1.220    0.141
      67    1.319    0.127
      68    2.067    0.115
      69    1.704    0.123
      70    0.901    0.115
      71    0.616    0.068
      72    0.106    0.031
      73    0.383    0.120
      74    0.256    0.057
      75    0.686    0.097
      76    0.021    0.016
      77    0.204    0.089
      78    0.340    0.097
      79    0.119    0.067
      80    0.050    0.038
      81    0.000    0.000
      82    0.675    0.099
      83    0.102    0.046
      84    0.023    0.022
      85    0.366    0.067
      86    0.927    0.099
      87    0.011    0.014
      88    0.002    0.008
      89    0.780    0.112
      90    0.048    0.028
      91    0.015    0.017
      92    0.560    0.096
      93    1.015    0.111
      94    0.434    0.101
      95    0.079    0.036
      96    0.215    0.046
      97    0.229    0.053
      98    0.150    0.055
      99    1.033    0.075
     100    0.442    0.090
     101    0.364    0.121
     102    0.037    0.027
     103    0.989    0.133
     104    0.889    0.131
     105    0.466    0.056
     106    0.568    0.081
     107    1.290    0.083
     108    0.824    0.090
     109    0.000    0.000
     110    0.177    0.041
     111    0.255    0.055
     112    0.099    0.055
     113    0.105    0.047
     114    0.300    0.068
     115    0.825    0.099
     116    0.152    0.072
     117    0.084    0.040
     118    0.342    0.064
     119    0.118    0.052
     120    0.053    0.057
     121    0.082    0.055
     122    0.144    0.035
     123    0.018    0.020
     124    0.033    0.034
     125    0.238    0.081
     126    0.027    0.022
     127    0.026    0.037
     128    0.011    0.017
     129    0.278    0.085
     130    0.088    0.041
     131    0.000    0.000
     132    0.664    0.082
     133    0.003    0.010
     134    0.147    0.079
     135    0.326    0.116
     136    0.398    0.086
     137    0.163    0.097
     138    0.182    0.070
     139    0.915    0.079
     140    1.253    0.168
     141    0.340    0.091
     142    1.209    0.189
     143    0.501    0.119
     144    0.109    0.097
     145    1.119    0.155
     146    1.239    0.160
     147    0.253    0.077
     148    0.512    0.112
     149    1.405    0.147
     150    0.411    0.096
     151    0.127    0.060
     152    0.115    0.044
     153    0.666    0.117
     154    1.057    0.102
     155    0.526    0.050
     156    0.011    0.013
     157    1.184    0.107
     158    0.212    0.073
     159    0.024    0.030
     160    0.307    0.080
     161    1.416    0.134
     162    0.026    0.028
     163    0.119    0.057
     164    0.044    0.031
     165    0.753    0.124
     166    0.376    0.073
     167    0.178    0.055
     168    0.061    0.043
     169    0.481    0.096
     170    0.040    0.037
     171    0.138    0.062
     172    0.753    0.102
     173    0.474    0.074
     174    0.211    0.075
     175    0.000    0.000
     176    0.593    0.088
     177    0.341    0.069
     178    0.558    0.071
     179    1.517    0.101
     180    0.407    0.088
     181    1.635    0.104
     182    1.018    0.078
     183    1.332    0.107
     184    0.899    0.090
     185    0.577    0.103
     186    0.205    0.048
     187    0.632    0.077
     188    0.657    0.082
     189    0.700    0.129
     190    1.239    0.110
     191    0.660    0.122
     192    0.490    0.107
     193    0.807    0.124
     194    0.519    0.086
     195    0.030    0.028
     196    0.198    0.054
     197    0.036    0.027
     198    0.017    0.021
     199    0.262    0.084
     200    0.220    0.106
     201    0.438    0.082
     202    0.104    0.052
     203    0.274    0.066
     204    0.010    0.018
     205    0.056    0.069
     206    0.053    0.036
     207    0.017    0.026
     208    0.168    0.065
     209    0.356    0.071
     210    0.096    0.047
     211    0.005    0.014
     212    0.110    0.040
     213    0.312    0.088
     214    0.162    0.062
     215    0.052    0.041
     216    1.080    0.092
     217    0.234    0.061
     218    0.009    0.020
     219    0.252    0.071
     220    0.668    0.099
     221    0.782    0.088
     222    0.241    0.089
     223    1.171    0.111
     224    1.048    0.089
     225    1.586    0.127
     226    0.318    0.061
     227    0.312    0.090
     228    0.943    0.140
     229    0.638    0.221
     230    2.157    0.112
     231    0.522    0.087
     232    1.345    0.129
     233    1.411    0.133
     234    0.941    0.253
     235    1.275    0.106
     236    0.650    0.116
     237    0.179    0.104
     238    0.184    0.058
     239    1.148    0.114
     240    0.178    0.084
     241    0.088    0.041
     242    0.507    0.118
     243    0.895    0.091
     244    0.102    0.069
     245    0.065    0.037
     246    1.112    0.095
     247    0.194    0.069
     248    0.060    0.044
     249    0.469    0.088
     250    0.568    0.066
     251    0.334    0.092
     252    0.110    0.068
     253    0.932    0.071
     254    0.443    0.055
     255    0.067    0.056
     256    0.794    0.107
     257    0.798    0.074
     258    0.004    0.010
     259    0.025    0.023
     260    0.456    0.083
     261    0.658    0.144
     262    0.026    0.026
     263    0.301    0.042
     264    1.036    0.122
     265    0.198    0.052
     266    0.686    0.088
     267    0.984    0.109
     268    1.496    0.130
     269    1.369    0.140
     270    0.565    0.071
     271    1.629    0.214
     272    0.891    0.131
     273    0.521    0.069
     274    0.621    0.072
     275    1.253    0.088
     276    0.851    0.054
     277    0.313    0.048
     278    0.054    0.033
     279    0.870    0.056
     280    0.125    0.040
     281    0.317    0.065
     282    0.629    0.144
     283    1.170    0.100
     284    0.082    0.049
     285    0.193    0.068
     286    0.292    0.096
     287    0.167    0.043
     288    0.457    0.126
     289    0.011    0.018
     290    0.976    0.111
     291    0.046    0.045
     292    0.082    0.065
     293    0.875    0.158
     294    0.062    0.049
     295    0.000    0.000
     296    0.086    0.061
     297    0.196    0.080
     298    0.038    0.052
     299    0.154    0.059
     300    0.820    0.108
     301    0.200    0.077
     302    0.656    0.074
     303    0.783    0.070
     304    1.962    0.115
      19    1.472    0.314
      20    0.480    0.101
      21    1.034    0.252
      22    1.253    0.274
      23    1.571    0.166
      24    0.585    0.095
      25    1.220    0.073
      26    0.490    0.118
      27    1.057    0.129
      28    1.358    0.092
      29    0.438    0.053
      30    0.238    0.064
      31    1.740    0.102
      32    1.180    0.096
      33    0.221    0.077
      34    0.782    0.066
      35    0.855    0.097
      36    0.668    0.146
      37    0.107    0.057
      38    0.380    0.063
      39    0.892    0.130
      40    0.133    0.068
      41    0.755    0.116
      42    1.017    0.101
      43    1.208    0.107
      44    0.010    0.014
      45    1.063    0.128
      46    0.738    0.099
      47    0.047    0.036
      48    0.095    0.038
      49    0.868    0.120
      50    0.374    0.073
      51    0.177    0.038
      52    0.345    0.069
      53    0.609    0.092
      54    0.040    0.031
      55    0.063    0.041
      56    0.711    0.079
      57    0.674    0.086
      58    0.799    0.101
      59    0.535    0.144
      60    1.638    0.129
      61    0.546    0.063
      62    1.770    0.131
      63    0.499    0.096
      64    0.030    0.028
      65    0.188    0.086
      66    0.056    0.039
      67    0.198    0.055
      68    0.000    0.000
      69    0.253    0.089
      70    0.286    0.072
      71    0.212    0.051
      72    0.063    0.034
      73    0.021    0.020
      74    0.659    0.098
      75    0.074    0.054
      76    0.167    0.064
      77    0.505    0.096
      78    1.077    0.153
      79    0.019    0.027
      80    0.029    0.028
      81    0.967    0.106
      82    0.010    0.013
      83    0.006    0.013
      84    0.329    0.067
      85    0.617    0.116
      86    0.301    0.097
      87    0.170    0.056
      88    0.883    0.090
      89    0.693    0.127
      90    0.404    0.106
      91    0.269    0.130
      92    0.368    0.078
      93    1.327    0.219
      94    0.055    0.039
      95    1.362    0.093
      96    0.618    0.132
      97    0.420    0.057
      98    1.081    0.240
      99    1.030    0.103
     100    0.578    0.141
     101    0.002    0.009
     102    0.514    0.086
     103    0.984    0.092
     104    0.065    0.033
     105    0.101    0.045
     106    0.039    0.018
     107    0.516    0.101
     108    0.181    0.066
     109    0.299    0.064
     110    0.377    0.111
     111    0.038    0.029
     112    0.044    0.040
     113    0.003    0.008
     114    0.003    0.008
     115    0.008    0.017
     116    0.001    0.006
     117    0.179    0.059
     118    0.000    0.000
     119    0.000    0.000
     120    0.177    0.046
     121    0.129    0.035
     122    0.162    0.052
     123    0.037    0.026
     124    0.554    0.111
     125    0.039    0.034
     126    0.515    0.140
     127    0.365    0.083
     128    0.197    0.064
     129    0.381    0.094
     130    0.198    0.071
     131    0.340    0.169
     132    0.793    0.199
     133    0.776    0.121
     134    0.918    0.150
     135    0.192    0.072
     136    0.090    0.048
     137    1.366    0.114
     138    1.464    0.132
     139    0.287    0.076
     140    0.660    0.081
     141    0.578    0.067
     142    0.489    0.109
     143    0.923    0.097
     144    0.739    0.078
     145    0.000    0.000
     146    0.729    0.123
     147    0.235    0.066
     148    0.202    0.070
     149    0.000    0.000
     150    0.643    0.049
     151    0.325    0.063
     152    0.216    0.079
     153    0.805    0.141
     154    0.373    0.081
     155    0.252    0.068
     156    0.000    0.000
     157    0.573    0.068
     158    0.519    0.107
     159    0.010    0.013
     160    0.001    0.006
     161    0.540    0.069
     162    0.044    0.045
     163    0.159    0.057
     164    0.411    0.048
     165    0.834    0.124
     166    0.192    0.049
     167    0.143    0.044
     168    0.710    0.085
     169    0.163    0.125
     170    0.939    0.184
     171    1.236    0.151
     172    1.326    0.178
     173    0.118    0.072
     174    0.767    0.314
     175    0.724    0.139
     176    1.173    0.226
     177    0.209    0.079
     178    0.052    0.030
     179    0.240    0.100
     180    0.154    0.061
     181    0.694    0.096
     182    0.054    0.047
     183    0.486    0.111
     184    1.507    0.193
     185    0.619    0.164
     186    0.143    0.076
     187    0.325    0.146
     188    0.403    0.068
     189    0.263    0.062
     190    0.115    0.053
     191    0.681    0.115
     192    0.000    0.000
     193    0.241    0.063
     194    0.293    0.061
     195    0.025    0.023
     196    0.069    0.032
     197    0.240    0.068
     198    0.017    0.021
     199    0.103    0.046
     200    0.043    0.032
     201    0.231    0.084
     202    0.002    0.008
     203    0.232    0.090
     204    0.528    0.088
     205    0.430    0.069
     206    0.046    0.030
     207    0.679    0.083
     208    0.580    0.051
     209    0.348    0.070
     210    0.072    0.042
     211    0.742    0.076
     212    0.541    0.114
     213    0.060    0.028
     214    0.566    0.100
     215    0.495    0.056
     216    0.176    0.058
     217    0.016    0.021
     218    0.849    0.093
     219    1.550    0.087
     220    0.467    0.141
     221    0.254    0.078
     222    1.391    0.158
     223    1.810    0.109
     224    1.202    0.084
     225    1.290    0.263
     226    1.560    0.106
     227    1.068    0.124
     228    1.154    0.163
     229    0.884    0.196
     230    0.885    0.162
     231    0.561    0.120
     232    1.178    0.129
     233    0.231    0.102
     234    0.090    0.040
     235    1.383    0.151
     236    0.144    0.070
     237    0.044    0.031
     238    0.724    0.061
     239    0.424    0.072
     240    0.032    0.026
     241    0.003    0.008
     242    0.874    0.099
     243    0.229    0.053
     244    0.023    0.022
     245    0.174    0.052
     246    1.099    0.119
     247    0.377    0.057
     248    0.025    0.027
     249    0.221    0.050
     250    0.660    0.066
     251    0.109    0.044
     252    0.000    0.000
     253    0.990    0.125
     254    0.339    0.089
     255    0.245    0.073
     256    0.411    0.083
     257    0.739    0.091
     258    0.380    0.104
     259    0.099    0.071
     260    0.247    0.075
     261    0.388    0.124
     262    1.011    0.204
     263    0.856    0.107
     264    1.537    0.266
     265    0.409    0.134
     266    0.477    0.182
     267    1.386    0.134
     268    0.995    0.105
     269    0.507    0.095
     270    0.678    0.086
     271    0.496    0.077
     272    0.218    0.121
     273    0.272    0.109
     274    1.886    0.121
     275    0.422    0.164
     276    0.463    0.142
     277    0.612    0.080
     278    0.481    0.066
     279    0.220    0.068
     280    0.585    0.107
     281    0.814    0.068
     282    0.266    0.059
     283    0.419    0.084
     284    0.268    0.071
     285    0.959    0.128
     286    0.065    0.046
     287    0.080    0.049
     288    0.204    0.058
     289    0.060    0.049
     290    0.066    0.057
     291    0.248    0.050
     292    0.233    0.040
     293    0.292    0.054
     294    0.189    0.047
     295    0.961    0.086
     296    0.466    0.072
     297    0.425    0.102
     298    0.197    0.069
     299    1.489    0.110
     300    0.395    0.137
     301    0.014    0.018
     302    0.855    0.190
     303    0.756    0.135
     304    0.044    0.029
     305    1.153    0.082
     306    0.924    0.122
     307    0.653    0.075
     308    0.562    0.081
     309    1.304    0.125
     310    0.643    0.064
     311    0.506    0.130
     312    1.850    0.193
     313    1.912    0.107
      27    0.154    0.053
      28    0.135    0.064
      29    1.212    0.116
      30    0.904    0.117
      31    1.500    0.087
      32    0.912    0.099
      33    0.006    0.012
      34    0.198    0.060
      35    1.008    0.090
      36    0.991    0.116
      37    0.216    0.067
      38    0.996    0.152
      39    1.459    0.088
      40    0.519    0.127
      41    0.255    0.093
      42    0.280    0.069
      43    0.973    0.070
      44    0.240    0.089
      45    0.178    0.060
      46    0.564    0.059
      47    0.877    0.099
      48    0.033    0.034
      49    0.648    0.094
      50    1.147    0.111
      51    0.464    0.065
      52    0.000    0.000
      53    0.541    0.079
      54    0.942    0.077
      55    0.078    0.025
      56    0.000    0.000
      57    0.252    0.055
      58    1.187    0.057
      59    0.043    0.044
      60    0.499    0.103
      61    1.209    0.084
      62    0.587    0.108
      63    0.036    0.023
      64    0.370    0.062
      65    1.734    0.140
      66    1.053    0.130
      67    1.370    0.147
      68    1.981    0.129
      69    1.693    0.103
      70    0.960    0.105
      71    0.498    0.094
      72    0.083    0.042
      73    0.250    0.084
      74    0.217    0.054
      75    0.678    0.084
      76    0.019    0.015
      77    0.141    0.071
      78    0.236    0.076
      79    0.140    0.058
      80    0.043    0.020
      81    0.000    0.000
      82    0.701    0.107
      83    0.095    0.037
      84    0.020    0.022
      85    0.381    0.079
      86    0.983    0.098
      87    0.008    0.015
      88    0.000    0.000
      89    0.715    0.073
      90    0.037    0.035
      91    0.004    0.013
      92    0.584    0.085
      93    0.989    0.131
      94    0.510    0.136
      95    0.054    0.033
      96    0.154    0.046
      97    0.230    0.066
      98    0.193    0.060
      99    1.003    0.078
     100    0.490    0.086
     101    0.418    0.087
     102    0.049    0.018
     103    1.018    0.126
     104    0.741    0.095
     105    0.455    0.068
     106    0.588    0.071
     107    1.315    0.128
     108    0.808    0.145
     109    0.002    0.007
     110    0.219    0.045
     111    0.250    0.047
     112    0.079    0.035
     113    0.105    0.051
     114    0.318    0.070
     115    0.772    0.089
     116    0.148    0.061
     117    0.097    0.052
     118    0.373    0.054
     119    0.114    0.047
     120    0.050    0.035
     121    0.095    0.036
     122    0.161    0.047
     123    0.012    0.018
     124    0.030    0.033
     125    0.317    0.061
     126    0.016    0.020
     127    0.047    0.040
     128    0.047    0.055
     129    0.303    0.060
     130    0.054    0.023
     131    0.002    0.007
     132    0.615    0.105
     133    0.016    0.022
     134    0.121    0.105
     135    0.358    0.096
     136    0.451    0.115
     137    0.294    0.101
     138    0.216    0.097
     139    0.902    0.054
     140    1.359    0.157
     141    0.228    0.077
     142    0.922    0.162
     143    0.585    0.210
     144    0.216    0.087
     145    1.142    0.091
     146    1.549    0.390
     147    0.259    0.081
     148    0.576    0.157
     149    1.315    0.174
     150    0.498    0.105
     151    0.197    0.073
     152    0.111    0.041
     153    0.632    0.111
     154    1.090    0.086
     155    0.448    0.084
     156    0.011    0.016
     157    1.032    0.140
     158    0.204    0.080
     159    0.037    0.032
     160    0.296    0.050
     161    1.480    0.138
     162    0.029    0.028
     163    0.149    0.055
     164    0.047    0.029
     165    0.758    0.116
     166    0.400    0.100
     167    0.221    0.065
     168    0.076    0.041
     169    0.504    0.078
     170    0.038    0.044
     171    0.148    0.058
     172    0.738    0.100
     173    0.475    0.081
     174    0.247    0.095
     175    0.000    0.000
     176    0.638    0.102
     177    0.298    0.080
     178    0.564    0.079
     179    1.498    0.110
     180    0.388    0.059
     181    1.642    0.122
     182    0.962    0.078
     183    1.365    0.143
     184    0.791    0.103
     185    0.608    0.082
     186    0.189    0.054
     187    0.624    0.062
     188    0.597    0.092
     189    0.767    0.119
     190    1.202    0.091
     191    0.625    0.109
     192    0.528    0.073
     193    0.676    0.094
     194    0.440    0.064
     195    0.044    0.040
     196    0.222    0.064
     197    0.065    0.033
     198    0.006    0.012
     199    0.351    0.142
     200    0.164    0.076
     201    0.411    0.070
     202    0.116    0.060
     203    0.273    0.096
     204    0.031    0.031
     205    0.087    0.044
     206    0.105    0.044
     207    0.017    0.028
     208    0.188    0.064
     209    0.344    0.070
     210    0.131    0.051
     211    0.011    0.016
     212    0.122    0.041
     213    0.369    0.098
     214    0.144    0.067
     215    0.037    0.043
     216    1.079    0.093
     217    0.251    0.055
     218    0.015    0.032
     219    0.254    0.068
     220    0.728    0.086
     221    0.854    0.097
     222    0.216    0.082
     223    1.203    0.105
     224    1.037    0.074
     225    1.438    0.147
     226    0.329    0.056
     227    0.250    0.092
     228    1.135    0.150
     229    0.529    0.128
     230    2.152    0.149
     231    0.580    0.085
     232    1.265    0.195
     233    1.399    0.098
     234    1.010    0.225
     235    1.236    0.128
     236    0.716    0.078
     237    0.182    0.071
     238    0.174    0.054
     239    1.163    0.126
     240    0.162    0.065
     241    0.072    0.038
     242    0.436    0.078
     243    0.868    0.094
     244    0.107    0.056
     245    0.055    0.022
     246    1.057    0.100
     247    0.224    0.061
     248    0.078    0.061
     249    0.478    0.065
     250    0.592    0.055
     251    0.324    0.105
     252    0.060    0.050
     253    0.907    0.092
     254    0.474    0.085
     255    0.045    0.042
     256    0.798    0.083
     257    0.780    0.083
     258    0.008    0.012
     259    0.047    0.034
     260    0.481    0.079
     261    0.667    0.161
     262    0.023    0.034
     263    0.319    0.084
     264    1.076    0.133
     265    0.172    0.071
     266    0.673    0.091
     267    0.919    0.126
     268    1.461    0.112
     269    1.378    0.128
     270    0.551    0.136
     271    1.584    0.146
     272    0.872    0.110
     273    0.525    0.064
     274    0.618    0.081
     275    1.193    0.115
     276    0.881    0.056
     277    0.317    0.059
     278    0.046    0.029
     279    0.887    0.063
     280    0.136    0.046
     281    0.284    0.079
     282    0.582    0.074
     283    1.215    0.126
     284    0.065    0.039
     285    0.169    0.063
     286    0.283    0.063
     287    0.140    0.054
     288    0.516    0.084
     289    0.010    0.016
     290    0.756    0.087
     291    0.054    0.049
     292    0.127    0.061
     293    0.689    0.196
     294    0.131    0.072
     295    0.000    0.000
     296    0.067    0.048
     297    0.362    0.150
     298    0.014    0.018
     299    0.125    0.045
     300    0.787    0.089
     301    0.177    0.066
     302    0.668    0.099
     303    0.854    0.060
     304    1.907    0.147
      19    1.494    0.397
      20    0.482    0.104
      21    1.139    0.306
      22    1.439    0.299
      23    1.639    0.143
      24    0.555    0.131
      25    1.278    0.112
      26    0.489    0.103
      27    0.976    0.084
      28    1.394    0.128
      29    0.389    0.067
      30    0.306    0.077
      31    1.666    0.123
      32    1.184    0.091
      33    0.229    0.062
      34    0.787    0.068
      35    0.826    0.086
      36    0.598    0.122
      37    0.111    0.052
      38    0.461    0.097
      39    0.894    0.129
      40    0.103    0.046
      41    0.796    0.084
      42    0.946    0.073
      43    1.208    0.078
      44    0.001    0.006
      45    0.974    0.111
      46    0.761    0.095
      47    0.047    0.029
      48    0.077    0.039
      49    0.854    0.099
      50    0.341    0.071
      51    0.185    0.059
      52    0.346    0.065
      53    0.609    0.091
      54    0.040    0.026
      55    0.051    0.025
      56    0.746    0.078
      57    0.619    0.081
      58    0.795    0.098
      59    0.478    0.105
      60    1.635    0.104
      61    0.493    0.068
      62    1.811    0.082
      63    0.468    0.113
      64    0.029    0.032
      65    0.119    0.075
      66    0.045    0.027
      67    0.180    0.049
      68    0.001    0.006
      69    0.238    0.067
      70    0.314    0.082
      71    0.205    0.049
      72    0.051    0.030
      73    0.020    0.023
      74    0.601    0.089
      75    0.020    0.029
      76    0.131    0.059
      77    0.576    0.069
      78    1.015    0.141
      79    0.008    0.015
      80    0.053    0.042
      81    0.915    0.108
      82    0.000    0.000
      83    0.002    0.007
      84    0.351    0.074
      85    0.639    0.088
      86    0.288    0.078
      87    0.201    0.062
      88    0.871    0.077
      89    0.514    0.139
      90    0.384    0.084
      91    0.163    0.048
      92    0.437    0.070
      93    1.585    0.150
      94    0.116    0.056
      95    1.414    0.085
      96    0.550    0.126
      97    0.403    0.055
      98    0.975    0.132
      99    1.101    0.087
     100    0.586    0.111
     101    0.000    0.000
     102    0.530    0.087
     103    0.971    0.114
     104    0.023    0.029
     105    0.106    0.036
     106    0.042    0.023
     107    0.376    0.132
     108    0.169    0.053
     109    0.297    0.060
     110    0.315    0.076
     111    0.013    0.026
     112    0.049    0.038
     113    0.001    0.006
     114    0.003    0.008
     115    0.006    0.012
     116    0.000    0.000
     117    0.147    0.064
     118    0.002    0.008
     119    0.003    0.012
     120    0.180    0.054
     121    0.138    0.050
     122    0.136    0.055
     123    0.064    0.032
     124    0.622    0.089
     125    0.014    0.019
     126    0.622    0.164
     127    0.374    0.080
     128    0.186    0.048
     129    0.433    0.078
     130    0.229    0.058
     131    0.214    0.121
     132    0.823    0.110
     133    0.802    0.072
     134    0.783    0.102
     135    0.158    0.059
     136    0.111    0.049
     137    1.291    0.107
     138    1.320    0.104
     139    0.294    0.076
     140    0.600    0.086
     141    0.608    0.076
     142    0.463    0.076
     143    0.992    0.111
     144    0.759    0.098
     145    0.000    0.000
     146    0.741    0.082
     147    0.263    0.057
     148    0.267    0.075
     149    0.003    0.011
     150    0.709    0.065
     151    0.260    0.075
     152    0.347    0.069
     153    0.656    0.138
     154    0.493    0.089
     155    0.215    0.058
     156    0.000    0.000
     157    0.629    0.082
     158    0.502    0.080
     159    0.014    0.018
     160    0.000    0.000
     161    0.538    0.073
     162    0.056    0.034
     163    0.137    0.048
     164    0.441    0.081
     165    0.844    0.099
     166    0.177    0.047
     167    0.105    0.051
     168    0.837    0.089
     169    0.130    0.112
     170    0.773    0.219
     171    1.415    0.207
     172    1.137    0.155
     173    0.107    0.091
     174    0.802    0.213
     175    0.748    0.132
     176    1.159    0.247
     177    0.203    0.067
     178    0.036    0.031
     179    0.336    0.109
     180    0.105    0.043
     181    0.642    0.103
     182    0.041    0.027
     183    0.457    0.132
     184    1.553    0.168
     185    0.580    0.104
     186    0.118    0.056
     187    0.230    0.116
     188    0.352    0.073
     189    0.278    0.059
     190    0.143    0.072
     191    0.544    0.125
     192    0.000    0.000
     193    0.223    0.085
     194    0.256    0.063
     195    0.019    0.024
     196    0.081    0.034
     197    0.261    0.086
     198    0.028    0.026
     199    0.114    0.039
     200    0.040    0.024
     201    0.246    0.043
     202    0.002    0.008
     203    0.244    0.060
     204    0.526    0.081
     205    0.418    0.070
     206    0.035    0.024
     207    0.677    0.080
     208    0.591    0.069
     209    0.310    0.049
     210    0.090    0.048
     211    0.767    0.076
     212    0.605    0.120
     213    0.070    0.047
     214    0.625    0.109
     215    0.565    0.079
     216    0.206    0.050
     217    0.051    0.031
     218    0.866    0.113
     219    1.675    0.125
     220    0.499    0.110
     221    0.300    0.081
     222    1.297    0.115
     223    1.817    0.165
     224    1.252    0.115
     225    1.403    0.200
     226    1.619    0.104
     227    1.151    0.165
     228    1.077    0.139
     229    0.871    0.119
     230    0.979    0.160
     231    0.568    0.109
     232    1.091    0.095
     233    0.351    0.103
     234    0.091    0.029
     235    1.454    0.100
     236    0.145    0.065
     237    0.062    0.041
     238    0.698    0.080
     239    0.463    0.086
     240    0.033    0.022
     241    0.001    0.006
     242    0.839    0.090
     243    0.222    0.061
     244    0.012    0.021
     245    0.150    0.062
     246    1.159    0.090
     247    0.382    0.073
     248    0.027    0.025
     249    0.203    0.047
     250    0.658    0.082
     251    0.120    0.043
     252    0.008    0.012
     253    1.071    0.131
     254    0.285    0.077
     255    0.250    0.076
     256    0.477    0.075
     257    0.762    0.092
     258    0.313    0.080
     259    0.036    0.025
     260    0.293    0.057
     261    0.487    0.087
     262    0.849    0.186
     263    0.779    0.115
     264    1.748    0.114
     265    0.363    0.072
     266    0.361    0.120
     267    1.385    0.122
     268    1.039    0.093
     269    0.605    0.097
     270    0.708    0.067
     271    0.575    0.060
     272    0.169    0.099
     273    0.384    0.116
     274    1.904    0.121
     275    0.264    0.053
     276    0.499    0.100
     277    0.660    0.091
     278    0.431    0.086
     279    0.229    0.063
     280    0.501    0.096
     281    0.888    0.078
     282    0.247    0.056
     283    0.425    0.074
     284    0.239    0.057
     285    0.963    0.128
     286    0.054    0.050
     287    0.081    0.045
     288    0.156    0.052
     289    0.043    0.044
     290    0.058    0.051
     291    0.238    0.054
     292    0.237    0.047
     293    0.262    0.058
     294    0.193    0.052
     295    0.906    0.093
     296    0.481    0.070
     297    0.376    0.107
     298    0.183    0.074
     299    1.535    0.084
     300    0.532    0.073
     301    0.033    0.031
     302    0.786    0.091
     303    0.842    0.112
     304    0.050    0.026
     305    1.149    0.111
     306    0.970    0.080
     307    0.645    0.082
     308    0.527    0.106
     309    1.201    0.119
     310    0.732    0.100
     311    0.605    0.119
     312    1.579    0.120
     313    1.824    0.090
      27    0.130    0.077
      28    0.113    0.055
      29    1.184    0.105
      30    0.891    0.114
      31    1.436    0.135
      32    0.923    0.071
      33    0.016    0.020
      34    0.196    0.090
      35    0.957    0.129
      36    0.929    0.135
      37    0.253    0.056
      38    0.980    0.149
      39    1.436    0.082
      40    0.728    0.182
      41    0.131    0.077
      42    0.178    0.059
      43    0.758    0.094
      44    0.234    0.096
      45    0.193    0.086
      46    0.532    0.051
      47    0.956    0.081
      48    0.087    0.048
      49    0.654    0.084
      50    1.243    0.091
      51    0.575    0.073
      52    0.000    0.000
      53    0.548    0.063
      54    0.924    0.067
      55    0.094    0.027
      56    0.000    0.000
      57    0.274    0.059
      58    1.189    0.094
      59    0.023    0.019
      60    0.478    0.095
      61    1.221    0.073
      62    0.456    0.071
      63    0.058    0.041
      64    0.402    0.073
      65    1.756    0.107
      66    0.985    0.110
      67    1.496    0.112
      68    2.018    0.129
      69    1.751    0.102
      70    0.848    0.123
      71    0.555    0.188
      72    0.171    0.052
      73    0.246    0.095
      74    0.220    0.046
      75    0.753    0.055
      76    0.015    0.018
      77    0.176    0.083
      78    0.298    0.085
      79    0.127    0.039
      80    0.045    0.020
      81    0.000    0.000
      82    0.695    0.088
      83    0.090    0.037
      84    0.020    0.019
      85    0.352    0.074
      86    0.935    0.084
      87    0.003    0.008
      88    0.000    0.000
      89    0.694    0.065
      90    0.028    0.031
      91    0.006    0.020
      92    0.499    0.099
      93    0.828    0.129
      94    0.634    0.108
      95    0.066    0.040
      96    0.115    0.045
      97    0.232    0.069
      98    0.251    0.060
      99    1.004    0.113
     100    0.509    0.059
     101    0.510    0.127
     102    0.031    0.033
     103    1.006    0.115
     104    0.806    0.104
     105    0.413    0.072
     106    0.499    0.135
     107    1.401    0.114
     108    0.694    0.097
     109    0.017    0.019
     110    0.219    0.046
     111    0.263    0.047
     112    0.064    0.033
     113    0.101    0.052
     114    0.362    0.079
     115    0.759    0.096
     116    0.165    0.074
     117    0.122    0.055
     118    0.356    0.064
     119    0.128    0.038
     120    0.060    0.059
     121    0.095    0.040
     122    0.117    0.038
     123    0.043    0.032
     124    0.040    0.037
     125    0.314    0.056
     126    0.018    0.021
     127    0.053    0.042
     128    0.004    0.013
     129    0.247    0.071
     130    0.083    0.049
     131    0.002    0.007
     132    0.596    0.097
     133    0.005    0.012
     134    0.094    0.074
     135    0.361    0.061
     136    0.284    0.047
     137    0.319    0.099
     138    0.205    0.065
     139    0.773    0.083
     140    1.357    0.200
     141    0.387    0.079
     142    1.051    0.093
     143    0.394    0.146
     144    0.344    0.109
     145    1.184    0.093
     146    1.091    0.129
     147    0.282    0.058
     148    0.641    0.145
     149    1.373    0.113
     150    0.619    0.109
     151    0.155    0.044
     152    0.160    0.040
     153    0.653    0.100
     154    1.088    0.114
     155    0.506    0.068
     156    0.015    0.018
     157    1.049    0.129
     158    0.221    0.070
     159    0.048    0.026
     160    0.315    0.047
     161    1.564    0.155
     162    0.031    0.032
     163    0.197    0.061
     164    0.034    0.022
     165    0.683    0.138
     166    0.434    0.094
     167    0.197    0.062
     168    0.060    0.050
     169    0.494    0.107
     170    0.027    0.038
     171    0.138    0.040
     172    0.667    0.085
     173    0.438    0.081
     174    0.304    0.105
     175    0.006    0.012
     176    0.816    0.117
     177    0.222    0.077
     178    0.556    0.087
     179    1.477    0.104
     180    0.417    0.098
     181    1.683    0.088
     182    0.944    0.080
     183    1.445    0.142
     184    0.803    0.113
     185    0.616    0.113
     186    0.272    0.059
     187    0.684    0.073
     188    0.545    0.086
     189    0.815    0.132
     190    1.140    0.085
     191    0.643    0.072
     192    0.503    0.094
     193    0.659    0.069
     194    0.432    0.089
     195    0.047    0.040
     196    0.256    0.090
     197    0.044    0.027
     198    0.014    0.031
     199    0.361    0.125
     200    0.186    0.088
     201    0.426    0.077
     202    0.156    0.073
     203    0.266    0.085
     204    0.058    0.044
     205    0.070    0.057
     206    0.086    0.039
     207    0.006    0.013
     208    0.220    0.068
     209    0.422    0.075
     210    0.163    0.059
     211    0.003    0.008
     212    0.092    0.047
     213    0.371    0.110
     214    0.134    0.035
     215    0.038    0.025
     216    1.149    0.091
     217    0.232    0.049
     218    0.008    0.016
     219    0.286    0.072
     220    0.746    0.076
     221    0.717    0.082
     222    0.147    0.052
     223    1.244    0.129
     224    1.045    0.063
     225    1.459    0.104
     226    0.389    0.058
     227    0.356    0.110
     228    0.732    0.181
     229    0.762    0.174
     230    2.188    0.185
     231    0.602    0.085
     232    1.089    0.124
     233    1.412    0.152
     234    1.087    0.265
     235    1.251    0.117
     236    0.812    0.146
     237    0.135    0.067
     238    0.184    0.049
     239    1.107    0.110
     240    0.175    0.056
     241    0.080    0.036
     242    0.412    0.074
     243    0.833    0.117
     244    0.072    0.042
     245    0.082    0.062
     246    1.092    0.076
     247    0.222    0.063
     248    0.137    0.059
     249    0.589    0.084
     250    0.591    0.063
     251    0.364    0.073
     252    0.133    0.079
     253    0.932    0.073
     254    0.458    0.062
     255    0.065    0.043
     256    0.844    0.077
     257    0.802    0.098
     258    0.008    0.012
     259    0.063    0.027
     260    0.472    0.074
     261    0.675    0.120
     262    0.031    0.038
     263    0.354    0.066
     264    1.102    0.120
     265    0.191    0.064
     266    0.638    0.087
     267    0.884    0.082
     268    1.531    0.120
     269    1.377    0.105
     270    0.569    0.084
     271    1.697    0.233
     272    0.853    0.113
     273    0.478    0.062
     274    0.561    0.084
     275    1.190    0.113
     276    0.849    0.096
     277    0.306    0.051
     278    0.054    0.027
     279    0.887    0.070
     280    0.149    0.045
     281    0.277    0.067
     282    0.678    0.136
     283    1.217    0.091
     284    0.098    0.047
     285    0.163    0.047
     286    0.295    0.085
     287    0.186    0.035
     288    0.477    0.097
     289    0.013    0.020
     290    0.899    0.119
     291    0.110    0.076
     292    0.091    0.043
     293    0.912    0.102
     294    0.224    0.116
     295    0.000    0.000
     296    0.119    0.064
     297    0.281    0.080
     298    0.010    0.013
     299    0.093    0.036
     300    0.886    0.108
     301    0.218    0.081
     302    0.715    0.098
     303    0.755    0.083
     304    1.932    0.126
      19    1.724    0.179
      20    0.674    0.092
      21    1.050    0.198
      22    1.221    0.142
      23    1.585    0.185
      24    0.652    0.232
      25    1.229    0.120
      26    0.590    0.104
      27    1.070    0.117
      28    1.294    0.108
      29    0.421    0.084
      30    0.243    0.118
      31    1.624    0.135
      32    1.161    0.084
      33    0.193    0.050
      34    0.810    0.070
      35    0.835    0.061
      36    0.570    0.099
      37    0.105    0.052
      38    0.515    0.054
      39    0.890    0.096
      40    0.104    0.036
      41    0.755    0.113
      42    0.964    0.106
      43    1.244    0.123
      44    0.000    0.000
      45    0.931    0.122
      46    0.745    0.078
      47    0.051    0.038
      48    0.089    0.035
      49    0.815    0.090
      50    0.343    0.067
      51    0.205    0.078
      52    0.301    0.059
      53    0.632    0.114
      54    0.036    0.034
      55    0.059    0.019
      56    0.740    0.114
      57    0.626    0.082
      58    0.789    0.086
      59    0.519    0.147
      60    1.608    0.102
      61    0.500    0.103
      62    1.737    0.102
      63    0.395    0.094
      64    0.081    0.064
      65    0.084    0.057
      66    0.065    0.051
      67    0.227    0.077
      68    0.000    0.000
      69    0.241    0.083
      70    0.249    0.055
      71    0.189    0.048
      72    0.059    0.030
      73    0.023    0.026
      74    0.626    0.112
      75    0.071    0.057
      76    0.110    0.061
      77    0.531    0.101
      78    1.135    0.121
      79    0.033    0.028
      80    0.049    0.028
      81    0.865    0.125
      82    0.000    0.000
      83    0.006    0.013
      84    0.261    0.069
      85    0.637    0.087
      86    0.333    0.097
      87    0.146    0.059
      88    0.865    0.110
      89    0.509    0.075
      90    0.499    0.155
      91    0.276    0.077
      92    0.438    0.070
      93    1.639    0.140
      94    0.152    0.049
      95    1.421    0.109
      96    0.671    0.123
      97    0.379    0.046
      98    0.800    0.187
      99    1.162    0.095
     100    0.628    0.096
     101    0.007    0.025
     102    0.511    0.103
     103    0.987    0.077
     104    0.039    0.032
     105    0.120    0.041
     106    0.043    0.020
     107    0.425    0.115
     108    0.203    0.057
     109    0.276    0.088
     110    0.381    0.077
     111    0.036    0.037
     112    0.088    0.048
     113    0.001    0.006
     114    0.003    0.008
     115    0.003    0.008
     116    0.003    0.008
     117    0.212    0.068
     118    0.000    0.000
     119    0.004    0.011
     120    0.162    0.051
     121    0.214    0.077
     122    0.134    0.047
     123    0.049    0.037
     124    0.681    0.059
     125    0.065    0.051
     126    0.731    0.103
     127    0.293    0.076
     128    0.331    0.121
     129    0.436    0.109
     130    0.232    0.095
     131    0.456    0.221
     132    0.782    0.206
     133    0.705    0.111
     134    0.906    0.204
     135    0.284    0.149
     136    0.076    0.052
     137    1.312    0.128
     138    1.613    0.305
     139    0.470    0.124
     140    0.573    0.087
     141    0.654    0.076
     142    0.541    0.090
     143    0.901    0.074
     144    0.788    0.124
     145    0.000    0.000
     146    0.755    0.079
     147    0.267    0.072
     148    0.191    0.051
     149    0.004    0.013
     150    0.788    0.091
     151    0.295    0.068
     152    0.207    0.054
     153    0.757    0.123
     154    0.481    0.076
     155    0.252    0.067
     156    0.000    0.000
     157    0.576    0.096
     158    0.537    0.074
     159    0.014    0.018
     160    0.000    0.000
     161    0.553    0.081
     162    0.061    0.058
     163    0.124    0.049
     164    0.427    0.078
     165    0.796    0.098
     166    0.187    0.074
     167    0.115    0.036
     168    0.810    0.130
     169    0.217    0.110
     170    0.343    0.159
     171    1.687    0.152
     172    0.915    0.095
     173    0.130    0.057
     174    0.875    0.205
     175    0.717    0.142
     176    1.403    0.206
     177    0.257    0.105
     178    0.039    0.035
     179    0.256    0.094
     180    0.131    0.072
     181    0.549    0.089
     182    0.041    0.032
     183    0.311    0.086
     184    1.529    0.125
     185    0.623    0.085
     186    0.127    0.056
     187    0.296    0.083
     188    0.343    0.086
     189    0.349    0.078
     190    0.138    0.055
     191    0.434    0.106
     192    0.000    0.000
     193    0.243    0.081
     194    0.242    0.062
     195    0.027    0.030
     196    0.104    0.038
     197    0.273    0.094
     198    0.011    0.022
     199    0.116    0.033
     200    0.050    0.030
     201    0.259    0.067
     202    0.000    0.000
     203    0.266    0.062
     204    0.501    0.072
     205    0.436    0.099
     206    0.037    0.026
     207    0.666    0.079
     208    0.615    0.085
     209    0.324    0.058
     210    0.086    0.053
     211    0.764    0.069
     212    0.469    0.066
     213    0.045    0.035
     214    0.652    0.127
     215    0.482    0.049
     216    0.148    0.060
     217    0.050    0.041
     218    0.882    0.159
     219    1.683    0.119
     220    0.580    0.151
     221    0.331    0.084
     222    1.360    0.147
     223    1.733    0.155
     224    1.164    0.143
     225    1.502    0.218
     226    1.631    0.141
     227    1.078    0.095
     228    1.038    0.125
     229    1.010    0.194
     230    1.085    0.170
     231    0.500    0.123
     232    1.081    0.125
     233    0.509    0.115
     234    0.103    0.039
     235    1.409    0.115
     236    0.235    0.082
     237    0.070    0.035
     238    0.665    0.075
     239    0.407    0.072
     240    0.023    0.021
     241    0.000    0.000
     242    0.823    0.084
     243    0.203    0.062
     244    0.026    0.019
     245    0.165    0.060
     246    1.117    0.090
     247    0.374    0.068
     248    0.037    0.032
     249    0.181    0.063
     250    0.626    0.080
     251    0.117    0.070
     252    0.009    0.013
     253    1.072    0.103
     254    0.201    0.058
     255    0.228    0.074
     256    0.381    0.127
     257    0.787    0.083
     258    0.290    0.098
     259    0.041    0.034
     260    0.313    0.090
     261    0.492    0.068
     262    1.083    0.164
     263    0.759    0.132
     264    1.796    0.122
     265    0.342    0.069
     266    0.583    0.165
     267    1.491    0.093
     268    1.056    0.076
     269    0.414    0.076
     270    0.628    0.084
     271    0.473    0.078
     272    0.288    0.049
     273    0.179    0.092
     274    1.926    0.123
     275    0.314    0.053
     276    0.363    0.122
     277    0.653    0.179
     278    0.445    0.093
     279    0.266    0.090
     280    0.576    0.182
     281    0.889    0.062
     282    0.230    0.058
     283    0.433    0.095
     284    0.307    0.098
     285    0.982    0.116
     286    0.098    0.040
     287    0.127    0.073
     288    0.158    0.041
     289    0.044    0.046
     290    0.046    0.030
     291    0.257    0.054
     292    0.247    0.060
     293    0.294    0.062
     294    0.196    0.037
     295    0.984    0.106
     296    0.478    0.056
     297    0.431    0.120
     298    0.148    0.063
     299    1.496    0.114
     300    0.426    0.089
     301    0.036    0.029
     302    0.922    0.186
     303    0.772    0.109
     304    0.069    0.043
     305    1.144    0.075
     306    0.958    0.083
     307    0.490    0.103
     308    0.592    0.128
     309    1.263    0.151
     310    0.672    0.100
     311    0.582    0.149
     312    1.620    0.173
     313    1.882    0.085
      27    0.132    0.057
      28    0.134    0.068
      29    1.195    0.094
      30    0.890    0.103
      31    1.575    0.101
      32    0.969    0.099
      33    0.001    0.006
      34    0.189    0.064
      35    0.859    0.074
      36    0.856    0.091
      37    0.247    0.039
      38    0.981    0.133
      39    1.483    0.098
      40    0.728    0.104
      41    0.107    0.049
      42    0.204    0.057
      43    0.825    0.049
      44    0.277    0.098
      45    0.211    0.051
      46    0.540    0.080
      47    0.947    0.069
      48    0.105    0.052
      49    0.562    0.107
      50    1.062    0.141
      51    0.486    0.092
      52    0.000    0.000
      53    0.562    0.096
      54    0.939    0.074
      55    0.096    0.028
      56    0.000    0.000
      57    0.258    0.045
      58    1.132    0.093
      59    0.057    0.031
      60    0.488    0.074
      61    1.237    0.082
      62    0.579    0.089
      63    0.038    0.033
      64    0.358    0.059
      65    1.854    0.087
      66    1.116    0.120
      67    1.391    0.127
      68    2.070    0.095
      69    1.781    0.145
      70    0.829    0.101
      71    0.640    0.083
      72    0.214    0.103
      73    0.225    0.143
      74    0.119    0.071
      75    0.673    0.100
      76    0.020    0.020
      77    0.130    0.078
      78    0.363    0.079
      79    0.180    0.066
      80    0.034    0.026
      81    0.000    0.000
      82    0.646    0.058
      83    0.075    0.026
      84    0.008    0.015
      85    0.352    0.054
      86    0.892    0.096
      87    0.007    0.013
      88    0.000    0.000
      89    0.756    0.097
      90    0.041    0.045
      91    0.004    0.017
      92    0.483    0.069
      93    0.821    0.102
      94    0.556    0.091
      95    0.064    0.028
      96    0.149    0.034
      97    0.218    0.076
      98    0.261    0.064
      99    1.017    0.128
     100    0.461    0.079
     101    0.484    0.125
     102    0.018    0.028
     103    1.003    0.112
     104    0.789    0.105
     105    0.423    0.065
     106    0.435    0.068
     107    1.427    0.116
     108    0.714    0.077
     109    0.009    0.020
     110    0.205    0.047
     111    0.270    0.057
     112    0.049    0.031
     113    0.073    0.047
     114    0.380    0.072
     115    0.737    0.090
     116    0.166    0.049
     117    0.097    0.049
     118    0.359    0.062
     119    0.131    0.044
     120    0.052    0.041
     121    0.100    0.041
     122    0.119    0.045
     123    0.050    0.028
     124    0.028    0.028
     125    0.339    0.089
     126    0.016    0.020
     127    0.049    0.034
     128    0.010    0.013
     129    0.248    0.070
     130    0.076    0.051
     131    0.000    0.000
     132    0.567    0.080
     133    0.002    0.007
     134    0.203    0.077
     135    0.318    0.092
     136    0.346    0.062
     137    0.304    0.074
     138    0.307    0.132
     139    0.821    0.103
     140    1.500    0.170
     141    0.391    0.112
     142    1.176    0.234
     143    0.722    0.319
     144    0.289    0.132
     145    1.129    0.149
     146    1.465    0.411
     147    0.246    0.115
     148    0.666    0.143
     149    0.987    0.188
     150    0.491    0.112
     151    0.223    0.093
     152    0.067    0.074
     153    0.559    0.114
     154    1.061    0.127
     155    0.479    0.059
     156    0.016    0.019
     157    1.197    0.114
     158    0.217    0.076
     159    0.040    0.031
     160    0.304    0.078
     161    1.559    0.140
     162    0.040    0.044
     163    0.170    0.062
     164    0.044    0.019
     165    0.722    0.076
     166    0.441    0.088
     167    0.228    0.087
     168    0.068    0.031
     169    0.469    0.081
     170    0.035    0.036
     171    0.168    0.075
     172    0.681    0.096
     173    0.486    0.099
     174    0.412    0.096
     175    0.023    0.033
     176    0.940    0.131
     177    0.162    0.047
     178    0.491    0.095
     179    1.480    0.080
     180    0.419    0.088
     181    1.685    0.108
     182    0.904    0.095
     183    1.396    0.120
     184    0.840    0.127
     185    0.528    0.110
     186    0.248    0.069
     187    0.770    0.090
     188    0.673    0.169
     189    1.008    0.192
     190    1.209    0.137
     191    0.631    0.079
     192    0.446    0.109
     193    0.705    0.084
     194    0.408    0.093
     195    0.057    0.043
     196    0.201    0.055
     197    0.057    0.029
     198    0.010    0.018
     199    0.400    0.129
     200    0.126    0.056
     201    0.400    0.049
     202    0.149    0.076
     203    0.298    0.079
     204    0.055    0.030
     205    0.079    0.041
     206    0.116    0.076
     207    0.000    0.000
     208    0.161    0.046
     209    0.377    0.080
     210    0.168    0.063
     211    0.000    0.000
     212    0.053    0.034
     213    0.313    0.089
     214    0.164    0.049
     215    0.029    0.024
     216    1.104    0.101
     217    0.194    0.055
     218    0.012    0.021
     219    0.242    0.059
     220    0.707    0.092
     221    0.714    0.078
     222    0.226    0.061
     223    1.237    0.090
     224    1.001    0.062
     225    1.500    0.101
     226    0.319    0.053
     227    0.348    0.091
     228    0.967    0.215
     229    1.057    0.171
     230    1.915    0.164
     231    0.326    0.081
     232    1.418    0.139
     233    1.307    0.105
     234    1.365    0.242
     235    1.231    0.135
     236    0.790    0.112
     237    0.149    0.068
     238    0.178    0.065
     239    1.110    0.132
     240    0.103    0.061
     241    0.067    0.046
     242    0.437    0.090
     243    0.815    0.094
     244    0.077    0.045
     245    0.078    0.031
     246    1.061    0.082
     247    0.170    0.071
     248    0.109    0.035
     249    0.596    0.073
     250    0.571    0.061
     251    0.322    0.065
     252    0.120    0.057
     253    0.888    0.104
     254    0.413    0.056
     255    0.060    0.045
     256    0.853    0.090
     257    0.766    0.089
     258    0.003    0.008
     259    0.058    0.022
     260    0.520    0.066
     261    0.674    0.120
     262    0.034    0.036
     263    0.345    0.073
     264    1.107    0.112
     265    0.247    0.064
     266    0.629    0.106
     267    0.920    0.095
     268    1.540    0.133
     269    1.298    0.122
     270    0.559    0.090
     271    1.740    0.177
     272    0.808    0.116
     273    0.496    0.070
     274    0.600    0.076
     275    1.260    0.114
     276    0.957    0.128
     277    0.310    0.065
     278    0.062    0.026
     279    0.869    0.058
     280    0.144    0.062
     281    0.289    0.076
     282    0.620    0.074
     283    1.195    0.117
     284    0.058    0.032
     285    0.170    0.055
     286    0.237    0.055
     287    0.154    0.047
     288    0.419    0.086
     289    0.006    0.017
     290    0.843    0.090
     291    0.138    0.058
     292    0.055    0.032
     293    0.870    0.095
     294    0.215    0.066
     295    0.000    0.000
     296    0.107    0.045
     297    0.205    0.049
     298    0.006    0.012
     299    0.100    0.050
     300    0.753    0.119
     301    0.211    0.052
     302    0.634    0.076
     303    0.834    0.066
     304    1.837    0.143
      19    1.686    0.098
      20    0.663    0.093
      21    1.215    0.276
      22    1.031    0.182
      23    1.644    0.167
      24    0.618    0.212
      25    1.163    0.124
      26    0.870    0.202
      27    1.025    0.117
      28    1.212    0.167
      29    0.381    0.088
      30    0.274    0.105
      31    1.666    0.125
      32    1.135    0.081
      33    0.157    0.100
      34    0.744    0.097
      35    0.883    0.089
      36    0.615    0.140
      37    0.074    0.039
      38    0.501    0.086
      39    0.916    0.098
      40    0.106    0.044
      41    0.677    0.087
      42    0.953    0.109
      43    1.145    0.138
      44    0.004    0.010
      45    0.976    0.115
      46    0.764    0.107
      47    0.061    0.034
      48    0.093    0.050
      49    0.813    0.137
      50    0.345    0.062
      51    0.177    0.074
      52    0.292    0.067
      53    0.595    0.104
      54    0.024    0.031
      55    0.066    0.042
      56    0.691    0.083
      57    0.628    0.098
      58    0.812    0.113
      59    0.491    0.218
      60    1.554    0.088
      61    0.511    0.083
      62    1.770    0.107
      63    0.448    0.095
      64    0.087    0.039
      65    0.185    0.090
      66    0.027    0.022
      67    0.191    0.062
      68    0.001    0.006
      69    0.280    0.069
      70    0.230    0.055
      71    0.195    0.058
      72    0.064    0.037
      73    0.023    0.033
      74    0.572    0.100
      75    0.039    0.052
      76    0.133    0.048
      77    0.505    0.103
      78    1.043    0.140
      79    0.022    0.020
      80    0.043    0.026
      81    0.848    0.108
      82    0.001    0.006
      83    0.009    0.018
      84    0.295    0.055
      85    0.600    0.091
      86    0.330    0.118
      87    0.131    0.051
      88    0.839    0.104
      89    0.578    0.104
      90    0.415    0.190
      91    0.310    0.085
      92    0.446    0.078
      93    1.669    0.124
      94    0.244    0.049
      95    1.405    0.082
      96    0.627    0.103
      97    0.405    0.056
      98    0.678    0.106
      99    1.168    0.071
     100    0.635    0.120
     101    0.022    0.020
     102    0.404    0.058
     103    1.001    0.094
     104    0.029    0.028
     105    0.137    0.052
     106    0.040    0.022
     107    0.367    0.117
     108    0.168    0.056
     109    0.295    0.068
     110    0.363    0.100
     111    0.033    0.028
     112    0.039    0.031
     113    0.001    0.006
     114    0.006    0.012
     115    0.004    0.010
     116    0.000    0.000
     117    0.166    0.063
     118    0.001    0.006
     119    0.000    0.000
     120    0.159    0.048
     121    0.233    0.069
     122    0.123    0.056
     123    0.057    0.026
     124    0.697    0.115
     125    0.068    0.048
     126    0.714    0.164
     127    0.329    0.097
     128    0.469    0.107
     129    0.416    0.082
     130    0.172    0.052
     131    0.366    0.067
     132    0.444    0.181
     133    0.551    0.107
     134    1.083    0.154
     135    0.380    0.147
     136    0.047    0.028
     137    1.418    0.133
     138    1.688    0.207
     139    0.503    0.083
     140    0.636    0.144
     141    0.629    0.071
     142    0.508    0.076
     143    0.946    0.087
     144    0.820    0.114
     145    0.000    0.000
     146    0.780    0.107
     147    0.268    0.050
     148    0.153    0.042
     149    0.004    0.010
     150    0.741    0.088
     151    0.366    0.091
     152    0.201    0.064
     153    0.726    0.095
     154    0.454    0.046
     155    0.230    0.052
     156    0.000    0.000
     157    0.611    0.091
     158    0.537    0.087
     159    0.018    0.026
     160    0.001    0.006
     161    0.563    0.087
     162    0.034    0.029
     163    0.095    0.035
     164    0.496    0.074
     165    0.752    0.075
     166    0.147    0.051
     167    0.092    0.036
     168    0.828    0.119
     169    0.366    0.102
     170    0.275    0.107
     171    1.802    0.129
     172    1.025    0.094
     173    0.128    0.072
     174    1.047    0.188
     175    0.737    0.133
     176    1.533    0.169
     177    0.313    0.079
     178    0.021    0.025
     179    0.196    0.053
     180    0.121    0.051
     181    0.550    0.093
     182    0.057    0.046
     183    0.330    0.093
     184    1.527    0.075
     185    0.650    0.096
     186    0.145    0.054
     187    0.351    0.114
     188    0.325    0.123
     189    0.288    0.075
     190    0.109    0.078
     191    0.607    0.109
     192    0.000    0.000
     193    0.226    0.071
     194    0.213    0.058
     195    0.024    0.022
     196    0.091    0.036
     197    0.219    0.088
     198    0.024    0.020
     199    0.093    0.041
     200    0.045    0.030
     201    0.260    0.061
     202    0.000    0.000
     203    0.182    0.055
     204    0.479    0.053
     205    0.441    0.038
     206    0.019    0.017
     207    0.686    0.078
     208    0.530    0.102
     209    0.288    0.062
     210    0.130    0.051
     211    0.786    0.067
     212    0.485    0.096
     213    0.036    0.022
     214    0.711    0.106
     215    0.463    0.064
     216    0.125    0.053
     217    0.043    0.025
     218    0.992    0.098
     219    1.615    0.078
     220    0.556    0.113
     221    0.289    0.101
     222    1.465    0.121
     223    1.743    0.155
     224    1.257    0.124
     225    1.387    0.174
     226    1.658    0.090
     227    1.052    0.118
     228    1.055    0.133
     229    0.972    0.174
     230    0.956    0.190
     231    0.553    0.081
     232    1.218    0.137
     233    0.331    0.159
     234    0.098    0.037
     235    1.521    0.106
     236    0.192    0.116
     237    0.053    0.040
     238    0.663    0.086
     239    0.420    0.054
     240    0.029    0.022
     241    0.004    0.010
     242    0.891    0.071
     243    0.204    0.047
     244    0.031    0.023
     245    0.175    0.046
     246    1.130    0.105
     247    0.349    0.065
     248    0.032    0.031
     249    0.182    0.059
     250    0.625    0.054
     251    0.112    0.050
     252    0.004    0.010
     253    0.977    0.085
     254    0.257    0.074
     255    0.251    0.075
     256    0.480    0.084
     257    0.855    0.094
     258    0.351    0.078
     259    0.071    0.052
     260    0.328    0.087
     261    0.517    0.099
     262    1.181    0.138
     263    0.758    0.082
     264    1.839    0.120
     265    0.338    0.062
     266    0.601    0.109
     267    1.455    0.079
     268    1.007    0.056
     269    0.362    0.047
     270    0.576    0.100
     271    0.484    0.055
     272    0.310    0.067
     273    0.226    0.059
     274    1.907    0.131
     275    0.385    0.094
     276    0.443    0.095
     277    0.703    0.112
     278    0.458    0.069
     279    0.167    0.047
     280    0.686    0.137
     281    0.850    0.080
     282    0.238    0.044
     283    0.393    0.063
     284    0.345    0.080
     285    1.023    0.126
     286    0.037    0.035
     287    0.137    0.058
     288    0.173    0.044
     289    0.063    0.041
     290    0.079    0.043
     291    0.239    0.060
     292    0.235    0.044
     293    0.295    0.090
     294    0.180    0.046
     295    0.933    0.089
     296    0.529    0.064
     297    0.419    0.106
     298    0.154    0.063
     299    1.532    0.128
     300    0.554    0.105
     301    0.035    0.031
     302    0.969    0.245
     303    0.781    0.096
     304    0.069    0.037
     305    1.202    0.104
     306    0.986    0.110
     307    0.590    0.135
     308    0.609    0.114
     309    1.251    0.104
     310    0.680    0.087
     311    0.507    0.142
     312    1.834    0.182
     313    1.856    0.099
      27    0.117    0.074
      28    0.135    0.063
      29    1.253    0.133
      30    0.991    0.139
      31    1.534    0.081
      32    0.984    0.097
      33    0.009    0.013
      34    0.198    0.075
      35    0.955    0.156
      36    0.851    0.117
      37    0.264    0.069
      38    0.876    0.078
      39    1.469    0.121
      40    0.756    0.090
      41    0.089    0.036
      42    0.178    0.061
      43    0.797    0.096
      44    0.292    0.050
      45    0.206    0.059
      46    0.460    0.070
      47    0.971    0.081
      48    0.080    0.043
      49    0.522    0.081
      50    1.008    0.079
      51    0.484    0.078
      52    0.000    0.000
      53    0.532    0.074
      54    0.913    0.095
      55    0.089    0.029
      56    0.000    0.000
      57    0.275    0.058
      58    1.105    0.089
      59    0.066    0.027
      60    0.426    0.077
      61    1.245    0.067
      62    0.593    0.088
      63    0.039    0.032
      64    0.372    0.062
      65    1.846    0.109
      66    1.138    0.115
      67    1.354    0.102
      68    2.000    0.118
      69    1.695    0.120
      70    0.847    0.070
      71    0.679    0.107
      72    0.271    0.093
      73    0.298    0.132
      74    0.114    0.073
      75    0.720    0.115
      76    0.036    0.027
      77    0.114    0.056
      78    0.447    0.116
      79    0.222    0.063
      80    0.037    0.027
      81    0.000    0.000
      82    0.608    0.078
      83    0.073    0.025
      84    0.017    0.019
      85    0.371    0.083
      86    0.892    0.055
      87    0.014    0.017
      88    0.000    0.000
      89    0.825    0.070
      90    0.065    0.047
      91    0.013    0.024
      92    0.473    0.088
      93    0.893    0.134
      94    0.522    0.147
      95    0.062    0.033
      96    0.097    0.028
      97    0.205    0.054
      98    0.194    0.044
      99    0.970    0.097
     100    0.435    0.082
     101    0.573    0.092
     102    0.054    0.034
     103    1.051    0.115
     104    0.719    0.062
     105    0.409    0.063
     106    0.540    0.074
     107    1.425    0.113
     108    0.693    0.101
     109    0.000    0.000
     110    0.257    0.057
     111    0.265    0.059
     112    0.057    0.036
     113    0.102    0.049
     114    0.393    0.079
     115    0.746    0.081
     116    0.169    0.058
     117    0.104    0.036
     118    0.353    0.067
     119    0.136    0.037
     120    0.055    0.038
     121    0.096    0.041
     122    0.127    0.042
     123    0.036    0.026
     124    0.039    0.034
     125    0.311    0.092
     126    0.015    0.022
     127    0.060    0.040
     128    0.009    0.015
     129    0.294    0.088
     130    0.074    0.032
     131    0.002    0.007
     132    0.601    0.079
     133    0.014    0.020
     134    0.335    0.108
     135    0.323    0.082
     136    0.418    0.096
     137    0.272    0.100
     138    0.343    0.128
     139    0.810    0.078
     140    1.569    0.111
     141    0.375    0.108
     142    1.243    0.244
     143    0.802    0.172
     144    0.318    0.091
     145    1.107    0.096
     146    1.665    0.139
     147    0.286    0.104
     148    0.690    0.125
     149    1.190    0.155
     150    0.546    0.111
     151    0.183    0.084
     152    0.039    0.044
     153    0.591    0.092
     154    1.141    0.188
     155    0.468    0.076
     156    0.016    0.016
     157    1.223    0.134
     158    0.208    0.076
     159    0.044    0.028
     160    0.339    0.092
     161    1.461    0.129
     162    0.037    0.041
     163    0.186    0.073
     164    0.034    0.029
     165    0.691    0.100
     166    0.427    0.077
     167    0.244    0.061
     168    0.073    0.041
     169    0.446    0.077
     170    0.027    0.028
     171    0.146    0.047
     172    0.719    0.109
     173    0.480    0.094
     174    0.303    0.096
     175    0.002    0.008
     176    0.739    0.135
     177    0.214    0.067
     178    0.556    0.059
     179    1.542    0.090
     180    0.437    0.072
     181    1.661    0.101
     182    0.955    0.098
     183    1.424    0.157
     184    0.694    0.164
     185    0.627    0.090
     186    0.228    0.060
     187    0.663    0.080
     188    0.591    0.096
     189    0.801    0.179
     190    1.241    0.117
     191    0.638    0.110
     192    0.451    0.094
     193    0.723    0.083
     194    0.453    0.081
     195    0.052    0.039
     196    0.201    0.073
     197    0.060    0.032
     198    0.019    0.036
     199    0.338    0.130
     200    0.130    0.085
     201    0.378    0.064
     202    0.116    0.086
     203    0.258    0.078
     204    0.056    0.039
     205    0.088    0.041
     206    0.116    0.051
     207    0.001    0.006
     208    0.128    0.060
     209    0.376    0.065
     210    0.160    0.061
     211    0.000    0.000
     212    0.063    0.040
     213    0.299    0.065
     214    0.193    0.053
     215    0.031    0.025
     216    1.095    0.094
     217    0.200    0.045
     218    0.025    0.035
     219    0.284    0.062
     220    0.720    0.081
     221    0.703    0.063
     222    0.214    0.072
     223    1.200    0.101
     224    1.047    0.071
     225    1.538    0.118
     226    0.362    0.062
     227    0.414    0.072
     228    0.954    0.155
     229    1.114    0.125
     230    2.098    0.181
     231    0.313    0.074
     232    1.641    0.211
     233    1.277    0.081
     234    1.457    0.244
     235    1.187    0.132
     236    0.960    0.157
     237    0.282    0.124
     238    0.238    0.088
     239    1.083    0.092
     240    0.193    0.093
     241    0.092    0.043
     242    0.383    0.082
     243    0.833    0.065
     244    0.095    0.059
     245    0.066    0.038
     246    1.048    0.091
     247    0.153    0.062
     248    0.125    0.046
     249    0.604    0.080
     250    0.557    0.061
     251    0.366    0.081
     252    0.124    0.052
     253    0.894    0.091
     254    0.421    0.060
     255    0.044    0.032
     256    0.868    0.083
     257    0.789    0.069
     258    0.004    0.010
     259    0.074    0.031
     260    0.522    0.067
     261    0.676    0.114
     262    0.017    0.026
     263    0.350    0.079
     264    1.171    0.125
     265    0.195    0.057
     266    0.624    0.062
     267    0.945    0.078
     268    1.451    0.112
     269    1.277    0.121
     270    0.688    0.177
     271    1.591    0.145
     272    0.868    0.137
     273    0.505    0.075
     274    0.603    0.065
     275    1.256    0.069
     276    0.904    0.068
     277    0.296    0.057
     278    0.057    0.029
     279    0.843    0.086
     280    0.114    0.030
     281    0.328    0.115
     282    0.614    0.098
     283    1.270    0.099
     284    0.056    0.036
     285    0.154    0.066
     286    0.248    0.042
     287    0.146    0.041
     288    0.491    0.094
     289    0.013    0.020
     290    0.777    0.091
     291    0.131    0.046
     292    0.063    0.045
     293    0.908    0.105
     294    0.280    0.089
     295    0.000    0.000
     296    0.131    0.047
     297    0.225    0.065
     298    0.013    0.023
     299    0.089    0.029
     300    0.759    0.066
     301    0.227    0.082
     302    0.669    0.101
     303    0.784    0.078
     304    1.805    0.084
      19    1.677    0.085
      20    0.666    0.130
      21    1.525    0.165
      22    0.974    0.129
      23    1.639    0.153
      24    0.659    0.118
      25    1.199    0.144
      26    1.192    0.239
      27    1.138    0.164
      28    1.253    0.116
      29    0.497    0.080
      30    0.225    0.061
      31    1.657    0.098
      32    1.106    0.075
      33    0.149    0.060
      34    0.604    0.114
      35    0.790    0.072
      36    0.605    0.102
      37    0.050    0.036
      38    0.391    0.074
      39    0.895    0.118
      40    0.099    0.040
      41    0.606    0.091
      42    1.007    0.111
      43    1.233    0.143
      44    0.001    0.006
      45    0.992    0.173
      46    0.889    0.107
      47    0.050    0.042
      48    0.085    0.037
      49    0.867    0.154
      50    0.363    0.070
      51    0.187    0.054
      52    0.225    0.080
      53    0.565    0.142
      54    0.031    0.031
      55    0.060    0.045
      56    0.752    0.074
      57    0.690    0.099
      58    0.795    0.124
      59    0.413    0.136
      60    1.561    0.116
      61    0.501    0.094
      62    1.794    0.133
      63    0.450    0.106
      64    0.088    0.040
      65    0.182    0.100
      66    0.038    0.037
      67    0.192    0.061
      68    0.001    0.006
      69    0.289    0.095
      70    0.244    0.064
      71    0.177    0.050
      72    0.072    0.029
      73    0.027    0.027
      74    0.592    0.073
      75    0.038    0.042
      76    0.093    0.049
      77    0.453    0.111
      78    1.014    0.148
      79    0.016    0.016
      80    0.045    0.031
      81    0.781    0.133
      82    0.000    0.000
      83    0.004    0.010
      84    0.273    0.068
      85    0.778    0.159
      86    0.364    0.128
      87    0.062    0.041
      88    0.690    0.084
      89    0.556    0.115
      90    0.500    0.168
      91    0.304    0.068
      92    0.476    0.095
      93    1.684    0.107
      94    0.204    0.055
      95    1.379    0.088
      96    0.650    0.066
      97    0.384    0.046
      98    0.935    0.159
      99    1.075    0.090
     100    0.745    0.147
     101    0.006    0.014
     102    0.434    0.048
     103    0.942    0.101
     104    0.032    0.030
     105    0.155    0.047
     106    0.032    0.017
     107    0.320    0.099
     108    0.198    0.079
     109    0.292    0.044
     110    0.384    0.096
     111    0.026    0.034
     112    0.048    0.048
     113    0.001    0.006
     114    0.001    0.006
     115    0.001    0.006
     116    0.003    0.008
     117    0.150    0.052
     118    0.000    0.000
     119    0.003    0.008
     120    0.179    0.046
     121    0.205    0.065
     122    0.137    0.047
     123    0.047    0.033
     124    0.609    0.063
     125    0.077    0.040
     126    0.670    0.076
     127    0.225    0.077
     128    0.518    0.093
     129    0.307    0.078
     130    0.140    0.067
     131    0.251    0.070
     132    0.255    0.109
     133    0.615    0.149
     134    1.333    0.177
     135    0.432    0.115
     136    0.116    0.070
     137    1.449    0.152
     138    1.757    0.164
     139    0.492    0.078
     140    0.597    0.145
     141    0.665    0.065
     142    0.545    0.112
     143    0.913    0.094
     144    0.799    0.114
     145    0.000    0.000
     146    0.758    0.119
     147    0.242    0.058
     148    0.151    0.037
     149    0.001    0.006
     150    0.712    0.100
     151    0.315    0.082
     152    0.195    0.055
     153    0.722    0.072
     154    0.488    0.072
     155    0.244    0.046
     156    0.000    0.000
     157    0.617    0.103
     158    0.510    0.075
     159    0.014    0.014
     160    0.000    0.000
     161    0.551    0.079
     162    0.071    0.054
     163    0.118    0.048
     164    0.448    0.057
     165    0.775    0.082
     166    0.188    0.064
     167    0.122    0.038
     168    0.886    0.084
     169    0.305    0.092
     170    0.174    0.045
     171    1.653    0.243
     172    1.055    0.149
     173    0.133    0.120
     174    1.301    0.188
     175    0.778    0.100
     176    1.530    0.152
     177    0.343    0.087
     178    0.009    0.017
     179    0.235    0.059
     180    0.150    0.044
     181    0.616    0.105
     182    0.091    0.050
     183    0.372    0.109
     184    1.622    0.129
     185    0.634    0.128
     186    0.153    0.055
     187    0.423    0.115
     188    0.298    0.066
     189    0.290    0.073
     190    0.133    0.064
     191    0.577    0.117
     192    0.000    0.000
     193    0.201    0.053
     194    0.251    0.052
     195    0.017    0.019
     196    0.109    0.042
     197    0.250    0.072
     198    0.032    0.019
     199    0.081    0.027
     200    0.030    0.024
     201    0.224    0.054
     202    0.000    0.000
     203    0.176    0.050
     204    0.451    0.108
     205    0.453    0.091
     206    0.021    0.020
     207    0.703    0.089
     208    0.559    0.082
     209    0.266    0.054
     210    0.122    0.054
     211    0.738    0.087
     212    0.379    0.069
     213    0.034    0.024
     214    0.739    0.068
     215    0.457    0.069
     216    0.111    0.060
     217    0.038    0.032
     218    0.932    0.100
     219    1.615    0.101
     220    0.527    0.137
     221    0.355    0.092
     222    1.512    0.109
     223    1.783    0.165
     224    1.218    0.092
     225    1.303    0.210
     226    1.615    0.122
     227    0.942    0.128
     228    1.029    0.137
     229    1.459    0.248
     230    0.807    0.165
     231    0.581    0.122
     232    1.207    0.169
     233    0.549    0.164
     234    0.126    0.044
     235    1.504    0.151
     236    0.192    0.063
     237    0.062    0.036
     238    0.715    0.067
     239    0.412    0.079
     240    0.034    0.019
     241    0.003    0.008
     242    0.851    0.099
     243    0.217    0.054
     244    0.017    0.019
     245    0.163    0.058
     246    1.202    0.120
     247    0.362    0.082
     248    0.008    0.016
     249    0.233    0.050
     250    0.695    0.071
     251    0.065    0.035
     252    0.001    0.006
     253    0.933    0.102
     254    0.287    0.076
     255    0.225    0.038
     256    0.431    0.073
     257    0.867    0.114
     258    0.289    0.083
     259    0.049    0.038
     260    0.373    0.068
     261    0.459    0.073
     262    1.101    0.126
     263    0.801    0.089
     264    1.844    0.128
     265    0.275    0.057
     266    0.633    0.100
     267    1.608    0.149
     268    1.027    0.111
     269    0.356    0.056
     270    0.498    0.119
     271    0.519    0.062
     272    0.345    0.100
     273    0.279    0.043
     274    1.875    0.093
     275    0.383    0.082
     276    0.530    0.097
     277    0.697    0.114
     278    0.485    0.077
     279    0.141    0.051
     280    0.840    0.136
     281    0.835    0.059
     282    0.238    0.043
     283    0.448    0.097
     284    0.263    0.065
     285    0.983    0.084
     286    0.037    0.033
     287    0.128    0.083
     288    0.146    0.043
     289    0.041    0.031
     290    0.048    0.039
     291    0.273    0.046
     292    0.243    0.067
     293    0.280    0.072
     294    0.157    0.040
     295    0.977    0.097
     296    0.561    0.076
     297    0.414    0.133
     298    0.119    0.048
     299    1.551    0.130
     300    0.488    0.087
     301    0.047    0.042
     302    1.149    0.191
     303    0.792    0.104
     304    0.092    0.054
     305    1.132    0.111
     306    0.884    0.097
     307    0.628    0.122
     308    0.571    0.090
     309    1.174    0.146
     310    0.682    0.107
     311    0.530    0.122
     312    1.825    0.174
     313    1.829    0.107
      27    0.223    0.069
      28    0.129    0.040
      29    1.344    0.108
      30    1.097    0.141
      31    1.502    0.103
      32    1.048    0.191
      33    0.009    0.017
      34    0.170    0.064
      35    1.067    0.122
      36    0.993    0.108
      37    0.215    0.060
      38    0.940    0.137
      39    1.346    0.115
      40    0.737    0.091
      41    0.156    0.060
      42    0.129    0.063
      43    0.793    0.079
      44    0.258    0.071
      45    0.206    0.068
      46    0.468    0.070
      47    0.964    0.056
      48    0.100    0.043
      49    0.568    0.073
      50    1.070    0.085
      51    0.480    0.065
      52    0.000    0.000
      53    0.573    0.091
      54    0.964    0.089
      55    0.082    0.022
      56    0.000    0.000
      57    0.251    0.044
      58    1.074    0.113
      59    0.052    0.032
      60    0.455    0.076
      61    1.210    0.075
      62    0.541    0.083
      63    0.052    0.032
      64    0.384    0.074
      65    1.761    0.162
      66    1.085    0.094
      67    1.315    0.120
      68    2.073    0.106
      69    1.759    0.115
      70    0.803    0.083
      71    0.724    0.084
      72    0.325    0.096
      73    0.580    0.111
      74    0.189    0.064
      75    0.714    0.106
      76    0.033    0.029
      77    0.245    0.083
      78    0.458    0.063
      79    0.271    0.062
      80    0.065    0.031
      81    0.000    0.000
      82    0.641    0.072
      83    0.055    0.022
      84    0.025    0.025
      85    0.349    0.075
      86    0.888    0.080
      87    0.022    0.028
      88    0.000    0.000
      89    0.781    0.088
      90    0.072    0.058
      91    0.014    0.014
      92    0.483    0.082
      93    0.881    0.184
      94    0.618    0.119
      95    0.076    0.032
      96    0.103    0.043
      97    0.226    0.082
      98    0.248    0.069
      99    0.998    0.114
     100    0.441    0.076
     101    0.523    0.100
     102    0.057    0.024
     103    0.972    0.136
     104    0.738    0.091
     105    0.429    0.068
     106    0.549    0.099
     107    1.459    0.108
     108    0.737    0.094
     109    0.008    0.015
     110    0.276    0.054
     111    0.268    0.055
     112    0.068    0.048
     113    0.109    0.059
     114    0.292    0.069
     115    0.731    0.107
     116    0.189    0.088
     117    0.095    0.031
     118    0.289    0.095
     119    0.115    0.049
     120    0.077    0.070
     121    0.083    0.030
     122    0.085    0.043
     123    0.057    0.027
     124    0.034    0.032
     125    0.315    0.082
     126    0.015    0.018
     127    0.073    0.030
     128    0.004    0.010
     129    0.301    0.075
     130    0.105    0.046
     131    0.000    0.000
     132    0.574    0.075
     133    0.018    0.020
     134    0.452    0.117
     135    0.321    0.083
     136    0.497    0.077
     137    0.297    0.069
     138    0.274    0.110
     139    0.852    0.074
     140    1.349    0.170
     141    0.449    0.079
     142    1.323    0.125
     143    0.911    0.240
     144    0.194    0.071
     145    0.916    0.088
     146    1.569    0.198
     147    0.257    0.095
     148    0.513    0.149
     149    1.207    0.123
     150    0.376    0.090
     151    0.197    0.044
     152    0.003    0.008
     153    0.530    0.103
     154    1.068    0.097
     155    0.395    0.089
     156    0.021    0.021
     157    1.178    0.108
     158    0.135    0.061
     159    0.022    0.022
     160    0.453    0.129
     161    1.523    0.101
     162    0.093    0.105
     163    0.159    0.051
     164    0.019    0.033
     165    0.702    0.104
     166    0.437    0.094
     167    0.235    0.064
     168    0.038    0.032
     169    0.453    0.098
     170    0.029    0.053
     171    0.131    0.045
     172    0.735    0.109
     173    0.558    0.085
     174    0.308    0.083
     175    0.000    0.000
     176    0.717    0.090
     177    0.243    0.062
     178    0.480    0.066
     179    1.548    0.092
     180    0.406    0.081
     181    1.586    0.080
     182    0.944    0.076
     183    1.518    0.130
     184    0.814    0.123
     185    0.617    0.094
     186    0.237    0.057
     187    0.657    0.074
     188    0.582    0.103
     189    0.816    0.115
     190    1.206    0.135
     191    0.651    0.116
     192    0.499    0.120
     193    0.704    0.075
     194    0.534    0.102
     195    0.060    0.047
     196    0.298    0.092
     197    0.037    0.021
     198    0.023    0.042
     199    0.362    0.113
     200    0.174    0.070
     201    0.394    0.075
     202    0.159    0.085
     203    0.270    0.088
     204    0.039    0.016
     205    0.074    0.052
     206    0.098    0.040
     207    0.006    0.022
     208    0.094    0.035
     209    0.330    0.048
     210    0.148    0.056
     211    0.000    0.000
     212    0.033    0.022
     213    0.422    0.095
     214    0.140    0.047
     215    0.001    0.006
     216    0.910    0.122
     217    0.251    0.056
     218    0.006    0.014
     219    0.282    0.083
     220    0.755    0.105
     221    0.711    0.057
     222    0.206    0.075
     223    1.202    0.100
     224    1.026    0.077
     225    1.608    0.177
     226    0.418    0.065
     227    0.417    0.086
     228    0.724    0.285
     229    0.992    0.160
     230    2.111    0.186
     231    0.449    0.066
     232    1.704    0.159
     233    1.422    0.116
     234    1.237    0.177
     235    1.257    0.100
     236    0.977    0.146
     237    0.566    0.097
     238    0.280    0.071
     239    1.076    0.099
     240    0.236    0.084
     241    0.185    0.074
     242    0.538    0.092
     243    0.806    0.078
     244    0.180    0.097
     245    0.153    0.058
     246    1.148    0.136
     247    0.155    0.040
     248    0.141    0.054
     249    0.477    0.088
     250    0.548    0.077
     251    0.342    0.091
     252    0.118    0.077
     253    0.893    0.081
     254    0.418    0.083
     255    0.053    0.049
     256    0.871    0.079
     257    0.815    0.062
     258    0.006    0.012
     259    0.057    0.021
     260    0.525    0.060
     261    0.775    0.122
     262    0.057    0.045
     263    0.358    0.054
     264    1.067    0.128
     265    0.205    0.071
     266    0.655    0.118
     267    0.897    0.096
     268    1.434    0.099
     269    1.372    0.116
     270    0.537    0.099
     271    1.553    0.147
     272    0.809    0.124
     273    0.481    0.068
     274    0.583    0.090
     275    1.229    0.113
     276    0.845    0.090
     277    0.312    0.060
     278    0.062    0.042
     279    0.828    0.082
     280    0.129    0.045
     281    0.419    0.058
     282    0.692    0.133
     283    1.251    0.107
     284    0.059    0.043
     285    0.099    0.045
     286    0.315    0.069
     287    0.115    0.047
     288    0.540    0.129
     289    0.001    0.006
     290    0.855    0.115
     291    0.108    0.060
     292    0.071    0.045
     293    0.955    0.106
     294    0.341    0.070
     295    0.002    0.009
     296    0.118    0.041
     297    0.249    0.085
     298    0.033    0.028
     299    0.090    0.031
     300    0.762    0.121
     301    0.234    0.074
     302    0.677    0.089
     303    0.794    0.079
     304    1.852    0.132
      19    1.649    0.135
      20    0.764    0.074
      21    1.641    0.133
      22    0.957    0.126
      23    1.634    0.143
      24    0.552    0.102
      25    1.036    0.101
      26    1.224    0.218
      27    1.158    0.145
      28    1.157    0.105
      29    0.540    0.081
      30    0.327    0.113
      31    1.767    0.143
      32    1.155    0.091
      33    0.227    0.113
      34    0.761    0.116
      35    0.754    0.077
      36    0.484    0.109
      37    0.117    0.056
      38    0.506    0.059
      39    0.884    0.078
      40    0.135    0.049
      41    0.641    0.117
      42    0.997    0.118
      43    1.275    0.090
      44    0.003    0.008
      45    0.975    0.164
      46    0.888    0.098
      47    0.071    0.039
      48    0.081    0.043
      49    0.743    0.117
      50    0.340    0.067
      51    0.185    0.054
      52    0.223    0.054
      53    0.602    0.100
      54    0.038    0.025
      55    0.081    0.040
      56    0.647    0.120
      57    0.681    0.091
      58    0.846    0.097
      59    0.544    0.116
      60    1.556    0.118
      61    0.462    0.079
      62    1.787    0.093
      63    0.306    0.060
      64    0.049    0.035
      65    0.119    0.092
      66    0.011    0.023
      67    0.216    0.056
      68    0.000    0.000
      69    0.279    0.090
      70    0.215    0.075
      71    0.183    0.039
      72    0.078    0.042
      73    0.027    0.022
      74    0.632    0.097
      75    0.110    0.066
      76    0.082    0.060
      77    0.322    0.130
      78    1.123    0.118
      79    0.023    0.025
      80    0.030    0.034
      81    0.866    0.098
      82    0.000    0.000
      83    0.007    0.015
      84    0.203    0.062
      85    0.891    0.111
      86    0.296    0.090
      87    0.109    0.051
      88    0.769    0.140
      89    0.513    0.095
      90    0.666    0.124
      91    0.393    0.077
      92    0.439    0.096
      93    1.712    0.148
      94    0.198    0.049
      95    1.364    0.135
      96    0.684    0.127
      97    0.412    0.052
      98    1.017    0.102
      99    1.056    0.082
     100    0.957    0.153
     101    0.001    0.006
     102    0.460    0.077
     103    0.932    0.119
     104    0.108    0.056
     105    0.117    0.048
     106    0.029    0.014
     107    0.499    0.154
     108    0.138    0.079
     109    0.283    0.067
     110    0.385    0.081
     111    0.039    0.033
     112    0.060    0.045
     113    0.001    0.006
     114    0.004    0.010
     115    0.001    0.006
     116    0.000    0.000
     117    0.151    0.057
     118    0.000    0.000
     119    0.004    0.013
     120    0.182    0.048
     121    0.208    0.059
     122    0.123    0.044
     123    0.054    0.028
     124    0.566    0.078
     125    0.053    0.025
     126    0.626    0.149
     127    0.196    0.051
     128    0.553    0.073
     129    0.228    0.104
     130    0.125    0.049
     131    0.143    0.049
     132    0.246    0.112
     133    0.586    0.093
     134    1.144    0.236
     135    0.576    0.205
     136    0.109    0.060
     137    1.130    0.272
     138    1.803    0.154
     139    0.584    0.107
     140    0.526    0.095
     141    0.692    0.080
     142    0.521    0.092
     143    0.958    0.063
     144    0.798    0.098
     145    0.000    0.000
     146    0.777    0.083
     147    0.256    0.070
     148    0.185    0.039
     149    0.006    0.015
     150    0.750    0.084
     151    0.337    0.080
     152    0.221    0.081
     153    0.789    0.111
     154    0.473    0.081
     155    0.239    0.049
     156    0.001    0.006
     157    0.644    0.081
     158    0.548    0.089
     159    0.016    0.016
     160    0.000    0.000
     161    0.572    0.079
     162    0.071    0.063
     163    0.138    0.056
     164    0.472    0.070
     165    0.786    0.106
     166    0.176    0.061
     167    0.122    0.036
     168    0.919    0.117
     169    0.296    0.087
     170    0.204    0.073
     171    1.582    0.279
     172    1.004    0.123
     173    0.155    0.093
     174    1.304    0.140
     175    0.737    0.135
     176    1.550    0.177
     177    0.329    0.086
     178    0.004    0.012
     179    0.204    0.072
     180    0.141    0.052
     181    0.682    0.097
     182    0.041    0.032
     183    0.447    0.103
     184    1.636    0.178
     185    0.488    0.097
     186    0.112    0.041
     187    0.475    0.150
     188    0.376    0.063
     189    0.275    0.083
     190    0.168    0.074
     191    0.451    0.155
     192    0.000    0.000
     193    0.214    0.071
     194    0.255    0.063
     195    0.009    0.017
     196    0.104    0.049
     197    0.252    0.063
     198    0.013    0.022
     199    0.093    0.030
     200    0.055    0.032
     201    0.188    0.062
     202    0.000    0.000
     203    0.142    0.058
     204    0.401    0.066
     205    0.486    0.074
     206    0.034    0.027
     207    0.671    0.076
     208    0.537    0.078
     209    0.243    0.070
     210    0.119    0.034
     211    0.737    0.102
     212    0.364    0.125
     213    0.037    0.025
     214    0.730    0.089
     215    0.466    0.063
     216    0.149    0.046
     217    0.064    0.042
     218    0.927    0.094
     219    1.676    0.123
     220    0.549    0.091
     221    0.384    0.063
     222    1.388    0.186
     223    1.993    0.134
     224    1.245    0.118
     225    1.407    0.252
     226    1.553    0.122
     227    0.779    0.197
     228    1.068    0.137
     229    1.539    0.134
     230    0.998    0.147
     231    0.498    0.083
     232    1.038    0.156
     233    0.619    0.162
     234    0.142    0.042
     235    1.383    0.086
     236    0.225    0.085
     237    0.062    0.047
     238    0.704    0.072
     239    0.409    0.065
     240    0.032    0.029
     241    0.001    0.006
     242    0.829    0.068
     243    0.210    0.036
     244    0.016    0.020
     245    0.179    0.033
     246    1.153    0.101
     247    0.361    0.065
     248    0.025    0.027
     249    0.252    0.047
     250    0.637    0.076
     251    0.101    0.045
     252    0.001    0.006
     253    0.916    0.104
     254    0.217    0.061
     255    0.216    0.069
     256    0.382    0.074
     257    0.794    0.076
     258    0.212    0.063
     259    0.024    0.024
     260    0.346    0.061
     261    0.449    0.057
     262    1.017    0.111
     263    0.801    0.090
     264    1.769    0.118
     265    0.331    0.052
     266    0.676    0.079
     267    1.690    0.086
     268    0.978    0.091
     269    0.390    0.049
     270    0.432    0.091
     271    0.540    0.070
     272    0.385    0.075
     273    0.225    0.061
     274    1.754    0.138
     275    0.331    0.073
     276    0.576    0.086
     277    0.639    0.099
     278    0.466    0.072
     279    0.179    0.070
     280    0.728    0.138
     281    0.861    0.056
     282    0.218    0.034
     283    0.463    0.117
     284    0.303    0.063
     285    0.967    0.095
     286    0.068    0.040
     287    0.111    0.064
     288    0.144    0.048
     289    0.033    0.034
     290    0.042    0.033
     291    0.257    0.048
     292    0.241    0.070
     293    0.265    0.078
     294    0.160    0.046
     295    0.933    0.098
     296    0.513    0.079
     297    0.398    0.105
     298    0.143    0.042
     299    1.503    0.103
     300    0.453    0.087
     301    0.032    0.032
     302    0.983    0.187
     303    0.950    0.197
     304    0.077    0.039
     305    1.105    0.077
     306    0.952    0.067
     307    0.602    0.092
     308    0.591    0.073
     309    1.214    0.132
     310    0.772    0.124
     311    0.440    0.101
     312    1.728    0.156
     313    1.890    0.119
      27    0.430    0.087
      28    0.118    0.061
      29    1.484    0.221
      30    1.032    0.143
      31    1.421    0.101
      32    0.944    0.100
      33    0.008    0.015
      34    0.193    0.055
      35    0.961    0.114
      36    0.934    0.167
      37    0.302    0.072
      38    0.903    0.132
      39    1.440    0.147
      40    0.759    0.070
      41    0.094    0.063
      42    0.257    0.095
      43    0.834    0.064
      44    0.226    0.083
      45    0.276    0.068
      46    0.489    0.076
      47    0.954    0.063
      48    0.093    0.044
      49    0.647    0.092
      50    1.124    0.085
      51    0.459    0.086
      52    0.000    0.000
      53    0.569    0.089
      54    0.962    0.069
      55    0.098    0.040
      56    0.000    0.000
      57    0.243    0.052
      58    1.158    0.090
      59    0.047    0.029
      60    0.459    0.102
      61    1.213    0.099
      62    0.558    0.065
      63    0.040    0.035
      64    0.364    0.063
      65    1.775    0.215
      66    1.056    0.122
      67    1.370    0.076
      68    1.999    0.122
      69    1.677    0.104
      70    0.834    0.098
      71    0.708    0.077
      72    0.308    0.097
      73    0.472    0.109
      74    0.204    0.087
      75    0.693    0.106
      76    0.035    0.030
      77    0.216    0.072
      78    0.475    0.090
      79    0.377    0.101
      80    0.047    0.033
      81    0.000    0.000
      82    0.633    0.078
      83    0.082    0.029
      84    0.021    0.023
      85    0.344    0.089
      86    0.847    0.087
      87    0.025    0.027
      88    0.000    0.000
      89    0.804    0.080
      90    0.080    0.056
      91    0.016    0.021
      92    0.552    0.097
      93    0.980    0.152
      94    0.595    0.115
      95    0.065    0.044
      96    0.079    0.042
      97    0.471    0.253
      98    0.219    0.044
      99    1.062    0.093
     100    0.440    0.108
     101    0.543    0.099
     102    0.064    0.043
     103    1.094    0.130
     104    0.733    0.128
     105    0.438    0.043
     106    0.554    0.062
     107    1.454    0.134
     108    0.761    0.062
     109    0.005    0.012
     110    0.251    0.049
     111    0.255    0.078
     112    0.087    0.053
     113    0.142    0.058
     114    0.259    0.065
     115    0.786    0.111
     116    0.193    0.060
     117    0.125    0.040
     118    0.340    0.056
     119    0.138    0.055
     120    0.117    0.069
     121    0.088    0.036
     122    0.118    0.062
     123    0.053    0.038
     124    0.068    0.043
     125    0.349    0.075
     126    0.009    0.016
     127    0.066    0.038
     128    0.013    0.020
     129    0.225    0.071
     130    0.099    0.050
     131    0.000    0.000
     132    0.598    0.082
     133    0.005    0.012
     134    0.455    0.101
     135    0.375    0.090
     136    0.475    0.078
     137    0.274    0.064
     138    0.222    0.060
     139    0.836    0.083
     140    1.259    0.184
     141    0.442    0.096
     142    1.254    0.123
     143    0.913    0.152
     144    0.192    0.055
     145    0.995    0.125
     146    1.405    0.169
     147    0.310    0.072
     148    0.456    0.110
     149    1.140    0.135
     150    0.412    0.080
     151    0.140    0.040
     152    0.000    0.000
     153    0.440    0.094
     154    1.004    0.096
     155    0.399    0.085
     156    0.016    0.020
     157    1.216    0.143
     158    0.135    0.058
     159    0.018    0.021
     160    0.486    0.156
     161    1.533    0.134
     162    0.131    0.098
     163    0.118    0.060
     164    0.016    0.024
     165    0.690    0.087
     166    0.390    0.109
     167    0.193    0.076
     168    0.061    0.042
     169    0.496    0.115
     170    0.022    0.027
     171    0.126    0.042
     172    0.703    0.116
     173    0.491    0.090
     174    0.246    0.067
     175    0.000    0.000
     176    0.620    0.109
     177    0.255    0.068
     178    0.501    0.083
     179    1.521    0.111
     180    0.398    0.093
     181    1.627    0.069
     182    0.934    0.082
     183    1.407    0.129
     184    0.813    0.156
     185    0.699    0.128
     186    0.241    0.056
     187    0.657    0.061
     188    0.614    0.087
     189    0.761    0.091
     190    1.279    0.111
     191    0.658    0.086
     192    0.458    0.105
     193    0.728    0.084
     194    0.481    0.084
     195    0.059    0.041
     196    0.300    0.087
     197    0.068    0.044
     198    0.018    0.026
     199    0.405    0.113
     200    0.178    0.053
     201    0.388    0.080
     202    0.219    0.082
     203    0.292    0.064
     204    0.030    0.032
     205    0.078    0.057
     206    0.085    0.053
     207    0.000    0.000
     208    0.087    0.038
     209    0.328    0.068
     210    0.159    0.055
     211    0.000    0.000
     212    0.025    0.026
     213    0.326    0.080
     214    0.215    0.041
     215    0.006    0.019
     216    0.958    0.114
     217    0.191    0.048
     218    0.017    0.022
     219    0.295    0.079
     220    0.669    0.087
     221    0.685    0.070
     222    0.256    0.062
     223    1.197    0.107
     224    1.012    0.076
     225    1.694    0.093
     226    0.376    0.064
     227    0.358    0.121
     228    0.758    0.146
     229    0.886    0.177
     230    2.146    0.168
     231    0.405    0.102
     232    1.709    0.148
     233    1.330    0.119
     234    1.459    0.263
     235    1.345    0.091
     236    0.819    0.112
     237    0.503    0.105
     238    0.276    0.083
     239    1.018    0.096
     240    0.204    0.064
     241    0.169    0.077
     242    0.466    0.113
     243    0.802    0.090
     244    0.076    0.048
     245    0.087    0.039
     246    1.056    0.063
     247    0.125    0.064
     248    0.124    0.044
     249    0.560    0.082
     250    0.548    0.076
     251    0.415    0.090
     252    0.210    0.078
     253    0.881    0.126
     254    0.442    0.072
     255    0.045    0.042
     256    0.859    0.097
     257    0.862    0.101
     258    0.015    0.022
     259    0.051    0.019
     260    0.479    0.068
     261    0.771    0.105
     262    0.108    0.051
     263    0.376    0.047
     264    1.070    0.123
     265    0.187    0.061
     266    0.715    0.081
     267    0.898    0.079
     268    1.443    0.082
     269    1.400    0.105
     270    0.560    0.113
     271    1.519    0.160
     272    0.794    0.117
     273    0.488    0.070
     274    0.618    0.067
     275    1.193    0.137
     276    0.858    0.081
     277    0.343    0.057
     278    0.046    0.034
     279    0.823    0.065
     280    0.146    0.038
     281    0.565    0.126
     282    0.646    0.165
     283    1.174    0.112
     284    0.080    0.039
     285    0.160    0.069
     286    0.238    0.065
     287    0.140    0.035
     288    0.561    0.083
     289    0.011    0.016
     290    0.787    0.138
     291    0.162    0.045
     292    0.072    0.048
     293    0.883    0.089
     294    0.380    0.115
     295    0.002    0.009
     296    0.123    0.035
     297    0.196    0.045
     298    0.011    0.016
     299    0.099    0.029
     300    0.787    0.086
     301    0.231    0.064
     302    0.706    0.077
     303    0.814    0.089
     304    1.914    0.148
      19    1.636    0.159
      20    0.697    0.115
      21    1.637    0.120
      22    0.998    0.117
      23    1.657    0.119
      24    0.476    0.085
      25    1.017    0.108
      26    1.096    0.172
      27    1.147    0.146
      28    1.167    0.109
      29    0.523    0.071
      30    0.354    0.082
      31    1.757    0.098
      32    1.172    0.099
      33    0.278    0.084
      34    0.812    0.077
      35    0.780    0.063
      36    0.541    0.082
      37    0.174    0.067
      38    0.508    0.080
      39    0.918    0.085
      40    0.134    0.041
      41    0.655    0.115
      42    0.969    0.093
      43    1.270    0.105
      44    0.001    0.006
      45    0.943    0.116
      46    0.891    0.102
      47    0.055    0.031
      48    0.071    0.037
      49    0.698    0.090
      50    0.384    0.076
      51    0.116    0.046
      52    0.182    0.077
      53    0.692    0.085
      54    0.042    0.027
      55    0.077    0.055
      56    0.656    0.108
      57    0.707    0.093
      58    0.877    0.105
      59    0.475    0.110
      60    1.542    0.127
      61    0.491    0.094
      62    1.815    0.088
      63    0.294    0.069
      64    0.042    0.032
      65    0.081    0.058
      66    0.006    0.017
      67    0.189    0.062
      68    0.003    0.008
      69    0.231    0.089
      70    0.245    0.069
      71    0.171    0.035
      72    0.110    0.047
      73    0.036    0.032
      74    0.668    0.083
      75    0.133    0.042
      76    0.057    0.032
      77    0.241    0.068
      78    1.143    0.143
      79    0.035    0.023
      80    0.019    0.015
      81    0.867    0.133
      82    0.013    0.018
      83    0.002    0.007
      84    0.281    0.068
      85    0.795    0.115
      86    0.281    0.062
      87    0.141    0.048
      88    0.862    0.130
      89    0.484    0.126
      90    0.747    0.112
      91    0.481    0.094
      92    0.430    0.079
      93    1.711    0.088
      94    0.179    0.073
      95    1.424    0.086
      96    0.641    0.143
      97    0.413    0.055
      98    1.031    0.105
      99    1.044    0.070
     100    0.633    0.121
     101    0.004    0.012
     102    0.434    0.088
     103    0.999    0.083
     104    0.068    0.037
     105    0.107    0.038
     106    0.028    0.017
     107    0.571    0.110
     108    0.142    0.052
     109    0.276    0.050
     110    0.375    0.075
     111    0.017    0.025
     112    0.077    0.040
     113    0.000    0.000
     114    0.003    0.008
     115    0.000    0.000
     116    0.003    0.008
     117    0.141    0.062
     118    0.005    0.015
     119    0.004    0.011
     120    0.175    0.049
     121    0.169    0.056
     122    0.081    0.030
     123    0.051    0.026
     124    0.599    0.075
     125    0.039    0.035
     126    0.382    0.080
     127    0.204    0.069
     128    0.512    0.064
     129    0.118    0.042
     130    0.102    0.042
     131    0.291    0.067
     132    0.400    0.110
     133    0.537    0.065
     134    1.092    0.101
     135    0.788    0.173
     136    0.114    0.048
     137    0.882    0.117
     138    1.792    0.116
     139    0.662    0.083
     140    0.480    0.089
     141    0.652    0.076
     142    0.480    0.073
     143    0.927    0.059
     144    0.728    0.069
     145    0.000    0.000
     146    0.803    0.099
     147    0.260    0.071
     148    0.186    0.045
     149    0.000    0.000
     150    0.777    0.072
     151    0.368    0.061
     152    0.195    0.053
     153    0.852    0.107
     154    0.418    0.078
     155    0.242    0.060
     156    0.000    0.000
     157    0.567    0.070
     158    0.504    0.068
     159    0.021    0.022
     160    0.000    0.000
     161    0.569    0.067
     162    0.038    0.030
     163    0.077    0.043
     164    0.458    0.072
     165    0.790    0.103
     166    0.204    0.061
     167    0.120    0.029
     168    0.991    0.092
     169    0.312    0.113
     170    0.237    0.057
     171    1.486    0.200
     172    1.010    0.094
     173    0.135    0.111
     174    1.262    0.154
     175    0.811    0.116
     176    1.514    0.187
     177    0.273    0.069
     178    0.010    0.018
     179    0.185    0.065
     180    0.105    0.039
     181    0.649    0.124
     182    0.053    0.035
     183    0.433    0.063
     184    1.632    0.135
     185    0.542    0.125
     186    0.136    0.041
     187    0.402    0.137
     188    0.308    0.069
     189    0.308    0.064
     190    0.126    0.055
     191    0.467    0.094
     192    0.002    0.007
     193    0.352    0.107
     194    0.218    0.062
     195    0.022    0.023
     196    0.085    0.047
     197    0.246    0.083
     198    0.004    0.010
     199    0.078    0.028
     200    0.063    0.048
     201    0.175    0.055
     202    0.000    0.000
     203    0.161    0.056
     204    0.358    0.082
     205    0.523    0.092
     206    0.048    0.032
     207    0.669    0.111
     208    0.529    0.078
     209    0.273    0.063
     210    0.159    0.056
     211    0.738    0.109
     212    0.256    0.084
     213    0.025    0.026
     214    0.754    0.069
     215    0.529    0.074
     216    0.209    0.048
     217    0.074    0.048
     218    0.904    0.070
     219    1.592    0.091
     220    0.579    0.106
     221    0.352    0.081
     222    1.279    0.152
     223    1.939    0.210
     224    1.326    0.117
     225    1.503    0.369
     226    1.606    0.099
     227    0.834    0.215
     228    1.170    0.138
     229    1.480    0.145
     230    0.963    0.108
     231    0.458    0.079
     232    1.161    0.133
     233    0.525    0.092
     234    0.183    0.038
     235    1.461    0.116
     236    0.150    0.077
     237    0.074    0.050
     238    0.752    0.107
     239    0.338    0.065
     240    0.040    0.037
     241    0.005    0.014
     242    0.852    0.079
     243    0.194    0.043
     244    0.013    0.025
     245    0.252    0.053
     246    1.195    0.076
     247    0.410    0.081
     248    0.023    0.024
     249    0.220    0.059
     250    0.635    0.077
     251    0.124    0.051
     252    0.000    0.000
     253    0.901    0.121
     254    0.209    0.054
     255    0.248    0.085
     256    0.397    0.075
     257    0.840    0.068
     258    0.221    0.078
     259    0.018    0.030
     260    0.401    0.107
     261    0.467    0.074
     262    0.982    0.099
     263    0.753    0.120
     264    1.807    0.116
     265    0.323    0.060
     266    0.634    0.084
     267    1.667    0.107
     268    0.981    0.095
     269    0.361    0.076
     270    0.452    0.090
     271    0.565    0.080
     272    0.421    0.069
     273    0.204    0.045
     274    1.708    0.073
     275    0.331    0.063
     276    0.560    0.074
     277    0.561    0.068
     278    0.472    0.055
     279    0.205    0.065
     280    0.617    0.111
     281    0.878    0.072
     282    0.257    0.064
     283    0.474    0.069
     284    0.324    0.048
     285    0.976    0.106
     286    0.098    0.054
     287    0.128    0.058
     288    0.162    0.040
     289    0.026    0.030
     290    0.027    0.026
     291    0.279    0.060
     292    0.268    0.062
     293    0.230    0.066
     294    0.172    0.066
     295    0.939    0.115
     296    0.330    0.065
     297    0.276    0.095
     298    0.107    0.065
     299    1.454    0.104
     300    0.481    0.089
     301    0.044    0.030
     302    1.153    0.173
     303    0.694    0.254
     304    0.143    0.076
     305    1.211    0.138
     306    0.893    0.095
     307    0.582    0.067
     308    0.545    0.068
     309    1.345    0.137
     310    0.623    0.092
     311    0.415    0.073
     312    1.707    0.146
     313    1.983    0.125
      27    0.473    0.201
      28    0.111    0.052
      29    1.396    0.105
      30    1.122    0.128
      31    1.514    0.099
      32    0.859    0.126
      33    0.006    0.012
      34    0.237    0.072
      35    1.012    0.088
      36    0.897    0.187
      37    0.324    0.057
      38    0.945    0.168
      39    1.471    0.131
      40    0.749    0.129
      41    0.145    0.091
      42    0.279    0.063
      43    0.799    0.079
      44    0.254    0.092
      45    0.259    0.076
      46    0.474    0.073
      47    0.967    0.095
      48    0.073    0.034
      49    0.589    0.101
      50    1.061    0.087
      51    0.500    0.077
      52    0.000    0.000
      53    0.578    0.097
      54    0.952    0.073
      55    0.089    0.030
      56    0.000    0.000
      57    0.234    0.060
      58    1.114    0.087
      59    0.047    0.021
      60    0.414    0.085
      61    1.205    0.125
      62    0.559    0.084
      63    0.028    0.020
      64    0.285    0.048
      65    2.082    0.152
      66    0.738    0.208
      67    1.321    0.165
      68    2.043    0.117
      69    1.609    0.139
      70    0.804    0.084
      71    0.586    0.081
      72    0.270    0.089
      73    0.355    0.098
      74    0.213    0.046
      75    0.451    0.130
      76    0.015    0.022
      77    0.180    0.061
      78    0.389    0.069
      79    0.249    0.069
      80    0.053    0.028
      81    0.000    0.000
      82    0.632    0.069
      83    0.079    0.033
      84    0.016    0.019
      85    0.352    0.075
      86    0.853    0.113
      87    0.027    0.031
      88    0.000    0.000
      89    0.793    0.111
      90    0.075    0.056
      91    0.003    0.008
      92    0.533    0.100
      93    0.999    0.171
      94    0.583    0.151
      95    0.129    0.058
      96    0.083    0.035
      97    0.641    0.145
      98    0.236    0.071
      99    1.093    0.142
     100    0.405    0.064
     101    0.678    0.142
     102    0.077    0.045
     103    1.029    0.067
     104    0.723    0.114
     105    0.337    0.067
     106    0.556    0.094
     107    1.363    0.129
     108    0.909    0.133
     109    0.000    0.000
     110    0.255    0.040
     111    0.264    0.065
     112    0.133    0.063
     113    0.098    0.054
     114    0.358    0.061
     115    0.836    0.076
     116    0.198    0.070
     117    0.068    0.036
     118    0.399    0.082
     119    0.126    0.047
     120    0.066    0.064
     121    0.103    0.025
     122    0.176    0.049
     123    0.043    0.033
     124    0.024    0.031
     125    0.350    0.077
     126    0.022    0.023
     127    0.053    0.036
     128    0.017    0.017
     129    0.282    0.056
     130    0.073    0.041
     131    0.000    0.000
     132    0.618    0.083
     133    0.002    0.007
     134    0.394    0.109
     135    0.376    0.092
     136    0.462    0.051
     137    0.241    0.083
     138    0.243    0.070
     139    0.872    0.099
     140    1.114    0.153
     141    0.479    0.079
     142    1.322    0.081
     143    1.028    0.120
     144    0.212    0.064
     145    1.045    0.149
     146    1.943    0.142
     147    0.330    0.060
     148    0.467    0.122
     149    1.126    0.126
     150    0.393    0.067
     151    0.119    0.043
     152    0.000    0.000
     153    0.412    0.124
     154    1.189    0.166
     155    0.330    0.073
     156    0.005    0.011
     157    1.225    0.121
     158    0.204    0.065
     159    0.040    0.026
     160    0.269    0.078
     161    1.549    0.157
     162    0.115    0.113
     163    0.115    0.042
     164    0.046    0.035
     165    0.712    0.088
     166    0.283    0.069
     167    0.243    0.075
     168    0.055    0.035
     169    0.564    0.083
     170    0.092    0.035
     171    0.159    0.057
     172    0.677    0.075
     173    0.482    0.054
     174    0.253    0.092
     175    0.000    0.000
     176    0.697    0.066
     177    0.230    0.068
     178    0.511    0.065
     179    1.535    0.119
     180    0.408    0.075
     181    1.601    0.089
     182    0.956    0.105
     183    1.445    0.117
     184    0.788    0.124
     185    0.742    0.134
     186    0.226    0.071
     187    0.672    0.086
     188    0.656    0.106
     189    0.768    0.079
     190    1.241    0.109
     191    0.608    0.131
     192    0.549    0.138
     193    0.721    0.087
     194    0.452    0.096
     195    0.066    0.048
     196    0.312    0.109
     197    0.110    0.047
     198    0.007    0.013
     199    0.352    0.152
     200    0.215    0.071
     201    0.367    0.066
     202    0.117    0.059
     203    0.349    0.070
     204    0.044    0.036
     205    0.076    0.040
     206    0.214    0.087
     207    0.007    0.021
     208    0.105    0.054
     209    0.347    0.096
     210    0.165    0.057
     211    0.001    0.006
     212    0.025    0.025
     213    0.298    0.089
     214    0.224    0.061
     215    0.020    0.022
     216    0.991    0.118
     217    0.209    0.051
     218    0.031    0.025
     219    0.274    0.092
     220    0.668    0.088
     221    0.697    0.085
     222    0.291    0.058
     223    1.232    0.092
     224    1.025    0.053
     225    1.730    0.091
     226    0.335    0.077
     227    0.335    0.096
     228    0.660    0.195
     229    0.684    0.128
     230    2.228    0.133
     231    0.362    0.070
     232    1.889    0.151
     233    1.421    0.105
     234    1.141    0.114
     235    1.441    0.101
     236    0.895    0.111
     237    0.461    0.138
     238    0.224    0.070
     239    0.968    0.058
     240    0.153    0.043
     241    0.093    0.058
     242    0.389    0.051
     243    0.788    0.109
     244    0.065    0.054
     245    0.075    0.037
     246    1.081    0.080
     247    0.143    0.042
     248    0.094    0.075
     249    0.613    0.081
     250    0.565    0.077
     251    0.336    0.098
     252    0.136    0.085
     253    0.856    0.075
     254    0.443    0.068
     255    0.068    0.052
     256    0.865    0.112
     257    0.775    0.089
     258    0.003    0.008
     259    0.079    0.050
     260    0.484    0.084
     261    0.770    0.095
     262    0.133    0.088
     263    0.337    0.060
     264    1.105    0.074
     265    0.147    0.065
     266    0.614    0.131
     267    0.876    0.093
     268    1.472    0.076
     269    1.243    0.104
     270    0.757    0.130
     271    1.129    0.087
     272    0.768    0.105
     273    0.511    0.077
     274    0.676    0.069
     275    1.283    0.090
     276    0.903    0.128
     277    0.311    0.069
     278    0.041    0.023
     279    0.832    0.085
     280    0.164    0.051
     281    0.552    0.121
     282    0.669    0.094
     283    1.162    0.099
     284    0.074    0.050
     285    0.167    0.058
     286    0.281    0.064
     287    0.190    0.049
     288    0.515    0.084
     289    0.013    0.020
     290    0.829    0.102
     291    0.128    0.058
     292    0.071    0.052
     293    0.919    0.087
     294    0.253    0.121
     295    0.002    0.009
     296    0.112    0.034
     297    0.218    0.065
     298    0.013    0.016
     299    0.090    0.029
     300    0.750    0.090
     301    0.243    0.085
     302    0.670    0.095
     303    0.761    0.092
     304    1.903    0.131
      19    1.828    0.225
      20    0.723    0.120
      21    1.690    0.128
      22    1.017    0.141
      23    1.639    0.114
      24    0.568    0.103
      25    0.999    0.158
      26    1.173    0.240
      27    1.122    0.092
      28    1.169    0.139
      29    0.462    0.075
      30    0.310    0.039
      31    1.738    0.119
      32    1.173    0.094
      33    0.224    0.054
      34    0.840    0.099
      35    0.793    0.093
      36    0.506    0.067
      37    0.116    0.045
      38    0.494    0.087
      39    0.954    0.139
      40    0.171    0.049
      41    0.715    0.199
      42    0.979    0.097
      43    1.285    0.157
      44    0.003    0.008
      45    0.949    0.130
      46    0.868    0.102
      47    0.062    0.040
      48    0.095    0.034
      49    0.663    0.070
      50    0.372    0.105
      51    0.131    0.038
      52    0.174    0.061
      53    0.682    0.096
      54    0.029    0.025
      55    0.037    0.038
      56    0.648    0.099
      57    0.646    0.082
      58    0.781    0.087
      59    0.470    0.126
      60    1.540    0.105
      61    0.457    0.098
      62    1.807    0.078
      63    0.330    0.069
      64    0.038    0.033
      65    0.109    0.050
      66    0.008    0.015
      67    0.178    0.042
      68    0.000    0.000
      69    0.276    0.108
      70    0.235    0.058
      71    0.149    0.039
      72    0.126    0.047
      73    0.034    0.033
      74    0.655    0.076
      75    0.151    0.058
      76    0.079    0.070
      77    0.225    0.047
      78    1.165    0.115
      79    0.075    0.043
      80    0.019    0.024
      81    0.864    0.082
      82    0.011    0.015
      83    0.011    0.015
      84    0.162    0.072
      85    0.842    0.105
      86    0.374    0.104
      87    0.102    0.034
      88    0.685    0.124
      89    0.429    0.127
      90    0.629    0.154
      91    0.455    0.140
      92    0.454    0.104
      93    1.750    0.096
      94    0.250    0.053
      95    1.460    0.097
      96    0.569    0.091
      97    0.394    0.039
      98    1.055    0.099
      99    1.104    0.091
     100    0.773    0.116
     101    0.000    0.000
     102    0.454    0.077
     103    1.050    0.090
     104    0.086    0.045
     105    0.092    0.044
     106    0.033    0.025
     107    0.591    0.062
     108    0.146    0.062
     109    0.281    0.060
     110    0.367    0.063
     111    0.045    0.047
     112    0.117    0.055
     113    0.003    0.010
     114    0.004    0.010
     115    0.003    0.008
     116    0.001    0.006
     117    0.189    0.055
     118    0.003    0.008
     119    0.008    0.015
     120    0.162    0.048
     121    0.165    0.064
     122    0.088    0.033
     123    0.044    0.031
     124    0.544    0.060
     125    0.037    0.032
     126    0.417    0.089
     127    0.188    0.029
     128    0.548    0.090
     129    0.153    0.063
     130    0.128    0.057
     131    0.345    0.118
     132    0.360    0.110
     133    0.556    0.076
     134    1.012    0.112
     135    0.806    0.171
     136    0.090    0.040
     137    0.897    0.144
     138    1.881    0.097
     139    0.675    0.073
     140    0.526    0.114
     141    0.661    0.069
     142    0.481    0.099
     143    0.966    0.114
     144    0.776    0.096
     145    0.000    0.000
     146    0.790    0.071
     147    0.258    0.072
     148    0.208    0.053
     149    0.001    0.006
     150    0.694    0.095
     151    0.428    0.126
     152    0.160    0.067
     153    0.830    0.107
     154    0.406    0.103
     155    0.255    0.059
     156    0.001    0.006
     157    0.584    0.078
     158    0.524    0.115
     159    0.019    0.017
     160    0.001    0.006
     161    0.562    0.077
     162    0.022    0.023
     163    0.083    0.031
     164    0.439    0.050
     165    0.797    0.110
     166    0.172    0.048
     167    0.083    0.047
     168    0.968    0.111
     169    0.254    0.076
     170    0.232    0.098
     171    1.543    0.117
     172    1.081    0.141
     173    0.090    0.063
     174    1.262    0.133
     175    0.762    0.112
     176    1.533    0.117
     177    0.299    0.083
     178    0.005    0.012
     179    0.248    0.078
     180    0.134    0.054
     181    0.577    0.112
     182    0.060    0.041
     183    0.438    0.131
     184    1.637    0.115
     185    0.602    0.100
     186    0.150    0.053
     187    0.436    0.172
     188    0.308    0.056
     189    0.347    0.069
     190    0.091    0.050
     191    0.591    0.103
     192    0.002    0.007
     193    0.338    0.048
     194    0.210    0.034
     195    0.017    0.016
     196    0.073    0.046
     197    0.276    0.079
     198    0.024    0.026
     199    0.072    0.038
     200    0.056    0.035
     201    0.177    0.045
     202    0.001    0.006
     203    0.142    0.042
     204    0.371    0.079
     205    0.464    0.091
     206    0.036    0.027
     207    0.671    0.110
     208    0.506    0.083
     209    0.283    0.071
     210    0.153    0.055
     211    0.723    0.097
     212    0.310    0.082
     213    0.028    0.022
     214    0.701    0.088
     215    0.551    0.066
     216    0.187    0.041
     217    0.045    0.036
     218    0.904    0.093
     219    1.581    0.096
     220    0.536    0.111
     221    0.348    0.075
     222    1.339    0.131
     223    1.776    0.130
     224    1.285    0.081
     225    1.338    0.275
     226    1.568    0.122
     227    0.799    0.122
     228    1.138    0.074
     229    1.455    0.131
     230    0.958    0.124
     231    0.498    0.087
     232    1.133    0.108
     233    0.530    0.119
     234    0.151    0.055
     235    1.364    0.099
     236    0.138    0.058
     237    0.049    0.030
     238    0.675    0.060
     239    0.327    0.049
     240    0.070    0.035
     241    0.004    0.013
     242    0.867    0.096
     243    0.217    0.061
     244    0.012    0.019
     245    0.291    0.085
     246    1.198    0.088
     247    0.436    0.079
     248    0.042    0.042
     249    0.245    0.068
     250    0.638    0.065
     251    0.159    0.056
     252    0.000    0.000
     253    0.976    0.109
     254    0.196    0.061
     255    0.204    0.064
     256    0.418    0.072
     257    0.850    0.100
     258    0.212    0.077
     259    0.017    0.019
     260    0.415    0.095
     261    0.460    0.063
     262    1.056    0.102
     263    0.696    0.093
     264    1.801    0.091
     265    0.289    0.074
     266    0.652    0.080
     267    1.618    0.084
     268    0.944    0.076
     269    0.402    0.075
     270    0.284    0.098
     271    0.427    0.106
     272    0.393    0.078
     273    0.276    0.050
     274    1.901    0.148
     275    0.311    0.064
     276    0.557    0.057
     277    0.669    0.102
     278    0.468    0.079
     279    0.215    0.050
     280    0.715    0.139
     281    0.886    0.098
     282    0.269    0.061
     283    0.409    0.071
     284    0.347    0.046
     285    1.007    0.108
     286    0.136    0.045
     287    0.134    0.059
     288    0.187    0.042
     289    0.025    0.025
     290    0.019    0.028
     291    0.326    0.057
     292    0.192    0.037
     293    0.238    0.062
     294    0.232    0.058
     295    1.007    0.100
     296    0.302    0.064
     297    0.243    0.122
     298    0.114    0.061
     299    1.446    0.091
     300    0.466    0.099
     301    0.042    0.031
     302    1.202    0.106
     303    0.617    0.120
     304    0.154    0.069
     305    1.246    0.128
     306    0.904    0.091
     307    0.585    0.102
     308    0.588    0.090
     309    1.404    0.130
     310    0.579    0.080
     311    0.418    0.098
     312    1.823    0.130
     313    1.937    0.112
      27    0.860    0.234
      28    0.144    0.069
      29    1.550    0.319
      30    1.030    0.149
      31    1.406    0.137
      32    0.953    0.133
      33    0.045    0.052
      34    0.321    0.096
      35    1.028    0.096
      36    1.053    0.116
      37    0.261    0.081
      38    0.954    0.122
      39    1.284    0.079
      40    0.483    0.133
      41    0.330    0.084
      42    0.261    0.074
      43    0.768    0.074
      44    0.242    0.060
      45    0.161    0.053
      46    0.553    0.086
      47    0.953    0.085
      48    0.060    0.034
      49    0.656    0.084
      50    1.192    0.119
      51    0.476    0.081
      52    0.000    0.000
      53    0.595    0.072
      54    1.024    0.092
      55    0.108    0.034
      56    0.000    0.000
      57    0.222    0.056
      58    0.953    0.099
      59    0.034    0.046
      60    0.435    0.065
      61    1.239    0.127
      62    0.446    0.099
      63    0.024    0.030
      64    0.298    0.058
      65    1.974    0.124
      66    0.621    0.154
      67    1.325    0.124
      68    1.976    0.122
      69    1.584    0.137
      70    0.873    0.107
      71    0.553    0.081
      72    0.266    0.082
      73    0.375    0.178
      74    0.210    0.049
      75    0.437    0.103
      76    0.026    0.034
      77    0.105    0.055
      78    0.384    0.057
      79    0.250    0.077
      80    0.044    0.028
      81    0.002    0.007
      82    0.616    0.068
      83    0.070    0.023
      84    0.024    0.019
      85    0.331    0.073
      86    0.866    0.067
      87    0.015    0.022
      88    0.000    0.000
      89    0.822    0.089
      90    0.064    0.046
      91    0.010    0.019
      92    0.629    0.092
      93    1.061    0.113
      94    0.580    0.126
      95    0.105    0.049
      96    0.090    0.031
      97    0.610    0.187
      98    0.163    0.042
      99    1.110    0.063
     100    0.545    0.122
     101    0.446    0.091
     102    0.115    0.042
     103    1.049    0.101
     104    0.606    0.163
     105    0.344    0.076
     106    0.570    0.090
     107    1.523    0.186
     108    0.995    0.127
     109    0.000    0.000
     110    0.274    0.078
     111    0.266    0.034
     112    0.118    0.046
     113    0.098    0.047
     114    0.394    0.049
     115    0.780    0.119
     116    0.241    0.079
     117    0.055    0.031
     118    0.407    0.074
     119    0.132    0.026
     120    0.047    0.036
     121    0.094    0.032
     122    0.153    0.055
     123    0.035    0.031
     124    0.031    0.032
     125    0.368    0.094
     126    0.020    0.028
     127    0.063    0.038
     128    0.020    0.021
     129    0.278    0.063
     130    0.076    0.045
     131    0.001    0.006
     132    0.649    0.083
     133    0.015    0.023
     134    0.478    0.159
     135    0.339    0.102
     136    0.499    0.061
     137    0.236    0.085
     138    0.294    0.116
     139    0.883    0.067
     140    1.213    0.150
     141    0.529    0.079
     142    1.330    0.071
     143    0.941    0.140
     144    0.277    0.082
     145    1.173    0.164
     146    1.952    0.210
     147    0.289    0.065
     148    0.462    0.119
     149    0.989    0.087
     150    0.366    0.068
     151    0.132    0.047
     152    0.000    0.000
     153    0.211    0.063
     154    1.128    0.178
     155    0.365    0.077
     156    0.006    0.012
     157    1.259    0.093
     158    0.233    0.075
     159    0.038    0.029
     160    0.284    0.102
     161    1.569    0.145
     162    0.069    0.114
     163    0.105    0.055
     164    0.062    0.046
     165    0.759    0.097
     166    0.277    0.064
     167    0.273    0.073
     168    0.075    0.041
     169    0.497    0.060
     170    0.114    0.044
     171    0.157    0.031
     172    0.700    0.119
     173    0.436    0.063
     174    0.175    0.071
     175    0.000    0.000
     176    0.578    0.100
     177    0.283    0.082
     178    0.515    0.083
     179    1.552    0.122
     180    0.395    0.088
     181    1.616    0.074
     182    1.010    0.094
     183    1.408    0.101
     184    0.772    0.113
     185    0.760    0.094
     186    0.224    0.058
     187    0.675    0.060
     188    0.646    0.081
     189    0.764    0.078
     190    1.262    0.117
     191    0.561    0.088
     192    0.530    0.114
     193    0.709    0.115
     194    0.490    0.091
     195    0.034    0.024
     196    0.372    0.064
     197    0.110    0.034
     198    0.004    0.010
     199    0.190    0.060
     200    0.249    0.060
     201    0.394    0.097
     202    0.097    0.062
     203    0.334    0.064
     204    0.021    0.032
     205    0.078    0.044
     206    0.195    0.063
     207    0.000    0.000
     208    0.100    0.050
     209    0.346    0.090
     210    0.149    0.063
     211    0.000    0.000
     212    0.044    0.038
     213    0.330    0.081
     214    0.240    0.051
     215    0.025    0.026
     216    1.062    0.104
     217    0.232    0.063
     218    0.041    0.033
     219    0.261    0.070
     220    0.704    0.096
     221    0.768    0.100
     222    0.234    0.062
     223    1.185    0.121
     224    1.067    0.083
     225    1.733    0.224
     226    0.340    0.091
     227    0.388    0.139
     228    0.787    0.352
     229    0.652    0.119
     230    2.114    0.138
     231    0.449    0.103
     232    1.716    0.105
     233    1.442    0.125
     234    1.228    0.123
     235    1.246    0.145
     236    0.869    0.131
     237    0.371    0.128
     238    0.202    0.094
     239    1.139    0.123
     240    0.165    0.065
     241    0.086    0.053
     242    0.460    0.079
     243    0.845    0.111
     244    0.069    0.045
     245    0.090    0.040
     246    1.101    0.073
     247    0.115    0.055
     248    0.065    0.039
     249    0.556    0.106
     250    0.613    0.084
     251    0.171    0.096
     252    0.130    0.059
     253    0.801    0.083
     254    0.410    0.078
     255    0.090    0.051
     256    0.812    0.123
     257    0.798    0.089
     258    0.000    0.000
     259    0.054    0.035
     260    0.487    0.069
     261    0.724    0.081
     262    0.208    0.071
     263    0.324    0.055
     264    1.121    0.094
     265    0.131    0.049
     266    0.631    0.125
     267    0.879    0.111
     268    1.544    0.116
     269    1.311    0.123
     270    0.754    0.091
     271    1.179    0.098
     272    0.755    0.090
     273    0.543    0.059
     274    0.618    0.128
     275    1.289    0.096
     276    0.821    0.077
     277    0.331    0.101
     278    0.044    0.046
     279    0.797    0.063
     280    0.100    0.047
     281    0.617    0.166
     282    0.776    0.124
     283    1.209    0.115
     284    0.115    0.045
     285    0.140    0.048
     286    0.462    0.110
     287    0.166    0.059
     288    0.544    0.107
     289    0.006    0.012
     290    0.825    0.093
     291    0.155    0.054
     292    0.094    0.044
     293    0.931    0.109
     294    0.246    0.086
     295    0.006    0.014
     296    0.115    0.037
     297    0.221    0.053
     298    0.023    0.017
     299    0.118    0.042
     300    0.765    0.102
     301    0.197    0.055
     302    0.666    0.089
     303    0.805    0.074
     304    1.925    0.147
      19    1.690    0.216
      20    0.847    0.097
      21    1.409    0.162
      22    0.942    0.130
      23    1.492    0.179
      24    0.532    0.081
      25    1.098    0.123
      26    1.209    0.164
      27    1.172    0.094
      28    1.297    0.102
      29    0.465    0.068
      30    0.337    0.085
      31    1.753    0.108
      32    1.098    0.105
      33    0.265    0.076
      34    0.852    0.081
      35    0.760    0.080
      36    0.572    0.099
      37    0.121    0.058
      38    0.486    0.062
      39    0.982    0.092
      40    0.179    0.066
      41    0.658    0.154
      42    0.965    0.109
      43    1.361    0.154
      44    0.003    0.009
      45    0.912    0.091
      46    0.766    0.108
      47    0.042    0.034
      48    0.089    0.032
      49    0.674    0.092
      50    0.380    0.091
      51    0.102    0.049
      52    0.211    0.059
      53    0.636    0.098
      54    0.016    0.032
      55    0.035    0.039
      56    0.639    0.082
      57    0.624    0.070
      58    0.800    0.122
      59    0.490    0.106
      60    1.542    0.092
      61    0.498    0.099
      62    1.804    0.094
      63    0.355    0.052
      64    0.049    0.042
      65    0.086    0.062
      66    0.016    0.020
      67    0.181    0.038
      68    0.000    0.000
      69    0.263    0.085
      70    0.226    0.063
      71    0.148    0.045
      72    0.118    0.041
      73    0.022    0.031
      74    0.643    0.080
      75    0.139    0.061
      76    0.096    0.056
      77    0.283    0.071
      78    1.160    0.126
      79    0.085    0.030
      80    0.024    0.039
      81    0.869    0.112
      82    0.020    0.022
      83    0.010    0.019
      84    0.116    0.053
      85    0.810    0.081
      86    0.376    0.083
      87    0.125    0.057
      88    0.611    0.123
      89    0.518    0.126
      90    0.714    0.151
      91    0.461    0.087
      92    0.465    0.103
      93    1.767    0.121
      94    0.250    0.056
      95    1.480    0.091
      96    0.594    0.094
      97    0.381    0.046
      98    0.903    0.209
      99    1.106    0.080
     100    0.806    0.133
     101    0.000    0.000
     102    0.433    0.086
     103    1.032    0.080
     104    0.099    0.042
     105    0.066    0.034
     106    0.035    0.024
     107    0.632    0.116
     108    0.107    0.042
     109    0.282    0.048
     110    0.385    0.075
     111    0.084    0.048
     112    0.099    0.054
     113    0.000    0.000
     114    0.006    0.014
     115    0.008    0.015
     116    0.007    0.013
     117    0.192    0.048
     118    0.002    0.008
     119    0.011    0.018
     120    0.171    0.043
     121    0.180    0.053
     122    0.086    0.053
     123    0.043    0.024
     124    0.572    0.076
     125    0.050    0.043
     126    0.484    0.087
     127    0.193    0.054
     128    0.579    0.077
     129    0.228    0.090
     130    0.100    0.043
     131    0.381    0.109
     132    0.331    0.135
     133    0.500    0.095
     134    1.096    0.140
     135    0.842    0.174
     136    0.077    0.036
     137    0.999    0.204
     138    1.942    0.156
     139    0.657    0.081
     140    0.593    0.111
     141    0.650    0.094
     142    0.457    0.096
     143    0.937    0.065
     144    0.734    0.096
     145    0.000    0.000
     146    0.765    0.071
     147    0.254    0.072
     148    0.181    0.038
     149    0.001    0.006
     150    0.704    0.083
     151    0.378    0.102
     152    0.193    0.062
     153    0.771    0.109
     154    0.417    0.107
     155    0.210    0.065
     156    0.000    0.000
     157    0.557    0.072
     158    0.477    0.083
     159    0.006    0.012
     160    0.000    0.000
     161    0.574    0.074
     162    0.023    0.021
     163    0.086    0.026
     164    0.442    0.103
     165    0.812    0.111
     166    0.185    0.055
     167    0.098    0.037
     168    0.914    0.133
     169    0.307    0.100
     170    0.233    0.063
     171    1.731    0.225
     172    0.959    0.135
     173    0.123    0.104
     174    1.303    0.186
     175    0.651    0.162
     176    1.661    0.242
     177    0.317    0.077
     178    0.007    0.018
     179    0.227    0.086
     180    0.156    0.041
     181    0.568    0.088
     182    0.063    0.031
     183    0.420    0.086
     184    1.557    0.136
     185    0.580    0.137
     186    0.138    0.067
     187    0.396    0.144
     188    0.341    0.076
     189    0.384    0.091
     190    0.105    0.059
     191    0.467    0.101
     192    0.000    0.000
     193    0.344    0.055
     194    0.219    0.059
     195    0.019    0.019
     196    0.094    0.050
     197    0.245    0.074
     198    0.023    0.030
     199    0.099    0.044
     200    0.061    0.046
     201    0.157    0.065
     202    0.000    0.000
     203    0.145    0.056
     204    0.303    0.092
     205    0.462    0.109
     206    0.035    0.027
     207    0.651    0.102
     208    0.489    0.078
     209    0.286    0.053
     210    0.133    0.040
     211    0.770    0.097
     212    0.289    0.057
     213    0.029    0.029
     214    0.719    0.083
     215    0.545    0.067
     216    0.184    0.044
     217    0.045    0.030
     218    0.907    0.123
     219    1.650    0.164
     220    0.597    0.103
     221    0.381    0.112
     222    1.376    0.143
     223    1.853    0.120
     224    1.203    0.136
     225    1.424    0.255
     226    1.548    0.138
     227    0.850    0.190
     228    1.013    0.132
     229    1.431    0.134
     230    0.933    0.176
     231    0.697    0.209
     232    1.117    0.117
     233    0.606    0.141
     234    0.119    0.045
     235    1.304    0.102
     236    0.205    0.073
     237    0.042    0.035
     238    0.677    0.084
     239    0.338    0.049
     240    0.090    0.033
     241    0.004    0.010
     242    0.824    0.070
     243    0.241    0.062
     244    0.016    0.023
     245    0.300    0.089
     246    1.243    0.109
     247    0.427    0.071
     248    0.026    0.032
     249    0.203    0.046
     250    0.623    0.076
     251    0.146    0.046
     252    0.000    0.000
     253    0.915    0.107
     254    0.172    0.056
     255    0.229    0.059
     256    0.375    0.070
     257    0.893    0.076
     258    0.145    0.074
     259    0.010    0.018
     260    0.379    0.072
     261    0.502    0.064
     262    0.892    0.122
     263    0.670    0.092
     264    1.852    0.118
     265    0.329    0.060
     266    0.616    0.094
     267    1.628    0.079
     268    0.891    0.071
     269    0.378    0.078
     270    0.337    0.082
     271    0.373    0.059
     272    0.370    0.071
     273    0.253    0.056
     274    1.942    0.126
     275    0.333    0.088
     276    0.542    0.080
     277    0.636    0.095
     278    0.511    0.057
     279    0.209    0.068
     280    0.681    0.130
     281    0.912    0.083
     282    0.302    0.045
     283    0.413    0.073
     284    0.364    0.064
     285    1.018    0.085
     286    0.143    0.048
     287    0.118    0.048
     288    0.213    0.039
     289    0.039    0.026
     290    0.036    0.035
     291    0.379    0.081
     292    0.213    0.057
     293    0.260    0.083
     294    0.291    0.066
     295    0.986    0.086
     296    0.280    0.066
     297    0.213    0.104
     298    0.075    0.038
     299    1.389    0.111
     300    0.436    0.051
     301    0.044    0.026
     302    1.108    0.139
     303    0.628    0.121
     304    0.139    0.054
     305    1.063    0.130
     306    0.931    0.083
     307    0.590    0.075
     308    0.564    0.127
     309    1.435    0.101
     310    0.626    0.084
     311    0.353    0.109
     312    1.733    0.148
     313    1.947    0.097
      27    0.945    0.258
      28    0.236    0.104
      29    1.702    0.142
      30    0.856    0.167
      31    1.258    0.086
      32    0.948    0.087
      33    0.082    0.044
      34    0.425    0.112
      35    1.001    0.109
      36    0.981    0.110
      37    0.314    0.064
      38    0.944    0.122
      39    1.302    0.085
      40    0.397    0.106
      41    0.315    0.070
      42    0.306    0.061
      43    0.776    0.054
      44    0.297    0.063
      45    0.150    0.084
      46    0.635    0.084
      47    0.979    0.076
      48    0.081    0.047
      49    0.661    0.084
      50    1.188    0.129
      51    0.387    0.091
      52    0.000    0.000
      53    0.555    0.090
      54    0.891    0.094
      55    0.112    0.038
      56    0.000    0.000
      57    0.243    0.058
      58    1.075    0.053
      59    0.088    0.063
      60    0.454    0.073
      61    1.217    0.081
      62    0.611    0.070
      63    0.029    0.026
      64    0.340    0.091
      65    1.998    0.174
      66    0.995    0.134
      67    1.354    0.174
      68    1.845    0.114
      69    1.692    0.128
      70    0.957    0.160
      71    0.464    0.135
      72    0.319    0.107
      73    0.331    0.148
      74    0.127    0.045
      75    0.454    0.084
      76    0.033    0.043
      77    0.127    0.056
      78    0.404    0.090
      79    0.235    0.062
      80    0.036    0.024
      81    0.002    0.007
      82    0.626    0.054
      83    0.066    0.026
      84    0.017    0.020
      85    0.313    0.068
      86    0.857    0.092
      87    0.008    0.015
      88    0.000    0.000
      89    0.742    0.078
      90    0.027    0.026
      91    0.011    0.022
      92    0.648    0.084
      93    1.129    0.115
      94    0.610    0.112
      95    0.086    0.050
      96    0.086    0.039
      97    0.560    0.172
      98    0.109    0.042
      99    1.090    0.063
     100    0.620    0.088
     101    0.387    0.082
     102    0.086    0.038
     103    1.040    0.101
     104    0.567    0.094
     105    0.309    0.060
     106    0.573    0.078
     107    1.362    0.090
     108    1.050    0.132
     109    0.000    0.000
     110    0.220    0.043
     111    0.274    0.070
     112    0.110    0.041
     113    0.119    0.050
     114    0.397    0.048
     115    0.790    0.099
     116    0.226    0.070
     117    0.073    0.037
     118    0.387    0.055
     119    0.130    0.034
     120    0.035    0.041
     121    0.093    0.018
     122    0.142    0.055
     123    0.039    0.023
     124    0.027    0.030
     125    0.359    0.077
     126    0.014    0.020
     127    0.058    0.032
     128    0.026    0.027
     129    0.291    0.070
     130    0.091    0.036
     131    0.000    0.000
     132    0.649    0.108
     133    0.021    0.034
     134    0.349    0.194
     135    0.283    0.101
     136    0.532    0.087
     137    0.222    0.072
     138    0.273    0.103
     139    0.916    0.069
     140    1.156    0.188
     141    0.538    0.111
     142    1.278    0.084
     143    0.868    0.194
     144    0.199    0.075
     145    1.210    0.121
     146    1.981    0.277
     147    0.307    0.072
     148    0.516    0.091
     149    1.066    0.142
     150    0.431    0.084
     151    0.166    0.059
     152    0.003    0.008
     153    0.215    0.062
     154    1.188    0.131
     155    0.277    0.061
     156    0.011    0.017
     157    1.271    0.113
     158    0.211    0.065
     159    0.011    0.022
     160    0.322    0.117
     161    1.613    0.138
     162    0.136    0.140
     163    0.077    0.040
     164    0.052    0.027
     165    0.701    0.072
     166    0.243    0.072
     167    0.237    0.065
     168    0.084    0.050
     169    0.558    0.084
     170    0.123    0.047
     171    0.171    0.043
     172    0.695    0.095
     173    0.455    0.065
     174    0.192    0.070
     175    0.000    0.000
     176    0.579    0.120
     177    0.284    0.063
     178    0.531    0.066
     179    1.504    0.112
     180    0.413    0.094
     181    1.694    0.112
     182    0.936    0.105
     183    1.427    0.085
     184    0.662    0.098
     185    0.764    0.085
     186    0.216    0.058
     187    0.691    0.058
     188    0.648    0.075
     189    0.722    0.091
     190    1.250    0.100
     191    0.611    0.105
     192    0.539    0.123
     193    0.750    0.080
     194    0.491    0.102
     195    0.033    0.020
     196    0.362    0.093
     197    0.119    0.051
     198    0.003    0.008
     199    0.241    0.086
     200    0.249    0.056
     201    0.355    0.091
     202    0.107    0.061
     203    0.346    0.088
     204    0.018    0.029
     205    0.056    0.043
     206    0.227    0.081
     207    0.000    0.000
     208    0.069    0.055
     209    0.309    0.081
     210    0.121    0.049
     211    0.000    0.000
     212    0.033    0.025
     213    0.353    0.097
     214    0.223    0.057
     215    0.005    0.014
     216    0.980    0.083
     217    0.267    0.071
     218    0.018    0.021
     219    0.244    0.085
     220    0.686    0.080
     221    0.877    0.091
     222    0.247    0.096
     223    1.183    0.115
     224    1.005    0.081
     225    1.769    0.132
     226    0.291    0.079
     227    0.338    0.149
     228    1.072    0.329
     229    0.702    0.179
     230    1.989    0.163
     231    0.412    0.100
     232    1.816    0.135
     233    1.281    0.119
     234    1.219    0.227
     235    1.406    0.119
     236    0.814    0.071
     237    0.162    0.096
     238    0.199    0.089
     239    1.166    0.099
     240    0.150    0.073
     241    0.090    0.045
     242    0.470    0.064
     243    0.800    0.113
     244    0.079    0.059
     245    0.090    0.041
     246    1.093    0.066
     247    0.079    0.048
     248    0.080    0.036
     249    0.444    0.095
     250    0.585    0.065
     251    0.168    0.142
     252    0.140    0.059
     253    0.772    0.122
     254    0.401    0.062
     255    0.056    0.042
     256    0.771    0.109
     257    0.844    0.089
     258    0.006    0.012
     259    0.050    0.027
     260    0.479    0.053
     261    0.799    0.106
     262    0.231    0.113
     263    0.320    0.045
     264    1.132    0.107
     265    0.188    0.085
     266    0.614    0.141
     267    0.839    0.136
     268    1.538    0.130
     269    1.349    0.156
     270    0.725    0.202
     271    1.282    0.234
     272    0.826    0.090
     273    0.517    0.072
     274    0.525    0.079
     275    1.238    0.064
     276    0.762    0.131
     277    0.325    0.064
     278    0.056    0.031
     279    0.846    0.071
     280    0.131    0.058
     281    0.759    0.160
     282    0.747    0.100
     283    1.266    0.092
     284    0.121    0.068
     285    0.163    0.065
     286    0.545    0.082
     287    0.183    0.043
     288    0.597    0.119
     289    0.025    0.030
     290    0.877    0.105
     291    0.139    0.052
     292    0.052    0.045
     293    0.952    0.131
     294    0.217    0.091
     295    0.001    0.006
     296    0.126    0.049
     297    0.189    0.061
     298    0.014    0.019
     299    0.102    0.031
     300    0.833    0.133
     301    0.219    0.057
     302    0.704    0.098
     303    0.773    0.067
     304    1.928    0.114
      19    1.663    0.165
      20    0.852    0.062
      21    1.332    0.081
      22    0.942    0.092
      23    1.361    0.117
      24    0.509    0.121
      25    1.087    0.117
      26    1.213    0.205
      27    1.056    0.099
      28    1.320    0.113
      29    0.479    0.063
      30    0.262    0.056
      31    1.745    0.130
      32    1.123    0.100
      33    0.223    0.083
      34    0.854    0.076
      35    0.772    0.077
      36    0.605    0.131
      37    0.131    0.048
      38    0.451    0.072
      39    0.948    0.103
      40    0.208    0.068
      41    0.619    0.114
      42    0.988    0.102
      43    1.347    0.101
      44    0.004    0.010
      45    0.829    0.134
      46    0.741    0.100
      47    0.057    0.032
      48    0.092    0.047
      49    0.715    0.123
      50    0.395    0.084
      51    0.127    0.056
      52    0.253    0.088
      53    0.656    0.070
      54    0.015    0.016
      55    0.011    0.018
      56    0.695    0.093
      57    0.666    0.114
      58    0.743    0.085
      59    0.284    0.121
      60    1.519    0.096
      61    0.478    0.069
      62    1.800    0.101
      63    0.432    0.139
      64    0.053    0.051
      65    0.105    0.042
      66    0.078    0.058
      67    0.154    0.050
      68    0.001    0.006
      69    0.288    0.098
      70    0.225    0.058
      71    0.164    0.044
      72    0.124    0.046
      73    0.052    0.041
      74    0.577    0.100
      75    0.120    0.051
      76    0.120    0.042
      77    0.292    0.076
      78    1.182    0.112
      79    0.101    0.054
      80    0.026    0.028
      81    0.732    0.158
      82    0.017    0.020
      83    0.035    0.031
      84    0.141    0.062
      85    0.944    0.126
      86    0.375    0.125
      87    0.099    0.051
      88    0.691    0.106
      89    0.442    0.132
      90    0.790    0.115
      91    0.566    0.116
      92    0.322    0.053
      93    1.772    0.081
      94    0.263    0.056
      95    1.568    0.101
      96    0.637    0.095
      97    0.379    0.038
      98    0.568    0.158
      99    1.093    0.081
     100    0.794    0.091
     101    0.000    0.000
     102    0.280    0.084
     103    1.004    0.090
     104    0.096    0.039
     105    0.078    0.048
     106    0.024    0.017
     107    0.601    0.092
     108    0.101    0.058
     109    0.259    0.067
     110    0.335    0.074
     111    0.080    0.058
     112    0.092    0.051
     113    0.000    0.000
     114    0.004    0.010
     115    0.004    0.010
     116    0.003    0.012
     117    0.186    0.068
     118    0.002    0.007
     119    0.006    0.016
     120    0.133    0.036
     121    0.160    0.047
     122    0.091    0.038
     123    0.040    0.027
     124    0.547    0.084
     125    0.046    0.041
     126    0.551    0.078
     127    0.188    0.054
     128    0.565    0.088
     129    0.136    0.063
     130    0.131    0.045
     131    0.301    0.106
     132    0.255    0.095
     133    0.530    0.061
     134    0.989    0.111
     135    1.242    0.211
     136    0.109    0.040
     137    0.858    0.147
     138    1.836    0.129
     139    0.757    0.073
     140    0.647    0.094
     141    0.662    0.076
     142    0.468    0.069
     143    0.935    0.100
     144    0.836    0.115
     145    0.000    0.000
     146    0.777    0.090
     147    0.230    0.057
     148    0.166    0.040
     149    0.001    0.006
     150    0.714    0.088
     151    0.322    0.059
     152    0.218    0.063
     153    0.786    0.094
     154    0.451    0.098
     155    0.185    0.048
     156    0.000    0.000
     157    0.601    0.121
     158    0.566    0.106
     159    0.035    0.040
     160    0.000    0.000
     161    0.565    0.071
     162    0.027    0.019
     163    0.080    0.022
     164    0.420    0.096
     165    0.809    0.111
     166    0.156    0.064
     167    0.121    0.034
     168    0.789    0.080
     169    0.440    0.095
     170    0.262    0.053
     171    1.685    0.162
     172    0.993    0.098
     173    0.132    0.089
     174    1.360    0.262
     175    0.816    0.221
     176    1.470    0.204
     177    0.330    0.091
     178    0.002    0.009
     179    0.194    0.078
     180    0.104    0.054
     181    0.559    0.099
     182    0.080    0.041
     183    0.425    0.110
     184    1.554    0.144
     185    0.581    0.099
     186    0.156    0.050
     187    0.575    0.182
     188    0.394    0.056
     189    0.324    0.065
     190    0.144    0.066
     191    0.383    0.098
     192    0.000    0.000
     193    0.345    0.067
     194    0.210    0.071
     195    0.009    0.019
     196    0.085    0.045
     197    0.266    0.067
     198    0.019    0.032
     199    0.119    0.045
     200    0.064    0.038
     201    0.136    0.073
     202    0.002    0.007
     203    0.161    0.084
     204    0.265    0.072
     205    0.491    0.115
     206    0.037    0.024
     207    0.668    0.097
     208    0.507    0.111
     209    0.351    0.079
     210    0.146    0.037
     211    0.746    0.089
     212    0.339    0.104
     213    0.035    0.027
     214    0.588    0.076
     215    0.492    0.093
     216    0.172    0.047
     217    0.028    0.034
     218    1.003    0.122
     219    1.696    0.132
     220    0.558    0.093
     221    0.326    0.062
     222    1.280    0.140
     223    1.779    0.239
     224    1.248    0.128
     225    1.446    0.180
     226    1.560    0.126
     227    0.788    0.119
     228    1.071    0.172
     229    1.432    0.104
     230    0.926    0.222
     231    0.419    0.094
     232    1.203    0.121
     233    0.580    0.076
     234    0.117    0.039
     235    1.398    0.104
     236    0.320    0.090
     237    0.038    0.029
     238    0.781    0.068
     239    0.383    0.066
     240    0.060    0.045
     241    0.008    0.012
     242    0.857    0.085
     243    0.212    0.055
     244    0.016    0.020
     245    0.293    0.072
     246    1.179    0.105
     247    0.403    0.096
     248    0.024    0.027
     249    0.166    0.053
     250    0.611    0.088
     251    0.143    0.044
     252    0.005    0.016
     253    0.913    0.109
     254    0.175    0.049
     255    0.244    0.080
     256    0.358    0.067
     257    0.867    0.061
     258    0.136    0.069
     259    0.003    0.010
     260    0.402    0.084
     261    0.487    0.076
     262    0.887    0.138
     263    0.702    0.091
     264    1.775    0.152
     265    0.370    0.073
     266    0.614    0.092
     267    1.602    0.098
     268    0.848    0.091
     269    0.397    0.071
     270    0.376    0.087
     271    0.428    0.110
     272    0.369    0.060
     273    0.278    0.057
     274    1.887    0.082
     275    0.325    0.078
     276    0.572    0.063
     277    0.723    0.079
     278    0.463    0.072
     279    0.175    0.071
     280    0.761    0.128
     281    0.849    0.073
     282    0.312    0.052
     283    0.427    0.067
     284    0.325    0.043
     285    1.052    0.093
     286    0.186    0.034
     287    0.145    0.047
     288    0.215    0.034
     289    0.039    0.028
     290    0.043    0.027
     291    0.356    0.067
     292    0.270    0.069
     293    0.309    0.088
     294    0.249    0.067
     295    1.006    0.114
     296    0.236    0.091
     297    0.196    0.084
     298    0.111    0.049
     299    1.419    0.108
     300    0.600    0.172
     301    0.038    0.027
     302    1.156    0.106
     303    0.603    0.107
     304    0.161    0.046
     305    1.090    0.118
     306    0.888    0.107
     307    0.631    0.090
     308    0.616    0.123
     309    1.472    0.097
     310    0.579    0.066
     311    0.364    0.070
     312    1.830    0.194
     313    1.925    0.096
      27    0.930    0.160
      28    0.258    0.138
      29    1.678    0.168
      30    0.844    0.106
      31    1.284    0.099
      32    0.917    0.095
      33    0.091    0.062
      34    0.417    0.111
      35    1.004    0.114
      36    1.110    0.089
      37    0.269    0.076
      38    1.003    0.131
      39    1.292    0.094
      40    0.452    0.084
      41    0.280    0.066
      42    0.256    0.074
      43    0.718    0.072
      44    0.285    0.063
      45    0.163    0.069
      46    0.576    0.060
      47    0.991    0.079
      48    0.095    0.031
      49    0.655    0.082
      50    1.183    0.139
      51    0.395    0.103
      52    0.000    0.000
      53    0.548    0.075
      54    0.926    0.070
      55    0.108    0.035
      56    0.000    0.000
      57    0.230    0.062
      58    1.071    0.098
      59    0.123    0.058
      60    0.459    0.077
      61    1.227    0.094
      62    0.668    0.099
      63    0.049    0.030
      64    0.355    0.079
      65    1.975    0.140
      66    1.006    0.099
      67    1.321    0.180
      68    1.897    0.127
      69    1.697    0.107
      70    0.906    0.120
      71    0.489    0.122
      72    0.269    0.085
      73    0.320    0.088
      74    0.147    0.048
      75    0.514    0.107
      76    0.040    0.027
      77    0.141    0.053
      78    0.362    0.076
      79    0.237    0.058
      80    0.046    0.036
      81    0.000    0.000
      82    0.627    0.066
      83    0.068    0.052
      84    0.010    0.015
      85    0.343    0.057
      86    0.947    0.106
      87    0.012    0.019
      88    0.000    0.000
      89    0.816    0.080
      90    0.060    0.041
      91    0.010    0.017
      92    0.621    0.083
      93    1.158    0.156
      94    0.595    0.112
      95    0.104    0.051
      96    0.136    0.049
      97    0.591    0.128
      98    0.159    0.055
      99    1.185    0.095
     100    0.641    0.072
     101    0.397    0.103
     102    0.116    0.044
     103    0.993    0.114
     104    0.576    0.129
     105    0.317    0.071
     106    0.561    0.079
     107    1.304    0.109
     108    1.031    0.089
     109    0.000    0.000
     110    0.155    0.027
     111    0.299    0.064
     112    0.160    0.051
     113    0.154    0.058
     114    0.286    0.058
     115    0.840    0.094
     116    0.193    0.058
     117    0.102    0.061
     118    0.344    0.088
     119    0.130    0.046
     120    0.059    0.047
     121    0.086    0.036
     122    0.120    0.065
     123    0.029    0.027
     124    0.035    0.024
     125    0.294    0.078
     126    0.009    0.015
     127    0.049    0.032
     128    0.010    0.016
     129    0.237    0.063
     130    0.096    0.033
     131    0.000    0.000
     132    0.576    0.078
     133    0.023    0.026
     134    0.382    0.125
     135    0.305    0.079
     136    0.449    0.099
     137    0.193    0.078
     138    0.368    0.101
     139    0.892    0.093
     140    1.321    0.137
     141    0.520    0.105
     142    1.303    0.155
     143    0.772    0.171
     144    0.161    0.068
     145    1.169    0.114
     146    1.546    0.187
     147    0.291    0.066
     148    0.603    0.122
     149    1.022    0.106
     150    0.414    0.065
     151    0.244    0.040
     152    0.004    0.010
     153    0.234    0.060
     154    1.151    0.082
     155    0.308    0.080
     156    0.011    0.016
     157    1.206    0.122
     158    0.238    0.070
     159    0.020    0.027
     160    0.357    0.116
     161    1.652    0.109
     162    0.216    0.135
     163    0.068    0.047
     164    0.050    0.043
     165    0.791    0.117
     166    0.273    0.075
     167    0.222    0.074
     168    0.079    0.047
     169    0.464    0.086
     170    0.078    0.043
     171    0.160    0.043
     172    0.663    0.142
     173    0.510    0.075
     174    0.181    0.075
     175    0.000    0.000
     176    0.523    0.081
     177    0.286    0.072
     178    0.549    0.081
     179    1.521    0.131
     180    0.396    0.076
     181    1.678    0.075
     182    0.931    0.130
     183    1.435    0.117
     184    0.603    0.134
     185    0.792    0.108
     186    0.216    0.081
     187    0.622    0.061
     188    0.583    0.101
     189    0.733    0.096
     190    1.467    0.222
     191    0.690    0.119
     192    0.497    0.151
     193    0.716    0.162
     194    0.644    0.081
     195    0.030    0.023
     196    0.388    0.063
     197    0.089    0.040
     198    0.032    0.021
     199    0.225    0.064
     200    0.247    0.065
     201    0.370    0.092
     202    0.089    0.045
     203    0.324    0.068
     204    0.011    0.022
     205    0.074    0.042
     206    0.234    0.093
     207    0.000    0.000
     208    0.066    0.059
     209    0.321    0.074
     210    0.140    0.064
     211    0.000    0.000
     212    0.024    0.020
     213    0.299    0.076
     214    0.183    0.047
     215    0.009    0.017
     216    0.978    0.131
     217    0.250    0.067
     218    0.016    0.025
     219    0.229    0.062
     220    0.720    0.077
     221    0.845    0.068
     222    0.267    0.107
     223    1.195    0.114
     224    1.011    0.060
     225    1.770    0.113
     226    0.263    0.063
     227    0.283    0.081
     228    0.850    0.174
     229    0.533    0.117
     230    2.151    0.151
     231    0.463    0.093
     232    1.802    0.126
     233    1.185    0.116
     234    1.124    0.194
     235    1.266    0.100
     236    0.750    0.113
     237    0.152    0.072
     238    0.205    0.061
     239    1.118    0.103
     240    0.113    0.041
     241    0.087    0.039
     242    0.417    0.073
     243    0.785    0.099
     244    0.057    0.040
     245    0.073    0.036
     246    1.096    0.111
     247    0.125    0.065
     248    0.109    0.039
     249    0.484    0.083
     250    0.596    0.064
     251    0.313    0.065
     252    0.152    0.066
     253    0.758    0.120
     254    0.451    0.052
     255    0.063    0.062
     256    0.742    0.139
     257    0.871    0.074
     258    0.006    0.014
     259    0.041    0.037
     260    0.474    0.050
     261    0.750    0.094
     262    0.212    0.058
     263    0.385    0.044
     264    1.084    0.081
     265    0.173    0.066
     266    0.501    0.131
     267    0.894    0.096
     268    1.484    0.141
     269    1.421    0.114
     270    0.529    0.136
     271    1.609    0.161
     272    0.747    0.126
     273    0.469    0.080
     274    0.466    0.077
     275    1.188    0.114
     276    0.844    0.091
     277    0.252    0.075
     278    0.053    0.024
     279    0.816    0.088
     280    0.122    0.052
     281    0.875    0.126
     282    0.800    0.096
     283    1.286    0.089
     284    0.115    0.060
     285    0.141    0.060
     286    0.487    0.101
     287    0.164    0.045
     288    0.593    0.126
     289    0.019    0.022
     290    0.907    0.085
     291    0.146    0.055
     292    0.071    0.048
     293    1.026    0.148
     294    0.222    0.088
     295    0.000    0.000
     296    0.166    0.061
     297    0.185    0.057
     298    0.012    0.014
     299    0.108    0.033
     300    0.832    0.125
     301    0.208    0.074
     302    0.635    0.095
     303    0.799    0.085
     304    1.857    0.102
      19    1.895    0.234
      20    0.785    0.126
      21    1.098    0.327
      22    1.407    0.421
      23    1.449    0.131
      24    0.466    0.103
      25    1.130    0.124
      26    1.208    0.219
      27    1.070    0.119
      28    1.206    0.143
      29    0.411    0.066
      30    0.393    0.097
      31    1.758    0.106
      32    1.091    0.086
      33    0.286    0.089
      34    0.833    0.075
      35    0.738    0.085
      36    0.579    0.097
      37    0.161    0.068
      38    0.454    0.079
      39    0.926    0.087
      40    0.221    0.067
      41    0.687    0.116
      42    0.982    0.083
      43    1.353    0.135
      44    0.000    0.000
      45    0.815    0.126
      46    0.737    0.090
      47    0.050    0.037
      48    0.080    0.039
      49    0.748    0.121
      50    0.405    0.083
      51    0.137    0.058
      52    0.263    0.080
      53    0.642    0.078
      54    0.011    0.020
      55    0.027    0.031
      56    0.670    0.090
      57    0.661    0.088
      58    0.787    0.088
      59    0.296    0.114
      60    1.523    0.097
      61    0.493    0.070
      62    1.816    0.080
      63    0.465    0.066
      64    0.049    0.034
      65    0.157    0.057
      66    0.078    0.047
      67    0.166    0.036
      68    0.000    0.000
      69    0.342    0.077
      70    0.220    0.058
      71    0.178    0.046
      72    0.165    0.042
      73    0.066    0.042
      74    0.588    0.070
      75    0.144    0.046
      76    0.105    0.050
      77    0.287    0.123
      78    1.173    0.124
      79    0.055    0.047
      80    0.018    0.022
      81    0.742    0.110
      82    0.026    0.024
      83    0.010    0.018
      84    0.158    0.046
      85    0.954    0.096
      86    0.376    0.072
      87    0.110    0.051
      88    0.748    0.088
      89    0.422    0.111
      90    0.759    0.139
      91    0.660    0.144
      92    0.306    0.074
      93    1.766    0.088
      94    0.265    0.044
      95    1.574    0.090
      96    0.606    0.095
      97    0.388    0.046
      98    0.483    0.093
      99    1.065    0.091
     100    0.774    0.083
     101    0.000    0.000
     102    0.288    0.068
     103    0.945    0.097
     104    0.089    0.042
     105    0.061    0.034
     106    0.031    0.022
     107    0.618    0.110
     108    0.126    0.060
     109    0.247    0.040
     110    0.385    0.077
     111    0.050    0.035
     112    0.097    0.057
     113    0.003    0.008
     114    0.003    0.008
     115    0.000    0.000
     116    0.003    0.008
     117    0.190    0.061
     118    0.001    0.006
     119    0.011    0.018
     120    0.167    0.044
     121    0.155    0.045
     122    0.084    0.035
     123    0.040    0.032
     124    0.561    0.069
     125    0.036    0.032
     126    0.579    0.082
     127    0.213    0.051
     128    0.531    0.076
     129    0.156    0.063
     130    0.114    0.044
     131    0.211    0.095
     132    0.277    0.114
     133    0.503    0.085
     134    0.883    0.107
     135    1.283    0.193
     136    0.130    0.054
     137    0.902    0.096
     138    1.807    0.135
     139    0.752    0.061
     140    0.630    0.126
     141    0.635    0.079
     142    0.488    0.070
     143    0.935    0.066
     144    0.860    0.147
     145    0.000    0.000
     146    0.767    0.078
     147    0.175    0.054
     148    0.174    0.030
     149    0.001    0.006
     150    0.706    0.085
     151    0.339    0.106
     152    0.191    0.063
     153    0.750    0.089
     154    0.430    0.105
     155    0.237    0.060
     156    0.000    0.000
     157    0.586    0.091
     158    0.520    0.076
     159    0.010    0.016
     160    0.001    0.006
     161    0.603    0.104
     162    0.016    0.013
     163    0.089    0.034
     164    0.457    0.091
     165    0.846    0.075
     166    0.128    0.036
     167    0.137    0.030
     168    0.775    0.061
     169    0.517    0.069
     170    0.270    0.055
     171    1.884    0.161
     172    0.966    0.152
     173    0.164    0.101
     174    1.370    0.234
     175    0.812    0.194
     176    1.585    0.210
     177    0.379    0.100
     178    0.007    0.015
     179    0.182    0.092
     180    0.094    0.045
     181    0.595    0.089
     182    0.060    0.036
     183    0.401    0.095
     184    1.523    0.119
     185    0.581    0.103
     186    0.157    0.039
     187    0.502    0.157
     188    0.313    0.044
     189    0.330    0.071
     190    0.125    0.043
     191    0.429    0.074
     192    0.044    0.036
     193    0.382    0.063
     194    0.209    0.055
     195    0.016    0.020
     196    0.123    0.044
     197    0.300    0.061
     198    0.010    0.016
     199    0.155    0.042
     200    0.101    0.050
     201    0.160    0.049
     202    0.000    0.000
     203    0.180    0.073
     204    0.283    0.071
     205    0.525    0.084
     206    0.034    0.024
     207    0.680    0.084
     208    0.484    0.099
     209    0.299    0.071
     210    0.143    0.040
     211    0.702    0.102
     212    0.346    0.085
     213    0.029    0.020
     214    0.601    0.113
     215    0.541    0.094
     216    0.161    0.047
     217    0.032    0.029
     218    0.915    0.079
     219    1.661    0.099
     220    0.593    0.078
     221    0.331    0.068
     222    1.388    0.174
     223    1.779    0.175
     224    1.219    0.101
     225    1.281    0.213
     226    1.632    0.103
     227    0.981    0.112
     228    0.890    0.111
     229    1.469    0.154
     230    0.984    0.187
     231    0.387    0.089
     232    1.219    0.075
     233    0.645    0.099
     234    0.112    0.047
     235    1.284    0.095
     236    0.350    0.102
     237    0.040    0.029
     238    0.716    0.072
     239    0.363    0.066
     240    0.090    0.032
     241    0.003    0.008
     242    0.897    0.089
     243    0.243    0.074
     244    0.014    0.023
     245    0.306    0.082
     246    1.170    0.066
     247    0.397    0.070
     248    0.027    0.021
     249    0.161    0.043
     250    0.591    0.077
     251    0.149    0.047
     252    0.003    0.015
     253    0.928    0.101
     254    0.179    0.042
     255    0.282    0.081
     256    0.417    0.069
     257    0.829    0.100
     258    0.165    0.058
     259    0.011    0.022
     260    0.931    0.294
     261    0.500    0.108
     262    0.889    0.110
     263    0.645    0.097
     264    1.520    0.122
     265    0.339    0.070
     266    0.664    0.103
     267    1.780    0.095
     268    0.880    0.089
     269    0.357    0.100
     270    0.309    0.089
     271    0.508    0.105
     272    0.371    0.094
     273    0.306    0.079
     274    1.906    0.095
     275    0.364    0.074
     276    0.544    0.076
     277    0.670    0.094
     278    0.499    0.068
     279    0.160    0.058
     280    0.740    0.117
     281    0.900    0.080
     282    0.307    0.050
     283    0.417    0.084
     284    0.326    0.092
     285    0.992    0.072
     286    0.157    0.050
     287    0.125    0.059
     288    0.180    0.060
     289    0.033    0.036
     290    0.040    0.036
     291    0.361    0.066
     292    0.243    0.058
     293    0.318    0.055
     294    0.279    0.077
     295    1.013    0.080
     296    0.322    0.088
     297    0.291    0.069
     298    0.059    0.037
     299    1.353    0.108
     300    0.530    0.088
     301    0.066    0.050
     302    1.221    0.088
     303    0.653    0.124
     304    0.146    0.048
     305    1.117    0.140
     306    0.795    0.104
     307    0.653    0.100
     308    0.573    0.116
     309    1.463    0.085
     310    0.605    0.084
     311    0.392    0.079
     312    1.760    0.191
     313    1.964    0.074
      27    0.754    0.187
      28    0.393    0.091
      29    1.400    0.277
      30    1.117    0.125
      31    1.313    0.101
      32    0.980    0.139
      33    0.036    0.041
      34    0.356    0.092
      35    1.013    0.112
      36    0.946    0.111
      37    0.284    0.068
      38    1.020    0.149
      39    1.314    0.078
      40    0.454    0.077
      41    0.361    0.075
      42    0.230    0.059
      43    0.753    0.069
      44    0.253    0.057
      45    0.148    0.055
      46    0.599    0.064
      47    1.005    0.082
      48    0.089    0.036
      49    0.711    0.089
      50    1.192    0.120
      51    0.464    0.064
      52    0.000    0.000
      53    0.597    0.090
      54    0.908    0.109
      55    0.100    0.036
      56    0.000    0.000
      57    0.221    0.049
      58    1.114    0.093
      59    0.087    0.062
      60    0.410    0.066
      61    1.273    0.087
      62    0.622    0.075
      63    0.023    0.030
      64    0.377    0.067
      65    1.954    0.129
      66    0.959    0.129
      67    1.130    0.137
      68    2.008    0.121
      69    1.774    0.121
      70    0.964    0.085
      71    0.493    0.089
      72    0.314    0.081
      73    0.324    0.104
      74    0.161    0.036
      75    0.405    0.099
      76    0.023    0.023
      77    0.120    0.045
      78    0.356    0.095
      79    0.203    0.058
      80    0.041    0.034
      81    0.000    0.000
      82    0.627    0.077
      83    0.051    0.023
      84    0.006    0.013
      85    0.332    0.060
      86    0.899    0.089
      87    0.017    0.027
      88    0.000    0.000
      89    0.786    0.108
      90    0.058    0.037
      91    0.000    0.000
      92    0.604    0.073
      93    1.283    0.109
      94    0.619    0.114
      95    0.104    0.034
      96    0.197    0.064
      97    0.552    0.153
      98    0.261    0.060
      99    1.081    0.119
     100    0.694    0.102
     101    0.495    0.085
     102    0.109    0.054
     103    1.072    0.100
     104    0.686    0.161
     105    0.400    0.071
     106    0.545    0.073
     107    1.401    0.146
     108    1.095    0.096
     109    0.000    0.000
     110    0.205    0.045
     111    0.297    0.059
     112    0.141    0.047
     113    0.089    0.067
     114    0.243    0.067
     115    0.763    0.071
     116    0.202    0.080
     117    0.124    0.071
     118    0.286    0.058
     119    0.104    0.060
     120    0.087    0.040
     121    0.083    0.030
     122    0.099    0.057
     123    0.037    0.030
     124    0.042    0.032
     125    0.352    0.078
     126    0.004    0.010
     127    0.042    0.034
     128    0.009    0.023
     129    0.244    0.066
     130    0.088    0.036
     131    0.001    0.006
     132    0.546    0.063
     133    0.034    0.038
     134    0.332    0.136
     135    0.307    0.073
     136    0.497    0.089
     137    0.180    0.074
     138    0.428    0.114
     139    0.969    0.068
     140    1.411    0.127
     141    0.489    0.100
     142    1.291    0.124
     143    0.936    0.254
     144    0.230    0.095
     145    1.216    0.209
     146    1.366    0.192
     147    0.292    0.075
     148    0.662    0.111
     149    1.105    0.094
     150    0.369    0.100
     151    0.257    0.068
     152    0.001    0.006
     153    0.410    0.068
     154    1.126    0.092
     155    0.315    0.075
     156    0.000    0.000
     157    1.179    0.108
     158    0.181    0.058
     159    0.021    0.022
     160    0.415    0.150
     161    1.682    0.130
     162    0.287    0.105
     163    0.089    0.047
     164    0.038    0.024
     165    0.704    0.103
     166    0.238    0.051
     167    0.194    0.057
     168    0.075    0.027
     169    0.478    0.114
     170    0.069    0.046
     171    0.160    0.043
     172    0.692    0.132
     173    0.558    0.102
     174    0.228    0.054
     175    0.000    0.000
     176    0.558    0.119
     177    0.286    0.061
     178    0.519    0.082
     179    1.504    0.114
     180    0.387    0.090
     181    1.653    0.069
     182    0.969    0.166
     183    1.349    0.087
     184    0.776    0.143
     185    0.726    0.100
     186    0.260    0.058
     187    0.643    0.061
     188    0.610    0.136
     189    0.715    0.111
     190    1.325    0.181
     191    0.676    0.108
     192    0.497    0.086
     193    0.596    0.155
     194    0.726    0.111
     195    0.048    0.022
     196    0.397    0.075
     197    0.113    0.048
     198    0.019    0.017
     199    0.220    0.070
     200    0.243    0.066
     201    0.349    0.100
     202    0.114    0.049
     203    0.371    0.076
     204    0.000    0.000
     205    0.085    0.047
     206    0.284    0.062
     207    0.000    0.000
     208    0.074    0.032
     209    0.270    0.091
     210    0.146    0.061
     211    0.001    0.006
     212    0.032    0.022
     213    0.313    0.080
     214    0.152    0.068
     215    0.013    0.016
     216    1.044    0.101
     217    0.217    0.046
     218    0.017    0.023
     219    0.263    0.080
     220    0.706    0.100
     221    0.848    0.089
     222    0.217    0.094
     223    1.213    0.085
     224    1.030    0.082
     225    1.865    0.101
     226    0.285    0.081
     227    0.349    0.099
     228    0.886    0.181
     229    0.497    0.069
     230    2.162    0.122
     231    0.480    0.074
     232    1.808    0.094
     233    1.219    0.141
     234    1.200    0.118
     235    1.229    0.119
     236    0.872    0.108
     237    0.189    0.077
     238    0.169    0.085
     239    1.196    0.102
     240    0.107    0.046
     241    0.092    0.037
     242    0.454    0.080
     243    0.760    0.093
     244    0.064    0.041
     245    0.055    0.045
     246    1.073    0.082
     247    0.099    0.067
     248    0.092    0.041
     249    0.437    0.071
     250    0.623    0.066
     251    0.186    0.059
     252    0.099    0.056
     253    0.793    0.091
     254    0.381    0.056
     255    0.052    0.036
     256    0.735    0.127
     257    0.951    0.078
     258    0.004    0.010
     259    0.045    0.026
     260    0.531    0.065
     261    0.742    0.102
     262    0.147    0.085
     263    0.376    0.054
     264    1.157    0.100
     265    0.157    0.045
     266    0.455    0.078
     267    0.915    0.118
     268    1.460    0.084
     269    1.363    0.116
     270    0.548    0.085
     271    1.509    0.105
     272    0.769    0.090
     273    0.454    0.071
     274    0.447    0.068
     275    1.303    0.096
     276    0.894    0.126
     277    0.222    0.072
     278    0.077    0.028
     279    0.783    0.073
     280    0.129    0.037
     281    0.716    0.122
     282    0.758    0.086
     283    1.291    0.127
     284    0.111    0.039
     285    0.139    0.050
     286    0.493    0.061
     287    0.202    0.051
     288    0.568    0.089
     289    0.032    0.038
     290    0.950    0.079
     291    0.165    0.048
     292    0.090    0.056
     293    1.012    0.131
     294    0.230    0.085
     295    0.000    0.000
     296    0.141    0.043
     297    0.188    0.050
     298    0.005    0.011
     299    0.111    0.029
     300    0.765    0.091
     301    0.208    0.051
     302    0.692    0.087
     303    0.812    0.056
     304    1.833    0.129
      19    2.054    0.113
      20    0.662    0.071
      21    0.909    0.230
      22    1.635    0.106
      23    1.544    0.093
      24    0.428    0.100
      25    1.107    0.102
      26    1.298    0.134
      27    1.110    0.096
      28    1.102    0.102
      29    0.465    0.068
      30    0.345    0.079
      31    1.765    0.121
      32    1.075    0.092
      33    0.319    0.083
      34    0.833    0.073
      35    0.724    0.084
      36    0.625    0.119
      37    0.165    0.052
      38    0.484    0.084
      39    0.912    0.080
      40    0.233    0.081
      41    0.620    0.114
      42    1.023    0.137
      43    1.364    0.171
      44    0.001    0.006
      45    0.882    0.128
      46    0.775    0.085
      47    0.052    0.033
      48    0.077    0.033
      49    0.665    0.088
      50    0.393    0.095
      51    0.129    0.035
      52    0.174    0.046
      53    0.614    0.095
      54    0.014    0.020
      55    0.023    0.031
      56    0.648    0.106
      57    0.651    0.082
      58    0.780    0.100
      59    0.374    0.094
      60    1.541    0.090
      61    0.492    0.065
      62    1.832    0.080
      63    0.423    0.073
      64    0.069    0.049
      65    0.119    0.042
      66    0.032    0.022
      67    0.195    0.053
      68    0.000    0.000
      69    0.281    0.059
      70    0.188    0.052
      71    0.192    0.037
      72    0.133    0.053
      73    0.054    0.023
      74    0.598    0.091
      75    0.112    0.043
      76    0.104    0.039
      77    0.246    0.078
      78    1.142    0.107
      79    0.043    0.035
      80    0.011    0.013
      81    0.690    0.097
      82    0.034    0.025
      83    0.009    0.014
      84    0.166    0.051
      85    0.980    0.143
      86    0.355    0.083
      87    0.126    0.040
      88    0.744    0.094
      89    0.419    0.100
      90    0.812    0.156
      91    0.597    0.112
      92    0.403    0.080
      93    1.764    0.091
      94    0.232    0.062
      95    1.512    0.081
      96    0.664    0.104
      97    0.380    0.037
      98    0.466    0.079
      99    1.033    0.090
     100    0.838    0.141
     101    0.000    0.000
     102    0.265    0.062
     103    0.954    0.092
     104    0.112    0.053
     105    0.051    0.026
     106    0.021    0.021
     107    0.577    0.097
     108    0.115    0.053
     109    0.245    0.041
     110    0.405    0.054
     111    0.053    0.046
     112    0.114    0.047
     113    0.001    0.006
     114    0.003    0.009
     115    0.001    0.006
     116    0.003    0.008
     117    0.201    0.053
     118    0.000    0.000
     119    0.008    0.019
     120    0.154    0.043
     121    0.158    0.053
     122    0.070    0.043
     123    0.050    0.028
     124    0.632    0.086
     125    0.040    0.044
     126    0.580    0.129
     127    0.182    0.043
     128    0.489    0.113
     129    0.212    0.084
     130    0.121    0.055
     131    0.240    0.105
     132    0.296    0.106
     133    0.512    0.099
     134    0.986    0.215
     135    1.289    0.210
     136    0.156    0.092
     137    1.101    0.209
     138    1.851    0.196
     139    0.664    0.136
     140    0.528    0.107
     141    0.656    0.080
     142    0.495    0.077
     143    0.976    0.088
     144    0.791    0.085
     145    0.000    0.000
     146    0.798    0.094
     147    0.197    0.069
     148    0.162    0.044
     149    0.000    0.000
     150    0.683    0.097
     151    0.367    0.068
     152    0.189    0.049
     153    0.736    0.079
     154    0.441    0.074
     155    0.231    0.039
     156    0.000    0.000
     157    0.579    0.092
     158    0.486    0.120
     159    0.024    0.036
     160    0.000    0.000
     161    0.559    0.089
     162    0.024    0.019
     163    0.126    0.056
     164    0.403    0.064
     165    0.787    0.108
     166    0.217    0.074
     167    0.151    0.045
     168    0.875    0.101
     169    0.461    0.092
     170    0.261    0.059
     171    1.629    0.215
     172    0.968    0.143
     173    0.147    0.098
     174    1.256    0.107
     175    0.712    0.137
     176    1.545    0.118
     177    0.385    0.127
     178    0.009    0.014
     179    0.173    0.060
     180    0.100    0.048
     181    0.655    0.110
     182    0.065    0.052
     183    0.320    0.064
     184    1.593    0.118
     185    0.690    0.117
     186    0.183    0.088
     187    0.414    0.116
     188    0.327    0.046
     189    0.340    0.087
     190    0.152    0.062
     191    0.426    0.082
     192    0.079    0.045
     193    0.265    0.091
     194    0.272    0.076
     195    0.020    0.018
     196    0.103    0.033
     197    0.250    0.053
     198    0.018    0.028
     199    0.125    0.037
     200    0.079    0.051
     201    0.172    0.067
     202    0.001    0.006
     203    0.165    0.070
     204    0.301    0.084
     205    0.453    0.081
     206    0.047    0.025
     207    0.704    0.098
     208    0.570    0.098
     209    0.235    0.067
     210    0.118    0.057
     211    0.721    0.060
     212    0.278    0.064
     213    0.052    0.041
     214    0.611    0.100
     215    0.478    0.066
     216    0.131    0.066
     217    0.044    0.042
     218    0.939    0.097
     219    1.689    0.097
     220    0.649    0.121
     221    0.343    0.084
     222    1.420    0.157
     223    1.757    0.129
     224    1.268    0.105
     225    1.283    0.183
     226    1.552    0.117
     227    0.957    0.110
     228    1.071    0.161
     229    1.500    0.102
     230    0.853    0.177
     231    0.495    0.167
     232    1.212    0.102
     233    0.630    0.114
     234    0.147    0.042
     235    1.310    0.117
     236    0.319    0.115
     237    0.047    0.033
     238    0.686    0.080
     239    0.390    0.071
     240    0.060    0.030
     241    0.008    0.012
     242    0.877    0.114
     243    0.213    0.058
     244    0.019    0.030
     245    0.214    0.068
     246    1.160    0.079
     247    0.455    0.070
     248    0.039    0.036
     249    0.203    0.056
     250    0.616    0.073
     251    0.132    0.053
     252    0.003    0.015
     253    0.849    0.102
     254    0.154    0.046
     255    0.341    0.090
     256    0.431    0.080
     257    0.751    0.091
     258    0.150    0.066
     259    0.023    0.026
     260    1.091    0.122
     261    0.417    0.053
     262    0.874    0.092
     263    0.714    0.087
     264    1.490    0.086
     265    0.365    0.072
     266    0.708    0.074
     267    1.735    0.089
     268    0.793    0.100
     269    0.375    0.057
     270    0.280    0.099
     271    0.466    0.049
     272    0.404    0.062
     273    0.269    0.078
     274    1.861    0.112
     275    0.312    0.057
     276    0.562    0.075
     277    0.616    0.070
     278    0.460    0.068
     279    0.174    0.055
     280    0.737    0.131
     281    0.873    0.081
     282    0.296    0.049
     283    0.435    0.063
     284    0.358    0.054
     285    0.978    0.083
     286    0.160    0.069
     287    0.134    0.049
     288    0.176    0.071
     289    0.027    0.030
     290    0.040    0.027
     291    0.402    0.062
     292    0.258    0.089
     293    0.312    0.074
     294    0.211    0.077
     295    0.959    0.098
     296    0.292    0.081
     297    0.276    0.086
     298    0.090    0.052
     299    1.355    0.097
     300    0.519    0.089
     301    0.084    0.050
     302    1.200    0.083
     303    0.564    0.108
     304    0.155    0.055
     305    1.087    0.113
     306    0.766    0.102
     307    0.672    0.097
     308    0.632    0.134
     309    1.424    0.124
     310    0.596    0.071
     311    0.408    0.080
     312    1.867    0.197
     313    1.912    0.101
      27    0.689    0.121
      28    0.439    0.097
      29    1.280    0.234
      30    1.030    0.112
      31    1.272    0.128
      32    0.869    0.122
      33    0.044    0.033
      34    0.378    0.062
      35    0.977    0.077
      36    1.055    0.108
      37    0.313    0.058
      38    1.200    0.172
      39    1.316    0.104
      40    0.440    0.124
      41    0.343    0.062
      42    0.212    0.056
      43    0.758    0.073
      44    0.266    0.071
      45    0.145    0.061
      46    0.626    0.048
      47    0.969    0.096
      48    0.079    0.035
      49    0.652    0.097
      50    1.180    0.123
      51    0.378    0.110
      52    0.000    0.000
      53    0.602    0.115
      54    0.974    0.101
      55    0.093    0.033
      56    0.000    0.000
      57    0.243    0.059
      58    1.115    0.072
      59    0.060    0.037
      60    0.418    0.064
      61    1.307    0.115
      62    0.604    0.057
      63    0.017    0.028
      64    0.378    0.088
      65    1.847    0.202
      66    1.090    0.149
      67    1.107    0.197
      68    1.909    0.136
      69    1.744    0.130
      70    0.814    0.128
      71    0.561    0.085
      72    0.156    0.073
      73    0.202    0.118
      74    0.180    0.052
      75    0.417    0.111
      76    0.019    0.021
      77    0.131    0.052
      78    0.342    0.098
      79    0.249    0.078
      80    0.045    0.034
      81    0.003    0.010
      82    0.641    0.087
      83    0.075    0.037
      84    0.008    0.014
      85    0.379    0.054
      86    0.987    0.082
      87    0.032    0.026
      88    0.000    0.000
      89    0.810    0.097
      90    0.049    0.041
      91    0.005    0.014
      92    0.654    0.102
      93    1.286    0.099
      94    0.647    0.089
      95    0.114    0.045
      96    0.232    0.065
      97    0.548    0.145
      98    0.316    0.068
      99    1.005    0.083
     100    0.722    0.105
     101    0.480    0.097
     102    0.107    0.055
     103    1.233    0.114
     104    0.678    0.121
     105    0.391    0.082
     106    0.572    0.045
     107    1.397    0.106
     108    1.028    0.101
     109    0.001    0.006
     110    0.244    0.045
     111    0.262    0.053
     112    0.151    0.059
     113    0.129    0.066
     114    0.252    0.068
     115    0.852    0.065
     116    0.231    0.081
     117    0.144    0.067
     118    0.279    0.080
     119    0.097    0.038
     120    0.098    0.052
     121    0.088    0.033
     122    0.139    0.050
     123    0.040    0.029
     124    0.027    0.030
     125    0.314    0.088
     126    0.016    0.020
     127    0.088    0.036
     128    0.015    0.026
     129    0.229    0.066
     130    0.060    0.040
     131    0.000    0.000
     132    0.539    0.101
     133    0.036    0.040
     134    0.173    0.075
     135    0.278    0.067
     136    0.466    0.082
     137    0.106    0.049
     138    0.252    0.103
     139    0.717    0.126
     140    1.709    0.362
     141    0.582    0.111
     142    1.209    0.164
     143    0.909    0.245
     144    0.260    0.085
     145    0.895    0.125
     146    1.446    0.235
     147    0.222    0.085
     148    0.414    0.132
     149    1.129    0.188
     150    0.342    0.090
     151    0.247    0.057
     152    0.015    0.031
     153    0.643    0.134
     154    1.139    0.150
     155    0.254    0.044
     156    0.006    0.014
     157    1.159    0.151
     158    0.160    0.056
     159    0.038    0.024
     160    0.277    0.109
     161    1.580    0.215
     162    0.204    0.109
     163    0.065    0.036
     164    0.031    0.024
     165    0.686    0.074
     166    0.289    0.075
     167    0.225    0.075
     168    0.056    0.033
     169    0.562    0.092
     170    0.046    0.028
     171    0.165    0.049
     172    0.705    0.111
     173    0.606    0.086
     174    0.228    0.088
     175    0.000    0.000
     176    0.503    0.082
     177    0.276    0.071
     178    0.456    0.073
     179    1.494    0.121
     180    0.360    0.084
     181    1.652    0.078
     182    1.122    0.073
     183    1.396    0.126
     184    0.767    0.114
     185    0.650    0.074
     186    0.302    0.053
     187    0.646    0.072
     188    0.631    0.072
     189    0.645    0.056
     190    1.280    0.164
     191    0.703    0.108
     192    0.539    0.121
     193    0.489    0.128
     194    0.578    0.066
     195    0.039    0.025
     196    0.337    0.074
     197    0.131    0.048
     198    0.008    0.012
     199    0.234    0.098
     200    0.229    0.064
     201    0.441    0.106
     202    0.159    0.079
     203    0.335    0.077
     204    0.031    0.035
     205    0.093    0.059
     206    0.172    0.079
     207    0.003    0.008
     208    0.109    0.051
     209    0.289    0.059
     210    0.134    0.077
     211    0.000    0.000
     212    0.023    0.017
     213    0.356    0.080
     214    0.173    0.083
     215    0.004    0.010
     216    0.915    0.086
     217    0.232    0.067
     218    0.018    0.020
     219    0.235    0.066
     220    0.768    0.118
     221    0.843    0.084
     222    0.264    0.090
     223    1.220    0.117
     224    0.999    0.105
     225    1.852    0.199
     226    0.277    0.071
     227    0.425    0.115
     228    0.682    0.195
     229    0.439    0.152
     230    2.145    0.159
     231    0.416    0.106
     232    1.884    0.107
     233    1.195    0.123
     234    1.091    0.102
     235    1.280    0.078
     236    0.885    0.097
     237    0.179    0.090
     238    0.102    0.036
     239    1.171    0.094
     240    0.130    0.052
     241    0.056    0.048
     242    0.434    0.073
     243    0.802    0.086
     244    0.105    0.068
     245    0.084    0.047
     246    1.065    0.106
     247    0.120    0.067
     248    0.088    0.043
     249    0.406    0.108
     250    0.598    0.075
     251    0.222    0.062
     252    0.105    0.060
     253    0.846    0.106
     254    0.387    0.052
     255    0.092    0.059
     256    0.797    0.079
     257    0.828    0.106
     258    0.006    0.014
     259    0.062    0.032
     260    0.500    0.070
     261    0.746    0.092
     262    0.160    0.056
     263    0.337    0.037
     264    1.120    0.134
     265    0.172    0.045
     266    0.517    0.088
     267    0.897    0.104
     268    1.451    0.077
     269    1.350    0.103
     270    0.560    0.089
     271    1.572    0.112
     272    0.768    0.100
     273    0.436    0.058
     274    0.517    0.095
     275    1.272    0.093
     276    0.863    0.097
     277    0.250    0.086
     278    0.036    0.036
     279    0.754    0.055
     280    0.136    0.053
     281    0.679    0.130
     282    0.806    0.110
     283    1.303    0.096
     284    0.136    0.055
     285    0.125    0.069
     286    0.514    0.059
     287    0.183    0.048
     288    0.579    0.091
     289    0.020    0.024
     290    0.927    0.117
     291    0.164    0.061
     292    0.108    0.050
     293    1.002    0.117
     294    0.250    0.050
     295    0.001    0.006
     296    0.166    0.064
     297    0.184    0.055
     298    0.017    0.019
     299    0.115    0.028
     300    0.805    0.073
     301    0.187    0.059
     302    0.742    0.086
     303    0.808    0.072
     304    1.856    0.097
      19    1.919    0.191
      20    0.805    0.109
      21    1.055    0.200
      22    1.550    0.241
      23    1.683    0.128
      24    0.468    0.089
      25    1.137    0.092
      26    1.404    0.158
      27    1.166    0.181
      28    1.151    0.102
      29    0.433    0.087
      30    0.403    0.088
      31    1.848    0.234
      32    1.057    0.085
      33    0.349    0.089
      34    0.840    0.080
      35    0.766    0.075
      36    0.525    0.122
      37    0.188    0.066
      38    0.418    0.054
      39    0.987    0.104
      40    0.243    0.070
      41    0.606    0.128
      42    1.028    0.104
      43    1.394    0.149
      44    0.007    0.015
      45    0.754    0.104
      46    0.768    0.078
      47    0.040    0.043
      48    0.095    0.040
      49    0.669    0.125
      50    0.386    0.068
      51    0.128    0.046
      52    0.178    0.039
      53    0.646    0.093
      54    0.010    0.020
      55    0.034    0.033
      56    0.652    0.101
      57    0.635    0.070
      58    0.764    0.103
      59    0.435    0.108
      60    1.528    0.123
      61    0.472    0.072
      62    1.756    0.118
      63    0.406    0.098
      64    0.044    0.032
      65    0.140    0.066
      66    0.032    0.029
      67    0.151    0.045
      68    0.001    0.006
      69    0.314    0.088
      70    0.208    0.049
      71    0.169    0.034
      72    0.137    0.052
      73    0.037    0.027
      74    0.580    0.087
      75    0.135    0.041
      76    0.082    0.021
      77    0.195    0.090
      78    1.118    0.099
      79    0.047    0.027
      80    0.011    0.013
      81    0.683    0.101
      82    0.032    0.022
      83    0.009    0.015
      84    0.166    0.062
      85    0.894    0.119
      86    0.336    0.108
      87    0.135    0.055
      88    0.771    0.094
      89    0.554    0.157
      90    0.830    0.125
      91    0.667    0.129
      92    0.408    0.084
      93    1.747    0.090
      94    0.206    0.077
      95    1.529    0.089
      96    0.719    0.104
      97    0.396    0.060
      98    0.466    0.090
      99    0.994    0.060
     100    0.822    0.108
     101    0.000    0.000
     102    0.337    0.070
     103    0.946    0.070
     104    0.109    0.047
     105    0.062    0.045
     106    0.030    0.019
     107    0.601    0.091
     108    0.135    0.064
     109    0.249    0.072
     110    0.343    0.050
     111    0.056    0.046
     112    0.119    0.050
     113    0.004    0.013
     114    0.006    0.012
     115    0.003    0.008
     116    0.004    0.010
     117    0.220    0.063
     118    0.003    0.009
     119    0.011    0.017
     120    0.159    0.043
     121    0.170    0.045
     122    0.084    0.043
     123    0.039    0.030
     124    0.569    0.063
     125    0.028    0.031
     126    0.416    0.110
     127    0.178    0.050
     128    0.400    0.097
     129    0.189    0.077
     130    0.068    0.056
     131    0.265    0.161
     132    0.301    0.126
     133    0.525    0.181
     134    1.281    0.134
     135    1.137    0.258
     136    0.125    0.094
     137    1.397    0.169
     138    1.921    0.203
     139    0.494    0.110
     140    0.393    0.136
     141    0.723    0.102
     142    0.434    0.070
     143    0.963    0.082
     144    0.826    0.114
     145    0.000    0.000
     146    0.791    0.096
     147    0.235    0.066
     148    0.166    0.043
     149    0.001    0.006
     150    0.706    0.080
     151    0.356    0.063
     152    0.201    0.039
     153    0.783    0.104
     154    0.440    0.081
     155    0.225    0.054
     156    0.000    0.000
     157    0.575    0.093
     158    0.482    0.075
     159    0.024    0.022
     160    0.000    0.000
     161    0.529    0.074
     162    0.021    0.018
     163    0.131    0.050
     164    0.387    0.069
     165    0.771    0.082
     166    0.266    0.091
     167    0.143    0.039
     168    0.969    0.140
     169    0.476    0.116
     170    0.278    0.121
     171    1.679    0.173
     172    1.277    0.233
     173    0.371    0.176
     174    1.050    0.260
     175    0.588    0.093
     176    1.669    0.192
     177    0.391    0.132
     178    0.022    0.028
     179    0.182    0.077
     180    0.177    0.061
     181    0.715    0.123
     182    0.040    0.031
     183    0.389    0.123
     184    1.597    0.152
     185    0.629    0.126
     186    0.182    0.080
     187    0.406    0.103
     188    0.425    0.058
     189    0.297    0.081
     190    0.137    0.054
     191    0.440    0.085
     192    0.129    0.045
     193    0.221    0.081
     194    0.257    0.064
     195    0.021    0.021
     196    0.119    0.037
     197    0.266    0.082
     198    0.012    0.023
     199    0.112    0.053
     200    0.039    0.033
     201    0.225    0.063
     202    0.000    0.000
     203    0.160    0.065
     204    0.342    0.059
     205    0.385    0.081
     206    0.037    0.028
     207    0.657    0.057
     208    0.654    0.080
     209    0.159    0.040
     210    0.133    0.047
     211    0.706    0.082
     212    0.254    0.050
     213    0.032    0.016
     214    0.635    0.088
     215    0.504    0.067
     216    0.104    0.052
     217    0.025    0.029
     218    0.863    0.087
     219    1.634    0.103
     220    0.572    0.132
     221    0.297    0.074
     222    1.401    0.151
     223    1.817    0.134
     224    1.069    0.119
     225    1.233    0.221
     226    1.582    0.108
     227    0.876    0.206
     228    0.952    0.146
     229    1.420    0.112
     230    0.734    0.295
     231    0.547    0.112
     232    1.292    0.110
     233    0.556    0.095
     234    0.117    0.035
     235    1.427    0.143
     236    0.249    0.078
     237    0.030    0.023
     238    0.731    0.084
     239    0.396    0.068
     240    0.093    0.035
     241    0.005    0.011
     242    0.774    0.110
     243    0.271    0.060
     244    0.010    0.015
     245    0.231    0.063
     246    1.187    0.087
     247    0.480    0.063
     248    0.029    0.027
     249    0.179    0.052
     250    0.622    0.063
     251    0.166    0.060
     252    0.003    0.010
     253    0.902    0.106
     254    0.172    0.065
     255    0.354    0.081
     256    0.487    0.093
     257    0.814    0.063
     258    0.187    0.060
     259    0.025    0.034
     260    1.165    0.077
     261    0.379    0.045
     262    0.860    0.119
     263    0.735    0.079
     264    1.490    0.099
     265    0.408    0.061
     266    0.740    0.093
     267    1.684    0.108
     268    0.722    0.093
     269    0.334    0.074
     270    0.237    0.080
     271    0.502    0.090
     272    0.383    0.070
     273    0.304    0.125
     274    1.885    0.125
     275    0.302    0.060
     276    0.556    0.068
     277    0.609    0.080
     278    0.458    0.055
     279    0.170    0.067
     280    0.790    0.105
     281    0.931    0.076
     282    0.308    0.041
     283    0.434    0.089
     284    0.326    0.064
     285    0.926    0.102
     286    0.153    0.051
     287    0.120    0.036
     288    0.162    0.053
     289    0.029    0.030
     290    0.034    0.028
     291    0.398    0.068
     292    0.222    0.048
     293    0.298    0.079
     294    0.315    0.061
     295    1.024    0.074
     296    0.295    0.060
     297    0.267    0.110
     298    0.054    0.034
     299    1.435    0.132
     300    0.558    0.128
     301    0.081    0.052
     302    1.163    0.091
     303    0.686    0.098
     304    0.173    0.056
     305    1.054    0.121
     306    0.765    0.103
     307    0.656    0.117
     308    0.650    0.099
     309    1.495    0.111
     310    0.535    0.096
     311    0.469    0.088
     312    1.983    0.116
     313    1.964    0.115
      27    0.841    0.176
      28    0.474    0.089
      29    1.686    0.191
      30    1.084    0.119
      31    1.124    0.136
      32    0.856    0.167
      33    0.093    0.070
      34    0.497    0.146
      35    0.920    0.100
      36    1.029    0.119
      37    0.311    0.056
      38    1.250    0.187
      39    1.215    0.101
      40    0.402    0.097
      41    0.356    0.064
      42    0.212    0.071
      43    0.804    0.072
      44    0.288    0.068
      45    0.113    0.053
      46    0.645    0.060
      47    0.897    0.093
      48    0.067    0.030
      49    0.695    0.086
      50    1.223    0.101
      51    0.300    0.072
      52    0.000    0.000
      53    0.617    0.122
      54    1.028    0.106
      55    0.089    0.040
      56    0.000    0.000
      57    0.199    0.035
      58    1.044    0.090
      59    0.030    0.038
      60    0.428    0.065
      61    1.250    0.100
      62    0.499    0.080
      63    0.016    0.018
      64    0.528    0.074
      65    1.933    0.101
      66    0.985    0.095
      67    0.943    0.171
      68    1.820    0.094
      69    1.721    0.105
      70    1.026    0.143
      71    0.450    0.139
      72    0.259    0.068
      73    0.148    0.051
      74    0.210    0.050
      75    0.370    0.068
      76    0.010    0.018
      77    0.083    0.051
      78    0.278    0.066
      79    0.227    0.074
      80    0.034    0.028
      81    0.000    0.000
      82    0.612    0.055
      83    0.056    0.032
      84    0.010    0.015
      85    0.366    0.072
      86    0.904    0.095
      87    0.024    0.023
      88    0.000    0.000
      89    0.815    0.098
      90    0.052    0.036
      91    0.003    0.008
      92    0.643    0.071
      93    1.262    0.130
      94    0.651    0.101
      95    0.126    0.042
      96    0.209    0.045
      97    0.497    0.126
      98    0.303    0.083
      99    1.023    0.086
     100    0.756    0.099
     101    0.453    0.078
     102    0.086    0.041
     103    1.218    0.116
     104    0.566    0.128
     105    0.395    0.044
     106    0.572    0.075
     107    1.374    0.124
     108    1.036    0.084
     109    0.000    0.000
     110    0.232    0.037
     111    0.260    0.052
     112    0.206    0.050
     113    0.146    0.068
     114    0.290    0.062
     115    0.845    0.095
     116    0.217    0.063
     117    0.131    0.051
     118    0.213    0.101
     119    0.105    0.048
     120    0.081    0.061
     121    0.097    0.025
     122    0.143    0.040
     123    0.027    0.025
     124    0.047    0.041
     125    0.335    0.091
     126    0.034    0.024
     127    0.067    0.042
     128    0.009    0.014
     129    0.197    0.056
     130    0.045    0.025
     131    0.000    0.000
     132    0.521    0.068
     133    0.047    0.034
     134    0.183    0.045
     135    0.311    0.083
     136    0.459    0.065
     137    0.123    0.053
     138    0.315    0.087
     139    0.685    0.062
     140    2.029    0.115
     141    0.573    0.079
     142    1.091    0.233
     143    0.651    0.257
     144    0.248    0.127
     145    0.937    0.165
     146    1.212    0.323
     147    0.188    0.111
     148    0.339    0.131
     149    1.129    0.126
     150    0.242    0.073
     151    0.219    0.069
     152    0.011    0.015
     153    0.749    0.059
     154    1.071    0.112
     155    0.242    0.061
     156    0.016    0.018
     157    1.232    0.115
     158    0.157    0.042
     159    0.048    0.029
     160    0.134    0.072
     161    1.423    0.240
     162    0.108    0.078
     163    0.091    0.050
     164    0.019    0.025
     165    0.719    0.143
     166    0.368    0.082
     167    0.238    0.074
     168    0.070    0.039
     169    0.595    0.072
     170    0.035    0.030
     171    0.193    0.041
     172    0.775    0.090
     173    0.661    0.064
     174    0.204    0.047
     175    0.000    0.000
     176    0.503    0.053
     177    0.292    0.061
     178    0.485    0.049
     179    1.516    0.089
     180    0.378    0.078
     181    1.628    0.092
     182    1.134    0.088
     183    1.432    0.111
     184    0.668    0.104
     185    0.701    0.088
     186    0.294    0.059
     187    0.687    0.073
     188    0.709    0.108
     189    0.676    0.094
     190    1.372    0.191
     191    0.714    0.077
     192    0.474    0.097
     193    0.631    0.134
     194    0.552    0.094
     195    0.040    0.022
     196    0.395    0.103
     197    0.127    0.047
     198    0.022    0.027
     199    0.285    0.130
     200    0.255    0.059
     201    0.440    0.105
     202    0.121    0.063
     203    0.327    0.076
     204    0.024    0.029
     205    0.087    0.047
     206    0.169    0.067
     207    0.034    0.033
     208    0.120    0.045
     209    0.325    0.062
     210    0.106    0.050
     211    0.000    0.000
     212    0.026    0.018
     213    0.364    0.094
     214    0.151    0.036
     215    0.008    0.012
     216    1.035    0.087
     217    0.196    0.062
     218    0.015    0.023
     219    0.255    0.074
     220    0.760    0.075
     221    0.831    0.072
     222    0.241    0.057
     223    1.225    0.092
     224    0.874    0.092
     225    1.897    0.102
     226    0.246    0.077
     227    0.446    0.153
     228    0.766    0.126
     229    0.444    0.092
     230    2.042    0.160
     231    0.423    0.111
     232    1.756    0.133
     233    1.338    0.145
     234    1.013    0.173
     235    1.374    0.164
     236    0.810    0.096
     237    0.243    0.107
     238    0.135    0.046
     239    1.078    0.124
     240    0.137    0.072
     241    0.017    0.020
     242    0.476    0.075
     243    0.837    0.057
     244    0.058    0.056
     245    0.080    0.036
     246    1.109    0.096
     247    0.162    0.051
     248    0.090    0.047
     249    0.586    0.081
     250    0.595    0.066
     251    0.270    0.064
     252    0.104    0.057
     253    0.911    0.098
     254    0.379    0.059
     255    0.073    0.057
     256    0.812    0.107
     257    0.775    0.074
     258    0.000    0.000
     259    0.056    0.033
     260    0.513    0.057
     261    0.729    0.088
     262    0.208    0.081
     263    0.364    0.067
     264    1.113    0.148
     265    0.202    0.075
     266    0.516    0.141
     267    0.909    0.095
     268    1.459    0.090
     269    1.399    0.105
     270    0.489    0.068
     271    1.515    0.113
     272    0.818    0.099
     273    0.453    0.090
     274    0.456    0.084
     275    1.297    0.116
     276    0.855    0.076
     277    0.295    0.071
     278    0.069    0.040
     279    0.750    0.071
     280    0.110    0.053
     281    0.837    0.171
     282    0.851    0.126
     283    1.231    0.121
     284    0.112    0.040
     285    0.129    0.061
     286    0.509    0.076
     287    0.189    0.046
     288    0.626    0.076
     289    0.032    0.030
     290    0.952    0.098
     291    0.055    0.040
     292    0.089    0.053
     293    0.991    0.136
     294    0.262    0.082
     295    0.006    0.014
     296    0.192    0.080
     297    0.213    0.067
     298    0.023    0.028
     299    0.071    0.029
     300    0.717    0.079
     301    0.192    0.057
     302    0.693    0.108
     303    0.738    0.088
     304    1.867    0.123
      19    1.934    0.142
      20    0.774    0.115
      21    0.900    0.158
      22    1.733    0.141
      23    1.654    0.115
      24    0.501    0.092
      25    1.115    0.090
      26    1.488    0.174
      27    1.492    0.114
      28    1.354    0.109
      29    0.329    0.078
      30    0.448    0.080
      31    2.170    0.108
      32    1.167    0.095
      33    0.520    0.097
      34    0.787    0.055
      35    0.690    0.094
      36    0.539    0.096
      37    0.193    0.119
      38    0.388    0.065
      39    0.898    0.099
      40    0.254    0.076
      41    0.608    0.113
      42    1.016    0.076
      43    1.268    0.124
      44    0.003    0.009
      45    0.834    0.178
      46    0.751    0.091
      47    0.027    0.021
      48    0.111    0.034
      49    0.701    0.091
      50    0.389    0.075
      51    0.164    0.046
      52    0.170    0.040
      53    0.606    0.100
      54    0.025    0.027
      55    0.062    0.037
      56    0.705    0.079
      57    0.537    0.068
      58    0.749    0.088
      59    0.558    0.128
      60    1.575    0.095
      61    0.530    0.073
      62    1.782    0.103
      63    0.469    0.061
      64    0.062    0.038
      65    0.195    0.099
      66    0.046    0.040
      67    0.168    0.048
      68    0.000    0.000
      69    0.339    0.070
      70    0.227    0.059
      71    0.161    0.038
      72    0.152    0.042
      73    0.028    0.027
      74    0.595    0.073
      75    0.100    0.031
      76    0.102    0.047
      77    0.234    0.090
      78    1.067    0.119
      79    0.037    0.040
      80    0.015    0.024
      81    0.757    0.085
      82    0.018    0.026
      83    0.015    0.024
      84    0.164    0.063
      85    0.880    0.146
      86    0.439    0.104
      87    0.172    0.058
      88    0.664    0.104
      89    0.641    0.081
      90    0.883    0.139
      91    0.816    0.148
      92    0.356    0.065
      93    1.749    0.123
      94    0.156    0.111
      95    1.417    0.097
      96    0.666    0.133
      97    0.388    0.044
      98    0.403    0.117
      99    1.067    0.088
     100    0.785    0.133
     101    0.004    0.012
     102    0.408    0.106
     103    0.988    0.094
     104    0.075    0.043
     105    0.069    0.038
     106    0.071    0.041
     107    0.541    0.086
     108    0.122    0.056
     109    0.220    0.069
     110    0.413    0.052
     111    0.031    0.034
     112    0.095    0.060
     113    0.001    0.006
     114    0.001    0.006
     115    0.003    0.008
     116    0.000    0.000
     117    0.177    0.054
     118    0.003    0.009
     119    0.013    0.019
     120    0.144    0.046
     121    0.168    0.045
     122    0.091    0.043
     123    0.031    0.029
     124    0.539    0.088
     125    0.038    0.049
     126    0.637    0.120
     127    0.172    0.059
     128    0.474    0.097
     129    0.356    0.124
     130    0.152    0.054
     131    0.340    0.089
     132    0.258    0.108
     133    0.574    0.109
     134    0.966    0.092
     135    1.344    0.239
     136    0.147    0.076
     137    1.040    0.150
     138    1.913    0.125
     139    0.722    0.100
     140    0.579    0.131
     141    0.596    0.078
     142    0.485    0.091
     143    0.964    0.087
     144    0.818    0.104
     145    0.000    0.000
     146    0.787    0.061
     147    0.242    0.062
     148    0.159    0.039
     149    0.000    0.000
     150    0.664    0.065
     151    0.416    0.083
     152    0.184    0.038
     153    0.724    0.111
     154    0.364    0.091
     155    0.276    0.039
     156    0.000    0.000
     157    0.591    0.133
     158    0.502    0.085
     159    0.025    0.021
     160    0.022    0.027
     161    0.699    0.106
     162    0.028    0.024
     163    0.121    0.044
     164    0.407    0.066
     165    0.950    0.143
     166    0.235    0.077
     167    0.133    0.041
     168    1.064    0.110
     169    0.490    0.094
     170    0.457    0.118
     171    1.595    0.239
     172    1.456    0.123
     173    0.461    0.147
     174    0.894    0.127
     175    0.500    0.161
     176    1.587    0.191
     177    0.241    0.087
     178    0.029    0.040
     179    0.195    0.068
     180    0.160    0.055
     181    0.798    0.128
     182    0.076    0.051
     183    0.462    0.083
     184    1.658    0.154
     185    0.639    0.089
     186    0.159    0.058
     187    0.445    0.123
     188    0.407    0.096
     189    0.311    0.066
     190    0.136    0.069
     191    0.501    0.104
     192    0.103    0.043
     193    0.325    0.087
     194    0.277    0.068
     195    0.022    0.025
     196    0.114    0.051
     197    0.291    0.080
     198    0.016    0.017
     199    0.091    0.041
     200    0.088    0.033
     201    0.170    0.070
     202    0.000    0.000
     203    0.206    0.064
     204    0.288    0.088
     205    0.443    0.095
     206    0.019    0.027
     207    0.659    0.090
     208    0.610    0.072
     209    0.176    0.054
     210    0.099    0.055
     211    0.766    0.086
     212    0.294    0.053
     213    0.036    0.038
     214    0.603    0.091
     215    0.491    0.067
     216    0.164    0.049
     217    0.021    0.031
     218    0.900    0.097
     219    1.566    0.100
     220    0.594    0.117
     221    0.273    0.059
     222    1.427    0.122
     223    1.734    0.153
     224    1.050    0.121
     225    1.441    0.236
     226    1.519    0.087
     227    0.865    0.135
     228    0.945    0.134
     229    1.440    0.123
     230    0.914    0.124
     231    0.552    0.124
     232    1.307    0.128
     233    0.666    0.088
     234    0.131    0.042
     235    1.458    0.118
     236    0.337    0.105
     237    0.040    0.031
     238    0.689    0.068
     239    0.375    0.050
     240    0.087    0.033
     241    0.000    0.000
     242    0.739    0.071
     243    0.257    0.068
     244    0.017    0.023
     245    0.229    0.072
     246    1.173    0.063
     247    0.629    0.099
     248    0.028    0.024
     249    0.152    0.048
     250    0.644    0.068
     251    0.138    0.069
     252    0.003    0.008
     253    1.000    0.105
     254    0.222    0.066
     255    0.296    0.097
     256    0.621    0.084
     257    0.822    0.095
     258    0.200    0.106
     259    0.035    0.026
     260    1.254    0.086
     261    0.477    0.118
     262    0.724    0.103
     263    0.732    0.098
     264    1.562    0.118
     265    0.405    0.068
     266    0.658    0.130
     267    1.642    0.131
     268    0.910    0.129
     269    0.316    0.059
     270    0.401    0.128
     271    0.518    0.076
     272    0.413    0.073
     273    0.300    0.075
     274    1.945    0.081
     275    0.272    0.083
     276    0.635    0.082
     277    0.595    0.060
     278    0.432    0.079
     279    0.153    0.052
     280    0.698    0.095
     281    0.874    0.059
     282    0.294    0.050
     283    0.465    0.103
     284    0.345    0.094
     285    0.995    0.104
     286    0.153    0.049
     287    0.095    0.060
     288    0.214    0.048
     289    0.078    0.067
     290    0.054    0.045
     291    0.329    0.036
     292    0.192    0.048
     293    0.316    0.080
     294    0.258    0.066
     295    1.018    0.117
     296    0.362    0.051
     297    0.349    0.090
     298    0.080    0.049
     299    1.427    0.124
     300    0.672    0.095
     301    0.055    0.054
     302    1.102    0.095
     303    0.634    0.113
     304    0.157    0.039
     305    1.157    0.107
     306    0.799    0.109
     307    0.633    0.098
     308    0.676    0.107
     309    1.502    0.089
     310    0.495    0.118
     311    0.485    0.127
     312    1.945    0.167
     313    1.986    0.110
      27    0.834    0.287
      28    0.142    0.095
      29    1.594    0.142
      30    0.864    0.092
      31    1.254    0.099
      32    1.295    0.137
      33    0.165    0.092
      34    0.268    0.096
      35    0.926    0.106
      36    1.056    0.142
      37    0.332    0.065
      38    1.075    0.127
      39    1.297    0.109
      40    0.389    0.098
      41    0.341    0.073
      42    0.193    0.049
      43    0.766    0.085
      44    0.273    0.056
      45    0.175    0.070
      46    0.609    0.067
      47    0.941    0.099
      48    0.058    0.028
      49    0.670    0.093
      50    1.209    0.146
      51    0.316    0.119
      52    0.000    0.000
      53    0.602    0.137
      54    1.011    0.068
      55    0.114    0.038
      56    0.000    0.000
      57    0.210    0.051
      58    1.087    0.082
      59    0.029    0.030
      60    0.420    0.081
      61    1.255    0.104
      62    0.485    0.045
      63    0.009    0.013
      64    0.447    0.078
      65    2.082    0.107
      66    0.963    0.087
      67    1.053    0.142
      68    1.904    0.147
      69    1.691    0.132
      70    0.941    0.154
      71    0.505    0.080
      72    0.214    0.062
      73    0.110    0.069
      74    0.215    0.051
      75    0.450    0.127
      76    0.015    0.018
      77    0.075    0.040
      78    0.310    0.065
      79    0.303    0.099
      80    0.038    0.025
      81    0.000    0.000
      82    0.623    0.053
      83    0.062    0.026
      84    0.004    0.010
      85    0.361    0.056
      86    0.859    0.100
      87    0.014    0.020
      88    0.001    0.006
      89    0.821    0.121
      90    0.083    0.051
      91    0.007    0.015
      92    0.585    0.065
      93    1.281    0.132
      94    0.604    0.083
      95    0.105    0.044
      96    0.187    0.055
      97    0.485    0.102
      98    0.305    0.060
      99    1.033    0.072
     100    0.767    0.084
     101    0.438    0.084
     102    0.062    0.042
     103    1.332    0.159
     104    0.557    0.121
     105    0.412    0.074
     106    0.589    0.103
     107    1.381    0.110
     108    1.008    0.087
     109    0.000    0.000
     110    0.248    0.045
     111    0.291    0.055
     112    0.176    0.057
     113    0.128    0.056
     114    0.278    0.078
     115    0.814    0.065
     116    0.222    0.067
     117    0.087    0.047
     118    0.201    0.096
     119    0.094    0.054
     120    0.087    0.059
     121    0.105    0.041
     122    0.123    0.055
     123    0.030    0.024
     124    0.027    0.027
     125    0.367    0.065
     126    0.035    0.019
     127    0.060    0.041
     128    0.030    0.028
     129    0.191    0.062
     130    0.032    0.037
     131    0.000    0.000
     132    0.544    0.088
     133    0.036    0.036
     134    0.151    0.076
     135    0.307    0.080
     136    0.494    0.072
     137    0.118    0.049
     138    0.333    0.096
     139    0.664    0.078
     140    1.959    0.150
     141    0.613    0.123
     142    1.139    0.202
     143    0.685    0.274
     144    0.288    0.094
     145    0.938    0.163
     146    1.506    0.278
     147    0.272    0.108
     148    0.265    0.078
     149    1.021    0.142
     150    0.274    0.072
     151    0.221    0.073
     152    0.033    0.034
     153    0.736    0.099
     154    1.171    0.122
     155    0.244    0.053
     156    0.008    0.012
     157    1.264    0.095
     158    0.195    0.065
     159    0.056    0.038
     160    0.100    0.059
     161    1.490    0.152
     162    0.278    0.109
     163    0.099    0.041
     164    0.018    0.023
     165    0.749    0.130
     166    0.284    0.050
     167    0.239    0.074
     168    0.083    0.048
     169    0.639    0.072
     170    0.067    0.040
     171    0.183    0.045
     172    0.741    0.140
     173    0.657    0.084
     174    0.177    0.041
     175    0.000    0.000
     176    0.509    0.072
     177    0.269    0.055
     178    0.494    0.064
     179    1.462    0.077
     180    0.384    0.066
     181    1.613    0.086
     182    1.111    0.070
     183    1.472    0.210
     184    0.622    0.093
     185    0.662    0.078
     186    0.263    0.058
     187    0.644    0.070
     188    0.708    0.091
     189    0.651    0.076
     190    1.274    0.115
     191    0.649    0.061
     192    0.558    0.163
     193    0.617    0.105
     194    0.467    0.080
     195    0.033    0.017
     196    0.368    0.086
     197    0.082    0.043
     198    0.011    0.018
     199    0.239    0.066
     200    0.251    0.059
     201    0.369    0.115
     202    0.140    0.051
     203    0.345    0.097
     204    0.025    0.027
     205    0.099    0.034
     206    0.210    0.078
     207    0.057    0.036
     208    0.092    0.045
     209    0.362    0.067
     210    0.157    0.038
     211    0.003    0.008
     212    0.021    0.016
     213    0.392    0.078
     214    0.169    0.047
     215    0.000    0.000
     216    0.934    0.090
     217    0.210    0.077
     218    0.017    0.021
     219    0.209    0.049
     220    0.702    0.084
     221    0.823    0.089
     222    0.365    0.100
     223    1.206    0.084
     224    0.822    0.070
     225    1.835    0.168
     226    0.215    0.069
     227    0.324    0.114
     228    0.765    0.116
     229    0.457    0.108
     230    1.922    0.162
     231    0.381    0.094
     232    1.666    0.127
     233    1.487    0.088
     234    1.135    0.165
     235    1.350    0.107
     236    0.731    0.067
     237    0.279    0.079
     238    0.119    0.047
     239    1.062    0.116
     240    0.112    0.064
     241    0.018    0.025
     242    0.532    0.137
     243    0.874    0.092
     244    0.070    0.039
     245    0.093    0.053
     246    1.112    0.095
     247    0.177    0.089
     248    0.080    0.031
     249    0.542    0.093
     250    0.606    0.050
     251    0.234    0.043
     252    0.130    0.048
     253    0.910    0.105
     254    0.390    0.068
     255    0.052    0.056
     256    0.821    0.119
     257    0.828    0.087
     258    0.003    0.008
     259    0.042    0.020
     260    0.500    0.086
     261    0.724    0.076
     262    0.186    0.109
     263    0.359    0.048
     264    1.046    0.084
     265    0.223    0.056
     266    0.654    0.106
     267    0.924    0.099
     268    1.546    0.141
     269    1.374    0.111
     270    0.517    0.065
     271    1.801    0.167
     272    0.889    0.083
     273    0.432    0.100
     274    0.617    0.104
     275    1.221    0.084
     276    0.761    0.091
     277    0.281    0.082
     278    0.073    0.045
     279    0.812    0.080
     280    0.101    0.043
     281    0.695    0.172
     282    0.939    0.091
     283    1.205    0.137
     284    0.151    0.046
     285    0.205    0.060
     286    0.527    0.094
     287    0.160    0.043
     288    0.571    0.093
     289    0.027    0.022
     290    0.964    0.113
     291    0.038    0.022
     292    0.058    0.036
     293    1.075    0.131
     294    0.215    0.080
     295    0.004    0.012
     296    0.218    0.069
     297    0.212    0.070
     298    0.024    0.028
     299    0.081    0.029
     300    0.775    0.113
     301    0.153    0.049
     302    0.722    0.089
     303    0.687    0.087
     304    1.889    0.103
      19    2.030    0.123
      20    0.763    0.141
      21    0.877    0.160
      22    1.681    0.177
      23    1.693    0.106
      24    0.422    0.074
      25    1.151    0.088
      26    1.301    0.170
      27    1.487    0.086
      28    1.384    0.128
      29    0.286    0.057
      30    0.516    0.107
      31    2.191    0.136
      32    1.092    0.111
      33    0.569    0.057
      34    0.752    0.068
      35    0.645    0.053
      36    0.571    0.081
      37    0.259    0.066
      38    0.388    0.059
      39    0.906    0.084
      40    0.231    0.067
      41    0.677    0.117
      42    1.004    0.092
      43    1.310    0.109
      44    0.000    0.000
      45    0.725    0.118
      46    0.831    0.093
      47    0.021    0.022
      48    0.097    0.042
      49    0.758    0.095
      50    0.338    0.089
      51    0.158    0.051
      52    0.221    0.054
      53    0.636    0.089
      54    0.012    0.021
      55    0.035    0.040
      56    0.682    0.108
      57    0.577    0.085
      58    0.732    0.086
      59    0.573    0.097
      60    1.556    0.109
      61    0.477    0.080
      62    1.808    0.079
      63    0.434    0.109
      64    0.064    0.045
      65    0.149    0.041
      66    0.070    0.058
      67    0.158    0.053
      68    0.000    0.000
      69    0.388    0.079
      70    0.217    0.059
      71    0.166    0.038
      72    0.148    0.038
      73    0.024    0.025
      74    0.588    0.095
      75    0.076    0.045
      76    0.092    0.044
      77    0.186    0.092
      78    1.074    0.103
      79    0.034    0.036
      80    0.023    0.025
      81    0.720    0.104
      82    0.025    0.022
      83    0.011    0.015
      84    0.190    0.077
      85    0.889    0.113
      86    0.458    0.119
      87    0.237    0.075
      88    0.740    0.084
      89    0.621    0.127
      90    0.870    0.139
      91    0.955    0.115
      92    0.385    0.090
      93    1.516    0.201
      94    0.050    0.033
      95    1.372    0.100
      96    0.638    0.109
      97    0.380    0.051
      98    0.426    0.103
      99    1.038    0.085
     100    0.749    0.099
     101    0.005    0.023
     102    0.411    0.067
     103    0.922    0.108
     104    0.079    0.032
     105    0.074    0.047
     106    0.054    0.040
     107    0.530    0.080
     108    0.152    0.063
     109    0.223    0.067
     110    0.353    0.065
     111    0.031    0.044
     112    0.120    0.039
     113    0.003    0.008
     114    0.001    0.006
     115    0.001    0.006
     116    0.004    0.010
     117    0.198    0.048
     118    0.002    0.007
     119    0.024    0.022
     120    0.175    0.048
     121    0.183    0.053
     122    0.122    0.053
     123    0.045    0.048
     124    0.565    0.086
     125    0.046    0.039
     126    0.706    0.136
     127    0.176    0.060
     128    0.492    0.114
     129    0.247    0.096
     130    0.146    0.063
     131    0.373    0.092
     132    0.397    0.108
     133    0.525    0.079
     134    0.874    0.133
     135    1.145    0.248
     136    0.119    0.051
     137    1.037    0.202
     138    1.789    0.192
     139    0.687    0.113
     140    0.544    0.123
     141    0.606    0.085
     142    0.492    0.088
     143    1.002    0.077
     144    0.817    0.090
     145    0.000    0.000
     146    0.714    0.099
     147    0.224    0.055
     148    0.179    0.036
     149    0.000    0.000
     150    0.641    0.098
     151    0.335    0.068
     152    0.236    0.067
     153    0.682    0.072
     154    0.413    0.080
     155    0.237    0.053
     156    0.000    0.000
     157    0.632    0.089
     158    0.481    0.081
     159    0.017    0.019
     160    0.013    0.021
     161    0.563    0.094
     162    0.025    0.018
     163    0.116    0.042
     164    0.428    0.062
     165    0.909    0.101
     166    0.246    0.061
     167    0.123    0.051
     168    1.071    0.110
     169    0.420    0.073
     170    0.554    0.114
     171    1.217    0.200
     172    1.658    0.176
     173    0.382    0.077
     174    1.000    0.158
     175    0.623    0.176
     176    1.496    0.174
     177    0.251    0.065
     178    0.030    0.038
     179    0.224    0.073
     180    0.181    0.039
     181    0.790    0.124
     182    0.068    0.056
     183    0.568    0.127
     184    1.698    0.118
     185    0.558    0.113
     186    0.171    0.058
     187    0.594    0.150
     188    0.355    0.087
     189    0.301    0.090
     190    0.099    0.037
     191    0.475    0.122
     192    0.042    0.027
     193    0.315    0.093
     194    0.238    0.062
     195    0.039    0.036
     196    0.114    0.032
     197    0.304    0.063
     198    0.016    0.021
     199    0.067    0.046
     200    0.070    0.030
     201    0.162    0.071
     202    0.001    0.006
     203    0.171    0.035
     204    0.258    0.049
     205    0.445    0.074
     206    0.036    0.030
     207    0.713    0.087
     208    0.548    0.120
     209    0.198    0.069
     210    0.119    0.049
     211    0.710    0.057
     212    0.246    0.071
     213    0.018    0.024
     214    0.602    0.135
     215    0.495    0.095
     216    0.176    0.058
     217    0.044    0.033
     218    0.940    0.102
     219    1.588    0.105
     220    0.587    0.104
     221    0.302    0.085
     222    1.433    0.129
     223    1.858    0.165
     224    0.979    0.161
     225    1.301    0.205
     226    1.549    0.117
     227    0.921    0.135
     228    0.935    0.135
     229    1.420    0.126
     230    0.976    0.195
     231    0.478    0.086
     232    1.330    0.093
     233    0.612    0.128
     234    0.140    0.056
     235    1.464    0.138
     236    0.425    0.122
     237    0.050    0.029
     238    0.714    0.105
     239    0.453    0.094
     240    0.103    0.036
     241    0.005    0.014
     242    0.741    0.086
     243    0.285    0.084
     244    0.022    0.026
     245    0.247    0.048
     246    1.176    0.065
     247    0.593    0.081
     248    0.043    0.042
     249    0.184    0.046
     250    0.638    0.072
     251    0.180    0.072
     252    0.000    0.000
     253    0.891    0.079
     254    0.214    0.068
     255    0.232    0.081
     256    0.541    0.081
     257    0.846    0.090
     258    0.251    0.085
     259    0.041    0.024
     260    1.179    0.083
     261    0.625    0.083
     262    0.473    0.170
     263    0.626    0.098
     264    1.526    0.150
     265    0.402    0.046
     266    0.851    0.177
     267    1.521    0.132
     268    0.875    0.092
     269    0.351    0.083
     270    0.441    0.106
     271    0.637    0.090
     272    0.340    0.089
     273    0.230    0.075
     274    1.879    0.108
     275    0.269    0.053
     276    0.670    0.077
     277    0.521    0.118
     278    0.428    0.073
     279    0.213    0.051
     280    0.617    0.145
     281    0.889    0.081
     282    0.298    0.074
     283    0.419    0.082
     284    0.361    0.062
     285    1.032    0.104
     286    0.158    0.041
     287    0.150    0.076
     288    0.247    0.072
     289    0.067    0.048
     290    0.042    0.035
     291    0.335    0.078
     292    0.190    0.044
     293    0.355    0.082
     294    0.236    0.061
     295    0.963    0.108
     296    0.274    0.105
     297    0.377    0.106
     298    0.080    0.032
     299    1.410    0.092
     300    0.795    0.132
     301    0.133    0.070
     302    1.170    0.114
     303    0.566    0.096
     304    0.167    0.050
     305    1.123    0.113
     306    0.832    0.109
     307    0.595    0.105
     308    0.745    0.104
     309    1.438    0.120
     310    0.548    0.081
     311    0.590    0.088
     312    2.080    0.131
     313    1.948    0.096
      27    0.889    0.258
      28    0.099    0.054
      29    1.167    0.159
      30    0.909    0.187
      31    1.403    0.103
      32    0.988    0.184
      33    0.064    0.042
      34    0.268    0.067
      35    0.953    0.114
      36    1.072    0.119
      37    0.262    0.077
      38    1.083    0.136
      39    1.268    0.083
      40    0.358    0.074
      41    0.352    0.066
      42    0.199    0.054
      43    0.675    0.063
      44    0.264    0.063
      45    0.187    0.061
      46    0.654    0.073
      47    0.931    0.072
      48    0.047    0.017
      49    0.663    0.084
      50    1.171    0.126
      51    0.300    0.071
      52    0.000    0.000
      53    0.583    0.126
      54    0.921    0.096
      55    0.098    0.035
      56    0.000    0.000
      57    0.216    0.050
      58    1.110    0.094
      59    0.025    0.026
      60    0.388    0.053
      61    1.254    0.083
      62    0.609    0.076
      63    0.006    0.012
      64    0.434    0.066
      65    2.149    0.123
      66    1.030    0.101
      67    1.000    0.192
      68    1.851    0.124
      69    1.802    0.087
      70    0.906    0.152
      71    0.512    0.065
      72    0.173    0.047
      73    0.052    0.032
      74    0.230    0.056
      75    0.469    0.148
      76    0.010    0.019
      77    0.083    0.043
      78    0.244    0.075
      79    0.391    0.097
      80    0.032    0.028
      81    0.000    0.000
      82    0.570    0.064
      83    0.078    0.044
      84    0.008    0.013
      85    0.433    0.069
      86    0.918    0.099
      87    0.020    0.025
      88    0.001    0.006
      89    0.851    0.098
      90    0.050    0.039
      91    0.005    0.014
      92    0.633    0.091
      93    1.137    0.240
      94    0.587    0.082
      95    0.118    0.055
      96    0.222    0.082
      97    0.716    0.275
      98    0.295    0.069
      99    1.035    0.114
     100    0.747    0.086
     101    0.564    0.113
     102    0.097    0.064
     103    1.427    0.175
     104    0.642    0.097
     105    0.395    0.079
     106    0.600    0.085
     107    1.340    0.105
     108    0.999    0.103
     109    0.000    0.000
     110    0.209    0.040
     111    0.274    0.049
     112    0.169    0.048
     113    0.129    0.056
     114    0.360    0.081
     115    0.748    0.086
     116    0.223    0.067
     117    0.109    0.045
     118    0.111    0.076
     119    0.086    0.049
     120    0.060    0.041
     121    0.087    0.040
     122    0.062    0.036
     123    0.042    0.024
     124    0.029    0.026
     125    0.346    0.071
     126    0.021    0.022
     127    0.076    0.035
     128    0.019    0.021
     129    0.181    0.063
     130    0.018    0.019
     131    0.000    0.000
     132    0.507    0.075
     133    0.005    0.012
     134    0.122    0.046
     135    0.301    0.060
     136    0.465    0.059
     137    0.127    0.084
     138    0.312    0.072
     139    0.694    0.078
     140    1.922    0.160
     141    0.538    0.095
     142    1.145    0.229
     143    0.761    0.242
     144    0.221    0.052
     145    0.941    0.115
     146    1.630    0.182
     147    0.275    0.061
     148    0.241    0.077
     149    0.917    0.133
     150    0.274    0.098
     151    0.246    0.077
     152    0.045    0.042
     153    0.727    0.090
     154    1.131    0.114
     155    0.298    0.061
     156    0.005    0.011
     157    1.140    0.119
     158    0.171    0.056
     159    0.039    0.033
     160    0.080    0.043
     161    1.282    0.136
     162    0.388    0.081
     163    0.065    0.041
     164    0.000    0.000
     165    0.640    0.072
     166    0.279    0.059
     167    0.218    0.069
     168    0.042    0.034
     169    0.560    0.080
     170    0.051    0.035
     171    0.152    0.048
     172    0.675    0.106
     173    0.614    0.094
     174    0.203    0.063
     175    0.000    0.000
     176    0.475    0.046
     177    0.293    0.065
     178    0.485    0.062
     179    1.445    0.138
     180    0.429    0.074
     181    1.614    0.083
     182    1.082    0.074
     183    1.473    0.133
     184    0.646    0.084
     185    0.655    0.104
     186    0.313    0.061
     187    0.692    0.082
     188    0.653    0.096
     189    0.687    0.106
     190    1.388    0.176
     191    0.659    0.099
     192    0.536    0.156
     193    0.651    0.120
     194    0.543    0.072
     195    0.046    0.049
     196    0.423    0.079
     197    0.103    0.047
     198    0.027    0.038
     199    0.318    0.117
     200    0.245    0.076
     201    0.353    0.055
     202    0.114    0.056
     203    0.296    0.079
     204    0.015    0.023
     205    0.095    0.039
     206    0.249    0.105
     207    0.030    0.038
     208    0.057    0.033
     209    0.292    0.057
     210    0.161    0.070
     211    0.004    0.017
     212    0.037    0.031
     213    0.422    0.077
     214    0.164    0.074
     215    0.004    0.010
     216    0.982    0.081
     217    0.287    0.054
     218    0.008    0.016
     219    0.219    0.083
     220    0.748    0.113
     221    0.873    0.082
     222    0.241    0.136
     223    1.292    0.126
     224    1.013    0.132
     225    1.537    0.260
     226    0.236    0.088
     227    0.443    0.147
     228    0.732    0.172
     229    0.470    0.081
     230    2.100    0.165
     231    0.338    0.053
     232    1.680    0.119
     233    1.517    0.125
     234    1.203    0.131
     235    1.412    0.104
     236    0.790    0.091
     237    0.236    0.068
     238    0.120    0.043
     239    1.094    0.116
     240    0.078    0.043
     241    0.007    0.012
     242    0.554    0.083
     243    0.880    0.104
     244    0.052    0.044
     245    0.069    0.034
     246    1.138    0.092
     247    0.150    0.056
     248    0.091    0.059
     249    0.444    0.092
     250    0.620    0.082
     251    0.303    0.092
     252    0.102    0.064
     253    0.737    0.094
     254    0.437    0.077
     255    0.044    0.033
     256    0.727    0.089
     257    0.877    0.087
     258    0.009    0.015
     259    0.052    0.035
     260    0.545    0.087
     261    0.781    0.108
     262    0.235    0.083
     263    0.374    0.047
     264    1.074    0.107
     265    0.185    0.054
     266    0.655    0.114
     267    0.962    0.100
     268    1.786    0.156
     269    1.433    0.109
     270    0.497    0.083
     271    1.974    0.109
     272    0.768    0.103
     273    0.468    0.063
     274    0.565    0.062
     275    1.249    0.072
     276    0.790    0.066
     277    0.299    0.080
     278    0.050    0.030
     279    0.820    0.078
     280    0.140    0.046
     281    0.621    0.122
     282    0.912    0.098
     283    1.269    0.108
     284    0.153    0.056
     285    0.191    0.055
     286    0.559    0.082
     287    0.140    0.061
     288    0.644    0.082
     289    0.043    0.032
     290    0.916    0.091
     291    0.074    0.055
     292    0.059    0.029
     293    1.043    0.098
     294    0.226    0.094
     295    0.001    0.006
     296    0.264    0.063
     297    0.215    0.055
     298    0.018    0.016
     299    0.082    0.023
     300    0.866    0.110
     301    0.140    0.036
     302    0.721    0.107
     303    0.672    0.062
     304    1.812    0.120
      19    2.060    0.156
      20    0.746    0.102
      21    0.978    0.131
      22    1.652    0.158
      23    1.596    0.156
      24    0.466    0.087
      25    1.146    0.096
      26    1.253    0.145
      27    1.453    0.086
      28    1.468    0.144
      29    0.302    0.059
      30    0.511    0.088
      31    2.193    0.135
      32    1.198    0.075
      33    0.511    0.075
      34    0.750    0.059
      35    0.666    0.070
      36    0.521    0.051
      37    0.201    0.054
      38    0.375    0.073
      39    0.938    0.120
      40    0.251    0.064
      41    0.688    0.121
      42    0.992    0.072
      43    1.305    0.121
      44    0.001    0.006
      45    0.766    0.120
      46    0.747    0.091
      47    0.018    0.018
      48    0.106    0.041
      49    0.711    0.091
      50    0.353    0.049
      51    0.151    0.062
      52    0.210    0.052
      53    0.673    0.121
      54    0.021    0.022
      55    0.051    0.037
      56    0.629    0.103
      57    0.621    0.090
      58    0.723    0.107
      59    0.505    0.089
      60    1.512    0.114
      61    0.469    0.069
      62    1.824    0.078
      63    0.393    0.069
      64    0.072    0.052
      65    0.187    0.072
      66    0.070    0.073
      67    0.184    0.054
      68    0.001    0.006
      69    0.396    0.072
      70    0.213    0.081
      71    0.172    0.037
      72    0.172    0.042
      73    0.049    0.035
      74    0.532    0.090
      75    0.093    0.038
      76    0.107    0.030
      77    0.171    0.048
      78    1.063    0.083
      79    0.041    0.036
      80    0.011    0.013
      81    0.612    0.111
      82    0.028    0.023
      83    0.010    0.018
      84    0.132    0.061
      85    0.840    0.092
      86    0.403    0.090
      87    0.171    0.082
      88    0.703    0.082
      89    0.626    0.102
      90    0.846    0.188
      91    0.806    0.100
      92    0.487    0.077
      93    1.613    0.184
      94    0.077    0.075
      95    1.372    0.101
      96    0.676    0.100
      97    0.440    0.055
      98    0.443    0.062
      99    1.026    0.083
     100    0.716    0.103
     101    0.002    0.009
     102    0.462    0.060
     103    0.892    0.080
     104    0.080    0.038
     105    0.056    0.038
     106    0.025    0.023
     107    0.492    0.085
     108    0.151    0.062
     109    0.261    0.061
     110    0.338    0.058
     111    0.027    0.027
     112    0.132    0.052
     113    0.005    0.011
     114    0.003    0.008
     115    0.000    0.000
     116    0.006    0.015
     117    0.212    0.051
     118    0.003    0.011
     119    0.014    0.016
     120    0.140    0.033
     121    0.175    0.051
     122    0.112    0.063
     123    0.046    0.022
     124    0.556    0.074
     125    0.058    0.040
     126    0.674    0.118
     127    0.188    0.040
     128    0.486    0.075
     129    0.248    0.098
     130    0.156    0.045
     131    0.401    0.063
     132    0.352    0.102
     133    0.589    0.069
     134    0.873    0.108
     135    1.068    0.261
     136    0.123    0.046
     137    0.995    0.142
     138    1.770    0.145
     139    0.708    0.106
     140    0.517    0.064
     141    0.684    0.107
     142    0.520    0.077
     143    0.921    0.072
     144    0.815    0.086
     145    0.000    0.000
     146    0.735    0.090
     147    0.296    0.058
     148    0.168    0.033
     149    0.000    0.000
     150    0.716    0.064
     151    0.384    0.082
     152    0.193    0.074
     153    0.683    0.081
     154    0.358    0.047
     155    0.232    0.046
     156    0.000    0.000
     157    0.540    0.080
     158    0.461    0.086
     159    0.018    0.022
     160    0.001    0.006
     161    0.545    0.108
     162    0.018    0.022
     163    0.104    0.035
     164    0.438    0.068
     165    0.887    0.107
     166    0.222    0.073
     167    0.140    0.035
     168    1.173    0.101
     169    0.382    0.076
     170    0.544    0.147
     171    1.500    0.380
     172    1.534    0.173
     173    0.432    0.189
     174    0.932    0.193
     175    0.628    0.254
     176    1.520    0.156
     177    0.298    0.093
     178    0.016    0.021
     179    0.173    0.097
     180    0.219    0.058
     181    0.723    0.077
     182    0.053    0.033
     183    0.562    0.147
     184    1.665    0.150
     185    0.605    0.084
     186    0.134    0.046
     187    0.642    0.122
     188    0.411    0.090
     189    0.327    0.078
     190    0.093    0.043
     191    0.450    0.075
     192    0.022    0.029
     193    0.340    0.087
     194    0.258    0.052
     195    0.042    0.028
     196    0.184    0.062
     197    0.223    0.065
     198    0.034    0.031
     199    0.081    0.030
     200    0.046    0.032
     201    0.147    0.056
     202    0.002    0.007
     203    0.184    0.038
     204    0.287    0.052
     205    0.400    0.066
     206    0.041    0.030
     207    0.733    0.087
     208    0.491    0.064
     209    0.201    0.066
     210    0.131    0.054
     211    0.756    0.099
     212    0.246    0.062
     213    0.046    0.039
     214    0.570    0.121
     215    0.487    0.087
     216    0.189    0.058
     217    0.031    0.027
     218    1.012    0.093
     219    1.674    0.130
     220    0.576    0.102
     221    0.275    0.072
     222    1.401    0.136
     223    1.799    0.147
     224    1.073    0.147
     225    1.142    0.216
     226    1.556    0.110
     227    0.842    0.126
     228    0.964    0.138
     229    1.450    0.112
     230    0.951    0.115
     231    0.494    0.092
     232    1.323    0.143
     233    0.601    0.126
     234    0.119    0.046
     235    1.331    0.158
     236    0.358    0.107
     237    0.047    0.024
     238    0.738    0.095
     239    0.409    0.068
     240    0.091    0.036
     241    0.003    0.010
     242    0.847    0.118
     243    0.271    0.053
     244    0.024    0.024
     245    0.285    0.077
     246    1.207    0.123
     247    0.509    0.108
     248    0.038    0.037
     249    0.203    0.056
     250    0.637    0.087
     251    0.179    0.064
     252    0.003    0.009
     253    0.939    0.113
     254    0.100    0.033
     255    0.273    0.098
     256    0.448    0.126
     257    0.833    0.093
     258    0.274    0.109
     259    0.063    0.046
     260    1.001    0.133
     261    0.522    0.095
     262    0.598    0.158
     263    0.694    0.084
     264    1.660    0.111
     265    0.439    0.079
     266    0.800    0.164
     267    1.614    0.091
     268    0.835    0.113
     269    0.348    0.051
     270    0.387    0.137
     271    0.543    0.117
     272    0.382    0.150
     273    0.204    0.081
     274    1.900    0.136
     275    0.239    0.070
     276    0.650    0.057
     277    0.615    0.118
     278    0.455    0.071
     279    0.254    0.062
     280    0.708    0.148
     281    0.917    0.101
     282    0.334    0.056
     283    0.433    0.079
     284    0.344    0.093
     285    1.026    0.090
     286    0.154    0.041
     287    0.133    0.060
     288    0.231    0.052
     289    0.042    0.028
     290    0.030    0.027
     291    0.343    0.068
     292    0.216    0.047
     293    0.363    0.067
     294    0.258    0.061
     295    1.004    0.105
     296    0.353    0.078
     297    0.416    0.150
     298    0.077    0.031
     299    1.414    0.113
     300    0.675    0.197
     301    0.142    0.056
     302    1.217    0.123
     303    0.613    0.108
     304    0.151    0.044
     305    1.077    0.119
     306    0.830    0.111
     307    0.688    0.079
     308    0.634    0.112
     309    1.434    0.096
     310    0.607    0.107
     311    0.439    0.080
     312    1.900    0.166
     313    1.955    0.116
      27    1.023    0.261
      28    0.092    0.041
      29    1.185    0.174
      30    0.953    0.183
      31    1.537    0.105
      32    1.069    0.105
      33    0.067    0.055
      34    0.250    0.081
      35    1.040    0.142
      36    1.151    0.105
      37    0.260    0.075
      38    1.021    0.119
      39    1.296    0.073
      40    0.347    0.104
      41    0.364    0.098
      42    0.200    0.054
      43    0.681    0.067
      44    0.283    0.079
      45    0.182    0.053
      46    0.646    0.066
      47    0.979    0.087
      48    0.057    0.023
      49    0.675    0.088
      50    1.154    0.108
      51    0.301    0.048
      52    0.000    0.000
      53    0.576    0.063
      54    0.900    0.092
      55    0.084    0.031
      56    0.002    0.007
      57    0.248    0.057
      58    1.070    0.106
      59    0.046    0.030
      60    0.433    0.059
      61    1.247    0.108
      62    0.637    0.064
      63    0.007    0.014
      64    0.508    0.058
      65    2.052    0.172
      66    1.062    0.103
      67    0.850    0.095
      68    1.770    0.104
      69    1.814    0.085
      70    1.080    0.153
      71    0.525    0.098
      72    0.166    0.041
      73    0.080    0.048
      74    0.202    0.051
      75    0.447    0.131
      76    0.011    0.017
      77    0.095    0.053
      78    0.213    0.064
      79    0.297    0.076
      80    0.040    0.027
      81    0.000    0.000
      82    0.610    0.082
      83    0.058    0.038
      84    0.002    0.007
      85    0.388    0.050
      86    0.875    0.120
      87    0.020    0.022
      88    0.000    0.000
      89    0.805    0.104
      90    0.033    0.043
      91    0.010    0.023
      92    0.666    0.073
      93    1.021    0.126
      94    0.601    0.108
      95    0.136    0.083
      96    0.278    0.054
      97    0.704    0.148
      98    0.315    0.064
      99    1.054    0.126
     100    0.734    0.092
     101    0.578    0.114
     102    0.072    0.042
     103    1.383    0.159
     104    0.663    0.099
     105    0.377    0.090
     106    0.562    0.084
     107    1.402    0.127
     108    0.962    0.109
     109    0.000    0.000
     110    0.233    0.050
     111    0.334    0.074
     112    0.154    0.060
     113    0.115    0.036
     114    0.373    0.040
     115    0.716    0.117
     116    0.232    0.058
     117    0.091    0.035
     118    0.099    0.059
     119    0.061    0.043
     120    0.053    0.068
     121    0.088    0.033
     122    0.062    0.040
     123    0.033    0.027
     124    0.039    0.036
     125    0.347    0.073
     126    0.028    0.023
     127    0.045    0.031
     128    0.022    0.032
     129    0.205    0.049
     130    0.043    0.027
     131    0.003    0.009
     132    0.555    0.078
     133    0.018    0.020
     134    0.093    0.048
     135    0.363    0.074
     136    0.467    0.071
     137    0.090    0.030
     138    0.333    0.072
     139    0.703    0.110
     140    1.925    0.111
     141    0.524    0.108
     142    1.093    0.148
     143    0.608    0.129
     144    0.303    0.113
     145    0.999    0.096
     146    1.567    0.204
     147    0.292    0.073
     148    0.177    0.067
     149    1.019    0.107
     150    0.326    0.080
     151    0.203    0.053
     152    0.040    0.034
     153    0.798    0.100
     154    1.148    0.088
     155    0.272    0.065
     156    0.006    0.012
     157    1.128    0.095
     158    0.226    0.058
     159    0.043    0.025
     160    0.056    0.041
     161    1.210    0.138
     162    0.342    0.093
     163    0.075    0.042
     164    0.000    0.000
     165    0.707    0.082
     166    0.357    0.070
     167    0.224    0.086
     168    0.048    0.031
     169    0.594    0.125
     170    0.080    0.053
     171    0.176    0.054
     172    0.610    0.086
     173    0.517    0.103
     174    0.209    0.060
     175    0.000    0.000
     176    0.497    0.076
     177    0.313    0.071
     178    0.501    0.053
     179    1.463    0.113
     180    0.381    0.093
     181    1.601    0.097
     182    1.083    0.081
     183    1.546    0.177
     184    0.692    0.147
     185    0.623    0.080
     186    0.336    0.058
     187    0.722    0.055
     188    0.638    0.086
     189    0.672    0.069
     190    1.424    0.251
     191    0.670    0.058
     192    0.524    0.096
     193    0.661    0.105
     194    0.594    0.120
     195    0.051    0.036
     196    0.468    0.094
     197    0.108    0.027
     198    0.033    0.028
     199    0.337    0.120
     200    0.178    0.061
     201    0.403    0.070
     202    0.072    0.035
     203    0.313    0.079
     204    0.028    0.028
     205    0.087    0.036
     206    0.196    0.063
     207    0.006    0.014
     208    0.064    0.037
     209    0.291    0.050
     210    0.095    0.055
     211    0.001    0.006
     212    0.035    0.026
     213    0.430    0.090
     214    0.151    0.047
     215    0.001    0.006
     216    0.966    0.080
     217    0.316    0.077
     218    0.020    0.020
     219    0.166    0.080
     220    0.805    0.081
     221    0.846    0.082
     222    0.165    0.044
     223    1.194    0.106
     224    1.237    0.058
     225    1.458    0.083
     226    0.282    0.064
     227    0.394    0.148
     228    0.707    0.166
     229    0.494    0.076
     230    2.089    0.152
     231    0.372    0.075
     232    1.697    0.112
     233    1.498    0.139
     234    1.139    0.145
     235    1.424    0.090
     236    0.815    0.116
     237    0.200    0.077
     238    0.133    0.055
     239    1.081    0.091
     240    0.102    0.053
     241    0.012    0.024
     242    0.563    0.066
     243    0.842    0.116
     244    0.062    0.057
     245    0.081    0.028
     246    1.119    0.117
     247    0.160    0.053
     248    0.113    0.050
     249    0.429    0.081
     250    0.598    0.089
     251    0.350    0.075
     252    0.105    0.069
     253    0.716    0.104
     254    0.464    0.078
     255    0.034    0.045
     256    0.830    0.094
     257    0.890    0.098
     258    0.004    0.010
     259    0.062    0.032
     260    0.543    0.070
     261    0.767    0.112
     262    0.273    0.076
     263    0.384    0.051
     264    1.159    0.092
     265    0.176    0.039
     266    0.526    0.115
     267    0.950    0.096
     268    1.849    0.114
     269    1.348    0.130
     270    0.579    0.092
     271    1.868    0.226
     272    0.680    0.122
     273    0.468    0.074
     274    0.543    0.070
     275    1.255    0.104
     276    0.857    0.113
     277    0.189    0.091
     278    0.051    0.034
     279    0.775    0.088
     280    0.136    0.058
     281    0.685    0.129
     282    0.948    0.119
     283    1.262    0.119
     284    0.138    0.055
     285    0.200    0.068
     286    0.556    0.080
     287    0.129    0.056
     288    0.621    0.100
     289    0.032    0.031
     290    0.877    0.110
     291    0.117    0.056
     292    0.080    0.064
     293    0.957    0.124
     294    0.255    0.092
     295    0.000    0.000
     296    0.234    0.075
     297    0.214    0.053
     298    0.027    0.036
     299    0.077    0.034
     300    0.834    0.097
     301    0.145    0.038
     302    0.673    0.084
     303    0.671    0.081
     304    1.862    0.124
      19    1.907    0.153
      20    0.706    0.098
      21    1.200    0.204
      22    1.508    0.178
      23    1.410    0.155
      24    0.720    0.175
      25    1.121    0.118
      26    1.182    0.163
      27    1.479    0.108
      28    1.465    0.089
      29    0.307    0.043
      30    0.523    0.097
      31    2.141    0.089
      32    1.213    0.102
      33    0.591    0.101
      34    0.683    0.086
      35    0.713    0.097
      36    0.613    0.136
      37    0.247    0.080
      38    0.363    0.057
      39    0.941    0.101
      40    0.207    0.059
      41    0.651    0.126
      42    0.990    0.086
      43    1.331    0.148
      44    0.002    0.007
      45    0.751    0.116
      46    0.788    0.076
      47    0.031    0.021
      48    0.091    0.043
      49    0.726    0.071
      50    0.399    0.085
      51    0.130    0.052
      52    0.199    0.040
      53    0.668    0.105
      54    0.009    0.015
      55    0.035    0.040
      56    0.625    0.080
      57    0.696    0.075
      58    0.766    0.099
      59    0.537    0.105
      60    1.440    0.088
      61    0.442    0.094
      62    1.808    0.100
      63    0.414    0.077
      64    0.047    0.045
      65    0.168    0.092
      66    0.069    0.042
      67    0.164    0.049
      68    0.001    0.006
      69    0.401    0.083
      70    0.220    0.045
      71    0.178    0.031
      72    0.132    0.044
      73    0.050    0.040
      74    0.537    0.069
      75    0.082    0.042
      76    0.111    0.042
      77    0.154    0.038
      78    1.113    0.080
      79    0.039    0.031
      80    0.010    0.016
      81    0.669    0.080
      82    0.037    0.029
      83    0.016    0.019
      84    0.149    0.056
      85    1.010    0.128
      86    0.407    0.071
      87    0.304    0.087
      88    0.827    0.152
      89    0.710    0.103
      90    0.836    0.124
      91    0.803    0.136
      92    0.478    0.102
      93    1.714    0.158
      94    0.144    0.063
      95    1.425    0.141
      96    0.773    0.135
      97    0.426    0.069
      98    0.461    0.108
      99    1.087    0.080
     100    0.748    0.088
     101    0.002    0.009
     102    0.381    0.087
     103    0.875    0.107
     104    0.086    0.053
     105    0.068    0.030
     106    0.019    0.015
     107    0.479    0.119
     108    0.205    0.074
     109    0.294    0.050
     110    0.352    0.088
     111    0.055    0.042
     112    0.161    0.068
     113    0.009    0.015
     114    0.003    0.008
     115    0.005    0.011
     116    0.009    0.017
     117    0.215    0.049
     118    0.000    0.000
     119    0.009    0.015
     120    0.144    0.050
     121    0.177    0.044
     122    0.111    0.050
     123    0.037    0.027
     124    0.560    0.061
     125    0.046    0.042
     126    0.651    0.118
     127    0.203    0.047
     128    0.420    0.069
     129    0.324    0.071
     130    0.115    0.056
     131    0.380    0.127
     132    0.359    0.127
     133    0.619    0.101
     134    0.922    0.138
     135    1.232    0.325
     136    0.112    0.028
     137    1.129    0.182
     138    1.807    0.156
     139    0.495    0.111
     140    0.499    0.096
     141    0.696    0.091
     142    0.507    0.090
     143    0.952    0.081
     144    0.832    0.094
     145    0.000    0.000
     146    0.752    0.072
     147    0.240    0.087
     148    0.189    0.047
     149    0.001    0.006
     150    0.671    0.086
     151    0.398    0.088
     152    0.194    0.042
     153    0.705    0.078
     154    0.372    0.055
     155    0.256    0.041
     156    0.000    0.000
     157    0.539    0.062
     158    0.471    0.076
     159    0.032    0.028
     160    0.003    0.008
     161    0.522    0.079
     162    0.019    0.017
     163    0.108    0.040
     164    0.446    0.077
     165    0.815    0.107
     166    0.243    0.069
     167    0.155    0.051
     168    1.060    0.106
     169    0.202    0.111
     170    0.593    0.189
     171    1.628    0.265
     172    1.818    0.128
     173    0.230    0.094
     174    1.414    0.188
     175    1.304    0.160
     176    1.456    0.191
     177    0.352    0.087
     178    0.019    0.029
     179    0.381    0.068
     180    0.225    0.059
     181    0.653    0.109
     182    0.067    0.034
     183    0.879    0.178
     184    1.741    0.203
     185    0.600    0.098
     186    0.152    0.045
     187    0.817    0.090
     188    0.554    0.078
     189    0.372    0.077
     190    0.101    0.036
     191    0.559    0.073
     192    0.014    0.021
     193    0.375    0.099
     194    0.270    0.049
     195    0.072    0.040
     196    0.243    0.085
     197    0.272    0.060
     198    0.042    0.043
     199    0.078    0.038
     200    0.062    0.034
     201    0.150    0.060
     202    0.002    0.007
     203    0.214    0.047
     204    0.291    0.050
     205    0.445    0.084
     206    0.050    0.023
     207    0.682    0.072
     208    0.476    0.075
     209    0.207    0.079
     210    0.144    0.071
     211    0.761    0.098
     212    0.252    0.061
     213    0.025    0.024
     214    0.574    0.102
     215    0.416    0.104
     216    0.154    0.041
     217    0.019    0.022
     218    0.952    0.095
     219    1.520    0.118
     220    0.576    0.101
     221    0.359    0.072
     222    1.463    0.162
     223    1.845    0.123
     224    1.122    0.117
     225    1.302    0.261
     226    1.531    0.122
     227    0.997    0.141
     228    1.042    0.264
     229    1.487    0.109
     230    1.000    0.232
     231    0.515    0.189
     232    1.236    0.143
     233    0.593    0.099
     234    0.135    0.058
     235    1.357    0.129
     236    0.413    0.103
     237    0.044    0.019
     238    0.794    0.087
     239    0.440    0.064
     240    0.083    0.041
     241    0.016    0.020
     242    0.890    0.104
     243    0.297    0.112
     244    0.015    0.017
     245    0.335    0.089
     246    1.171    0.090
     247    0.415    0.072
     248    0.038    0.033
     249    0.214    0.044
     250    0.580    0.064
     251    0.202    0.087
     252    0.005    0.014
     253    0.961    0.090
     254    0.226    0.069
     255    0.206    0.066
     256    0.526    0.115
     257    0.861    0.085
     258    0.248    0.065
     259    0.079    0.050
     260    0.957    0.100
     261    0.461    0.067
     262    0.756    0.105
     263    0.708    0.075
     264    1.647    0.137
     265    0.420    0.066
     266    0.728    0.124
     267    1.641    0.097
     268    0.811    0.138
     269    0.332    0.061
     270    0.348    0.158
     271    0.404    0.080
     272    0.464    0.064
     273    0.191    0.081
     274    1.913    0.098
     275    0.271    0.065
     276    0.777    0.098
     277    0.614    0.130
     278    0.432    0.064
     279    0.211    0.061
     280    0.822    0.098
     281    0.885    0.086
     282    0.267    0.064
     283    0.432    0.103
     284    0.279    0.062
     285    1.014    0.119
     286    0.145    0.050
     287    0.144    0.060
     288    0.218    0.066
     289    0.032    0.026
     290    0.028    0.028
     291    0.351    0.048
     292    0.213    0.071
     293    0.359    0.086
     294    0.273    0.075
     295    1.006    0.075
     296    0.211    0.090
     297    0.393    0.095
     298    0.098    0.043
     299    1.417    0.098
     300    0.595    0.112
     301    0.155    0.059
     302    1.223    0.078
     303    0.658    0.110
     304    0.130    0.051
     305    1.047    0.115
     306    0.940    0.077
     307    0.574    0.112
     308    0.677    0.112
     309    1.408    0.099
     310    0.628    0.086
     311    0.378    0.119
     312    1.956    0.167
     313    1.976    0.094
      27    0.784    0.161
      28    0.098    0.046
      29    1.250    0.169
      30    0.955    0.169
      31    1.513    0.087
      32    0.982    0.168
      33    0.018    0.020
      34    0.301    0.090
      35    1.013    0.063
      36    1.061    0.129
      37    0.240    0.074
      38    0.956    0.100
      39    1.271    0.107
      40    0.336    0.094
      41    0.351    0.074
      42    0.202    0.053
      43    0.714    0.068
      44    0.283    0.079
      45    0.136    0.044
      46    0.646    0.052
      47    0.943    0.084
      48    0.053    0.021
      49    0.719    0.104
      50    1.220    0.074
      51    0.305    0.073
      52    0.000    0.000
      53    0.574    0.098
      54    0.923    0.085
      55    0.095    0.037
      56    0.000    0.000
      57    0.228    0.060
      58    1.082    0.074
      59    0.055    0.033
      60    0.410    0.071
      61    1.223    0.077
      62    0.566    0.071
      63    0.003    0.009
      64    0.476    0.077
      65    1.942    0.147
      66    1.029    0.108
      67    1.011    0.174
      68    1.790    0.124
      69    1.785    0.133
      70    0.982    0.113
      71    0.485    0.059
      72    0.231    0.067
      73    0.091    0.053
      74    0.233    0.048
      75    0.552    0.105
      76    0.012    0.020
      77    0.066    0.039
      78    0.265    0.081
      79    0.339    0.088
      80    0.039    0.032
      81    0.000    0.000
      82    0.581    0.059
      83    0.049    0.040
      84    0.007    0.016
      85    0.359    0.076
      86    0.874    0.087
      87    0.016    0.017
      88    0.000    0.000
      89    0.774    0.089
      90    0.026    0.023
      91    0.004    0.011
      92    0.667    0.093
      93    1.000    0.118
      94    0.605    0.085
      95    0.129    0.042
      96    0.263    0.050
      97    0.690    0.146
      98    0.258    0.057
      99    1.059    0.059
     100    0.638    0.098
     101    0.653    0.147
     102    0.096    0.058
     103    1.529    0.112
     104    0.617    0.087
     105    0.394    0.068
     106    0.553    0.097
     107    1.471    0.103
     108    0.919    0.072
     109    0.000    0.000
     110    0.208    0.052
     111    0.336    0.058
     112    0.133    0.033
     113    0.137    0.058
     114    0.381    0.077
     115    0.741    0.087
     116    0.202    0.082
     117    0.082    0.038
     118    0.081    0.040
     119    0.082    0.045
     120    0.062    0.053
     121    0.113    0.040
     122    0.053    0.027
     123    0.031    0.021
     124    0.039    0.037
     125    0.343    0.083
     126    0.027    0.024
     127    0.056    0.042
     128    0.023    0.031
     129    0.177    0.036
     130    0.031    0.037
     131    0.001    0.006
     132    0.502    0.059
     133    0.026    0.033
     134    0.137    0.063
     135    0.383    0.101
     136    0.451    0.090
     137    0.093    0.040
     138    0.263    0.089
     139    0.583    0.091
     140    1.948    0.108
     141    0.413    0.097
     142    1.167    0.269
     143    0.649    0.244
     144    0.215    0.056
     145    1.049    0.183
     146    1.368    0.355
     147    0.297    0.058
     148    0.284    0.108
     149    0.979    0.135
     150    0.322    0.075
     151    0.233    0.048
     152    0.055    0.045
     153    0.767    0.098
     154    1.094    0.111
     155    0.241    0.062
     156    0.011    0.016
     157    1.199    0.112
     158    0.262    0.060
     159    0.049    0.030
     160    0.059    0.040
     161    1.243    0.085
     162    0.316    0.081
     163    0.059    0.040
     164    0.000    0.000
     165    0.714    0.094
     166    0.348    0.067
     167    0.219    0.069
     168    0.055    0.038
     169    0.554    0.081
     170    0.081    0.037
     171    0.178    0.066
     172    0.660    0.065
     173    0.493    0.089
     174    0.224    0.088
     175    0.000    0.000
     176    0.580    0.096
     177    0.313    0.061
     178    0.526    0.077
     179    1.482    0.128
     180    0.398    0.086
     181    1.631    0.103
     182    1.070    0.051
     183    1.362    0.127
     184    0.663    0.129
     185    0.711    0.088
     186    0.301    0.059
     187    0.711    0.067
     188    0.680    0.110
     189    0.753    0.069
     190    1.573    0.224
     191    0.615    0.108
     192    0.542    0.116
     193    0.676    0.115
     194    0.596    0.070
     195    0.046    0.032
     196    0.384    0.116
     197    0.110    0.037
     198    0.009    0.019
     199    0.336    0.132
     200    0.241    0.043
     201    0.470    0.071
     202    0.084    0.048
     203    0.325    0.087
     204    0.028    0.032
     205    0.099    0.045
     206    0.243    0.074
     207    0.003    0.012
     208    0.066    0.034
     209    0.332    0.081
     210    0.125    0.048
     211    0.004    0.010
     212    0.025    0.020
     213    0.443    0.077
     214    0.161    0.059
     215    0.003    0.008
     216    0.994    0.077
     217    0.286    0.072
     218    0.023    0.031
     219    0.234    0.062
     220    0.763    0.076
     221    0.864    0.117
     222    0.193    0.053
     223    1.309    0.110
     224    1.101    0.095
     225    1.390    0.147
     226    0.296    0.075
     227    0.363    0.145
     228    0.800    0.094
     229    0.441    0.085
     230    1.830    0.176
     231    0.400    0.094
     232    1.669    0.128
     233    1.447    0.100
     234    1.069    0.142
     235    1.411    0.123
     236    0.801    0.101
     237    0.306    0.103
     238    0.107    0.042
     239    0.905    0.124
     240    0.105    0.050
     241    0.018    0.026
     242    0.526    0.075
     243    0.759    0.099
     244    0.078    0.053
     245    0.102    0.033
     246    1.100    0.075
     247    0.156    0.068
     248    0.107    0.044
     249    0.425    0.069
     250    0.584    0.068
     251    0.357    0.064
     252    0.126    0.072
     253    0.739    0.103
     254    0.450    0.044
     255    0.043    0.036
     256    0.783    0.092
     257    0.827    0.085
     258    0.003    0.008
     259    0.073    0.026
     260    0.535    0.046
     261    0.718    0.116
     262    0.223    0.088
     263    0.348    0.038
     264    1.190    0.091
     265    0.151    0.082
     266    0.543    0.142
     267    0.928    0.100
     268    1.797    0.121
     269    1.343    0.138
     270    0.580    0.119
     271    1.827    0.154
     272    0.618    0.086
     273    0.459    0.066
     274    0.571    0.080
     275    1.231    0.088
     276    0.865    0.099
     277    0.257    0.133
     278    0.043    0.034
     279    0.814    0.077
     280    0.136    0.048
     281    0.503    0.095
     282    0.713    0.130
     283    1.197    0.102
     284    0.131    0.052
     285    0.201    0.072
     286    0.521    0.075
     287    0.132    0.049
     288    0.630    0.101
     289    0.017    0.027
     290    0.889    0.117
     291    0.107    0.065
     292    0.072    0.050
     293    1.016    0.078
     294    0.299    0.106
     295    0.004    0.012
     296    0.250    0.088
     297    0.229    0.049
     298    0.034    0.027
     299    0.065    0.032
     300    0.771    0.086
     301    0.156    0.046
     302    0.669    0.074
     303    0.706    0.080
     304    1.882    0.125
      19    1.835    0.146
      20    0.729    0.126
      21    1.282    0.135
      22    1.401    0.129
      23    1.347    0.078
      24    0.778    0.090
      25    1.055    0.141
      26    1.159    0.275
      27    1.435    0.107
      28    1.413    0.147
      29    0.292    0.072
      30    0.523    0.112
      31    2.190    0.116
      32    1.273    0.098
      33    0.631    0.094
      34    0.657    0.073
      35    0.707    0.065
      36    0.684    0.088
      37    0.232    0.073
      38    0.450    0.079
      39    0.975    0.079
      40    0.161    0.049
      41    0.501    0.121
      42    1.015    0.077
      43    1.290    0.136
      44    0.000    0.000
      45    0.728    0.117
      46    0.816    0.072
      47    0.015    0.013
      48    0.114    0.041
      49    0.739    0.133
      50    0.447    0.082
      51    0.171    0.047
      52    0.245    0.065
      53    0.664    0.071
      54    0.000    0.000
      55    0.033    0.041
      56    0.660    0.073
      57    0.691    0.071
      58    0.815    0.091
      59    0.534    0.066
      60    1.475    0.104
      61    0.503    0.063
      62    1.738    0.102
      63    0.433    0.084
      64    0.091    0.038
      65    0.163    0.058
      66    0.081    0.034
      67    0.165    0.054
      68    0.000    0.000
      69    0.407    0.083
      70    0.200    0.053
      71    0.186    0.036
      72    0.131    0.035
      73    0.038    0.028
      74    0.580    0.106
      75    0.089    0.051
      76    0.089    0.047
      77    0.180    0.060
      78    1.056    0.087
      79    0.044    0.034
      80    0.009    0.013
      81    0.706    0.118
      82    0.027    0.018
      83    0.017    0.024
      84    0.245    0.093
      85    1.082    0.088
      86    0.305    0.087
      87    0.319    0.077
      88    1.025    0.104
      89    0.767    0.123
      90    0.724    0.134
      91    0.751    0.128
      92    0.310    0.050
      93    1.539    0.235
      94    0.118    0.051
      95    1.502    0.084
      96    0.771    0.148
      97    0.358    0.048
      98    0.472    0.068
      99    1.089    0.074
     100    0.724    0.093
     101    0.000    0.000
     102    0.363    0.055
     103    0.864    0.077
     104    0.078    0.046
     105    0.064    0.025
     106    0.019    0.019
     107    0.455    0.087
     108    0.200    0.068
     109    0.313    0.072
     110    0.320    0.082
     111    0.034    0.047
     112    0.155    0.067
     113    0.003    0.008
     114    0.001    0.006
     115    0.003    0.008
     116    0.003    0.008
     117    0.187    0.053
     118    0.000    0.000
     119    0.018    0.019
     120    0.157    0.045
     121    0.160    0.048
     122    0.117    0.054
     123    0.042    0.029
     124    0.559    0.081
     125    0.049    0.036
     126    0.743    0.133
     127    0.163    0.045
     128    0.484    0.096
     129    0.303    0.097
     130    0.162    0.062
     131    0.412    0.068
     132    0.399    0.118
     133    0.611    0.068
     134    0.928    0.097
     135    1.242    0.169
     136    0.110    0.038
     137    1.123    0.225
     138    1.769    0.160
     139    0.507    0.085
     140    0.517    0.073
     141    0.658    0.092
     142    0.552    0.094
     143    0.976    0.101
     144    0.806    0.108
     145    0.000    0.000
     146    0.769    0.075
     147    0.223    0.074
     148    0.161    0.045
     149    0.000    0.000
     150    0.691    0.077
     151    0.339    0.070
     152    0.197    0.049
     153    0.712    0.087
     154    0.395    0.075
     155    0.208    0.044
     156    0.000    0.000
     157    0.559    0.073
     158    0.511    0.081
     159    0.038    0.037
     160    0.000    0.000
     161    0.549    0.079
     162    0.028    0.024
     163    0.123    0.045
     164    0.476    0.064
     165    0.782    0.080
     166    0.330    0.076
     167    0.127    0.027
     168    0.967    0.111
     169    0.049    0.026
     170    0.909    0.152
     171    1.311    0.246
     172    1.795    0.089
     173    0.400    0.089
     174    1.667    0.112
     175    1.507    0.161
     176    0.942    0.191
     177    0.558    0.078
     178    0.014    0.019
     179    0.412    0.103
     180    0.226    0.078
     181    0.681    0.086
     182    0.058    0.029
     183    0.784    0.173
     184    2.148    0.107
     185    0.605    0.122
     186    0.189    0.062
     187    0.847    0.090
     188    0.591    0.122
     189    0.363    0.091
     190    0.143    0.045
     191    0.520    0.072
     192    0.028    0.026
     193    0.353    0.110
     194    0.298    0.059
     195    0.095    0.046
     196    0.189    0.074
     197    0.274    0.089
     198    0.044    0.035
     199    0.056    0.027
     200    0.074    0.048
     201    0.138    0.053
     202    0.000    0.000
     203    0.194    0.066
     204    0.270    0.044
     205    0.463    0.087
     206    0.046    0.033
     207    0.646    0.098
     208    0.447    0.078
     209    0.233    0.071
     210    0.124    0.048
     211    0.685    0.075
     212    0.311    0.070
     213    0.027    0.023
     214    0.535    0.108
     215    0.494    0.093
     216    0.089    0.061
     217    0.020    0.022
     218    0.948    0.098
     219    1.357    0.136
     220    0.602    0.105
     221    0.292    0.079
     222    1.574    0.098
     223    1.768    0.131
     224    1.159    0.118
     225    1.310    0.213
     226    1.543    0.109
     227    0.989    0.166
     228    1.063    0.169
     229    1.507    0.150
     230    0.967    0.229
     231    0.550    0.135
     232    1.287    0.107
     233    0.714    0.078
     234    0.112    0.040
     235    1.361    0.092
     236    0.480    0.088
     237    0.049    0.027
     238    0.722    0.067
     239    0.449    0.053
     240    0.115    0.052
     241    0.009    0.013
     242    0.877    0.113
     243    0.393    0.081
     244    0.012    0.022
     245    0.220    0.074
     246    1.158    0.081
     247    0.518    0.072
     248    0.038    0.040
     249    0.169    0.058
     250    0.564    0.078
     251    0.205    0.080
     252    0.000    0.000
     253    0.967    0.109
     254    0.215    0.062
     255    0.237    0.087
     256    0.517    0.117
     257    0.876    0.086
     258    0.256    0.060
     259    0.087    0.078
     260    0.972    0.103
     261    0.426    0.079
     262    0.725    0.105
     263    0.810    0.125
     264    1.613    0.105
     265    0.413    0.054
     266    0.672    0.080
     267    1.622    0.101
     268    0.705    0.091
     269    0.278    0.044
     270    0.378    0.080
     271    0.346    0.062
     272    0.394    0.039
     273    0.133    0.050
     274    1.866    0.101
     275    0.244    0.037
     276    0.801    0.093
     277    0.634    0.095
     278    0.447    0.059
     279    0.279    0.071
     280    0.663    0.117
     281    0.867    0.091
     282    0.270    0.068
     283    0.428    0.088
     284    0.202    0.078
     285    0.997    0.093
     286    0.159    0.051
     287    0.144    0.070
     288    0.185    0.046
     289    0.055    0.043
     290    0.036    0.029
     291    0.329    0.056
     292    0.085    0.044
     293    0.363    0.084
     294    0.236    0.054
     295    1.042    0.085
     296    0.107    0.037
     297    0.370    0.057
     298    0.090    0.041
     299    1.419    0.137
     300    0.619    0.083
     301    0.076    0.047
     302    1.250    0.070
     303    0.699    0.086
     304    0.129    0.041
     305    1.120    0.091
     306    0.956    0.064
     307    0.521    0.083
     308    0.747    0.101
     309    1.376    0.100
     310    0.609    0.105
     311    0.424    0.117
     312    1.985    0.114
     313    1.890    0.092
      27    0.865    0.226
      28    0.099    0.044
      29    1.272    0.144
      30    1.096    0.139
      31    1.452    0.084
      32    0.927    0.106
      33    0.019    0.021
      34    0.315    0.093
      35    1.040    0.105
      36    1.033    0.142
      37    0.181    0.047
      38    0.947    0.113
      39    1.284    0.127
      40    0.383    0.062
      41    0.332    0.093
      42    0.237    0.060
      43    0.710    0.084
      44    0.260    0.074
      45    0.125    0.060
      46    0.628    0.068
      47    0.968    0.095
      48    0.068    0.036
      49    0.697    0.093
      50    1.205    0.128
      51    0.292    0.090
      52    0.000    0.000
      53    0.616    0.105
      54    0.976    0.136
      55    0.107    0.046
      56    0.000    0.000
      57    0.209    0.068
      58    1.051    0.090
      59    0.042    0.027
      60    0.442    0.081
      61    1.251    0.063
      62    0.563    0.076
      63    0.007    0.015
      64    0.483    0.076
      65    1.952    0.140
      66    1.142    0.121
      67    0.989    0.165
      68    1.889    0.104
      69    1.731    0.098
      70    0.976    0.090
      71    0.531    0.106
      72    0.211    0.075
      73    0.119    0.063
      74    0.223    0.036
      75    0.506    0.151
      76    0.005    0.016
      77    0.072    0.034
      78    0.286    0.081
      79    0.405    0.142
      80    0.035    0.029
      81    0.000    0.000
      82    0.583    0.066
      83    0.072    0.028
      84    0.009    0.015
      85    0.354    0.070
      86    0.819    0.065
      87    0.017    0.021
      88    0.000    0.000
      89    0.794    0.087
      90    0.036    0.036
      91    0.004    0.011
      92    0.686    0.070
      93    0.934    0.121
      94    0.629    0.132
      95    0.106    0.037
      96    0.262    0.053
      97    0.726    0.162
      98    0.267    0.064
      99    1.151    0.107
     100    0.574    0.078
     101    0.701    0.131
     102    0.099    0.037
     103    1.466    0.185
     104    0.826    0.154
     105    0.455    0.038
     106    0.536    0.089
     107    1.411    0.124
     108    0.991    0.101
     109    0.002    0.007
     110    0.214    0.052
     111    0.286    0.045
     112    0.126    0.043
     113    0.143    0.042
     114    0.389    0.054
     115    0.703    0.088
     116    0.233    0.077
     117    0.073    0.047
     118    0.138    0.073
     119    0.081    0.033
     120    0.053    0.046
     121    0.098    0.042
     122    0.064    0.031
     123    0.046    0.029
     124    0.034    0.021
     125    0.358    0.060
     126    0.024    0.025
     127    0.054    0.033
     128    0.026    0.034
     129    0.189    0.057
     130    0.021    0.037
     131    0.000    0.000
     132    0.485    0.059
     133    0.037    0.028
     134    0.193    0.073
     135    0.311    0.086
     136    0.415    0.057
     137    0.136    0.056
     138    0.220    0.072
     139    0.566    0.068
     140    1.964    0.134
     141    0.403    0.068
     142    1.071    0.193
     143    0.865    0.288
     144    0.189    0.089
     145    0.916    0.134
     146    1.584    0.168
     147    0.234    0.046
     148    0.318    0.076
     149    0.728    0.084
     150    0.250    0.068
     151    0.238    0.054
     152    0.052    0.036
     153    0.660    0.091
     154    0.869    0.133
     155    0.172    0.050
     156    0.014    0.016
     157    1.216    0.157
     158    0.293    0.081
     159    0.049    0.038
     160    0.058    0.039
     161    1.273    0.208
     162    0.377    0.123
     163    0.059    0.039
     164    0.000    0.000
     165    0.682    0.085
     166    0.263    0.062
     167    0.238    0.066
     168    0.064    0.032
     169    0.564    0.094
     170    0.081    0.048
     171    0.189    0.058
     172    0.738    0.122
     173    0.501    0.095
     174    0.197    0.080
     175    0.000    0.000
     176    0.582    0.107
     177    0.332    0.079
     178    0.515    0.078
     179    1.489    0.157
     180    0.403    0.076
     181    1.635    0.069
     182    0.947    0.082
     183    1.444    0.213
     184    0.695    0.133
     185    0.653    0.105
     186    0.280    0.057
     187    0.703    0.060
     188    0.683    0.098
     189    0.731    0.115
     190    1.579    0.258
     191    0.670    0.122
     192    0.560    0.128
     193    0.716    0.128
     194    0.578    0.138
     195    0.035    0.037
     196    0.393    0.116
     197    0.114    0.035
     198    0.026    0.039
     199    0.283    0.107
     200    0.251    0.081
     201    0.425    0.076
     202    0.089    0.037
     203    0.334    0.062
     204    0.038    0.039
     205    0.095    0.045
     206    0.215    0.082
     207    0.000    0.000
     208    0.056    0.035
     209    0.325    0.053
     210    0.147    0.065
     211    0.006    0.020
     212    0.019    0.015
     213    0.367    0.071
     214    0.192    0.046
     215    0.001    0.006
     216    0.970    0.059
     217    0.247    0.062
     218    0.015    0.021
     219    0.241    0.068
     220    0.744    0.074
     221    0.918    0.078
     222    0.244    0.072
     223    1.355    0.077
     224    1.128    0.090
     225    1.378    0.089
     226    0.275    0.049
     227    0.428    0.106
     228    0.830    0.122
     229    0.432    0.082
     230    2.128    0.112
     231    0.420    0.082
     232    1.645    0.117
     233    1.473    0.130
     234    1.147    0.101
     235    1.412    0.141
     236    0.797    0.081
     237    0.365    0.109
     238    0.133    0.049
     239    0.956    0.113
     240    0.135    0.060
     241    0.020    0.025
     242    0.555    0.071
     243    0.770    0.129
     244    0.054    0.043
     245    0.106    0.034
     246    1.070    0.057
     247    0.130    0.062
     248    0.101    0.042
     249    0.394    0.066
     250    0.565    0.071
     251    0.288    0.137
     252    0.108    0.064
     253    0.718    0.083
     254    0.455    0.062
     255    0.066    0.062
     256    0.759    0.090
     257    0.828    0.085
     258    0.001    0.006
     259    0.054    0.019
     260    0.494    0.063
     261    0.748    0.081
     262    0.182    0.098
     263    0.352    0.047
     264    1.169    0.134
     265    0.164    0.070
     266    0.549    0.106
     267    0.879    0.088
     268    1.848    0.082
     269    1.421    0.114
     270    0.584    0.123
     271    1.895    0.151
     272    0.669    0.112
     273    0.436    0.069
     274    0.522    0.070
     275    1.173    0.099
     276    0.917    0.125
     277    0.225    0.079
     278    0.057    0.046
     279    0.828    0.094
     280    0.117    0.040
     281    0.542    0.094
     282    0.740    0.096
     283    1.190    0.135
     284    0.127    0.059
     285    0.164    0.078
     286    0.497    0.079
     287    0.116    0.051
     288    0.623    0.130
     289    0.011    0.018
     290    0.923    0.099
     291    0.128    0.068
     292    0.085    0.050
     293    0.977    0.134
     294    0.232    0.088
     295    0.001    0.006
     296    0.195    0.079
     297    0.214    0.065
     298    0.043    0.040
     299    0.066    0.031
     300    0.799    0.086
     301    0.187    0.071
     302    0.638    0.074
     303    0.634    0.070
     304    1.844    0.120
      19    1.846    0.117
      20    0.723    0.115
      21    1.307    0.182
      22    1.362    0.132
      23    1.329    0.142
      24    0.862    0.170
      25    1.262    0.099
      26    1.317    0.181
      27    1.393    0.121
      28    1.488    0.137
      29    0.294    0.044
      30    0.558    0.095
      31    2.184    0.109
      32    1.217    0.092
      33    0.605    0.107
      34    0.703    0.064
      35    0.799    0.112
      36    0.625    0.078
      37    0.234    0.082
      38    0.459    0.087
      39    1.010    0.094
      40    0.214    0.068
      41    0.523    0.095
      42    1.023    0.095
      43    1.285    0.155
      44    0.000    0.000
      45    0.754    0.078
      46    0.749    0.082
      47    0.019    0.019
      48    0.120    0.039
      49    0.694    0.093
      50    0.395    0.085
      51    0.160    0.043
      52    0.239    0.068
      53    0.670    0.073
      54    0.003    0.010
      55    0.016    0.024
      56    0.682    0.106
      57    0.639    0.115
      58    0.807    0.115
      59    0.466    0.088
      60    1.559    0.080
      61    0.502    0.064
      62    1.784    0.120
      63    0.424    0.070
      64    0.058    0.041
      65    0.257    0.108
      66    0.078    0.039
      67    0.183    0.053
      68    0.003    0.009
      69    0.417    0.069
      70    0.232    0.045
      71    0.193    0.048
      72    0.147    0.041
      73    0.039    0.023
      74    0.581    0.098
      75    0.083    0.032
      76    0.106    0.056
      77    0.225    0.066
      78    1.067    0.098
      79    0.039    0.037
      80    0.009    0.015
      81    0.786    0.099
      82    0.019    0.023
      83    0.014    0.017
      84    0.324    0.094
      85    1.065    0.129
      86    0.295    0.079
      87    0.344    0.095
      88    0.858    0.141
      89    0.717    0.134
      90    0.966    0.117
      91    0.897    0.070
      92    0.329    0.091
      93    1.792    0.121
      94    0.125    0.073
      95    1.532    0.100
      96    0.656    0.175
      97    0.346    0.052
      98    0.532    0.100
      99    1.097    0.077
     100    0.721    0.106
     101    0.002    0.009
     102    0.407    0.063
     103    0.872    0.104
     104    0.118    0.048
     105    0.047    0.026
     106    0.028    0.026
     107    0.457    0.095
     108    0.207    0.052
     109    0.272    0.078
     110    0.340    0.089
     111    0.048    0.042
     112    0.169    0.066
     113    0.005    0.011
     114    0.000    0.000
     115    0.001    0.006
     116    0.000    0.000
     117    0.197    0.051
     118    0.001    0.006
     119    0.015    0.028
     120    0.161    0.042
     121    0.153    0.033
     122    0.113    0.053
     123    0.024    0.032
     124    0.575    0.075
     125    0.055    0.041
     126    0.705    0.159
     127    0.181    0.048
     128    0.511    0.102
     129    0.187    0.081
     130    0.202    0.107
     131    0.350    0.083
     132    0.397    0.125
     133    0.521    0.114
     134    0.887    0.114
     135    1.365    0.188
     136    0.151    0.076
     137    0.965    0.140
     138    1.824    0.107
     139    0.694    0.101
     140    0.532    0.052
     141    0.679    0.068
     142    0.513    0.087
     143    0.950    0.073
     144    0.884    0.107
     145    0.000    0.000
     146    0.765    0.085
     147    0.265    0.068
     148    0.196    0.038
     149    0.004    0.010
     150    0.711    0.086
     151    0.343    0.089
     152    0.219    0.063
     153    0.712    0.092
     154    0.529    0.075
     155    0.213    0.047
     156    0.000    0.000
     157    0.539    0.085
     158    0.584    0.075
     159    0.038    0.042
     160    0.000    0.000
     161    0.506    0.084
     162    0.038    0.034
     163    0.101    0.041
     164    0.435    0.059
     165    0.772    0.085
     166    0.294    0.086
     167    0.127    0.031
     168    0.989    0.122
     169    0.068    0.060
     170    0.919    0.116
     171    1.456    0.308
     172    1.738    0.122
     173    0.400    0.084
     174    1.658    0.112
     175    1.569    0.139
     176    0.978    0.206
     177    0.708    0.133
     178    0.041    0.031
     179    0.381    0.094
     180    0.199    0.094
     181    0.650    0.107
     182    0.039    0.028
     183    0.704    0.177
     184    2.142    0.116
     185    0.544    0.123
     186    0.168    0.053
     187    0.856    0.140
     188    0.538    0.091
     189    0.340    0.059
     190    0.135    0.048
     191    0.496    0.076
     192    0.006    0.012
     193    0.343    0.127
     194    0.266    0.067
     195    0.054    0.030
     196    0.091    0.059
     197    0.253    0.063
     198    0.024    0.025
     199    0.038    0.037
     200    0.066    0.037
     201    0.155    0.065
     202    0.000    0.000
     203    0.219    0.060
     204    0.280    0.048
     205    0.530    0.097
     206    0.049    0.021
     207    0.664    0.089
     208    0.422    0.087
     209    0.261    0.052
     210    0.110    0.039
     211    0.754    0.082
     212    0.289    0.081
     213    0.032    0.033
     214    0.496    0.124
     215    0.443    0.082
     216    0.146    0.059
     217    0.042    0.038
     218    0.890    0.140
     219    1.556    0.103
     220    0.662    0.102
     221    0.313    0.077
     222    1.435    0.141
     223    1.792    0.127
     224    1.081    0.119
     225    1.375    0.161
     226    1.526    0.140
     227    0.875    0.145
     228    0.913    0.137
     229    1.410    0.114
     230    1.115    0.276
     231    0.485    0.095
     232    1.306    0.128
     233    0.589    0.089
     234    0.113    0.054
     235    1.349    0.143
     236    0.406    0.076
     237    0.072    0.039
     238    0.752    0.087
     239    0.432    0.060
     240    0.083    0.038
     241    0.009    0.013
     242    0.828    0.125
     243    0.355    0.070
     244    0.007    0.014
     245    0.209    0.088
     246    1.168    0.120
     247    0.508    0.099
     248    0.038    0.035
     249    0.147    0.041
     250    0.527    0.074
     251    0.180    0.049
     252    0.001    0.006
     253    0.958    0.097
     254    0.182    0.056
     255    0.249    0.080
     256    0.405    0.122
     257    0.833    0.086
     258    0.319    0.090
     259    0.046    0.050
     260    0.851    0.137
     261    0.457    0.081
     262    0.763    0.089
     263    0.667    0.102
     264    1.663    0.119
     265    0.415    0.055
     266    0.677    0.054
     267    1.648    0.104
     268    0.760    0.109
     269    0.288    0.050
     270    0.382    0.087
     271    0.372    0.067
     272    0.367    0.106
     273    0.155    0.043
     274    1.851    0.094
     275    0.285    0.071
     276    0.742    0.094
     277    0.607    0.146
     278    0.437    0.066
     279    0.311    0.075
     280    0.730    0.125
     281    0.896    0.079
     282    0.261    0.065
     283    0.495    0.062
     284    0.198    0.065
     285    0.989    0.117
     286    0.163    0.057
     287    0.161    0.058
     288    0.177    0.050
     289    0.081    0.048
     290    0.045    0.035
     291    0.380    0.090
     292    0.146    0.085
     293    0.394    0.082
     294    0.239    0.059
     295    1.051    0.074
     296    0.114    0.045
     297    0.341    0.079
     298    0.089    0.044
     299    1.398    0.138
     300    0.626    0.105
     301    0.092    0.050
     302    1.251    0.116
     303    0.708    0.095
     304    0.114    0.038
     305    1.133    0.138
     306    0.940    0.054
     307    0.532    0.069
     308    0.649    0.065
     309    1.429    0.097
     310    0.604    0.069
     311    0.453    0.111
     312    1.899    0.107
     313    1.937    0.133
      27    0.864    0.150
      28    0.133    0.097
      29    1.605    0.201
      30    0.972    0.131
      31    1.270    0.122
      32    1.036    0.087
      33    0.043    0.036
      34    0.336    0.077
      35    0.996    0.108
      36    1.126    0.123
      37    0.229    0.069
      38    0.911    0.097
      39    1.290    0.101
      40    0.313    0.089
      41    0.306    0.059
      42    0.275    0.064
      43    0.713    0.085
      44    0.275    0.054
      45    0.112    0.039
      46    0.639    0.080
      47    0.977    0.067
      48    0.071    0.041
      49    0.680    0.088
      50    1.286    0.114
      51    0.293    0.054
      52    0.000    0.000
      53    0.603    0.074
      54    0.938    0.083
      55    0.094    0.028
      56    0.000    0.000
      57    0.257    0.048
      58    1.059    0.086
      59    0.047    0.028
      60    0.451    0.084
      61    1.285    0.074
      62    0.608    0.064
      63    0.010    0.017
      64    0.480    0.073
      65    1.902    0.123
      66    1.113    0.142
      67    0.813    0.093
      68    1.946    0.145
      69    1.709    0.156
      70    0.971    0.088
      71    0.513    0.114
      72    0.190    0.078
      73    0.130    0.086
      74    0.191    0.066
      75    0.536    0.100
      76    0.015    0.022
      77    0.092    0.051
      78    0.220    0.051
      79    0.403    0.125
      80    0.043    0.023
      81    0.001    0.006
      82    0.633    0.088
      83    0.067    0.029
      84    0.014    0.019
      85    0.420    0.065
      86    0.827    0.094
      87    0.023    0.031
      88    0.000    0.000
      89    0.828    0.062
      90    0.047    0.034
      91    0.008    0.017
      92    0.618    0.082
      93    0.906    0.096
      94    0.622    0.152
      95    0.119    0.053
      96    0.261    0.056
      97    0.700    0.146
      98    0.298    0.061
      99    1.172    0.117
     100    0.548    0.070
     101    0.744    0.085
     102    0.094    0.050
     103    1.435    0.142
     104    0.843    0.101
     105    0.464    0.058
     106    0.577    0.084
     107    1.395    0.122
     108    0.984    0.089
     109    0.000    0.000
     110    0.209    0.047
     111    0.326    0.051
     112    0.177    0.049
     113    0.129    0.045
     114    0.385    0.057
     115    0.743    0.093
     116    0.180    0.061
     117    0.079    0.047
     118    0.118    0.077
     119    0.062    0.031
     120    0.048    0.053
     121    0.095    0.039
     122    0.071    0.047
     123    0.032    0.023
     124    0.031    0.025
     125    0.381    0.091
     126    0.025    0.027
     127    0.063    0.053
     128    0.016    0.033
     129    0.206    0.055
     130    0.016    0.021
     131    0.000    0.000
     132    0.519    0.075
     133    0.046    0.033
     134    0.185    0.056
     135    0.345    0.094
     136    0.465    0.079
     137    0.146    0.044
     138    0.227    0.052
     139    0.604    0.082
     140    1.944    0.133
     141    0.606    0.087
     142    1.207    0.216
     143    0.825    0.363
     144    0.289    0.094
     145    0.956    0.124
     146    1.652    0.123
     147    0.246    0.083
     148    0.385    0.104
     149    0.765    0.131
     150    0.309    0.103
     151    0.225    0.055
     152    0.055    0.042
     153    0.706    0.101
     154    1.117    0.114
     155    0.200    0.062
     156    0.009    0.013
     157    1.181    0.126
     158    0.405    0.068
     159    0.047    0.034
     160    0.068    0.054
     161    1.327    0.146
     162    0.486    0.096
     163    0.066    0.035
     164    0.004    0.013
     165    0.698    0.070
     166    0.241    0.058
     167    0.233    0.069
     168    0.068    0.040
     169    0.494    0.084
     170    0.077    0.045
     171    0.178    0.070
     172    0.707    0.123
     173    0.535    0.065
     174    0.197    0.067
     175    0.001    0.006
     176    0.590    0.097
     177    0.396    0.074
     178    0.527    0.066
     179    1.537    0.090
     180    0.429    0.067
     181    1.621    0.088
     182    0.933    0.077
     183    1.488    0.161
     184    0.817    0.122
     185    0.650    0.132
     186    0.298    0.051
     187    0.693    0.071
     188    0.687    0.128
     189    0.760    0.134
     190    1.490    0.187
     191    0.681    0.101
     192    0.509    0.095
     193    0.716    0.151
     194    0.580    0.054
     195    0.034    0.025
     196    0.402    0.086
     197    0.115    0.057
     198    0.025    0.026
     199    0.319    0.122
     200    0.236    0.052
     201    0.407    0.104
     202    0.109    0.045
     203    0.306    0.087
     204    0.029    0.036
     205    0.084    0.052
     206    0.226    0.085
     207    0.000    0.000
     208    0.058    0.039
     209    0.352    0.079
     210    0.152    0.059
     211    0.001    0.006
     212    0.023    0.024
     213    0.261    0.070
     214    0.209    0.060
     215    0.001    0.006
     216    1.004    0.089
     217    0.233    0.060
     218    0.025    0.027
     219    0.263    0.083
     220    0.756    0.072
     221    0.912    0.080
     222    0.233    0.044
     223    1.345    0.071
     224    1.116    0.097
     225    1.347    0.130
     226    0.229    0.037
     227    0.372    0.086
     228    0.846    0.113
     229    0.422    0.121
     230    1.956    0.193
     231    0.399    0.074
     232    1.799    0.091
     233    1.342    0.172
     234    1.084    0.132
     235    1.405    0.110
     236    0.844    0.108
     237    0.295    0.121
     238    0.119    0.052
     239    1.053    0.115
     240    0.121    0.046
     241    0.018    0.024
     242    0.576    0.070
     243    0.733    0.103
     244    0.072    0.050
     245    0.125    0.056
     246    1.072    0.105
     247    0.103    0.075
     248    0.078    0.043
     249    0.441    0.074
     250    0.573    0.065
     251    0.192    0.130
     252    0.078    0.048
     253    0.720    0.088
     254    0.464    0.060
     255    0.090    0.062
     256    0.729    0.135
     257    0.820    0.093
     258    0.001    0.006
     259    0.047    0.025
     260    0.480    0.065
     261    0.740    0.070
     262    0.179    0.083
     263    0.351    0.053
     264    1.156    0.119
     265    0.138    0.054
     266    0.572    0.079
     267    0.903    0.083
     268    1.832    0.094
     269    1.357    0.093
     270    0.574    0.115
     271    1.932    0.115
     272    0.656    0.129
     273    0.410    0.054
     274    0.602    0.070
     275    1.189    0.107
     276    0.912    0.112
     277    0.199    0.072
     278    0.054    0.048
     279    0.819    0.072
     280    0.124    0.047
     281    0.717    0.145
     282    0.795    0.083
     283    1.296    0.168
     284    0.105    0.038
     285    0.100    0.053
     286    0.597    0.075
     287    0.147    0.060
     288    0.560    0.125
     289    0.012    0.021
     290    0.870    0.093
     291    0.109    0.059
     292    0.080    0.053
     293    0.957    0.138
     294    0.252    0.080
     295    0.004    0.011
     296    0.178    0.070
     297    0.223    0.043
     298    0.041    0.034
     299    0.078    0.029
     300    0.810    0.088
     301    0.158    0.056
     302    0.678    0.079
     303    0.630    0.080
     304    1.841    0.122
      19    1.853    0.154
      20    0.738    0.073
      21    1.313    0.165
      22    1.381    0.159
      23    1.283    0.142
      24    0.839    0.133
      25    1.112    0.179
      26    1.191    0.196
      27    1.382    0.085
      28    1.478    0.081
      29    0.327    0.056
      30    0.506    0.101
      31    2.190    0.136
      32    1.248    0.097
      33    0.648    0.113
      34    0.677    0.063
      35    0.861    0.106
      36    0.657    0.142
      37    0.205    0.068
      38    0.489    0.079
      39    1.022    0.134
      40    0.200    0.074
      41    0.549    0.127
      42    1.049    0.093
      43    1.258    0.154
      44    0.001    0.006
      45    0.736    0.126
      46    0.784    0.076
      47    0.023    0.022
      48    0.112    0.040
      49    0.690    0.101
      50    0.372    0.085
      51    0.173    0.046
      52    0.216    0.056
      53    0.638    0.117
      54    0.005    0.011
      55    0.008    0.019
      56    0.678    0.091
      57    0.669    0.064
      58    0.825    0.118
      59    0.469    0.083
      60    1.495    0.102
      61    0.518    0.073
      62    1.749    0.102
      63    0.417    0.073
      64    0.034    0.025
      65    0.303    0.083
      66    0.070    0.033
      67    0.181    0.050
      68    0.001    0.006
      69    0.424    0.057
      70    0.233    0.063
      71    0.153    0.042
      72    0.144    0.043
      73    0.030    0.024
      74    0.626    0.064
      75    0.099    0.032
      76    0.136    0.047
      77    0.256    0.089
      78    1.030    0.114
      79    0.076    0.059
      80    0.012    0.019
      81    0.797    0.111
      82    0.020    0.022
      83    0.024    0.026
      84    0.356    0.102
      85    1.012    0.148
      86    0.292    0.102
      87    0.320    0.090
      88    0.827    0.123
      89    0.665    0.115
      90    0.913    0.093
      91    0.657    0.196
      92    0.297    0.081
      93    1.272    0.225
      94    0.103    0.045
      95    1.358    0.169
      96    0.725    0.148
      97    0.347    0.052
      98    0.661    0.088
      99    1.068    0.083
     100    0.735    0.142
     101    0.002    0.009
     102    0.461    0.081
     103    0.835    0.098
     104    0.086    0.040
     105    0.059    0.038
     106    0.040    0.023
     107    0.444    0.097
     108    0.156    0.041
     109    0.255    0.070
     110    0.312    0.067
     111    0.092    0.049
     112    0.156    0.070
     113    0.000    0.000
     114    0.003    0.008
     115    0.005    0.011
     116    0.003    0.012
     117    0.197    0.049
     118    0.000    0.000
     119    0.021    0.030
     120    0.151    0.030
     121    0.148    0.061
     122    0.110    0.047
     123    0.014    0.022
     124    0.524    0.063
     125    0.065    0.039
     126    0.807    0.120
     127    0.189    0.057
     128    0.502    0.084
     129    0.180    0.067
     130    0.200    0.071
     131    0.384    0.051
     132    0.307    0.109
     133    0.505    0.091
     134    0.816    0.122
     135    1.310    0.184
     136    0.127    0.078
     137    0.953    0.122
     138    1.819    0.124
     139    0.770    0.106
     140    0.617    0.101
     141    0.637    0.071
     142    0.488    0.087
     143    0.969    0.089
     144    0.848    0.112
     145    0.000    0.000
     146    0.731    0.083
     147    0.293    0.079
     148    0.218    0.051
     149    0.003    0.008
     150    0.672    0.100
     151    0.320    0.058
     152    0.255    0.076
     153    0.703    0.094
     154    0.499    0.088
     155    0.201    0.035
     156    0.000    0.000
     157    0.499    0.060
     158    0.507    0.079
     159    0.025    0.027
     160    0.003    0.008
     161    0.535    0.090
     162    0.021    0.020
     163    0.098    0.038
     164    0.419    0.056
     165    0.812    0.106
     166    0.347    0.078
     167    0.142    0.058
     168    1.073    0.113
     169    0.054    0.049
     170    0.812    0.219
     171    1.042    0.123
     172    1.761    0.111
     173    0.417    0.097
     174    1.860    0.112
     175    1.029    0.228
     176    1.124    0.170
     177    0.680    0.125
     178    0.060    0.037
     179    0.467    0.127
     180    0.286    0.094
     181    0.615    0.094
     182    0.040    0.032
     183    0.777    0.135
     184    2.095    0.126
     185    0.611    0.103
     186    0.169    0.048
     187    0.820    0.121
     188    0.571    0.049
     189    0.379    0.056
     190    0.142    0.063
     191    0.528    0.082
     192    0.004    0.010
     193    0.290    0.081
     194    0.266    0.050
     195    0.083    0.063
     196    0.100    0.063
     197    0.198    0.083
     198    0.043    0.040
     199    0.052    0.035
     200    0.075    0.046
     201    0.132    0.061
     202    0.002    0.007
     203    0.203    0.051
     204    0.260    0.048
     205    0.507    0.124
     206    0.029    0.025
     207    0.641    0.070
     208    0.418    0.093
     209    0.237    0.061
     210    0.114    0.040
     211    0.791    0.060
     212    0.288    0.057
     213    0.040    0.025
     214    0.411    0.072
     215    0.502    0.053
     216    0.186    0.069
     217    0.020    0.023
     218    0.944    0.086
     219    1.576    0.120
     220    0.683    0.086
     221    0.300    0.074
     222    1.305    0.143
     223    1.753    0.156
     224    1.120    0.136
     225    1.282    0.206
     226    1.625    0.122
     227    0.971    0.086
     228    0.935    0.116
     229    1.456    0.111
     230    1.102    0.169
     231    0.458    0.094
     232    1.342    0.141
     233    0.553    0.115
     234    0.089    0.033
     235    1.392    0.146
     236    0.402    0.099
     237    0.094    0.056
     238    0.774    0.101
     239    0.442    0.059
     240    0.134    0.045
     241    0.005    0.011
     242    0.867    0.094
     243    0.356    0.062
     244    0.003    0.010
     245    0.218    0.069
     246    1.130    0.083
     247    0.566    0.118
     248    0.054    0.053
     249    0.146    0.041
     250    0.556    0.069
     251    0.185    0.071
     252    0.005    0.011
     253    0.978    0.113
     254    0.248    0.061
     255    0.186    0.060
     256    0.583    0.108
     257    0.934    0.097
     258    0.235    0.062
     259    0.040    0.050
     260    0.856    0.102
     261    0.458    0.068
     262    0.679    0.074
     263    0.631    0.103
     264    1.655    0.119
     265    0.416    0.057
     266    0.684    0.057
     267    1.576    0.110
     268    0.844    0.124
     269    0.290    0.048
     270    0.373    0.078
     271    0.379    0.072
     272    0.417    0.081
     273    0.169    0.062
     274    1.882    0.072
     275    0.284    0.066
     276    0.773    0.099
     277    0.653    0.111
     278    0.492    0.076
     279    0.260    0.082
     280    0.746    0.165
     281    0.962    0.074
     282    0.254    0.065
     283    0.461    0.093
     284    0.190    0.065
     285    0.986    0.085
     286    0.193    0.073
     287    0.133    0.056
     288    0.158    0.033
     289    0.065    0.046
     290    0.075    0.050
     291    0.404    0.082
     292    0.088    0.034
     293    0.361    0.079
     294    0.238    0.065
     295    1.090    0.078
     296    0.109    0.055
     297    0.315    0.063
     298    0.106    0.046
     299    1.415    0.135
     300    0.648    0.094
     301    0.048    0.042
     302    1.211    0.107
     303    0.684    0.090
     304    0.109    0.049
     305    1.145    0.087
     306    0.955    0.080
     307    0.519    0.094
     308    0.636    0.096
     309    1.432    0.116
     310    0.585    0.085
     311    0.540    0.112
     312    1.834    0.150
     313    1.911    0.109
      27    0.719    0.130
      28    0.301    0.143
      29    1.367    0.242
      30    1.031    0.138
      31    1.302    0.132
      32    0.963    0.080
      33    0.027    0.029
      34    0.277    0.101
      35    0.980    0.078
      36    1.043    0.149
      37    0.232    0.068
      38    0.906    0.113
      39    1.261    0.121
      40    0.309    0.083
      41    0.346    0.086
      42    0.276    0.074
      43    0.747    0.073
      44    0.259    0.106
      45    0.132    0.065
      46    0.642    0.077
      47    0.895    0.088
      48    0.034    0.037
      49    0.661    0.076
      50    1.253    0.101
      51    0.297    0.075
      52    0.000    0.000
      53    0.620    0.111
      54    0.949    0.107
      55    0.104    0.041
      56    0.000    0.000
      57    0.222    0.042
      58    1.101    0.110
      59    0.065    0.053
      60    0.425    0.044
      61    1.245    0.100
      62    0.613    0.102
      63    0.011    0.024
      64    0.509    0.055
      65    1.899    0.148
      66    1.054    0.173
      67    0.873    0.108
      68    1.820    0.140
      69    1.729    0.124
      70    0.994    0.136
      71    0.520    0.074
      72    0.208    0.072
      73    0.065    0.054
      74    0.200    0.064
      75    0.550    0.129
      76    0.024    0.029
      77    0.046    0.037
      78    0.221    0.044
      79    0.412    0.102
      80    0.044    0.024
      81    0.000    0.000
      82    0.747    0.076
      83    0.094    0.030
      84    0.014    0.017
      85    0.398    0.073
      86    0.831    0.091
      87    0.019    0.022
      88    0.002    0.008
      89    0.811    0.080
      90    0.071    0.040
      91    0.006    0.014
      92    0.646    0.075
      93    0.961    0.117
      94    0.614    0.146
      95    0.111    0.032
      96    0.271    0.059
      97    0.733    0.128
      98    0.272    0.091
      99    1.118    0.095
     100    0.548    0.065
     101    0.813    0.106
     102    0.103    0.054
     103    1.497    0.115
     104    1.018    0.173
     105    0.447    0.060
     106    0.629    0.122
     107    1.343    0.108
     108    0.896    0.115
     109    0.000    0.000
     110    0.188    0.044
     111    0.321    0.070
     112    0.185    0.056
     113    0.117    0.040
     114    0.412    0.061
     115    0.654    0.120
     116    0.218    0.071
     117    0.105    0.050
     118    0.044    0.029
     119    0.072    0.038
     120    0.023    0.029
     121    0.080    0.032
     122    0.050    0.023
     123    0.039    0.021
     124    0.030    0.027
     125    0.310    0.086
     126    0.035    0.027
     127    0.064    0.042
     128    0.027    0.038
     129    0.192    0.054
     130    0.025    0.030
     131    0.000    0.000
     132    0.528    0.054
     133    0.020    0.032
     134    0.124    0.052
     135    0.375    0.103
     136    0.424    0.072
     137    0.115    0.056
     138    0.227    0.063
     139    0.618    0.101
     140    1.968    0.109
     141    0.566    0.111
     142    1.169    0.198
     143    0.645    0.300
     144    0.234    0.072
     145    0.880    0.109
     146    1.618    0.162
     147    0.212    0.066
     148    0.373    0.091
     149    0.718    0.156
     150    0.251    0.053
     151    0.232    0.073
     152    0.044    0.025
     153    0.710    0.079
     154    1.144    0.090
     155    0.164    0.049
     156    0.011    0.016
     157    1.177    0.094
     158    0.395    0.073
     159    0.043    0.020
     160    0.049    0.041
     161    1.183    0.080
     162    0.485    0.097
     163    0.059    0.043
     164    0.000    0.000
     165    0.663    0.083
     166    0.276    0.050
     167    0.216    0.070
     168    0.077    0.027
     169    0.513    0.071
     170    0.071    0.047
     171    0.170    0.048
     172    0.707    0.092
     173    0.485    0.061
     174    0.193    0.070
     175    0.000    0.000
     176    0.608    0.092
     177    0.417    0.087
     178    0.581    0.081
     179    1.507    0.117
     180    0.354    0.087
     181    1.634    0.084
     182    0.931    0.091
     183    1.547    0.163
     184    0.944    0.124
     185    0.643    0.114
     186    0.279    0.066
     187    0.663    0.082
     188    0.664    0.073
     189    0.746    0.103
     190    1.448    0.191
     191    0.652    0.098
     192    0.511    0.121
     193    0.592    0.139
     194    0.547    0.075
     195    0.027    0.024
     196    0.366    0.093
     197    0.115    0.045
     198    0.035    0.027
     199    0.309    0.095
     200    0.237    0.078
     201    0.416    0.082
     202    0.090    0.049
     203    0.318    0.062
     204    0.043    0.050
     205    0.089    0.051
     206    0.165    0.076
     207    0.001    0.006
     208    0.058    0.039
     209    0.375    0.082
     210    0.135    0.044
     211    0.004    0.010
     212    0.029    0.021
     213    0.309    0.097
     214    0.231    0.058
     215    0.003    0.012
     216    1.038    0.134
     217    0.233    0.073
     218    0.028    0.033
     219    0.278    0.073
     220    0.736    0.066
     221    0.921    0.108
     222    0.211    0.050
     223    1.359    0.097
     224    1.130    0.102
     225    1.349    0.134
     226    0.261    0.061
     227    0.446    0.100
     228    0.790    0.118
     229    0.422    0.072
     230    2.051    0.146
     231    0.406    0.088
     232    1.684    0.117
     233    1.508    0.103
     234    1.055    0.114
     235    1.340    0.125
     236    0.863    0.107
     237    0.246    0.070
     238    0.118    0.045
     239    1.009    0.086
     240    0.099    0.055
     241    0.007    0.018
     242    0.561    0.069
     243    0.704    0.108
     244    0.087    0.052
     245    0.109    0.052
     246    1.113    0.084
     247    0.132    0.060
     248    0.079    0.047
     249    0.378    0.093
     250    0.600    0.065
     251    0.188    0.085
     252    0.091    0.066
     253    0.704    0.103
     254    0.492    0.067
     255    0.043    0.043
     256    0.790    0.096
     257    0.868    0.117
     258    0.004    0.010
     259    0.052    0.029
     260    0.469    0.070
     261    0.717    0.088
     262    0.155    0.064
     263    0.355    0.048
     264    1.122    0.144
     265    0.153    0.074
     266    0.585    0.087
     267    0.886    0.117
     268    1.814    0.101
     269    1.351    0.118
     270    0.593    0.125
     271    1.884    0.117
     272    0.700    0.181
     273    0.430    0.063
     274    0.514    0.108
     275    1.302    0.110
     276    0.828    0.093
     277    0.149    0.081
     278    0.113    0.058
     279    0.858    0.084
     280    0.110    0.040
     281    0.550    0.166
     282    0.788    0.093
     283    1.254    0.088
     284    0.160    0.073
     285    0.111    0.062
     286    0.602    0.080
     287    0.093    0.046
     288    0.603    0.094
     289    0.008    0.015
     290    0.835    0.121
     291    0.097    0.059
     292    0.071    0.048
     293    0.787    0.259
     294    0.273    0.068
     295    0.004    0.016
     296    0.163    0.063
     297    0.335    0.147
     298    0.034    0.033
     299    0.072    0.040
     300    0.848    0.116
     301    0.202    0.064
     302    0.654    0.111
     303    0.693    0.096
     304    1.843    0.172
      19    1.988    0.154
      20    0.808    0.071
      21    1.513    0.175
      22    1.286    0.144
      23    1.294    0.136
      24    0.727    0.110
      25    1.057    0.108
      26    1.049    0.198
      27    1.328    0.075
      28    1.508    0.154
      29    0.319    0.079
      30    0.448    0.066
      31    2.207    0.139
      32    1.352    0.114
      33    0.545    0.133
      34    0.702    0.060
      35    0.904    0.082
      36    0.577    0.087
      37    0.247    0.060
      38    0.509    0.075
      39    1.071    0.094
      40    0.176    0.058
      41    0.500    0.123
      42    1.103    0.127
      43    1.303    0.111
      44    0.000    0.000
      45    0.724    0.156
      46    0.744    0.067
      47    0.023    0.025
      48    0.109    0.039
      49    0.736    0.088
      50    0.398    0.082
      51    0.176    0.054
      52    0.242    0.079
      53    0.656    0.087
      54    0.008    0.016
      55    0.010    0.016
      56    0.706    0.105
      57    0.642    0.086
      58    0.834    0.085
      59    0.464    0.091
      60    1.567    0.115
      61    0.497    0.081
      62    1.754    0.096
      63    0.406    0.092
      64    0.031    0.033
      65    0.282    0.079
      66    0.056    0.045
      67    0.161    0.070
      68    0.004    0.013
      69    0.437    0.080
      70    0.249    0.056
      71    0.173    0.037
      72    0.138    0.048
      73    0.030    0.019
      74    0.637    0.073
      75    0.080    0.042
      76    0.111    0.093
      77    0.283    0.096
      78    1.049    0.104
      79    0.030    0.035
      80    0.010    0.016
      81    0.808    0.133
      82    0.010    0.018
      83    0.017    0.022
      84    0.355    0.094
      85    0.910    0.152
      86    0.367    0.088
      87    0.311    0.070
      88    0.805    0.107
      89    0.598    0.139
      90    0.784    0.100
      91    0.599    0.085
      92    0.408    0.100
      93    1.750    0.116
      94    0.145    0.071
      95    1.456    0.130
      96    0.709    0.150
      97    0.393    0.062
      98    0.549    0.087
      99    1.074    0.058
     100    0.779    0.097
     101    0.002    0.009
     102    0.455    0.073
     103    0.865    0.092
     104    0.094    0.056
     105    0.059    0.032
     106    0.052    0.020
     107    0.450    0.082
     108    0.185    0.079
     109    0.263    0.074
     110    0.294    0.074
     111    0.057    0.049
     112    0.146    0.051
     113    0.005    0.011
     114    0.001    0.006
     115    0.003    0.008
     116    0.001    0.006
     117    0.218    0.059
     118    0.001    0.006
     119    0.009    0.013
     120    0.141    0.041
     121    0.167    0.045
     122    0.109    0.041
     123    0.010    0.022
     124    0.521    0.067
     125    0.086    0.054
     126    0.748    0.128
     127    0.183    0.061
     128    0.463    0.061
     129    0.233    0.095
     130    0.231    0.089
     131    0.443    0.093
     132    0.194    0.078
     133    0.573    0.078
     134    0.901    0.123
     135    1.230    0.172
     136    0.084    0.047
     137    1.010    0.167
     138    1.820    0.185
     139    0.555    0.134
     140    0.617    0.073
     141    0.627    0.069
     142    0.455    0.095
     143    0.993    0.061
     144    0.847    0.145
     145    0.000    0.000
     146    0.786    0.068
     147    0.218    0.051
     148    0.172    0.039
     149    0.000    0.000
     150    0.665    0.102
     151    0.358    0.081
     152    0.235    0.064
     153    0.723    0.108
     154    0.461    0.093
     155    0.229    0.045
     156    0.001    0.006
     157    0.537    0.077
     158    0.566    0.125
     159    0.012    0.018
     160    0.004    0.010
     161    0.552    0.098
     162    0.019    0.017
     163    0.133    0.043
     164    0.434    0.081
     165    0.935    0.098
     166    0.221    0.081
     167    0.160    0.057
     168    1.069    0.103
     169    0.082    0.083
     170    0.470    0.194
     171    1.505    0.197
     172    1.783    0.131
     173    0.256    0.099
     174    1.756    0.189
     175    1.444    0.114
     176    1.422    0.158
     177    0.571    0.108
     178    0.091    0.043
     179    0.480    0.116
     180    0.301    0.113
     181    0.460    0.118
     182    0.034    0.030
     183    0.764    0.147
     184    1.965    0.163
     185    0.562    0.112
     186    0.163    0.055
     187    0.859    0.203
     188    0.531    0.082
     189    0.329    0.085
     190    0.149    0.057
     191    0.653    0.155
     192    0.021    0.023
     193    0.234    0.083
     194    0.251    0.057
     195    0.097    0.078
     196    0.086    0.057
     197    0.209    0.064
     198    0.038    0.040
     199    0.052    0.035
     200    0.056    0.020
     201    0.163    0.066
     202    0.000    0.000
     203    0.231    0.055
     204    0.289    0.038
     205    0.502    0.093
     206    0.040    0.035
     207    0.654    0.066
     208    0.421    0.086
     209    0.259    0.073
     210    0.110    0.055
     211    0.793    0.091
     212    0.289    0.054
     213    0.039    0.026
     214    0.424    0.093
     215    0.504    0.072
     216    0.150    0.047
     217    0.022    0.020
     218    0.941    0.071
     219    1.583    0.087
     220    0.688    0.107
     221    0.267    0.073
     222    1.278    0.114
     223    1.832    0.119
     224    1.111    0.111
     225    1.271    0.177
     226    1.620    0.099
     227    0.945    0.114
     228    0.948    0.172
     229    1.488    0.108
     230    1.066    0.176
     231    0.394    0.094
     232    1.256    0.111
     233    0.565    0.117
     234    0.150    0.070
     235    1.322    0.118
     236    0.377    0.093
     237    0.056    0.052
     238    0.804    0.081
     239    0.458    0.039
     240    0.128    0.046
     241    0.003    0.008
     242    0.858    0.121
     243    0.368    0.068
     244    0.011    0.016
     245    0.259    0.062
     246    1.188    0.107
     247    0.513    0.111
     248    0.029    0.037
     249    0.143    0.055
     250    0.596    0.076
     251    0.242    0.068
     252    0.004    0.010
     253    0.996    0.114
     254    0.265    0.070
     255    0.184    0.070
     256    0.511    0.123
     257    0.891    0.115
     258    0.228    0.091
     259    0.055    0.053
     260    0.910    0.105
     261    0.504    0.066
     262    0.699    0.157
     263    0.625    0.106
     264    1.646    0.122
     265    0.374    0.061
     266    0.623    0.068
     267    1.585    0.113
     268    0.974    0.105
     269    0.258    0.072
     270    0.537    0.098
     271    0.429    0.063
     272    0.367    0.084
     273    0.141    0.058
     274    1.971    0.127
     275    0.229    0.053
     276    0.736    0.136
     277    0.664    0.106
     278    0.505    0.068
     279    0.236    0.065
     280    0.751    0.136
     281    0.929    0.057
     282    0.282    0.048
     283    0.504    0.078
     284    0.205    0.070
     285    1.007    0.114
     286    0.179    0.062
     287    0.147    0.048
     288    0.168    0.050
     289    0.051    0.038
     290    0.056    0.040
     291    0.303    0.070
     292    0.076    0.031
     293    0.339    0.059
     294    0.228    0.045
     295    1.040    0.090
     296    0.130    0.076
     297    0.338    0.068
     298    0.117    0.035
     299    1.428    0.141
     300    0.632    0.123
     301    0.093    0.094
     302    1.267    0.103
     303    0.677    0.081
     304    0.118    0.045
     305    1.218    0.104
     306    0.938    0.077
     307    0.544    0.092
     308    0.677    0.095
     309    1.381    0.141
     310    0.605    0.072
     311    0.494    0.110
     312    1.977    0.142
     313    1.861    0.147
      27    0.830    0.288
      28    0.405    0.087
      29    1.395    0.225
      30    0.939    0.153
      31    1.277    0.134
      32    0.959    0.081
      33    0.028    0.044
      34    0.271    0.084
      35    0.976    0.101
      36    1.095    0.152
      37    0.200    0.073
      38    0.941    0.105
      39    1.308    0.101
      40    0.366    0.072
      41    0.314    0.079
      42    0.278    0.070
      43    0.706    0.075
      44    0.232    0.071
      45    0.129    0.063
      46    0.555    0.080
      47    1.012    0.088
      48    0.063    0.024
      49    0.659    0.092
      50    1.234    0.115
      51    0.322    0.075
      52    0.001    0.006
      53    0.606    0.116
      54    1.051    0.080
      55    0.071    0.032
      56    0.000    0.000
      57    0.236    0.063
      58    0.972    0.118
      59    0.019    0.034
      60    0.446    0.056
      61    1.290    0.122
      62    0.497    0.084
      63    0.009    0.016
      64    0.492    0.073
      65    1.886    0.086
      66    0.990    0.178
      67    1.059    0.172
      68    1.927    0.154
      69    1.806    0.090
      70    0.887    0.159
      71    0.538    0.079
      72    0.237    0.091
      73    0.155    0.062
      74    0.252    0.062
      75    0.667    0.167
      76    0.020    0.030
      77    0.080    0.036
      78    0.281    0.053
      79    0.327    0.079
      80    0.046    0.028
      81    0.000    0.000
      82    0.736    0.096
      83    0.074    0.035
      84    0.014    0.017
      85    0.389    0.069
      86    0.779    0.102
      87    0.017    0.022
      88    0.002    0.008
      89    0.816    0.098
      90    0.054    0.043
      91    0.005    0.012
      92    0.680    0.080
      93    0.920    0.104
      94    0.682    0.118
      95    0.145    0.051
      96    0.242    0.050
      97    0.795    0.120
      98    0.298    0.086
      99    1.161    0.104
     100    0.566    0.065
     101    0.746    0.097
     102    0.079    0.045
     103    1.473    0.119
     104    0.939    0.154
     105    0.439    0.045
     106    0.577    0.084
     107    1.382    0.120
     108    0.906    0.120
     109    0.000    0.000
     110    0.213    0.054
     111    0.357    0.068
     112    0.199    0.041
     113    0.143    0.046
     114    0.366    0.061
     115    0.647    0.095
     116    0.200    0.080
     117    0.104    0.052
     118    0.043    0.028
     119    0.061    0.051
     120    0.079    0.045
     121    0.090    0.030
     122    0.051    0.030
     123    0.042    0.030
     124    0.050    0.031
     125    0.388    0.097
     126    0.030    0.024
     127    0.073    0.032
     128    0.019    0.015
     129    0.201    0.048
     130    0.037    0.032
     131    0.000    0.000
     132    0.494    0.088
     133    0.042    0.023
     134    0.108    0.041
     135    0.266    0.078
     136    0.417    0.068
     137    0.120    0.044
     138    0.368    0.116
     139    0.564    0.082
     140    2.044    0.155
     141    0.430    0.122
     142    1.001    0.206
     143    0.384    0.119
     144    0.242    0.069
     145    0.883    0.109
     146    1.711    0.123
     147    0.188    0.051
     148    0.347    0.063
     149    0.892    0.143
     150    0.277    0.081
     151    0.203    0.048
     152    0.053    0.030
     153    0.971    0.135
     154    1.119    0.104
     155    0.161    0.041
     156    0.016    0.016
     157    1.246    0.082
     158    0.377    0.077
     159    0.037    0.027
     160    0.058    0.053
     161    1.180    0.124
     162    0.490    0.094
     163    0.074    0.036
     164    0.000    0.000
     165    0.662    0.106
     166    0.263    0.065
     167    0.202    0.078
     168    0.057    0.032
     169    0.469    0.090
     170    0.054    0.061
     171    0.169    0.049
     172    0.709    0.119
     173    0.514    0.084
     174    0.230    0.083
     175    0.000    0.000
     176    0.603    0.108
     177    0.345    0.073
     178    0.491    0.120
     179    1.522    0.115
     180    0.389    0.062
     181    1.590    0.082
     182    0.945    0.081
     183    1.606    0.152
     184    0.905    0.115
     185    0.648    0.101
     186    0.293    0.080
     187    0.709    0.080
     188    0.623    0.092
     189    0.789    0.120
     190    1.493    0.222
     191    0.674    0.119
     192    0.491    0.120
     193    0.626    0.136
     194    0.544    0.103
     195    0.034    0.032
     196    0.415    0.088
     197    0.127    0.063
     198    0.023    0.024
     199    0.304    0.094
     200    0.259    0.084
     201    0.440    0.085
     202    0.094    0.048
     203    0.337    0.111
     204    0.035    0.048
     205    0.063    0.038
     206    0.153    0.063
     207    0.000    0.000
     208    0.071    0.044
     209    0.326    0.069
     210    0.145    0.044
     211    0.001    0.006
     212    0.041    0.020
     213    0.333    0.101
     214    0.196    0.067
     215    0.018    0.019
     216    1.035    0.089
     217    0.184    0.063
     218    0.025    0.030
     219    0.331    0.070
     220    0.715    0.089
     221    0.907    0.116
     222    0.260    0.073
     223    1.394    0.098
     224    1.022    0.090
     225    1.355    0.116
     226    0.318    0.073
     227    0.431    0.102
     228    0.820    0.087
     229    0.479    0.085
     230    2.081    0.151
     231    0.434    0.061
     232    1.706    0.123
     233    1.444    0.132
     234    1.104    0.110
     235    1.299    0.088
     236    0.796    0.094
     237    0.266    0.067
     238    0.129    0.032
     239    0.901    0.070
     240    0.123    0.051
     241    0.006    0.012
     242    0.566    0.076
     243    0.736    0.106
     244    0.099    0.028
     245    0.109    0.050
     246    1.080    0.088
     247    0.070    0.046
     248    0.070    0.036
     249    0.460    0.087
     250    0.610    0.078
     251    0.077    0.054
     252    0.120    0.062
     253    0.751    0.104
     254    0.472    0.062
     255    0.130    0.135
     256    0.782    0.086
     257    0.873    0.106
     258    0.005    0.011
     259    0.053    0.034
     260    0.469    0.056
     261    0.714    0.096
     262    0.203    0.117
     263    0.356    0.076
     264    1.167    0.125
     265    0.186    0.081
     266    0.638    0.103
     267    0.910    0.087
     268    1.886    0.084
     269    1.367    0.159
     270    0.663    0.125
     271    1.884    0.138
     272    0.609    0.134
     273    0.445    0.053
     274    0.490    0.082
     275    1.253    0.110
     276    0.771    0.137
     277    0.214    0.093
     278    0.121    0.060
     279    0.853    0.094
     280    0.136    0.056
     281    0.575    0.124
     282    0.756    0.084
     283    1.248    0.115
     284    0.159    0.068
     285    0.074    0.048
     286    0.592    0.108
     287    0.122    0.057
     288    0.596    0.091
     289    0.014    0.022
     290    1.010    0.137
     291    0.131    0.055
     292    0.077    0.067
     293    1.074    0.119
     294    0.271    0.070
     295    0.008    0.019
     296    0.199    0.053
     297    0.237    0.054
     298    0.045    0.033
     299    0.069    0.018
     300    0.777    0.068
     301    0.179    0.069
     302    0.666    0.112
     303    0.663    0.104
     304    1.847    0.117
      19    1.906    0.121
      20    0.723    0.084
      21    1.326    0.190
      22    1.338    0.140
      23    1.298    0.125
      24    0.857    0.222
      25    1.017    0.160
      26    1.217    0.323
      27    1.478    0.124
      28    1.470    0.126
      29    0.295    0.072
      30    0.595    0.098
      31    2.317    0.091
      32    1.308    0.096
      33    0.536    0.111
      34    0.705    0.075
      35    0.892    0.090
      36    0.560    0.101
      37    0.178    0.063
      38    0.479    0.087
      39    0.953    0.138
      40    0.164    0.059
      41    0.504    0.081
      42    1.106    0.104
      43    1.280    0.111
      44    0.004    0.010
      45    0.812    0.161
      46    0.801    0.124
      47    0.019    0.021
      48    0.087    0.033
      49    0.731    0.096
      50    0.379    0.074
      51    0.173    0.059
      52    0.207    0.051
      53    0.648    0.083
      54    0.007    0.016
      55    0.024    0.033
      56    0.709    0.103
      57    0.620    0.100
      58    0.786    0.104
      59    0.506    0.097
      60    1.553    0.114
      61    0.524    0.061
      62    1.772    0.108
      63    0.418    0.085
      64    0.064    0.044
      65    0.150    0.050
      66    0.057    0.049
      67    0.193    0.068
      68    0.000    0.000
      69    0.382    0.075
      70    0.216    0.058
      71    0.180    0.030
      72    0.099    0.046
      73    0.035    0.026
      74    0.597    0.085
      75    0.093    0.038
      76    0.075    0.036
      77    0.188    0.085
      78    1.087    0.129
      79    0.083    0.054
      80    0.006    0.012
      81    0.684    0.073
      82    0.014    0.018
      83    0.008    0.015
      84    0.311    0.074
      85    1.115    0.148
      86    0.289    0.073
      87    0.237    0.072
      88    0.630    0.122
      89    0.647    0.090
      90    0.677    0.121
      91    0.605    0.133
      92    0.453    0.087
      93    1.591    0.170
      94    0.092    0.057
      95    1.442    0.098
      96    0.804    0.115
      97    0.424    0.046
      98    0.649    0.143
      99    1.109    0.056
     100    0.678    0.139
     101    0.000    0.000
     102    0.528    0.066
     103    0.873    0.094
     104    0.073    0.035
     105    0.076    0.044
     106    0.031    0.026
     107    0.534    0.084
     108    0.138    0.056
     109    0.295    0.056
     110    0.369    0.076
     111    0.054    0.047
     112    0.152    0.056
     113    0.000    0.000
     114    0.001    0.006
     115    0.001    0.006
     116    0.000    0.000
     117    0.214    0.070
     118    0.000    0.000
     119    0.016    0.018
     120    0.144    0.037
     121    0.180    0.047
     122    0.152    0.053
     123    0.041    0.046
     124    0.563    0.078
     125    0.059    0.051
     126    0.716    0.120
     127    0.154    0.049
     128    0.532    0.081
     129    0.240    0.105
     130    0.163    0.053
     131    0.336    0.079
     132    0.205    0.094
     133    0.533    0.098
     134    0.961    0.086
     135    1.129    0.150
     136    0.123    0.048
     137    1.031    0.182
     138    1.905    0.168
     139    0.749    0.097
     140    0.522    0.128
     141    0.658    0.075
     142    0.505    0.076
     143    0.979    0.095
     144    0.788    0.082
     145    0.000    0.000
     146    0.752    0.112
     147    0.259    0.068
     148    0.192    0.049
     149    0.001    0.006
     150    0.737    0.081
     151    0.406    0.094
     152    0.204    0.074
     153    0.696    0.074
     154    0.435    0.102
     155    0.234    0.054
     156    0.000    0.000
     157    0.577    0.081
     158    0.514    0.098
     159    0.021    0.021
     160    0.000    0.000
     161    0.630    0.105
     162    0.040    0.024
     163    0.126    0.052
     164    0.440    0.069
     165    0.937    0.130
     166    0.280    0.088
     167    0.128    0.049
     168    0.945    0.132
     169    0.176    0.136
     170    0.242    0.086
     171    1.809    0.276
     172    1.536    0.163
     173    0.286    0.168
     174    1.553    0.278
     175    1.229    0.137
     176    1.489    0.161
     177    0.532    0.090
     178    0.058    0.037
     179    0.490    0.176
     180    0.132    0.089
     181    0.443    0.091
     182    0.033    0.023
     183    0.522    0.166
     184    1.763    0.251
     185    0.593    0.083
     186    0.185    0.056
     187    0.797    0.162
     188    0.447    0.104
     189    0.266    0.085
     190    0.143    0.055
     191    0.539    0.104
     192    0.016    0.023
     193    0.226    0.088
     194    0.265    0.072
     195    0.046    0.041
     196    0.095    0.057
     197    0.230    0.053
     198    0.019    0.021
     199    0.068    0.042
     200    0.065    0.022
     201    0.165    0.068
     202    0.000    0.000
     203    0.239    0.063
     204    0.282    0.059
     205    0.487    0.089
     206    0.042    0.028
     207    0.688    0.069
     208    0.438    0.087
     209    0.248    0.060
     210    0.096    0.050
     211    0.766    0.085
     212    0.280    0.048
     213    0.052    0.038
     214    0.586    0.092
     215    0.481    0.084
     216    0.183    0.051
     217    0.052    0.034
     218    0.995    0.086
     219    1.584    0.094
     220    0.588    0.109
     221    0.352    0.072
     222    1.348    0.089
     223    1.791    0.144
     224    1.161    0.113
     225    1.350    0.228
     226    1.608    0.118
     227    0.942    0.122
     228    1.041    0.206
     229    1.486    0.125
     230    1.059    0.192
     231    0.453    0.104
     232    1.306    0.130
     233    0.685    0.141
     234    0.127    0.049
     235    1.329    0.161
     236    0.574    0.179
     237    0.099    0.048
     238    0.769    0.095
     239    0.434    0.052
     240    0.090    0.054
     241    0.003    0.008
     242    0.747    0.091
     243    0.327    0.084
     244    0.006    0.017
     245    0.226    0.058
     246    1.235    0.114
     247    0.613    0.098
     248    0.049    0.042
     249    0.139    0.051
     250    0.602    0.069
     251    0.225    0.094
     252    0.003    0.014
     253    0.995    0.084
     254    0.247    0.076
     255    0.231    0.067
     256    0.443    0.131
     257    0.868    0.075
     258    0.223    0.046
     259    0.048    0.044
     260    0.760    0.197
     261    0.516    0.095
     262    0.726    0.095
     263    0.614    0.107
     264    1.599    0.118
     265    0.391    0.107
     266    0.663    0.076
     267    1.528    0.095
     268    0.962    0.099
     269    0.273    0.041
     270    0.448    0.096
     271    0.461    0.081
     272    0.381    0.063
     273    0.145    0.059
     274    1.948    0.082
     275    0.295    0.057
     276    0.764    0.091
     277    0.697    0.165
     278    0.443    0.066
     279    0.227    0.064
     280    0.616    0.142
     281    0.908    0.081
     282    0.260    0.062
     283    0.426    0.074
     284    0.320    0.091
     285    1.055    0.071
     286    0.213    0.067
     287    0.126    0.060
     288    0.154    0.055
     289    0.101    0.074
     290    0.022    0.032
     291    0.343    0.060
     292    0.168    0.086
     293    0.367    0.095
     294    0.240    0.044
     295    0.988    0.121
     296    0.267    0.105
     297    0.402    0.109
     298    0.088    0.053
     299    1.433    0.126
     300    0.572    0.119
     301    0.129    0.072
     302    1.244    0.087
     303    0.667    0.075
     304    0.128    0.045
     305    1.158    0.104
     306    0.958    0.082
     307    0.534    0.061
     308    0.671    0.095
     309    1.463    0.125
     310    0.572    0.080
     311    0.521    0.137
     312    1.979    0.087
     313    1.933    0.123
      27    0.646    0.202
      28    0.451    0.045
      29    1.435    0.292
      30    0.944    0.174
      31    1.223    0.156
      32    0.864    0.138
      33    0.032    0.029
      34    0.387    0.108
      35    0.983    0.111
      36    1.083    0.103
      37    0.202    0.075
      38    1.041    0.134
      39    1.284    0.079
      40    0.365    0.083
      41    0.379    0.078
      42    0.260    0.073
      43    0.721    0.056
      44    0.250    0.060
      45    0.177    0.071
      46    0.552    0.053
      47    0.986    0.103
      48    0.061    0.032
      49    0.632    0.074
      50    1.249    0.105
      51    0.286    0.067
      52    0.002    0.007
      53    0.656    0.085
      54    1.030    0.072
      55    0.088    0.041
      56    0.000    0.000
      57    0.159    0.049
      58    1.090    0.122
      59    0.107    0.050
      60    0.435    0.075
      61    1.322    0.098
      62    0.520    0.097
      63    0.008    0.012
      64    0.477    0.096
      65    1.904    0.110
      66    0.963    0.135
      67    0.944    0.064
      68    1.952    0.123
      69    1.787    0.103
      70    0.973    0.130
      71    0.506    0.085
      72    0.216    0.078
      73    0.175    0.061
      74    0.148    0.041
      75    0.722    0.139
      76    0.022    0.030
      77    0.053    0.041
      78    0.265    0.070
      79    0.310    0.085
      80    0.041    0.038
      81    0.002    0.007
      82    0.630    0.068
      83    0.052    0.032
      84    0.008    0.016
      85    0.351    0.065
      86    0.870    0.099
      87    0.018    0.024
      88    0.000    0.000
      89    0.882    0.130
      90    0.051    0.043
      91    0.007    0.014
      92    0.640    0.082
      93    0.945    0.131
      94    0.611    0.124
      95    0.139    0.036
      96    0.265    0.055
      97    0.725    0.102
      98    0.348    0.056
      99    1.167    0.128
     100    0.567    0.071
     101    0.737    0.122
     102    0.068    0.039
     103    1.451    0.095
     104    0.875    0.114
     105    0.493    0.049
     106    0.549    0.082
     107    1.383    0.108
     108    0.859    0.065
     109    0.000    0.000
     110    0.157    0.040
     111    0.311    0.059
     112    0.126    0.055
     113    0.149    0.049
     114    0.335    0.096
     115    0.727    0.086
     116    0.257    0.087
     117    0.127    0.045
     118    0.048    0.032
     119    0.058    0.048
     120    0.067    0.062
     121    0.097    0.042
     122    0.062    0.028
     123    0.044    0.030
     124    0.047    0.031
     125    0.362    0.089
     126    0.043    0.021
     127    0.051    0.037
     128    0.030    0.030
     129    0.201    0.037
     130    0.066    0.034
     131    0.000    0.000
     132    0.591    0.072
     133    0.029    0.027
     134    0.109    0.048
     135    0.305    0.076
     136    0.472    0.078
     137    0.092    0.036
     138    0.299    0.065
     139    0.638    0.080
     140    2.093    0.120
     141    0.519    0.092
     142    1.191    0.082
     143    0.289    0.116
     144    0.237    0.083
     145    1.028    0.187
     146    1.689    0.161
     147    0.193    0.060
     148    0.272    0.093
     149    1.036    0.134
     150    0.296    0.048
     151    0.216    0.053
     152    0.061    0.044
     153    0.808    0.080
     154    1.119    0.085
     155    0.189    0.060
     156    0.011    0.013
     157    1.256    0.108
     158    0.347    0.067
     159    0.042    0.038
     160    0.068    0.035
     161    1.235    0.107
     162    0.489    0.091
     163    0.057    0.043
     164    0.000    0.000
     165    0.631    0.097
     166    0.286    0.060
     167    0.192    0.060
     168    0.058    0.026
     169    0.501    0.083
     170    0.063    0.036
     171    0.120    0.067
     172    0.757    0.124
     173    0.549    0.070
     174    0.264    0.105
     175    0.000    0.000
     176    0.540    0.096
     177    0.383    0.064
     178    0.508    0.073
     179    1.573    0.078
     180    0.406    0.073
     181    1.663    0.093
     182    0.932    0.076
     183    1.343    0.112
     184    0.872    0.101
     185    0.658    0.108
     186    0.247    0.077
     187    0.664    0.064
     188    0.633    0.109
     189    0.760    0.105
     190    1.646    0.182
     191    0.612    0.110
     192    0.573    0.100
     193    0.662    0.130
     194    0.532    0.094
     195    0.060    0.041
     196    0.433    0.136
     197    0.119    0.054
     198    0.029    0.026
     199    0.409    0.134
     200    0.265    0.070
     201    0.457    0.093
     202    0.110    0.051
     203    0.398    0.098
     204    0.037    0.040
     205    0.104    0.051
     206    0.162    0.070
     207    0.001    0.006
     208    0.079    0.044
     209    0.337    0.074
     210    0.146    0.039
     211    0.003    0.008
     212    0.028    0.025
     213    0.350    0.097
     214    0.264    0.066
     215    0.000    0.000
     216    1.014    0.108
     217    0.207    0.065
     218    0.031    0.034
     219    0.333    0.077
     220    0.694    0.071
[truncated: 6,623,857 more chars]
