# Supplementary material for: Structural basis of dimerization of chemokine receptors CCR5 and CXCR4
Source: Nat Commun. 2023 Oct 13;14:6439. doi: 10.1038/s41467-023-42082-z (PMC10575954; doi:10.1038/s41467-023-42082-z)
Supplement: Supplementary file 6 — Source Data [file 41467_2023_42082_MOESM6_ESM.zip › Supplementary Figure 10/Panel A/Surface_Area_Protomer1.dat]

      19    0.917    0.368
      20    0.350    0.082
      21    1.185    0.314
      22    1.407    0.232
      23    1.570    0.249
      24    0.548    0.224
      25    1.226    0.139
      26    0.666    0.192
      27    1.166    0.138
      28    1.113    0.146
      29    0.495    0.080
      30    0.157    0.076
      31    1.654    0.107
      32    1.117    0.087
      33    0.189    0.086
      34    0.377    0.098
      35    0.743    0.098
      36    0.633    0.104
      37    0.073    0.040
      38    0.456    0.075
      39    0.875    0.079
      40    0.166    0.065
      41    0.692    0.114
      42    1.000    0.088
      43    1.332    0.158
      44    0.000    0.000
      45    0.999    0.140
      46    0.869    0.092
      47    0.097    0.053
      48    0.034    0.034
      49    0.796    0.121
      50    0.430    0.097
      51    0.088    0.034
      52    0.201    0.078
      53    0.664    0.113
      54    0.052    0.040
      55    0.027    0.028
      56    0.638    0.093
      57    0.760    0.086
      58    0.763    0.130
      59    0.780    0.161
      60    1.460    0.095
      61    0.697    0.125
      62    1.817    0.105
      63    0.485    0.072
      64    0.009    0.015
      65    0.255    0.071
      66    0.061    0.042
      67    0.185    0.059
      68    0.004    0.011
      69    0.299    0.089
      70    0.356    0.083
      71    0.211    0.057
      72    0.043    0.034
      73    0.031    0.027
      74    0.629    0.127
      75    0.018    0.025
      76    0.029    0.024
      77    0.290    0.114
      78    0.758    0.122
      79    0.023    0.025
      80    0.008    0.015
      81    0.782    0.102
      82    0.000    0.000
      83    0.004    0.010
      84    0.435    0.090
      85    0.720    0.120
      86    0.089    0.082
      87    0.076    0.042
      88    0.704    0.125
      89    0.586    0.103
      90    0.166    0.076
      91    0.524    0.094
      92    0.297    0.063
      93    1.303    0.131
      94    0.113    0.080
      95    1.316    0.117
      96    0.485    0.082
      97    0.346    0.051
      98    0.662    0.102
      99    1.100    0.103
     100    0.620    0.107
     101    0.000    0.000
     102    0.424    0.079
     103    1.109    0.126
     104    0.073    0.048
     105    0.070    0.039
     106    0.051    0.031
     107    0.361    0.096
     108    0.265    0.097
     109    0.189    0.084
     110    0.311    0.065
     111    0.005    0.015
     112    0.110    0.057
     113    0.015    0.016
     114    0.003    0.010
     115    0.036    0.044
     116    0.013    0.018
     117    0.140    0.047
     118    0.001    0.006
     119    0.003    0.008
     120    0.185    0.043
     121    0.170    0.067
     122    0.186    0.064
     123    0.061    0.052
     124    0.488    0.099
     125    0.018    0.025
     126    0.563    0.108
     127    0.566    0.083
     128    0.350    0.119
     129    0.198    0.076
     130    0.111    0.065
     131    0.575    0.182
     132    1.030    0.124
     133    0.525    0.211
     134    1.241    0.267
     135    1.080    0.162
     136    0.072    0.042
     137    1.349    0.103
     138    1.847    0.136
     139    0.321    0.102
     140    0.638    0.120
     141    0.642    0.098
     142    0.594    0.101
     143    1.021    0.084
     144    0.642    0.099
     145    0.000    0.000
     146    0.821    0.113
     147    0.790    0.094
     148    0.221    0.056
     149    0.025    0.022
     150    0.760    0.102
     151    1.005    0.090
     152    0.175    0.051
     153    0.919    0.119
     154    0.745    0.063
     155    0.671    0.099
     156    0.000    0.000
     157    0.546    0.082
     158    1.354    0.091
     159    0.157    0.067
     160    0.003    0.008
     161    0.729    0.131
     162    0.469    0.086
     163    0.044    0.033
     164    0.425    0.071
     165    0.853    0.109
     166    0.697    0.108
     167    0.071    0.059
     168    0.663    0.118
     169    0.168    0.072
     170    1.089    0.222
     171    1.418    0.289
     172    1.355    0.246
     173    0.275    0.133
     174    0.354    0.162
     175    0.761    0.252
     176    0.458    0.201
     177    0.312    0.111
     178    0.105    0.077
     179    0.353    0.193
     180    0.072    0.065
     181    0.867    0.125
     182    0.466    0.110
     183    0.349    0.107
     184    1.741    0.184
     185    0.724    0.094
     186    1.089    0.109
     187    0.448    0.116
     188    0.366    0.113
     189    1.125    0.134
     190    0.357    0.118
     191    0.526    0.111
     192    0.145    0.051
     193    1.489    0.117
     194    0.313    0.117
     195    0.009    0.016
     196    0.869    0.105
     197    0.537    0.069
     198    0.104    0.064
     199    0.085    0.032
     200    0.844    0.093
     201    0.327    0.087
     202    0.010    0.024
     203    0.222    0.062
     204    0.590    0.088
     205    0.872    0.136
     206    0.010    0.021
     207    0.641    0.068
     208    1.073    0.079
     209    0.404    0.043
     210    0.131    0.050
     211    0.742    0.066
     212    1.187    0.092
     213    0.056    0.037
     214    0.766    0.150
     215    0.704    0.098
     216    0.199    0.089
     217    0.063    0.043
     218    0.714    0.068
     219    1.586    0.195
     220    0.220    0.127
     221    0.512    0.111
     222    1.219    0.146
     223    1.628    0.239
     224    1.043    0.203
     225    1.443    0.210
     226    1.648    0.108
     227    1.097    0.178
     228    1.350    0.262
     229    0.998    0.189
     230    0.932    0.220
     231    0.580    0.237
     232    1.124    0.239
     233    0.190    0.110
     234    0.062    0.051
     235    1.146    0.126
     236    0.232    0.135
     237    0.062    0.032
     238    0.596    0.130
     239    0.468    0.087
     240    0.016    0.021
     241    0.014    0.015
     242    0.775    0.094
     243    0.256    0.074
     244    0.030    0.031
     245    0.163    0.071
     246    1.253    0.105
     247    0.403    0.073
     248    0.036    0.036
     249    0.377    0.085
     250    0.680    0.082
     251    0.152    0.093
     252    0.029    0.043
     253    0.944    0.114
     254    0.275    0.077
     255    0.151    0.048
     256    0.437    0.099
     257    0.802    0.103
     258    0.261    0.108
     259    0.080    0.039
     260    0.533    0.079
     261    0.508    0.094
     262    0.698    0.162
     263    1.158    0.152
     264    1.729    0.137
     265    0.582    0.077
     266    0.322    0.095
     267    1.058    0.117
     268    1.094    0.092
     269    0.534    0.084
     270    0.771    0.107
     271    0.402    0.078
     272    0.074    0.089
     273    0.369    0.169
     274    1.727    0.162
     275    0.382    0.095
     276    0.360    0.138
     277    0.814    0.120
     278    0.397    0.088
     279    0.146    0.065
     280    0.707    0.095
     281    0.942    0.068
     282    0.216    0.045
     283    0.443    0.093
     284    0.209    0.103
     285    1.010    0.092
     286    0.026    0.027
     287    0.095    0.062
     288    0.174    0.053
     289    0.027    0.029
     290    0.006    0.016
     291    0.218    0.045
     292    0.215    0.046
     293    0.179    0.052
     294    0.150    0.043
     295    0.986    0.106
     296    0.526    0.069
     297    0.437    0.146
     298    0.189    0.062
     299    1.475    0.106
     300    0.435    0.125
     301    0.018    0.024
     302    0.975    0.141
     303    0.807    0.200
     304    0.103    0.059
     305    1.062    0.090
     306    0.968    0.106
     307    0.626    0.115
     308    0.706    0.106
     309    1.433    0.100
     310    0.668    0.128
     311    0.456    0.151
     312    1.845    0.169
     313    2.079    0.143
      19    1.254    0.410
      20    0.412    0.082
      21    1.524    0.254
      22    1.490    0.369
      23    1.426    0.316
      24    0.643    0.124
      25    1.269    0.123
      26    0.715    0.220
      27    1.012    0.142
      28    1.242    0.119
      29    0.410    0.066
      30    0.206    0.061
      31    1.644    0.111
      32    1.168    0.079
      33    0.203    0.064
      34    0.401    0.067
      35    0.811    0.098
      36    0.664    0.093
      37    0.050    0.038
      38    0.491    0.073
      39    0.947    0.094
      40    0.156    0.057
      41    0.634    0.124
      42    0.943    0.087
      43    1.296    0.138
      44    0.002    0.007
      45    0.891    0.121
      46    0.831    0.111
      47    0.068    0.037
      48    0.082    0.044
      49    0.654    0.112
      50    0.386    0.096
      51    0.127    0.063
      52    0.192    0.055
      53    0.643    0.067
      54    0.047    0.021
      55    0.028    0.020
      56    0.757    0.115
      57    0.741    0.111
      58    0.778    0.201
      59    0.621    0.183
      60    1.507    0.194
      61    0.642    0.103
      62    1.742    0.104
      63    0.512    0.073
      64    0.013    0.018
      65    0.231    0.115
      66    0.050    0.033
      67    0.197    0.051
      68    0.001    0.006
      69    0.240    0.118
      70    0.354    0.058
      71    0.230    0.047
      72    0.036    0.035
      73    0.024    0.026
      74    0.663    0.102
      75    0.083    0.046
      76    0.037    0.023
      77    0.298    0.087
      78    1.006    0.134
      79    0.015    0.019
      80    0.017    0.022
      81    0.802    0.116
      82    0.004    0.010
      83    0.017    0.024
      84    0.433    0.063
      85    0.625    0.134
      86    0.149    0.087
      87    0.103    0.039
      88    0.698    0.086
      89    0.486    0.124
      90    0.229    0.098
      91    0.534    0.060
      92    0.309    0.057
      93    1.305    0.149
      94    0.067    0.056
      95    1.321    0.084
      96    0.624    0.147
      97    0.364    0.051
      98    0.738    0.136
      99    1.076    0.092
     100    0.594    0.069
     101    0.001    0.006
     102    0.469    0.047
     103    1.093    0.079
     104    0.077    0.037
     105    0.087    0.044
     106    0.055    0.030
     107    0.511    0.140
     108    0.236    0.085
     109    0.212    0.085
     110    0.380    0.087
     111    0.018    0.034
     112    0.083    0.053
     113    0.029    0.014
     114    0.002    0.007
     115    0.007    0.015
     116    0.003    0.009
     117    0.108    0.049
     118    0.000    0.000
     119    0.001    0.006
     120    0.158    0.060
     121    0.105    0.037
     122    0.160    0.079
     123    0.036    0.028
     124    0.464    0.079
     125    0.018    0.023
     126    0.481    0.148
     127    0.640    0.084
     128    0.260    0.096
     129    0.256    0.130
     130    0.086    0.045
     131    0.551    0.129
     132    1.141    0.129
     133    0.681    0.161
     134    0.934    0.183
     135    1.022    0.083
     136    0.098    0.041
     137    1.465    0.111
     138    1.807    0.085
     139    0.244    0.066
     140    0.642    0.110
     141    0.590    0.087
     142    0.511    0.098
     143    0.949    0.085
     144    0.646    0.109
     145    0.000    0.000
     146    0.788    0.110
     147    0.760    0.063
     148    0.216    0.041
     149    0.010    0.014
     150    0.752    0.082
     151    1.008    0.066
     152    0.227    0.066
     153    0.869    0.106
     154    0.746    0.088
     155    0.693    0.084
     156    0.000    0.000
     157    0.518    0.093
     158    1.342    0.107
     159    0.134    0.069
     160    0.014    0.020
     161    0.688    0.117
     162    0.477    0.075
     163    0.048    0.040
     164    0.389    0.073
     165    0.892    0.087
     166    0.758    0.118
     167    0.049    0.041
     168    0.794    0.175
     169    0.114    0.063
     170    1.023    0.142
     171    1.231    0.177
     172    1.437    0.153
     173    0.291    0.110
     174    0.391    0.105
     175    0.963    0.310
     176    0.423    0.113
     177    0.410    0.133
     178    0.095    0.064
     179    0.367    0.120
     180    0.087    0.060
     181    0.739    0.123
     182    0.634    0.087
     183    0.498    0.117
     184    1.721    0.125
     185    0.904    0.099
     186    1.024    0.091
     187    0.601    0.139
     188    0.272    0.085
     189    1.072    0.101
     190    0.422    0.070
     191    0.584    0.099
     192    0.132    0.056
     193    1.404    0.150
     194    0.339    0.173
     195    0.009    0.017
     196    0.782    0.084
     197    0.501    0.052
     198    0.102    0.070
     199    0.084    0.045
     200    0.834    0.084
     201    0.253    0.076
     202    0.011    0.025
     203    0.167    0.059
     204    0.700    0.074
     205    0.958    0.117
     206    0.020    0.026
     207    0.664    0.083
     208    1.065    0.103
     209    0.421    0.064
     210    0.120    0.050
     211    0.729    0.094
     212    1.134    0.090
     213    0.052    0.039
     214    0.598    0.117
     215    0.563    0.120
     216    0.137    0.091
     217    0.027    0.037
     218    0.891    0.082
     219    1.727    0.105
     220    0.420    0.135
     221    0.353    0.092
     222    1.583    0.088
     223    1.823    0.119
     224    1.162    0.115
     225    1.446    0.254
     226    1.669    0.099
     227    1.247    0.086
     228    1.123    0.181
     229    0.891    0.107
     230    1.061    0.190
     231    0.923    0.147
     232    0.893    0.116
     233    0.211    0.101
     234    0.062    0.034
     235    1.113    0.147
     236    0.134    0.052
     237    0.064    0.034
     238    0.625    0.087
     239    0.416    0.063
     240    0.023    0.024
     241    0.003    0.008
     242    0.821    0.067
     243    0.255    0.049
     244    0.024    0.021
     245    0.174    0.084
     246    1.188    0.109
     247    0.334    0.077
     248    0.022    0.035
     249    0.317    0.075
     250    0.718    0.075
     251    0.095    0.070
     252    0.011    0.018
     253    1.056    0.093
     254    0.292    0.059
     255    0.129    0.045
     256    0.430    0.060
     257    0.880    0.108
     258    0.266    0.086
     259    0.084    0.047
     260    0.542    0.079
     261    0.390    0.084
     262    0.910    0.190
     263    1.030    0.112
     264    1.694    0.197
     265    0.526    0.103
     266    0.415    0.103
     267    1.217    0.162
     268    1.095    0.102
     269    0.516    0.136
     270    0.672    0.123
     271    0.431    0.076
     272    0.131    0.086
     273    0.393    0.156
     274    1.824    0.131
     275    0.390    0.110
     276    0.573    0.129
     277    0.660    0.092
     278    0.449    0.079
     279    0.181    0.070
     280    0.787    0.111
     281    0.898    0.079
     282    0.272    0.049
     283    0.465    0.103
     284    0.216    0.058
     285    0.959    0.080
     286    0.027    0.019
     287    0.145    0.077
     288    0.197    0.041
     289    0.016    0.023
     290    0.028    0.024
     291    0.244    0.048
     292    0.201    0.057
     293    0.199    0.071
     294    0.147    0.035
     295    0.954    0.071
     296    0.481    0.069
     297    0.328    0.127
     298    0.178    0.060
     299    1.427    0.107
     300    0.405    0.064
     301    0.005    0.011
     302    0.847    0.134
     303    0.656    0.149
     304    0.085    0.062
     305    1.118    0.081
     306    0.994    0.074
     307    0.703    0.109
     308    0.679    0.109
     309    1.433    0.083
     310    0.573    0.077
     311    0.312    0.115
     312    1.863    0.096
     313    2.019    0.130
      19    1.206    0.243
      20    0.390    0.076
      21    1.455    0.219
      22    1.328    0.287
      23    1.580    0.172
      24    0.566    0.113
      25    1.154    0.143
      26    0.430    0.106
      27    1.165    0.161
      28    1.481    0.139
      29    0.310    0.083
      30    0.138    0.063
      31    1.963    0.201
      32    1.224    0.099
      33    0.256    0.093
      34    0.423    0.101
      35    0.843    0.099
      36    0.682    0.100
      37    0.047    0.030
      38    0.463    0.096
      39    0.939    0.116
      40    0.168    0.061
      41    0.693    0.131
      42    0.975    0.099
      43    1.201    0.126
      44    0.002    0.007
      45    0.904    0.099
      46    0.808    0.072
      47    0.073    0.043
      48    0.096    0.041
      49    0.652    0.083
      50    0.376    0.070
      51    0.186    0.051
      52    0.226    0.060
      53    0.692    0.088
      54    0.069    0.032
      55    0.047    0.034
      56    0.872    0.120
      57    0.643    0.106
      58    0.793    0.138
      59    0.669    0.089
      60    1.672    0.126
      61    0.550    0.112
      62    1.738    0.114
      63    0.421    0.091
      64    0.011    0.016
      65    0.212    0.070
      66    0.038    0.040
      67    0.174    0.065
      68    0.000    0.000
      69    0.271    0.089
      70    0.345    0.061
      71    0.222    0.082
      72    0.063    0.033
      73    0.011    0.018
      74    0.680    0.060
      75    0.084    0.047
      76    0.073    0.048
      77    0.328    0.093
      78    1.057    0.093
      79    0.012    0.024
      80    0.025    0.021
      81    0.856    0.107
      82    0.004    0.010
      83    0.013    0.021
      84    0.352    0.068
      85    0.634    0.100
      86    0.126    0.064
      87    0.130    0.051
      88    0.715    0.082
      89    0.653    0.100
      90    0.155    0.055
      91    0.554    0.112
      92    0.326    0.086
      93    1.151    0.116
      94    0.034    0.032
      95    1.313    0.111
      96    0.706    0.111
      97    0.426    0.070
      98    0.916    0.128
      99    0.990    0.123
     100    0.525    0.090
     101    0.002    0.009
     102    0.464    0.070
     103    1.071    0.081
     104    0.075    0.035
     105    0.133    0.043
     106    0.043    0.026
     107    0.507    0.104
     108    0.213    0.073
     109    0.183    0.076
     110    0.359    0.069
     111    0.019    0.024
     112    0.042    0.030
     113    0.005    0.011
     114    0.001    0.006
     115    0.003    0.008
     116    0.001    0.006
     117    0.146    0.055
     118    0.002    0.007
     119    0.000    0.000
     120    0.211    0.041
     121    0.129    0.055
     122    0.158    0.071
     123    0.043    0.031
     124    0.515    0.064
     125    0.010    0.016
     126    0.455    0.081
     127    0.789    0.112
     128    0.281    0.075
     129    0.259    0.141
     130    0.144    0.083
     131    0.573    0.151
     132    1.160    0.088
     133    0.809    0.091
     134    0.874    0.130
     135    1.071    0.101
     136    0.095    0.043
     137    1.405    0.142
     138    1.791    0.138
     139    0.321    0.076
     140    0.579    0.087
     141    0.626    0.069
     142    0.513    0.086
     143    0.931    0.064
     144    0.786    0.139
     145    0.000    0.000
     146    0.796    0.099
     147    0.761    0.058
     148    0.215    0.045
     149    0.001    0.006
     150    0.763    0.086
     151    1.025    0.073
     152    0.230    0.079
     153    0.819    0.122
     154    0.789    0.062
     155    0.695    0.090
     156    0.000    0.000
     157    0.561    0.099
     158    1.410    0.151
     159    0.121    0.064
     160    0.003    0.008
     161    0.719    0.094
     162    0.469    0.103
     163    0.075    0.053
     164    0.363    0.056
     165    0.879    0.108
     166    0.716    0.070
     167    0.100    0.047
     168    0.814    0.108
     169    0.171    0.083
     170    1.098    0.222
     171    1.094    0.147
     172    1.554    0.263
     173    0.269    0.113
     174    0.899    0.329
     175    0.777    0.145
     176    0.690    0.218
     177    0.158    0.106
     178    0.101    0.054
     179    0.452    0.173
     180    0.190    0.075
     181    0.772    0.123
     182    0.613    0.101
     183    0.525    0.215
     184    1.682    0.218
     185    0.901    0.092
     186    1.096    0.082
     187    0.508    0.141
     188    0.330    0.103
     189    1.054    0.126
     190    0.547    0.103
     191    0.528    0.123
     192    0.121    0.046
     193    1.408    0.123
     194    0.453    0.099
     195    0.012    0.017
     196    0.752    0.073
     197    0.465    0.055
     198    0.050    0.033
     199    0.125    0.060
     200    0.817    0.078
     201    0.293    0.087
     202    0.001    0.006
     203    0.163    0.051
     204    0.860    0.063
     205    0.949    0.095
     206    0.052    0.030
     207    0.679    0.092
     208    1.070    0.086
     209    0.430    0.059
     210    0.098    0.059
     211    0.791    0.069
     212    1.042    0.131
     213    0.066    0.040
     214    0.549    0.086
     215    0.506    0.102
     216    0.165    0.061
     217    0.012    0.021
     218    0.865    0.115
     219    1.589    0.125
     220    0.481    0.089
     221    0.212    0.120
     222    1.490    0.181
     223    1.832    0.164
     224    1.117    0.099
     225    1.244    0.296
     226    1.589    0.112
     227    1.246    0.138
     228    1.355    0.173
     229    0.813    0.142
     230    1.094    0.237
     231    0.695    0.151
     232    1.044    0.138
     233    0.172    0.064
     234    0.084    0.029
     235    1.133    0.136
     236    0.128    0.070
     237    0.047    0.035
     238    0.603    0.089
     239    0.429    0.074
     240    0.020    0.022
     241    0.003    0.008
     242    0.833    0.111
     243    0.210    0.057
     244    0.013    0.016
     245    0.154    0.061
     246    1.196    0.099
     247    0.369    0.074
     248    0.018    0.026
     249    0.241    0.072
     250    0.647    0.097
     251    0.100    0.072
     252    0.009    0.013
     253    1.120    0.103
     254    0.303    0.058
     255    0.152    0.048
     256    0.413    0.053
     257    0.764    0.087
     258    0.255    0.100
     259    0.128    0.073
     260    0.467    0.083
     261    0.298    0.079
     262    1.126    0.147
     263    1.140    0.112
     264    1.520    0.141
     265    0.439    0.057
     266    0.589    0.101
     267    1.472    0.138
     268    0.977    0.090
     269    0.519    0.080
     270    0.723    0.078
     271    0.529    0.066
     272    0.120    0.067
     273    0.318    0.127
     274    1.872    0.121
     275    0.339    0.076
     276    0.547    0.116
     277    0.540    0.064
     278    0.488    0.097
     279    0.216    0.076
     280    0.710    0.086
     281    0.821    0.087
     282    0.257    0.066
     283    0.496    0.072
     284    0.152    0.079
     285    0.900    0.088
     286    0.036    0.037
     287    0.113    0.057
     288    0.180    0.067
     289    0.025    0.027
     290    0.028    0.026
     291    0.273    0.063
     292    0.211    0.046
     293    0.273    0.083
     294    0.126    0.038
     295    0.929    0.108
     296    0.497    0.074
     297    0.426    0.108
     298    0.204    0.066
     299    1.450    0.110
     300    0.422    0.108
     301    0.011    0.013
     302    0.891    0.128
     303    0.686    0.143
     304    0.087    0.055
     305    1.187    0.127
     306    0.966    0.092
     307    0.581    0.105
     308    0.717    0.163
     309    1.422    0.104
     310    0.695    0.150
     311    0.370    0.149
     312    1.881    0.152
     313    2.007    0.137
      19    1.603    0.322
      20    0.520    0.115
      21    1.495    0.172
      22    1.062    0.123
      23    1.673    0.134
      24    0.652    0.113
      25    1.161    0.125
      26    0.552    0.107
      27    1.012    0.127
      28    1.361    0.135
      29    0.345    0.081
      30    0.208    0.101
      31    1.715    0.085
      32    1.177    0.071
      33    0.203    0.069
      34    0.529    0.131
      35    0.798    0.079
      36    0.737    0.127
      37    0.053    0.031
      38    0.458    0.071
      39    0.905    0.089
      40    0.160    0.045
      41    0.749    0.104
      42    1.070    0.075
      43    1.220    0.107
      44    0.005    0.012
      45    1.044    0.125
      46    0.801    0.075
      47    0.063    0.039
      48    0.104    0.036
      49    0.787    0.121
      50    0.359    0.068
      51    0.193    0.051
      52    0.260    0.061
      53    0.625    0.094
      54    0.057    0.033
      55    0.077    0.039
      56    0.847    0.088
      57    0.674    0.073
      58    0.833    0.126
      59    0.696    0.096
      60    1.715    0.190
      61    0.486    0.065
      62    1.736    0.068
      63    0.411    0.130
      64    0.031    0.026
      65    0.113    0.087
      66    0.059    0.050
      67    0.175    0.056
      68    0.000    0.000
      69    0.277    0.092
      70    0.319    0.072
      71    0.210    0.045
      72    0.071    0.030
      73    0.018    0.017
      74    0.676    0.089
      75    0.091    0.041
      76    0.112    0.066
      77    0.437    0.070
      78    1.064    0.095
      79    0.006    0.014
      80    0.037    0.020
      81    0.967    0.114
      82    0.013    0.019
      83    0.013    0.025
      84    0.305    0.073
      85    0.644    0.100
      86    0.235    0.116
      87    0.119    0.044
      88    0.773    0.122
      89    0.714    0.101
      90    0.283    0.120
      91    0.352    0.128
      92    0.365    0.069
      93    1.224    0.181
      94    0.014    0.023
      95    1.315    0.097
      96    0.615    0.115
      97    0.422    0.057
      98    0.939    0.126
      99    1.040    0.122
     100    0.541    0.116
     101    0.004    0.012
     102    0.496    0.070
     103    1.063    0.074
     104    0.073    0.029
     105    0.130    0.042
     106    0.033    0.014
     107    0.508    0.100
     108    0.203    0.067
     109    0.183    0.087
     110    0.420    0.067
     111    0.038    0.038
     112    0.021    0.022
     113    0.007    0.013
     114    0.000    0.000
     115    0.006    0.014
     116    0.004    0.013
     117    0.205    0.085
     118    0.000    0.000
     119    0.000    0.000
     120    0.174    0.054
     121    0.150    0.047
     122    0.180    0.063
     123    0.051    0.035
     124    0.600    0.107
     125    0.017    0.029
     126    0.515    0.123
     127    0.715    0.085
     128    0.321    0.097
     129    0.303    0.094
     130    0.152    0.049
     131    0.647    0.126
     132    1.130    0.125
     133    0.742    0.147
     134    0.981    0.132
     135    1.148    0.156
     136    0.087    0.055
     137    1.319    0.091
     138    1.714    0.160
     139    0.295    0.114
     140    0.630    0.133
     141    0.644    0.072
     142    0.570    0.097
     143    0.960    0.072
     144    0.856    0.187
     145    0.000    0.000
     146    0.724    0.087
     147    0.751    0.090
     148    0.192    0.054
     149    0.001    0.006
     150    0.694    0.068
     151    1.037    0.080
     152    0.231    0.057
     153    0.781    0.077
     154    0.768    0.080
     155    0.703    0.079
     156    0.000    0.000
     157    0.588    0.083
     158    1.378    0.118
     159    0.105    0.057
     160    0.003    0.012
     161    0.724    0.094
     162    0.495    0.081
     163    0.074    0.058
     164    0.412    0.064
     165    0.924    0.093
     166    0.649    0.100
     167    0.137    0.042
     168    0.763    0.105
     169    0.120    0.045
     170    0.955    0.174
     171    1.077    0.129
     172    1.594    0.117
     173    0.413    0.174
     174    1.495    0.231
     175    0.870    0.112
     176    1.038    0.200
     177    0.142    0.069
     178    0.072    0.048
     179    0.325    0.092
     180    0.186    0.038
     181    0.870    0.133
     182    0.549    0.082
     183    0.875    0.176
     184    1.845    0.241
     185    0.929    0.100
     186    1.016    0.133
     187    0.599    0.136
     188    0.366    0.103
     189    1.094    0.155
     190    0.490    0.102
     191    0.615    0.129
     192    0.109    0.044
     193    1.460    0.132
     194    0.426    0.069
     195    0.013    0.025
     196    0.820    0.061
     197    0.453    0.052
     198    0.051    0.037
     199    0.155    0.057
     200    0.859    0.069
     201    0.293    0.074
     202    0.000    0.000
     203    0.184    0.056
     204    0.881    0.072
     205    0.925    0.092
     206    0.028    0.023
     207    0.652    0.090
     208    1.020    0.077
     209    0.420    0.063
     210    0.082    0.043
     211    0.710    0.073
     212    1.018    0.098
     213    0.086    0.036
     214    0.556    0.090
     215    0.551    0.088
     216    0.201    0.060
     217    0.033    0.035
     218    0.817    0.101
     219    1.636    0.126
     220    0.466    0.117
     221    0.242    0.096
     222    1.334    0.118
     223    1.923    0.223
     224    1.243    0.106
     225    1.128    0.147
     226    1.618    0.125
     227    1.047    0.122
     228    1.272    0.211
     229    0.785    0.116
     230    0.910    0.168
     231    0.518    0.133
     232    1.133    0.163
     233    0.198    0.076
     234    0.100    0.036
     235    1.254    0.134
     236    0.201    0.096
     237    0.060    0.041
     238    0.572    0.100
     239    0.409    0.067
     240    0.016    0.021
     241    0.001    0.006
     242    0.863    0.077
     243    0.208    0.069
     244    0.024    0.026
     245    0.122    0.062
     246    1.183    0.089
     247    0.385    0.067
     248    0.013    0.026
     249    0.214    0.059
     250    0.700    0.081
     251    0.115    0.073
     252    0.004    0.010
     253    1.062    0.130
     254    0.350    0.111
     255    0.198    0.089
     256    0.437    0.077
     257    0.791    0.089
     258    0.397    0.097
     259    0.105    0.062
     260    0.443    0.095
     261    0.303    0.061
     262    1.172    0.161
     263    1.167    0.130
     264    1.437    0.177
     265    0.446    0.097
     266    0.587    0.075
     267    1.438    0.111
     268    0.971    0.113
     269    0.468    0.093
     270    0.649    0.127
     271    0.562    0.070
     272    0.233    0.122
     273    0.274    0.059
     274    1.826    0.112
     275    0.365    0.075
     276    0.564    0.116
     277    0.566    0.059
     278    0.482    0.087
     279    0.211    0.066
     280    0.642    0.125
     281    0.827    0.061
     282    0.224    0.055
     283    0.538    0.096
     284    0.162    0.077
     285    0.907    0.096
     286    0.022    0.030
     287    0.082    0.049
     288    0.173    0.057
     289    0.022    0.021
     290    0.041    0.034
     291    0.254    0.061
     292    0.224    0.053
     293    0.274    0.050
     294    0.140    0.041
     295    0.948    0.073
     296    0.490    0.071
     297    0.438    0.089
     298    0.186    0.069
     299    1.430    0.094
     300    0.425    0.077
     301    0.012    0.021
     302    0.971    0.124
     303    0.662    0.128
     304    0.070    0.041
     305    1.196    0.131
     306    0.850    0.092
     307    0.583    0.089
     308    0.635    0.104
     309    1.323    0.097
     310    0.641    0.069
     311    0.437    0.096
     312    1.801    0.179
     313    1.901    0.175
      19    1.472    0.314
      20    0.480    0.101
      21    1.034    0.252
      22    1.253    0.274
      23    1.571    0.166
      24    0.585    0.095
      25    1.220    0.073
      26    0.490    0.118
      27    1.057    0.129
      28    1.358    0.092
      29    0.438    0.053
      30    0.238    0.064
      31    1.740    0.102
      32    1.180    0.096
      33    0.221    0.077
      34    0.782    0.066
      35    0.855    0.097
      36    0.668    0.146
      37    0.107    0.057
      38    0.380    0.063
      39    0.892    0.130
      40    0.133    0.068
      41    0.755    0.116
      42    1.017    0.101
      43    1.208    0.107
      44    0.010    0.014
      45    1.063    0.128
      46    0.738    0.099
      47    0.047    0.036
      48    0.095    0.038
      49    0.868    0.120
      50    0.374    0.073
      51    0.177    0.038
      52    0.345    0.069
      53    0.609    0.092
      54    0.040    0.031
      55    0.063    0.041
      56    0.711    0.079
      57    0.674    0.086
      58    0.799    0.101
      59    0.535    0.144
      60    1.638    0.129
      61    0.546    0.063
      62    1.770    0.131
      63    0.499    0.096
      64    0.030    0.028
      65    0.188    0.086
      66    0.056    0.039
      67    0.198    0.055
      68    0.000    0.000
      69    0.253    0.089
      70    0.286    0.072
      71    0.212    0.051
      72    0.063    0.034
      73    0.021    0.020
      74    0.659    0.098
      75    0.074    0.054
      76    0.167    0.064
      77    0.505    0.096
      78    1.077    0.153
      79    0.019    0.027
      80    0.029    0.028
      81    0.967    0.106
      82    0.010    0.013
      83    0.006    0.013
      84    0.329    0.067
      85    0.617    0.116
      86    0.301    0.097
      87    0.170    0.056
      88    0.883    0.090
      89    0.693    0.127
      90    0.404    0.106
      91    0.269    0.130
      92    0.368    0.078
      93    1.327    0.219
      94    0.055    0.039
      95    1.362    0.093
      96    0.618    0.132
      97    0.420    0.057
      98    1.081    0.240
      99    1.030    0.103
     100    0.578    0.141
     101    0.002    0.009
     102    0.514    0.086
     103    0.984    0.092
     104    0.065    0.033
     105    0.101    0.045
     106    0.039    0.018
     107    0.516    0.101
     108    0.181    0.066
     109    0.299    0.064
     110    0.377    0.111
     111    0.038    0.029
     112    0.044    0.040
     113    0.003    0.008
     114    0.003    0.008
     115    0.008    0.017
     116    0.001    0.006
     117    0.179    0.059
     118    0.000    0.000
     119    0.000    0.000
     120    0.177    0.046
     121    0.129    0.035
     122    0.162    0.052
     123    0.037    0.026
     124    0.554    0.111
     125    0.039    0.034
     126    0.515    0.140
     127    0.713    0.065
     128    0.205    0.080
     129    0.381    0.094
     130    0.198    0.071
     131    0.516    0.089
     132    1.114    0.117
     133    0.776    0.121
     134    1.012    0.155
     135    1.220    0.094
     136    0.090    0.048
     137    1.366    0.114
     138    1.780    0.109
     139    0.297    0.077
     140    0.660    0.081
     141    0.578    0.067
     142    0.489    0.109
     143    0.923    0.097
     144    0.768    0.092
     145    0.000    0.000
     146    0.729    0.123
     147    0.785    0.100
     148    0.202    0.070
     149    0.000    0.000
     150    0.719    0.072
     151    1.049    0.084
     152    0.216    0.079
     153    0.805    0.141
     154    0.752    0.066
     155    0.712    0.094
     156    0.000    0.000
     157    0.573    0.068
     158    1.342    0.089
     159    0.124    0.047
     160    0.001    0.006
     161    0.735    0.110
     162    0.523    0.068
     163    0.159    0.057
     164    0.411    0.048
     165    0.935    0.084
     166    0.644    0.074
     167    0.143    0.044
     168    0.710    0.085
     169    0.163    0.125
     170    0.939    0.184
     171    1.236    0.151
     172    1.326    0.178
     173    0.118    0.072
     174    0.767    0.314
     175    0.724    0.139
     176    1.173    0.226
     177    0.209    0.079
     178    0.052    0.030
     179    0.240    0.100
     180    0.154    0.061
     181    0.939    0.099
     182    0.559    0.075
     183    0.486    0.111
     184    1.507    0.193
     185    0.916    0.121
     186    1.078    0.119
     187    0.325    0.146
     188    0.403    0.068
     189    1.035    0.156
     190    0.576    0.104
     191    0.681    0.115
     192    0.154    0.051
     193    1.532    0.095
     194    0.293    0.061
     195    0.025    0.023
     196    0.808    0.069
     197    0.416    0.084
     198    0.017    0.021
     199    0.243    0.067
     200    0.875    0.086
     201    0.339    0.065
     202    0.002    0.008
     203    0.232    0.090
     204    0.870    0.081
     205    0.956    0.086
     206    0.046    0.030
     207    0.679    0.083
     208    1.004    0.092
     209    0.445    0.079
     210    0.072    0.042
     211    0.742    0.076
     212    1.024    0.079
     213    0.060    0.028
     214    0.566    0.100
     215    0.495    0.056
     216    0.178    0.058
     217    0.016    0.021
     218    0.849    0.093
     219    1.550    0.087
     220    0.487    0.117
     221    0.254    0.078
     222    1.391    0.158
     223    1.811    0.108
     224    1.202    0.084
     225    1.290    0.263
     226    1.560    0.106
     227    1.068    0.124
     228    1.154    0.163
     229    0.884    0.196
     230    0.885    0.162
     231    0.561    0.120
     232    1.178    0.129
     233    0.231    0.102
     234    0.090    0.040
     235    1.383    0.151
     236    0.144    0.070
     237    0.044    0.031
     238    0.724    0.061
     239    0.424    0.072
     240    0.032    0.026
     241    0.003    0.008
     242    0.874    0.099
     243    0.229    0.053
     244    0.023    0.022
     245    0.174    0.052
     246    1.099    0.119
     247    0.377    0.057
     248    0.025    0.027
     249    0.221    0.050
     250    0.660    0.066
     251    0.109    0.044
     252    0.000    0.000
     253    0.990    0.125
     254    0.339    0.089
     255    0.245    0.073
     256    0.411    0.083
     257    0.739    0.091
     258    0.380    0.104
     259    0.099    0.071
     260    0.489    0.090
     261    0.388    0.124
     262    1.011    0.204
     263    1.098    0.136
     264    1.537    0.266
     265    0.409    0.134
     266    0.477    0.182
     267    1.386    0.134
     268    0.995    0.105
     269    0.507    0.095
     270    0.678    0.086
     271    0.496    0.077
     272    0.218    0.121
     273    0.272    0.109
     274    1.886    0.121
     275    0.422    0.164
     276    0.463    0.142
     277    0.612    0.080
     278    0.481    0.066
     279    0.220    0.068
     280    0.585    0.107
     281    0.814    0.068
     282    0.266    0.059
     283    0.419    0.084
     284    0.268    0.071
     285    0.959    0.128
     286    0.065    0.046
     287    0.080    0.049
     288    0.204    0.058
     289    0.060    0.049
     290    0.066    0.057
     291    0.248    0.050
     292    0.233    0.040
     293    0.292    0.054
     294    0.189    0.047
     295    0.961    0.086
     296    0.466    0.072
     297    0.425    0.102
     298    0.197    0.069
     299    1.489    0.110
     300    0.395    0.137
     301    0.014    0.018
     302    0.855    0.190
     303    0.756    0.135
     304    0.044    0.029
     305    1.153    0.082
     306    0.924    0.122
     307    0.653    0.075
     308    0.562    0.081
     309    1.304    0.125
     310    0.643    0.064
     311    0.506    0.130
     312    1.850    0.193
     313    1.912    0.107
      19    1.494    0.397
      20    0.482    0.104
      21    1.139    0.306
      22    1.439    0.299
      23    1.639    0.143
      24    0.555    0.131
      25    1.278    0.112
      26    0.489    0.103
      27    0.976    0.084
      28    1.394    0.128
      29    0.389    0.067
      30    0.306    0.077
      31    1.666    0.123
      32    1.184    0.091
      33    0.229    0.062
      34    0.787    0.068
      35    0.826    0.086
      36    0.598    0.122
      37    0.111    0.052
      38    0.461    0.097
      39    0.894    0.129
      40    0.103    0.046
      41    0.796    0.084
      42    0.946    0.073
      43    1.208    0.078
      44    0.001    0.006
      45    0.974    0.111
      46    0.761    0.095
      47    0.047    0.029
      48    0.077    0.039
      49    0.854    0.099
      50    0.341    0.071
      51    0.185    0.059
      52    0.346    0.065
      53    0.609    0.091
      54    0.040    0.026
      55    0.051    0.025
      56    0.746    0.078
      57    0.619    0.081
      58    0.795    0.098
      59    0.478    0.105
      60    1.635    0.104
      61    0.493    0.068
      62    1.811    0.082
      63    0.468    0.113
      64    0.029    0.032
      65    0.119    0.075
      66    0.045    0.027
      67    0.180    0.049
      68    0.001    0.006
      69    0.238    0.067
      70    0.314    0.082
      71    0.205    0.049
      72    0.051    0.030
      73    0.020    0.023
      74    0.601    0.089
      75    0.020    0.029
      76    0.131    0.059
      77    0.576    0.069
      78    1.015    0.141
      79    0.008    0.015
      80    0.053    0.042
      81    0.915    0.108
      82    0.000    0.000
      83    0.002    0.007
      84    0.351    0.074
      85    0.639    0.088
      86    0.288    0.078
      87    0.201    0.062
      88    0.871    0.077
      89    0.514    0.139
      90    0.384    0.084
      91    0.163    0.048
      92    0.437    0.070
      93    1.585    0.150
      94    0.116    0.056
      95    1.414    0.085
      96    0.550    0.126
      97    0.403    0.055
      98    0.975    0.132
      99    1.101    0.087
     100    0.586    0.111
     101    0.000    0.000
     102    0.530    0.087
     103    0.971    0.114
     104    0.023    0.029
     105    0.106    0.036
     106    0.042    0.023
     107    0.376    0.132
     108    0.169    0.053
     109    0.297    0.060
     110    0.315    0.076
     111    0.013    0.026
     112    0.049    0.038
     113    0.001    0.006
     114    0.003    0.008
     115    0.006    0.012
     116    0.000    0.000
     117    0.147    0.064
     118    0.002    0.008
     119    0.003    0.012
     120    0.180    0.054
     121    0.138    0.050
     122    0.136    0.055
     123    0.064    0.032
     124    0.622    0.089
     125    0.014    0.019
     126    0.622    0.164
     127    0.698    0.095
     128    0.186    0.048
     129    0.433    0.078
     130    0.229    0.058
     131    0.421    0.090
     132    1.114    0.068
     133    0.802    0.072
     134    0.908    0.105
     135    1.129    0.122
     136    0.111    0.049
     137    1.291    0.107
     138    1.792    0.115
     139    0.328    0.089
     140    0.600    0.086
     141    0.608    0.076
     142    0.463    0.076
     143    0.997    0.112
     144    0.957    0.097
     145    0.000    0.000
     146    0.741    0.082
     147    0.728    0.066
     148    0.267    0.075
     149    0.003    0.011
     150    0.722    0.069
     151    1.087    0.095
     152    0.347    0.069
     153    0.656    0.138
     154    0.730    0.052
     155    0.731    0.093
     156    0.000    0.000
     157    0.629    0.082
     158    1.354    0.090
     159    0.146    0.046
     160    0.000    0.000
     161    0.785    0.087
     162    0.500    0.078
     163    0.137    0.048
     164    0.441    0.081
     165    0.925    0.121
     166    0.697    0.091
     167    0.105    0.051
     168    0.837    0.089
     169    0.130    0.112
     170    0.773    0.219
     171    1.415    0.207
     172    1.137    0.155
     173    0.107    0.091
     174    0.802    0.213
     175    0.748    0.132
     176    1.159    0.247
     177    0.203    0.067
     178    0.036    0.031
     179    0.336    0.109
     180    0.105    0.043
     181    0.922    0.096
     182    0.572    0.096
     183    0.457    0.132
     184    1.553    0.168
     185    0.912    0.112
     186    1.064    0.104
     187    0.230    0.116
     188    0.352    0.073
     189    1.043    0.095
     190    0.572    0.133
     191    0.544    0.125
     192    0.137    0.041
     193    1.580    0.143
     194    0.256    0.063
     195    0.019    0.024
     196    0.825    0.086
     197    0.438    0.070
     198    0.028    0.026
     199    0.231    0.067
     200    0.854    0.111
     201    0.324    0.055
     202    0.002    0.008
     203    0.244    0.060
     204    0.855    0.084
     205    0.899    0.084
     206    0.035    0.024
     207    0.677    0.080
     208    1.008    0.082
     209    0.409    0.048
     210    0.090    0.048
     211    0.767    0.076
     212    1.024    0.092
     213    0.070    0.047
     214    0.625    0.109
     215    0.565    0.079
     216    0.206    0.050
     217    0.051    0.031
     218    0.866    0.113
     219    1.675    0.125
     220    0.512    0.102
     221    0.300    0.081
     222    1.297    0.115
     223    1.817    0.165
     224    1.252    0.115
     225    1.403    0.200
     226    1.619    0.104
     227    1.151    0.165
     228    1.077    0.139
     229    0.871    0.119
     230    0.979    0.160
     231    0.568    0.109
     232    1.091    0.095
     233    0.351    0.103
     234    0.091    0.029
     235    1.454    0.100
     236    0.145    0.065
     237    0.062    0.041
     238    0.698    0.080
     239    0.463    0.086
     240    0.033    0.022
     241    0.001    0.006
     242    0.839    0.090
     243    0.222    0.061
     244    0.012    0.021
     245    0.150    0.062
     246    1.159    0.090
     247    0.382    0.073
     248    0.027    0.025
     249    0.203    0.047
     250    0.658    0.082
     251    0.120    0.043
     252    0.008    0.012
     253    1.071    0.131
     254    0.285    0.077
     255    0.250    0.076
     256    0.477    0.075
     257    0.762    0.092
     258    0.313    0.080
     259    0.036    0.025
     260    0.538    0.075
     261    0.487    0.087
     262    0.849    0.186
     263    1.036    0.128
     264    1.748    0.114
     265    0.363    0.072
     266    0.361    0.120
     267    1.385    0.122
     268    1.039    0.093
     269    0.605    0.097
     270    0.708    0.067
     271    0.575    0.060
     272    0.169    0.099
     273    0.384    0.116
     274    1.904    0.121
     275    0.264    0.053
     276    0.499    0.100
     277    0.660    0.091
     278    0.431    0.086
     279    0.229    0.063
     280    0.501    0.096
     281    0.888    0.078
     282    0.247    0.056
     283    0.425    0.074
     284    0.239    0.057
     285    0.963    0.128
     286    0.054    0.050
     287    0.081    0.045
     288    0.156    0.052
     289    0.043    0.044
     290    0.058    0.051
     291    0.238    0.054
     292    0.237    0.047
     293    0.262    0.058
     294    0.193    0.052
     295    0.906    0.093
     296    0.481    0.070
     297    0.376    0.107
     298    0.183    0.074
     299    1.535    0.084
     300    0.532    0.073
     301    0.033    0.031
     302    0.786    0.091
     303    0.842    0.112
     304    0.050    0.026
     305    1.149    0.111
     306    0.970    0.080
     307    0.645    0.082
     308    0.527    0.106
     309    1.201    0.119
     310    0.732    0.100
     311    0.605    0.119
     312    1.579    0.120
     313    1.824    0.090
      19    1.724    0.179
      20    0.674    0.092
      21    1.050    0.198
      22    1.221    0.142
      23    1.585    0.185
      24    0.652    0.232
      25    1.229    0.120
      26    0.590    0.104
      27    1.070    0.117
      28    1.294    0.108
      29    0.421    0.084
      30    0.243    0.118
      31    1.624    0.135
      32    1.161    0.084
      33    0.193    0.050
      34    0.810    0.070
      35    0.835    0.061
      36    0.570    0.099
      37    0.105    0.052
      38    0.515    0.054
      39    0.890    0.096
      40    0.104    0.036
      41    0.755    0.113
      42    0.964    0.106
      43    1.244    0.123
      44    0.000    0.000
      45    0.931    0.122
      46    0.745    0.078
      47    0.051    0.038
      48    0.089    0.035
      49    0.815    0.090
      50    0.343    0.067
      51    0.205    0.078
      52    0.301    0.059
      53    0.632    0.114
      54    0.036    0.034
      55    0.059    0.019
      56    0.740    0.114
      57    0.626    0.082
      58    0.789    0.086
      59    0.519    0.147
      60    1.608    0.102
      61    0.500    0.103
      62    1.737    0.102
      63    0.395    0.094
      64    0.081    0.064
      65    0.084    0.057
      66    0.065    0.051
      67    0.227    0.077
      68    0.000    0.000
      69    0.241    0.083
      70    0.249    0.055
      71    0.189    0.048
      72    0.059    0.030
      73    0.023    0.026
      74    0.626    0.112
      75    0.071    0.057
      76    0.110    0.061
      77    0.531    0.101
      78    1.135    0.121
      79    0.033    0.028
      80    0.049    0.028
      81    0.865    0.125
      82    0.000    0.000
      83    0.006    0.013
      84    0.261    0.069
      85    0.637    0.087
      86    0.333    0.097
      87    0.146    0.059
      88    0.865    0.110
      89    0.509    0.075
      90    0.499    0.155
      91    0.276    0.077
      92    0.438    0.070
      93    1.639    0.140
      94    0.152    0.049
      95    1.421    0.109
      96    0.671    0.123
      97    0.379    0.046
      98    0.800    0.187
      99    1.162    0.095
     100    0.628    0.096
     101    0.007    0.025
     102    0.511    0.103
     103    0.987    0.077
     104    0.039    0.032
     105    0.120    0.041
     106    0.043    0.020
     107    0.425    0.115
     108    0.203    0.057
     109    0.276    0.088
     110    0.381    0.077
     111    0.036    0.037
     112    0.088    0.048
     113    0.001    0.006
     114    0.003    0.008
     115    0.003    0.008
     116    0.003    0.008
     117    0.212    0.068
     118    0.000    0.000
     119    0.004    0.011
     120    0.162    0.051
     121    0.214    0.077
     122    0.134    0.047
     123    0.049    0.037
     124    0.681    0.059
     125    0.065    0.051
     126    0.731    0.103
     127    0.666    0.086
     128    0.377    0.168
     129    0.436    0.109
     130    0.232    0.095
     131    0.551    0.136
     132    1.121    0.082
     133    0.705    0.111
     134    0.996    0.155
     135    1.172    0.133
     136    0.076    0.052
     137    1.312    0.128
     138    1.819    0.159
     139    0.498    0.123
     140    0.573    0.087
     141    0.654    0.076
     142    0.541    0.090
     143    0.912    0.071
     144    1.129    0.141
     145    0.000    0.000
     146    0.755    0.079
     147    0.708    0.086
     148    0.191    0.051
     149    0.004    0.013
     150    0.796    0.092
     151    1.019    0.055
     152    0.207    0.054
     153    0.757    0.123
     154    0.743    0.071
     155    0.720    0.082
     156    0.000    0.000
     157    0.576    0.096
     158    1.410    0.111
     159    0.145    0.054
     160    0.000    0.000
     161    0.763    0.101
     162    0.483    0.071
     163    0.124    0.049
     164    0.427    0.078
     165    0.890    0.078
     166    0.649    0.091
     167    0.115    0.036
     168    0.810    0.130
     169    0.217    0.110
     170    0.343    0.159
     171    1.687    0.152
     172    0.915    0.095
     173    0.130    0.057
     174    0.875    0.205
     175    0.717    0.142
     176    1.403    0.206
     177    0.257    0.105
     178    0.039    0.035
     179    0.256    0.094
     180    0.131    0.072
     181    0.820    0.112
     182    0.554    0.079
     183    0.311    0.086
     184    1.529    0.125
     185    0.937    0.083
     186    1.033    0.091
     187    0.296    0.083
     188    0.343    0.086
     189    1.134    0.122
     190    0.522    0.158
     191    0.434    0.106
     192    0.178    0.053
     193    1.544    0.136
     194    0.242    0.062
     195    0.027    0.030
     196    0.810    0.103
     197    0.436    0.084
     198    0.011    0.022
     199    0.218    0.050
     200    0.855    0.082
     201    0.341    0.065
     202    0.000    0.000
     203    0.266    0.062
     204    0.874    0.074
     205    0.919    0.106
     206    0.037    0.026
     207    0.666    0.079
     208    1.025    0.085
     209    0.422    0.071
     210    0.086    0.053
     211    0.764    0.069
     212    0.985    0.102
     213    0.047    0.038
     214    0.652    0.127
     215    0.482    0.049
     216    0.151    0.058
     217    0.050    0.041
     218    0.882    0.159
     219    1.701    0.123
     220    0.594    0.141
     221    0.331    0.084
     222    1.360    0.147
     223    1.733    0.155
     224    1.164    0.143
     225    1.502    0.218
     226    1.631    0.141
     227    1.078    0.095
     228    1.038    0.125
     229    1.010    0.194
     230    1.085    0.170
     231    0.500    0.123
     232    1.081    0.125
     233    0.509    0.115
     234    0.103    0.039
     235    1.409    0.115
     236    0.235    0.082
     237    0.070    0.035
     238    0.665    0.075
     239    0.407    0.072
     240    0.023    0.021
     241    0.000    0.000
     242    0.823    0.084
     243    0.203    0.062
     244    0.026    0.019
     245    0.165    0.060
     246    1.117    0.090
     247    0.374    0.068
     248    0.037    0.032
     249    0.181    0.063
     250    0.626    0.080
     251    0.117    0.070
     252    0.009    0.013
     253    1.072    0.103
     254    0.201    0.058
     255    0.228    0.074
     256    0.383    0.125
     257    0.787    0.083
     258    0.290    0.098
     259    0.041    0.034
     260    0.486    0.108
     261    0.492    0.068
     262    1.083    0.164
     263    1.029    0.115
     264    1.796    0.122
     265    0.342    0.069
     266    0.583    0.165
     267    1.491    0.093
     268    1.056    0.076
     269    0.414    0.076
     270    0.628    0.084
     271    0.473    0.078
     272    0.288    0.049
     273    0.179    0.092
     274    1.926    0.123
     275    0.314    0.053
     276    0.363    0.122
     277    0.653    0.179
     278    0.445    0.093
     279    0.266    0.090
     280    0.576    0.182
     281    0.889    0.062
     282    0.230    0.058
     283    0.433    0.095
     284    0.307    0.098
     285    0.982    0.116
     286    0.098    0.040
     287    0.127    0.073
     288    0.158    0.041
     289    0.044    0.046
     290    0.046    0.030
     291    0.257    0.054
     292    0.247    0.060
     293    0.294    0.062
     294    0.196    0.037
     295    0.984    0.106
     296    0.478    0.056
     297    0.431    0.120
     298    0.148    0.063
     299    1.496    0.114
     300    0.426    0.089
     301    0.036    0.029
     302    0.922    0.186
     303    0.772    0.109
     304    0.069    0.043
     305    1.144    0.075
     306    0.958    0.083
     307    0.490    0.103
     308    0.592    0.128
     309    1.263    0.151
     310    0.672    0.100
     311    0.582    0.149
     312    1.620    0.173
     313    1.882    0.085
      19    1.686    0.098
      20    0.663    0.093
      21    1.215    0.276
      22    1.031    0.182
      23    1.644    0.167
      24    0.618    0.212
      25    1.163    0.124
      26    0.870    0.202
      27    1.025    0.117
      28    1.212    0.167
      29    0.381    0.088
      30    0.274    0.105
      31    1.666    0.125
      32    1.135    0.081
      33    0.157    0.100
      34    0.744    0.097
      35    0.883    0.089
      36    0.615    0.140
      37    0.074    0.039
      38    0.501    0.086
      39    0.916    0.098
      40    0.106    0.044
      41    0.677    0.087
      42    0.953    0.109
      43    1.145    0.138
      44    0.004    0.010
      45    0.976    0.115
      46    0.764    0.107
      47    0.061    0.034
      48    0.093    0.050
      49    0.813    0.137
      50    0.345    0.062
      51    0.177    0.074
      52    0.292    0.067
      53    0.595    0.104
      54    0.024    0.031
      55    0.066    0.042
      56    0.691    0.083
      57    0.628    0.098
      58    0.812    0.113
      59    0.491    0.218
      60    1.554    0.088
      61    0.511    0.083
      62    1.770    0.107
      63    0.448    0.095
      64    0.087    0.039
      65    0.185    0.090
      66    0.027    0.022
      67    0.191    0.062
      68    0.001    0.006
      69    0.280    0.069
      70    0.230    0.055
      71    0.195    0.058
      72    0.064    0.037
      73    0.023    0.033
      74    0.572    0.100
      75    0.039    0.052
      76    0.133    0.048
      77    0.505    0.103
      78    1.043    0.140
      79    0.022    0.020
      80    0.043    0.026
      81    0.848    0.108
      82    0.001    0.006
      83    0.009    0.018
      84    0.295    0.055
      85    0.600    0.091
      86    0.330    0.118
      87    0.131    0.051
      88    0.839    0.104
      89    0.578    0.104
      90    0.415    0.190
      91    0.310    0.085
      92    0.446    0.078
      93    1.669    0.124
      94    0.244    0.049
      95    1.405    0.082
      96    0.627    0.103
      97    0.405    0.056
      98    0.678    0.106
      99    1.168    0.071
     100    0.635    0.120
     101    0.022    0.020
     102    0.404    0.058
     103    1.001    0.094
     104    0.029    0.028
     105    0.137    0.052
     106    0.040    0.022
     107    0.367    0.117
     108    0.168    0.056
     109    0.295    0.068
     110    0.363    0.100
     111    0.033    0.028
     112    0.039    0.031
     113    0.001    0.006
     114    0.006    0.012
     115    0.004    0.010
     116    0.000    0.000
     117    0.166    0.063
     118    0.001    0.006
     119    0.000    0.000
     120    0.159    0.048
     121    0.233    0.069
     122    0.123    0.056
     123    0.057    0.026
     124    0.697    0.115
     125    0.068    0.048
     126    0.714    0.164
     127    0.603    0.084
     128    0.513    0.142
     129    0.416    0.082
     130    0.172    0.052
     131    0.392    0.059
     132    1.111    0.108
     133    0.551    0.107
     134    1.113    0.152
     135    1.348    0.143
     136    0.047    0.028
     137    1.418    0.133
     138    1.801    0.126
     139    0.531    0.083
     140    0.636    0.144
     141    0.629    0.071
     142    0.508    0.076
     143    0.946    0.087
     144    1.137    0.111
     145    0.000    0.000
     146    0.780    0.107
     147    0.668    0.082
     148    0.153    0.042
     149    0.004    0.010
     150    0.752    0.091
     151    1.013    0.062
     152    0.201    0.064
     153    0.726    0.095
     154    0.755    0.060
     155    0.722    0.058
     156    0.000    0.000
     157    0.611    0.091
     158    1.397    0.088
     159    0.174    0.035
     160    0.001    0.006
     161    0.783    0.113
     162    0.472    0.075
     163    0.095    0.035
     164    0.496    0.074
     165    0.887    0.074
     166    0.625    0.057
     167    0.092    0.036
     168    0.828    0.119
     169    0.366    0.102
     170    0.275    0.107
     171    1.802    0.129
     172    1.025    0.094
     173    0.128    0.072
     174    1.047    0.188
     175    0.737    0.133
     176    1.533    0.169
     177    0.313    0.079
     178    0.021    0.025
     179    0.196    0.053
     180    0.121    0.051
     181    0.825    0.099
     182    0.538    0.076
     183    0.333    0.094
     184    1.527    0.075
     185    0.965    0.066
     186    1.071    0.101
     187    0.351    0.114
     188    0.325    0.123
     189    1.070    0.125
     190    0.396    0.106
     191    0.607    0.109
     192    0.183    0.057
     193    1.578    0.123
     194    0.213    0.058
     195    0.024    0.022
     196    0.787    0.107
     197    0.424    0.089
     198    0.024    0.020
     199    0.183    0.055
     200    0.872    0.080
     201    0.350    0.071
     202    0.000    0.000
     203    0.182    0.055
     204    0.834    0.065
     205    0.905    0.074
     206    0.019    0.017
     207    0.686    0.078
     208    1.019    0.087
     209    0.378    0.069
     210    0.130    0.051
     211    0.786    0.067
     212    0.976    0.099
     213    0.036    0.022
     214    0.711    0.106
     215    0.463    0.064
     216    0.125    0.053
     217    0.043    0.025
     218    0.992    0.098
     219    1.678    0.082
     220    0.556    0.113
     221    0.289    0.101
     222    1.465    0.121
     223    1.743    0.155
     224    1.257    0.124
     225    1.387    0.174
     226    1.658    0.090
     227    1.052    0.118
     228    1.055    0.133
     229    0.972    0.174
     230    0.956    0.190
     231    0.553    0.081
     232    1.218    0.137
     233    0.331    0.159
     234    0.098    0.037
     235    1.521    0.106
     236    0.192    0.116
     237    0.053    0.040
     238    0.663    0.086
     239    0.420    0.054
     240    0.029    0.022
     241    0.004    0.010
     242    0.891    0.071
     243    0.204    0.047
     244    0.031    0.023
     245    0.175    0.046
     246    1.130    0.105
     247    0.349    0.065
     248    0.032    0.031
     249    0.182    0.059
     250    0.625    0.054
     251    0.112    0.050
     252    0.004    0.010
     253    0.977    0.085
     254    0.257    0.074
     255    0.251    0.075
     256    0.481    0.086
     257    0.855    0.094
     258    0.351    0.078
     259    0.071    0.052
     260    0.539    0.101
     261    0.517    0.099
     262    1.181    0.138
     263    0.993    0.097
     264    1.839    0.120
     265    0.338    0.062
     266    0.601    0.109
     267    1.455    0.079
     268    1.007    0.056
     269    0.362    0.047
     270    0.576    0.100
     271    0.484    0.055
     272    0.310    0.067
     273    0.226    0.059
     274    1.907    0.131
     275    0.385    0.094
     276    0.443    0.095
     277    0.703    0.112
     278    0.458    0.069
     279    0.167    0.047
     280    0.686    0.137
     281    0.850    0.080
     282    0.238    0.044
     283    0.393    0.063
     284    0.345    0.080
     285    1.023    0.126
     286    0.037    0.035
     287    0.137    0.058
     288    0.173    0.044
     289    0.063    0.041
     290    0.079    0.043
     291    0.239    0.060
     292    0.235    0.044
     293    0.295    0.090
     294    0.180    0.046
     295    0.933    0.089
     296    0.529    0.064
     297    0.419    0.106
     298    0.154    0.063
     299    1.532    0.128
     300    0.554    0.105
     301    0.035    0.031
     302    0.969    0.245
     303    0.781    0.096
     304    0.069    0.037
     305    1.202    0.104
     306    0.986    0.110
     307    0.590    0.135
     308    0.609    0.114
     309    1.251    0.104
     310    0.680    0.087
     311    0.507    0.142
     312    1.834    0.182
     313    1.856    0.099
      19    1.677    0.085
      20    0.666    0.130
      21    1.525    0.165
      22    0.974    0.129
      23    1.639    0.153
      24    0.659    0.118
      25    1.199    0.144
      26    1.192    0.239
      27    1.138    0.164
      28    1.253    0.116
      29    0.497    0.080
      30    0.225    0.061
      31    1.657    0.098
      32    1.106    0.075
      33    0.149    0.060
      34    0.604    0.114
      35    0.790    0.072
      36    0.605    0.102
      37    0.050    0.036
      38    0.391    0.074
      39    0.895    0.118
      40    0.099    0.040
      41    0.606    0.091
      42    1.007    0.111
      43    1.233    0.143
      44    0.001    0.006
      45    0.992    0.173
      46    0.889    0.107
      47    0.050    0.042
      48    0.085    0.037
      49    0.867    0.154
      50    0.363    0.070
      51    0.187    0.054
      52    0.225    0.080
      53    0.565    0.142
      54    0.031    0.031
      55    0.060    0.045
      56    0.752    0.074
      57    0.690    0.099
      58    0.795    0.124
      59    0.413    0.136
      60    1.561    0.116
      61    0.501    0.094
      62    1.794    0.133
      63    0.450    0.106
      64    0.088    0.040
      65    0.182    0.100
      66    0.038    0.037
      67    0.192    0.061
      68    0.001    0.006
      69    0.289    0.095
      70    0.244    0.064
      71    0.177    0.050
      72    0.072    0.029
      73    0.027    0.027
      74    0.592    0.073
      75    0.038    0.042
      76    0.093    0.049
      77    0.453    0.111
      78    1.014    0.148
      79    0.016    0.016
      80    0.045    0.031
      81    0.781    0.133
      82    0.000    0.000
      83    0.004    0.010
      84    0.273    0.068
      85    0.778    0.159
      86    0.364    0.128
      87    0.062    0.041
      88    0.690    0.084
      89    0.556    0.115
      90    0.500    0.168
      91    0.304    0.068
      92    0.476    0.095
      93    1.684    0.107
      94    0.204    0.055
      95    1.379    0.088
      96    0.650    0.066
      97    0.384    0.046
      98    0.935    0.159
      99    1.075    0.090
     100    0.745    0.147
     101    0.006    0.014
     102    0.434    0.048
     103    0.942    0.101
     104    0.032    0.030
     105    0.155    0.047
     106    0.032    0.017
     107    0.320    0.099
     108    0.198    0.079
     109    0.292    0.044
     110    0.384    0.096
     111    0.026    0.034
     112    0.048    0.048
     113    0.001    0.006
     114    0.001    0.006
     115    0.001    0.006
     116    0.003    0.008
     117    0.150    0.052
     118    0.000    0.000
     119    0.003    0.008
     120    0.179    0.046
     121    0.205    0.065
     122    0.137    0.047
     123    0.047    0.033
     124    0.609    0.063
     125    0.077    0.040
     126    0.670    0.076
     127    0.553    0.071
     128    0.683    0.100
     129    0.307    0.078
     130    0.140    0.067
     131    0.332    0.066
     132    1.047    0.140
     133    0.617    0.152
     134    1.366    0.151
     135    1.352    0.142
     136    0.116    0.070
     137    1.449    0.152
     138    1.790    0.172
     139    0.509    0.083
     140    0.597    0.145
     141    0.665    0.065
     142    0.545    0.112
     143    0.914    0.091
     144    1.079    0.131
     145    0.000    0.000
     146    0.758    0.119
     147    0.722    0.085
     148    0.151    0.037
     149    0.001    0.006
     150    0.721    0.097
     151    1.031    0.092
     152    0.195    0.055
     153    0.722    0.072
     154    0.783    0.062
     155    0.745    0.086
     156    0.000    0.000
     157    0.617    0.103
     158    1.348    0.104
     159    0.153    0.037
     160    0.000    0.000
     161    0.764    0.097
     162    0.498    0.051
     163    0.118    0.048
     164    0.448    0.057
     165    0.917    0.089
     166    0.666    0.108
     167    0.122    0.038
     168    0.886    0.084
     169    0.305    0.092
     170    0.174    0.045
     171    1.653    0.243
     172    1.055    0.149
     173    0.133    0.120
     174    1.301    0.188
     175    0.778    0.100
     176    1.530    0.152
     177    0.343    0.087
     178    0.009    0.017
     179    0.235    0.059
     180    0.150    0.044
     181    0.817    0.117
     182    0.583    0.102
     183    0.372    0.109
     184    1.622    0.129
     185    0.916    0.090
     186    1.109    0.085
     187    0.423    0.115
     188    0.298    0.066
     189    1.045    0.112
     190    0.551    0.147
     191    0.577    0.117
     192    0.166    0.035
     193    1.561    0.122
     194    0.251    0.052
     195    0.017    0.019
     196    0.792    0.083
     197    0.436    0.068
     198    0.032    0.019
     199    0.163    0.044
     200    0.823    0.080
     201    0.309    0.051
     202    0.000    0.000
     203    0.176    0.050
     204    0.829    0.102
     205    0.926    0.112
     206    0.021    0.020
     207    0.703    0.089
     208    1.064    0.104
     209    0.385    0.076
     210    0.122    0.054
     211    0.738    0.087
     212    0.996    0.102
     213    0.034    0.024
     214    0.739    0.068
     215    0.457    0.069
     216    0.111    0.060
     217    0.038    0.032
     218    0.932    0.100
     219    1.695    0.106
     220    0.528    0.135
     221    0.355    0.092
     222    1.512    0.109
     223    1.783    0.165
     224    1.218    0.092
     225    1.303    0.210
     226    1.615    0.122
     227    0.942    0.128
     228    1.029    0.137
     229    1.459    0.248
     230    0.807    0.165
     231    0.581    0.122
     232    1.207    0.169
     233    0.549    0.164
     234    0.126    0.044
     235    1.504    0.151
     236    0.192    0.063
     237    0.062    0.036
     238    0.715    0.067
     239    0.412    0.079
     240    0.034    0.019
     241    0.003    0.008
     242    0.851    0.099
     243    0.217    0.054
     244    0.017    0.019
     245    0.163    0.058
     246    1.202    0.120
     247    0.362    0.082
     248    0.008    0.016
     249    0.233    0.050
     250    0.695    0.071
     251    0.065    0.035
     252    0.001    0.006
     253    0.933    0.102
     254    0.287    0.076
     255    0.225    0.038
     256    0.435    0.075
     257    0.867    0.114
     258    0.289    0.083
     259    0.049    0.038
     260    0.560    0.078
     261    0.459    0.073
     262    1.101    0.126
     263    1.039    0.114
     264    1.844    0.128
     265    0.275    0.057
     266    0.633    0.100
     267    1.608    0.149
     268    1.027    0.111
     269    0.356    0.056
     270    0.498    0.119
     271    0.519    0.062
     272    0.345    0.100
     273    0.279    0.043
     274    1.875    0.093
     275    0.383    0.082
     276    0.530    0.097
     277    0.697    0.114
     278    0.485    0.077
     279    0.141    0.051
     280    0.840    0.136
     281    0.835    0.059
     282    0.238    0.043
     283    0.448    0.097
     284    0.263    0.065
     285    0.983    0.084
     286    0.037    0.033
     287    0.128    0.083
     288    0.146    0.043
     289    0.041    0.031
     290    0.048    0.039
     291    0.273    0.046
     292    0.243    0.067
     293    0.280    0.072
     294    0.157    0.040
     295    0.977    0.097
     296    0.561    0.076
     297    0.414    0.133
     298    0.119    0.048
     299    1.551    0.130
     300    0.488    0.087
     301    0.047    0.042
     302    1.149    0.191
     303    0.792    0.104
     304    0.092    0.054
     305    1.132    0.111
     306    0.884    0.097
     307    0.628    0.122
     308    0.571    0.090
     309    1.174    0.146
     310    0.682    0.107
     311    0.530    0.122
     312    1.825    0.174
     313    1.829    0.107
      19    1.649    0.135
      20    0.764    0.074
      21    1.641    0.133
      22    0.957    0.126
      23    1.634    0.143
      24    0.552    0.102
      25    1.036    0.101
      26    1.224    0.218
      27    1.158    0.145
      28    1.157    0.105
      29    0.540    0.081
      30    0.327    0.113
      31    1.767    0.143
      32    1.155    0.091
      33    0.227    0.113
      34    0.761    0.116
      35    0.754    0.077
      36    0.484    0.109
      37    0.117    0.056
      38    0.506    0.059
      39    0.884    0.078
      40    0.135    0.049
      41    0.641    0.117
      42    0.997    0.118
      43    1.275    0.090
      44    0.003    0.008
      45    0.975    0.164
      46    0.888    0.098
      47    0.071    0.039
      48    0.081    0.043
      49    0.743    0.117
      50    0.340    0.067
      51    0.185    0.054
      52    0.223    0.054
      53    0.602    0.100
      54    0.038    0.025
      55    0.081    0.040
      56    0.647    0.120
      57    0.681    0.091
      58    0.846    0.097
      59    0.544    0.116
      60    1.556    0.118
      61    0.462    0.079
      62    1.787    0.093
      63    0.306    0.060
      64    0.049    0.035
      65    0.119    0.092
      66    0.011    0.023
      67    0.216    0.056
      68    0.000    0.000
      69    0.279    0.090
      70    0.215    0.075
      71    0.183    0.039
      72    0.078    0.042
      73    0.027    0.022
      74    0.632    0.097
      75    0.110    0.066
      76    0.082    0.060
      77    0.322    0.130
      78    1.123    0.118
      79    0.023    0.025
      80    0.030    0.034
      81    0.866    0.098
      82    0.000    0.000
      83    0.007    0.015
      84    0.203    0.062
      85    0.891    0.111
      86    0.296    0.090
      87    0.109    0.051
      88    0.769    0.140
      89    0.513    0.095
      90    0.666    0.124
      91    0.393    0.077
      92    0.439    0.096
      93    1.712    0.148
      94    0.198    0.049
      95    1.364    0.135
      96    0.684    0.127
      97    0.412    0.052
      98    1.017    0.102
      99    1.056    0.082
     100    0.957    0.153
     101    0.001    0.006
     102    0.460    0.077
     103    0.932    0.119
     104    0.108    0.056
     105    0.117    0.048
     106    0.029    0.014
     107    0.499    0.154
     108    0.138    0.079
     109    0.283    0.067
     110    0.385    0.081
     111    0.039    0.033
     112    0.060    0.045
     113    0.001    0.006
     114    0.004    0.010
     115    0.001    0.006
     116    0.000    0.000
     117    0.151    0.057
     118    0.000    0.000
     119    0.004    0.013
     120    0.182    0.048
     121    0.208    0.059
     122    0.123    0.044
     123    0.054    0.028
     124    0.570    0.073
     125    0.053    0.025
     126    0.626    0.149
     127    0.526    0.053
     128    0.687    0.104
     129    0.228    0.104
     130    0.125    0.049
     131    0.404    0.082
     132    1.023    0.125
     133    0.586    0.093
     134    1.159    0.254
     135    1.535    0.230
     136    0.109    0.060
     137    1.130    0.272
     138    1.809    0.151
     139    0.589    0.107
     140    0.526    0.095
     141    0.692    0.080
     142    0.521    0.092
     143    0.961    0.061
     144    0.970    0.089
     145    0.000    0.000
     146    0.777    0.083
     147    0.732    0.072
     148    0.185    0.039
     149    0.006    0.015
     150    0.760    0.088
     151    1.038    0.085
     152    0.221    0.081
     153    0.789    0.111
     154    0.732    0.077
     155    0.721    0.072
     156    0.001    0.006
     157    0.644    0.081
     158    1.365    0.116
     159    0.134    0.053
     160    0.000    0.000
     161    0.779    0.098
     162    0.464    0.077
     163    0.138    0.056
     164    0.472    0.070
     165    0.878    0.104
     166    0.627    0.094
     167    0.122    0.036
     168    0.919    0.117
     169    0.296    0.087
     170    0.204    0.073
     171    1.582    0.279
     172    1.004    0.123
     173    0.155    0.093
     174    1.304    0.140
     175    0.737    0.135
     176    1.550    0.177
     177    0.329    0.086
     178    0.004    0.012
     179    0.204    0.072
     180    0.141    0.052
     181    0.932    0.094
     182    0.568    0.104
     183    0.452    0.104
     184    1.636    0.178
     185    0.849    0.072
     186    1.026    0.059
     187    0.475    0.150
     188    0.376    0.063
     189    1.054    0.118
     190    0.572    0.173
     191    0.451    0.155
     192    0.148    0.031
     193    1.575    0.157
     194    0.256    0.063
     195    0.009    0.017
     196    0.806    0.067
     197    0.437    0.082
     198    0.013    0.022
     199    0.180    0.060
     200    0.842    0.100
     201    0.287    0.066
     202    0.000    0.000
     203    0.142    0.058
     204    0.771    0.070
     205    0.937    0.099
     206    0.034    0.027
     207    0.671    0.076
     208    1.019    0.099
     209    0.399    0.067
     210    0.119    0.034
     211    0.737    0.102
     212    1.047    0.101
     213    0.043    0.029
     214    0.730    0.089
     215    0.466    0.063
     216    0.151    0.044
     217    0.064    0.042
     218    0.927    0.094
     219    1.677    0.123
     220    0.592    0.095
     221    0.384    0.063
     222    1.388    0.186
     223    1.993    0.134
     224    1.245    0.118
     225    1.407    0.252
     226    1.553    0.122
     227    0.779    0.197
     228    1.068    0.137
     229    1.539    0.134
     230    0.998    0.147
     231    0.498    0.083
     232    1.038    0.156
     233    0.619    0.162
     234    0.142    0.042
     235    1.383    0.086
     236    0.225    0.085
     237    0.062    0.047
     238    0.704    0.072
     239    0.409    0.065
     240    0.032    0.029
     241    0.001    0.006
     242    0.829    0.068
     243    0.210    0.036
     244    0.016    0.020
     245    0.179    0.033
     246    1.153    0.101
     247    0.361    0.065
     248    0.025    0.027
     249    0.252    0.047
     250    0.637    0.076
     251    0.101    0.045
     252    0.001    0.006
     253    0.916    0.104
     254    0.217    0.061
     255    0.216    0.069
     256    0.384    0.075
     257    0.794    0.076
     258    0.212    0.063
     259    0.024    0.024
     260    0.555    0.073
     261    0.449    0.057
     262    1.017    0.111
     263    1.063    0.093
     264    1.769    0.118
     265    0.331    0.052
     266    0.676    0.079
     267    1.690    0.086
     268    0.978    0.091
     269    0.390    0.049
     270    0.432    0.091
     271    0.540    0.070
     272    0.385    0.075
     273    0.225    0.061
     274    1.754    0.138
     275    0.331    0.073
     276    0.576    0.086
     277    0.639    0.099
     278    0.466    0.072
     279    0.179    0.070
     280    0.728    0.138
     281    0.861    0.056
     282    0.218    0.034
     283    0.463    0.117
     284    0.303    0.063
     285    0.967    0.095
     286    0.068    0.040
     287    0.111    0.064
     288    0.144    0.048
     289    0.033    0.034
     290    0.042    0.033
     291    0.257    0.048
     292    0.241    0.070
     293    0.265    0.078
     294    0.160    0.046
     295    0.933    0.098
     296    0.513    0.079
     297    0.398    0.105
     298    0.143    0.042
     299    1.503    0.103
     300    0.453    0.087
     301    0.032    0.032
     302    0.983    0.187
     303    0.950    0.197
     304    0.077    0.039
     305    1.105    0.077
     306    0.952    0.067
     307    0.602    0.092
     308    0.591    0.073
     309    1.214    0.132
     310    0.772    0.124
     311    0.440    0.101
     312    1.728    0.156
     313    1.890    0.119
      19    1.636    0.159
      20    0.697    0.115
      21    1.637    0.120
      22    0.998    0.117
      23    1.657    0.119
      24    0.476    0.085
      25    1.017    0.108
      26    1.096    0.172
      27    1.147    0.146
      28    1.167    0.109
      29    0.523    0.071
      30    0.354    0.082
      31    1.757    0.098
      32    1.172    0.099
      33    0.278    0.084
      34    0.812    0.077
      35    0.780    0.063
      36    0.541    0.082
      37    0.174    0.067
      38    0.508    0.080
      39    0.918    0.085
      40    0.134    0.041
      41    0.655    0.115
      42    0.969    0.093
      43    1.270    0.105
      44    0.001    0.006
      45    0.943    0.116
      46    0.891    0.102
      47    0.055    0.031
      48    0.071    0.037
      49    0.698    0.090
      50    0.384    0.076
      51    0.116    0.046
      52    0.182    0.077
      53    0.692    0.085
      54    0.042    0.027
      55    0.077    0.055
      56    0.656    0.108
      57    0.707    0.093
      58    0.877    0.105
      59    0.475    0.110
      60    1.542    0.127
      61    0.491    0.094
      62    1.815    0.088
      63    0.294    0.069
      64    0.042    0.032
      65    0.081    0.058
      66    0.006    0.017
      67    0.189    0.062
      68    0.003    0.008
      69    0.231    0.089
      70    0.245    0.069
      71    0.171    0.035
      72    0.110    0.047
      73    0.036    0.032
      74    0.668    0.083
      75    0.133    0.042
      76    0.057    0.032
      77    0.241    0.068
      78    1.143    0.143
      79    0.035    0.023
      80    0.019    0.015
      81    0.867    0.133
      82    0.013    0.018
      83    0.002    0.007
      84    0.281    0.068
      85    0.795    0.115
      86    0.281    0.062
      87    0.141    0.048
      88    0.862    0.130
      89    0.484    0.126
      90    0.747    0.112
      91    0.481    0.094
      92    0.430    0.079
      93    1.711    0.088
      94    0.179    0.073
      95    1.424    0.086
      96    0.641    0.143
      97    0.413    0.055
      98    1.031    0.105
      99    1.044    0.070
     100    0.633    0.121
     101    0.004    0.012
     102    0.434    0.088
     103    0.999    0.083
     104    0.068    0.037
     105    0.107    0.038
     106    0.028    0.017
     107    0.571    0.110
     108    0.142    0.052
     109    0.276    0.050
     110    0.375    0.075
     111    0.017    0.025
     112    0.077    0.040
     113    0.000    0.000
     114    0.003    0.008
     115    0.000    0.000
     116    0.003    0.008
     117    0.141    0.062
     118    0.005    0.015
     119    0.004    0.011
     120    0.175    0.049
     121    0.169    0.056
     122    0.081    0.030
     123    0.051    0.026
     124    0.599    0.075
     125    0.039    0.035
     126    0.382    0.080
     127    0.507    0.047
     128    0.620    0.090
     129    0.118    0.042
     130    0.102    0.042
     131    0.361    0.072
     132    1.045    0.100
     133    0.537    0.065
     134    1.092    0.101
     135    1.735    0.109
     136    0.114    0.048
     137    0.882    0.117
     138    1.792    0.116
     139    0.662    0.083
     140    0.480    0.089
     141    0.652    0.076
     142    0.480    0.073
     143    0.927    0.059
     144    0.879    0.081
     145    0.000    0.000
     146    0.803    0.099
     147    0.786    0.084
     148    0.186    0.045
     149    0.000    0.000
     150    0.799    0.079
     151    1.021    0.081
     152    0.195    0.053
     153    0.852    0.107
     154    0.715    0.038
     155    0.706    0.111
     156    0.000    0.000
     157    0.567    0.070
     158    1.357    0.095
     159    0.131    0.041
     160    0.000    0.000
     161    0.769    0.065
     162    0.477    0.064
     163    0.077    0.043
     164    0.458    0.072
     165    0.904    0.106
     166    0.742    0.075
     167    0.120    0.029
     168    0.991    0.092
     169    0.312    0.113
     170    0.237    0.057
     171    1.486    0.200
     172    1.010    0.094
     173    0.135    0.111
     174    1.262    0.154
     175    0.811    0.116
     176    1.514    0.187
     177    0.273    0.069
     178    0.010    0.018
     179    0.185    0.065
     180    0.105    0.039
     181    0.903    0.145
     182    0.567    0.072
     183    0.433    0.063
     184    1.632    0.135
     185    0.895    0.072
     186    1.011    0.092
     187    0.402    0.137
     188    0.308    0.069
     189    1.114    0.109
     190    0.442    0.078
     191    0.467    0.094
     192    0.228    0.097
     193    1.567    0.116
     194    0.220    0.061
     195    0.022    0.023
     196    0.833    0.094
     197    0.408    0.074
     198    0.004    0.010
     199    0.199    0.048
     200    0.823    0.075
     201    0.271    0.060
     202    0.000    0.000
     203    0.161    0.056
     204    0.717    0.090
     205    0.994    0.072
     206    0.048    0.032
     207    0.669    0.111
     208    1.046    0.084
     209    0.428    0.059
     210    0.159    0.056
     211    0.738    0.109
     212    1.091    0.082
     213    0.027    0.026
     214    0.754    0.069
     215    0.541    0.081
     216    0.209    0.048
     217    0.074    0.048
     218    0.904    0.070
     219    1.592    0.091
     220    0.580    0.106
     221    0.352    0.081
     222    1.279    0.152
     223    1.939    0.210
     224    1.326    0.117
     225    1.503    0.369
     226    1.606    0.099
     227    0.834    0.215
     228    1.170    0.138
     229    1.480    0.145
     230    0.963    0.108
     231    0.458    0.079
     232    1.161    0.133
     233    0.525    0.092
     234    0.183    0.038
     235    1.461    0.116
     236    0.150    0.077
     237    0.074    0.050
     238    0.752    0.107
     239    0.338    0.065
     240    0.040    0.037
     241    0.005    0.014
     242    0.852    0.079
     243    0.194    0.043
     244    0.013    0.025
     245    0.252    0.053
     246    1.195    0.076
     247    0.410    0.081
     248    0.023    0.024
     249    0.220    0.059
     250    0.635    0.077
     251    0.124    0.051
     252    0.000    0.000
     253    0.901    0.121
     254    0.209    0.054
     255    0.248    0.085
     256    0.402    0.072
     257    0.840    0.068
     258    0.221    0.078
     259    0.018    0.030
     260    0.606    0.118
     261    0.467    0.074
     262    0.982    0.099
     263    1.003    0.116
     264    1.807    0.116
     265    0.323    0.060
     266    0.634    0.084
     267    1.667    0.107
     268    0.981    0.095
     269    0.361    0.076
     270    0.452    0.090
     271    0.565    0.080
     272    0.421    0.069
     273    0.204    0.045
     274    1.708    0.073
     275    0.331    0.063
     276    0.560    0.074
     277    0.561    0.068
     278    0.472    0.055
     279    0.205    0.065
     280    0.617    0.111
     281    0.878    0.072
     282    0.257    0.064
     283    0.474    0.069
     284    0.324    0.048
     285    0.976    0.106
     286    0.098    0.054
     287    0.128    0.058
     288    0.162    0.040
     289    0.026    0.030
     290    0.027    0.026
     291    0.279    0.060
     292    0.268    0.062
     293    0.230    0.066
     294    0.172    0.066
     295    0.939    0.115
     296    0.330    0.065
     297    0.276    0.095
     298    0.107    0.065
     299    1.454    0.104
     300    0.481    0.089
     301    0.044    0.030
     302    1.153    0.173
     303    0.694    0.254
     304    0.143    0.076
     305    1.211    0.138
     306    0.893    0.095
     307    0.582    0.067
     308    0.545    0.068
     309    1.345    0.137
     310    0.623    0.092
     311    0.415    0.073
     312    1.707    0.146
     313    1.983    0.125
      19    1.828    0.225
      20    0.723    0.120
      21    1.690    0.128
      22    1.017    0.141
      23    1.639    0.114
      24    0.568    0.103
      25    0.999    0.158
      26    1.173    0.240
      27    1.122    0.092
      28    1.169    0.139
      29    0.462    0.075
      30    0.310    0.039
      31    1.738    0.119
      32    1.173    0.094
      33    0.224    0.054
      34    0.840    0.099
      35    0.793    0.093
      36    0.506    0.067
      37    0.116    0.045
      38    0.494    0.087
      39    0.954    0.139
      40    0.171    0.049
      41    0.715    0.199
      42    0.979    0.097
      43    1.285    0.157
      44    0.003    0.008
      45    0.949    0.130
      46    0.868    0.102
      47    0.062    0.040
      48    0.095    0.034
      49    0.663    0.070
      50    0.372    0.105
      51    0.131    0.038
      52    0.174    0.061
      53    0.682    0.096
      54    0.029    0.025
      55    0.037    0.038
      56    0.648    0.099
      57    0.646    0.082
      58    0.781    0.087
      59    0.470    0.126
      60    1.540    0.105
      61    0.457    0.098
      62    1.807    0.078
      63    0.330    0.069
      64    0.038    0.033
      65    0.109    0.050
      66    0.008    0.015
      67    0.178    0.042
      68    0.000    0.000
      69    0.276    0.108
      70    0.235    0.058
      71    0.149    0.039
      72    0.126    0.047
      73    0.034    0.033
      74    0.655    0.076
      75    0.151    0.058
      76    0.079    0.070
      77    0.225    0.047
      78    1.165    0.115
      79    0.075    0.043
      80    0.019    0.024
      81    0.864    0.082
      82    0.011    0.015
      83    0.011    0.015
      84    0.162    0.072
      85    0.842    0.105
      86    0.374    0.104
      87    0.102    0.034
      88    0.685    0.124
      89    0.429    0.127
      90    0.629    0.154
      91    0.455    0.140
      92    0.454    0.104
      93    1.750    0.096
      94    0.250    0.053
      95    1.460    0.097
      96    0.569    0.091
      97    0.394    0.039
      98    1.055    0.099
      99    1.104    0.091
     100    0.773    0.116
     101    0.000    0.000
     102    0.454    0.077
     103    1.050    0.090
     104    0.086    0.045
     105    0.092    0.044
     106    0.033    0.025
     107    0.591    0.062
     108    0.146    0.062
     109    0.281    0.060
     110    0.367    0.063
     111    0.045    0.047
     112    0.117    0.055
     113    0.003    0.010
     114    0.004    0.010
     115    0.003    0.008
     116    0.001    0.006
     117    0.189    0.055
     118    0.003    0.008
     119    0.008    0.015
     120    0.162    0.048
     121    0.165    0.064
     122    0.088    0.033
     123    0.044    0.031
     124    0.547    0.061
     125    0.037    0.032
     126    0.417    0.089
     127    0.506    0.036
     128    0.634    0.096
     129    0.153    0.063
     130    0.128    0.057
     131    0.403    0.092
     132    0.978    0.100
     133    0.556    0.076
     134    1.012    0.112
     135    1.788    0.137
     136    0.090    0.040
     137    0.897    0.144
     138    1.881    0.097
     139    0.675    0.073
     140    0.526    0.114
     141    0.661    0.069
     142    0.481    0.099
     143    0.966    0.114
     144    0.955    0.129
     145    0.000    0.000
     146    0.790    0.071
     147    0.823    0.098
     148    0.214    0.055
     149    0.001    0.006
     150    0.728    0.093
     151    1.041    0.103
     152    0.160    0.067
     153    0.830    0.107
     154    0.724    0.083
     155    0.677    0.073
     156    0.001    0.006
     157    0.584    0.078
     158    1.386    0.108
     159    0.142    0.053
     160    0.001    0.006
     161    0.736    0.104
     162    0.487    0.074
     163    0.083    0.031
     164    0.439    0.050
     165    0.934    0.092
     166    0.715    0.076
     167    0.083    0.047
     168    0.968    0.111
     169    0.254    0.076
     170    0.232    0.098
     171    1.543    0.117
     172    1.081    0.141
     173    0.090    0.063
     174    1.262    0.133
     175    0.762    0.112
     176    1.533    0.117
     177    0.299    0.083
     178    0.005    0.012
     179    0.248    0.078
     180    0.134    0.054
     181    0.804    0.122
     182    0.517    0.067
     183    0.440    0.136
     184    1.637    0.115
     185    0.938    0.057
     186    1.028    0.082
     187    0.436    0.172
     188    0.308    0.056
     189    1.076    0.091
     190    0.428    0.091
     191    0.591    0.103
     192    0.298    0.061
     193    1.483    0.132
     194    0.210    0.034
     195    0.017    0.016
     196    0.782    0.084
     197    0.432    0.086
     198    0.024    0.026
     199    0.195    0.081
     200    0.855    0.067
     201    0.281    0.079
     202    0.001    0.006
     203    0.142    0.042
     204    0.711    0.084
     205    0.958    0.083
     206    0.036    0.027
     207    0.671    0.110
     208    0.984    0.096
     209    0.368    0.071
     210    0.153    0.055
     211    0.723    0.097
     212    1.123    0.104
     213    0.028    0.022
     214    0.701    0.088
     215    0.552    0.067
     216    0.187    0.041
     217    0.045    0.036
     218    0.904    0.093
     219    1.581    0.096
     220    0.540    0.108
     221    0.348    0.075
     222    1.339    0.131
     223    1.776    0.130
     224    1.285    0.081
     225    1.338    0.275
     226    1.568    0.122
     227    0.799    0.122
     228    1.138    0.074
     229    1.455    0.131
     230    0.958    0.124
     231    0.498    0.087
     232    1.133    0.108
     233    0.530    0.119
     234    0.151    0.055
     235    1.364    0.099
     236    0.138    0.058
     237    0.049    0.030
     238    0.675    0.060
     239    0.327    0.049
     240    0.070    0.035
     241    0.004    0.013
     242    0.867    0.096
     243    0.217    0.061
     244    0.012    0.019
     245    0.291    0.085
     246    1.198    0.088
     247    0.436    0.079
     248    0.042    0.042
     249    0.245    0.068
     250    0.638    0.065
     251    0.159    0.056
     252    0.000    0.000
     253    0.976    0.109
     254    0.196    0.061
     255    0.204    0.064
     256    0.424    0.073
     257    0.850    0.100
     258    0.212    0.077
     259    0.017    0.019
     260    0.608    0.118
     261    0.460    0.063
     262    1.056    0.102
     263    0.925    0.115
     264    1.801    0.091
     265    0.289    0.074
     266    0.652    0.080
     267    1.618    0.084
     268    0.944    0.076
     269    0.402    0.075
     270    0.284    0.098
     271    0.427    0.106
     272    0.393    0.078
     273    0.276    0.050
     274    1.901    0.148
     275    0.311    0.064
     276    0.557    0.057
     277    0.669    0.102
     278    0.468    0.079
     279    0.215    0.050
     280    0.715    0.139
     281    0.886    0.098
     282    0.269    0.061
     283    0.409    0.071
     284    0.347    0.046
     285    1.007    0.108
     286    0.136    0.045
     287    0.134    0.059
     288    0.187    0.042
     289    0.025    0.025
     290    0.019    0.028
     291    0.326    0.057
     292    0.192    0.037
     293    0.238    0.062
     294    0.232    0.058
     295    1.007    0.100
     296    0.302    0.064
     297    0.243    0.122
     298    0.114    0.061
     299    1.446    0.091
     300    0.466    0.099
     301    0.042    0.031
     302    1.202    0.106
     303    0.617    0.120
     304    0.154    0.069
     305    1.246    0.128
     306    0.904    0.091
     307    0.585    0.102
     308    0.588    0.090
     309    1.404    0.130
     310    0.579    0.080
     311    0.418    0.098
     312    1.823    0.130
     313    1.937    0.112
      19    1.690    0.216
      20    0.847    0.097
      21    1.409    0.162
      22    0.942    0.130
      23    1.492    0.179
      24    0.532    0.081
      25    1.098    0.123
      26    1.209    0.164
      27    1.172    0.094
      28    1.297    0.102
      29    0.465    0.068
      30    0.337    0.085
      31    1.753    0.108
      32    1.098    0.105
      33    0.265    0.076
      34    0.852    0.081
      35    0.760    0.080
      36    0.572    0.099
      37    0.121    0.058
      38    0.486    0.062
      39    0.982    0.092
      40    0.179    0.066
      41    0.658    0.154
      42    0.965    0.109
      43    1.361    0.154
      44    0.003    0.009
      45    0.912    0.091
      46    0.766    0.108
      47    0.042    0.034
      48    0.089    0.032
      49    0.674    0.092
      50    0.380    0.091
      51    0.102    0.049
      52    0.211    0.059
      53    0.636    0.098
      54    0.016    0.032
      55    0.035    0.039
      56    0.639    0.082
      57    0.624    0.070
      58    0.800    0.122
      59    0.490    0.106
      60    1.542    0.092
      61    0.498    0.099
      62    1.804    0.094
      63    0.355    0.052
      64    0.049    0.042
      65    0.086    0.062
      66    0.016    0.020
      67    0.181    0.038
      68    0.000    0.000
      69    0.263    0.085
      70    0.226    0.063
      71    0.148    0.045
      72    0.118    0.041
      73    0.022    0.031
      74    0.643    0.080
      75    0.139    0.061
      76    0.096    0.056
      77    0.283    0.071
      78    1.160    0.126
      79    0.085    0.030
      80    0.024    0.039
      81    0.869    0.112
      82    0.020    0.022
      83    0.010    0.019
      84    0.116    0.053
      85    0.810    0.081
      86    0.376    0.083
      87    0.125    0.057
      88    0.611    0.123
      89    0.518    0.126
      90    0.714    0.151
      91    0.461    0.087
      92    0.465    0.103
      93    1.767    0.121
      94    0.250    0.056
      95    1.480    0.091
      96    0.594    0.094
      97    0.381    0.046
      98    0.903    0.209
      99    1.106    0.080
     100    0.806    0.133
     101    0.000    0.000
     102    0.433    0.086
     103    1.032    0.080
     104    0.099    0.042
     105    0.066    0.034
     106    0.035    0.024
     107    0.632    0.116
     108    0.107    0.042
     109    0.282    0.048
     110    0.385    0.075
     111    0.084    0.048
     112    0.099    0.054
     113    0.000    0.000
     114    0.006    0.014
     115    0.008    0.015
     116    0.007    0.013
     117    0.192    0.048
     118    0.002    0.008
     119    0.011    0.018
     120    0.171    0.043
     121    0.180    0.053
     122    0.086    0.053
     123    0.043    0.024
     124    0.572    0.076
     125    0.050    0.043
     126    0.484    0.087
     127    0.519    0.051
     128    0.657    0.082
     129    0.228    0.090
     130    0.100    0.043
     131    0.410    0.098
     132    0.928    0.107
     133    0.500    0.095
     134    1.096    0.140
     135    1.670    0.133
     136    0.077    0.036
     137    0.999    0.204
     138    1.947    0.152
     139    0.665    0.096
     140    0.593    0.111
     141    0.650    0.094
     142    0.457    0.096
     143    0.946    0.065
     144    1.005    0.132
     145    0.000    0.000
     146    0.765    0.071
     147    0.771    0.081
     148    0.183    0.037
     149    0.001    0.006
     150    0.727    0.094
     151    1.021    0.093
     152    0.193    0.062
     153    0.771    0.109
     154    0.723    0.090
     155    0.675    0.089
     156    0.000    0.000
     157    0.557    0.072
     158    1.349    0.113
     159    0.076    0.056
     160    0.000    0.000
     161    0.727    0.093
     162    0.500    0.071
     163    0.086    0.026
     164    0.442    0.103
     165    0.932    0.100
     166    0.750    0.074
     167    0.098    0.037
     168    0.916    0.133
     169    0.307    0.100
     170    0.233    0.063
     171    1.731    0.225
     172    0.959    0.135
     173    0.123    0.104
     174    1.303    0.186
     175    0.651    0.162
     176    1.661    0.242
     177    0.317    0.077
     178    0.007    0.018
     179    0.227    0.086
     180    0.156    0.041
     181    0.818    0.079
     182    0.509    0.052
     183    0.420    0.086
     184    1.557    0.136
     185    0.891    0.086
     186    0.951    0.093
     187    0.396    0.144
     188    0.341    0.076
     189    1.065    0.078
     190    0.468    0.082
     191    0.467    0.101
     192    0.315    0.091
     193    1.447    0.117
     194    0.219    0.059
     195    0.019    0.019
     196    0.830    0.093
     197    0.418    0.072
     198    0.023    0.030
     199    0.242    0.064
     200    0.841    0.103
     201    0.312    0.053
     202    0.000    0.000
     203    0.145    0.056
     204    0.646    0.091
     205    0.967    0.115
     206    0.035    0.027
     207    0.651    0.102
     208    1.016    0.093
     209    0.396    0.058
     210    0.133    0.040
     211    0.770    0.097
     212    1.099    0.085
     213    0.029    0.029
     214    0.719    0.083
     215    0.546    0.067
     216    0.184    0.044
     217    0.045    0.030
     218    0.907    0.123
     219    1.650    0.164
     220    0.597    0.103
     221    0.381    0.112
     222    1.376    0.143
     223    1.853    0.120
     224    1.203    0.136
     225    1.424    0.255
     226    1.548    0.138
     227    0.850    0.190
     228    1.013    0.132
     229    1.431    0.134
     230    0.933    0.176
     231    0.697    0.209
     232    1.117    0.117
     233    0.606    0.141
     234    0.119    0.045
     235    1.304    0.102
     236    0.205    0.073
     237    0.042    0.035
     238    0.677    0.084
     239    0.338    0.049
     240    0.090    0.033
     241    0.004    0.010
     242    0.824    0.070
     243    0.241    0.062
     244    0.016    0.023
     245    0.300    0.089
     246    1.243    0.109
     247    0.427    0.071
     248    0.026    0.032
     249    0.203    0.046
     250    0.623    0.076
     251    0.146    0.046
     252    0.000    0.000
     253    0.915    0.107
     254    0.172    0.056
     255    0.229    0.059
     256    0.387    0.074
     257    0.893    0.076
     258    0.145    0.074
     259    0.010    0.018
     260    0.561    0.094
     261    0.502    0.064
     262    0.892    0.122
     263    0.912    0.088
     264    1.852    0.118
     265    0.329    0.060
     266    0.616    0.094
     267    1.628    0.079
     268    0.891    0.071
     269    0.378    0.078
     270    0.337    0.082
     271    0.373    0.059
     272    0.370    0.071
     273    0.253    0.056
     274    1.942    0.126
     275    0.333    0.088
     276    0.542    0.080
     277    0.636    0.095
     278    0.511    0.057
     279    0.209    0.068
     280    0.681    0.130
     281    0.912    0.083
     282    0.302    0.045
     283    0.413    0.073
     284    0.364    0.064
     285    1.018    0.085
     286    0.143    0.048
     287    0.118    0.048
     288    0.213    0.039
     289    0.039    0.026
     290    0.036    0.035
     291    0.379    0.081
     292    0.213    0.057
     293    0.260    0.083
     294    0.291    0.066
     295    0.986    0.086
     296    0.280    0.066
     297    0.213    0.104
     298    0.075    0.038
     299    1.389    0.111
     300    0.436    0.051
     301    0.044    0.026
     302    1.108    0.139
     303    0.628    0.121
     304    0.139    0.054
     305    1.063    0.130
     306    0.931    0.083
     307    0.590    0.075
     308    0.564    0.127
     309    1.435    0.101
     310    0.626    0.084
     311    0.353    0.109
     312    1.733    0.148
     313    1.947    0.097
      19    1.663    0.165
      20    0.852    0.062
      21    1.332    0.081
      22    0.942    0.092
      23    1.361    0.117
      24    0.509    0.121
      25    1.087    0.117
      26    1.213    0.205
      27    1.056    0.099
      28    1.320    0.113
      29    0.479    0.063
      30    0.262    0.056
      31    1.745    0.130
      32    1.123    0.100
      33    0.223    0.083
      34    0.854    0.076
      35    0.772    0.077
      36    0.605    0.131
      37    0.131    0.048
      38    0.451    0.072
      39    0.948    0.103
      40    0.208    0.068
      41    0.619    0.114
      42    0.988    0.102
      43    1.347    0.101
      44    0.004    0.010
      45    0.829    0.134
      46    0.741    0.100
      47    0.057    0.032
      48    0.092    0.047
      49    0.715    0.123
      50    0.395    0.084
      51    0.127    0.056
      52    0.253    0.088
      53    0.656    0.070
      54    0.015    0.016
      55    0.011    0.018
      56    0.695    0.093
      57    0.666    0.114
      58    0.743    0.085
      59    0.284    0.121
      60    1.519    0.096
      61    0.478    0.069
      62    1.800    0.101
      63    0.432    0.139
      64    0.053    0.051
      65    0.105    0.042
      66    0.078    0.058
      67    0.154    0.050
      68    0.001    0.006
      69    0.288    0.098
      70    0.225    0.058
      71    0.164    0.044
      72    0.124    0.046
      73    0.052    0.041
      74    0.577    0.100
      75    0.120    0.051
      76    0.120    0.042
      77    0.292    0.076
      78    1.182    0.112
      79    0.101    0.054
      80    0.026    0.028
      81    0.732    0.158
      82    0.017    0.020
      83    0.035    0.031
      84    0.141    0.062
      85    0.944    0.126
      86    0.375    0.125
      87    0.099    0.051
      88    0.691    0.106
      89    0.442    0.132
      90    0.790    0.115
      91    0.566    0.116
      92    0.322    0.053
      93    1.772    0.081
      94    0.263    0.056
      95    1.568    0.101
      96    0.637    0.095
      97    0.379    0.038
      98    0.568    0.158
      99    1.093    0.081
     100    0.794    0.091
     101    0.000    0.000
     102    0.280    0.084
     103    1.004    0.090
     104    0.096    0.039
     105    0.078    0.048
     106    0.024    0.017
     107    0.601    0.092
     108    0.101    0.058
     109    0.259    0.067
     110    0.335    0.074
     111    0.080    0.058
     112    0.092    0.051
     113    0.000    0.000
     114    0.004    0.010
     115    0.004    0.010
     116    0.003    0.012
     117    0.186    0.068
     118    0.002    0.007
     119    0.006    0.016
     120    0.133    0.036
     121    0.160    0.047
     122    0.091    0.038
     123    0.040    0.027
     124    0.547    0.084
     125    0.046    0.041
     126    0.551    0.078
     127    0.514    0.043
     128    0.652    0.092
     129    0.136    0.063
     130    0.131    0.045
     131    0.403    0.068
     132    1.029    0.095
     133    0.530    0.061
     134    0.989    0.111
     135    1.772    0.104
     136    0.109    0.040
     137    0.858    0.147
     138    1.836    0.129
     139    0.770    0.065
     140    0.647    0.094
     141    0.662    0.076
     142    0.468    0.069
     143    0.949    0.085
     144    1.090    0.132
     145    0.000    0.000
     146    0.777    0.090
     147    0.786    0.076
     148    0.169    0.039
     149    0.001    0.006
     150    0.725    0.088
     151    1.047    0.108
     152    0.218    0.063
     153    0.786    0.094
     154    0.761    0.101
     155    0.670    0.075
     156    0.000    0.000
     157    0.601    0.121
     158    1.451    0.135
     159    0.124    0.066
     160    0.000    0.000
     161    0.779    0.086
     162    0.475    0.066
     163    0.080    0.022
     164    0.420    0.096
     165    0.875    0.102
     166    0.638    0.067
     167    0.121    0.034
     168    0.789    0.080
     169    0.440    0.095
     170    0.262    0.053
     171    1.685    0.162
     172    0.993    0.098
     173    0.132    0.089
     174    1.360    0.262
     175    0.816    0.221
     176    1.470    0.204
     177    0.330    0.091
     178    0.002    0.009
     179    0.194    0.078
     180    0.104    0.054
     181    0.822    0.089
     182    0.583    0.075
     183    0.425    0.110
     184    1.554    0.144
     185    0.900    0.085
     186    1.031    0.101
     187    0.575    0.182
     188    0.394    0.056
     189    1.097    0.087
     190    0.389    0.096
     191    0.383    0.098
     192    0.303    0.065
     193    1.487    0.094
     194    0.210    0.071
     195    0.009    0.019
     196    0.796    0.084
     197    0.401    0.090
     198    0.019    0.032
     199    0.250    0.059
     200    0.851    0.086
     201    0.321    0.074
     202    0.002    0.007
     203    0.161    0.084
     204    0.574    0.073
     205    0.933    0.103
     206    0.037    0.024
     207    0.668    0.097
     208    1.002    0.121
     209    0.456    0.082
     210    0.146    0.037
     211    0.746    0.089
     212    1.134    0.095
     213    0.037    0.032
     214    0.588    0.076
     215    0.493    0.092
     216    0.172    0.047
     217    0.028    0.034
     218    1.003    0.122
     219    1.697    0.132
     220    0.564    0.092
     221    0.326    0.062
     222    1.280    0.140
     223    1.779    0.239
     224    1.248    0.128
     225    1.446    0.180
     226    1.560    0.126
     227    0.788    0.119
     228    1.071    0.172
     229    1.432    0.104
     230    0.926    0.222
     231    0.419    0.094
     232    1.203    0.121
     233    0.580    0.076
     234    0.117    0.039
     235    1.398    0.104
     236    0.320    0.090
     237    0.038    0.029
     238    0.781    0.068
     239    0.383    0.066
     240    0.060    0.045
     241    0.008    0.012
     242    0.857    0.085
     243    0.212    0.055
     244    0.016    0.020
     245    0.293    0.072
     246    1.179    0.105
     247    0.403    0.096
     248    0.024    0.027
     249    0.166    0.053
     250    0.611    0.088
     251    0.143    0.044
     252    0.005    0.016
     253    0.913    0.109
     254    0.175    0.049
     255    0.244    0.080
     256    0.358    0.067
     257    0.867    0.061
     258    0.136    0.069
     259    0.003    0.010
     260    0.601    0.120
     261    0.487    0.076
     262    0.887    0.138
     263    0.939    0.078
     264    1.775    0.152
     265    0.370    0.073
     266    0.614    0.092
     267    1.602    0.098
     268    0.848    0.091
     269    0.397    0.071
     270    0.376    0.087
     271    0.428    0.110
     272    0.369    0.060
     273    0.278    0.057
     274    1.887    0.082
     275    0.325    0.078
     276    0.572    0.063
     277    0.723    0.079
     278    0.463    0.072
     279    0.175    0.071
     280    0.761    0.128
     281    0.849    0.073
     282    0.312    0.052
     283    0.427    0.067
     284    0.325    0.043
     285    1.052    0.093
     286    0.186    0.034
     287    0.145    0.047
     288    0.215    0.034
     289    0.039    0.028
     290    0.043    0.027
     291    0.356    0.067
     292    0.270    0.069
     293    0.309    0.088
     294    0.249    0.067
     295    1.006    0.114
     296    0.236    0.091
     297    0.196    0.084
     298    0.111    0.049
     299    1.419    0.108
     300    0.600    0.172
     301    0.038    0.027
     302    1.156    0.106
     303    0.603    0.107
     304    0.161    0.046
     305    1.090    0.118
     306    0.888    0.107
     307    0.631    0.090
     308    0.616    0.123
     309    1.472    0.097
     310    0.579    0.066
     311    0.364    0.070
     312    1.830    0.194
     313    1.925    0.096
      19    1.895    0.234
      20    0.785    0.126
      21    1.098    0.327
      22    1.407    0.421
      23    1.449    0.131
      24    0.466    0.103
      25    1.130    0.124
      26    1.208    0.219
      27    1.070    0.119
      28    1.206    0.143
      29    0.411    0.066
      30    0.393    0.097
      31    1.758    0.106
      32    1.091    0.086
      33    0.286    0.089
      34    0.833    0.075
      35    0.738    0.085
      36    0.579    0.097
      37    0.161    0.068
      38    0.454    0.079
      39    0.926    0.087
      40    0.221    0.067
      41    0.687    0.116
      42    0.982    0.083
      43    1.353    0.135
      44    0.000    0.000
      45    0.815    0.126
      46    0.737    0.090
      47    0.050    0.037
      48    0.080    0.039
      49    0.748    0.121
      50    0.405    0.083
      51    0.137    0.058
      52    0.263    0.080
      53    0.642    0.078
      54    0.011    0.020
      55    0.027    0.031
      56    0.670    0.090
      57    0.661    0.088
      58    0.787    0.088
      59    0.296    0.114
      60    1.523    0.097
      61    0.493    0.070
      62    1.816    0.080
      63    0.465    0.066
      64    0.049    0.034
      65    0.157    0.057
      66    0.078    0.047
      67    0.166    0.036
      68    0.000    0.000
      69    0.342    0.077
      70    0.220    0.058
      71    0.178    0.046
      72    0.165    0.042
      73    0.066    0.042
      74    0.588    0.070
      75    0.144    0.046
      76    0.105    0.050
      77    0.287    0.123
      78    1.173    0.124
      79    0.055    0.047
      80    0.018    0.022
      81    0.742    0.110
      82    0.026    0.024
      83    0.010    0.018
      84    0.158    0.046
      85    0.954    0.096
      86    0.376    0.072
      87    0.110    0.051
      88    0.748    0.088
      89    0.422    0.111
      90    0.759    0.139
      91    0.660    0.144
      92    0.306    0.074
      93    1.766    0.088
      94    0.265    0.044
      95    1.574    0.090
      96    0.606    0.095
      97    0.388    0.046
      98    0.483    0.093
      99    1.065    0.091
     100    0.774    0.083
     101    0.000    0.000
     102    0.288    0.068
     103    0.945    0.097
     104    0.089    0.042
     105    0.061    0.034
     106    0.031    0.022
     107    0.618    0.110
     108    0.126    0.060
     109    0.247    0.040
     110    0.385    0.077
     111    0.050    0.035
     112    0.097    0.057
     113    0.003    0.008
     114    0.003    0.008
     115    0.000    0.000
     116    0.003    0.008
     117    0.190    0.061
     118    0.001    0.006
     119    0.011    0.018
     120    0.167    0.044
     121    0.155    0.045
     122    0.084    0.035
     123    0.040    0.032
     124    0.564    0.070
     125    0.036    0.032
     126    0.579    0.082
     127    0.540    0.054
     128    0.659    0.088
     129    0.156    0.063
     130    0.114    0.044
     131    0.379    0.070
     132    1.082    0.115
     133    0.506    0.085
     134    0.883    0.107
     135    1.681    0.138
     136    0.133    0.057
     137    0.902    0.096
     138    1.807    0.135
     139    0.763    0.057
     140    0.630    0.126
     141    0.635    0.079
     142    0.488    0.070
     143    0.941    0.067
     144    1.069    0.115
     145    0.000    0.000
     146    0.767    0.078
     147    0.753    0.082
     148    0.176    0.028
     149    0.001    0.006
     150    0.737    0.085
     151    1.008    0.103
     152    0.191    0.063
     153    0.750    0.089
     154    0.734    0.078
     155    0.727    0.078
     156    0.000    0.000
     157    0.586    0.091
     158    1.362    0.111
     159    0.124    0.059
     160    0.001    0.006
     161    0.823    0.099
     162    0.454    0.079
     163    0.089    0.034
     164    0.457    0.091
     165    0.950    0.090
     166    0.629    0.065
     167    0.137    0.030
     168    0.775    0.061
     169    0.517    0.069
     170    0.270    0.055
     171    1.884    0.161
     172    0.966    0.152
     173    0.164    0.101
     174    1.370    0.234
     175    0.812    0.194
     176    1.585    0.210
     177    0.379    0.100
     178    0.007    0.015
     179    0.182    0.092
     180    0.094    0.045
     181    0.805    0.067
     182    0.600    0.058
     183    0.402    0.094
     184    1.523    0.119
     185    0.967    0.100
     186    1.059    0.103
     187    0.502    0.157
     188    0.313    0.044
     189    1.107    0.106
     190    0.331    0.065
     191    0.429    0.074
     192    0.387    0.078
     193    1.501    0.113
     194    0.209    0.055
     195    0.016    0.020
     196    0.839    0.083
     197    0.377    0.070
     198    0.010    0.016
     199    0.266    0.062
     200    0.845    0.096
     201    0.275    0.063
     202    0.000    0.000
     203    0.180    0.073
     204    0.615    0.075
     205    0.917    0.092
     206    0.034    0.024
     207    0.680    0.084
     208    0.968    0.092
     209    0.441    0.085
     210    0.143    0.040
     211    0.702    0.102
     212    1.128    0.075
     213    0.037    0.022
     214    0.601    0.113
     215    0.544    0.092
     216    0.161    0.047
     217    0.032    0.029
     218    0.915    0.079
     219    1.667    0.103
     220    0.613    0.077
     221    0.331    0.068
     222    1.388    0.174
     223    1.779    0.175
     224    1.219    0.101
     225    1.281    0.213
     226    1.632    0.103
     227    0.981    0.112
     228    0.890    0.111
     229    1.469    0.154
     230    0.984    0.187
     231    0.387    0.089
     232    1.219    0.075
     233    0.645    0.099
     234    0.112    0.047
     235    1.284    0.095
     236    0.350    0.102
     237    0.040    0.029
     238    0.716    0.072
     239    0.363    0.066
     240    0.090    0.032
     241    0.003    0.008
     242    0.897    0.089
     243    0.243    0.074
     244    0.014    0.023
     245    0.306    0.082
     246    1.170    0.066
     247    0.397    0.070
     248    0.027    0.021
     249    0.161    0.043
     250    0.591    0.077
     251    0.149    0.047
     252    0.003    0.015
     253    0.928    0.101
     254    0.179    0.042
     255    0.282    0.081
     256    0.417    0.069
     257    0.829    0.100
     258    0.165    0.058
     259    0.011    0.022
     260    0.986    0.212
     261    0.500    0.108
     262    0.889    0.110
     263    0.901    0.081
     264    1.520    0.122
     265    0.339    0.070
     266    0.664    0.103
     267    1.780    0.095
     268    0.880    0.089
     269    0.357    0.100
     270    0.309    0.089
     271    0.508    0.105
     272    0.371    0.094
     273    0.306    0.079
     274    1.906    0.095
     275    0.364    0.074
     276    0.544    0.076
     277    0.670    0.094
     278    0.499    0.068
     279    0.160    0.058
     280    0.740    0.117
     281    0.900    0.080
     282    0.307    0.050
     283    0.417    0.084
     284    0.326    0.092
     285    0.992    0.072
     286    0.157    0.050
     287    0.125    0.059
     288    0.180    0.060
     289    0.033    0.036
     290    0.040    0.036
     291    0.361    0.066
     292    0.243    0.058
     293    0.318    0.055
     294    0.279    0.077
     295    1.013    0.080
     296    0.322    0.088
     297    0.291    0.069
     298    0.059    0.037
     299    1.353    0.108
     300    0.530    0.088
     301    0.066    0.050
     302    1.221    0.088
     303    0.653    0.124
     304    0.146    0.048
     305    1.117    0.140
     306    0.795    0.104
     307    0.653    0.100
     308    0.573    0.116
     309    1.463    0.085
     310    0.605    0.084
     311    0.392    0.079
     312    1.760    0.191
     313    1.964    0.074
      19    2.054    0.113
      20    0.662    0.071
      21    0.909    0.230
      22    1.635    0.106
      23    1.544    0.093
      24    0.428    0.100
      25    1.107    0.102
      26    1.298    0.134
      27    1.110    0.096
      28    1.102    0.102
      29    0.465    0.068
      30    0.345    0.079
      31    1.765    0.121
      32    1.075    0.092
      33    0.319    0.083
      34    0.833    0.073
      35    0.724    0.084
      36    0.625    0.119
      37    0.165    0.052
      38    0.484    0.084
      39    0.912    0.080
      40    0.233    0.081
      41    0.620    0.114
      42    1.023    0.137
      43    1.364    0.171
      44    0.001    0.006
      45    0.882    0.128
      46    0.775    0.085
      47    0.052    0.033
      48    0.077    0.033
      49    0.665    0.088
      50    0.393    0.095
      51    0.129    0.035
      52    0.174    0.046
      53    0.614    0.095
      54    0.014    0.020
      55    0.023    0.031
      56    0.648    0.106
      57    0.651    0.082
      58    0.780    0.100
      59    0.374    0.094
      60    1.541    0.090
      61    0.492    0.065
      62    1.832    0.080
      63    0.423    0.073
      64    0.069    0.049
      65    0.119    0.042
      66    0.032    0.022
      67    0.195    0.053
      68    0.000    0.000
      69    0.281    0.059
      70    0.188    0.052
      71    0.192    0.037
      72    0.133    0.053
      73    0.054    0.023
      74    0.598    0.091
      75    0.112    0.043
      76    0.104    0.039
      77    0.246    0.078
      78    1.142    0.107
      79    0.043    0.035
      80    0.011    0.013
      81    0.690    0.097
      82    0.034    0.025
      83    0.009    0.014
      84    0.166    0.051
      85    0.980    0.143
      86    0.355    0.083
      87    0.126    0.040
      88    0.744    0.094
      89    0.419    0.100
      90    0.812    0.156
      91    0.597    0.112
      92    0.403    0.080
      93    1.764    0.091
      94    0.232    0.062
      95    1.512    0.081
      96    0.664    0.104
      97    0.380    0.037
      98    0.466    0.079
      99    1.033    0.090
     100    0.838    0.141
     101    0.000    0.000
     102    0.265    0.062
     103    0.954    0.092
     104    0.112    0.053
     105    0.051    0.026
     106    0.021    0.021
     107    0.577    0.097
     108    0.115    0.053
     109    0.245    0.041
     110    0.405    0.054
     111    0.053    0.046
     112    0.114    0.047
     113    0.001    0.006
     114    0.003    0.009
     115    0.001    0.006
     116    0.003    0.008
     117    0.201    0.053
     118    0.000    0.000
     119    0.008    0.019
     120    0.154    0.043
     121    0.158    0.053
     122    0.070    0.043
     123    0.050    0.028
     124    0.638    0.081
     125    0.040    0.044
     126    0.580    0.129
     127    0.539    0.075
     128    0.654    0.090
     129    0.212    0.084
     130    0.121    0.055
     131    0.441    0.214
     132    0.979    0.229
     133    0.513    0.100
     134    0.986    0.215
     135    1.778    0.216
     136    0.158    0.095
     137    1.101    0.209
     138    1.858    0.190
     139    0.686    0.142
     140    0.528    0.107
     141    0.656    0.080
     142    0.495    0.077
     143    0.984    0.082
     144    1.029    0.118
     145    0.000    0.000
     146    0.798    0.094
     147    0.727    0.068
     148    0.162    0.044
     149    0.000    0.000
     150    0.721    0.091
     151    1.034    0.080
     152    0.189    0.049
     153    0.736    0.079
     154    0.750    0.101
     155    0.695    0.079
     156    0.000    0.000
     157    0.579    0.092
     158    1.372    0.123
     159    0.140    0.048
     160    0.000    0.000
     161    0.710    0.084
     162    0.515    0.092
     163    0.126    0.056
     164    0.403    0.064
     165    0.892    0.111
     166    0.649    0.066
     167    0.151    0.045
     168    0.875    0.101
     169    0.461    0.092
     170    0.261    0.059
     171    1.629    0.215
     172    0.968    0.143
     173    0.147    0.098
     174    1.256    0.107
     175    0.712    0.137
     176    1.545    0.118
     177    0.385    0.127
     178    0.009    0.014
     179    0.173    0.060
     180    0.100    0.048
     181    0.894    0.109
     182    0.546    0.084
     183    0.322    0.066
     184    1.593    0.118
     185    0.953    0.084
     186    1.120    0.121
     187    0.414    0.116
     188    0.327    0.046
     189    1.159    0.149
     190    0.506    0.105
     191    0.426    0.082
     192    0.425    0.072
     193    1.535    0.138
     194    0.272    0.076
     195    0.020    0.018
     196    0.847    0.074
     197    0.371    0.073
     198    0.018    0.028
     199    0.213    0.061
     200    0.859    0.088
     201    0.330    0.063
     202    0.001    0.006
     203    0.165    0.070
     204    0.586    0.080
     205    0.900    0.072
     206    0.047    0.025
     207    0.704    0.098
     208    1.019    0.097
     209    0.455    0.080
     210    0.118    0.057
     211    0.721    0.060
     212    1.150    0.085
     213    0.064    0.041
     214    0.611    0.100
     215    0.496    0.060
     216    0.141    0.059
     217    0.044    0.042
     218    0.939    0.097
     219    1.703    0.094
     220    0.659    0.112
     221    0.343    0.084
     222    1.420    0.157
     223    1.757    0.129
     224    1.268    0.105
     225    1.283    0.183
     226    1.552    0.117
     227    0.957    0.110
     228    1.071    0.161
     229    1.500    0.102
     230    0.853    0.177
     231    0.495    0.167
     232    1.212    0.102
     233    0.630    0.114
     234    0.147    0.042
     235    1.310    0.117
     236    0.319    0.115
     237    0.047    0.033
     238    0.686    0.080
     239    0.390    0.071
     240    0.060    0.030
     241    0.008    0.012
     242    0.877    0.114
     243    0.213    0.058
     244    0.019    0.030
     245    0.214    0.068
     246    1.160    0.079
     247    0.455    0.070
     248    0.039    0.036
     249    0.203    0.056
     250    0.616    0.073
     251    0.132    0.053
     252    0.003    0.015
     253    0.849    0.102
     254    0.154    0.046
     255    0.341    0.090
     256    0.431    0.080
     257    0.751    0.091
     258    0.150    0.066
     259    0.023    0.026
     260    1.091    0.122
     261    0.417    0.053
     262    0.874    0.092
     263    0.944    0.097
     264    1.490    0.086
     265    0.365    0.072
     266    0.708    0.074
     267    1.735    0.089
     268    0.793    0.100
     269    0.375    0.057
     270    0.280    0.099
     271    0.466    0.049
     272    0.404    0.062
     273    0.269    0.078
     274    1.861    0.112
     275    0.312    0.057
     276    0.562    0.075
     277    0.616    0.070
     278    0.460    0.068
     279    0.174    0.055
     280    0.737    0.131
     281    0.873    0.081
     282    0.296    0.049
     283    0.435    0.063
     284    0.358    0.054
     285    0.978    0.083
     286    0.160    0.069
     287    0.134    0.049
     288    0.176    0.071
     289    0.027    0.030
     290    0.040    0.027
     291    0.402    0.062
     292    0.258    0.089
     293    0.312    0.074
     294    0.211    0.077
     295    0.959    0.098
     296    0.292    0.081
     297    0.276    0.086
     298    0.090    0.052
     299    1.355    0.097
     300    0.519    0.089
     301    0.084    0.050
     302    1.200    0.083
     303    0.564    0.108
     304    0.155    0.055
     305    1.087    0.113
     306    0.766    0.102
     307    0.672    0.097
     308    0.632    0.134
     309    1.424    0.124
     310    0.596    0.071
     311    0.408    0.080
     312    1.867    0.197
     313    1.912    0.101
      19    1.919    0.191
      20    0.805    0.109
      21    1.055    0.200
      22    1.550    0.241
      23    1.683    0.128
      24    0.468    0.089
      25    1.137    0.092
      26    1.404    0.158
      27    1.166    0.181
      28    1.151    0.102
      29    0.433    0.087
      30    0.403    0.088
      31    1.848    0.234
      32    1.057    0.085
      33    0.349    0.089
      34    0.840    0.080
      35    0.766    0.075
      36    0.525    0.122
      37    0.188    0.066
      38    0.418    0.054
      39    0.987    0.104
      40    0.243    0.070
      41    0.606    0.128
      42    1.028    0.104
      43    1.394    0.149
      44    0.007    0.015
      45    0.754    0.104
      46    0.768    0.078
      47    0.040    0.043
      48    0.095    0.040
      49    0.669    0.125
      50    0.386    0.068
      51    0.128    0.046
      52    0.178    0.039
      53    0.646    0.093
      54    0.010    0.020
      55    0.034    0.033
      56    0.652    0.101
      57    0.635    0.070
      58    0.764    0.103
      59    0.435    0.108
      60    1.528    0.123
      61    0.472    0.072
      62    1.756    0.118
      63    0.406    0.098
      64    0.044    0.032
      65    0.140    0.066
      66    0.032    0.029
      67    0.151    0.045
      68    0.001    0.006
      69    0.314    0.088
      70    0.208    0.049
      71    0.169    0.034
      72    0.137    0.052
      73    0.037    0.027
      74    0.580    0.087
      75    0.135    0.041
      76    0.082    0.021
      77    0.195    0.090
      78    1.118    0.099
      79    0.047    0.027
      80    0.011    0.013
      81    0.683    0.101
      82    0.032    0.022
      83    0.009    0.015
      84    0.166    0.062
      85    0.894    0.119
      86    0.336    0.108
      87    0.135    0.055
      88    0.771    0.094
      89    0.554    0.157
      90    0.830    0.125
      91    0.667    0.129
      92    0.408    0.084
      93    1.747    0.090
      94    0.206    0.077
      95    1.529    0.089
      96    0.719    0.104
      97    0.396    0.060
      98    0.466    0.090
      99    0.994    0.060
     100    0.822    0.108
     101    0.000    0.000
     102    0.337    0.070
     103    0.946    0.070
     104    0.109    0.047
     105    0.062    0.045
     106    0.030    0.019
     107    0.601    0.091
     108    0.135    0.064
     109    0.249    0.072
     110    0.343    0.050
     111    0.056    0.046
     112    0.119    0.050
     113    0.004    0.013
     114    0.006    0.012
     115    0.003    0.008
     116    0.004    0.010
     117    0.220    0.063
     118    0.003    0.009
     119    0.011    0.017
     120    0.159    0.043
     121    0.170    0.045
     122    0.084    0.043
     123    0.039    0.030
     124    0.619    0.054
     125    0.028    0.031
     126    0.416    0.110
     127    0.601    0.099
     128    0.719    0.121
     129    0.189    0.077
     130    0.068    0.056
     131    0.658    0.100
     132    0.746    0.189
     133    0.529    0.181
     134    1.281    0.134
     135    1.528    0.178
     136    0.125    0.094
     137    1.397    0.169
     138    1.957    0.203
     139    0.561    0.090
     140    0.393    0.136
     141    0.723    0.102
     142    0.434    0.070
     143    0.964    0.083
     144    1.084    0.114
     145    0.000    0.000
     146    0.791    0.096
     147    0.780    0.070
     148    0.166    0.043
     149    0.001    0.006
     150    0.729    0.074
     151    1.035    0.059
     152    0.201    0.039
     153    0.783    0.104
     154    0.741    0.072
     155    0.678    0.080
     156    0.000    0.000
     157    0.575    0.093
     158    1.397    0.087
     159    0.149    0.056
     160    0.000    0.000
     161    0.716    0.132
     162    0.469    0.093
     163    0.131    0.050
     164    0.387    0.069
     165    0.875    0.084
     166    0.701    0.100
     167    0.143    0.039
     168    0.969    0.140
     169    0.476    0.116
     170    0.278    0.121
     171    1.679    0.173
     172    1.277    0.233
     173    0.371    0.176
     174    1.050    0.260
     175    0.588    0.093
     176    1.669    0.192
     177    0.391    0.132
     178    0.022    0.028
     179    0.182    0.077
     180    0.177    0.061
     181    0.950    0.128
     182    0.600    0.076
     183    0.394    0.122
     184    1.597    0.152
     185    0.934    0.080
     186    1.091    0.089
     187    0.406    0.103
     188    0.425    0.058
     189    1.222    0.121
     190    0.532    0.078
     191    0.440    0.085
     192    0.531    0.083
     193    1.495    0.117
     194    0.257    0.064
     195    0.021    0.021
     196    0.850    0.073
     197    0.421    0.078
     198    0.012    0.023
     199    0.212    0.069
     200    0.870    0.074
     201    0.376    0.075
     202    0.000    0.000
     203    0.160    0.065
     204    0.591    0.049
     205    0.912    0.105
     206    0.037    0.028
     207    0.657    0.057
     208    1.022    0.066
     209    0.440    0.058
     210    0.133    0.047
     211    0.706    0.082
     212    1.156    0.071
     213    0.069    0.047
     214    0.635    0.088
     215    0.544    0.072
     216    0.148    0.047
     217    0.025    0.029
     218    0.863    0.087
     219    1.634    0.103
     220    0.587    0.113
     221    0.297    0.074
     222    1.401    0.151
     223    1.817    0.134
     224    1.069    0.119
     225    1.233    0.221
     226    1.582    0.108
     227    0.876    0.206
     228    0.952    0.146
     229    1.420    0.112
     230    0.734    0.295
     231    0.547    0.112
     232    1.292    0.110
     233    0.556    0.095
     234    0.117    0.035
     235    1.427    0.143
     236    0.249    0.078
     237    0.030    0.023
     238    0.731    0.084
     239    0.396    0.068
     240    0.093    0.035
     241    0.005    0.011
     242    0.774    0.110
     243    0.271    0.060
     244    0.010    0.015
     245    0.231    0.063
     246    1.187    0.087
     247    0.480    0.063
     248    0.029    0.027
     249    0.179    0.052
     250    0.622    0.063
     251    0.166    0.060
     252    0.003    0.010
     253    0.902    0.106
     254    0.172    0.065
     255    0.354    0.081
     256    0.487    0.093
     257    0.814    0.063
     258    0.187    0.060
     259    0.025    0.034
     260    1.165    0.077
     261    0.379    0.045
     262    0.860    0.119
     263    0.913    0.096
     264    1.490    0.099
     265    0.408    0.061
     266    0.740    0.093
     267    1.684    0.108
     268    0.722    0.093
     269    0.334    0.074
     270    0.237    0.080
     271    0.502    0.090
     272    0.383    0.070
     273    0.304    0.125
     274    1.885    0.125
     275    0.302    0.060
     276    0.556    0.068
     277    0.609    0.080
     278    0.458    0.055
     279    0.170    0.067
     280    0.790    0.105
     281    0.931    0.076
     282    0.308    0.041
     283    0.434    0.089
     284    0.326    0.064
     285    0.926    0.102
     286    0.153    0.051
     287    0.120    0.036
     288    0.162    0.053
     289    0.029    0.030
     290    0.034    0.028
     291    0.398    0.068
     292    0.222    0.048
     293    0.298    0.079
     294    0.315    0.061
     295    1.024    0.074
     296    0.295    0.060
     297    0.267    0.110
     298    0.054    0.034
     299    1.435    0.132
     300    0.558    0.128
     301    0.081    0.052
     302    1.163    0.091
     303    0.686    0.098
     304    0.173    0.056
     305    1.054    0.121
     306    0.765    0.103
     307    0.656    0.117
     308    0.650    0.099
     309    1.495    0.111
     310    0.535    0.096
     311    0.469    0.088
     312    1.983    0.116
     313    1.964    0.115
      19    1.934    0.142
      20    0.774    0.115
      21    0.900    0.158
      22    1.733    0.141
      23    1.654    0.115
      24    0.501    0.092
      25    1.115    0.090
      26    1.488    0.174
      27    1.492    0.114
      28    1.354    0.109
      29    0.329    0.078
      30    0.448    0.080
      31    2.170    0.108
      32    1.167    0.095
      33    0.520    0.097
      34    0.787    0.055
      35    0.690    0.094
      36    0.539    0.096
      37    0.193    0.119
      38    0.388    0.065
      39    0.898    0.099
      40    0.254    0.076
      41    0.608    0.113
      42    1.016    0.076
      43    1.268    0.124
      44    0.003    0.009
      45    0.834    0.178
      46    0.751    0.091
      47    0.027    0.021
      48    0.111    0.034
      49    0.701    0.091
      50    0.389    0.075
      51    0.164    0.046
      52    0.170    0.040
      53    0.606    0.100
      54    0.025    0.027
      55    0.062    0.037
      56    0.705    0.079
      57    0.537    0.068
      58    0.749    0.088
      59    0.558    0.128
      60    1.575    0.095
      61    0.530    0.073
      62    1.782    0.103
      63    0.469    0.061
      64    0.062    0.038
      65    0.195    0.099
      66    0.046    0.040
      67    0.168    0.048
      68    0.000    0.000
      69    0.339    0.070
      70    0.227    0.059
      71    0.161    0.038
      72    0.152    0.042
      73    0.028    0.027
      74    0.595    0.073
      75    0.100    0.031
      76    0.102    0.047
      77    0.234    0.090
      78    1.067    0.119
      79    0.037    0.040
      80    0.015    0.024
      81    0.757    0.085
      82    0.018    0.026
      83    0.015    0.024
      84    0.164    0.063
      85    0.880    0.146
      86    0.439    0.104
      87    0.172    0.058
      88    0.664    0.104
      89    0.641    0.081
      90    0.883    0.139
      91    0.816    0.148
      92    0.356    0.065
      93    1.749    0.123
      94    0.156    0.111
      95    1.417    0.097
      96    0.666    0.133
      97    0.388    0.044
      98    0.403    0.117
      99    1.067    0.088
     100    0.785    0.133
     101    0.004    0.012
     102    0.408    0.106
     103    0.988    0.094
     104    0.075    0.043
     105    0.069    0.038
     106    0.071    0.041
     107    0.541    0.086
     108    0.122    0.056
     109    0.220    0.069
     110    0.413    0.052
     111    0.031    0.034
     112    0.095    0.060
     113    0.001    0.006
     114    0.001    0.006
     115    0.003    0.008
     116    0.000    0.000
     117    0.177    0.054
     118    0.003    0.009
     119    0.013    0.019
     120    0.144    0.046
     121    0.168    0.045
     122    0.091    0.043
     123    0.031    0.029
     124    0.561    0.084
     125    0.038    0.049
     126    0.637    0.120
     127    0.526    0.064
     128    0.670    0.082
     129    0.356    0.124
     130    0.152    0.054
     131    0.436    0.098
     132    0.990    0.103
     133    0.574    0.109
     134    0.966    0.092
     135    1.867    0.184
     136    0.161    0.099
     137    1.040    0.150
     138    1.921    0.125
     139    0.765    0.066
     140    0.579    0.131
     141    0.596    0.078
     142    0.485    0.091
     143    0.964    0.087
     144    1.033    0.115
     145    0.000    0.000
     146    0.787    0.061
     147    0.755    0.082
     148    0.160    0.039
     149    0.000    0.000
     150    0.702    0.071
     151    1.033    0.089
     152    0.184    0.038
     153    0.724    0.111
     154    0.682    0.091
     155    0.667    0.047
     156    0.000    0.000
     157    0.591    0.133
     158    1.408    0.096
     159    0.132    0.065
     160    0.022    0.027
     161    0.838    0.108
     162    0.488    0.088
     163    0.121    0.044
     164    0.407    0.066
     165    1.092    0.156
     166    0.682    0.090
     167    0.133    0.041
     168    1.064    0.110
     169    0.490    0.094
     170    0.457    0.118
     171    1.595    0.239
     172    1.456    0.123
     173    0.461    0.147
     174    0.894    0.127
     175    0.500    0.161
     176    1.587    0.191
     177    0.241    0.087
     178    0.029    0.040
     179    0.195    0.068
     180    0.160    0.055
     181    1.046    0.130
     182    0.565    0.084
     183    0.462    0.083
     184    1.658    0.154
     185    0.937    0.060
     186    1.020    0.101
     187    0.445    0.123
     188    0.407    0.096
     189    1.136    0.099
     190    0.528    0.110
     191    0.501    0.104
     192    0.455    0.092
     193    1.532    0.149
     194    0.277    0.068
     195    0.022    0.025
     196    0.847    0.084
     197    0.414    0.073
     198    0.016    0.017
     199    0.181    0.067
     200    0.883    0.058
     201    0.295    0.033
     202    0.000    0.000
     203    0.206    0.064
     204    0.623    0.084
     205    0.948    0.082
     206    0.019    0.027
     207    0.659    0.090
     208    1.058    0.074
     209    0.444    0.101
     210    0.099    0.055
     211    0.766    0.086
     212    1.184    0.110
     213    0.078    0.068
     214    0.603    0.091
     215    0.515    0.075
     216    0.173    0.044
     217    0.021    0.031
     218    0.900    0.097
     219    1.566    0.100
     220    0.594    0.117
     221    0.273    0.059
     222    1.427    0.122
     223    1.734    0.153
     224    1.050    0.121
     225    1.441    0.236
     226    1.519    0.087
     227    0.865    0.135
     228    0.945    0.134
     229    1.440    0.123
     230    0.914    0.124
     231    0.552    0.124
     232    1.307    0.128
     233    0.666    0.088
     234    0.131    0.042
     235    1.458    0.118
     236    0.337    0.105
     237    0.040    0.031
     238    0.689    0.068
     239    0.375    0.050
     240    0.087    0.033
     241    0.000    0.000
     242    0.739    0.071
     243    0.257    0.068
     244    0.017    0.023
     245    0.229    0.072
     246    1.173    0.063
     247    0.629    0.099
     248    0.028    0.024
     249    0.152    0.048
     250    0.644    0.068
     251    0.138    0.069
     252    0.003    0.008
     253    1.000    0.105
     254    0.222    0.066
     255    0.296    0.097
     256    0.622    0.083
     257    0.822    0.095
     258    0.200    0.106
     259    0.035    0.026
     260    1.254    0.086
     261    0.477    0.118
     262    0.724    0.103
     263    0.957    0.101
     264    1.562    0.118
     265    0.405    0.068
     266    0.658    0.130
     267    1.642    0.131
     268    0.910    0.129
     269    0.316    0.059
     270    0.401    0.128
     271    0.518    0.076
     272    0.413    0.073
     273    0.300    0.075
     274    1.945    0.081
     275    0.272    0.083
     276    0.635    0.082
     277    0.595    0.060
     278    0.432    0.079
     279    0.153    0.052
     280    0.698    0.095
     281    0.874    0.059
     282    0.294    0.050
     283    0.465    0.103
     284    0.345    0.094
     285    0.995    0.104
     286    0.153    0.049
     287    0.095    0.060
     288    0.214    0.048
     289    0.078    0.067
     290    0.054    0.045
     291    0.329    0.036
     292    0.192    0.048
     293    0.316    0.080
     294    0.258    0.066
     295    1.018    0.117
     296    0.362    0.051
     297    0.349    0.090
     298    0.080    0.049
     299    1.427    0.124
     300    0.672    0.095
     301    0.055    0.054
     302    1.102    0.095
     303    0.634    0.113
     304    0.157    0.039
     305    1.157    0.107
     306    0.799    0.109
     307    0.633    0.098
     308    0.676    0.107
     309    1.502    0.089
     310    0.495    0.118
     311    0.485    0.127
     312    1.945    0.167
     313    1.986    0.110
      19    2.030    0.123
      20    0.763    0.141
      21    0.877    0.160
      22    1.681    0.177
      23    1.693    0.106
      24    0.422    0.074
      25    1.151    0.088
      26    1.301    0.170
      27    1.487    0.086
      28    1.384    0.128
      29    0.286    0.057
      30    0.516    0.107
      31    2.191    0.136
      32    1.092    0.111
      33    0.569    0.057
      34    0.752    0.068
      35    0.645    0.053
      36    0.571    0.081
      37    0.259    0.066
      38    0.388    0.059
      39    0.906    0.084
      40    0.231    0.067
      41    0.677    0.117
      42    1.004    0.092
      43    1.310    0.109
      44    0.000    0.000
      45    0.725    0.118
      46    0.831    0.093
      47    0.021    0.022
      48    0.097    0.042
      49    0.758    0.095
      50    0.338    0.089
      51    0.158    0.051
      52    0.221    0.054
      53    0.636    0.089
      54    0.012    0.021
      55    0.035    0.040
      56    0.682    0.108
      57    0.577    0.085
      58    0.732    0.086
      59    0.573    0.097
      60    1.556    0.109
      61    0.477    0.080
      62    1.808    0.079
      63    0.434    0.109
      64    0.064    0.045
      65    0.149    0.041
      66    0.070    0.058
      67    0.158    0.053
      68    0.000    0.000
      69    0.388    0.079
      70    0.217    0.059
      71    0.166    0.038
      72    0.148    0.038
      73    0.024    0.025
      74    0.588    0.095
      75    0.076    0.045
      76    0.092    0.044
      77    0.186    0.092
      78    1.074    0.103
      79    0.034    0.036
      80    0.023    0.025
      81    0.720    0.104
      82    0.025    0.022
      83    0.011    0.015
      84    0.190    0.077
      85    0.889    0.113
      86    0.458    0.119
      87    0.237    0.075
      88    0.740    0.084
      89    0.621    0.127
      90    0.870    0.139
      91    0.955    0.115
      92    0.385    0.090
      93    1.516    0.201
      94    0.050    0.033
      95    1.372    0.100
      96    0.638    0.109
      97    0.380    0.051
      98    0.426    0.103
      99    1.038    0.085
     100    0.749    0.099
     101    0.005    0.023
     102    0.411    0.067
     103    0.922    0.108
     104    0.079    0.032
     105    0.074    0.047
     106    0.054    0.040
     107    0.530    0.080
     108    0.152    0.063
     109    0.223    0.067
     110    0.353    0.065
     111    0.031    0.044
     112    0.120    0.039
     113    0.003    0.008
     114    0.001    0.006
     115    0.001    0.006
     116    0.004    0.010
     117    0.198    0.048
     118    0.002    0.007
     119    0.024    0.022
     120    0.175    0.048
     121    0.183    0.053
     122    0.122    0.053
     123    0.045    0.048
     124    0.596    0.082
     125    0.046    0.039
     126    0.706    0.136
     127    0.478    0.067
     128    0.715    0.103
     129    0.247    0.096
     130    0.146    0.063
     131    0.384    0.090
     132    1.033    0.107
     133    0.525    0.079
     134    0.880    0.145
     135    1.646    0.128
     136    0.119    0.051
     137    1.037    0.202
     138    1.843    0.161
     139    0.789    0.083
     140    0.544    0.123
     141    0.606    0.085
     142    0.492    0.088
     143    1.002    0.077
     144    1.023    0.092
     145    0.000    0.000
     146    0.714    0.099
     147    0.717    0.067
     148    0.179    0.036
     149    0.000    0.000
     150    0.677    0.098
     151    1.055    0.097
     152    0.236    0.067
     153    0.682    0.072
     154    0.738    0.074
     155    0.668    0.054
     156    0.000    0.000
     157    0.632    0.089
     158    1.410    0.119
     159    0.105    0.061
     160    0.013    0.021
     161    0.748    0.126
     162    0.441    0.072
     163    0.116    0.042
     164    0.428    0.062
     165    1.049    0.082
     166    0.720    0.078
     167    0.123    0.051
     168    1.071    0.110
     169    0.420    0.073
     170    0.554    0.114
     171    1.217    0.200
     172    1.658    0.176
     173    0.382    0.077
     174    1.000    0.158
     175    0.623    0.176
     176    1.496    0.174
     177    0.251    0.065
     178    0.030    0.038
     179    0.224    0.073
     180    0.181    0.039
     181    1.031    0.121
     182    0.552    0.064
     183    0.571    0.132
     184    1.698    0.118
     185    0.938    0.069
     186    1.110    0.107
     187    0.594    0.150
     188    0.357    0.091
     189    1.155    0.130
     190    0.416    0.110
     191    0.475    0.122
     192    0.364    0.071
     193    1.469    0.153
     194    0.240    0.061
     195    0.039    0.036
     196    0.835    0.084
     197    0.412    0.058
     198    0.016    0.021
     199    0.131    0.065
     200    0.812    0.069
     201    0.263    0.064
     202    0.001    0.006
     203    0.171    0.035
     204    0.597    0.052
     205    0.958    0.076
     206    0.036    0.030
     207    0.713    0.087
     208    1.001    0.109
     209    0.422    0.060
     210    0.119    0.049
     211    0.710    0.057
     212    1.172    0.099
     213    0.030    0.038
     214    0.602    0.135
     215    0.538    0.085
     216    0.187    0.057
     217    0.044    0.033
     218    0.940    0.102
     219    1.601    0.095
     220    0.587    0.104
     221    0.302    0.085
     222    1.433    0.129
     223    1.858    0.165
     224    0.979    0.161
     225    1.301    0.205
     226    1.549    0.117
     227    0.921    0.135
     228    0.935    0.135
     229    1.420    0.126
     230    0.976    0.195
     231    0.478    0.086
     232    1.330    0.093
     233    0.612    0.128
     234    0.140    0.056
     235    1.464    0.138
     236    0.425    0.122
     237    0.050    0.029
     238    0.714    0.105
     239    0.453    0.094
     240    0.103    0.036
     241    0.005    0.014
     242    0.741    0.086
     243    0.285    0.084
     244    0.022    0.026
     245    0.247    0.048
     246    1.176    0.065
     247    0.593    0.081
     248    0.043    0.042
     249    0.184    0.046
     250    0.638    0.072
     251    0.180    0.072
     252    0.000    0.000
     253    0.891    0.079
     254    0.214    0.068
     255    0.232    0.081
     256    0.541    0.081
     257    0.846    0.090
     258    0.251    0.085
     259    0.041    0.024
     260    1.179    0.083
     261    0.625    0.083
     262    0.473    0.170
     263    0.964    0.118
     264    1.526    0.150
     265    0.402    0.046
     266    0.851    0.177
     267    1.521    0.132
     268    0.875    0.092
     269    0.351    0.083
     270    0.441    0.106
     271    0.637    0.090
     272    0.340    0.089
     273    0.230    0.075
     274    1.879    0.108
     275    0.269    0.053
     276    0.670    0.077
     277    0.521    0.118
     278    0.428    0.073
     279    0.213    0.051
     280    0.617    0.145
     281    0.889    0.081
     282    0.298    0.074
     283    0.419    0.082
     284    0.361    0.062
     285    1.032    0.104
     286    0.158    0.041
     287    0.150    0.076
     288    0.247    0.072
     289    0.067    0.048
     290    0.042    0.035
     291    0.335    0.078
     292    0.190    0.044
     293    0.355    0.082
     294    0.236    0.061
     295    0.963    0.108
     296    0.274    0.105
     297    0.377    0.106
     298    0.080    0.032
     299    1.410    0.092
     300    0.795    0.132
     301    0.133    0.070
     302    1.170    0.114
     303    0.566    0.096
     304    0.167    0.050
     305    1.123    0.113
     306    0.832    0.109
     307    0.595    0.105
     308    0.745    0.104
     309    1.438    0.120
     310    0.548    0.081
     311    0.590    0.088
     312    2.080    0.131
     313    1.948    0.096
      19    2.060    0.156
      20    0.746    0.102
      21    0.978    0.131
      22    1.652    0.158
      23    1.596    0.156
      24    0.466    0.087
      25    1.146    0.096
      26    1.253    0.145
      27    1.453    0.086
      28    1.468    0.144
      29    0.302    0.059
      30    0.511    0.088
      31    2.193    0.135
      32    1.198    0.075
      33    0.511    0.075
      34    0.750    0.059
      35    0.666    0.070
      36    0.521    0.051
      37    0.201    0.054
      38    0.375    0.073
      39    0.938    0.120
      40    0.251    0.064
      41    0.688    0.121
      42    0.992    0.072
      43    1.305    0.121
      44    0.001    0.006
      45    0.766    0.120
      46    0.747    0.091
      47    0.018    0.018
      48    0.106    0.041
      49    0.711    0.091
      50    0.353    0.049
      51    0.151    0.062
      52    0.210    0.052
      53    0.673    0.121
      54    0.021    0.022
      55    0.051    0.037
      56    0.629    0.103
      57    0.621    0.090
      58    0.723    0.107
      59    0.505    0.089
      60    1.512    0.114
      61    0.469    0.069
      62    1.824    0.078
      63    0.393    0.069
      64    0.072    0.052
      65    0.187    0.072
      66    0.070    0.073
      67    0.184    0.054
      68    0.001    0.006
      69    0.396    0.072
      70    0.213    0.081
      71    0.172    0.037
      72    0.172    0.042
      73    0.049    0.035
      74    0.532    0.090
      75    0.093    0.038
      76    0.107    0.030
      77    0.171    0.048
      78    1.063    0.083
      79    0.041    0.036
      80    0.011    0.013
      81    0.612    0.111
      82    0.028    0.023
      83    0.010    0.018
      84    0.132    0.061
      85    0.840    0.092
      86    0.403    0.090
      87    0.171    0.082
      88    0.703    0.082
      89    0.626    0.102
      90    0.846    0.188
      91    0.806    0.100
      92    0.487    0.077
      93    1.613    0.184
      94    0.077    0.075
      95    1.372    0.101
      96    0.676    0.100
      97    0.440    0.055
      98    0.443    0.062
      99    1.026    0.083
     100    0.716    0.103
     101    0.002    0.009
     102    0.462    0.060
     103    0.892    0.080
     104    0.080    0.038
     105    0.056    0.038
     106    0.025    0.023
     107    0.492    0.085
     108    0.151    0.062
     109    0.261    0.061
     110    0.338    0.058
     111    0.027    0.027
     112    0.132    0.052
     113    0.005    0.011
     114    0.003    0.008
     115    0.000    0.000
     116    0.006    0.015
     117    0.212    0.051
     118    0.003    0.011
     119    0.014    0.016
     120    0.140    0.033
     121    0.175    0.051
     122    0.112    0.063
     123    0.046    0.022
     124    0.579    0.073
     125    0.058    0.040
     126    0.674    0.118
     127    0.521    0.039
     128    0.663    0.095
     129    0.248    0.098
     130    0.156    0.045
     131    0.418    0.066
     132    0.980    0.111
     133    0.589    0.069
     134    0.875    0.108
     135    1.644    0.144
     136    0.123    0.046
     137    0.995    0.142
     138    1.794    0.117
     139    0.804    0.081
     140    0.517    0.064
     141    0.684    0.107
     142    0.520    0.077
     143    0.924    0.069
     144    1.040    0.098
     145    0.000    0.000
     146    0.735    0.090
     147    0.757    0.067
     148    0.168    0.033
     149    0.000    0.000
     150    0.740    0.063
     151    1.032    0.091
     152    0.193    0.074
     153    0.683    0.081
     154    0.670    0.048
     155    0.670    0.061
     156    0.000    0.000
     157    0.540    0.080
     158    1.402    0.110
     159    0.126    0.060
     160    0.001    0.006
     161    0.787    0.111
     162    0.435    0.077
     163    0.104    0.035
     164    0.438    0.068
     165    1.034    0.088
     166    0.683    0.086
     167    0.140    0.035
     168    1.173    0.101
     169    0.382    0.076
     170    0.544    0.147
     171    1.500    0.380
     172    1.534    0.173
     173    0.432    0.189
     174    0.932    0.193
     175    0.628    0.254
     176    1.520    0.156
     177    0.298    0.093
     178    0.016    0.021
     179    0.173    0.097
     180    0.219    0.058
     181    0.990    0.067
     182    0.546    0.096
     183    0.564    0.148
     184    1.665    0.150
     185    0.958    0.075
     186    1.067    0.100
     187    0.642    0.122
     188    0.416    0.095
     189    1.258    0.102
     190    0.410    0.083
     191    0.450    0.075
     192    0.273    0.054
     193    1.468    0.103
     194    0.258    0.052
     195    0.042    0.028
     196    0.947    0.099
     197    0.390    0.081
     198    0.034    0.031
     199    0.161    0.067
     200    0.809    0.079
     201    0.275    0.059
     202    0.002    0.007
     203    0.184    0.038
     204    0.611    0.070
     205    0.921    0.067
     206    0.041    0.030
     207    0.733    0.087
     208    0.976    0.089
     209    0.467    0.078
     210    0.131    0.054
     211    0.756    0.099
     212    1.165    0.084
     213    0.073    0.056
     214    0.570    0.121
     215    0.544    0.065
     216    0.199    0.057
     217    0.031    0.027
     218    1.012    0.093
     219    1.674    0.130
     220    0.576    0.102
     221    0.275    0.072
     222    1.401    0.136
     223    1.799    0.147
     224    1.073    0.147
     225    1.142    0.216
     226    1.556    0.110
     227    0.842    0.126
     228    0.964    0.138
     229    1.450    0.112
     230    0.951    0.115
     231    0.494    0.092
     232    1.323    0.143
     233    0.601    0.126
     234    0.119    0.046
     235    1.331    0.158
     236    0.358    0.107
     237    0.047    0.024
     238    0.738    0.095
     239    0.409    0.068
     240    0.091    0.036
     241    0.003    0.010
     242    0.847    0.118
     243    0.271    0.053
     244    0.024    0.024
     245    0.285    0.077
     246    1.207    0.123
     247    0.509    0.108
     248    0.038    0.037
     249    0.203    0.056
     250    0.637    0.087
     251    0.179    0.064
     252    0.003    0.009
     253    0.939    0.113
     254    0.100    0.033
     255    0.273    0.098
     256    0.448    0.126
     257    0.833    0.093
     258    0.274    0.109
     259    0.063    0.046
     260    1.008    0.124
     261    0.522    0.095
     262    0.598    0.158
     263    1.009    0.102
     264    1.660    0.111
     265    0.439    0.079
     266    0.800    0.164
     267    1.614    0.091
     268    0.835    0.113
     269    0.348    0.051
     270    0.387    0.137
     271    0.543    0.117
     272    0.382    0.150
     273    0.204    0.081
     274    1.900    0.136
     275    0.239    0.070
     276    0.650    0.057
     277    0.615    0.118
     278    0.455    0.071
     279    0.254    0.062
     280    0.708    0.148
     281    0.917    0.101
     282    0.334    0.056
     283    0.433    0.079
     284    0.344    0.093
     285    1.026    0.090
     286    0.154    0.041
     287    0.133    0.060
     288    0.231    0.052
     289    0.042    0.028
     290    0.030    0.027
     291    0.343    0.068
     292    0.216    0.047
     293    0.363    0.067
     294    0.258    0.061
     295    1.004    0.105
     296    0.353    0.078
     297    0.416    0.150
     298    0.077    0.031
     299    1.414    0.113
     300    0.675    0.197
     301    0.142    0.056
     302    1.217    0.123
     303    0.613    0.108
     304    0.151    0.044
     305    1.077    0.119
     306    0.830    0.111
     307    0.688    0.079
     308    0.634    0.112
     309    1.434    0.096
     310    0.607    0.107
     311    0.439    0.080
     312    1.900    0.166
     313    1.955    0.116
      19    1.907    0.153
      20    0.706    0.098
      21    1.200    0.204
      22    1.508    0.178
      23    1.410    0.155
      24    0.720    0.175
      25    1.121    0.118
      26    1.182    0.163
      27    1.479    0.108
      28    1.465    0.089
      29    0.307    0.043
      30    0.523    0.097
      31    2.141    0.089
      32    1.213    0.102
      33    0.591    0.101
      34    0.683    0.086
      35    0.713    0.097
      36    0.613    0.136
      37    0.247    0.080
      38    0.363    0.057
      39    0.941    0.101
      40    0.207    0.059
      41    0.651    0.126
      42    0.990    0.086
      43    1.331    0.148
      44    0.002    0.007
      45    0.751    0.116
      46    0.788    0.076
      47    0.031    0.021
      48    0.091    0.043
      49    0.726    0.071
      50    0.399    0.085
      51    0.130    0.052
      52    0.199    0.040
      53    0.668    0.105
      54    0.009    0.015
      55    0.035    0.040
      56    0.625    0.080
      57    0.696    0.075
      58    0.766    0.099
      59    0.537    0.105
      60    1.440    0.088
      61    0.442    0.094
      62    1.808    0.100
      63    0.414    0.077
      64    0.047    0.045
      65    0.168    0.092
      66    0.069    0.042
      67    0.164    0.049
      68    0.001    0.006
      69    0.401    0.083
      70    0.220    0.045
      71    0.178    0.031
      72    0.132    0.044
      73    0.050    0.040
      74    0.537    0.069
      75    0.082    0.042
      76    0.111    0.042
      77    0.154    0.038
      78    1.113    0.080
      79    0.039    0.031
      80    0.010    0.016
      81    0.669    0.080
      82    0.037    0.029
      83    0.016    0.019
      84    0.149    0.056
      85    1.010    0.128
      86    0.407    0.071
      87    0.304    0.087
      88    0.827    0.152
      89    0.710    0.103
      90    0.836    0.124
      91    0.803    0.136
      92    0.478    0.102
      93    1.714    0.158
      94    0.144    0.063
      95    1.425    0.141
      96    0.773    0.135
      97    0.426    0.069
      98    0.461    0.108
      99    1.087    0.080
     100    0.748    0.088
     101    0.002    0.009
     102    0.381    0.087
     103    0.875    0.107
     104    0.086    0.053
     105    0.068    0.030
     106    0.019    0.015
     107    0.479    0.119
     108    0.205    0.074
     109    0.294    0.050
     110    0.352    0.088
     111    0.055    0.042
     112    0.161    0.068
     113    0.009    0.015
     114    0.003    0.008
     115    0.005    0.011
     116    0.009    0.017
     117    0.215    0.049
     118    0.000    0.000
     119    0.009    0.015
     120    0.144    0.050
     121    0.177    0.044
     122    0.111    0.050
     123    0.037    0.027
     124    0.587    0.059
     125    0.046    0.042
     126    0.651    0.118
     127    0.507    0.047
     128    0.669    0.086
     129    0.324    0.071
     130    0.115    0.056
     131    0.397    0.121
     132    0.943    0.106
     133    0.619    0.101
     134    0.926    0.142
     135    1.738    0.132
     136    0.114    0.030
     137    1.129    0.182
     138    1.895    0.170
     139    0.746    0.083
     140    0.499    0.096
     141    0.696    0.091
     142    0.507    0.090
     143    0.959    0.076
     144    0.968    0.118
     145    0.000    0.000
     146    0.752    0.072
     147    0.775    0.088
     148    0.189    0.047
     149    0.001    0.006
     150    0.694    0.097
     151    1.028    0.081
     152    0.194    0.042
     153    0.705    0.078
     154    0.702    0.081
     155    0.672    0.061
     156    0.000    0.000
     157    0.539    0.062
     158    1.380    0.117
     159    0.115    0.062
     160    0.003    0.008
     161    0.699    0.089
     162    0.437    0.064
     163    0.112    0.039
     164    0.446    0.077
     165    0.978    0.116
     166    0.706    0.065
     167    0.155    0.051
     168    1.060    0.106
     169    0.202    0.111
     170    0.593    0.189
     171    1.628    0.265
     172    1.818    0.128
     173    0.230    0.094
     174    1.414    0.188
     175    1.304    0.160
     176    1.456    0.191
     177    0.352    0.087
     178    0.019    0.029
     179    0.381    0.068
     180    0.225    0.059
     181    0.893    0.103
     182    0.615    0.092
     183    0.881    0.182
     184    1.741    0.203
     185    0.915    0.077
     186    1.074    0.105
     187    0.817    0.090
     188    0.558    0.075
     189    1.254    0.108
     190    0.471    0.098
     191    0.559    0.073
     192    0.270    0.062
     193    1.534    0.106
     194    0.270    0.049
     195    0.072    0.040
     196    1.026    0.129
     197    0.430    0.064
     198    0.042    0.043
     199    0.157    0.038
     200    0.828    0.073
     201    0.250    0.067
     202    0.002    0.007
     203    0.214    0.047
     204    0.606    0.060
     205    0.951    0.095
     206    0.050    0.023
     207    0.682    0.072
     208    0.995    0.084
     209    0.471    0.101
     210    0.144    0.071
     211    0.761    0.098
     212    1.194    0.091
     213    0.050    0.038
     214    0.574    0.102
     215    0.463    0.085
     216    0.154    0.041
     217    0.019    0.022
     218    0.952    0.095
     219    1.548    0.123
     220    0.576    0.101
     221    0.359    0.072
     222    1.463    0.162
     223    1.845    0.123
     224    1.122    0.117
     225    1.302    0.261
     226    1.531    0.122
     227    0.997    0.141
     228    1.042    0.264
     229    1.487    0.109
     230    1.000    0.232
     231    0.515    0.189
     232    1.236    0.143
     233    0.593    0.099
     234    0.135    0.058
     235    1.357    0.129
     236    0.413    0.103
     237    0.044    0.019
     238    0.794    0.087
     239    0.440    0.064
     240    0.083    0.041
     241    0.016    0.020
     242    0.890    0.104
     243    0.297    0.112
     244    0.015    0.017
     245    0.335    0.089
     246    1.171    0.090
     247    0.415    0.072
     248    0.038    0.033
     249    0.214    0.044
     250    0.580    0.064
     251    0.202    0.087
     252    0.005    0.014
     253    0.961    0.090
     254    0.226    0.069
     255    0.206    0.066
     256    0.526    0.115
     257    0.861    0.085
     258    0.248    0.065
     259    0.079    0.050
     260    0.957    0.100
     261    0.461    0.067
     262    0.756    0.105
     263    0.998    0.111
     264    1.647    0.137
     265    0.420    0.066
     266    0.728    0.124
     267    1.641    0.097
     268    0.811    0.138
     269    0.332    0.061
     270    0.348    0.158
     271    0.404    0.080
     272    0.464    0.064
     273    0.191    0.081
     274    1.913    0.098
     275    0.271    0.065
     276    0.777    0.098
     277    0.614    0.130
     278    0.432    0.064
     279    0.211    0.061
     280    0.822    0.098
     281    0.885    0.086
     282    0.267    0.064
     283    0.432    0.103
     284    0.279    0.062
     285    1.014    0.119
     286    0.145    0.050
     287    0.144    0.060
     288    0.218    0.066
     289    0.032    0.026
     290    0.028    0.028
     291    0.351    0.048
     292    0.213    0.071
     293    0.359    0.086
     294    0.273    0.075
     295    1.006    0.075
     296    0.211    0.090
     297    0.393    0.095
     298    0.098    0.043
     299    1.417    0.098
     300    0.595    0.112
     301    0.155    0.059
     302    1.223    0.078
     303    0.658    0.110
     304    0.130    0.051
     305    1.047    0.115
     306    0.940    0.077
     307    0.574    0.112
     308    0.677    0.112
     309    1.408    0.099
     310    0.628    0.086
     311    0.378    0.119
     312    1.956    0.167
     313    1.976    0.094
      19    1.835    0.146
      20    0.729    0.126
      21    1.282    0.135
      22    1.401    0.129
      23    1.347    0.078
      24    0.778    0.090
      25    1.055    0.141
      26    1.159    0.275
      27    1.435    0.107
      28    1.413    0.147
      29    0.292    0.072
      30    0.523    0.112
      31    2.190    0.116
      32    1.273    0.098
      33    0.631    0.094
      34    0.657    0.073
      35    0.707    0.065
      36    0.684    0.088
      37    0.232    0.073
      38    0.450    0.079
      39    0.975    0.079
      40    0.161    0.049
      41    0.501    0.121
      42    1.015    0.077
      43    1.290    0.136
      44    0.000    0.000
      45    0.728    0.117
      46    0.816    0.072
      47    0.015    0.013
      48    0.114    0.041
      49    0.739    0.133
      50    0.447    0.082
      51    0.171    0.047
      52    0.245    0.065
      53    0.664    0.071
      54    0.000    0.000
      55    0.033    0.041
      56    0.660    0.073
      57    0.691    0.071
      58    0.815    0.091
      59    0.534    0.066
      60    1.475    0.104
      61    0.503    0.063
      62    1.738    0.102
      63    0.433    0.084
      64    0.091    0.038
      65    0.163    0.058
      66    0.081    0.034
      67    0.165    0.054
      68    0.000    0.000
      69    0.407    0.083
      70    0.200    0.053
      71    0.186    0.036
      72    0.131    0.035
      73    0.038    0.028
      74    0.580    0.106
      75    0.089    0.051
      76    0.089    0.047
      77    0.180    0.060
      78    1.056    0.087
      79    0.044    0.034
      80    0.009    0.013
      81    0.706    0.118
      82    0.027    0.018
      83    0.017    0.024
      84    0.245    0.093
      85    1.082    0.088
      86    0.305    0.087
      87    0.319    0.077
      88    1.025    0.104
      89    0.767    0.123
      90    0.724    0.134
      91    0.751    0.128
      92    0.310    0.050
      93    1.539    0.235
      94    0.118    0.051
      95    1.502    0.084
      96    0.771    0.148
      97    0.358    0.048
      98    0.472    0.068
      99    1.089    0.074
     100    0.724    0.093
     101    0.000    0.000
     102    0.363    0.055
     103    0.864    0.077
     104    0.078    0.046
     105    0.064    0.025
     106    0.019    0.019
     107    0.455    0.087
     108    0.200    0.068
     109    0.313    0.072
     110    0.320    0.082
     111    0.034    0.047
     112    0.155    0.067
     113    0.003    0.008
     114    0.001    0.006
     115    0.003    0.008
     116    0.003    0.008
     117    0.187    0.053
     118    0.000    0.000
     119    0.018    0.019
     120    0.157    0.045
     121    0.160    0.048
     122    0.117    0.054
     123    0.042    0.029
     124    0.586    0.063
     125    0.049    0.036
     126    0.743    0.133
     127    0.545    0.049
     128    0.724    0.106
     129    0.303    0.097
     130    0.162    0.062
     131    0.413    0.070
     132    1.023    0.103
     133    0.611    0.068
     134    0.928    0.097
     135    1.699    0.140
     136    0.110    0.038
     137    1.123    0.225
     138    1.816    0.164
     139    0.769    0.082
     140    0.517    0.073
     141    0.658    0.092
     142    0.552    0.094
     143    0.976    0.101
     144    1.026    0.111
     145    0.000    0.000
     146    0.769    0.075
     147    0.721    0.062
     148    0.161    0.045
     149    0.000    0.000
     150    0.718    0.072
     151    1.016    0.101
     152    0.197    0.049
     153    0.712    0.087
     154    0.718    0.048
     155    0.667    0.053
     156    0.000    0.000
     157    0.559    0.073
     158    1.371    0.106
     159    0.170    0.062
     160    0.000    0.000
     161    0.757    0.092
     162    0.459    0.069
     163    0.123    0.045
     164    0.476    0.064
     165    0.912    0.091
     166    0.742    0.074
     167    0.127    0.027
     168    0.967    0.111
     169    0.049    0.026
     170    0.909    0.152
     171    1.311    0.246
     172    1.795    0.089
     173    0.400    0.089
     174    1.667    0.112
     175    1.507    0.161
     176    0.942    0.191
     177    0.558    0.078
     178    0.014    0.019
     179    0.412    0.103
     180    0.226    0.078
     181    0.903    0.101
     182    0.633    0.112
     183    0.784    0.173
     184    2.148    0.107
     185    0.939    0.084
     186    1.103    0.112
     187    0.847    0.090
     188    0.595    0.120
     189    1.267    0.084
     190    0.549    0.074
     191    0.520    0.072
     192    0.275    0.060
     193    1.526    0.112
     194    0.298    0.059
     195    0.095    0.046
     196    0.977    0.114
     197    0.409    0.058
     198    0.044    0.035
     199    0.153    0.041
     200    0.842    0.088
     201    0.252    0.072
     202    0.000    0.000
     203    0.194    0.066
     204    0.590    0.075
     205    0.959    0.074
     206    0.046    0.033
     207    0.646    0.098
     208    0.995    0.073
     209    0.512    0.078
     210    0.124    0.048
     211    0.685    0.075
     212    1.231    0.073
     213    0.092    0.056
     214    0.535    0.108
     215    0.502    0.079
     216    0.097    0.061
     217    0.020    0.022
     218    0.948    0.098
     219    1.563    0.109
     220    0.602    0.105
     221    0.292    0.079
     222    1.574    0.098
     223    1.768    0.131
     224    1.159    0.118
     225    1.310    0.213
     226    1.543    0.109
     227    0.989    0.166
     228    1.063    0.169
     229    1.507    0.150
     230    0.967    0.229
     231    0.550    0.135
     232    1.287    0.107
     233    0.714    0.078
     234    0.112    0.040
     235    1.361    0.092
     236    0.480    0.088
     237    0.049    0.027
     238    0.722    0.067
     239    0.449    0.053
     240    0.115    0.052
     241    0.009    0.013
     242    0.877    0.113
     243    0.393    0.081
     244    0.012    0.022
     245    0.220    0.074
     246    1.158    0.081
     247    0.518    0.072
     248    0.038    0.040
     249    0.169    0.058
     250    0.564    0.078
     251    0.205    0.080
     252    0.000    0.000
     253    0.967    0.109
     254    0.215    0.062
     255    0.237    0.087
     256    0.524    0.107
     257    0.876    0.086
     258    0.256    0.060
     259    0.087    0.078
     260    0.974    0.098
     261    0.426    0.079
     262    0.725    0.105
     263    1.164    0.126
     264    1.613    0.105
     265    0.413    0.054
     266    0.672    0.080
     267    1.622    0.101
     268    0.705    0.091
     269    0.278    0.044
     270    0.378    0.080
     271    0.346    0.062
     272    0.394    0.039
     273    0.133    0.050
     274    1.866    0.101
     275    0.244    0.037
     276    0.801    0.093
     277    0.634    0.095
     278    0.447    0.059
     279    0.279    0.071
     280    0.663    0.117
     281    0.867    0.091
     282    0.270    0.068
     283    0.428    0.088
     284    0.202    0.078
     285    0.997    0.093
     286    0.159    0.051
     287    0.144    0.070
     288    0.185    0.046
     289    0.055    0.043
     290    0.036    0.029
     291    0.329    0.056
     292    0.085    0.044
     293    0.363    0.084
     294    0.236    0.054
     295    1.042    0.085
     296    0.107    0.037
     297    0.370    0.057
     298    0.090    0.041
     299    1.419    0.137
     300    0.619    0.083
     301    0.076    0.047
     302    1.250    0.070
     303    0.699    0.086
     304    0.129    0.041
     305    1.120    0.091
     306    0.956    0.064
     307    0.521    0.083
     308    0.747    0.101
     309    1.376    0.100
     310    0.609    0.105
     311    0.424    0.117
     312    1.985    0.114
     313    1.890    0.092
      19    1.846    0.117
      20    0.723    0.115
      21    1.307    0.182
      22    1.362    0.132
      23    1.329    0.142
      24    0.862    0.170
      25    1.262    0.099
      26    1.317    0.181
      27    1.393    0.121
      28    1.488    0.137
      29    0.294    0.044
      30    0.558    0.095
      31    2.184    0.109
      32    1.217    0.092
      33    0.605    0.107
      34    0.703    0.064
      35    0.799    0.112
      36    0.625    0.078
      37    0.234    0.082
      38    0.459    0.087
      39    1.010    0.094
      40    0.214    0.068
      41    0.523    0.095
      42    1.023    0.095
      43    1.285    0.155
      44    0.000    0.000
      45    0.754    0.078
      46    0.749    0.082
      47    0.019    0.019
      48    0.120    0.039
      49    0.694    0.093
      50    0.395    0.085
      51    0.160    0.043
      52    0.239    0.068
      53    0.670    0.073
      54    0.003    0.010
      55    0.016    0.024
      56    0.682    0.106
      57    0.639    0.115
      58    0.807    0.115
      59    0.466    0.088
      60    1.559    0.080
      61    0.502    0.064
      62    1.784    0.120
      63    0.424    0.070
      64    0.058    0.041
      65    0.257    0.108
      66    0.078    0.039
      67    0.183    0.053
      68    0.003    0.009
      69    0.417    0.069
      70    0.232    0.045
      71    0.193    0.048
      72    0.147    0.041
      73    0.039    0.023
      74    0.581    0.098
      75    0.083    0.032
      76    0.106    0.056
      77    0.225    0.066
      78    1.067    0.098
      79    0.039    0.037
      80    0.009    0.015
      81    0.786    0.099
      82    0.019    0.023
      83    0.014    0.017
      84    0.324    0.094
      85    1.065    0.129
      86    0.295    0.079
      87    0.344    0.095
      88    0.858    0.141
      89    0.717    0.134
      90    0.966    0.117
      91    0.897    0.070
      92    0.329    0.091
      93    1.792    0.121
      94    0.125    0.073
      95    1.532    0.100
      96    0.656    0.175
      97    0.346    0.052
      98    0.532    0.100
      99    1.097    0.077
     100    0.721    0.106
     101    0.002    0.009
     102    0.407    0.063
     103    0.872    0.104
     104    0.118    0.048
     105    0.047    0.026
     106    0.028    0.026
     107    0.457    0.095
     108    0.207    0.052
     109    0.272    0.078
     110    0.340    0.089
     111    0.048    0.042
     112    0.169    0.066
     113    0.005    0.011
     114    0.000    0.000
     115    0.001    0.006
     116    0.000    0.000
     117    0.197    0.051
     118    0.001    0.006
     119    0.015    0.028
     120    0.161    0.042
     121    0.153    0.033
     122    0.113    0.053
     123    0.024    0.032
     124    0.587    0.080
     125    0.055    0.041
     126    0.705    0.159
     127    0.521    0.064
     128    0.697    0.100
     129    0.187    0.081
     130    0.202    0.107
     131    0.353    0.086
     132    1.023    0.087
     133    0.521    0.114
     134    0.887    0.114
     135    1.756    0.156
     136    0.179    0.070
     137    0.965    0.140
     138    1.824    0.107
     139    0.773    0.049
     140    0.532    0.052
     141    0.679    0.068
     142    0.513    0.087
     143    0.950    0.073
     144    1.078    0.137
     145    0.000    0.000
     146    0.765    0.085
     147    0.772    0.067
     148    0.196    0.038
     149    0.004    0.010
     150    0.722    0.087
     151    1.043    0.081
     152    0.219    0.063
     153    0.712    0.092
     154    0.742    0.067
     155    0.638    0.059
     156    0.000    0.000
     157    0.539    0.085
     158    1.419    0.095
     159    0.146    0.050
     160    0.000    0.000
     161    0.731    0.094
     162    0.499    0.063
     163    0.101    0.041
     164    0.435    0.059
     165    0.901    0.102
     166    0.725    0.106
     167    0.127    0.031
     168    0.989    0.122
     169    0.068    0.060
     170    0.919    0.116
     171    1.456    0.308
     172    1.738    0.122
     173    0.400    0.084
     174    1.658    0.112
     175    1.569    0.139
     176    0.978    0.206
     177    0.708    0.133
     178    0.041    0.031
     179    0.381    0.094
     180    0.199    0.094
     181    0.924    0.118
     182    0.589    0.101
     183    0.704    0.177
     184    2.142    0.116
     185    0.911    0.093
     186    1.079    0.081
     187    0.856    0.140
     188    0.550    0.088
     189    1.244    0.105
     190    0.464    0.128
     191    0.496    0.076
     192    0.246    0.053
     193    1.562    0.118
     194    0.267    0.066
     195    0.054    0.030
     196    0.892    0.112
     197    0.389    0.059
     198    0.024    0.025
     199    0.147    0.055
     200    0.812    0.077
     201    0.260    0.064
     202    0.000    0.000
     203    0.219    0.060
     204    0.615    0.075
     205    0.942    0.098
     206    0.049    0.021
     207    0.664    0.089
     208    1.059    0.098
     209    0.504    0.064
     210    0.110    0.039
     211    0.754    0.082
     212    1.217    0.114
     213    0.099    0.052
     214    0.496    0.124
     215    0.456    0.069
     216    0.146    0.059
     217    0.042    0.038
     218    0.890    0.140
     219    1.595    0.102
     220    0.662    0.102
     221    0.313    0.077
     222    1.435    0.141
     223    1.792    0.127
     224    1.081    0.119
     225    1.375    0.161
     226    1.526    0.140
     227    0.875    0.145
     228    0.913    0.137
     229    1.410    0.114
     230    1.115    0.276
     231    0.485    0.095
     232    1.306    0.128
     233    0.589    0.089
     234    0.113    0.054
     235    1.349    0.143
     236    0.406    0.076
     237    0.072    0.039
     238    0.752    0.087
     239    0.432    0.060
     240    0.083    0.038
     241    0.009    0.013
     242    0.828    0.125
     243    0.355    0.070
     244    0.007    0.014
     245    0.209    0.088
     246    1.168    0.120
     247    0.508    0.099
     248    0.038    0.035
     249    0.147    0.041
     250    0.527    0.074
     251    0.180    0.049
     252    0.001    0.006
     253    0.958    0.097
     254    0.182    0.056
     255    0.249    0.080
     256    0.429    0.117
     257    0.833    0.086
     258    0.319    0.090
     259    0.046    0.050
     260    0.887    0.123
     261    0.457    0.081
     262    0.763    0.089
     263    1.009    0.115
     264    1.663    0.119
     265    0.415    0.055
     266    0.677    0.054
     267    1.648    0.104
     268    0.760    0.109
     269    0.288    0.050
     270    0.382    0.087
     271    0.372    0.067
     272    0.367    0.106
     273    0.155    0.043
     274    1.851    0.094
     275    0.285    0.071
     276    0.742    0.094
     277    0.607    0.146
     278    0.437    0.066
     279    0.311    0.075
     280    0.730    0.125
     281    0.896    0.079
     282    0.261    0.065
     283    0.495    0.062
     284    0.198    0.065
     285    0.989    0.117
     286    0.163    0.057
     287    0.161    0.058
     288    0.177    0.050
     289    0.081    0.048
     290    0.045    0.035
     291    0.380    0.090
     292    0.146    0.085
     293    0.394    0.082
     294    0.239    0.059
     295    1.051    0.074
     296    0.114    0.045
     297    0.341    0.079
     298    0.089    0.044
     299    1.398    0.138
     300    0.626    0.105
     301    0.092    0.050
     302    1.251    0.116
     303    0.708    0.095
     304    0.114    0.038
     305    1.133    0.138
     306    0.940    0.054
     307    0.532    0.069
     308    0.649    0.065
     309    1.429    0.097
     310    0.604    0.069
     311    0.453    0.111
     312    1.899    0.107
     313    1.937    0.133
      19    1.853    0.154
      20    0.738    0.073
      21    1.313    0.165
      22    1.381    0.159
      23    1.283    0.142
      24    0.839    0.133
      25    1.112    0.179
      26    1.191    0.196
      27    1.382    0.085
      28    1.478    0.081
      29    0.327    0.056
      30    0.506    0.101
      31    2.190    0.136
      32    1.248    0.097
      33    0.648    0.113
      34    0.677    0.063
      35    0.861    0.106
      36    0.657    0.142
      37    0.205    0.068
      38    0.489    0.079
      39    1.022    0.134
      40    0.200    0.074
      41    0.549    0.127
      42    1.049    0.093
      43    1.258    0.154
      44    0.001    0.006
      45    0.736    0.126
      46    0.784    0.076
      47    0.023    0.022
      48    0.112    0.040
      49    0.690    0.101
      50    0.372    0.085
      51    0.173    0.046
      52    0.216    0.056
      53    0.638    0.117
      54    0.005    0.011
      55    0.008    0.019
      56    0.678    0.091
      57    0.669    0.064
      58    0.825    0.118
      59    0.469    0.083
      60    1.495    0.102
      61    0.518    0.073
      62    1.749    0.102
      63    0.417    0.073
      64    0.034    0.025
      65    0.303    0.083
      66    0.070    0.033
      67    0.181    0.050
      68    0.001    0.006
      69    0.424    0.057
      70    0.233    0.063
      71    0.153    0.042
      72    0.144    0.043
      73    0.030    0.024
      74    0.626    0.064
      75    0.099    0.032
      76    0.136    0.047
      77    0.256    0.089
      78    1.030    0.114
      79    0.076    0.059
      80    0.012    0.019
      81    0.797    0.111
      82    0.020    0.022
      83    0.024    0.026
      84    0.356    0.102
      85    1.012    0.148
      86    0.292    0.102
      87    0.320    0.090
      88    0.827    0.123
      89    0.665    0.115
      90    0.913    0.093
      91    0.657    0.196
      92    0.297    0.081
      93    1.272    0.225
      94    0.103    0.045
      95    1.358    0.169
      96    0.725    0.148
      97    0.347    0.052
      98    0.661    0.088
      99    1.068    0.083
     100    0.735    0.142
     101    0.002    0.009
     102    0.461    0.081
     103    0.835    0.098
     104    0.086    0.040
     105    0.059    0.038
     106    0.040    0.023
     107    0.444    0.097
     108    0.156    0.041
     109    0.255    0.070
     110    0.312    0.067
     111    0.092    0.049
     112    0.156    0.070
     113    0.000    0.000
     114    0.003    0.008
     115    0.005    0.011
     116    0.003    0.012
     117    0.197    0.049
     118    0.000    0.000
     119    0.021    0.030
     120    0.151    0.030
     121    0.148    0.061
     122    0.110    0.047
     123    0.014    0.022
     124    0.532    0.067
     125    0.065    0.039
     126    0.807    0.120
     127    0.549    0.071
     128    0.706    0.079
     129    0.180    0.067
     130    0.200    0.071
     131    0.389    0.051
     132    1.038    0.065
     133    0.505    0.091
     134    0.816    0.122
     135    1.695    0.154
     136    0.160    0.064
     137    0.953    0.122
     138    1.821    0.122
     139    0.810    0.074
     140    0.617    0.101
     141    0.637    0.071
     142    0.488    0.087
     143    0.969    0.089
     144    1.048    0.135
     145    0.000    0.000
     146    0.731    0.083
     147    0.779    0.079
     148    0.218    0.051
     149    0.003    0.008
     150    0.687    0.094
     151    1.026    0.095
     152    0.255    0.076
     153    0.703    0.094
     154    0.714    0.077
     155    0.631    0.064
     156    0.000    0.000
     157    0.499    0.060
     158    1.391    0.090
     159    0.145    0.043
     160    0.003    0.008
     161    0.721    0.113
     162    0.489    0.053
     163    0.098    0.038
     164    0.419    0.056
     165    0.909    0.116
     166    0.710    0.102
     167    0.142    0.058
     168    1.076    0.108
     169    0.054    0.049
     170    0.812    0.219
     171    1.042    0.123
     172    1.761    0.111
     173    0.417    0.097
     174    1.860    0.112
     175    1.029    0.228
     176    1.124    0.170
     177    0.680    0.125
     178    0.060    0.037
     179    0.467    0.127
     180    0.286    0.094
     181    0.884    0.079
     182    0.616    0.089
     183    0.778    0.136
     184    2.095    0.126
     185    0.918    0.079
     186    1.041    0.101
     187    0.820    0.121
     188    0.582    0.052
     189    1.269    0.088
     190    0.504    0.118
     191    0.528    0.082
     192    0.235    0.054
     193    1.514    0.112
     194    0.266    0.050
     195    0.083    0.063
     196    0.919    0.113
     197    0.405    0.090
     198    0.043    0.040
     199    0.148    0.060
     200    0.858    0.074
     201    0.283    0.059
     202    0.002    0.007
     203    0.203    0.051
     204    0.574    0.075
     205    0.953    0.106
     206    0.029    0.025
     207    0.641    0.070
     208    1.032    0.071
     209    0.511    0.076
     210    0.114    0.040
     211    0.791    0.060
     212    1.224    0.084
     213    0.118    0.040
     214    0.411    0.072
     215    0.508    0.054
     216    0.194    0.063
     217    0.020    0.023
     218    0.944    0.086
     219    1.576    0.120
     220    0.683    0.086
     221    0.300    0.074
     222    1.305    0.143
     223    1.753    0.156
     224    1.120    0.136
     225    1.282    0.206
     226    1.625    0.122
     227    0.971    0.086
     228    0.935    0.116
     229    1.456    0.111
     230    1.102    0.169
     231    0.458    0.094
     232    1.342    0.141
     233    0.553    0.115
     234    0.089    0.033
     235    1.392    0.146
     236    0.402    0.099
     237    0.094    0.056
     238    0.774    0.101
     239    0.442    0.059
     240    0.134    0.045
     241    0.005    0.011
     242    0.867    0.094
     243    0.356    0.062
     244    0.003    0.010
     245    0.218    0.069
     246    1.130    0.083
     247    0.566    0.118
     248    0.054    0.053
     249    0.146    0.041
     250    0.556    0.069
     251    0.185    0.071
     252    0.005    0.011
     253    0.978    0.113
     254    0.248    0.061
     255    0.186    0.060
     256    0.597    0.099
     257    0.934    0.097
     258    0.235    0.062
     259    0.040    0.050
     260    0.863    0.097
     261    0.458    0.068
     262    0.679    0.074
     263    0.998    0.095
     264    1.655    0.119
     265    0.416    0.057
     266    0.684    0.057
     267    1.576    0.110
     268    0.844    0.124
     269    0.290    0.048
     270    0.373    0.078
     271    0.379    0.072
     272    0.417    0.081
     273    0.169    0.062
     274    1.882    0.072
     275    0.284    0.066
     276    0.773    0.099
     277    0.653    0.111
     278    0.492    0.076
     279    0.260    0.082
     280    0.746    0.165
     281    0.962    0.074
     282    0.254    0.065
     283    0.461    0.093
     284    0.190    0.065
     285    0.986    0.085
     286    0.193    0.073
     287    0.133    0.056
     288    0.158    0.033
     289    0.065    0.046
     290    0.075    0.050
     291    0.404    0.082
     292    0.088    0.034
     293    0.361    0.079
     294    0.238    0.065
     295    1.090    0.078
     296    0.109    0.055
     297    0.315    0.063
     298    0.106    0.046
     299    1.415    0.135
     300    0.648    0.094
     301    0.048    0.042
     302    1.211    0.107
     303    0.684    0.090
     304    0.109    0.049
     305    1.145    0.087
     306    0.955    0.080
     307    0.519    0.094
     308    0.636    0.096
     309    1.432    0.116
     310    0.585    0.085
     311    0.540    0.112
     312    1.834    0.150
     313    1.911    0.109
      19    1.988    0.154
      20    0.808    0.071
      21    1.513    0.175
      22    1.286    0.144
      23    1.294    0.136
      24    0.727    0.110
      25    1.057    0.108
      26    1.049    0.198
      27    1.328    0.075
      28    1.508    0.154
      29    0.319    0.079
      30    0.448    0.066
      31    2.207    0.139
      32    1.352    0.114
      33    0.545    0.133
      34    0.702    0.060
      35    0.904    0.082
      36    0.577    0.087
      37    0.247    0.060
      38    0.509    0.075
      39    1.071    0.094
      40    0.176    0.058
      41    0.500    0.123
      42    1.103    0.127
      43    1.303    0.111
      44    0.000    0.000
      45    0.724    0.156
      46    0.744    0.067
      47    0.023    0.025
      48    0.109    0.039
      49    0.736    0.088
      50    0.398    0.082
      51    0.176    0.054
      52    0.242    0.079
      53    0.656    0.087
      54    0.008    0.016
      55    0.010    0.016
      56    0.706    0.105
      57    0.642    0.086
      58    0.834    0.085
      59    0.464    0.091
      60    1.567    0.115
      61    0.497    0.081
      62    1.754    0.096
      63    0.406    0.092
      64    0.031    0.033
      65    0.282    0.079
      66    0.056    0.045
      67    0.161    0.070
      68    0.004    0.013
      69    0.437    0.080
      70    0.249    0.056
      71    0.173    0.037
      72    0.138    0.048
      73    0.030    0.019
      74    0.637    0.073
      75    0.080    0.042
      76    0.111    0.093
      77    0.283    0.096
      78    1.049    0.104
      79    0.030    0.035
      80    0.010    0.016
      81    0.808    0.133
      82    0.010    0.018
      83    0.017    0.022
      84    0.355    0.094
      85    0.910    0.152
      86    0.367    0.088
      87    0.311    0.070
      88    0.805    0.107
      89    0.598    0.139
      90    0.784    0.100
      91    0.599    0.085
      92    0.408    0.100
      93    1.750    0.116
      94    0.145    0.071
      95    1.456    0.130
      96    0.709    0.150
      97    0.393    0.062
      98    0.549    0.087
      99    1.074    0.058
     100    0.779    0.097
     101    0.002    0.009
     102    0.455    0.073
     103    0.865    0.092
     104    0.094    0.056
     105    0.059    0.032
     106    0.052    0.020
     107    0.450    0.082
     108    0.185    0.079
     109    0.263    0.074
     110    0.294    0.074
     111    0.057    0.049
     112    0.146    0.051
     113    0.005    0.011
     114    0.001    0.006
     115    0.003    0.008
     116    0.001    0.006
     117    0.218    0.059
     118    0.001    0.006
     119    0.009    0.013
     120    0.141    0.041
     121    0.167    0.045
     122    0.109    0.041
     123    0.010    0.022
     124    0.539    0.075
     125    0.086    0.054
     126    0.748    0.128
     127    0.568    0.070
     128    0.705    0.080
     129    0.233    0.095
     130    0.231    0.089
     131    0.487    0.076
     132    0.994    0.119
     133    0.573    0.078
     134    0.901    0.123
     135    1.613    0.153
     136    0.137    0.077
     137    1.010    0.167
     138    1.848    0.177
     139    0.803    0.110
     140    0.617    0.073
     141    0.627    0.069
     142    0.455    0.095
     143    0.993    0.061
     144    1.034    0.151
     145    0.000    0.000
     146    0.786    0.068
     147    0.758    0.072
     148    0.172    0.039
     149    0.000    0.000
     150    0.717    0.101
     151    1.024    0.081
     152    0.235    0.064
     153    0.723    0.108
     154    0.753    0.072
     155    0.725    0.080
     156    0.001    0.006
     157    0.537    0.077
     158    1.450    0.128
     159    0.169    0.047
     160    0.004    0.010
     161    0.723    0.093
     162    0.482    0.065
     163    0.133    0.043
     164    0.434    0.081
     165    1.014    0.090
     166    0.658    0.088
     167    0.160    0.057
     168    1.069    0.103
     169    0.082    0.083
     170    0.470    0.194
     171    1.505    0.197
     172    1.789    0.133
     173    0.256    0.099
     174    1.756    0.189
     175    1.444    0.114
     176    1.422    0.158
     177    0.571    0.108
     178    0.091    0.043
     179    0.480    0.116
     180    0.301    0.113
     181    0.758    0.123
     182    0.531    0.120
     183    0.771    0.150
     184    1.965    0.163
     185    0.910    0.103
     186    1.098    0.122
     187    0.859    0.203
     188    0.534    0.084
     189    1.234    0.093
     190    0.447    0.132
     191    0.653    0.155
     192    0.223    0.080
     193    1.584    0.135
     194    0.251    0.057
     195    0.097    0.078
     196    0.813    0.086
     197    0.384    0.083
     198    0.038    0.040
     199    0.146    0.067
     200    0.818    0.088
     201    0.260    0.079
     202    0.000    0.000
     203    0.231    0.055
     204    0.603    0.071
     205    0.940    0.098
     206    0.040    0.035
     207    0.654    0.066
     208    1.040    0.099
     209    0.543    0.092
     210    0.110    0.055
     211    0.793    0.091
     212    1.246    0.102
     213    0.126    0.036
     214    0.424    0.093
     215    0.531    0.063
     216    0.167    0.040
     217    0.022    0.020
     218    0.941    0.071
     219    1.583    0.087
     220    0.688    0.107
     221    0.267    0.073
     222    1.278    0.114
     223    1.832    0.119
     224    1.111    0.111
     225    1.271    0.177
     226    1.620    0.099
     227    0.945    0.114
     228    0.948    0.172
     229    1.488    0.108
     230    1.066    0.176
     231    0.394    0.094
     232    1.256    0.111
     233    0.565    0.117
     234    0.150    0.070
     235    1.322    0.118
     236    0.377    0.093
     237    0.056    0.052
     238    0.804    0.081
     239    0.458    0.039
     240    0.128    0.046
     241    0.003    0.008
     242    0.858    0.121
     243    0.368    0.068
     244    0.011    0.016
     245    0.259    0.062
     246    1.188    0.107
     247    0.513    0.111
     248    0.029    0.037
     249    0.143    0.055
     250    0.596    0.076
     251    0.242    0.068
     252    0.004    0.010
     253    0.996    0.114
     254    0.265    0.070
     255    0.184    0.070
     256    0.529    0.119
     257    0.891    0.115
     258    0.228    0.091
     259    0.055    0.053
     260    0.915    0.103
     261    0.504    0.066
     262    0.699    0.157
     263    1.063    0.116
     264    1.646    0.122
     265    0.374    0.061
     266    0.623    0.068
     267    1.585    0.113
     268    0.974    0.105
     269    0.258    0.072
     270    0.537    0.098
     271    0.429    0.063
     272    0.367    0.084
     273    0.141    0.058
     274    1.971    0.127
     275    0.229    0.053
     276    0.736    0.136
     277    0.664    0.106
     278    0.505    0.068
     279    0.236    0.065
     280    0.751    0.136
     281    0.929    0.057
     282    0.282    0.048
     283    0.504    0.078
     284    0.205    0.070
     285    1.007    0.114
     286    0.179    0.062
     287    0.147    0.048
     288    0.168    0.050
     289    0.051    0.038
     290    0.056    0.040
     291    0.303    0.070
     292    0.076    0.031
     293    0.339    0.059
     294    0.228    0.045
     295    1.040    0.090
     296    0.130    0.076
     297    0.338    0.068
     298    0.117    0.035
     299    1.428    0.141
     300    0.632    0.123
     301    0.093    0.094
     302    1.267    0.103
     303    0.677    0.081
     304    0.118    0.045
     305    1.218    0.104
     306    0.938    0.077
     307    0.544    0.092
     308    0.677    0.095
     309    1.381    0.141
     310    0.605    0.072
     311    0.494    0.110
     312    1.977    0.142
     313    1.861    0.147
      19    1.906    0.121
      20    0.723    0.084
      21    1.326    0.190
      22    1.338    0.140
      23    1.298    0.125
      24    0.857    0.222
      25    1.017    0.160
      26    1.217    0.323
      27    1.478    0.124
      28    1.470    0.126
      29    0.295    0.072
      30    0.595    0.098
      31    2.317    0.091
      32    1.308    0.096
      33    0.536    0.111
      34    0.705    0.075
      35    0.892    0.090
      36    0.560    0.101
      37    0.178    0.063
      38    0.479    0.087
      39    0.953    0.138
      40    0.164    0.059
      41    0.504    0.081
      42    1.106    0.104
      43    1.280    0.111
      44    0.004    0.010
      45    0.812    0.161
      46    0.801    0.124
      47    0.019    0.021
      48    0.087    0.033
      49    0.731    0.096
      50    0.379    0.074
      51    0.173    0.059
      52    0.207    0.051
      53    0.648    0.083
      54    0.007    0.016
      55    0.024    0.033
      56    0.709    0.103
      57    0.620    0.100
      58    0.786    0.104
      59    0.506    0.097
      60    1.553    0.114
      61    0.524    0.061
      62    1.772    0.108
      63    0.418    0.085
      64    0.064    0.044
      65    0.150    0.050
      66    0.057    0.049
      67    0.193    0.068
      68    0.000    0.000
      69    0.382    0.075
      70    0.216    0.058
      71    0.180    0.030
      72    0.099    0.046
      73    0.035    0.026
      74    0.597    0.085
      75    0.093    0.038
      76    0.075    0.036
      77    0.188    0.085
      78    1.087    0.129
      79    0.083    0.054
      80    0.006    0.012
      81    0.684    0.073
      82    0.014    0.018
      83    0.008    0.015
      84    0.311    0.074
      85    1.115    0.148
      86    0.289    0.073
      87    0.237    0.072
      88    0.630    0.122
      89    0.647    0.090
      90    0.677    0.121
      91    0.605    0.133
      92    0.453    0.087
      93    1.591    0.170
      94    0.092    0.057
      95    1.442    0.098
      96    0.804    0.115
      97    0.424    0.046
      98    0.649    0.143
      99    1.109    0.056
     100    0.678    0.139
     101    0.000    0.000
     102    0.528    0.066
     103    0.873    0.094
     104    0.073    0.035
     105    0.076    0.044
     106    0.031    0.026
     107    0.534    0.084
     108    0.138    0.056
     109    0.295    0.056
     110    0.369    0.076
     111    0.054    0.047
     112    0.152    0.056
     113    0.000    0.000
     114    0.001    0.006
     115    0.001    0.006
     116    0.000    0.000
     117    0.214    0.070
     118    0.000    0.000
     119    0.016    0.018
     120    0.144    0.037
     121    0.180    0.047
     122    0.152    0.053
     123    0.041    0.046
     124    0.577    0.083
     125    0.059    0.051
     126    0.716    0.120
     127    0.468    0.058
     128    0.720    0.069
     129    0.240    0.105
     130    0.163    0.053
     131    0.355    0.079
     132    1.021    0.111
     133    0.533    0.098
     134    0.961    0.086
     135    1.768    0.183
     136    0.138    0.047
     137    1.031    0.182
     138    1.905    0.168
     139    0.779    0.076
     140    0.522    0.128
     141    0.658    0.075
     142    0.505    0.076
     143    0.979    0.095
     144    1.024    0.109
     145    0.000    0.000
     146    0.752    0.112
     147    0.721    0.080
     148    0.192    0.049
     149    0.001    0.006
     150    0.758    0.086
     151    1.063    0.074
     152    0.204    0.074
     153    0.696    0.074
     154    0.705    0.055
     155    0.670    0.076
     156    0.000    0.000
     157    0.577    0.081
     158    1.389    0.098
     159    0.140    0.050
     160    0.000    0.000
     161    0.795    0.082
     162    0.497    0.094
     163    0.126    0.052
     164    0.440    0.069
     165    0.985    0.112
     166    0.675    0.082
     167    0.128    0.049
     168    0.946    0.135
     169    0.176    0.136
     170    0.242    0.086
     171    1.809    0.276
     172    1.536    0.163
     173    0.286    0.168
     174    1.553    0.278
     175    1.229    0.137
     176    1.489    0.161
     177    0.532    0.090
     178    0.058    0.037
     179    0.490    0.176
     180    0.132    0.089
     181    0.773    0.105
     182    0.531    0.052
     183    0.522    0.166
     184    1.763    0.251
     185    0.915    0.096
     186    1.064    0.144
     187    0.797    0.162
     188    0.450    0.108
     189    1.128    0.147
     190    0.500    0.172
     191    0.539    0.104
     192    0.213    0.069
     193    1.520    0.124
     194    0.265    0.072
     195    0.046    0.041
     196    0.833    0.125
     197    0.397    0.063
     198    0.019    0.021
     199    0.141    0.058
     200    0.823    0.087
     201    0.301    0.070
     202    0.000    0.000
     203    0.239    0.063
     204    0.604    0.063
     205    0.943    0.087
     206    0.042    0.028
     207    0.688    0.069
     208    1.008    0.086
     209    0.512    0.080
     210    0.096    0.050
     211    0.766    0.085
     212    1.216    0.102
     213    0.090    0.049
     214    0.586    0.092
     215    0.528    0.061
     216    0.202    0.049
     217    0.052    0.034
     218    0.995    0.086
     219    1.586    0.095
     220    0.588    0.109
     221    0.352    0.072
     222    1.348    0.089
     223    1.791    0.144
     224    1.161    0.113
     225    1.350    0.228
     226    1.608    0.118
     227    0.942    0.122
     228    1.041    0.206
     229    1.486    0.125
     230    1.059    0.192
     231    0.453    0.104
     232    1.306    0.130
     233    0.685    0.141
     234    0.127    0.049
     235    1.329    0.161
     236    0.574    0.179
     237    0.099    0.048
     238    0.769    0.095
     239    0.434    0.052
     240    0.090    0.054
     241    0.003    0.008
     242    0.747    0.091
     243    0.327    0.084
     244    0.006    0.017
     245    0.226    0.058
     246    1.235    0.114
     247    0.613    0.098
     248    0.049    0.042
     249    0.139    0.051
     250    0.602    0.069
     251    0.225    0.094
     252    0.003    0.014
     253    0.995    0.084
     254    0.247    0.076
     255    0.231    0.067
     256    0.459    0.124
     257    0.868    0.075
     258    0.223    0.046
     259    0.048    0.044
     260    0.857    0.145
     261    0.516    0.095
     262    0.726    0.095
     263    0.931    0.113
     264    1.602    0.116
     265    0.391    0.107
     266    0.663    0.076
     267    1.528    0.095
     268    0.962    0.099
     269    0.273    0.041
     270    0.448    0.096
     271    0.461    0.081
     272    0.381    0.063
     273    0.145    0.059
     274    1.948    0.082
     275    0.295    0.057
     276    0.764    0.091
     277    0.697    0.165
     278    0.443    0.066
     279    0.227    0.064
     280    0.616    0.142
     281    0.908    0.081
     282    0.260    0.062
     283    0.426    0.074
     284    0.320    0.091
     285    1.055    0.071
     286    0.213    0.067
     287    0.126    0.060
     288    0.154    0.055
     289    0.101    0.074
     290    0.022    0.032
     291    0.343    0.060
     292    0.168    0.086
     293    0.367    0.095
     294    0.240    0.044
     295    0.988    0.121
     296    0.267    0.105
     297    0.402    0.109
     298    0.088    0.053
     299    1.433    0.126
     300    0.572    0.119
     301    0.129    0.072
     302    1.244    0.087
     303    0.667    0.075
     304    0.128    0.045
     305    1.158    0.104
     306    0.958    0.082
     307    0.534    0.061
     308    0.671    0.095
     309    1.463    0.125
     310    0.572    0.080
     311    0.521    0.137
     312    1.979    0.087
     313    1.933    0.123
      19    1.857    0.132
      20    0.737    0.095
      21    1.302    0.168
      22    1.325    0.141
      23    1.283    0.120
      24    0.879    0.162
      25    1.223    0.126
      26    1.493    0.236
      27    1.239    0.153
      28    1.508    0.081
      29    0.344    0.058
      30    0.680    0.109
      31    2.232    0.084
      32    1.277    0.086
      33    0.636    0.109
      34    0.731    0.073
      35    0.814    0.076
      36    0.591    0.102
      37    0.229    0.053
      38    0.467    0.070
      39    0.932    0.137
      40    0.159    0.052
      41    0.562    0.112
      42    1.061    0.076
      43    1.296    0.099
      44    0.003    0.008
      45    0.825    0.131
      46    0.780    0.098
      47    0.027    0.017
      48    0.094    0.044
      49    0.672    0.079
      50    0.389    0.054
      51    0.193    0.049
      52    0.199    0.050
      53    0.651    0.101
      54    0.008    0.017
      55    0.013    0.018
      56    0.729    0.108
      57    0.686    0.083
      58    0.794    0.117
      59    0.450    0.087
      60    1.565    0.091
      61    0.524    0.075
      62    1.787    0.096
      63    0.434    0.073
      64    0.077    0.041
      65    0.147    0.061
      66    0.085    0.031
      67    0.155    0.054
      68    0.000    0.000
      69    0.382    0.067
      70    0.245    0.054
      71    0.166    0.046
      72    0.136    0.065
      73    0.033    0.023
      74    0.601    0.088
      75    0.112    0.049
      76    0.141    0.057
      77    0.262    0.070
      78    1.073    0.103
      79    0.087    0.042
      80    0.006    0.014
      81    0.651    0.080
      82    0.020    0.025
      83    0.017    0.022
      84    0.308    0.072
      85    1.077    0.086
      86    0.217    0.096
      87    0.242    0.076
      88    0.859    0.145
      89    0.615    0.086
      90    0.621    0.119
      91    0.645    0.154
      92    0.413    0.122
      93    1.456    0.154
      94    0.134    0.085
      95    1.420    0.099
      96    0.930    0.175
      97    0.457    0.047
      98    0.735    0.164
      99    1.056    0.080
     100    0.657    0.091
     101    0.000    0.000
     102    0.523    0.094
     103    0.919    0.095
     104    0.071    0.043
     105    0.060    0.042
     106    0.036    0.022
     107    0.576    0.108
     108    0.148    0.059
     109    0.277    0.093
     110    0.388    0.053
     111    0.112    0.053
     112    0.176    0.059
     113    0.001    0.006
     114    0.003    0.008
     115    0.008    0.015
     116    0.004    0.010
     117    0.206    0.069
     118    0.000    0.000
     119    0.019    0.019
     120    0.162    0.038
     121    0.154    0.047
     122    0.126    0.054
     123    0.038    0.027
     124    0.599    0.086
     125    0.037    0.035
     126    0.675    0.131
     127    0.500    0.071
     128    0.687    0.090
     129    0.254    0.088
     130    0.134    0.037
     131    0.382    0.069
     132    1.005    0.122
     133    0.525    0.084
     134    0.907    0.130
     135    1.835    0.135
     136    0.139    0.052
     137    0.973    0.168
     138    1.823    0.122
     139    0.792    0.049
     140    0.534    0.102
     141    0.662    0.098
     142    0.498    0.087
     143    0.963    0.092
     144    1.097    0.137
     145    0.000    0.000
     146    0.760    0.082
     147    0.799    0.058
     148    0.158    0.031
     149    0.001    0.006
     150    0.802    0.090
     151    1.080    0.062
     152    0.186    0.060
     153    0.768    0.075
     154    0.682    0.074
     155    0.617    0.051
     156    0.000    0.000
     157    0.591    0.085
     158    1.402    0.136
     159    0.119    0.038
     160    0.000    0.000
     161    0.775    0.087
     162    0.447    0.088
     163    0.113    0.046
     164    0.448    0.108
     165    0.949    0.107
     166    0.682    0.073
     167    0.112    0.031
     168    1.014    0.111
     169    0.224    0.100
     170    0.381    0.095
     171    1.685    0.262
     172    1.748    0.140
     173    0.117    0.070
     174    1.253    0.119
     175    1.213    0.235
     176    1.622    0.167
     177    0.426    0.162
     178    0.058    0.031
     179    0.420    0.097
     180    0.121    0.044
     181    0.636    0.070
     182    0.560    0.076
     183    0.397    0.097
     184    1.647    0.136
     185    0.743    0.068
     186    1.110    0.117
     187    0.638    0.077
     188    0.337    0.043
     189    1.067    0.098
     190    0.584    0.108
     191    0.573    0.123
     192    0.259    0.069
     193    1.497    0.116
     194    0.263    0.071
     195    0.065    0.032
     196    0.698    0.078
     197    0.414    0.079
     198    0.010    0.016
     199    0.142    0.051
     200    0.856    0.066
     201    0.262    0.048
     202    0.002    0.007
     203    0.248    0.043
     204    0.615    0.068
     205    0.898    0.111
     206    0.037    0.027
     207    0.697    0.069
     208    1.032    0.107
     209    0.519    0.068
     210    0.095    0.047
     211    0.757    0.098
     212    1.222    0.079
     213    0.110    0.046
     214    0.568    0.118
     215    0.519    0.074
     216    0.205    0.048
     217    0.051    0.045
     218    0.926    0.123
     219    1.627    0.134
     220    0.522    0.098
     221    0.323    0.075
     222    1.354    0.141
     223    1.786    0.137
     224    1.223    0.089
     225    1.186    0.133
     226    1.612    0.102
     227    0.834    0.172
     228    1.141    0.125
     229    1.453    0.148
     230    0.943    0.189
     231    0.499    0.114
     232    1.290    0.119
     233    0.662    0.111
     234    0.131    0.055
     235    1.247    0.114
     236    0.435    0.091
     237    0.059    0.028
     238    0.714    0.110
     239    0.412    0.070
     240    0.100    0.058
     241    0.003    0.008
     242    0.793    0.096
     243    0.278    0.058
     244    0.019    0.022
     245    0.218    0.061
     246    1.208    0.111
     247    0.548    0.096
     248    0.064    0.043
     249    0.151    0.046
     250    0.607    0.078
     251    0.181    0.065
     252    0.004    0.010
     253    1.021    0.056
     254    0.253    0.052
     255    0.234    0.077
     256    0.328    0.134
     257    0.882    0.073
     258    0.296    0.089
     259    0.021    0.024
     260    0.870    0.115
     261    0.512    0.081
     262    0.810    0.090
     263    0.871    0.085
     264    1.661    0.131
     265    0.382    0.095
     266    0.684    0.083
     267    1.722    0.078
     268    0.807    0.091
     269    0.284    0.067
     270    0.378    0.081
     271    0.444    0.058
     272    0.363    0.080
     273    0.138    0.074
     274    1.907    0.142
     275    0.329    0.064
     276    0.663    0.102
     277    0.837    0.135
     278    0.417    0.058
     279    0.195    0.081
     280    0.492    0.133
     281    0.873    0.064
     282    0.254    0.061
     283    0.316    0.072
     284    0.319    0.061
     285    1.078    0.105
     286    0.201    0.058
     287    0.081    0.053
     288    0.181    0.036
     289    0.100    0.055
     290    0.039    0.036
     291    0.366    0.064
     292    0.235    0.070
     293    0.366    0.077
     294    0.265    0.063
     295    0.987    0.100
     296    0.270    0.084
     297    0.352    0.071
     298    0.080    0.033
     299    1.351    0.132
     300    0.532    0.110
     301    0.108    0.064
     302    1.217    0.066
     303    0.660    0.079
     304    0.128    0.046
     305    1.157    0.114
     306    0.894    0.103
     307    0.550    0.073
     308    0.665    0.084
     309    1.421    0.149
     310    0.583    0.112
     311    0.411    0.102
     312    1.914    0.164
     313    1.903    0.128
      19    1.863    0.146
      20    0.762    0.088
      21    1.331    0.166
      22    1.325    0.168
      23    1.459    0.163
      24    0.877    0.130
      25    1.228    0.144
      26    1.601    0.129
      27    1.293    0.105
      28    1.527    0.135
      29    0.410    0.068
      30    0.572    0.081
      31    2.292    0.135
      32    1.269    0.085
      33    0.572    0.097
      34    0.777    0.073
      35    0.773    0.082
      36    0.679    0.094
      37    0.271    0.083
      38    0.472    0.062
      39    0.984    0.090
      40    0.209    0.065
      41    0.559    0.083
      42    1.053    0.084
      43    1.314    0.135
      44    0.008    0.012
      45    0.802    0.150
      46    0.726    0.082
      47    0.017    0.034
      48    0.099    0.038
      49    0.672    0.115
      50    0.429    0.098
      51    0.176    0.054
      52    0.243    0.053
      53    0.719    0.059
      54    0.020    0.025
      55    0.010    0.018
      56    0.801    0.085
      57    0.629    0.063
      58    0.824    0.097
      59    0.369    0.106
      60    1.562    0.101
      61    0.561    0.080
      62    1.786    0.113
      63    0.408    0.059
      64    0.059    0.046
      65    0.139    0.044
      66    0.070    0.032
      67    0.179    0.070
      68    0.000    0.000
      69    0.310    0.055
      70    0.257    0.048
      71    0.177    0.037
      72    0.132    0.052
      73    0.025    0.023
      74    0.638    0.088
      75    0.119    0.060
      76    0.198    0.085
      77    0.304    0.083
      78    1.084    0.084
      79    0.104    0.050
      80    0.018    0.017
      81    0.690    0.090
      82    0.020    0.022
      83    0.010    0.015
      84    0.399    0.072
      85    1.097    0.124
      86    0.222    0.079
      87    0.205    0.069
      88    0.912    0.108
      89    0.588    0.110
      90    0.635    0.096
      91    0.534    0.082
      92    0.487    0.113
      93    1.302    0.173
      94    0.088    0.093
      95    1.416    0.127
      96    0.945    0.103
      97    0.474    0.059
      98    0.557    0.118
      99    1.115    0.073
     100    0.678    0.119
     101    0.000    0.000
     102    0.456    0.083
     103    0.920    0.110
     104    0.066    0.042
     105    0.049    0.035
     106    0.044    0.026
     107    0.569    0.082
     108    0.111    0.059
     109    0.278    0.085
     110    0.378    0.064
     111    0.092    0.051
     112    0.148    0.066
     113    0.003    0.012
     114    0.003    0.008
     115    0.011    0.013
     116    0.000    0.000
     117    0.203    0.057
     118    0.000    0.000
     119    0.015    0.022
     120    0.172    0.036
     121    0.162    0.045
     122    0.103    0.037
     123    0.047    0.029
     124    0.548    0.086
     125    0.044    0.033
     126    0.653    0.101
     127    0.490    0.076
     128    0.694    0.118
     129    0.280    0.114
     130    0.135    0.045
     131    0.350    0.082
     132    1.029    0.087
     133    0.519    0.087
     134    0.861    0.108
     135    1.763    0.130
     136    0.173    0.062
     137    1.006    0.182
     138    1.792    0.098
     139    0.822    0.084
     140    0.596    0.101
     141    0.655    0.093
     142    0.487    0.083
     143    0.979    0.090
     144    1.104    0.142
     145    0.000    0.000
     146    0.807    0.103
     147    0.816    0.129
     148    0.181    0.050
     149    0.004    0.010
     150    0.739    0.075
     151    1.066    0.075
     152    0.245    0.086
     153    0.769    0.103
     154    0.681    0.102
     155    0.639    0.062
     156    0.000    0.000
     157    0.534    0.069
     158    1.350    0.102
     159    0.100    0.044
     160    0.000    0.000
     161    0.769    0.083
     162    0.422    0.093
     163    0.100    0.054
     164    0.439    0.088
     165    0.956    0.129
     166    0.655    0.065
     167    0.149    0.041
     168    0.942    0.087
     169    0.265    0.094
     170    0.355    0.115
     171    1.973    0.135
     172    1.706    0.150
     173    0.140    0.070
     174    1.422    0.203
     175    1.069    0.202
     176    1.612    0.181
     177    0.366    0.044
     178    0.039    0.031
     179    0.551    0.126
     180    0.144    0.072
     181    0.647    0.083
     182    0.563    0.071
     183    0.429    0.103
     184    1.760    0.164
     185    0.739    0.106
     186    1.069    0.148
     187    0.792    0.151
     188    0.327    0.075
     189    1.153    0.119
     190    0.557    0.094
     191    0.500    0.139
     192    0.288    0.061
     193    1.469    0.146
     194    0.225    0.064
     195    0.014    0.023
     196    0.724    0.087
     197    0.436    0.053
     198    0.012    0.023
     199    0.201    0.061
     200    0.850    0.074
     201    0.260    0.049
     202    0.000    0.000
     203    0.247    0.058
     204    0.620    0.079
     205    0.960    0.079
     206    0.048    0.030
     207    0.687    0.059
     208    0.987    0.104
     209    0.486    0.060
     210    0.114    0.059
     211    0.734    0.111
     212    1.178    0.098
     213    0.071    0.049
     214    0.645    0.096
     215    0.557    0.081
     216    0.238    0.043
     217    0.057    0.042
     218    0.958    0.092
     219    1.573    0.110
     220    0.475    0.122
     221    0.304    0.081
     222    1.348    0.149
     223    1.777    0.194
     224    1.230    0.100
     225    1.274    0.283
     226    1.595    0.125
     227    0.864    0.152
     228    1.240    0.182
     229    1.445    0.110
     230    0.800    0.139
     231    0.619    0.141
     232    1.200    0.099
     233    0.692    0.080
     234    0.097    0.034
     235    1.296    0.119
     236    0.339    0.085
     237    0.043    0.026
     238    0.683    0.083
     239    0.368    0.069
     240    0.066    0.043
     241    0.003    0.008
     242    0.826    0.103
     243    0.250    0.057
     244    0.018    0.029
     245    0.216    0.073
     246    1.187    0.107
     247    0.561    0.079
     248    0.078    0.038
     249    0.168    0.041
     250    0.601    0.057
     251    0.113    0.055
     252    0.012    0.021
     253    1.038    0.120
     254    0.232    0.063
     255    0.171    0.055
     256    0.374    0.134
     257    0.845    0.088
     258    0.186    0.102
     259    0.009    0.017
     260    0.840    0.183
     261    0.609    0.122
     262    0.829    0.097
     263    0.848    0.111
     264    1.841    0.168
     265    0.375    0.066
     266    0.564    0.069
     267    1.680    0.072
     268    0.834    0.114
     269    0.269    0.081
     270    0.407    0.125
     271    0.510    0.074
     272    0.305    0.089
     273    0.109    0.071
     274    1.903    0.112
     275    0.250    0.056
     276    0.708    0.091
     277    0.784    0.132
     278    0.424    0.053
     279    0.224    0.076
     280    0.526    0.081
     281    0.868    0.049
     282    0.228    0.057
     283    0.300    0.077
     284    0.305    0.047
     285    1.017    0.111
     286    0.188    0.058
     287    0.084    0.051
     288    0.166    0.031
     289    0.107    0.052
     290    0.092    0.045
     291    0.328    0.057
     292    0.162    0.091
     293    0.326    0.079
     294    0.260    0.082
     295    0.903    0.072
     296    0.326    0.069
     297    0.286    0.068
     298    0.093    0.058
     299    1.393    0.109
     300    0.411    0.062
     301    0.061    0.031
     302    1.242    0.152
     303    0.672    0.069
     304    0.116    0.056
     305    1.221    0.109
     306    0.922    0.078
     307    0.548    0.067
     308    0.685    0.128
     309    1.517    0.140
     310    0.553    0.114
     311    0.488    0.128
     312    1.979    0.129
     313    1.991    0.092
      19    1.882    0.096
      20    0.780    0.096
      21    1.236    0.201
      22    1.329    0.195
      23    1.399    0.210
      24    0.892    0.140
      25    1.197    0.130
      26    1.177    0.327
      27    1.179    0.148
      28    1.517    0.089
      29    0.327    0.104
      30    0.524    0.091
      31    2.301    0.145
      32    1.256    0.086
      33    0.353    0.147
      34    0.749    0.090
      35    0.755    0.108
      36    0.737    0.128
      37    0.238    0.059
      38    0.448    0.065
      39    0.882    0.095
      40    0.161    0.078
      41    0.614    0.109
      42    0.978    0.085
      43    1.288    0.129
      44    0.003    0.008
      45    0.723    0.101
      46    0.777    0.085
      47    0.029    0.022
      48    0.059    0.048
      49    0.725    0.089
      50    0.364    0.079
      51    0.151    0.065
      52    0.217    0.050
      53    0.701    0.104
      54    0.046    0.043
      55    0.054    0.043
      56    0.727    0.065
      57    0.656    0.074
      58    0.888    0.098
      59    0.638    0.159
      60    1.583    0.101
      61    0.531    0.098
      62    1.832    0.112
      63    0.403    0.061
      64    0.038    0.040
      65    0.202    0.111
      66    0.048    0.031
      67    0.153    0.069
      68    0.006    0.021
      69    0.314    0.073
      70    0.251    0.064
      71    0.167    0.050
      72    0.124    0.043
      73    0.034    0.021
      74    0.624    0.076
      75    0.110    0.045
      76    0.153    0.095
      77    0.226    0.093
      78    1.073    0.094
      79    0.054    0.030
      80    0.005    0.014
      81    0.731    0.092
      82    0.024    0.026
      83    0.011    0.019
      84    0.218    0.044
      85    1.209    0.088
      86    0.225    0.055
      87    0.120    0.060
      88    0.606    0.122
      89    0.585    0.116
      90    0.692    0.100
      91    0.319    0.135
      92    0.362    0.118
      93    1.536    0.189
      94    0.137    0.087
      95    1.371    0.126
      96    0.916    0.194
      97    0.491    0.059
      98    0.551    0.133
      99    1.091    0.063
     100    0.799    0.133
     101    0.000    0.000
     102    0.465    0.083
     103    0.925    0.090
     104    0.105    0.040
     105    0.058    0.030
     106    0.047    0.023
     107    0.568    0.117
     108    0.188    0.073
     109    0.289    0.068
     110    0.405    0.083
     111    0.093    0.046
     112    0.108    0.057
     113    0.000    0.000
     114    0.005    0.011
     115    0.033    0.029
     116    0.005    0.011
     117    0.207    0.060
     118    0.000    0.000
     119    0.026    0.027
     120    0.199    0.046
     121    0.173    0.060
     122    0.096    0.047
     123    0.048    0.033
     124    0.572    0.071
     125    0.061    0.037
     126    0.637    0.114
     127    0.505    0.064
     128    0.681    0.084
     129    0.208    0.059
     130    0.166    0.069
     131    0.340    0.072
     132    1.035    0.104
     133    0.499    0.098
     134    0.886    0.125
     135    1.756    0.123
     136    0.170    0.054
     137    0.937    0.140
     138    1.837    0.132
     139    0.784    0.091
     140    0.615    0.116
     141    0.628    0.087
     142    0.465    0.079
     143    0.939    0.066
     144    1.149    0.132
     145    0.000    0.000
     146    0.715    0.074
     147    0.733    0.119
     148    0.194    0.051
     149    0.011    0.013
     150    0.789    0.092
     151    1.034    0.080
     152    0.225    0.045
     153    0.829    0.136
     154    0.740    0.058
     155    0.636    0.065
     156    0.000    0.000
     157    0.577    0.077
     158    1.389    0.081
     159    0.101    0.043
     160    0.000    0.000
     161    0.865    0.102
     162    0.412    0.066
     163    0.113    0.039
     164    0.480    0.063
     165    1.057    0.079
     166    0.640    0.079
     167    0.124    0.028
     168    1.042    0.134
     169    0.240    0.130
     170    0.411    0.127
     171    1.767    0.218
     172    1.790    0.129
     173    0.177    0.104
     174    1.525    0.258
     175    1.361    0.196
     176    1.482    0.196
     177    0.514    0.129
     178    0.051    0.040
     179    0.548    0.108
     180    0.131    0.062
     181    0.675    0.103
     182    0.483    0.100
     183    0.788    0.258
     184    1.887    0.222
     185    0.827    0.106
     186    1.031    0.107
     187    0.784    0.105
     188    0.280    0.069
     189    1.127    0.090
     190    0.574    0.081
     191    0.445    0.093
     192    0.271    0.051
     193    1.496    0.110
     194    0.213    0.052
     195    0.019    0.019
     196    0.710    0.122
     197    0.425    0.068
     198    0.057    0.029
     199    0.179    0.048
     200    0.837    0.070
     201    0.290    0.066
     202    0.003    0.008
     203    0.224    0.077
     204    0.600    0.071
     205    0.959    0.084
     206    0.042    0.032
     207    0.671    0.094
     208    1.018    0.101
     209    0.504    0.076
     210    0.153    0.052
     211    0.665    0.087
     212    1.222    0.093
     213    0.071    0.058
     214    0.569    0.137
     215    0.530    0.076
     216    0.234    0.051
     217    0.053    0.045
     218    0.882    0.109
     219    1.576    0.092
     220    0.586    0.096
     221    0.317    0.089
     222    1.341    0.148
     223    1.779    0.139
     224    1.145    0.096
     225    1.281    0.197
     226    1.570    0.101
     227    1.047    0.168
     228    0.972    0.121
     229    1.569    0.162
     230    1.071    0.188
     231    0.456    0.071
     232    1.199    0.149
     233    0.613    0.095
     234    0.103    0.045
     235    1.224    0.119
     236    0.250    0.083
     237    0.052    0.036
     238    0.705    0.124
     239    0.392    0.057
     240    0.060    0.031
     241    0.005    0.011
     242    0.814    0.071
     243    0.283    0.066
     244    0.019    0.044
     245    0.229    0.067
     246    1.161    0.142
     247    0.565    0.092
     248    0.071    0.035
     249    0.224    0.074
     250    0.682    0.085
     251    0.118    0.056
     252    0.011    0.017
     253    1.036    0.127
     254    0.279    0.065
     255    0.164    0.054
     256    0.408    0.132
     257    1.013    0.082
     258    0.064    0.033
     259    0.000    0.000
     260    0.855    0.129
     261    0.560    0.055
     262    0.729    0.111
     263    0.854    0.067
     264    1.776    0.133
     265    0.299    0.058
     266    0.599    0.074
     267    1.642    0.117
     268    0.841    0.077
     269    0.303    0.058
     270    0.541    0.170
     271    0.476    0.047
     272    0.265    0.065
     273    0.160    0.061
     274    1.969    0.139
     275    0.248    0.044
     276    0.673    0.091
     277    0.727    0.182
     278    0.443    0.056
     279    0.201    0.071
     280    0.484    0.127
     281    0.842    0.073
     282    0.244    0.047
     283    0.378    0.082
     284    0.253    0.094
     285    1.172    0.121
     286    0.082    0.064
     287    0.160    0.078
     288    0.196    0.056
     289    0.096    0.069
     290    0.084    0.051
     291    0.313    0.061
     292    0.090    0.032
     293    0.263    0.087
     294    0.234    0.064
     295    0.906    0.101
     296    0.298    0.051
     297    0.336    0.107
     298    0.095    0.049
     299    1.429    0.071
     300    0.390    0.111
     301    0.056    0.030
     302    1.137    0.159
     303    0.704    0.129
     304    0.131    0.067
     305    1.169    0.101
     306    0.915    0.083
     307    0.489    0.070
     308    0.464    0.075
     309    1.339    0.130
     310    0.721    0.087
     311    0.408    0.074
     312    1.619    0.187
     313    1.953    0.151
      19    1.921    0.154
      20    0.862    0.076
      21    1.146    0.179
      22    1.232    0.149
      23    1.000    0.244
      24    0.692    0.153
      25    1.110    0.117
      26    0.922    0.140
      27    1.209    0.116
      28    1.547    0.098
      29    0.265    0.056
      30    0.447    0.073
      31    2.295    0.120
      32    1.235    0.097
      33    0.306    0.067
      34    0.715    0.077
      35    0.730    0.073
      36    0.682    0.093
      37    0.206    0.049
      38    0.423    0.048
      39    0.910    0.086
      40    0.152    0.064
      41    0.650    0.102
      42    1.028    0.118
      43    1.345    0.113
      44    0.002    0.007
      45    0.737    0.152
      46    0.793    0.063
      47    0.021    0.022
      48    0.055    0.059
      49    0.783    0.098
      50    0.435    0.092
      51    0.100    0.055
      52    0.207    0.061
      53    0.717    0.103
      54    0.046    0.036
      55    0.055    0.051
      56    0.734    0.076
      57    0.612    0.061
      58    0.901    0.125
      59    0.718    0.200
      60    1.577    0.100
      61    0.565    0.088
      62    1.800    0.119
      63    0.436    0.067
      64    0.035    0.031
      65    0.236    0.051
      66    0.016    0.025
      67    0.119    0.048
      68    0.003    0.008
      69    0.274    0.111
      70    0.217    0.039
      71    0.174    0.040
      72    0.139    0.061
      73    0.025    0.026
      74    0.612    0.081
      75    0.085    0.041
      76    0.061    0.054
      77    0.153    0.053
      78    1.146    0.099
      79    0.017    0.019
      80    0.005    0.011
      81    0.767    0.099
      82    0.030    0.027
      83    0.006    0.012
      84    0.208    0.065
      85    1.270    0.124
      86    0.239    0.095
      87    0.114    0.060
      88    0.653    0.103
      89    0.556    0.089
      90    0.721    0.136
      91    0.355    0.168
      92    0.292    0.142
      93    1.397    0.176
      94    0.098    0.053
      95    1.358    0.120
      96    0.925    0.116
      97    0.456    0.039
      98    0.657    0.131
      99    1.065    0.079
     100    0.799    0.122
     101    0.000    0.000
     102    0.523    0.094
     103    0.884    0.110
     104    0.110    0.048
     105    0.058    0.036
     106    0.042    0.028
     107    0.586    0.123
     108    0.164    0.045
     109    0.281    0.068
     110    0.383    0.068
     111    0.059    0.046
     112    0.049    0.038
     113    0.000    0.000
     114    0.003    0.008
     115    0.011    0.013
     116    0.006    0.012
     117    0.241    0.050
     118    0.000    0.000
     119    0.013    0.020
     120    0.166    0.037
     121    0.163    0.074
     122    0.092    0.054
     123    0.056    0.035
     124    0.593    0.060
     125    0.046    0.033
     126    0.560    0.109
     127    0.528    0.058
     128    0.689    0.093
     129    0.181    0.072
     130    0.158    0.064
     131    0.386    0.078
     132    1.067    0.100
     133    0.525    0.099
     134    0.848    0.116
     135    1.726    0.146
     136    0.166    0.059
     137    0.882    0.130
     138    1.912    0.124
     139    0.816    0.074
     140    0.629    0.104
     141    0.604    0.072
     142    0.437    0.079
     143    0.947    0.084
     144    1.164    0.138
     145    0.000    0.000
     146    0.743    0.064
     147    0.781    0.075
     148    0.181    0.050
     149    0.016    0.013
     150    0.785    0.083
     151    1.028    0.076
     152    0.217    0.034
     153    0.835    0.090
     154    0.722    0.064
     155    0.619    0.085
     156    0.000    0.000
     157    0.575    0.075
     158    1.394    0.110
     159    0.117    0.060
     160    0.004    0.013
     161    0.844    0.150
     162    0.417    0.083
     163    0.124    0.037
     164    0.469    0.074
     165    0.987    0.132
     166    0.646    0.090
     167    0.126    0.042
     168    1.157    0.112
     169    0.360    0.124
     170    0.311    0.122
     171    1.532    0.189
     172    1.566    0.160
     173    0.186    0.142
     174    1.445    0.274
     175    0.758    0.338
     176    1.444    0.164
     177    0.561    0.098
     178    0.055    0.041
     179    0.310    0.158
     180    0.232    0.079
     181    0.597    0.110
     182    0.510    0.119
     183    0.627    0.316
     184    1.960    0.254
     185    0.806    0.103
     186    0.988    0.134
     187    0.796    0.179
     188    0.281    0.102
     189    1.157    0.117
     190    0.532    0.077
     191    0.401    0.078
     192    0.310    0.069
     193    1.556    0.152
     194    0.210    0.062
     195    0.010    0.016
     196    0.688    0.110
     197    0.405    0.067
     198    0.049    0.032
     199    0.169    0.052
     200    0.859    0.076
     201    0.271    0.059
     202    0.013    0.023
     203    0.240    0.069
     204    0.648    0.082
     205    0.978    0.091
     206    0.042    0.025
     207    0.661    0.087
     208    0.973    0.070
     209    0.472    0.077
     210    0.114    0.047
     211    0.714    0.090
     212    1.176    0.117
     213    0.090    0.046
     214    0.629    0.100
     215    0.551    0.062
     216    0.183    0.043
     217    0.065    0.039
     218    0.852    0.113
     219    1.572    0.127
     220    0.684    0.099
     221    0.297    0.074
     222    1.149    0.151
     223    1.900    0.156
     224    1.223    0.123
     225    1.282    0.172
     226    1.656    0.100
     227    0.791    0.216
     228    0.917    0.156
     229    1.551    0.140
     230    1.053    0.199
     231    0.469    0.100
     232    1.172    0.120
     233    0.578    0.106
     234    0.133    0.050
     235    1.225    0.102
     236    0.252    0.099
     237    0.048    0.036
     238    0.654    0.073
     239    0.395    0.036
     240    0.048    0.025
     241    0.006    0.012
     242    0.722    0.134
     243    0.359    0.058
     244    0.006    0.012
     245    0.219    0.063
     246    1.181    0.137
     247    0.556    0.089
     248    0.054    0.043
     249    0.283    0.071
     250    0.693    0.056
     251    0.121    0.039
     252    0.020    0.024
     253    1.057    0.118
     254    0.299    0.070
     255    0.144    0.051
     256    0.493    0.156
     257    0.985    0.096
     258    0.074    0.048
     259    0.000    0.000
     260    0.827    0.114
     261    0.555    0.068
     262    0.671    0.133
     263    0.842    0.082
     264    1.737    0.113
     265    0.316    0.062
     266    0.595    0.086
     267    1.620    0.106
     268    0.794    0.091
     269    0.277    0.035
     270    0.567    0.129
     271    0.411    0.055
     272    0.203    0.092
     273    0.183    0.065
     274    1.975    0.108
     275    0.263    0.052
     276    0.622    0.108
     277    0.684    0.127
     278    0.449    0.082
     279    0.197    0.063
     280    0.465    0.127
     281    0.826    0.063
     282    0.265    0.051
     283    0.411    0.094
     284    0.188    0.100
     285    1.063    0.073
     286    0.071    0.052
     287    0.109    0.042
     288    0.179    0.031
     289    0.063    0.053
     290    0.039    0.040
     291    0.346    0.055
     292    0.076    0.027
     293    0.217    0.074
     294    0.261    0.074
     295    0.909    0.094
     296    0.268    0.069
     297    0.279    0.091
     298    0.085    0.047
     299    1.400    0.112
     300    0.390    0.073
     301    0.059    0.030
     302    1.153    0.114
     303    0.819    0.131
     304    0.090    0.054
     305    1.221    0.139
     306    0.935    0.087
     307    0.504    0.099
     308    0.454    0.111
     309    1.451    0.075
     310    0.699    0.100
     311    0.434    0.107
     312    1.764    0.244
     313    2.040    0.123
      19    1.898    0.117
      20    0.854    0.085
      21    1.125    0.230
      22    1.248    0.169
      23    1.199    0.231
      24    0.833    0.161
      25    1.224    0.195
      26    1.090    0.204
      27    1.333    0.141
      28    1.437    0.150
      29    0.315    0.088
      30    0.409    0.088
      31    2.308    0.099
      32    1.198    0.112
      33    0.320    0.095
      34    0.770    0.075
      35    0.753    0.070
      36    0.584    0.088
      37    0.175    0.060
      38    0.426    0.075
      39    0.911    0.102
      40    0.147    0.044
      41    0.646    0.102
      42    1.001    0.066
      43    1.275    0.130
      44    0.005    0.011
      45    0.780    0.121
      46    0.749    0.099
      47    0.030    0.030
      48    0.047    0.028
      49    0.762    0.062
      50    0.448    0.090
      51    0.095    0.044
      52    0.195    0.053
      53    0.687    0.101
      54    0.035    0.034
      55    0.031    0.027
      56    0.706    0.072
      57    0.700    0.076
      58    0.844    0.088
      59    0.575    0.123
      60    1.570    0.094
      61    0.549    0.086
      62    1.789    0.131
      63    0.440    0.059
      64    0.042    0.027
      65    0.239    0.062
      66    0.024    0.028
      67    0.122    0.042
      68    0.002    0.007
      69    0.319    0.087
      70    0.224    0.059
      71    0.163    0.038
      72    0.131    0.046
      73    0.027    0.025
      74    0.634    0.066
      75    0.093    0.034
      76    0.139    0.067
      77    0.140    0.050
      78    1.108    0.110
      79    0.045    0.037
      80    0.004    0.010
      81    0.747    0.107
      82    0.014    0.020
      83    0.011    0.021
      84    0.222    0.057
      85    1.250    0.147
      86    0.246    0.068
      87    0.151    0.077
      88    0.839    0.143
      89    0.595    0.083
      90    0.701    0.105
      91    0.558    0.195
      92    0.192    0.097
      93    1.321    0.169
      94    0.083    0.050
      95    1.341    0.101
      96    0.909    0.117
      97    0.451    0.059
      98    0.611    0.146
      99    1.068    0.064
     100    0.838    0.143
     101    0.000    0.000
     102    0.434    0.063
     103    0.949    0.106
     104    0.128    0.029
     105    0.045    0.042
     106    0.033    0.024
     107    0.513    0.119
     108    0.172    0.071
     109    0.309    0.066
     110    0.371    0.084
     111    0.073    0.046
     112    0.053    0.040
     113    0.003    0.008
     114    0.012    0.019
     115    0.026    0.026
     116    0.013    0.020
     117    0.323    0.117
     118    0.000    0.000
     119    0.033    0.024
     120    0.178    0.049
     121    0.148    0.052
     122    0.091    0.043
     123    0.059    0.033
     124    0.608    0.106
     125    0.042    0.031
     126    0.524    0.080
     127    0.543    0.065
     128    0.693    0.102
     129    0.201    0.084
     130    0.128    0.052
     131    0.355    0.049
     132    1.116    0.123
     133    0.523    0.091
     134    0.862    0.114
     135    1.776    0.127
     136    0.202    0.065
     137    0.938    0.118
     138    1.805    0.121
     139    0.785    0.079
     140    0.627    0.106
     141    0.659    0.074
     142    0.482    0.086
     143    0.887    0.088
     144    1.121    0.159
     145    0.002    0.007
     146    0.733    0.060
     147    0.726    0.088
     148    0.209    0.047
     149    0.013    0.014
     150    0.759    0.107
     151    1.008    0.118
     152    0.207    0.049
     153    0.879    0.126
     154    0.802    0.072
     155    0.705    0.079
     156    0.001    0.006
     157    0.613    0.098
     158    1.345    0.112
     159    0.229    0.072
     160    0.001    0.006
     161    0.706    0.075
     162    0.520    0.073
     163    0.112    0.043
     164    0.469    0.073
     165    0.885    0.087
     166    0.683    0.056
     167    0.164    0.061
     168    1.196    0.080
     169    0.479    0.073
     170    0.282    0.069
     171    1.766    0.244
     172    1.380    0.152
     173    0.107    0.037
     174    1.511    0.169
     175    0.597    0.173
     176    1.579    0.163
     177    0.541    0.070
     178    0.041    0.035
     179    0.236    0.074
     180    0.262    0.080
     181    0.562    0.057
     182    0.632    0.071
     183    0.480    0.108
     184    1.991    0.185
     185    0.868    0.080
     186    1.045    0.100
     187    0.710    0.109
     188    0.345    0.134
     189    1.164    0.100
     190    0.579    0.118
     191    0.394    0.087
     192    0.296    0.074
     193    1.580    0.127
     194    0.281    0.079
     195    0.022    0.033
     196    0.709    0.085
     197    0.423    0.083
     198    0.034    0.032
     199    0.145    0.085
     200    0.838    0.078
     201    0.244    0.053
     202    0.000    0.000
     203    0.257    0.075
     204    0.712    0.092
     205    0.898    0.127
     206    0.042    0.025
     207    0.671    0.123
     208    1.003    0.092
     209    0.466    0.117
     210    0.106    0.047
     211    0.756    0.106
     212    1.141    0.092
     213    0.099    0.051
     214    0.615    0.066
     215    0.603    0.059
     216    0.184    0.044
     217    0.060    0.037
     218    0.902    0.105
     219    1.572    0.126
     220    0.650    0.101
     221    0.313    0.075
     222    1.051    0.212
     223    2.043    0.152
     224    1.328    0.071
     225    1.325    0.212
     226    1.635    0.096
     227    0.533    0.094
     228    1.071    0.114
     229    1.600    0.102
     230    1.017    0.137
     231    0.471    0.125
     232    1.219    0.135
     233    0.551    0.077
     234    0.079    0.027
     235    1.314    0.140
     236    0.273    0.062
     237    0.061    0.046
     238    0.687    0.090
     239    0.385    0.055
     240    0.073    0.046
     241    0.003    0.008
     242    0.744    0.104
     243    0.314    0.064
     244    0.030    0.036
     245    0.161    0.074
     246    1.173    0.075
     247    0.646    0.091
     248    0.046    0.056
     249    0.193    0.056
     250    0.683    0.073
     251    0.120    0.044
     252    0.009    0.017
     253    1.039    0.100
     254    0.276    0.052
     255    0.156    0.064
     256    0.599    0.138
     257    1.002    0.097
     258    0.071    0.044
     259    0.003    0.009
     260    0.864    0.123
     261    0.540    0.064
     262    0.634    0.121
     263    0.821    0.097
     264    1.726    0.126
     265    0.294    0.054
     266    0.595    0.067
     267    1.586    0.071
     268    0.811    0.103
     269    0.275    0.043
     270    0.532    0.110
     271    0.402    0.052
     272    0.317    0.094
     273    0.212    0.147
     274    1.846    0.116
     275    0.230    0.065
     276    0.693    0.135
     277    0.719    0.188
     278    0.417    0.062
     279    0.245    0.049
     280    0.527    0.139
     281    0.815    0.066
     282    0.248    0.043
     283    0.403    0.126
     284    0.145    0.075
     285    1.031    0.122
     286    0.053    0.048
     287    0.107    0.051
     288    0.189    0.079
     289    0.082    0.041
     290    0.033    0.028
     291    0.350    0.067
     292    0.098    0.039
     293    0.274    0.060
     294    0.227    0.062
     295    0.911    0.102
     296    0.258    0.076
     297    0.290    0.094
     298    0.094    0.049
     299    1.439    0.112
     300    0.470    0.123
     301    0.093    0.051
     302    1.192    0.097
     303    0.638    0.090
     304    0.115    0.058
     305    1.258    0.087
     306    0.923    0.094
     307    0.498    0.086
     308    0.685    0.148
     309    1.347    0.093
     310    0.622    0.096
     311    0.505    0.106
     312    1.876    0.182
     313    1.859    0.102
      19    1.902    0.114
      20    0.879    0.084
      21    0.999    0.218
      22    1.268    0.194
      23    1.149    0.208
      24    0.842    0.126
      25    1.146    0.134
      26    1.049    0.140
      27    1.586    0.198
      28    1.417    0.154
      29    0.343    0.083
      30    0.422    0.097
      31    2.269    0.162
      32    1.128    0.092
      33    0.287    0.119
      34    0.711    0.071
      35    0.763    0.153
      36    0.526    0.067
      37    0.182    0.051
      38    0.524    0.054
      39    0.970    0.089
      40    0.189    0.064
      41    0.536    0.092
      42    1.118    0.061
      43    1.395    0.155
      44    0.001    0.006
      45    0.723    0.171
      46    0.785    0.085
      47    0.016    0.013
      48    0.047    0.043
      49    0.780    0.088
      50    0.459    0.056
      51    0.086    0.055
      52    0.184    0.050
      53    0.736    0.072
      54    0.014    0.020
      55    0.029    0.026
      56    0.761    0.088
      57    0.645    0.099
      58    0.804    0.074
      59    0.575    0.117
      60    1.561    0.129
      61    0.567    0.092
      62    1.727    0.107
      63    0.422    0.058
      64    0.017    0.019
      65    0.230    0.070
      66    0.032    0.036
      67    0.150    0.059
      68    0.001    0.006
      69    0.349    0.058
      70    0.252    0.041
      71    0.171    0.049
      72    0.139    0.050
      73    0.029    0.031
      74    0.652    0.079
      75    0.102    0.042
      76    0.155    0.066
      77    0.166    0.054
      78    1.107    0.117
      79    0.046    0.032
      80    0.004    0.014
      81    0.763    0.090
      82    0.022    0.024
      83    0.012    0.019
      84    0.257    0.061
      85    1.334    0.160
      86    0.275    0.064
      87    0.181    0.051
      88    0.864    0.158
      89    0.594    0.131
      90    0.695    0.108
      91    0.573    0.131
      92    0.276    0.160
      93    1.414    0.199
      94    0.079    0.039
      95    1.416    0.134
      96    0.841    0.152
      97    0.448    0.041
      98    0.553    0.110
      99    1.111    0.065
     100    0.800    0.072
     101    0.000    0.000
     102    0.441    0.062
     103    0.936    0.057
     104    0.122    0.038
     105    0.053    0.031
     106    0.043    0.026
     107    0.601    0.104
     108    0.206    0.067
     109    0.323    0.093
     110    0.369    0.079
     111    0.088    0.050
     112    0.044    0.042
     113    0.000    0.000
     114    0.000    0.000
     115    0.074    0.057
     116    0.005    0.014
     117    0.235    0.068
     118    0.006    0.015
     119    0.049    0.030
     120    0.169    0.059
     121    0.144    0.067
     122    0.088    0.051
     123    0.051    0.036
     124    0.559    0.090
     125    0.028    0.028
     126    0.534    0.103
     127    0.568    0.078
     128    0.603    0.090
     129    0.238    0.093
     130    0.128    0.071
     131    0.441    0.074
     132    1.026    0.095
     133    0.509    0.109
     134    0.830    0.089
     135    1.679    0.144
     136    0.123    0.053
     137    1.142    0.175
     138    1.785    0.139
     139    0.780    0.081
     140    0.548    0.102
     141    0.639    0.083
     142    0.463    0.089
     143    0.917    0.068
     144    0.990    0.126
     145    0.002    0.007
     146    0.697    0.050
     147    0.712    0.088
     148    0.228    0.046
     149    0.009    0.013
     150    0.755    0.083
     151    1.026    0.085
     152    0.245    0.054
     153    0.793    0.089
     154    0.811    0.068
     155    0.698    0.070
     156    0.000    0.000
     157    0.637    0.078
     158    1.398    0.109
     159    0.208    0.047
     160    0.001    0.006
     161    0.811    0.110
     162    0.552    0.094
     163    0.122    0.047
     164    0.482    0.064
     165    0.935    0.093
     166    0.688    0.083
     167    0.153    0.048
     168    1.163    0.113
     169    0.516    0.088
     170    0.198    0.083
     171    1.781    0.120
     172    1.264    0.128
     173    0.210    0.098
     174    1.582    0.164
     175    0.845    0.254
     176    1.743    0.133
     177    0.501    0.071
     178    0.043    0.030
     179    0.434    0.140
     180    0.213    0.094
     181    0.635    0.110
     182    0.539    0.097
     183    0.492    0.106
     184    2.011    0.169
     185    0.834    0.088
     186    1.042    0.109
     187    0.859    0.131
     188    0.349    0.085
     189    1.106    0.090
     190    0.561    0.085
     191    0.389    0.080
     192    0.257    0.085
     193    1.561    0.098
     194    0.301    0.051
     195    0.009    0.017
     196    0.723    0.096
     197    0.405    0.061
     198    0.062    0.035
     199    0.154    0.043
     200    0.843    0.096
     201    0.248    0.074
     202    0.000    0.000
     203    0.244    0.077
     204    0.751    0.076
     205    0.765    0.124
     206    0.021    0.023
     207    0.669    0.081
     208    1.011    0.126
     209    0.444    0.083
     210    0.108    0.040
     211    0.736    0.073
     212    1.094    0.114
     213    0.087    0.052
     214    0.545    0.077
     215    0.541    0.100
     216    0.185    0.059
     217    0.048    0.037
     218    0.915    0.127
     219    1.600    0.109
     220    0.595    0.119
     221    0.248    0.074
     222    1.133    0.175
     223    1.946    0.157
     224    1.340    0.086
     225    1.216    0.173
     226    1.646    0.082
     227    0.516    0.122
     228    1.237    0.206
     229    1.614    0.116
     230    0.794    0.186
     231    0.524    0.109
     232    1.145    0.154
     233    0.547    0.059
     234    0.081    0.039
     235    1.247    0.095
     236    0.306    0.068
     237    0.061    0.036
     238    0.685    0.093
     239    0.363    0.053
     240    0.065    0.035
     241    0.009    0.015
     242    0.843    0.079
     243    0.315    0.064
     244    0.035    0.032
     245    0.230    0.074
     246    1.271    0.099
     247    0.800    0.141
     248    0.041    0.036
     249    0.190    0.064
     250    0.727    0.095
     251    0.171    0.095
     252    0.000    0.000
     253    0.972    0.116
     254    0.353    0.104
     255    0.182    0.065
     256    0.406    0.095
     257    1.013    0.123
     258    0.048    0.026
     259    0.001    0.006
     260    0.889    0.124
     261    0.584    0.060
     262    0.648    0.066
     263    0.879    0.084
     264    1.774    0.117
     265    0.290    0.046
     266    0.613    0.063
     267    1.592    0.118
     268    0.834    0.096
     269    0.313    0.054
     270    0.451    0.099
     271    0.400    0.039
     272    0.294    0.093
     273    0.091    0.057
     274    1.863    0.106
     275    0.275    0.067
     276    0.600    0.075
     277    0.658    0.111
     278    0.473    0.082
     279    0.238    0.048
     280    0.534    0.088
     281    0.829    0.076
     282    0.232    0.062
     283    0.567    0.112
     284    0.177    0.063
     285    0.969    0.099
     286    0.034    0.033
     287    0.111    0.035
     288    0.162    0.055
     289    0.161    0.103
     290    0.041    0.031
     291    0.262    0.090
     292    0.111    0.057
     293    0.256    0.085
     294    0.166    0.052
     295    0.921    0.079
     296    0.203    0.063
     297    0.273    0.054
     298    0.104    0.065
     299    1.489    0.137
     300    0.468    0.114
     301    0.060    0.040
     302    1.098    0.131
     303    0.623    0.099
     304    0.177    0.070
     305    1.294    0.090
     306    0.900    0.077
     307    0.541    0.085
     308    0.714    0.097
     309    1.382    0.088
     310    0.565    0.082
     311    0.584    0.137
     312    2.061    0.158
     313    1.881    0.113
      19    1.911    0.129
      20    0.905    0.072
      21    0.972    0.212
      22    1.043    0.112
      23    1.275    0.168
      24    0.861    0.115
      25    1.171    0.168
      26    0.836    0.127
      27    1.423    0.102
      28    1.386    0.156
      29    0.386    0.087
      30    0.351    0.057
      31    2.104    0.127
      32    1.154    0.075
      33    0.319    0.100
      34    0.706    0.077
      35    0.749    0.075
      36    0.521    0.080
      37    0.115    0.052
      38    0.496    0.059
      39    1.030    0.081
      40    0.229    0.063
      41    0.501    0.113
      42    1.008    0.152
      43    1.305    0.107
      44    0.000    0.000
      45    0.591    0.098
      46    0.722    0.108
      47    0.015    0.016
      48    0.054    0.049
      49    0.837    0.097
      50    0.455    0.068
      51    0.111    0.066
      52    0.206    0.057
      53    0.749    0.090
      54    0.014    0.025
      55    0.029    0.025
      56    0.752    0.085
      57    0.629    0.081
      58    0.813    0.109
      59    0.600    0.099
      60    1.504    0.112
      61    0.561    0.090
      62    1.819    0.119
      63    0.436    0.057
      64    0.038    0.032
      65    0.214    0.081
      66    0.026    0.037
      67    0.145    0.054
      68    0.002    0.007
      69    0.375    0.104
      70    0.259    0.055
      71    0.161    0.034
      72    0.130    0.043
      73    0.021    0.025
      74    0.629    0.097
      75    0.104    0.028
      76    0.152    0.057
      77    0.175    0.066
      78    1.074    0.112
      79    0.049    0.043
      80    0.001    0.006
      81    0.809    0.078
      82    0.014    0.016
      83    0.005    0.012
      84    0.259    0.061
      85    1.259    0.170
      86    0.259    0.070
      87    0.107    0.065
      88    0.590    0.093
      89    0.562    0.091
      90    0.681    0.073
      91    0.347    0.126
      92    0.279    0.087
      93    1.405    0.112
      94    0.080    0.045
      95    1.383    0.092
      96    0.611    0.129
      97    0.480    0.048
      98    0.534    0.085
      99    1.133    0.093
     100    0.807    0.090
     101    0.000    0.000
     102    0.450    0.062
     103    0.908    0.083
     104    0.104    0.041
     105    0.049    0.043
     106    0.047    0.035
     107    0.583    0.107
     108    0.153    0.061
     109    0.275    0.069
     110    0.347    0.079
     111    0.076    0.053
     112    0.028    0.031
     113    0.001    0.006
     114    0.005    0.016
     115    0.073    0.075
     116    0.005    0.016
     117    0.297    0.084
     118    0.003    0.008
     119    0.055    0.039
     120    0.174    0.050
     121    0.131    0.041
     122    0.092    0.056
     123    0.036    0.025
     124    0.531    0.079
     125    0.033    0.035
     126    0.513    0.108
     127    0.574    0.066
     128    0.664    0.100
     129    0.154    0.072
     130    0.058    0.036
     131    0.429    0.083
     132    1.064    0.093
     133    0.383    0.102
     134    0.801    0.064
     135    1.678    0.135
     136    0.172    0.077
     137    0.903    0.136
     138    1.824    0.132
     139    0.779    0.077
     140    0.613    0.100
     141    0.672    0.046
     142    0.470    0.075
     143    0.906    0.081
     144    1.032    0.107
     145    0.000    0.000
     146    0.725    0.096
     147    0.748    0.086
     148    0.244    0.051
     149    0.006    0.012
     150    0.720    0.084
     151    1.016    0.081
     152    0.269    0.067
     153    0.827    0.088
     154    0.830    0.088
     155    0.715    0.068
     156    0.000    0.000
     157    0.660    0.084
     158    1.365    0.093
     159    0.190    0.045
     160    0.003    0.008
     161    0.775    0.105
     162    0.538    0.078
     163    0.116    0.060
     164    0.459    0.091
     165    0.997    0.114
     166    0.633    0.101
     167    0.109    0.038
     168    1.161    0.085
     169    0.252    0.076
     170    0.237    0.099
     171    1.745    0.188
     172    1.166    0.178
     173    0.372    0.135
     174    1.674    0.213
     175    1.034    0.272
     176    1.585    0.102
     177    0.442    0.094
     178    0.047    0.035
     179    0.453    0.052
     180    0.113    0.058
     181    0.667    0.095
     182    0.514    0.072
     183    0.635    0.167
     184    2.011    0.128
     185    0.839    0.070
     186    1.085    0.097
     187    0.863    0.103
     188    0.333    0.055
     189    1.135    0.100
     190    0.459    0.106
     191    0.411    0.078
     192    0.266    0.083
     193    1.517    0.166
     194    0.258    0.066
     195    0.013    0.018
     196    0.711    0.089
     197    0.378    0.033
     198    0.055    0.033
     199    0.198    0.048
     200    0.822    0.078
     201    0.262    0.058
     202    0.008    0.023
     203    0.218    0.071
     204    0.749    0.080
     205    0.895    0.107
     206    0.029    0.028
     207    0.772    0.121
     208    0.954    0.073
     209    0.473    0.067
     210    0.132    0.054
     211    0.721    0.071
     212    1.098    0.096
     213    0.081    0.038
     214    0.546    0.082
     215    0.590    0.103
     216    0.210    0.046
     217    0.034    0.030
     218    0.880    0.094
     219    1.563    0.075
     220    0.651    0.084
     221    0.202    0.068
     222    0.966    0.151
     223    2.047    0.113
     224    1.359    0.091
     225    1.242    0.240
     226    1.616    0.086
     227    0.526    0.058
     228    1.217    0.172
     229    1.679    0.113
     230    0.678    0.127
     231    0.565    0.107
     232    1.138    0.135
     233    0.547    0.091
     234    0.090    0.038
     235    1.270    0.115
     236    0.302    0.065
     237    0.064    0.036
     238    0.742    0.065
     239    0.340    0.054
     240    0.069    0.035
     241    0.005    0.014
     242    0.899    0.133
     243    0.339    0.085
     244    0.047    0.039
     245    0.238    0.065
     246    1.226    0.126
     247    0.603    0.059
     248    0.048    0.042
     249    0.196    0.071
     250    0.687    0.072
     251    0.083    0.053
     252    0.010    0.019
     253    0.926    0.107
     254    0.406    0.115
     255    0.263    0.057
     256    0.347    0.082
     257    1.044    0.109
     258    0.017    0.016
     259    0.001    0.006
     260    0.873    0.156
     261    0.599    0.077
     262    0.544    0.085
     263    0.869    0.087
     264    1.790    0.092
     265    0.300    0.037
     266    0.615    0.057
     267    1.647    0.119
     268    0.854    0.108
     269    0.358    0.057
     270    0.396    0.106
     271    0.380    0.056
     272    0.215    0.075
     273    0.130    0.060
     274    1.874    0.097
     275    0.271    0.055
     276    0.448    0.116
     277    0.596    0.073
     278    0.531    0.077
     279    0.248    0.062
     280    0.446    0.105
     281    0.892    0.077
     282    0.272    0.038
     283    0.410    0.123
     284    0.172    0.076
     285    1.000    0.086
     286    0.020    0.020
     287    0.053    0.037
     288    0.163    0.033
     289    0.157    0.087
     290    0.036    0.034
     291    0.178    0.092
     292    0.138    0.040
     293    0.268    0.100
     294    0.125    0.048
     295    0.886    0.139
     296    0.229    0.080
     297    0.256    0.081
     298    0.084    0.046
     299    1.439    0.091
     300    0.507    0.071
     301    0.064    0.041
     302    1.087    0.144
     303    0.595    0.079
     304    0.181    0.072
     305    1.233    0.142
     306    0.919    0.081
     307    0.512    0.088
     308    0.574    0.093
     309    1.348    0.167
     310    0.656    0.091
     311    0.505    0.094
     312    1.987    0.126
     313    1.884    0.145
      19    1.955    0.193
      20    0.675    0.237
      21    1.208    0.359
      22    1.094    0.191
      23    1.249    0.273
      24    0.766    0.170
      25    1.193    0.131
      26    0.833    0.096
      27    1.424    0.132
      28    1.343    0.115
      29    0.430    0.065
      30    0.383    0.060
      31    2.078    0.115
      32    1.080    0.074
      33    0.203    0.072
      34    0.722    0.075
      35    0.695    0.071
      36    0.467    0.062
      37    0.081    0.033
      38    0.490    0.058
      39    0.980    0.089
      40    0.218    0.050
      41    0.561    0.129
      42    0.984    0.122
      43    1.347    0.143
      44    0.000    0.000
      45    0.536    0.095
      46    0.754    0.069
      47    0.024    0.020
      48    0.037    0.034
      49    0.807    0.079
      50    0.495    0.060
      51    0.097    0.039
      52    0.213    0.061
      53    0.719    0.115
      54    0.021    0.026
      55    0.036    0.031
      56    0.759    0.091
      57    0.602    0.075
      58    0.800    0.146
      59    0.696    0.120
      60    1.512    0.106
      61    0.613    0.091
      62    1.814    0.097
      63    0.429    0.049
      64    0.025    0.027
      65    0.319    0.098
      66    0.038    0.027
      67    0.138    0.044
      68    0.005    0.011
      69    0.406    0.108
      70    0.257    0.065
      71    0.145    0.049
      72    0.140    0.056
      73    0.028    0.023
      74    0.641    0.074
      75    0.083    0.038
      76    0.164    0.050
      77    0.134    0.050
      78    1.134    0.181
      79    0.050    0.039
      80    0.000    0.000
      81    0.789    0.106
      82    0.025    0.029
      83    0.010    0.019
      84    0.245    0.058
      85    1.063    0.113
      86    0.248    0.083
      87    0.028    0.025
      88    0.574    0.105
      89    0.585    0.076
      90    0.600    0.114
      91    0.216    0.072
      92    0.304    0.096
      93    1.254    0.278
      94    0.120    0.063
      95    1.428    0.104
      96    0.741    0.143
      97    0.504    0.061
      98    0.501    0.090
      99    1.136    0.074
     100    0.825    0.123
     101    0.000    0.000
     102    0.446    0.062
     103    0.901    0.091
     104    0.117    0.049
     105    0.048    0.038
     106    0.024    0.020
     107    0.544    0.112
     108    0.184    0.064
     109    0.259    0.070
     110    0.337    0.065
     111    0.081    0.053
     112    0.047    0.033
     113    0.006    0.017
     114    0.004    0.010
     115    0.044    0.030
     116    0.018    0.031
     117    0.387    0.112
     118    0.006    0.013
     119    0.029    0.027
     120    0.195    0.064
     121    0.166    0.070
     122    0.083    0.048
     123    0.034    0.024
     124    0.548    0.095
     125    0.037    0.041
     126    0.460    0.124
     127    0.686    0.065
     128    0.604    0.084
     129    0.136    0.071
     130    0.098    0.052
     131    0.517    0.101
     132    1.012    0.088
     133    0.360    0.109
     134    0.887    0.118
     135    1.583    0.197
     136    0.083    0.069
     137    1.029    0.238
     138    1.847    0.164
     139    0.808    0.093
     140    0.534    0.123
     141    0.710    0.086
     142    0.446    0.084
     143    0.938    0.117
     144    0.967    0.118
     145    0.000    0.000
     146    0.725    0.094
     147    0.774    0.076
     148    0.287    0.078
     149    0.010    0.013
     150    0.736    0.110
     151    1.063    0.083
     152    0.234    0.069
     153    0.826    0.113
     154    0.814    0.082
     155    0.726    0.085
     156    0.001    0.006
     157    0.627    0.076
     158    1.367    0.103
     159    0.201    0.060
     160    0.000    0.000
     161    0.753    0.109
     162    0.517    0.082
     163    0.126    0.056
     164    0.440    0.075
     165    0.957    0.082
     166    0.594    0.111
     167    0.118    0.036
     168    1.024    0.118
     169    0.207    0.086
     170    0.280    0.067
     171    1.590    0.139
     172    1.271    0.170
     173    0.576    0.081
     174    1.856    0.234
     175    1.266    0.181
     176    1.487    0.219
     177    0.363    0.054
     178    0.058    0.039
     179    0.555    0.079
     180    0.092    0.046
     181    0.705    0.087
     182    0.563    0.096
     183    0.731    0.108
     184    2.004    0.151
     185    0.817    0.072
     186    1.038    0.092
     187    0.825    0.107
     188    0.340    0.081
     189    1.151    0.127
     190    0.539    0.102
     191    0.456    0.097
     192    0.265    0.065
     193    1.568    0.104
     194    0.246    0.053
     195    0.010    0.016
     196    0.669    0.084
     197    0.392    0.055
     198    0.062    0.035
     199    0.166    0.066
     200    0.828    0.096
     201    0.333    0.078
     202    0.002    0.007
     203    0.206    0.066
     204    0.765    0.063
     205    0.870    0.079
     206    0.037    0.031
     207    0.664    0.064
     208    0.992    0.125
     209    0.453    0.058
     210    0.121    0.041
     211    0.723    0.084
     212    1.175    0.116
     213    0.090    0.057
     214    0.561    0.062
     215    0.564    0.070
     216    0.149    0.044
     217    0.024    0.032
     218    0.892    0.133
     219    1.560    0.120
     220    0.672    0.080
     221    0.290    0.122
     222    1.191    0.151
     223    2.045    0.159
     224    1.315    0.082
     225    1.337    0.221
     226    1.584    0.098
     227    0.492    0.100
     228    1.362    0.091
     229    1.540    0.160
     230    0.543    0.265
     231    0.659    0.118
     232    1.114    0.143
     233    0.504    0.088
     234    0.078    0.037
     235    1.193    0.129
     236    0.260    0.066
     237    0.058    0.038
     238    0.725    0.079
     239    0.329    0.051
     240    0.065    0.043
     241    0.001    0.006
     242    0.870    0.116
     243    0.310    0.042
     244    0.031    0.027
     245    0.201    0.048
     246    1.225    0.104
     247    0.655    0.087
     248    0.039    0.040
     249    0.227    0.047
     250    0.712    0.060
     251    0.075    0.051
     252    0.008    0.018
     253    0.818    0.065
     254    0.364    0.061
     255    0.264    0.061
     256    0.330    0.089
     257    0.959    0.139
     258    0.041    0.027
     259    0.000    0.000
     260    0.858    0.116
     261    0.601    0.083
     262    0.613    0.098
     263    0.850    0.079
     264    1.779    0.138
     265    0.283    0.038
     266    0.606    0.089
     267    1.593    0.086
     268    0.987    0.073
     269    0.494    0.133
     270    0.579    0.136
     271    0.462    0.069
     272    0.139    0.067
     273    0.295    0.166
     274    1.865    0.121
     275    0.284    0.056
     276    0.326    0.084
     277    0.723    0.115
     278    0.541    0.083
     279    0.209    0.066
     280    0.436    0.095
     281    0.872    0.077
     282    0.289    0.055
     283    0.384    0.088
     284    0.143    0.051
     285    0.993    0.073
     286    0.029    0.017
     287    0.051    0.036
     288    0.156    0.052
     289    0.149    0.058
     290    0.022    0.024
     291    0.261    0.095
     292    0.094    0.034
     293    0.260    0.090
     294    0.097    0.045
     295    0.841    0.126
     296    0.250    0.062
     297    0.330    0.107
     298    0.073    0.048
     299    1.445    0.116
     300    0.490    0.091
     301    0.072    0.034
     302    1.084    0.129
     303    0.768    0.166
     304    0.168    0.081
     305    1.253    0.148
     306    0.850    0.073
     307    0.536    0.091
     308    0.540    0.116
     309    1.370    0.107
     310    0.598    0.118
     311    0.563    0.099
     312    2.008    0.086
     313    1.958    0.135
      19    1.914    0.195
      20    0.424    0.129
      21    1.640    0.199
      22    1.181    0.126
      23    1.241    0.119
      24    0.585    0.163
      25    1.387    0.107
      26    0.807    0.151
      27    1.397    0.157
      28    1.355    0.125
      29    0.437    0.105
      30    0.415    0.110
      31    2.017    0.123
      32    1.068    0.101
      33    0.246    0.098
      34    0.758    0.085
      35    0.730    0.087
      36    0.486    0.062
      37    0.088    0.050
      38    0.537    0.058
      39    0.926    0.082
      40    0.198    0.039
      41    0.583    0.120
      42    0.982    0.074
      43    1.308    0.088
      44    0.003    0.010
      45    0.606    0.129
      46    0.769    0.097
      47    0.025    0.021
      48    0.039    0.028
      49    0.809    0.092
      50    0.394    0.072
      51    0.143    0.061
      52    0.213    0.038
      53    0.719    0.111
      54    0.038    0.037
      55    0.045    0.040
      56    0.689    0.090
      57    0.645    0.079
      58    0.816    0.135
      59    0.643    0.150
      60    1.566    0.117
      61    0.580    0.105
      62    1.821    0.104
      63    0.425    0.052
      64    0.034    0.023
      65    0.255    0.115
      66    0.035    0.044
      67    0.177    0.037
      68    0.000    0.000
      69    0.364    0.107
      70    0.293    0.065
      71    0.150    0.060
      72    0.122    0.046
      73    0.012    0.019
      74    0.639    0.099
      75    0.063    0.039
      76    0.144    0.060
      77    0.183    0.076
      78    0.984    0.179
      79    0.035    0.030
      80    0.000    0.000
      81    0.886    0.109
      82    0.011    0.018
      83    0.007    0.014
      84    0.253    0.063
      85    0.982    0.129
      86    0.303    0.105
      87    0.072    0.053
      88    0.658    0.126
      89    0.594    0.097
      90    0.574    0.117
      91    0.269    0.144
      92    0.393    0.095
      93    1.147    0.197
      94    0.075    0.049
      95    1.451    0.079
      96    0.667    0.106
      97    0.485    0.054
      98    0.554    0.100
      99    1.148    0.074
     100    0.761    0.082
     101    0.000    0.000
     102    0.487    0.057
     103    0.861    0.093
     104    0.072    0.036
     105    0.048    0.031
     106    0.032    0.022
     107    0.485    0.087
     108    0.158    0.042
     109    0.216    0.057
     110    0.340    0.056
     111    0.032    0.037
     112    0.035    0.030
     113    0.011    0.016
     114    0.003    0.010
     115    0.019    0.025
     116    0.006    0.014
     117    0.409    0.094
     118    0.000    0.000
     119    0.025    0.030
     120    0.124    0.058
     121    0.119    0.042
     122    0.097    0.041
     123    0.039    0.025
     124    0.543    0.077
     125    0.042    0.042
     126    0.487    0.127
     127    0.678    0.068
     128    0.617    0.112
     129    0.119    0.053
     130    0.065    0.025
     131    0.548    0.081
     132    1.041    0.116
     133    0.287    0.142
     134    0.937    0.120
     135    1.455    0.185
     136    0.053    0.036
     137    1.085    0.234
     138    1.798    0.132
     139    0.753    0.123
     140    0.514    0.082
     141    0.729    0.093
     142    0.482    0.095
     143    0.923    0.078
     144    1.010    0.151
     145    0.000    0.000
     146    0.717    0.082
     147    0.785    0.072
     148    0.242    0.057
     149    0.013    0.014
     150    0.833    0.091
     151    1.011    0.106
     152    0.105    0.047
     153    0.940    0.156
     154    0.798    0.078
     155    0.725    0.111
     156    0.001    0.006
     157    0.607    0.082
     158    1.332    0.119
     159    0.188    0.073
     160    0.003    0.008
     161    0.701    0.086
     162    0.477    0.085
     163    0.151    0.053
     164    0.405    0.056
     165    1.019    0.090
     166    0.643    0.108
     167    0.125    0.039
     168    1.002    0.108
     169    0.164    0.076
     170    0.347    0.090
     171    1.554    0.194
     172    1.585    0.196
     173    0.511    0.108
     174    2.018    0.191
     175    0.946    0.126
     176    1.403    0.106
     177    0.320    0.057
     178    0.056    0.026
     179    0.531    0.068
     180    0.078    0.050
     181    0.795    0.086
     182    0.566    0.114
     183    0.808    0.154
     184    2.018    0.132
     185    0.822    0.073
     186    1.075    0.137
     187    0.737    0.108
     188    0.436    0.088
     189    1.166    0.148
     190    0.559    0.135
     191    0.540    0.107
     192    0.232    0.037
     193    1.483    0.189
     194    0.232    0.047
     195    0.011    0.017
     196    0.666    0.063
     197    0.440    0.059
     198    0.047    0.030
     199    0.133    0.040
     200    0.805    0.098
     201    0.325    0.068
     202    0.003    0.010
     203    0.177    0.055
     204    0.710    0.066
     205    0.800    0.175
     206    0.014    0.022
     207    0.758    0.095
     208    0.980    0.123
     209    0.471    0.061
     210    0.121    0.059
     211    0.707    0.072
     212    1.156    0.068
     213    0.078    0.058
     214    0.516    0.077
     215    0.564    0.072
     216    0.171    0.056
     217    0.023    0.026
     218    0.880    0.098
     219    1.475    0.112
     220    0.623    0.079
     221    0.276    0.065
     222    1.127    0.154
     223    2.141    0.112
     224    1.323    0.092
     225    1.213    0.184
     226    1.681    0.111
     227    0.442    0.105
     228    1.473    0.121
     229    1.541    0.122
     230    0.293    0.110
     231    0.559    0.081
     232    1.230    0.111
     233    0.494    0.106
     234    0.087    0.038
     235    1.191    0.145
     236    0.225    0.089
     237    0.047    0.030
     238    0.770    0.105
     239    0.397    0.040
     240    0.063    0.038
     241    0.010    0.020
     242    0.880    0.143
     243    0.338    0.071
     244    0.027    0.033
     245    0.202    0.079
     246    1.222    0.105
     247    0.601    0.082
     248    0.017    0.032
     249    0.214    0.054
     250    0.669    0.069
     251    0.065    0.029
     252    0.003    0.010
     253    0.818    0.072
     254    0.376    0.076
     255    0.199    0.047
     256    0.226    0.056
     257    0.968    0.121
     258    0.044    0.037
     259    0.000    0.000
     260    0.883    0.093
     261    0.569    0.078
     262    0.541    0.187
     263    0.837    0.104
     264    1.761    0.098
     265    0.280    0.038
     266    0.585    0.093
     267    1.561    0.126
     268    0.969    0.070
     269    0.649    0.065
     270    0.721    0.083
     271    0.488    0.074
     272    0.113    0.082
     273    0.539    0.109
     274    1.909    0.089
     275    0.355    0.089
     276    0.246    0.091
     277    0.795    0.115
     278    0.527    0.085
     279    0.229    0.054
     280    0.485    0.106
     281    0.842    0.069
     282    0.297    0.064
     283    0.367    0.087
     284    0.135    0.064
     285    1.013    0.082
     286    0.016    0.018
     287    0.055    0.047
     288    0.146    0.045
     289    0.059    0.047
     290    0.034    0.027
     291    0.283    0.064
     292    0.100    0.032
     293    0.251    0.066
     294    0.126    0.050
     295    0.947    0.107
     296    0.272    0.063
     297    0.342    0.095
     298    0.049    0.035
     299    1.355    0.118
     300    0.474    0.142
     301    0.098    0.043
     302    1.210    0.122
     303    0.700    0.135
     304    0.159    0.088
     305    1.086    0.119
     306    0.871    0.106
     307    0.489    0.101
     308    0.651    0.089
     309    1.393    0.109
     310    0.673    0.064
     311    0.544    0.114
     312    2.030    0.137
     313    1.968    0.133
      19    1.875    0.187
      20    0.371    0.146
      21    1.543    0.130
      22    1.008    0.163
      23    1.301    0.135
      24    0.603    0.212
      25    1.124    0.306
      26    0.881    0.240
      27    1.538    0.165
      28    1.615    0.175
      29    0.343    0.092
      30    0.385    0.099
      31    2.227    0.155
      32    1.211    0.157
      33    0.313    0.140
      34    0.738    0.089
      35    0.679    0.089
      36    0.498    0.095
      37    0.146    0.057
      38    0.515    0.078
      39    0.912    0.112
      40    0.253    0.045
      41    0.546    0.104
      42    0.954    0.108
      43    1.280    0.146
      44    0.000    0.000
      45    0.693    0.151
      46    0.755    0.077
      47    0.040    0.027
      48    0.040    0.038
      49    0.865    0.090
      50    0.477    0.072
      51    0.059    0.042
      52    0.212    0.044
      53    0.672    0.103
      54    0.026    0.033
      55    0.037    0.023
      56    0.817    0.083
      57    0.633    0.111
      58    0.827    0.122
      59    0.705    0.094
      60    1.537    0.143
      61    0.539    0.086
      62    1.760    0.088
      63    0.468    0.058
      64    0.013    0.016
      65    0.285    0.073
      66    0.033    0.030
      67    0.172    0.058
      68    0.003    0.008
      69    0.254    0.082
      70    0.294    0.062
      71    0.172    0.052
      72    0.108    0.041
      73    0.014    0.023
      74    0.616    0.082
      75    0.072    0.044
      76    0.090    0.053
      77    0.161    0.073
      78    1.035    0.079
      79    0.029    0.030
      80    0.001    0.006
      81    0.832    0.107
      82    0.011    0.015
      83    0.014    0.026
      84    0.263    0.063
      85    0.904    0.104
      86    0.325    0.079
      87    0.200    0.072
      88    0.822    0.119
      89    0.569    0.083
      90    0.658    0.180
      91    0.393    0.170
      92    0.399    0.093
      93    1.208    0.109
      94    0.094    0.052
      95    1.466    0.084
      96    0.675    0.136
      97    0.445    0.047
      98    0.576    0.119
      99    1.096    0.078
     100    0.774    0.111
     101    0.000    0.000
     102    0.432    0.072
     103    0.869    0.082
     104    0.066    0.039
     105    0.061    0.041
     106    0.032    0.016
     107    0.437    0.094
     108    0.190    0.071
     109    0.249    0.061
     110    0.316    0.082
     111    0.054    0.038
     112    0.031    0.039
     113    0.005    0.011
     114    0.002    0.007
     115    0.018    0.021
     116    0.006    0.020
     117    0.385    0.082
     118    0.000    0.000
     119    0.019    0.027
     120    0.119    0.070
     121    0.076    0.030
     122    0.096    0.035
     123    0.032    0.030
     124    0.483    0.058
     125    0.020    0.022
     126    0.406    0.129
     127    0.697    0.103
     128    0.685    0.130
     129    0.071    0.043
     130    0.065    0.029
     131    0.586    0.118
     132    1.001    0.147
     133    0.262    0.118
     134    0.944    0.168
     135    1.510    0.215
     136    0.083    0.073
     137    0.936    0.282
     138    1.731    0.113
     139    0.636    0.128
     140    0.581    0.120
     141    0.722    0.101
     142    0.423    0.062
     143    0.942    0.092
     144    0.935    0.153
     145    0.000    0.000
     146    0.716    0.088
     147    0.787    0.076
     148    0.267    0.065
     149    0.013    0.014
     150    0.793    0.093
     151    1.024    0.071
     152    0.129    0.050
     153    0.895    0.127
     154    0.751    0.060
     155    0.687    0.087
     156    0.001    0.006
     157    0.599    0.072
     158    1.385    0.109
     159    0.200    0.069
     160    0.000    0.000
     161    0.780    0.112
     162    0.530    0.073
     163    0.108    0.037
     164    0.438    0.073
     165    1.057    0.102
     166    0.676    0.079
     167    0.098    0.040
     168    1.002    0.100
     169    0.197    0.100
     170    0.338    0.066
     171    1.554    0.146
     172    1.250    0.108
     173    0.553    0.077
     174    1.993    0.184
     175    0.870    0.079
     176    1.436    0.132
     177    0.322    0.066
     178    0.056    0.031
     179    0.472    0.100
     180    0.139    0.066
     181    0.789    0.123
     182    0.563    0.093
     183    0.558    0.135
     184    1.978    0.187
     185    0.842    0.078
     186    1.076    0.111
     187    0.737    0.111
     188    0.409    0.090
     189    1.096    0.109
     190    0.494    0.091
     191    0.671    0.132
     192    0.236    0.047
     193    1.496    0.135
     194    0.130    0.066
     195    0.007    0.016
     196    0.654    0.074
     197    0.393    0.064
     198    0.072    0.054
     199    0.153    0.041
     200    0.798    0.076
     201    0.263    0.058
     202    0.003    0.010
     203    0.189    0.053
     204    0.742    0.066
     205    0.841    0.075
     206    0.017    0.023
     207    0.761    0.087
     208    1.039    0.099
     209    0.479    0.057
     210    0.152    0.057
     211    0.767    0.060
     212    1.143    0.108
     213    0.054    0.026
     214    0.551    0.095
     215    0.535    0.060
     216    0.154    0.043
     217    0.027    0.026
     218    0.890    0.098
     219    1.498    0.098
     220    0.600    0.108
     221    0.279    0.075
     222    1.118    0.195
     223    2.061    0.165
     224    1.309    0.067
     225    1.114    0.212
     226    1.627    0.101
     227    0.494    0.094
     228    1.295    0.212
     229    1.509    0.125
     230    0.277    0.133
     231    0.542    0.107
     232    1.251    0.134
     233    0.442    0.084
     234    0.102    0.029
     235    1.285    0.174
     236    0.206    0.064
     237    0.043    0.028
     238    0.723    0.070
     239    0.379    0.074
     240    0.046    0.032
     241    0.015    0.020
     242    0.925    0.082
     243    0.348    0.070
     244    0.021    0.023
     245    0.189    0.058
     246    1.190    0.096
     247    0.592    0.058
     248    0.032    0.028
     249    0.195    0.043
     250    0.683    0.102
     251    0.047    0.038
     252    0.011    0.019
     253    0.764    0.087
     254    0.379    0.075
     255    0.185    0.080
     256    0.216    0.065
     257    0.945    0.106
     258    0.146    0.083
     259    0.005    0.011
     260    0.810    0.083
     261    0.498    0.099
     262    0.567    0.167
     263    0.891    0.130
     264    1.726    0.114
     265    0.310    0.053
     266    0.600    0.088
     267    1.561    0.103
     268    0.958    0.080
     269    0.618    0.076
     270    0.693    0.080
     271    0.528    0.083
     272    0.064    0.061
     273    0.567    0.080
     274    1.908    0.080
     275    0.462    0.101
     276    0.227    0.088
     277    0.688    0.111
     278    0.551    0.076
     279    0.216    0.044
     280    0.623    0.168
     281    0.869    0.102
     282    0.332    0.053
     283    0.589    0.084
     284    0.195    0.066
     285    1.003    0.138
     286    0.006    0.012
     287    0.106    0.057
     288    0.159    0.058
     289    0.078    0.042
     290    0.040    0.040
     291    0.263    0.070
     292    0.102    0.047
     293    0.176    0.100
     294    0.132    0.042
     295    0.953    0.078
     296    0.257    0.054
     297    0.291    0.109
     298    0.068    0.047
     299    1.314    0.114
     300    0.448    0.117
     301    0.112    0.050
     302    1.238    0.123
     303    0.732    0.116
     304    0.083    0.026
     305    1.027    0.086
     306    0.872    0.099
     307    0.407    0.100
     308    0.633    0.094
     309    1.420    0.122
     310    0.615    0.121
     311    0.651    0.153
     312    2.036    0.111
     313    1.982    0.145
      19    1.886    0.195
      20    0.413    0.129
      21    1.551    0.121
      22    1.078    0.134
      23    1.361    0.229
      24    0.534    0.206
      25    1.208    0.132
      26    1.386    0.223
      27    1.518    0.145
      28    1.633    0.130
      29    0.351    0.074
      30    0.304    0.104
      31    2.233    0.122
      32    1.134    0.084
      33    0.489    0.132
      34    0.742    0.082
      35    0.680    0.069
      36    0.510    0.065
      37    0.147    0.050
      38    0.462    0.083
      39    0.909    0.092
      40    0.269    0.059
      41    0.609    0.100
      42    0.976    0.074
      43    1.263    0.115
      44    0.000    0.000
      45    0.679    0.168
      46    0.771    0.080
      47    0.027    0.018
      48    0.064    0.048
      49    0.892    0.084
      50    0.433    0.067
      51    0.070    0.046
      52    0.207    0.051
      53    0.658    0.092
      54    0.066    0.054
      55    0.043    0.032
      56    0.765    0.142
      57    0.716    0.083
      58    1.031    0.111
      59    0.776    0.121
      60    1.552    0.111
      61    0.638    0.093
      62    1.821    0.102
      63    0.444    0.052
      64    0.034    0.037
      65    0.368    0.089
      66    0.040    0.029
      67    0.128    0.054
      68    0.023    0.034
      69    0.328    0.120
      70    0.254    0.079
      71    0.167    0.053
      72    0.149    0.055
      73    0.027    0.025
      74    0.676    0.075
      75    0.116    0.054
      76    0.119    0.055
      77    0.198    0.086
      78    1.096    0.106
      79    0.051    0.041
      80    0.004    0.011
      81    0.829    0.121
      82    0.014    0.017
      83    0.005    0.016
      84    0.254    0.057
      85    0.926    0.094
      86    0.327    0.060
      87    0.160    0.042
      88    0.869    0.100
      89    0.634    0.078
      90    0.696    0.194
      91    0.620    0.181
      92    0.430    0.096
      93    1.360    0.176
      94    0.094    0.062
      95    1.397    0.091
      96    0.537    0.116
      97    0.389    0.065
      98    0.619    0.106
      99    1.134    0.111
     100    0.759    0.127
     101    0.000    0.000
     102    0.469    0.081
     103    0.957    0.110
     104    0.079    0.040
     105    0.048    0.027
     106    0.028    0.023
     107    0.465    0.101
     108    0.147    0.056
     109    0.279    0.065
     110    0.397    0.103
     111    0.086    0.048
     112    0.026    0.047
     113    0.004    0.014
     114    0.000    0.000
     115    0.030    0.029
     116    0.004    0.011
     117    0.392    0.101
     118    0.006    0.016
     119    0.027    0.039
     120    0.170    0.077
     121    0.108    0.042
     122    0.109    0.053
     123    0.046    0.024
     124    0.519    0.091
     125    0.058    0.050
     126    0.518    0.135
     127    0.637    0.069
     128    0.702    0.089
     129    0.113    0.081
     130    0.053    0.035
     131    0.500    0.093
     132    1.121    0.129
     133    0.382    0.083
     134    0.878    0.137
     135    1.610    0.177
     136    0.109    0.044
     137    0.889    0.269
     138    1.870    0.161
     139    0.692    0.107
     140    0.564    0.103
     141    0.698    0.067
     142    0.450    0.088
     143    0.888    0.082
     144    0.989    0.116
     145    0.002    0.007
     146    0.694    0.056
     147    0.819    0.091
     148    0.249    0.050
     149    0.010    0.016
     150    0.747    0.079
     151    1.014    0.085
     152    0.100    0.031
     153    0.894    0.143
     154    0.723    0.103
     155    0.696    0.088
     156    0.000    0.000
     157    0.628    0.072
     158    1.399    0.137
     159    0.187    0.068
     160    0.000    0.000
     161    0.765    0.125
     162    0.537    0.082
     163    0.129    0.040
     164    0.398    0.063
     165    1.029    0.122
     166    0.641    0.077
     167    0.107    0.047
     168    1.032    0.132
     169    0.228    0.083
     170    0.307    0.089
     171    1.736    0.237
     172    1.370    0.165
     173    0.556    0.084
     174    1.965    0.149
     175    1.002    0.217
     176    1.054    0.354
     177    0.440    0.142
     178    0.047    0.039
     179    0.461    0.116
     180    0.096    0.059
     181    0.808    0.096
     182    0.569    0.087
     183    0.602    0.157
     184    1.986    0.131
     185    0.814    0.067
     186    1.071    0.088
     187    0.734    0.105
     188    0.336    0.093
     189    1.081    0.077
     190    0.529    0.078
     191    0.667    0.141
     192    0.247    0.036
     193    1.574    0.116
     194    0.150    0.041
     195    0.009    0.019
     196    0.709    0.080
     197    0.447    0.070
     198    0.065    0.041
     199    0.137    0.034
     200    0.825    0.097
     201    0.273    0.058
     202    0.000    0.000
     203    0.213    0.034
     204    0.763    0.078
     205    0.776    0.123
     206    0.017    0.022
     207    0.732    0.087
     208    1.054    0.107
     209    0.418    0.084
     210    0.138    0.041
     211    0.707    0.049
     212    1.125    0.101
     213    0.053    0.037
     214    0.646    0.070
     215    0.597    0.076
     216    0.200    0.063
     217    0.054    0.029
     218    0.888    0.115
     219    1.465    0.105
     220    0.653    0.099
     221    0.253    0.052
     222    0.959    0.129
     223    2.016    0.120
     224    1.362    0.076
     225    1.246    0.116
     226    1.638    0.115
     227    0.424    0.105
     228    1.240    0.183
     229    1.517    0.130
     230    0.483    0.210
     231    0.496    0.126
     232    1.200    0.154
     233    0.519    0.098
     234    0.115    0.054
     235    1.250    0.195
     236    0.215    0.091
     237    0.047    0.032
     238    0.709    0.093
     239    0.386    0.062
     240    0.049    0.037
     241    0.011    0.022
     242    0.830    0.139
     243    0.317    0.084
     244    0.021    0.030
     245    0.220    0.062
     246    1.182    0.090
     247    0.727    0.106
     248    0.040    0.041
     249    0.180    0.030
     250    0.693    0.079
     251    0.093    0.045
     252    0.008    0.018
     253    0.796    0.082
     254    0.365    0.068
     255    0.168    0.066
     256    0.215    0.066
     257    1.022    0.093
     258    0.111    0.041
     259    0.013    0.019
     260    0.872    0.094
     261    0.626    0.074
     262    0.500    0.107
     263    0.842    0.084
     264    1.776    0.108
     265    0.282    0.070
     266    0.555    0.094
     267    1.646    0.077
     268    0.892    0.088
     269    0.630    0.062
     270    0.627    0.092
     271    0.492    0.066
     272    0.080    0.054
     273    0.579    0.117
     274    1.919    0.100
     275    0.292    0.066
     276    0.196    0.071
     277    0.653    0.086
     278    0.542    0.064
     279    0.207    0.060
     280    0.710    0.136
     281    0.877    0.074
     282    0.312    0.061
     283    0.556    0.087
     284    0.238    0.074
     285    1.102    0.098
     286    0.013    0.021
     287    0.129    0.054
     288    0.064    0.045
     289    0.147    0.076
     290    0.108    0.023
     291    0.227    0.064
     292    0.109    0.054
     293    0.254    0.111
     294    0.125    0.041
     295    0.921    0.101
     296    0.256    0.061
     297    0.314    0.164
     298    0.055    0.035
     299    1.300    0.110
     300    0.439    0.137
     301    0.115    0.026
     302    1.254    0.130
     303    0.773    0.130
     304    0.088    0.054
     305    1.004    0.126
     306    0.866    0.083
     307    0.391    0.070
     308    0.647    0.075
     309    1.437    0.128
     310    0.609    0.085
     311    0.838    0.117
     312    2.054    0.121
     313    1.994    0.092
      19    1.950    0.159
      20    0.461    0.133
      21    1.607    0.157
      22    1.221    0.152
      23    1.418    0.201
      24    0.613    0.264
      25    1.244    0.103
      26    1.007    0.203
      27    1.451    0.139
      28    1.657    0.116
      29    0.318    0.109
      30    0.314    0.081
      31    2.260    0.119
      32    1.196    0.121
      33    0.343    0.134
      34    0.686    0.099
      35    0.689    0.060
      36    0.524    0.084
      37    0.133    0.092
      38    0.452    0.088
      39    0.911    0.098
      40    0.270    0.046
      41    0.526    0.079
      42    0.982    0.078
      43    1.282    0.119
      44    0.000    0.000
      45    0.584    0.103
      46    0.809    0.095
      47    0.031    0.022
      48    0.040    0.029
      49    0.819    0.088
      50    0.518    0.081
      51    0.062    0.044
      52    0.194    0.047
      53    0.706    0.092
      54    0.042    0.025
      55    0.034    0.034
      56    0.692    0.083
      57    0.745    0.089
      58    0.866    0.152
      59    0.637    0.076
      60    1.555    0.132
      61    0.603    0.083
      62    1.764    0.087
      63    0.448    0.074
      64    0.023    0.032
      65    0.323    0.090
      66    0.032    0.034
      67    0.174    0.054
      68    0.017    0.024
      69    0.235    0.063
      70    0.285    0.066
      71    0.166    0.058
      72    0.239    0.085
      73    0.056    0.035
      74    0.661    0.069
      75    0.147    0.046
      76    0.187    0.051
      77    0.111    0.054
      78    1.140    0.094
      79    0.043    0.031
      80    0.000    0.000
      81    0.747    0.083
      82    0.019    0.021
      83    0.004    0.011
      84    0.227    0.084
      85    0.937    0.144
      86    0.384    0.090
      87    0.146    0.075
      88    0.587    0.191
      89    0.680    0.091
      90    0.718    0.164
      91    0.404    0.163
      92    0.522    0.135
      93    1.400    0.151
      94    0.082    0.052
      95    1.377    0.084
      96    0.570    0.121
      97    0.396    0.056
      98    0.759    0.156
      99    1.087    0.068
     100    0.807    0.158
     101    0.004    0.011
     102    0.477    0.064
     103    0.881    0.072
     104    0.068    0.038
     105    0.071    0.050
     106    0.021    0.014
     107    0.542    0.096
     108    0.124    0.044
     109    0.290    0.082
     110    0.379    0.071
     111    0.125    0.042
     112    0.035    0.034
     113    0.005    0.014
     114    0.000    0.000
     115    0.100    0.030
     116    0.009    0.022
     117    0.380    0.083
     118    0.007    0.016
     119    0.035    0.020
     120    0.160    0.090
     121    0.093    0.036
     122    0.099    0.054
     123    0.034    0.025
     124    0.481    0.073
     125    0.054    0.039
     126    0.538    0.112
     127    0.590    0.068
     128    0.701    0.129
     129    0.161    0.066
     130    0.106    0.062
     131    0.483    0.081
     132    1.056    0.150
     133    0.500    0.081
     134    0.961    0.127
     135    1.748    0.143
     136    0.175    0.081
     137    0.869    0.141
     138    1.814    0.141
     139    0.752    0.109
     140    0.586    0.081
     141    0.749    0.081
     142    0.464    0.097
     143    0.894    0.100
     144    1.020    0.089
     145    0.003    0.010
     146    0.704    0.085
     147    0.808    0.060
     148    0.223    0.053
     149    0.008    0.012
     150    0.771    0.080
     151    1.007    0.067
     152    0.100    0.051
     153    0.953    0.140
     154    0.706    0.074
     155    0.656    0.116
     156    0.001    0.006
     157    0.607    0.075
     158    1.419    0.117
     159    0.162    0.079
     160    0.000    0.000
     161    0.724    0.113
     162    0.516    0.085
     163    0.185    0.064
     164    0.343    0.054
     165    1.005    0.105
     166    0.699    0.097
     167    0.102    0.039
     168    1.067    0.090
     169    0.211    0.097
     170    0.444    0.147
     171    1.654    0.216
     172    1.607    0.139
     173    0.581    0.069
     174    2.028    0.090
     175    1.039    0.156
     176    0.573    0.124
     177    0.632    0.088
     178    0.025    0.029
     179    0.403    0.071
     180    0.127    0.075
     181    0.783    0.090
     182    0.577    0.078
     183    1.011    0.245
     184    1.977    0.148
     185    0.830    0.097
     186    1.063    0.102
     187    0.703    0.109
     188    0.324    0.093
     189    1.076    0.084
     190    0.393    0.079
     191    0.645    0.111
     192    0.213    0.057
     193    1.360    0.151
     194    0.155    0.072
     195    0.014    0.035
     196    0.697    0.074
     197    0.446    0.088
     198    0.051    0.038
     199    0.152    0.052
     200    0.878    0.078
     201    0.281    0.059
     202    0.003    0.010
     203    0.176    0.058
     204    0.810    0.076
     205    0.829    0.122
     206    0.013    0.027
     207    0.695    0.065
     208    1.055    0.098
     209    0.425    0.076
     210    0.159    0.059
     211    0.700    0.084
     212    1.103    0.088
     213    0.044    0.032
     214    0.550    0.069
     215    0.556    0.074
     216    0.194    0.051
     217    0.032    0.030
     218    0.902    0.088
     219    1.478    0.103
     220    0.647    0.101
     221    0.279    0.060
     222    1.006    0.147
     223    1.997    0.179
     224    1.306    0.073
     225    1.430    0.117
     226    1.629    0.111
     227    0.506    0.123
     228    1.284    0.200
     229    1.526    0.098
     230    0.916    0.159
     231    0.554    0.094
     232    1.006    0.159
     233    0.541    0.095
     234    0.112    0.045
     235    1.157    0.120
     236    0.149    0.082
     237    0.043    0.024
     238    0.759    0.124
     239    0.342    0.061
     240    0.045    0.029
     241    0.011    0.018
     242    0.820    0.108
     243    0.306    0.056
     244    0.019    0.021
     245    0.222    0.070
     246    1.190    0.102
     247    0.746    0.110
     248    0.043    0.030
     249    0.211    0.056
     250    0.714    0.083
     251    0.117    0.057
     252    0.009    0.015
     253    0.892    0.075
     254    0.352    0.066
     255    0.220    0.133
     256    0.244    0.089
     257    1.005    0.096
     258    0.143    0.073
     259    0.005    0.011
     260    0.908    0.113
     261    0.595    0.077
     262    0.635    0.089
     263    0.827    0.094
     264    1.807    0.096
     265    0.307    0.043
     266    0.600    0.071
     267    1.567    0.078
     268    0.965    0.078
     269    0.564    0.089
     270    0.702    0.075
     271    0.531    0.043
     272    0.122    0.071
     273    0.500    0.104
     274    1.915    0.126
     275    0.301    0.086
     276    0.264    0.110
     277    0.716    0.122
     278    0.554    0.068
     279    0.235    0.049
     280    0.730    0.119
     281    0.930    0.088
     282    0.305    0.075
     283    0.583    0.130
     284    0.236    0.067
     285    1.084    0.090
     286    0.016    0.026
     287    0.153    0.058
     288    0.061    0.040
     289    0.210    0.080
     290    0.091    0.014
     291    0.222    0.070
     292    0.113    0.041
     293    0.257    0.086
     294    0.107    0.034
     295    0.958    0.057
     296    0.280    0.060
     297    0.238    0.060
     298    0.067    0.038
     299    1.335    0.118
     300    0.307    0.098
     301    0.064    0.033
     302    1.080    0.138
     303    0.706    0.114
     304    0.086    0.046
     305    0.992    0.092
     306    0.841    0.061
     307    0.503    0.085
     308    0.627    0.118
     309    1.371    0.111
     310    0.644    0.102
     311    0.607    0.215
     312    2.031    0.125
     313    2.020    0.105
      19    1.947    0.173
      20    0.394    0.087
      21    1.587    0.115
      22    1.257    0.089
      23    1.521    0.172
      24    0.274    0.087
      25    1.229    0.125
      26    0.867    0.114
      27    1.401    0.138
      28    1.495    0.156
      29    0.296    0.074
      30    0.394    0.102
      31    2.181    0.125
      32    1.171    0.109
      33    0.249    0.096
      34    0.597    0.065
      35    0.756    0.099
      36    0.570    0.070
      37    0.053    0.032
      38    0.369    0.097
      39    0.937    0.107
      40    0.320    0.066
      41    0.485    0.099
      42    1.051    0.111
      43    1.274    0.137
      44    0.000    0.000
      45    0.659    0.120
      46    0.828    0.069
      47    0.018    0.017
      48    0.044    0.050
      49    0.742    0.089
      50    0.512    0.047
      51    0.067    0.038
      52    0.164    0.075
      53    0.710    0.084
      54    0.025    0.025
      55    0.040    0.030
      56    0.706    0.066
      57    0.647    0.090
      58    0.808    0.107
      59    0.638    0.075
      60    1.605    0.103
      61    0.537    0.087
      62    1.794    0.075
      63    0.433    0.066
      64    0.026    0.034
      65    0.235    0.057
      66    0.030    0.028
      67    0.132    0.051
      68    0.000    0.000
      69    0.256    0.095
      70    0.267    0.049
      71    0.175    0.042
      72    0.205    0.076
      73    0.042    0.032
      74    0.681    0.079
      75    0.130    0.048
      76    0.181    0.069
      77    0.153    0.045
      78    1.118    0.089
      79    0.040    0.037
      80    0.003    0.008
      81    0.805    0.117
      82    0.022    0.022
      83    0.011    0.016
      84    0.163    0.052
      85    1.024    0.115
      86    0.314    0.089
      87    0.089    0.038
      88    0.338    0.070
      89    0.691    0.100
      90    0.759    0.153
      91    0.269    0.117
      92    0.435    0.083
      93    1.357    0.241
      94    0.141    0.088
      95    1.427    0.135
      96    0.610    0.122
      97    0.391    0.037
      98    0.746    0.062
      99    1.043    0.063
     100    0.792    0.143
     101    0.000    0.000
     102    0.505    0.067
     103    0.933    0.090
     104    0.071    0.035
     105    0.055    0.035
     106    0.026    0.017
     107    0.579    0.102
     108    0.156    0.048
     109    0.313    0.072
     110    0.376    0.049
     111    0.114    0.042
     112    0.032    0.033
     113    0.006    0.014
     114    0.003    0.009
     115    0.085    0.051
     116    0.010    0.021
     117    0.378    0.095
     118    0.003    0.009
     119    0.044    0.043
     120    0.164    0.052
     121    0.136    0.049
     122    0.099    0.053
     123    0.032    0.026
     124    0.495    0.093
     125    0.020    0.025
     126    0.498    0.110
     127    0.568    0.081
     128    0.615    0.077
     129    0.124    0.089
     130    0.120    0.060
     131    0.436    0.093
     132    1.068    0.116
     133    0.527    0.092
     134    1.005    0.123
     135    1.607    0.174
     136    0.097    0.072
     137    0.838    0.261
     138    1.841    0.155
     139    0.676    0.096
     140    0.544    0.099
     141    0.678    0.080
     142    0.452    0.061
     143    0.924    0.094
     144    1.036    0.119
     145    0.002    0.007
     146    0.736    0.071
     147    0.833    0.075
     148    0.230    0.055
     149    0.006    0.012
     150    0.778    0.072
     151    0.980    0.072
     152    0.092    0.032
     153    0.969    0.125
     154    0.741    0.085
     155    0.670    0.084
     156    0.001    0.006
     157    0.559    0.080
     158    1.452    0.113
     159    0.175    0.051
     160    0.000    0.000
     161    0.740    0.102
     162    0.528    0.058
     163    0.117    0.041
     164    0.323    0.067
     165    0.996    0.096
     166    0.715    0.065
     167    0.099    0.041
     168    1.081    0.137
     169    0.217    0.090
     170    0.357    0.074
     171    1.585    0.146
     172    1.453    0.159
     173    0.594    0.082
     174    1.994    0.170
     175    0.996    0.185
     176    0.675    0.185
     177    0.626    0.070
     178    0.023    0.028
     179    0.365    0.086
     180    0.072    0.074
     181    0.827    0.123
     182    0.560    0.075
     183    0.890    0.162
     184    1.928    0.165
     185    0.829    0.075
     186    1.032    0.094
     187    0.707    0.084
     188    0.269    0.075
     189    1.103    0.111
     190    0.474    0.100
     191    0.525    0.131
     192    0.276    0.059
     193    1.538    0.155
     194    0.224    0.050
     195    0.030    0.024
     196    0.711    0.085
     197    0.466    0.066
     198    0.082    0.044
     199    0.136    0.040
     200    0.858    0.071
     201    0.283    0.069
     202    0.000    0.000
     203    0.184    0.062
     204    0.770    0.063
     205    0.764    0.114
     206    0.016    0.033
     207    0.721    0.098
     208    1.095    0.084
     209    0.389    0.089
     210    0.126    0.061
     211    0.691    0.064
     212    1.105    0.106
     213    0.036    0.032
     214    0.563    0.090
     215    0.546    0.061
     216    0.181    0.067
     217    0.028    0.026
     218    0.937    0.095
     219    1.547    0.145
     220    0.643    0.111
     221    0.351    0.087
     222    1.214    0.209
     223    1.801    0.185
     224    1.208    0.135
     225    1.596    0.252
     226    1.572    0.111
     227    0.983    0.136
     228    1.003    0.090
     229    1.473    0.114
     230    1.027    0.189
     231    0.480    0.073
     232    1.108    0.174
     233    0.543    0.076
     234    0.091    0.034
     235    1.174    0.111
     236    0.220    0.066
     237    0.058    0.029
     238    0.681    0.133
     239    0.370    0.069
     240    0.046    0.043
     241    0.010    0.018
     242    0.780    0.108
     243    0.323    0.070
     244    0.015    0.023
     245    0.204    0.075
     246    1.209    0.090
     247    0.738    0.066
     248    0.048    0.028
     249    0.210    0.053
     250    0.688    0.090
     251    0.142    0.053
     252    0.020    0.024
     253    0.830    0.130
     254    0.423    0.059
     255    0.365    0.086
     256    0.216    0.064
     257    1.057    0.095
     258    0.088    0.038
     259    0.000    0.000
     260    0.833    0.122
     261    0.549    0.063
     262    0.685    0.119
     263    0.846    0.109
     264    1.792    0.090
     265    0.306    0.056
     266    0.643    0.105
     267    1.579    0.075
     268    0.978    0.072
     269    0.624    0.087
     270    0.701    0.068
     271    0.538    0.062
     272    0.143    0.061
     273    0.571    0.079
     274    1.783    0.157
     275    0.402    0.098
     276    0.181    0.076
     277    0.830    0.089
     278    0.550    0.069
     279    0.219    0.053
     280    0.643    0.118
     281    0.947    0.085
     282    0.327    0.077
     283    0.562    0.085
     284    0.290    0.060
     285    1.144    0.096
     286    0.018    0.024
     287    0.154    0.045
     288    0.074    0.046
     289    0.201    0.094
     290    0.106    0.041
     291    0.189    0.057
     292    0.123    0.044
     293    0.279    0.087
     294    0.120    0.037
     295    0.945    0.110
     296    0.292    0.075
     297    0.315    0.079
     298    0.054    0.033
     299    1.291    0.081
     300    0.415    0.093
     301    0.075    0.049
     302    1.080    0.117
     303    0.733    0.105
     304    0.107    0.057
     305    1.040    0.103
     306    0.915    0.094
     307    0.548    0.097
     308    0.619    0.096
     309    1.486    0.146
     310    0.580    0.103
     311    0.338    0.118
     312    2.021    0.082
     313    1.913    0.137
      19    1.960    0.125
      20    0.369    0.127
      21    1.569    0.150
      22    1.166    0.165
      23    1.347    0.228
      24    0.279    0.126
      25    1.314    0.077
      26    0.765    0.190
      27    1.256    0.153
      28    1.369    0.110
      29    0.274    0.085
      30    0.366    0.088
      31    2.040    0.142
      32    1.182    0.114
      33    0.238    0.071
      34    0.505    0.095
      35    0.780    0.077
      36    0.539    0.075
      37    0.048    0.034
      38    0.399    0.080
      39    0.948    0.084
      40    0.292    0.047
      41    0.498    0.091
      42    1.042    0.097
      43    1.232    0.150
      44    0.001    0.006
      45    0.652    0.107
      46    0.807    0.064
      47    0.024    0.022
      48    0.061    0.049
      49    0.782    0.106
      50    0.521    0.112
      51    0.114    0.052
      52    0.265    0.055
      53    0.694    0.092
      54    0.024    0.031
      55    0.030    0.034
      56    0.727    0.109
      57    0.644    0.080
      58    0.776    0.119
      59    0.479    0.140
      60    1.556    0.108
      61    0.553    0.091
      62    1.786    0.073
      63    0.401    0.052
      64    0.037    0.031
      65    0.183    0.052
      66    0.045    0.029
      67    0.181    0.047
      68    0.000    0.000
      69    0.296    0.081
      70    0.235    0.059
      71    0.187    0.046
      72    0.261    0.060
      73    0.039    0.026
      74    0.693    0.092
      75    0.164    0.048
      76    0.215    0.065
      77    0.168    0.063
      78    1.161    0.085
      79    0.053    0.033
      80    0.004    0.013
      81    0.787    0.099
      82    0.026    0.022
      83    0.013    0.017
      84    0.174    0.065
      85    1.012    0.135
      86    0.359    0.090
      87    0.074    0.038
      88    0.501    0.191
      89    0.623    0.086
      90    0.676    0.167
      91    0.192    0.111
      92    0.415    0.080
      93    1.239    0.232
      94    0.161    0.082
      95    1.482    0.084
      96    0.710    0.121
      97    0.406    0.047
      98    0.587    0.129
      99    1.063    0.118
     100    0.848    0.105
     101    0.000    0.000
     102    0.384    0.067
     103    0.910    0.079
     104    0.106    0.035
     105    0.069    0.050
     106    0.019    0.021
     107    0.581    0.114
     108    0.130    0.055
     109    0.318    0.045
     110    0.379    0.084
     111    0.103    0.044
     112    0.050    0.042
     113    0.000    0.000
     114    0.004    0.011
     115    0.090    0.039
     116    0.011    0.018
     117    0.364    0.090
     118    0.001    0.006
     119    0.082    0.048
     120    0.141    0.053
     121    0.129    0.058
     122    0.096    0.042
     123    0.040    0.030
     124    0.545    0.081
     125    0.019    0.035
     126    0.454    0.108
     127    0.597    0.088
     128    0.596    0.124
     129    0.119    0.065
     130    0.096    0.038
     131    0.538    0.141
     132    0.948    0.139
     133    0.423    0.106
     134    1.211    0.176
     135    1.531    0.160
     136    0.058    0.063
     137    1.202    0.268
     138    1.879    0.208
     139    0.635    0.144
     140    0.546    0.138
     141    0.660    0.069
     142    0.502    0.090
     143    0.966    0.087
     144    1.037    0.160
     145    0.000    0.000
     146    0.733    0.074
     147    0.811    0.080
     148    0.239    0.063
     149    0.005    0.014
     150    0.747    0.079
     151    0.996    0.078
     152    0.082    0.045
     153    0.998    0.128
     154    0.787    0.076
     155    0.640    0.087
     156    0.001    0.006
     157    0.610    0.080
     158    1.413    0.083
     159    0.165    0.062
     160    0.000    0.000
     161    0.772    0.085
     162    0.496    0.092
     163    0.100    0.039
     164    0.309    0.059
     165    1.009    0.093
     166    0.677    0.066
     167    0.096    0.052
     168    1.083    0.146
     169    0.172    0.061
     170    0.259    0.093
     171    1.606    0.106
     172    1.009    0.143
     173    0.594    0.125
     174    1.654    0.239
     175    1.031    0.250
     176    1.311    0.200
     177    0.410    0.130
     178    0.024    0.021
     179    0.404    0.095
     180    0.048    0.031
     181    0.804    0.099
     182    0.567    0.096
     183    0.648    0.141
     184    1.912    0.143
     185    0.840    0.086
     186    1.082    0.103
     187    0.588    0.114
     188    0.323    0.100
     189    1.114    0.115
     190    0.494    0.094
     191    0.602    0.113
     192    0.240    0.049
     193    1.486    0.111
     194    0.168    0.050
     195    0.050    0.030
     196    0.688    0.096
     197    0.474    0.048
     198    0.065    0.038
     199    0.147    0.037
     200    0.899    0.069
     201    0.288    0.075
     202    0.002    0.007
     203    0.179    0.049
     204    0.730    0.063
     205    0.739    0.150
     206    0.007    0.015
     207    0.740    0.077
     208    0.993    0.106
     209    0.332    0.096
     210    0.155    0.074
     211    0.776    0.096
     212    0.994    0.056
     213    0.027    0.031
     214    0.613    0.091
     215    0.513    0.086
     216    0.151    0.055
     217    0.042    0.032
     218    0.929    0.091
     219    1.685    0.095
     220    0.629    0.109
     221    0.349    0.088
     222    1.278    0.113
     223    1.769    0.214
     224    1.114    0.184
     225    1.599    0.188
     226    1.563    0.097
     227    1.159    0.166
     228    1.026    0.164
     229    1.566    0.166
     230    0.850    0.173
     231    0.458    0.084
     232    1.066    0.105
     233    0.471    0.103
     234    0.086    0.039
     235    1.143    0.105
     236    0.214    0.070
     237    0.054    0.024
     238    0.730    0.092
     239    0.378    0.068
     240    0.040    0.039
     241    0.004    0.010
     242    0.811    0.095
     243    0.304    0.048
     244    0.021    0.033
     245    0.210    0.048
     246    1.215    0.113
     247    0.727    0.084
     248    0.033    0.031
     249    0.202    0.052
     250    0.673    0.081
     251    0.145    0.046
     252    0.018    0.024
     253    0.789    0.113
     254    0.462    0.072
     255    0.326    0.078
     256    0.216    0.055
     257    1.086    0.102
     258    0.153    0.057
     259    0.014    0.021
     260    0.801    0.108
     261    0.526    0.074
     262    0.674    0.110
     263    0.866    0.088
     264    1.780    0.123
     265    0.327    0.063
     266    0.656    0.077
     267    1.515    0.113
     268    0.980    0.088
     269    0.586    0.084
     270    0.750    0.086
     271    0.560    0.064
     272    0.104    0.091
     273    0.532    0.123
     274    1.660    0.113
     275    0.493    0.075
     276    0.224    0.106
     277    0.795    0.079
     278    0.544    0.083
     279    0.228    0.065
     280    0.624    0.177
     281    0.929    0.087
     282    0.338    0.066
     283    0.571    0.088
     284    0.259    0.069
     285    1.050    0.116
     286    0.016    0.022
     287    0.131    0.045
     288    0.062    0.042
     289    0.228    0.097
     290    0.107    0.039
     291    0.216    0.055
     292    0.158    0.044
     293    0.323    0.085
     294    0.114    0.042
     295    0.916    0.077
     296    0.295    0.046
     297    0.286    0.092
     298    0.052    0.040
     299    1.308    0.086
     300    0.423    0.088
     301    0.060    0.045
     302    1.112    0.159
     303    0.673    0.135
     304    0.142    0.050
     305    1.106    0.059
     306    0.897    0.110
     307    0.567    0.097
     308    0.680    0.120
     309    1.438    0.143
     310    0.631    0.128
     311    0.391    0.150
     312    2.009    0.114
     313    1.955    0.134
      19    1.883    0.200
      20    0.298    0.102
      21    1.518    0.166
      22    1.133    0.160
      23    1.289    0.205
      24    0.404    0.124
      25    1.350    0.116
      26    0.815    0.163
      27    1.281    0.152
      28    1.325    0.086
      29    0.299    0.077
      30    0.445    0.098
      31    2.059    0.153
      32    1.200    0.103
      33    0.290    0.119
      34    0.554    0.073
      35    0.814    0.122
      36    0.581    0.101
      37    0.030    0.025
      38    0.493    0.057
      39    1.005    0.095
      40    0.244    0.056
      41    0.563    0.117
      42    1.110    0.107
      43    1.280    0.118
      44    0.006    0.017
      45    0.740    0.128
      46    0.780    0.121
      47    0.016    0.016
      48    0.044    0.036
      49    0.811    0.128
      50    0.528    0.081
      51    0.147    0.043
      52    0.261    0.078
      53    0.748    0.095
      54    0.009    0.013
      55    0.009    0.013
      56    0.909    0.083
      57    0.649    0.100
      58    0.789    0.132
      59    0.384    0.084
      60    1.575    0.151
      61    0.601    0.088
      62    1.818    0.080
      63    0.385    0.067
      64    0.050    0.039
      65    0.160    0.045
      66    0.048    0.025
      67    0.208    0.079
      68    0.000    0.000
      69    0.313    0.067
      70    0.230    0.049
      71    0.205    0.046
      72    0.204    0.084
      73    0.040    0.026
      74    0.674    0.094
      75    0.152    0.056
      76    0.164    0.084
      77    0.192    0.064
      78    1.126    0.113
      79    0.040    0.041
      80    0.008    0.017
      81    0.768    0.111
      82    0.018    0.022
      83    0.002    0.007
      84    0.241    0.065
      85    1.094    0.072
      86    0.339    0.101
      87    0.116    0.046
      88    0.455    0.092
      89    0.696    0.147
      90    0.584    0.128
      91    0.250    0.071
      92    0.434    0.093
      93    1.255    0.206
      94    0.123    0.057
      95    1.404    0.113
      96    0.626    0.147
      97    0.382    0.053
      98    0.599    0.081
      99    1.085    0.081
     100    0.800    0.079
     101    0.000    0.000
     102    0.394    0.048
     103    0.913    0.095
     104    0.093    0.043
     105    0.050    0.025
     106    0.035    0.021
     107    0.601    0.091
     108    0.092    0.040
     109    0.321    0.060
     110    0.404    0.085
     111    0.104    0.043
     112    0.028    0.036
     113    0.011    0.018
     114    0.002    0.007
     115    0.075    0.050
     116    0.007    0.015
     117    0.463    0.099
     118    0.001    0.006
     119    0.032    0.037
     120    0.071    0.042
     121    0.135    0.049
     122    0.101    0.039
     123    0.045    0.032
     124    0.506    0.067
     125    0.028    0.036
     126    0.516    0.147
     127    0.619    0.073
     128    0.631    0.130
     129    0.145    0.062
     130    0.077    0.037
     131    0.575    0.117
     132    0.940    0.143
     133    0.349    0.072
     134    1.132    0.272
     135    1.524    0.242
     136    0.053    0.044
     137    1.196    0.194
     138    1.868    0.179
     139    0.693    0.172
     140    0.571    0.137
     141    0.742    0.094
     142    0.546    0.090
     143    0.891    0.098
     144    1.005    0.114
     145    0.000    0.000
     146    0.711    0.084
     147    0.822    0.058
     148    0.230    0.071
     149    0.003    0.008
     150    0.737    0.079
     151    1.026    0.100
     152    0.116    0.045
     153    1.024    0.089
     154    0.790    0.070
     155    0.680    0.135
     156    0.005    0.014
     157    0.622    0.073
     158    1.419    0.116
     159    0.134    0.039
     160    0.000    0.000
     161    0.727    0.078
     162    0.484    0.075
     163    0.119    0.034
     164    0.342    0.072
     165    1.051    0.106
     166    0.721    0.094
     167    0.100    0.024
     168    1.158    0.151
     169    0.163    0.076
     170    0.254    0.085
     171    1.672    0.142
     172    1.029    0.210
     173    0.719    0.076
     174    1.942    0.209
     175    0.890    0.228
     176    1.053    0.338
     177    0.391    0.102
     178    0.017    0.025
     179    0.386    0.080
     180    0.054    0.034
     181    0.793    0.095
     182    0.605    0.083
     183    0.650    0.211
     184    1.893    0.148
     185    0.847    0.074
     186    1.116    0.111
     187    0.530    0.117
     188    0.339    0.079
     189    1.079    0.089
     190    0.451    0.090
     191    0.558    0.122
     192    0.220    0.049
     193    1.364    0.161
     194    0.197    0.052
     195    0.050    0.026
     196    0.681    0.085
     197    0.443    0.059
     198    0.055    0.035
     199    0.140    0.040
     200    0.835    0.089
     201    0.284    0.062
     202    0.005    0.012
     203    0.166    0.042
     204    0.702    0.076
     205    0.834    0.119
     206    0.001    0.006
     207    0.694    0.070
     208    1.111    0.135
     209    0.469    0.070
     210    0.132    0.048
     211    0.733    0.065
     212    1.122    0.104
     213    0.043    0.036
     214    0.613    0.070
     215    0.501    0.079
     216    0.138    0.036
     217    0.031    0.028
     218    0.926    0.115
     219    1.692    0.066
     220    0.629    0.070
     221    0.287    0.127
     222    1.329    0.150
     223    2.069    0.133
     224    1.204    0.108
     225    1.343    0.309
     226    1.562    0.081
     227    1.172    0.186
     228    1.137    0.231
     229    1.609    0.146
     230    0.674    0.158
     231    0.559    0.162
     232    1.032    0.143
     233    0.522    0.101
     234    0.097    0.048
     235    1.100    0.097
     236    0.232    0.087
     237    0.051    0.021
     238    0.702    0.091
     239    0.380    0.052
     240    0.045    0.034
     241    0.005    0.011
     242    0.828    0.103
     243    0.301    0.046
     244    0.017    0.024
     245    0.246    0.075
     246    1.164    0.109
     247    0.732    0.102
     248    0.034    0.033
     249    0.197    0.040
     250    0.693    0.098
     251    0.156    0.053
     252    0.019    0.022
     253    0.822    0.067
     254    0.434    0.098
     255    0.364    0.079
     256    0.168    0.050
     257    1.038    0.096
     258    0.170    0.063
     259    0.006    0.013
     260    0.803    0.099
     261    0.517    0.064
     262    0.595    0.110
     263    0.863    0.096
     264    1.792    0.102
     265    0.332    0.057
     266    0.625    0.133
     267    1.504    0.123
     268    1.011    0.110
     269    0.610    0.083
     270    0.738    0.083
     271    0.563    0.080
     272    0.095    0.080
     273    0.483    0.082
     274    1.615    0.112
     275    0.510    0.113
     276    0.242    0.100
     277    0.842    0.145
     278    0.507    0.064
     279    0.260    0.060
     280    0.703    0.138
     281    0.917    0.098
     282    0.327    0.084
     283    0.554    0.088
     284    0.260    0.068
     285    1.155    0.120
     286    0.012    0.019
     287    0.116    0.037
     288    0.123    0.075
     289    0.163    0.076
     290    0.107    0.044
     291    0.197    0.063
     292    0.095    0.046
     293    0.322    0.104
     294    0.096    0.032
     295    0.885    0.084
     296    0.262    0.059
     297    0.286    0.087
     298    0.036    0.028
     299    1.257    0.118
     300    0.378    0.090
     301    0.052    0.034
     302    0.989    0.189
     303    0.652    0.095
     304    0.142    0.050
     305    1.052    0.084
     306    0.879    0.068
     307    0.595    0.083
     308    0.636    0.123
     309    1.305    0.134
     310    0.733    0.112
     311    0.444    0.115
     312    1.971    0.145
     313    1.873    0.106
      19    2.011    0.119
      20    0.326    0.094
      21    1.684    0.129
      22    1.312    0.171
      23    1.227    0.196
      24    0.331    0.108
      25    1.443    0.104
      26    0.923    0.104
      27    1.219    0.127
      28    1.396    0.102
      29    0.280    0.059
      30    0.411    0.103
      31    2.009    0.083
      32    1.184    0.079
      33    0.293    0.061
      34    0.608    0.071
      35    0.902    0.096
      36    0.636    0.103
      37    0.041    0.024
      38    0.571    0.087
      39    1.011    0.082
      40    0.262    0.072
      41    0.618    0.097
      42    1.098    0.091
      43    1.310    0.139
      44    0.000    0.000
      45    0.794    0.135
      46    0.785    0.080
      47    0.027    0.023
      48    0.045    0.035
      49    0.735    0.116
      50    0.455    0.111
      51    0.126    0.046
      52    0.239    0.050
      53    0.805    0.078
      54    0.020    0.028
      55    0.019    0.022
      56    0.881    0.103
      57    0.711    0.080
      58    0.855    0.098
      59    0.417    0.074
      60    1.465    0.114
      61    0.514    0.078
      62    1.778    0.097
      63    0.412    0.071
      64    0.039    0.028
      65    0.146    0.049
      66    0.049    0.025
      67    0.209    0.065
      68    0.000    0.000
      69    0.315    0.058
      70    0.219    0.035
      71    0.198    0.052
      72    0.112    0.049
      73    0.038    0.029
      74    0.612    0.076
      75    0.090    0.027
      76    0.138    0.089
      77    0.193    0.054
      78    1.053    0.116
      79    0.032    0.038
      80    0.004    0.010
      81    0.677    0.112
      82    0.022    0.025
      83    0.006    0.013
      84    0.212    0.059
      85    1.162    0.111
      86    0.269    0.096
      87    0.112    0.032
      88    0.532    0.101
      89    0.653    0.121
      90    0.696    0.118
      91    0.314    0.106
      92    0.433    0.083
      93    1.470    0.121
      94    0.098    0.047
      95    1.390    0.105
      96    0.776    0.143
      97    0.358    0.054
      98    0.524    0.104
      99    1.079    0.107
     100    0.770    0.136
     101    0.000    0.000
     102    0.408    0.069
     103    0.900    0.098
     104    0.116    0.063
     105    0.063    0.036
     106    0.031    0.022
     107    0.615    0.123
     108    0.162    0.056
     109    0.288    0.047
     110    0.410    0.065
     111    0.085    0.036
     112    0.081    0.053
     113    0.003    0.008
     114    0.018    0.024
     115    0.049    0.027
     116    0.014    0.014
     117    0.342    0.091
     118    0.002    0.008
     119    0.026    0.022
     120    0.152    0.043
     121    0.144    0.054
     122    0.096    0.043
     123    0.047    0.031
     124    0.562    0.073
     125    0.041    0.032
     126    0.452    0.093
     127    0.627    0.095
     128    0.607    0.128
     129    0.115    0.094
     130    0.065    0.046
     131    0.516    0.099
     132    1.015    0.105
     133    0.334    0.103
     134    0.953    0.177
     135    1.543    0.132
     136    0.103    0.078
     137    0.871    0.361
     138    1.748    0.220
     139    0.779    0.074
     140    0.584    0.135
     141    0.697    0.109
     142    0.455    0.077
     143    0.926    0.084
     144    1.108    0.128
     145    0.000    0.000
     146    0.718    0.062
     147    0.852    0.061
     148    0.231    0.073
     149    0.006    0.012
     150    0.718    0.074
     151    1.021    0.089
     152    0.094    0.035
     153    1.138    0.096
     154    0.829    0.065
     155    0.635    0.079
     156    0.000    0.000
     157    0.641    0.070
     158    1.429    0.121
     159    0.159    0.051
     160    0.000    0.000
     161    0.714    0.104
     162    0.510    0.079
     163    0.116    0.034
     164    0.325    0.056
     165    1.026    0.085
     166    0.746    0.108
     167    0.096    0.033
     168    1.223    0.136
     169    0.104    0.085
     170    0.303    0.095
     171    1.551    0.229
     172    1.279    0.144
     173    0.741    0.066
     174    2.127    0.128
     175    0.976    0.141
     176    0.725    0.145
     177    0.442    0.097
     178    0.017    0.026
     179    0.379    0.073
     180    0.044    0.026
     181    0.822    0.098
     182    0.597    0.090
     183    0.759    0.137
     184    1.846    0.183
     185    0.830    0.091
     186    1.075    0.086
     187    0.520    0.114
     188    0.324    0.132
     189    1.106    0.072
     190    0.543    0.129
     191    0.527    0.090
     192    0.228    0.050
     193    1.439    0.147
     194    0.273    0.080
     195    0.034    0.030
     196    0.735    0.076
     197    0.425    0.048
     198    0.059    0.038
     199    0.152    0.048
     200    0.904    0.091
     201    0.257    0.050
     202    0.000    0.000
     203    0.175    0.044
     204    0.731    0.070
     205    0.627    0.118
     206    0.003    0.008
     207    0.730    0.064
     208    1.048    0.076
     209    0.244    0.098
     210    0.133    0.067
     211    0.715    0.068
     212    1.125    0.078
     213    0.051    0.053
     214    0.655    0.097
     215    0.528    0.100
     216    0.138    0.059
     217    0.043    0.027
     218    0.929    0.108
     219    1.687    0.094
     220    0.526    0.163
     221    0.281    0.103
     222    1.405    0.132
     223    2.003    0.160
     224    1.216    0.135
     225    1.151    0.331
     226    1.555    0.109
     227    0.833    0.168
     228    1.360    0.189
     229    1.467    0.153
     230    0.665    0.181
     231    0.630    0.130
     232    1.087    0.120
     233    0.454    0.136
     234    0.078    0.033
     235    1.150    0.091
     236    0.246    0.077
     237    0.048    0.027
     238    0.707    0.082
     239    0.359    0.066
     240    0.051    0.031
     241    0.001    0.006
     242    0.799    0.123
     243    0.290    0.056
     244    0.007    0.013
     245    0.223    0.051
     246    1.201    0.068
     247    0.676    0.101
     248    0.061    0.041
     249    0.195    0.046
     250    0.736    0.075
     251    0.153    0.040
     252    0.003    0.008
     253    0.859    0.068
     254    0.476    0.086
     255    0.345    0.077
     256    0.236    0.069
     257    1.108    0.114
     258    0.175    0.063
     259    0.022    0.029
     260    0.901    0.104
     261    0.494    0.075
     262    0.575    0.099
     263    0.892    0.109
     264    1.789    0.099
     265    0.336    0.068
     266    0.671    0.102
     267    1.546    0.084
     268    1.051    0.100
     269    0.591    0.057
     270    0.765    0.075
     271    0.560    0.050
     272    0.141    0.071
     273    0.472    0.068
     274    1.615    0.116
     275    0.527    0.076
     276    0.172    0.061
     277    0.802    0.133
     278    0.529    0.070
     279    0.282    0.059
     280    0.646    0.121
     281    0.933    0.107
     282    0.376    0.080
     283    0.520    0.097
     284    0.309    0.055
     285    1.245    0.074
     286    0.005    0.014
     287    0.105    0.040
     288    0.161    0.045
     289    0.142    0.056
     290    0.145    0.058
     291    0.195    0.070
     292    0.096    0.031
     293    0.226    0.057
     294    0.110    0.048
     295    0.916    0.105
     296    0.272    0.056
     297    0.272    0.055
     298    0.032    0.028
     299    1.267    0.101
     300    0.331    0.085
     301    0.043    0.031
     302    1.049    0.147
     303    0.629    0.058
     304    0.186    0.047
     305    1.145    0.117
     306    0.912    0.082
     307    0.588    0.077
     308    0.531    0.117
     309    1.310    0.066
     310    0.674    0.084
     311    0.395    0.150
     312    1.729    0.197
     313    1.959    0.101
      19    1.965    0.154
      20    0.441    0.098
      21    1.726    0.141
      22    1.586    0.277
      23    1.576    0.259
      24    0.798    0.208
      25    1.417    0.080
      26    1.030    0.131
      27    1.180    0.179
      28    1.411    0.084
      29    0.296    0.082
      30    0.386    0.077
      31    2.037    0.135
      32    1.213    0.095
      33    0.280    0.091
      34    0.592    0.085
      35    0.810    0.087
      36    0.647    0.085
      37    0.037    0.037
      38    0.496    0.075
      39    0.994    0.116
      40    0.223    0.088
      41    0.520    0.095
      42    1.048    0.104
      43    1.231    0.117
      44    0.001    0.006
      45    0.822    0.148
      46    0.802    0.079
      47    0.022    0.021
      48    0.051    0.047
      49    0.710    0.073
      50    0.378    0.080
      51    0.118    0.045
      52    0.221    0.052
      53    0.795    0.099
      54    0.017    0.022
      55    0.035    0.036
      56    0.892    0.084
      57    0.713    0.097
      58    0.874    0.091
      59    0.469    0.122
      60    1.607    0.141
      61    0.566    0.082
      62    1.810    0.119
      63    0.399    0.084
      64    0.063    0.041
      65    0.174    0.082
      66    0.054    0.037
      67    0.184    0.049
      68    0.001    0.006
      69    0.303    0.078
      70    0.192    0.044
      71    0.179    0.043
      72    0.147    0.055
      73    0.035    0.030
      74    0.613    0.047
      75    0.103    0.034
      76    0.136    0.066
      77    0.231    0.082
      78    1.094    0.127
      79    0.024    0.028
      80    0.005    0.011
      81    0.792    0.125
      82    0.018    0.028
      83    0.011    0.016
      84    0.198    0.082
      85    1.081    0.188
      86    0.371    0.107
      87    0.114    0.045
      88    0.457    0.112
      89    0.673    0.113
      90    0.704    0.120
      91    0.384    0.118
      92    0.470    0.083
      93    1.521    0.120
      94    0.141    0.056
      95    1.385    0.099
      96    0.686    0.133
      97    0.343    0.060
      98    0.540    0.099
      99    1.105    0.093
     100    0.736    0.083
     101    0.000    0.000
     102    0.463    0.067
     103    0.949    0.075
     104    0.099    0.052
     105    0.050    0.036
     106    0.037    0.020
     107    0.594    0.105
     108    0.112    0.041
     109    0.267    0.069
     110    0.368    0.074
     111    0.076    0.036
     112    0.053    0.056
     113    0.001    0.006
     114    0.022    0.024
     115    0.057    0.047
     116    0.013    0.023
     117    0.310    0.068
     118    0.000    0.000
     119    0.025    0.027
     120    0.156    0.038
     121    0.168    0.051
     122    0.109    0.055
     123    0.045    0.025
     124    0.651    0.093
     125    0.038    0.028
     126    0.499    0.135
     127    0.642    0.109
     128    0.709    0.098
     129    0.111    0.068
     130    0.064    0.041
     131    0.524    0.139
     132    1.023    0.095
     133    0.387    0.120
     134    1.071    0.167
     135    1.432    0.167
     136    0.048    0.031
     137    1.209    0.245
     138    1.861    0.112
     139    0.772    0.107
     140    0.622    0.133
     141    0.638    0.057
     142    0.536    0.104
     143    0.940    0.078
     144    1.188    0.060
     145    0.000    0.000
     146    0.778    0.077
     147    0.782    0.078
     148    0.199    0.057
     149    0.013    0.014
     150    0.717    0.066
     151    1.018    0.098
     152    0.086    0.041
     153    1.106    0.134
     154    0.726    0.081
     155    0.634    0.059
     156    0.000    0.000
     157    0.665    0.071
     158    1.405    0.110
     159    0.187    0.049
     160    0.000    0.000
     161    0.732    0.108
     162    0.532    0.072
     163    0.103    0.045
     164    0.348    0.061
     165    1.064    0.128
     166    0.762    0.107
     167    0.093    0.052
     168    1.030    0.119
     169    0.180    0.094
     170    0.274    0.084
     171    1.713    0.181
     172    1.158    0.165
     173    0.723    0.064
     174    2.003    0.213
     175    1.033    0.198
     176    0.843    0.124
     177    0.379    0.114
     178    0.017    0.021
     179    0.314    0.086
     180    0.034    0.024
     181    0.900    0.152
     182    0.621    0.088
     183    0.646    0.160
     184    1.836    0.200
     185    0.872    0.089
     186    1.051    0.093
     187    0.552    0.081
     188    0.316    0.152
     189    1.132    0.072
     190    0.479    0.078
     191    0.522    0.091
     192    0.237    0.046
     193    1.492    0.121
     194    0.275    0.077
     195    0.032    0.029
     196    0.684    0.079
     197    0.424    0.056
     198    0.074    0.046
     199    0.170    0.039
     200    0.899    0.112
     201    0.233    0.038
     202    0.002    0.007
     203    0.172    0.040
     204    0.736    0.058
     205    0.604    0.077
     206    0.003    0.008
     207    0.713    0.084
     208    1.007    0.109
     209    0.223    0.057
     210    0.149    0.050
     211    0.725    0.065
     212    1.126    0.098
     213    0.063    0.043
     214    0.658    0.072
     215    0.605    0.069
     216    0.163    0.042
     217    0.063    0.031
     218    0.939    0.126
     219    1.630    0.153
     220    0.546    0.118
     221    0.284    0.101
     222    1.320    0.146
     223    1.836    0.246
     224    1.097    0.126
     225    1.282    0.303
     226    1.570    0.106
     227    1.151    0.181
     228    1.075    0.185
     229    1.514    0.145
     230    0.637    0.178
     231    0.624    0.158
     232    1.127    0.174
     233    0.452    0.117
     234    0.103    0.049
     235    1.163    0.157
     236    0.255    0.092
     237    0.072    0.024
     238    0.702    0.094
     239    0.359    0.059
     240    0.058    0.038
     241    0.000    0.000
     242    0.850    0.096
     243    0.317    0.047
     244    0.014    0.027
     245    0.171    0.039
     246    1.162    0.079
     247    0.618    0.094
     248    0.046    0.038
     249    0.190    0.061
     250    0.753    0.065
     251    0.175    0.052
     252    0.010    0.020
     253    0.839    0.068
     254    0.457    0.063
     255    0.383    0.082
     256    0.241    0.038
     257    1.122    0.095
     258    0.183    0.070
     259    0.018    0.022
     260    0.909    0.114
     261    0.529    0.080
     262    0.586    0.088
     263    0.915    0.079
     264    1.741    0.107
     265    0.298    0.064
     266    0.755    0.102
     267    1.598    0.128
     268    1.035    0.107
     269    0.525    0.078
     270    0.677    0.070
     271    0.537    0.082
     272    0.330    0.131
     273    0.441    0.106
     274    1.713    0.115
     275    0.534    0.091
     276    0.582    0.222
     277    0.876    0.133
     278    0.548    0.076
     279    0.221    0.083
     280    0.751    0.132
     281    0.912    0.089
     282    0.303    0.049
     283    0.463    0.100
     284    0.300    0.055
     285    1.274    0.091
     286    0.005    0.011
     287    0.097    0.060
     288    0.160    0.054
     289    0.142    0.073
     290    0.140    0.041
     291    0.223    0.065
     292    0.090    0.051
     293    0.265    0.088
     294    0.138    0.047
     295    0.896    0.085
     296    0.244    0.057
     297    0.272    0.100
     298    0.065    0.030
     299    1.248    0.112
     300    0.367    0.084
     301    0.161    0.143
     302    1.202    0.158
     303    0.738    0.117
     304    0.097    0.051
     305    1.153    0.117
     306    0.860    0.122
     307    0.534    0.097
     308    0.480    0.098
     309    1.218    0.112
     310    0.647    0.070
     311    0.461    0.090
     312    1.432    0.122
     313    1.893    0.135
      19    1.912    0.164
      20    0.431    0.141
      21    1.675    0.148
      22    1.528    0.234
      23    1.559    0.237
      24    0.452    0.213
      25    1.346    0.160
      26    0.907    0.175
      27    1.325    0.093
      28    1.351    0.097
      29    0.327    0.071
      30    0.475    0.088
      31    1.986    0.128
      32    1.195    0.090
      33    0.272    0.110
      34    0.595    0.069
      35    0.845    0.093
      36    0.675    0.104
      37    0.058    0.037
      38    0.557    0.074
      39    1.001    0.076
      40    0.222    0.068
      41    0.605    0.133
      42    1.091    0.117
      43    1.297    0.126
      44    0.001    0.006
      45    0.841    0.101
      46    0.803    0.098
      47    0.020    0.020
      48    0.040    0.031
      49    0.734    0.135
      50    0.460    0.110
      51    0.110    0.056
      52    0.221    0.041
      53    0.726    0.114
      54    0.029    0.024
      55    0.033    0.032
      56    0.892    0.072
      57    0.626    0.108
      58    0.865    0.109
      59    0.418    0.167
      60    1.584    0.133
      61    0.552    0.110
      62    1.810    0.089
      63    0.340    0.107
      64    0.091    0.046
      65    0.114    0.046
      66    0.040    0.046
      67    0.183    0.054
      68    0.000    0.000
      69    0.248    0.090
      70    0.243    0.035
      71    0.168    0.044
      72    0.102    0.056
      73    0.025    0.023
      74    0.602    0.043
      75    0.098    0.036
      76    0.120    0.073
      77    0.289    0.082
      78    1.052    0.105
      79    0.028    0.027
      80    0.008    0.012
      81    0.804    0.103
      82    0.023    0.025
      83    0.005    0.012
      84    0.184    0.056
      85    1.003    0.125
      86    0.358    0.106
      87    0.130    0.044
      88    0.403    0.082
      89    0.729    0.099
      90    0.797    0.197
      91    0.574    0.124
      92    0.505    0.068
      93    1.639    0.175
      94    0.111    0.043
      95    1.362    0.084
      96    0.668    0.090
      97    0.330    0.051
      98    0.581    0.109
      99    1.050    0.068
     100    0.731    0.107
     101    0.000    0.000
     102    0.419    0.053
     103    0.907    0.115
     104    0.097    0.049
     105    0.049    0.032
     106    0.033    0.017
     107    0.621    0.104
     108    0.149    0.049
     109    0.296    0.057
     110    0.400    0.073
     111    0.093    0.034
     112    0.054    0.048
     113    0.005    0.011
     114    0.005    0.012
     115    0.058    0.042
     116    0.004    0.014
     117    0.319    0.061
     118    0.000    0.000
     119    0.016    0.021
     120    0.148    0.041
     121    0.174    0.043
     122    0.055    0.043
     123    0.053    0.030
     124    0.622    0.075
     125    0.027    0.030
     126    0.401    0.082
     127    0.588    0.074
     128    0.768    0.096
     129    0.113    0.057
     130    0.033    0.037
     131    0.546    0.110
     132    1.019    0.079
     133    0.315    0.113
     134    0.927    0.134
     135    1.472    0.177
     136    0.047    0.029
     137    1.100    0.148
     138    1.824    0.149
     139    0.812    0.089
     140    0.609    0.116
     141    0.634    0.056
     142    0.492    0.088
     143    0.954    0.074
     144    1.203    0.088
     145    0.002    0.008
     146    0.778    0.075
     147    0.789    0.082
     148    0.194    0.060
     149    0.003    0.008
     150    0.742    0.090
     151    1.000    0.078
     152    0.078    0.039
     153    1.056    0.128
     154    0.759    0.069
     155    0.632    0.090
     156    0.001    0.006
     157    0.688    0.081
     158    1.393    0.125
     159    0.171    0.038
     160    0.000    0.000
     161    0.719    0.072
     162    0.485    0.074
     163    0.090    0.039
     164    0.337    0.063
     165    1.010    0.099
     166    0.700    0.111
     167    0.127    0.063
     168    1.113    0.160
     169    0.123    0.085
     170    0.479    0.131
     171    1.662    0.203
     172    1.518    0.188
     173    0.713    0.090
     174    2.079    0.104
     175    1.172    0.213
     176    0.799    0.099
     177    0.417    0.112
     178    0.019    0.035
     179    0.376    0.086
     180    0.187    0.071
     181    0.681    0.147
     182    0.599    0.089
     183    1.148    0.139
     184    1.974    0.234
     185    0.785    0.134
     186    1.069    0.089
     187    0.712    0.137
     188    0.331    0.103
     189    1.059    0.114
     190    0.416    0.080
     191    0.484    0.091
     192    0.187    0.049
     193    1.470    0.162
     194    0.281    0.055
     195    0.046    0.030
     196    0.719    0.075
     197    0.408    0.059
     198    0.087    0.040
     199    0.148    0.040
     200    0.895    0.078
     201    0.261    0.047
     202    0.003    0.010
     203    0.200    0.049
     204    0.698    0.074
     205    0.577    0.069
     206    0.000    0.000
     207    0.750    0.070
     208    1.015    0.105
     209    0.209    0.046
     210    0.162    0.057
     211    0.756    0.088
     212    1.114    0.082
     213    0.038    0.030
     214    0.711    0.132
     215    0.511    0.098
     216    0.156    0.049
     217    0.070    0.045
     218    1.036    0.094
     219    1.644    0.107
     220    0.441    0.129
     221    0.226    0.090
     222    1.454    0.167
     223    2.073    0.132
     224    1.229    0.137
     225    0.903    0.121
     226    1.565    0.133
     227    1.001    0.144
     228    0.957    0.133
     229    1.447    0.109
     230    0.564    0.197
     231    0.508    0.085
     232    1.179    0.156
     233    0.429    0.072
     234    0.099    0.042
     235    1.239    0.161
     236    0.193    0.073
     237    0.067    0.046
     238    0.732    0.101
     239    0.345    0.048
     240    0.047    0.028
     241    0.001    0.006
     242    0.850    0.122
     243    0.308    0.057
     244    0.017    0.019
     245    0.192    0.052
     246    1.127    0.110
     247    0.715    0.114
     248    0.074    0.040
     249    0.191    0.038
     250    0.696    0.054
     251    0.204    0.030
     252    0.018    0.024
     253    0.808    0.095
     254    0.483    0.052
     255    0.421    0.096
     256    0.228    0.059
     257    1.213    0.100
     258    0.195    0.076
     259    0.018    0.020
     260    0.832    0.073
     261    0.515    0.084
     262    0.654    0.124
     263    0.886    0.108
     264    1.756    0.091
     265    0.311    0.071
     266    0.732    0.098
     267    1.657    0.111
     268    0.891    0.084
     269    0.588    0.095
     270    0.615    0.080
     271    0.534    0.067
     272    0.248    0.095
     273    0.523    0.099
     274    1.835    0.099
     275    0.548    0.110
     276    0.308    0.209
     277    0.820    0.098
     278    0.547    0.081
     279    0.274    0.079
     280    0.643    0.242
     281    0.913    0.062
     282    0.300    0.082
     283    0.600    0.121
     284    0.378    0.102
     285    1.259    0.090
     286    0.006    0.012
     287    0.157    0.071
     288    0.145    0.037
     289    0.147    0.082
     290    0.130    0.043
     291    0.220    0.078
     292    0.085    0.033
     293    0.213    0.079
     294    0.135    0.045
     295    0.890    0.069
     296    0.223    0.061
     297    0.272    0.120
     298    0.095    0.031
     299    1.289    0.127
     300    0.439    0.105
     301    0.186    0.122
     302    1.166    0.163
     303    0.714    0.121
     304    0.067    0.037
     305    1.136    0.096
     306    0.795    0.085
     307    0.557    0.077
     308    0.453    0.094
     309    1.202    0.121
     310    0.687    0.097
     311    0.458    0.128
     312    1.400    0.110
     313    1.843    0.088
      19    1.921    0.147
      20    0.394    0.101
      21    1.641    0.171
      22    1.375    0.131
      23    1.457    0.228
      24    0.458    0.187
      25    1.303    0.171
      26    0.888    0.123
      27    1.295    0.187
      28    1.396    0.096
      29    0.349    0.088
      30    0.497    0.092
      31    2.000    0.090
      32    1.175    0.094
      33    0.298    0.075
      34    0.552    0.102
      35    0.811    0.076
      36    0.865    0.118
      37    0.093    0.070
      38    0.546    0.061
      39    0.959    0.118
      40    0.289    0.113
      41    0.551    0.113
      42    1.030    0.110
      43    1.262    0.099
      44    0.002    0.007
      45    0.880    0.138
      46    0.774    0.062
      47    0.021    0.023
      48    0.036    0.030
      49    0.870    0.075
      50    0.578    0.112
      51    0.090    0.058
      52    0.238    0.063
      53    0.699    0.082
      54    0.020    0.020
      55    0.062    0.044
      56    0.900    0.101
      57    0.711    0.083
      58    0.965    0.144
      59    0.519    0.121
      60    1.449    0.112
      61    0.569    0.082
      62    1.731    0.092
      63    0.333    0.086
      64    0.084    0.037
      65    0.225    0.084
      66    0.014    0.017
      67    0.135    0.041
      68    0.005    0.016
      69    0.243    0.063
      70    0.195    0.051
      71    0.154    0.031
      72    0.097    0.059
      73    0.018    0.025
      74    0.613    0.074
      75    0.103    0.037
      76    0.120    0.063
      77    0.250    0.106
      78    1.053    0.106
      79    0.028    0.023
      80    0.016    0.016
      81    0.740    0.098
      82    0.009    0.015
      83    0.011    0.016
      84    0.198    0.037
      85    0.919    0.096
      86    0.398    0.083
      87    0.137    0.034
      88    0.465    0.060
      89    0.706    0.105
      90    0.732    0.136
      91    0.500    0.128
      92    0.449    0.079
      93    1.455    0.126
      94    0.086    0.049
      95    1.376    0.102
      96    0.676    0.112
      97    0.329    0.063
      98    0.540    0.070
      99    1.086    0.076
     100    0.922    0.150
     101    0.000    0.000
     102    0.425    0.053
     103    0.963    0.100
     104    0.095    0.042
     105    0.064    0.024
     106    0.032    0.014
     107    0.513    0.111
     108    0.178    0.068
     109    0.272    0.046
     110    0.380    0.070
     111    0.098    0.036
     112    0.050    0.041
     113    0.001    0.006
     114    0.021    0.027
     115    0.050    0.032
     116    0.004    0.010
     117    0.305    0.083
     118    0.000    0.000
     119    0.009    0.017
     120    0.152    0.038
     121    0.175    0.062
     122    0.065    0.059
     123    0.059    0.023
     124    0.628    0.088
     125    0.062    0.045
     126    0.385    0.112
     127    0.587    0.066
     128    0.664    0.084
     129    0.130    0.056
     130    0.059    0.034
     131    0.481    0.092
     132    1.035    0.141
     133    0.389    0.084
     134    0.863    0.119
     135    1.542    0.180
     136    0.090    0.066
     137    0.955    0.240
     138    1.828    0.155
     139    0.837    0.081
     140    0.654    0.103
     141    0.667    0.058
     142    0.473    0.102
     143    0.954    0.070
     144    1.221    0.110
     145    0.000    0.000
     146    0.720    0.057
     147    0.760    0.064
     148    0.167    0.052
     149    0.003    0.008
     150    0.696    0.082
     151    0.991    0.104
     152    0.073    0.027
     153    1.061    0.107
     154    0.779    0.049
     155    0.648    0.058
     156    0.001    0.006
     157    0.614    0.064
     158    1.397    0.139
     159    0.208    0.044
     160    0.000    0.000
     161    0.759    0.073
     162    0.524    0.089
     163    0.065    0.037
     164    0.326    0.063
     165    1.083    0.102
     166    0.808    0.081
     167    0.044    0.025
     168    1.213    0.128
     169    0.116    0.077
     170    0.425    0.097
     171    1.476    0.120
     172    1.489    0.199
     173    0.529    0.079
     174    2.091    0.093
     175    1.149    0.140
     176    0.731    0.118
     177    0.468    0.153
     178    0.006    0.019
     179    0.343    0.072
     180    0.226    0.044
     181    0.468    0.105
     182    0.546    0.074
     183    1.167    0.071
     184    2.218    0.160
     185    0.623    0.077
     186    1.001    0.136
     187    0.885    0.106
     188    0.362    0.075
     189    1.056    0.063
     190    0.448    0.113
     191    0.635    0.149
     192    0.244    0.070
     193    1.476    0.160
     194    0.299    0.065
     195    0.047    0.041
     196    0.676    0.087
     197    0.431    0.069
     198    0.105    0.046
     199    0.123    0.037
     200    0.855    0.076
     201    0.245    0.048
     202    0.000    0.000
     203    0.195    0.050
     204    0.732    0.053
     205    0.627    0.090
     206    0.003    0.008
     207    0.712    0.078
     208    1.010    0.109
     209    0.201    0.070
     210    0.158    0.043
     211    0.770    0.089
     212    1.085    0.077
     213    0.050    0.037
     214    0.773    0.135
     215    0.461    0.090
     216    0.119    0.059
     217    0.069    0.039
     218    1.013    0.097
     219    1.597    0.168
     220    0.477    0.040
     221    0.206    0.070
     222    1.303    0.126
     223    2.129    0.111
     224    1.250    0.096
     225    0.971    0.144
     226    1.611    0.106
     227    0.988    0.131
     228    0.903    0.109
     229    1.552    0.104
     230    0.691    0.140
     231    0.516    0.091
     232    1.192    0.095
     233    0.409    0.093
     234    0.095    0.057
     235    1.323    0.101
     236    0.125    0.066
     237    0.082    0.029
     238    0.751    0.089
     239    0.317    0.051
     240    0.027    0.028
     241    0.001    0.006
     242    0.848    0.105
     243    0.327    0.050
     244    0.025    0.025
     245    0.163    0.045
     246    1.145    0.130
     247    0.704    0.099
     248    0.072    0.030
     249    0.190    0.035
     250    0.705    0.076
     251    0.207    0.061
     252    0.029    0.033
     253    0.802    0.066
     254    0.464    0.079
     255    0.485    0.103
     256    0.230    0.071
     257    1.124    0.126
     258    0.230    0.071
     259    0.047    0.048
     260    0.808    0.089
     261    0.545    0.090
     262    0.820    0.165
     263    0.927    0.111
     264    1.857    0.109
     265    0.384    0.079
     266    0.787    0.129
     267    1.561    0.118
     268    0.865    0.079
     269    0.566    0.098
     270    0.622    0.082
     271    0.495    0.048
     272    0.146    0.075
     273    0.642    0.180
     274    1.867    0.086
     275    0.577    0.110
     276    0.205    0.071
     277    0.755    0.119
     278    0.559    0.076
     279    0.194    0.052
     280    0.666    0.209
     281    0.885    0.081
     282    0.310    0.063
     283    0.627    0.093
     284    0.456    0.095
     285    1.264    0.128
     286    0.012    0.019
     287    0.156    0.038
     288    0.168    0.062
     289    0.140    0.048
     290    0.174    0.059
     291    0.253    0.063
     292    0.091    0.033
     293    0.163    0.076
     294    0.124    0.041
     295    0.913    0.064
     296    0.259    0.060
     297    0.236    0.119
     298    0.082    0.038
     299    1.275    0.080
     300    0.483    0.098
     301    0.063    0.048
     302    1.133    0.109
     303    0.721    0.123
     304    0.060    0.046
     305    1.050    0.093
     306    0.891    0.091
     307    0.521    0.127
     308    0.412    0.061
     309    1.228    0.126
     310    0.692    0.094
     311    0.601    0.123
     312    1.447    0.196
     313    1.885    0.149
      19    1.854    0.135
      20    0.342    0.110
      21    1.671    0.135
      22    1.453    0.156
      23    1.475    0.217
      24    0.221    0.123
      25    1.307    0.173
      26    0.828    0.174
      27    1.303    0.172
      28    1.397    0.092
      29    0.329    0.105
      30    0.398    0.097
      31    2.004    0.136
      32    1.187    0.072
      33    0.200    0.075
      34    0.595    0.088
      35    0.749    0.082
      36    0.741    0.104
      37    0.050    0.031
      38    0.460    0.101
      39    0.854    0.076
      40    0.249    0.087
      41    0.643    0.113
      42    1.048    0.118
      43    1.380    0.125
      44    0.005    0.011
      45    0.768    0.110
      46    0.846    0.082
      47    0.029    0.025
      48    0.057    0.040
      49    0.868    0.103
      50    0.598    0.094
      51    0.038    0.025
      52    0.236    0.061
      53    0.732    0.101
      54    0.013    0.016
      55    0.023    0.031
      56    0.972    0.076
      57    0.651    0.085
      58    0.999    0.137
      59    0.524    0.091
      60    1.530    0.078
      61    0.624    0.095
      62    1.723    0.069
      63    0.307    0.094
      64    0.074    0.037
      65    0.306    0.096
      66    0.010    0.019
      67    0.137    0.048
      68    0.017    0.025
      69    0.227    0.065
      70    0.229    0.039
      71    0.156    0.028
      72    0.066    0.036
      73    0.015    0.018
      74    0.612    0.065
      75    0.098    0.040
      76    0.083    0.054
      77    0.214    0.081
      78    1.061    0.135
      79    0.021    0.020
      80    0.015    0.018
      81    0.679    0.095
      82    0.012    0.022
      83    0.005    0.012
      84    0.191    0.054
      85    1.010    0.090
      86    0.373    0.070
      87    0.111    0.033
      88    0.392    0.106
      89    0.668    0.108
      90    0.684    0.140
      91    0.388    0.121
      92    0.499    0.095
      93    1.540    0.145
      94    0.106    0.044
      95    1.347    0.097
      96    0.569    0.105
      97    0.351    0.064
      98    0.518    0.142
      99    1.075    0.108
     100    0.928    0.141
     101    0.000    0.000
     102    0.418    0.091
     103    0.967    0.097
     104    0.091    0.036
     105    0.082    0.042
     106    0.032    0.022
     107    0.567    0.095
     108    0.144    0.044
     109    0.267    0.069
     110    0.414    0.079
     111    0.084    0.043
     112    0.021    0.024
     113    0.004    0.010
     114    0.014    0.021
     115    0.033    0.027
     116    0.009    0.013
     117    0.307    0.071
     118    0.006    0.012
     119    0.016    0.027
     120    0.154    0.056
     121    0.205    0.066
     122    0.085    0.054
     123    0.050    0.022
     124    0.654    0.099
     125    0.067    0.040
     126    0.425    0.095
     127    0.654    0.055
     128    0.680    0.084
     129    0.151    0.051
     130    0.051    0.036
     131    0.522    0.091
     132    1.022    0.101
     133    0.345    0.087
     134    0.927    0.145
     135    1.770    0.162
     136    0.106    0.062
     137    1.026    0.190
     138    1.824    0.196
     139    0.860    0.094
     140    0.580    0.104
     141    0.654    0.061
     142    0.470    0.076
     143    0.924    0.075
     144    1.168    0.103
     145    0.002    0.007
     146    0.769    0.077
     147    0.789    0.061
     148    0.159    0.053
     149    0.004    0.010
     150    0.695    0.066
     151    1.049    0.088
     152    0.088    0.034
     153    1.055    0.120
     154    0.761    0.070
     155    0.650    0.077
     156    0.000    0.000
     157    0.663    0.080
     158    1.449    0.094
     159    0.219    0.051
     160    0.001    0.006
     161    0.742    0.093
     162    0.511    0.068
     163    0.051    0.029
     164    0.356    0.060
     165    1.021    0.117
     166    0.782    0.110
     167    0.055    0.029
     168    1.115    0.181
     169    0.065    0.059
     170    0.480    0.092
     171    1.388    0.210
     172    1.730    0.140
     173    0.579    0.068
     174    2.063    0.131
     175    1.154    0.244
     176    0.735    0.086
     177    0.380    0.088
     178    0.011    0.019
     179    0.346    0.067
     180    0.175    0.054
     181    0.634    0.139
     182    0.574    0.091
     183    0.894    0.150
     184    2.151    0.099
     185    0.815    0.096
     186    0.996    0.114
     187    0.884    0.126
     188    0.373    0.066
     189    1.095    0.086
     190    0.431    0.091
     191    0.541    0.071
     192    0.246    0.067
     193    1.493    0.116
     194    0.323    0.080
     195    0.054    0.042
     196    0.749    0.078
     197    0.438    0.069
     198    0.098    0.051
     199    0.153    0.044
     200    0.903    0.075
     201    0.244    0.055
     202    0.002    0.007
     203    0.180    0.041
     204    0.751    0.054
     205    0.619    0.077
     206    0.003    0.008
     207    0.687    0.093
     208    1.035    0.084
     209    0.237    0.055
     210    0.165    0.066
     211    0.699    0.078
     212    1.081    0.094
     213    0.053    0.043
     214    0.757    0.120
     215    0.463    0.099
     216    0.157    0.055
     217    0.074    0.038
     218    0.984    0.126
     219    1.574    0.147
     220    0.450    0.102
     221    0.208    0.058
     222    1.282    0.188
     223    2.068    0.140
     224    1.344    0.097
     225    1.086    0.214
     226    1.579    0.114
     227    0.915    0.138
     228    1.206    0.231
     229    1.584    0.080
     230    0.597    0.154
     231    0.574    0.102
     232    1.094    0.141
     233    0.368    0.103
     234    0.109    0.048
     235    1.128    0.222
     236    0.140    0.071
     237    0.057    0.043
     238    0.737    0.083
     239    0.350    0.048
     240    0.038    0.037
     241    0.000    0.000
     242    0.834    0.113
     243    0.310    0.052
     244    0.017    0.023
     245    0.161    0.044
     246    1.130    0.104
     247    0.697    0.098
     248    0.055    0.040
     249    0.203    0.058
     250    0.698    0.077
     251    0.209    0.052
     252    0.021    0.025
     253    0.819    0.102
     254    0.432    0.081
     255    0.461    0.102
     256    0.251    0.067
     257    1.012    0.143
     258    0.214    0.052
     259    0.048    0.036
     260    0.795    0.111
     261    0.653    0.103
     262    0.811    0.095
     263    0.861    0.078
     264    1.738    0.148
     265    0.437    0.082
     266    0.805    0.090
     267    1.405    0.145
     268    1.010    0.093
     269    0.563    0.083
     270    0.676    0.059
     271    0.557    0.095
     272    0.148    0.082
     273    0.682    0.125
     274    1.886    0.079
     275    0.573    0.070
     276    0.362    0.148
     277    0.668    0.127
     278    0.526    0.081
     279    0.261    0.078
     280    0.542    0.110
     281    0.794    0.095
     282    0.277    0.057
     283    0.653    0.093
     284    0.363    0.069
     285    1.264    0.103
     286    0.003    0.010
     287    0.157    0.038
     288    0.178    0.041
     289    0.122    0.052
     290    0.188    0.065
     291    0.348    0.088
     292    0.091    0.032
     293    0.155    0.064
     294    0.163    0.054
     295    0.982    0.075
     296    0.242    0.070
     297    0.181    0.099
     298    0.101    0.049
     299    1.227    0.121
     300    0.369    0.068
     301    0.050    0.034
     302    1.076    0.127
     303    0.758    0.136
     304    0.053    0.031
     305    1.057    0.100
     306    0.846    0.100
     307    0.474    0.142
     308    0.393    0.057
     309    1.301    0.126
     310    0.657    0.096
     311    0.557    0.085
     312    1.372    0.152
     313    1.961    0.182
      19    1.963    0.127
      20    0.337    0.097
      21    1.508    0.140
      22    1.235    0.146
      23    1.099    0.127
      24    0.278    0.087
      25    1.289    0.135
      26    0.594    0.182
      27    1.220    0.197
      28    1.285    0.104
      29    0.260    0.078
      30    0.277    0.085
      31    1.837    0.146
      32    1.178    0.105
      33    0.146    0.049
      34    0.538    0.076
      35    0.746    0.106
      36    0.880    0.093
      37    0.052    0.049
      38    0.421    0.061
      39    0.858    0.108
      40    0.267    0.074
      41    0.646    0.122
      42    1.046    0.132
      43    1.381    0.139
      44    0.004    0.010
      45    0.774    0.139
      46    0.843    0.087
      47    0.034    0.029
      48    0.044    0.044
      49    0.854    0.115
      50    0.568    0.082
      51    0.042    0.034
      52    0.221    0.045
      53    0.732    0.059
      54    0.027    0.018
      55    0.027    0.030
      56    0.948    0.109
      57    0.681    0.096
      58    1.013    0.079
      59    0.464    0.089
      60    1.541    0.107
      61    0.587    0.094
      62    1.764    0.105
      63    0.354    0.065
      64    0.093    0.029
      65    0.294    0.098
      66    0.019    0.025
      67    0.161    0.042
      68    0.011    0.030
      69    0.216    0.073
      70    0.232    0.042
      71    0.193    0.065
      72    0.123    0.074
      73    0.035    0.025
      74    0.617    0.064
      75    0.097    0.044
      76    0.153    0.073
      77    0.177    0.081
      78    1.048    0.105
      79    0.031    0.028
      80    0.011    0.013
      81    0.716    0.129
      82    0.018    0.030
      83    0.002    0.007
      84    0.194    0.054
      85    1.088    0.111
      86    0.391    0.098
      87    0.071    0.033
      88    0.297    0.096
      89    0.619    0.093
      90    0.427    0.161
      91    0.158    0.074
      92    0.451    0.060
      93    1.355    0.181
      94    0.094    0.056
      95    1.352    0.079
      96    0.631    0.109
      97    0.364    0.057
      98    0.658    0.083
      99    1.108    0.067
     100    0.836    0.133
     101    0.000    0.000
     102    0.485    0.086
     103    0.958    0.112
     104    0.119    0.042
     105    0.064    0.034
     106    0.033    0.024
     107    0.513    0.126
     108    0.148    0.055
     109    0.236    0.064
     110    0.398    0.060
     111    0.064    0.041
     112    0.043    0.038
     113    0.003    0.008
     114    0.022    0.026
     115    0.048    0.043
     116    0.010    0.017
     117    0.365    0.076
     118    0.002    0.008
     119    0.027    0.041
     120    0.181    0.035
     121    0.208    0.070
     122    0.127    0.055
     123    0.049    0.021
     124    0.614    0.056
     125    0.081    0.058
     126    0.479    0.129
     127    0.629    0.094
     128    0.666    0.056
     129    0.217    0.058
     130    0.066    0.039
     131    0.486    0.077
     132    1.025    0.090
     133    0.365    0.109
     134    0.838    0.145
     135    1.749    0.176
     136    0.149    0.084
     137    1.031    0.148
     138    1.925    0.193
     139    0.827    0.074
     140    0.677    0.091
     141    0.668    0.081
     142    0.475    0.089
     143    0.934    0.061
     144    1.136    0.099
     145    0.000    0.000
     146    0.757    0.097
     147    0.820    0.090
     148    0.171    0.049
     149    0.005    0.011
     150    0.706    0.057
     151    1.031    0.081
     152    0.083    0.037
     153    1.069    0.102
     154    0.795    0.088
     155    0.616    0.075
     156    0.000    0.000
     157    0.661    0.068
     158    1.482    0.099
     159    0.197    0.048
     160    0.000    0.000
     161    0.721    0.062
     162    0.532    0.075
     163    0.067    0.030
     164    0.424    0.082
     165    0.937    0.117
     166    0.800    0.103
     167    0.070    0.039
     168    1.148    0.102
     169    0.088    0.081
     170    0.378    0.069
     171    1.388    0.225
     172    1.396    0.178
     173    0.555    0.081
     174    1.883    0.239
     175    0.806    0.156
     176    0.734    0.093
     177    0.389    0.162
     178    0.011    0.017
     179    0.314    0.060
     180    0.206    0.061
     181    0.502    0.104
     182    0.553    0.054
     183    0.919    0.104
     184    2.235    0.120
     185    0.787    0.078
     186    0.973    0.115
     187    0.765    0.130
     188    0.343    0.096
     189    1.081    0.081
     190    0.466    0.065
     191    0.513    0.094
     192    0.254    0.063
     193    1.517    0.152
     194    0.299    0.053
     195    0.030    0.028
     196    0.720    0.078
     197    0.418    0.049
     198    0.088    0.033
     199    0.173    0.042
     200    0.809    0.080
     201    0.244    0.067
     202    0.002    0.007
     203    0.184    0.053
     204    0.695    0.076
     205    0.699    0.092
     206    0.003    0.008
     207    0.756    0.107
     208    0.979    0.083
     209    0.294    0.080
     210    0.165    0.050
     211    0.744    0.080
     212    1.078    0.095
     213    0.039    0.035
     214    0.754    0.103
     215    0.574    0.092
     216    0.214    0.043
     217    0.061    0.031
     218    0.975    0.144
     219    1.556    0.122
     220    0.466    0.097
     221    0.174    0.051
     222    1.219    0.176
     223    2.066    0.119
     224    1.346    0.114
     225    0.958    0.103
     226    1.644    0.101
     227    1.025    0.149
     228    0.993    0.109
     229    1.605    0.107
     230    0.661    0.166
     231    0.499    0.086
     232    1.163    0.173
     233    0.456    0.098
     234    0.094    0.043
     235    1.320    0.116
     236    0.177    0.073
     237    0.070    0.037
     238    0.743    0.087
     239    0.310    0.037
     240    0.031    0.024
     241    0.006    0.012
     242    0.757    0.070
     243    0.305    0.060
     244    0.007    0.014
     245    0.214    0.049
     246    1.189    0.128
     247    0.683    0.071
     248    0.061    0.042
     249    0.229    0.050
     250    0.743    0.065
     251    0.198    0.046
     252    0.011    0.020
     253    0.816    0.061
     254    0.467    0.065
     255    0.388    0.094
     256    0.254    0.042
     257    1.047    0.126
     258    0.139    0.057
     259    0.006    0.012
     260    0.819    0.077
     261    0.609    0.094
     262    0.690    0.133
     263    0.847    0.111
     264    1.821    0.108
     265    0.329    0.055
     266    0.678    0.157
     267    1.523    0.145
     268    1.036    0.109
     269    0.611    0.094
     270    0.687    0.084
     271    0.517    0.074
     272    0.108    0.054
     273    0.585    0.093
     274    1.904    0.102
     275    0.501    0.078
     276    0.192    0.069
     277    0.700    0.116
     278    0.581    0.072
     279    0.230    0.067
     280    0.445    0.101
     281    0.797    0.127
     282    0.291    0.061
     283    0.500    0.129
     284    0.350    0.102
     285    1.296    0.081
     286    0.008    0.012
     287    0.119    0.067
     288    0.184    0.051
     289    0.133    0.087
     290    0.159    0.045
     291    0.276    0.088
     292    0.097    0.039
     293    0.208    0.068
     294    0.170    0.068
     295    0.934    0.102
     296    0.223    0.069
     297    0.208    0.085
     298    0.097    0.034
     299    1.266    0.112
     300    0.448    0.071
     301    0.062    0.038
     302    1.119    0.133
     303    0.693    0.147
     304    0.059    0.040
     305    1.053    0.070
     306    0.906    0.090
     307    0.476    0.120
     308    0.375    0.070
     309    1.246    0.108
     310    0.686    0.083
     311    0.541    0.107
     312    1.374    0.151
     313    1.864    0.136
      19    1.921    0.167
      20    0.335    0.133
      21    1.630    0.179
      22    1.309    0.231
      23    1.017    0.159
      24    0.404    0.108
      25    1.245    0.127
      26    0.479    0.144
      27    1.251    0.151
      28    1.313    0.089
      29    0.225    0.046
      30    0.396    0.076
      31    2.030    0.152
      32    1.122    0.102
      33    0.137    0.065
      34    0.588    0.072
      35    0.697    0.074
      36    0.885    0.131
      37    0.087    0.080
      38    0.536    0.092
      39    0.931    0.128
      40    0.262    0.095
      41    0.568    0.089
      42    1.057    0.099
      43    1.404    0.180
      44    0.001    0.006
      45    0.724    0.108
      46    0.796    0.109
      47    0.035    0.019
      48    0.052    0.040
      49    0.792    0.091
      50    0.531    0.071
      51    0.019    0.019
      52    0.222    0.042
      53    0.729    0.097
      54    0.037    0.026
      55    0.048    0.037
      56    1.010    0.083
      57    0.679    0.112
      58    0.918    0.146
      59    0.549    0.067
      60    1.677    0.103
      61    0.572    0.088
      62    1.686    0.107
      63    0.381    0.065
      64    0.084    0.043
      65    0.225    0.065
      66    0.027    0.023
      67    0.148    0.044
      68    0.005    0.018
      69    0.157    0.060
      70    0.215    0.062
      71    0.189    0.065
      72    0.030    0.030
      73    0.015    0.020
      74    0.587    0.101
      75    0.079    0.033
      76    0.064    0.044
      77    0.138    0.058
      78    1.026    0.094
      79    0.027    0.023
      80    0.017    0.023
      81    0.747    0.088
      82    0.015    0.021
      83    0.002    0.007
      84    0.199    0.083
      85    1.118    0.126
      86    0.408    0.070
      87    0.085    0.032
      88    0.218    0.077
      89    0.632    0.120
      90    0.376    0.084
      91    0.100    0.041
      92    0.436    0.076
      93    1.118    0.080
      94    0.066    0.044
      95    1.346    0.111
      96    0.569    0.109
      97    0.361    0.054
      98    0.680    0.058
      99    1.097    0.085
     100    0.752    0.079
     101    0.000    0.000
     102    0.467    0.068
     103    0.987    0.107
     104    0.093    0.039
     105    0.068    0.034
     106    0.020    0.022
     107    0.520    0.102
     108    0.124    0.058
     109    0.266    0.055
     110    0.402    0.072
     111    0.040    0.029
     112    0.045    0.030
     113    0.011    0.022
     114    0.020    0.029
     115    0.030    0.026
     116    0.010    0.014
     117    0.384    0.117
     118    0.001    0.006
     119    0.015    0.016
     120    0.139    0.055
     121    0.202    0.062
     122    0.109    0.039
     123    0.037    0.023
     124    0.600    0.072
     125    0.055    0.038
     126    0.422    0.077
     127    0.615    0.065
     128    0.693    0.064
     129    0.096    0.054
     130    0.075    0.050
     131    0.487    0.075
     132    1.080    0.110
     133    0.425    0.103
     134    0.840    0.128
     135    1.610    0.151
     136    0.134    0.054
     137    0.899    0.194
     138    1.812    0.179
     139    0.829    0.073
     140    0.578    0.078
     141    0.675    0.116
     142    0.484    0.081
     143    0.940    0.077
     144    1.143    0.102
     145    0.000    0.000
     146    0.787    0.112
     147    0.771    0.058
     148    0.140    0.031
     149    0.008    0.016
     150    0.708    0.077
     151    1.030    0.111
     152    0.049    0.035
     153    1.092    0.162
     154    0.767    0.080
     155    0.590    0.068
     156    0.003    0.008
     157    0.680    0.083
     158    1.479    0.102
     159    0.163    0.049
     160    0.000    0.000
     161    0.711    0.078
     162    0.493    0.086
     163    0.068    0.029
     164    0.383    0.073
     165    0.921    0.124
     166    0.809    0.087
     167    0.080    0.040
     168    1.197    0.154
     169    0.129    0.055
     170    0.366    0.070
     171    1.566    0.195
     172    1.591    0.162
     173    0.574    0.076
     174    1.501    0.133
     175    0.815    0.173
     176    0.679    0.109
     177    0.474    0.064
     178    0.018    0.023
     179    0.325    0.080
     180    0.201    0.037
     181    0.677    0.106
     182    0.535    0.083
     183    0.874    0.107
     184    2.132    0.151
     185    0.782    0.058
     186    0.990    0.111
     187    0.794    0.102
     188    0.408    0.085
     189    1.095    0.067
     190    0.489    0.084
     191    0.431    0.066
     192    0.298    0.047
     193    1.538    0.133
     194    0.290    0.080
     195    0.038    0.026
     196    0.708    0.075
     197    0.443    0.082
     198    0.072    0.030
     199    0.169    0.050
     200    0.921    0.096
     201    0.249    0.068
     202    0.000    0.000
     203    0.193    0.046
     204    0.701    0.070
     205    0.566    0.123
     206    0.000    0.000
     207    0.790    0.083
     208    0.991    0.100
     209    0.226    0.064
     210    0.163    0.049
     211    0.764    0.090
     212    1.094    0.089
     213    0.040    0.028
     214    0.743    0.086
     215    0.573    0.073
     216    0.195    0.047
     217    0.059    0.034
     218    0.915    0.143
     219    1.491    0.099
     220    0.510    0.106
     221    0.211    0.062
     222    1.074    0.088
     223    2.078    0.140
     224    1.307    0.094
     225    1.121    0.215
     226    1.644    0.116
     227    0.982    0.139
     228    1.207    0.132
     229    1.561    0.093
     230    0.672    0.186
     231    0.559    0.128
     232    1.003    0.164
     233    0.436    0.107
     234    0.105    0.052
     235    1.181    0.148
     236    0.192    0.063
     237    0.035    0.029
     238    0.777    0.101
     239    0.328    0.048
     240    0.030    0.022
     241    0.000    0.000
     242    0.860    0.099
     243    0.326    0.071
     244    0.003    0.008
     245    0.232    0.054
     246    1.150    0.128
     247    0.696    0.083
     248    0.048    0.024
     249    0.216    0.053
     250    0.730    0.071
     251    0.185    0.040
     252    0.010    0.021
     253    0.811    0.085
     254    0.477    0.091
     255    0.392    0.078
     256    0.218    0.046
     257    1.178    0.097
     258    0.142    0.061
     259    0.008    0.018
     260    0.844    0.103
     261    0.613    0.074
     262    0.629    0.108
     263    0.859    0.128
     264    1.835    0.128
     265    0.310    0.068
     266    0.630    0.077
     267    1.472    0.129
     268    1.070    0.121
     269    0.590    0.081
     270    0.688    0.092
     271    0.565    0.080
     272    0.179    0.119
     273    0.682    0.100
     274    1.901    0.099
     275    0.492    0.118
     276    0.333    0.156
     277    0.639    0.089
     278    0.588    0.078
     279    0.201    0.062
     280    0.414    0.114
     281    0.895    0.089
     282    0.327    0.057
     283    0.519    0.116
     284    0.348    0.087
     285    1.319    0.105
     286    0.015    0.018
     287    0.124    0.051
     288    0.150    0.055
     289    0.132    0.038
     290    0.200    0.048
     291    0.315    0.072
     292    0.065    0.032
     293    0.108    0.054
     294    0.161    0.042
     295    0.949    0.086
     296    0.211    0.080
     297    0.189    0.059
     298    0.082    0.034
     299    1.256    0.114
     300    0.371    0.100
     301    0.052    0.035
     302    1.039    0.123
     303    0.824    0.139
     304    0.042    0.025
     305    1.020    0.113
     306    0.908    0.111
     307    0.574    0.095
     308    0.357    0.108
     309    1.302    0.174
     310    0.721    0.080
     311    0.657    0.127
     312    1.553    0.257
     313    1.906    0.163
      19    1.880    0.136
      20    0.347    0.136
      21    1.680    0.169
      22    1.494    0.197
      23    1.147    0.178
      24    0.544    0.164
      25    1.422    0.146
      26    0.810    0.216
      27    1.165    0.152
      28    1.262    0.105
      29    0.277    0.083
      30    0.379    0.092
      31    1.821    0.141
      32    1.058    0.089
      33    0.192    0.044
      34    0.588    0.051
      35    0.790    0.100
      36    0.925    0.099
      37    0.124    0.055
      38    0.510    0.093
      39    0.976    0.152
      40    0.319    0.112
      41    0.619    0.140
      42    1.008    0.109
      43    1.297    0.119
      44    0.010    0.018
      45    0.729    0.100
      46    0.721    0.107
      47    0.052    0.030
      48    0.036    0.038
      49    0.804    0.087
      50    0.473    0.094
      51    0.013    0.018
      52    0.260    0.083
      53    0.653    0.104
      54    0.028    0.020
      55    0.037    0.030
      56    1.004    0.068
      57    0.557    0.104
      58    0.848    0.096
      59    0.539    0.106
      60    1.714    0.132
      61    0.549    0.077
      62    1.699    0.086
      63    0.391    0.085
      64    0.075    0.042
      65    0.195    0.055
      66    0.021    0.020
      67    0.132    0.039
      68    0.004    0.010
      69    0.173    0.067
      70    0.188    0.059
      71    0.157    0.051
      72    0.043    0.030
      73    0.011    0.022
      74    0.573    0.096
      75    0.058    0.028
      76    0.077    0.054
      77    0.191    0.062
      78    0.942    0.062
      79    0.031    0.038
      80    0.014    0.020
      81    0.692    0.105
      82    0.010    0.021
      83    0.003    0.010
      84    0.178    0.083
      85    1.115    0.123
      86    0.421    0.090
      87    0.097    0.035
      88    0.258    0.085
      89    0.673    0.096
      90    0.435    0.150
      91    0.119    0.056
      92    0.509    0.070
      93    1.238    0.107
      94    0.089    0.058
      95    1.317    0.091
      96    0.571    0.124
      97    0.373    0.068
      98    0.675    0.118
      99    1.075    0.065
     100    0.792    0.102
     101    0.000    0.000
     102    0.484    0.064
     103    1.008    0.106
     104    0.081    0.039
     105    0.101    0.058
     106    0.006    0.012
     107    0.460    0.063
     108    0.098    0.053
     109    0.235    0.069
     110    0.403    0.063
     111    0.037    0.025
     112    0.034    0.027
     113    0.011    0.015
     114    0.015    0.019
     115    0.023    0.027
     116    0.015    0.015
     117    0.383    0.063
     118    0.000    0.000
     119    0.010    0.016
     120    0.135    0.054
     121    0.200    0.067
     122    0.083    0.047
     123    0.031    0.029
     124    0.594    0.062
     125    0.068    0.039
     126    0.359    0.087
     127    0.614    0.062
     128    0.712    0.090
     129    0.067    0.051
     130    0.075    0.041
     131    0.500    0.068
     132    1.050    0.110
     133    0.447    0.088
     134    0.751    0.091
     135    1.621    0.140
     136    0.166    0.069
     137    0.641    0.102
     138    1.809    0.150
     139    0.818    0.073
     140    0.637    0.084
     141    0.634    0.058
     142    0.466    0.061
     143    0.922    0.061
     144    1.185    0.082
     145    0.000    0.000
     146    0.726    0.098
     147    0.789    0.091
     148    0.196    0.054
     149    0.003    0.008
     150    0.720    0.059
     151    1.032    0.087
     152    0.061    0.044
     153    1.112    0.163
     154    0.849    0.070
     155    0.580    0.104
     156    0.000    0.000
     157    0.666    0.087
     158    1.463    0.125
     159    0.165    0.055
     160    0.001    0.006
     161    0.710    0.103
     162    0.502    0.092
     163    0.079    0.038
     164    0.371    0.069
     165    0.998    0.110
     166    0.812    0.097
     167    0.069    0.037
     168    1.220    0.097
     169    0.136    0.054
     170    0.338    0.078
     171    1.603    0.206
     172    1.589    0.270
     173    0.547    0.066
     174    1.437    0.212
     175    0.879    0.151
     176    0.637    0.090
     177    0.491    0.086
     178    0.027    0.031
     179    0.313    0.056
     180    0.228    0.053
     181    0.640    0.126
     182    0.532    0.070
     183    0.882    0.078
     184    2.178    0.131
     185    0.761    0.068
     186    0.948    0.109
     187    0.744    0.103
     188    0.366    0.077
     189    1.138    0.118
     190    0.429    0.083
     191    0.479    0.066
     192    0.238    0.080
     193    1.514    0.155
     194    0.298    0.055
     195    0.033    0.023
     196    0.731    0.082
     197    0.413    0.052
     198    0.062    0.028
     199    0.164    0.041
     200    0.935    0.077
     201    0.277    0.071
     202    0.002    0.007
     203    0.169    0.058
     204    0.704    0.060
     205    0.526    0.089
     206    0.000    0.000
     207    0.736    0.060
     208    1.033    0.094
     209    0.213    0.066
     210    0.162    0.031
     211    0.759    0.065
     212    1.062    0.082
     213    0.048    0.031
     214    0.778    0.109
     215    0.624    0.089
     216    0.198    0.046
     217    0.065    0.050
     218    0.902    0.098
     219    1.526    0.115
     220    0.450    0.063
     221    0.190    0.074
     222    1.110    0.112
     223    1.991    0.133
     224    1.236    0.132
     225    1.023    0.168
     226    1.648    0.088
     227    1.014    0.223
     228    1.067    0.137
     229    1.490    0.174
     230    0.645    0.163
     231    0.479    0.075
     232    1.205    0.126
     233    0.408    0.104
     234    0.116    0.059
     235    1.209    0.132
     236    0.209    0.071
     237    0.045    0.035
     238    0.723    0.099
     239    0.343    0.057
     240    0.038    0.027
     241    0.006    0.017
     242    0.883    0.091
     243    0.317    0.058
     244    0.005    0.011
     245    0.244    0.060
     246    1.276    0.117
     247    0.635    0.073
     248    0.042    0.035
     249    0.217    0.058
     250    0.720    0.070
     251    0.209    0.044
     252    0.009    0.019
     253    0.843    0.101
     254    0.496    0.082
     255    0.335    0.070
     256    0.238    0.063
     257    0.970    0.104
     258    0.203    0.067
     259    0.010    0.019
     260    0.876    0.101
     261    0.624    0.083
     262    0.729    0.101
     263    0.949    0.100
     264    1.716    0.121
     265    0.373    0.073
     266    0.754    0.137
     267    1.544    0.128
     268    1.045    0.086
     269    0.568    0.094
     270    0.727    0.059
     271    0.543    0.071
     272    0.256    0.086
     273    0.653    0.148
     274    1.922    0.116
     275    0.663    0.098
     276    0.542    0.195
     277    0.845    0.153
     278    0.583    0.062
     279    0.177    0.062
     280    0.560    0.115
     281    0.897    0.076
     282    0.300    0.069
     283    0.617    0.086
     284    0.358    0.096
     285    1.281    0.095
     286    0.017    0.019
     287    0.205    0.052
     288    0.136    0.038
     289    0.092    0.057
     290    0.190    0.053
     291    0.298    0.083
     292    0.073    0.043
     293    0.108    0.069
     294    0.124    0.051
     295    0.952    0.069
     296    0.253    0.063
     297    0.215    0.087
     298    0.075    0.033
     299    1.252    0.077
     300    0.343    0.065
     301    0.074    0.037
     302    1.050    0.131
     303    0.857    0.093
     304    0.067    0.041
     305    0.940    0.083
     306    0.894    0.098
     307    0.525    0.079
     308    0.349    0.067
     309    1.218    0.101
     310    0.777    0.096
     311    0.673    0.127
     312    1.407    0.157
     313    1.850    0.140
      19    1.912    0.145
      20    0.254    0.109
      21    1.584    0.164
      22    1.114    0.106
      23    1.246    0.217
      24    0.545    0.176
      25    1.331    0.178
      26    0.790    0.134
      27    1.319    0.190
      28    1.173    0.097
      29    0.254    0.068
      30    0.359    0.088
      31    1.857    0.139
      32    1.063    0.108
      33    0.186    0.064
      34    0.627    0.066
      35    0.745    0.075
      36    0.974    0.089
      37    0.157    0.054
      38    0.453    0.074
      39    0.859    0.105
      40    0.324    0.103
      41    0.741    0.117
      42    0.979    0.078
      43    1.390    0.159
      44    0.005    0.014
      45    0.744    0.129
      46    0.700    0.080
      47    0.033    0.017
      48    0.039    0.036
      49    0.861    0.141
      50    0.391    0.081
      51    0.020    0.022
      52    0.304    0.064
      53    0.627    0.098
      54    0.030    0.022
      55    0.019    0.031
      56    1.068    0.097
      57    0.589    0.107
      58    0.863    0.134
      59    0.557    0.107
      60    1.636    0.131
      61    0.571    0.080
      62    1.690    0.111
      63    0.344    0.089
      64    0.082    0.036
      65    0.158    0.065
      66    0.010    0.015
      67    0.169    0.040
      68    0.001    0.006
      69    0.169    0.075
      70    0.262    0.057
      71    0.155    0.048
      72    0.043    0.027
      73    0.011    0.018
      74    0.595    0.082
      75    0.084    0.024
      76    0.074    0.057
      77    0.271    0.074
      78    0.971    0.136
      79    0.027    0.023
      80    0.012    0.021
      81    0.607    0.097
      82    0.009    0.014
      83    0.006    0.013
      84    0.161    0.054
      85    1.063    0.090
      86    0.434    0.094
      87    0.104    0.041
      88    0.236    0.076
      89    0.701    0.085
      90    0.546    0.098
      91    0.069    0.040
      92    0.438    0.064
      93    1.109    0.136
      94    0.095    0.047
      95    1.311    0.120
      96    0.505    0.151
      97    0.364    0.062
      98    0.682    0.079
      99    1.069    0.107
     100    0.796    0.132
     101    0.000    0.000
     102    0.471    0.077
     103    0.988    0.088
     104    0.106    0.053
     105    0.067    0.042
     106    0.009    0.013
     107    0.473    0.106
     108    0.129    0.046
     109    0.220    0.065
     110    0.391    0.067
     111    0.046    0.041
     112    0.032    0.032
     113    0.003    0.008
     114    0.012    0.018
     115    0.028    0.030
     116    0.004    0.010
     117    0.343    0.081
     118    0.000    0.000
     119    0.015    0.025
     120    0.135    0.041
     121    0.159    0.062
     122    0.083    0.046
     123    0.030    0.027
     124    0.597    0.066
     125    0.047    0.032
     126    0.389    0.096
     127    0.612    0.071
     128    0.688    0.092
     129    0.081    0.055
     130    0.070    0.042
     131    0.486    0.067
     132    1.042    0.088
     133    0.402    0.114
     134    0.799    0.125
     135    1.633    0.095
     136    0.115    0.060
     137    0.789    0.239
     138    1.835    0.113
     139    0.808    0.094
     140    0.607    0.075
     141    0.663    0.075
     142    0.502    0.111
     143    0.948    0.091
     144    1.153    0.091
     145    0.000    0.000
     146    0.743    0.108
     147    0.755    0.070
     148    0.182    0.053
     149    0.000    0.000
     150    0.735    0.061
     151    1.054    0.075
     152    0.062    0.037
     153    1.075    0.092
     154    0.963    0.072
     155    0.565    0.121
     156    0.000    0.000
     157    0.750    0.064
     158    1.557    0.119
     159    0.183    0.049
     160    0.000    0.000
     161    0.743    0.107
     162    0.533    0.078
     163    0.075    0.043
     164    0.398    0.088
     165    1.059    0.111
     166    0.804    0.088
     167    0.047    0.031
     168    1.129    0.087
     169    0.168    0.072
     170    0.373    0.115
     171    1.767    0.169
     172    1.680    0.186
     173    0.590    0.066
     174    1.588    0.292
     175    1.031    0.141
     176    0.627    0.111
     177    0.466    0.070
     178    0.007    0.018
     179    0.325    0.079
     180    0.212    0.046
     181    0.639    0.086
     182    0.527    0.073
     183    0.822    0.107
     184    2.134    0.129
     185    0.766    0.076
     186    0.969    0.099
     187    0.809    0.110
     188    0.409    0.073
     189    1.118    0.099
     190    0.450    0.083
     191    0.452    0.092
     192    0.243    0.051
     193    1.579    0.119
     194    0.313    0.070
     195    0.027    0.027
     196    0.710    0.069
     197    0.439    0.067
     198    0.083    0.044
     199    0.164    0.043
     200    0.899    0.082
     201    0.281    0.084
     202    0.000    0.000
     203    0.162    0.051
     204    0.708    0.079
     205    0.546    0.064
     206    0.000    0.000
     207    0.738    0.059
     208    1.004    0.136
     209    0.243    0.059
     210    0.141    0.056
     211    0.772    0.092
     212    1.061    0.092
     213    0.058    0.041
     214    0.760    0.083
     215    0.608    0.067
     216    0.208    0.039
     217    0.064    0.036
     218    0.957    0.116
     219    1.512    0.120
     220    0.485    0.084
     221    0.184    0.066
     222    0.981    0.192
     223    2.001    0.140
     224    1.254    0.120
     225    1.016    0.191
     226    1.654    0.112
     227    0.992    0.161
     228    1.134    0.248
     229    1.567    0.146
     230    0.585    0.198
     231    0.591    0.119
     232    1.153    0.129
     233    0.393    0.093
     234    0.106    0.046
     235    1.179    0.136
     236    0.190    0.078
     237    0.044    0.033
     238    0.745    0.091
     239    0.318    0.070
     240    0.039    0.035
     241    0.003    0.012
     242    0.895    0.098
     243    0.331    0.048
     244    0.011    0.020
     245    0.226    0.071
     246    1.264    0.121
     247    0.626    0.092
     248    0.054    0.037
     249    0.216    0.068
     250    0.713    0.065
     251    0.186    0.035
     252    0.020    0.024
     253    0.844    0.071
     254    0.440    0.070
     255    0.291    0.088
     256    0.210    0.054
     257    0.978    0.097
     258    0.125    0.053
     259    0.003    0.010
     260    0.788    0.094
     261    0.660    0.173
     262    0.591    0.081
     263    0.883    0.091
     264    1.711    0.136
     265    0.374    0.083
     266    0.666    0.126
     267    1.625    0.100
     268    0.931    0.085
     269    0.589    0.095
     270    0.701    0.074
     271    0.532    0.075
     272    0.058    0.025
     273    0.595    0.116
     274    1.720    0.095
     275    0.601    0.101
     276    0.183    0.072
     277    0.891    0.121
     278    0.549    0.055
     279    0.211    0.064
     280    0.740    0.164
     281    0.880    0.078
     282    0.281    0.067
     283    0.561    0.074
     284    0.411    0.073
     285    1.340    0.101
     286    0.015    0.013
     287    0.223    0.063
     288    0.134    0.050
     289    0.073    0.035
     290    0.184    0.039
     291    0.274    0.072
     292    0.069    0.042
     293    0.124    0.058
     294    0.149    0.044
     295    0.949    0.067
     296    0.237    0.055
     297    0.214    0.099
     298    0.065    0.027
     299    1.240    0.071
     300    0.342    0.064
     301    0.075    0.046
     302    1.028    0.113
     303    0.810    0.114
     304    0.064    0.036
     305    0.953    0.128
     306    0.839    0.083
     307    0.493    0.119
     308    0.285    0.079
     309    1.247    0.097
     310    0.755    0.074
     311    0.703    0.087
     312    1.418    0.141
     313    1.940    0.131
      19    1.889    0.117
      20    0.302    0.120
      21    1.527    0.192
      22    1.172    0.133
      23    0.973    0.317
      24    0.701    0.174
      25    1.299    0.195
      26    0.672    0.154
      27    1.322    0.152
      28    1.182    0.096
      29    0.303    0.078
      30    0.349    0.095
      31    1.929    0.105
      32    1.162    0.122
      33    0.206    0.059
      34    0.624    0.034
      35    0.788    0.083
      36    0.978    0.106
      37    0.175    0.048
      38    0.461    0.062
      39    0.911    0.104
      40    0.368    0.098
      41    0.622    0.149
      42    0.942    0.097
      43    1.410    0.133
      44    0.002    0.008
      45    0.779    0.105
      46    0.767    0.103
      47    0.060    0.035
      48    0.010    0.022
      49    0.874    0.123
      50    0.476    0.085
      51    0.035    0.019
      52    0.300    0.062
      53    0.591    0.122
      54    0.011    0.016
      55    0.023    0.023
      56    0.928    0.084
      57    0.716    0.129
      58    0.984    0.130
      59    0.566    0.103
      60    1.654    0.162
      61    0.530    0.093
      62    1.690    0.088
      63    0.408    0.130
      64    0.106    0.044
      65    0.243    0.091
      66    0.040    0.038
      67    0.168    0.058
      68    0.001    0.006
      69    0.216    0.059
      70    0.211    0.054
      71    0.175    0.053
      72    0.056    0.046
      73    0.018    0.024
      74    0.599    0.081
      75    0.117    0.045
      76    0.099    0.055
      77    0.250    0.069
      78    0.994    0.099
      79    0.037    0.031
      80    0.011    0.016
      81    0.610    0.071
      82    0.012    0.019
[truncated: 3,216,133 more chars]
