# Supplementary material for: Structural basis of dimerization of chemokine receptors CCR5 and CXCR4
Source: Nat Commun. 2023 Oct 13;14:6439. doi: 10.1038/s41467-023-42082-z (PMC10575954; doi:10.1038/s41467-023-42082-z)
Supplement: Supplementary file 6 — Source Data [file 41467_2023_42082_MOESM6_ESM.zip › Supplementary Figure 10/Panel A/Surface_Area_Protomer2.dat]

      27    0.158    0.106
      28    0.148    0.132
      29    1.347    0.233
      30    1.044    0.180
      31    1.531    0.112
      32    0.926    0.120
      33    0.086    0.094
      34    0.465    0.084
      35    1.151    0.123
      36    1.007    0.186
      37    0.235    0.077
      38    1.037    0.115
      39    1.225    0.120
      40    0.661    0.074
      41    0.225    0.070
      42    0.135    0.049
      43    0.748    0.079
      44    0.137    0.067
      45    0.127    0.049
      46    0.441    0.067
      47    0.905    0.120
      48    0.017    0.028
      49    0.542    0.077
      50    1.058    0.080
      51    0.712    0.088
      52    0.000    0.000
      53    0.530    0.067
      54    1.052    0.074
      55    0.096    0.042
      56    0.000    0.000
      57    0.226    0.058
      58    1.069    0.148
      59    0.017    0.034
      60    0.507    0.090
      61    1.217    0.111
      62    0.545    0.095
      63    0.061    0.032
      64    0.308    0.061
      65    1.883    0.116
      66    0.987    0.124
      67    1.228    0.124
      68    1.931    0.118
      69    1.601    0.095
      70    0.992    0.147
      71    0.720    0.103
      72    0.188    0.092
      73    0.506    0.100
      74    0.202    0.086
      75    0.605    0.171
      76    0.057    0.053
      77    0.264    0.047
      78    0.356    0.054
      79    0.114    0.062
      80    0.046    0.037
      81    0.000    0.000
      82    0.569    0.093
      83    0.073    0.035
      84    0.029    0.024
      85    0.332    0.057
      86    0.948    0.134
      87    0.021    0.031
      88    0.000    0.000
      89    0.900    0.134
      90    0.086    0.038
      91    0.008    0.015
      92    0.523    0.084
      93    1.002    0.149
      94    0.383    0.088
      95    0.090    0.040
      96    0.228    0.062
      97    0.198    0.074
      98    0.120    0.052
      99    0.988    0.076
     100    0.486    0.076
     101    0.263    0.071
     102    0.034    0.029
     103    1.097    0.211
     104    0.894    0.108
     105    0.421    0.045
     106    0.556    0.082
     107    1.424    0.154
     108    0.944    0.191
     109    0.000    0.000
     110    0.201    0.058
     111    0.342    0.059
     112    0.142    0.066
     113    0.099    0.063
     114    0.233    0.046
     115    0.736    0.094
     116    0.120    0.060
     117    0.068    0.054
     118    0.065    0.089
     119    0.055    0.045
     120    0.090    0.050
     121    0.078    0.040
     122    0.081    0.061
     123    0.018    0.017
     124    0.050    0.031
     125    0.298    0.099
     126    0.036    0.043
     127    0.027    0.038
     128    0.038    0.038
     129    0.380    0.090
     130    0.092    0.033
     131    0.000    0.000
     132    0.685    0.111
     133    0.009    0.018
     134    0.127    0.083
     135    0.635    0.131
     136    0.547    0.078
     137    0.202    0.098
     138    0.168    0.111
     139    0.867    0.082
     140    1.139    0.205
     141    0.526    0.174
     142    1.235    0.146
     143    1.305    0.148
     144    0.224    0.085
     145    1.001    0.163
     146    2.228    0.132
     147    0.815    0.120
     148    0.394    0.130
     149    1.148    0.173
     150    1.059    0.119
     151    0.277    0.134
     152    0.014    0.037
     153    0.639    0.103
     154    1.438    0.114
     155    0.631    0.075
     156    0.011    0.018
     157    1.131    0.102
     158    0.974    0.100
     159    0.097    0.056
     160    0.151    0.056
     161    1.212    0.269
     162    0.770    0.060
     163    0.560    0.098
     164    0.003    0.008
     165    0.714    0.066
     166    1.422    0.166
     167    0.482    0.087
     168    0.170    0.058
     169    1.049    0.120
     170    0.189    0.073
     171    0.032    0.034
     172    1.013    0.190
     173    1.087    0.099
     174    0.533    0.142
     175    0.000    0.000
     176    0.599    0.110
     177    0.334    0.093
     178    0.504    0.077
     179    1.441    0.167
     180    0.378    0.100
     181    1.589    0.078
     182    1.030    0.080
     183    1.370    0.126
     184    0.811    0.146
     185    0.579    0.064
     186    0.185    0.043
     187    0.633    0.083
     188    0.677    0.133
     189    0.730    0.097
     190    1.088    0.167
     191    0.981    0.095
     192    0.763    0.096
     193    0.689    0.133
     194    1.089    0.134
     195    0.952    0.111
     196    0.273    0.077
     197    0.093    0.055
     198    0.682    0.094
     199    0.349    0.123
     200    0.270    0.085
     201    1.027    0.143
     202    0.969    0.116
     203    0.274    0.110
     204    0.035    0.028
     205    0.740    0.085
     206    0.161    0.068
     207    0.044    0.036
     208    0.088    0.076
     209    0.480    0.105
     210    0.863    0.104
     211    0.003    0.008
     212    0.120    0.051
     213    0.907    0.084
     214    0.589    0.083
     215    0.073    0.038
     216    1.047    0.116
     217    0.658    0.088
     218    0.085    0.063
     219    0.229    0.086
     220    0.604    0.088
     221    1.200    0.098
     222    0.327    0.097
     223    1.159    0.090
     224    1.126    0.078
     225    1.533    0.206
     226    0.564    0.092
     227    0.283    0.137
     228    0.731    0.197
     229    0.746    0.397
     230    2.203    0.190
     231    0.344    0.077
     232    1.562    0.153
     233    1.394    0.139
     234    1.177    0.290
     235    1.253    0.143
     236    0.852    0.103
     237    0.258    0.104
     238    0.087    0.043
     239    1.212    0.100
     240    0.218    0.050
     241    0.177    0.046
     242    0.325    0.087
     243    0.826    0.078
     244    0.045    0.042
     245    0.116    0.044
     246    1.134    0.080
     247    0.261    0.101
     248    0.049    0.046
     249    0.511    0.127
     250    0.590    0.088
     251    0.329    0.076
     252    0.128    0.077
     253    0.860    0.102
     254    0.462    0.075
     255    0.094    0.055
     256    0.777    0.113
     257    0.767    0.105
     258    0.000    0.000
     259    0.046    0.017
     260    0.281    0.071
     261    0.487    0.087
     262    0.030    0.030
     263    0.177    0.048
     264    1.086    0.107
     265    0.177    0.062
     266    0.763    0.133
     267    0.976    0.106
     268    1.392    0.091
     269    1.460    0.124
     270    0.634    0.096
     271    1.589    0.165
     272    1.148    0.130
     273    0.436    0.065
     274    0.510    0.086
     275    1.328    0.111
     276    0.692    0.079
     277    0.280    0.094
     278    0.036    0.031
     279    0.758    0.081
     280    0.080    0.036
     281    0.545    0.152
     282    0.592    0.109
     283    1.163    0.140
     284    0.074    0.043
     285    0.128    0.039
     286    0.470    0.085
     287    0.136    0.056
     288    0.378    0.113
     289    0.001    0.006
     290    0.610    0.072
     291    0.017    0.021
     292    0.028    0.024
     293    0.792    0.152
     294    0.048    0.031
     295    0.005    0.014
     296    0.171    0.062
     297    0.421    0.069
     298    0.009    0.013
     299    0.166    0.041
     300    1.060    0.116
     301    0.115    0.048
     302    0.511    0.075
     303    0.886    0.101
     304    1.655    0.149
      27    0.202    0.084
      28    0.099    0.042
      29    1.136    0.149
      30    1.000    0.161
      31    1.541    0.122
      32    1.035    0.101
      33    0.033    0.026
      34    0.423    0.070
      35    1.198    0.117
      36    0.974    0.164
      37    0.351    0.062
      38    1.086    0.145
      39    1.329    0.093
      40    0.486    0.132
      41    0.311    0.069
      42    0.195    0.058
      43    0.745    0.066
      44    0.227    0.082
      45    0.165    0.053
      46    0.461    0.066
      47    0.873    0.091
      48    0.047    0.066
      49    0.563    0.085
      50    1.061    0.093
      51    0.664    0.100
      52    0.000    0.000
      53    0.504    0.079
      54    1.012    0.121
      55    0.084    0.034
      56    0.000    0.000
      57    0.246    0.047
      58    1.015    0.138
      59    0.003    0.008
      60    0.445    0.077
      61    1.342    0.130
      62    0.501    0.077
      63    0.053    0.031
      64    0.321    0.081
      65    1.908    0.114
      66    1.157    0.170
      67    1.203    0.110
      68    2.054    0.128
      69    1.782    0.104
      70    1.012    0.131
      71    0.663    0.095
      72    0.186    0.082
      73    0.398    0.138
      74    0.239    0.047
      75    0.634    0.075
      76    0.052    0.062
      77    0.209    0.083
      78    0.341    0.066
      79    0.107    0.066
      80    0.035    0.027
      81    0.000    0.000
      82    0.581    0.087
      83    0.084    0.043
      84    0.024    0.023
      85    0.410    0.081
      86    1.022    0.107
      87    0.007    0.013
      88    0.000    0.000
      89    0.812    0.096
      90    0.091    0.042
      91    0.006    0.012
      92    0.535    0.079
      93    0.949    0.157
      94    0.418    0.084
      95    0.083    0.040
      96    0.219    0.064
      97    0.231    0.101
      98    0.119    0.044
      99    1.003    0.082
     100    0.432    0.077
     101    0.252    0.073
     102    0.010    0.018
     103    1.019    0.104
     104    0.906    0.062
     105    0.401    0.055
     106    0.541    0.076
     107    1.456    0.169
     108    0.788    0.134
     109    0.000    0.000
     110    0.218    0.083
     111    0.273    0.072
     112    0.108    0.051
     113    0.100    0.056
     114    0.207    0.073
     115    0.813    0.075
     116    0.115    0.059
     117    0.038    0.041
     118    0.198    0.070
     119    0.119    0.042
     120    0.097    0.056
     121    0.028    0.032
     122    0.134    0.059
     123    0.047    0.035
     124    0.027    0.021
     125    0.301    0.099
     126    0.048    0.040
     127    0.041    0.030
     128    0.031    0.026
     129    0.355    0.052
     130    0.097    0.056
     131    0.000    0.000
     132    0.702    0.066
     133    0.010    0.019
     134    0.142    0.069
     135    0.690    0.112
     136    0.498    0.109
     137    0.193    0.065
     138    0.133    0.090
     139    0.884    0.093
     140    1.322    0.162
     141    0.308    0.114
     142    1.312    0.136
     143    1.346    0.138
     144    0.303    0.064
     145    0.819    0.150
     146    2.083    0.179
     147    0.733    0.098
     148    0.582    0.147
     149    0.948    0.137
     150    1.055    0.142
     151    0.213    0.096
     152    0.003    0.012
     153    0.623    0.118
     154    1.429    0.108
     155    0.626    0.113
     156    0.017    0.020
     157    1.102    0.103
     158    0.951    0.136
     159    0.063    0.039
     160    0.287    0.125
     161    1.595    0.110
     162    0.812    0.098
     163    0.514    0.083
     164    0.010    0.013
     165    0.653    0.100
     166    1.296    0.099
     167    0.468    0.110
     168    0.097    0.048
     169    0.892    0.126
     170    0.222    0.075
     171    0.030    0.039
     172    0.866    0.107
     173    1.061    0.115
     174    0.678    0.195
     175    0.000    0.000
     176    0.643    0.094
     177    0.318    0.054
     178    0.509    0.052
     179    1.486    0.120
     180    0.416    0.068
     181    1.607    0.078
     182    1.046    0.064
     183    1.334    0.129
     184    0.752    0.141
     185    0.660    0.099
     186    0.157    0.048
     187    0.615    0.059
     188    0.719    0.139
     189    0.676    0.089
     190    1.340    0.169
     191    0.964    0.121
     192    0.787    0.065
     193    0.792    0.118
     194    1.110    0.096
     195    0.986    0.134
     196    0.288    0.077
     197    0.019    0.024
     198    0.563    0.112
     199    0.259    0.066
     200    0.286    0.072
     201    0.942    0.119
     202    0.954    0.090
     203    0.298    0.078
     204    0.016    0.020
     205    0.730    0.113
     206    0.183    0.061
     207    0.017    0.031
     208    0.095    0.063
     209    0.503    0.096
     210    0.829    0.082
     211    0.001    0.006
     212    0.105    0.058
     213    0.917    0.075
     214    0.597    0.092
     215    0.044    0.037
     216    1.069    0.112
     217    0.626    0.087
     218    0.070    0.056
     219    0.274    0.077
     220    0.604    0.072
     221    1.211    0.124
     222    0.284    0.127
     223    1.154    0.141
     224    1.068    0.085
     225    1.492    0.115
     226    0.506    0.124
     227    0.276    0.094
     228    0.895    0.202
     229    0.386    0.160
     230    2.074    0.133
     231    0.473    0.085
     232    1.555    0.261
     233    1.316    0.118
     234    0.897    0.212
     235    1.194    0.175
     236    0.806    0.179
     237    0.153    0.063
     238    0.129    0.043
     239    1.175    0.096
     240    0.217    0.066
     241    0.088    0.066
     242    0.422    0.103
     243    0.852    0.099
     244    0.097    0.066
     245    0.121    0.033
     246    1.150    0.105
     247    0.165    0.070
     248    0.070    0.060
     249    0.608    0.105
     250    0.569    0.058
     251    0.285    0.087
     252    0.171    0.106
     253    0.920    0.107
     254    0.448    0.080
     255    0.112    0.051
     256    0.776    0.108
     257    0.766    0.101
     258    0.000    0.000
     259    0.029    0.030
     260    0.297    0.070
     261    0.594    0.090
     262    0.021    0.029
     263    0.235    0.071
     264    1.181    0.128
     265    0.202    0.069
     266    0.726    0.101
     267    0.984    0.094
     268    1.479    0.110
     269    1.433    0.144
     270    0.619    0.071
     271    1.638    0.164
     272    1.028    0.140
     273    0.443    0.066
     274    0.615    0.103
     275    1.279    0.119
     276    0.793    0.118
     277    0.329    0.068
     278    0.039    0.033
     279    0.808    0.081
     280    0.089    0.042
     281    0.417    0.089
     282    0.755    0.124
     283    1.169    0.116
     284    0.044    0.033
     285    0.186    0.066
     286    0.536    0.081
     287    0.159    0.061
     288    0.506    0.145
     289    0.021    0.025
     290    0.882    0.108
     291    0.085    0.051
     292    0.136    0.084
     293    0.796    0.187
     294    0.127    0.098
     295    0.003    0.008
     296    0.043    0.058
     297    0.237    0.119
     298    0.019    0.022
     299    0.138    0.035
     300    0.803    0.082
     301    0.194    0.099
     302    0.577    0.080
     303    0.850    0.071
     304    1.907    0.171
      27    0.207    0.113
      28    0.098    0.036
      29    1.161    0.165
      30    0.813    0.106
      31    1.447    0.133
      32    1.020    0.091
      33    0.035    0.026
      34    0.318    0.093
      35    1.169    0.121
      36    1.127    0.163
      37    0.205    0.071
      38    1.206    0.147
      39    1.299    0.108
      40    0.425    0.112
      41    0.349    0.080
      42    0.134    0.056
      43    0.738    0.070
      44    0.232    0.062
      45    0.175    0.053
      46    0.487    0.081
      47    0.931    0.113
      48    0.039    0.038
      49    0.574    0.091
      50    1.037    0.112
      51    0.639    0.087
      52    0.000    0.000
      53    0.563    0.083
      54    1.015    0.127
      55    0.064    0.031
      56    0.000    0.000
      57    0.243    0.049
      58    1.027    0.146
      59    0.014    0.024
      60    0.479    0.067
      61    1.426    0.132
      62    0.514    0.102
      63    0.048    0.035
      64    0.341    0.099
      65    2.012    0.127
      66    1.285    0.103
      67    1.255    0.154
      68    2.071    0.138
      69    1.760    0.130
      70    0.969    0.123
      71    0.613    0.079
      72    0.129    0.046
      73    0.558    0.116
      74    0.247    0.051
      75    0.686    0.090
      76    0.026    0.021
      77    0.274    0.116
      78    0.344    0.071
      79    0.066    0.039
      80    0.037    0.033
      81    0.000    0.000
      82    0.625    0.065
      83    0.104    0.038
      84    0.020    0.020
      85    0.413    0.065
      86    1.071    0.098
      87    0.008    0.012
      88    0.000    0.000
      89    0.786    0.087
      90    0.103    0.039
      91    0.010    0.016
      92    0.595    0.084
      93    1.031    0.100
      94    0.464    0.111
      95    0.087    0.038
      96    0.182    0.046
      97    0.203    0.062
      98    0.136    0.056
      99    1.041    0.100
     100    0.468    0.079
     101    0.289    0.070
     102    0.015    0.022
     103    0.986    0.109
     104    0.917    0.124
     105    0.423    0.075
     106    0.560    0.055
     107    1.314    0.147
     108    0.793    0.113
     109    0.000    0.000
     110    0.198    0.042
     111    0.225    0.057
     112    0.119    0.053
     113    0.101    0.044
     114    0.228    0.049
     115    0.854    0.086
     116    0.128    0.048
     117    0.090    0.046
     118    0.305    0.092
     119    0.111    0.036
     120    0.066    0.054
     121    0.064    0.041
     122    0.168    0.047
     123    0.012    0.023
     124    0.045    0.029
     125    0.272    0.086
     126    0.040    0.024
     127    0.009    0.013
     128    0.015    0.020
     129    0.327    0.058
     130    0.064    0.031
     131    0.000    0.000
     132    0.679    0.063
     133    0.005    0.012
     134    0.251    0.073
     135    0.735    0.064
     136    0.461    0.061
     137    0.302    0.097
     138    0.184    0.079
     139    0.833    0.095
     140    1.268    0.162
     141    0.405    0.074
     142    1.317    0.144
     143    1.321    0.144
     144    0.112    0.068
     145    1.017    0.116
     146    1.978    0.122
     147    0.579    0.093
     148    0.702    0.144
     149    1.266    0.173
     150    0.908    0.078
     151    0.160    0.074
     152    0.097    0.050
     153    0.734    0.106
     154    1.373    0.098
     155    0.481    0.064
     156    0.010    0.013
     157    1.196    0.122
     158    0.995    0.046
     159    0.071    0.037
     160    0.303    0.071
     161    1.647    0.092
     162    0.828    0.084
     163    0.419    0.071
     164    0.038    0.022
     165    0.801    0.108
     166    1.250    0.122
     167    0.466    0.073
     168    0.172    0.061
     169    0.705    0.144
     170    0.635    0.192
     171    0.047    0.042
     172    0.811    0.131
     173    1.165    0.096
     174    0.720    0.112
     175    0.000    0.000
     176    0.636    0.096
     177    0.351    0.073
     178    0.491    0.059
     179    1.483    0.115
     180    0.402    0.075
     181    1.650    0.086
     182    1.020    0.078
     183    1.244    0.106
     184    0.800    0.078
     185    0.619    0.116
     186    0.174    0.049
     187    0.629    0.090
     188    0.767    0.099
     189    0.724    0.101
     190    1.270    0.183
     191    0.941    0.115
     192    0.793    0.068
     193    0.824    0.144
     194    1.067    0.089
     195    1.080    0.128
     196    0.319    0.064
     197    0.039    0.026
     198    0.541    0.093
     199    0.388    0.115
     200    0.306    0.086
     201    1.024    0.083
     202    0.933    0.105
     203    0.293    0.067
     204    0.016    0.016
     205    0.687    0.100
     206    0.136    0.050
     207    0.012    0.019
     208    0.177    0.046
     209    0.540    0.088
     210    0.883    0.090
     211    0.010    0.013
     212    0.106    0.049
     213    0.903    0.086
     214    0.546    0.092
     215    0.056    0.038
     216    1.057    0.123
     217    0.574    0.086
     218    0.080    0.042
     219    0.269    0.077
     220    0.593    0.079
     221    1.251    0.107
     222    0.274    0.103
     223    1.227    0.139
     224    1.052    0.090
     225    1.617    0.121
     226    0.442    0.133
     227    0.308    0.127
     228    1.019    0.143
     229    0.582    0.227
     230    2.149    0.114
     231    0.527    0.113
     232    1.377    0.171
     233    1.370    0.122
     234    1.271    0.188
     235    1.194    0.093
     236    0.938    0.163
     237    0.299    0.087
     238    0.185    0.055
     239    1.250    0.141
     240    0.408    0.126
     241    0.079    0.039
     242    0.566    0.147
     243    0.930    0.088
     244    0.199    0.080
     245    0.096    0.050
     246    1.093    0.100
     247    0.175    0.055
     248    0.120    0.052
     249    0.456    0.091
     250    0.556    0.058
     251    0.242    0.066
     252    0.156    0.069
     253    0.873    0.104
     254    0.452    0.079
     255    0.097    0.055
     256    0.817    0.109
     257    0.810    0.088
     258    0.006    0.012
     259    0.023    0.027
     260    0.424    0.092
     261    0.645    0.119
     262    0.031    0.031
     263    0.280    0.061
     264    1.090    0.154
     265    0.163    0.058
     266    0.695    0.108
     267    0.947    0.084
     268    1.528    0.181
     269    1.370    0.133
     270    0.519    0.087
     271    1.769    0.157
     272    0.867    0.142
     273    0.476    0.067
     274    0.619    0.073
     275    1.201    0.105
     276    0.908    0.115
     277    0.306    0.054
     278    0.064    0.033
     279    0.886    0.062
     280    0.115    0.038
     281    0.304    0.068
     282    0.776    0.102
     283    1.152    0.118
     284    0.064    0.033
     285    0.198    0.068
     286    0.419    0.099
     287    0.159    0.054
     288    0.537    0.091
     289    0.009    0.015
     290    0.913    0.094
     291    0.095    0.048
     292    0.157    0.070
     293    0.742    0.184
     294    0.093    0.093
     295    0.000    0.000
     296    0.024    0.027
     297    0.333    0.133
     298    0.073    0.034
     299    0.176    0.052
     300    0.774    0.124
     301    0.362    0.130
     302    0.601    0.071
     303    0.781    0.063
     304    2.074    0.144
      27    0.219    0.133
      28    0.160    0.068
      29    1.211    0.126
      30    0.836    0.125
      31    1.486    0.112
      32    0.980    0.080
      33    0.006    0.012
      34    0.310    0.051
      35    1.026    0.080
      36    0.967    0.146
      37    0.250    0.066
      38    1.004    0.109
      39    1.473    0.076
      40    0.516    0.094
      41    0.267    0.076
      42    0.225    0.076
      43    0.945    0.080
      44    0.152    0.054
      45    0.183    0.077
      46    0.565    0.058
      47    0.968    0.093
      48    0.115    0.059
      49    0.646    0.103
      50    1.103    0.104
      51    0.597    0.098
      52    0.000    0.000
      53    0.563    0.083
      54    0.928    0.087
      55    0.083    0.028
      56    0.000    0.000
      57    0.247    0.062
      58    1.182    0.120
      59    0.042    0.033
      60    0.422    0.075
      61    1.235    0.144
      62    0.603    0.085
      63    0.044    0.033
      64    0.319    0.071
      65    1.801    0.149
      66    1.220    0.141
      67    1.319    0.127
      68    2.067    0.115
      69    1.704    0.123
      70    0.901    0.115
      71    0.616    0.068
      72    0.106    0.031
      73    0.383    0.120
      74    0.256    0.057
      75    0.686    0.097
      76    0.021    0.016
      77    0.204    0.089
      78    0.340    0.097
      79    0.119    0.067
      80    0.050    0.038
      81    0.000    0.000
      82    0.675    0.099
      83    0.102    0.046
      84    0.023    0.022
      85    0.366    0.067
      86    0.927    0.099
      87    0.011    0.014
      88    0.002    0.008
      89    0.780    0.112
      90    0.048    0.028
      91    0.015    0.017
      92    0.560    0.096
      93    1.015    0.111
      94    0.434    0.101
      95    0.079    0.036
      96    0.215    0.046
      97    0.229    0.053
      98    0.150    0.055
      99    1.033    0.075
     100    0.442    0.090
     101    0.364    0.121
     102    0.037    0.027
     103    0.989    0.133
     104    0.889    0.131
     105    0.466    0.056
     106    0.568    0.081
     107    1.290    0.083
     108    0.824    0.090
     109    0.000    0.000
     110    0.177    0.041
     111    0.255    0.055
     112    0.099    0.055
     113    0.105    0.047
     114    0.300    0.068
     115    0.825    0.099
     116    0.152    0.072
     117    0.084    0.040
     118    0.342    0.064
     119    0.118    0.052
     120    0.053    0.057
     121    0.083    0.057
     122    0.144    0.035
     123    0.018    0.020
     124    0.033    0.034
     125    0.268    0.087
     126    0.027    0.022
     127    0.026    0.037
     128    0.011    0.017
     129    0.283    0.085
     130    0.088    0.041
     131    0.000    0.000
     132    0.695    0.083
     133    0.003    0.010
     134    0.147    0.079
     135    0.714    0.100
     136    0.407    0.089
     137    0.163    0.097
     138    0.182    0.070
     139    0.915    0.079
     140    1.253    0.168
     141    0.405    0.090
     142    1.363    0.137
     143    1.305    0.148
     144    0.128    0.091
     145    1.120    0.156
     146    2.030    0.162
     147    0.574    0.116
     148    0.512    0.112
     149    1.405    0.147
     150    0.858    0.109
     151    0.127    0.060
     152    0.115    0.044
     153    0.666    0.117
     154    1.277    0.107
     155    0.532    0.050
     156    0.011    0.013
     157    1.184    0.107
     158    0.989    0.093
     159    0.064    0.027
     160    0.307    0.080
     161    1.559    0.121
     162    0.824    0.097
     163    0.409    0.089
     164    0.044    0.031
     165    0.758    0.123
     166    1.208    0.057
     167    0.445    0.057
     168    0.131    0.052
     169    0.785    0.115
     170    0.855    0.085
     171    0.197    0.084
     172    0.753    0.102
     173    1.215    0.061
     174    0.444    0.171
     175    0.000    0.000
     176    0.593    0.088
     177    0.341    0.069
     178    0.558    0.071
     179    1.517    0.101
     180    0.407    0.088
     181    1.635    0.104
     182    1.018    0.078
     183    1.332    0.107
     184    0.899    0.090
     185    0.577    0.103
     186    0.205    0.048
     187    0.632    0.077
     188    0.657    0.082
     189    0.700    0.129
     190    1.239    0.110
     191    1.040    0.116
     192    0.740    0.084
     193    0.807    0.124
     194    1.044    0.094
     195    1.063    0.126
     196    0.198    0.054
     197    0.045    0.036
     198    0.507    0.086
     199    0.365    0.104
     200    0.220    0.106
     201    1.074    0.129
     202    0.961    0.129
     203    0.274    0.066
     204    0.010    0.018
     205    0.692    0.102
     206    0.148    0.045
     207    0.017    0.026
     208    0.168    0.065
     209    0.577    0.086
     210    0.870    0.093
     211    0.005    0.014
     212    0.110    0.040
     213    0.945    0.082
     214    0.564    0.090
     215    0.052    0.041
     216    1.080    0.092
     217    0.574    0.083
     218    0.067    0.054
     219    0.252    0.071
     220    0.668    0.099
     221    1.217    0.086
     222    0.241    0.089
     223    1.171    0.111
     224    1.048    0.089
     225    1.586    0.127
     226    0.318    0.061
     227    0.312    0.090
     228    0.943    0.140
     229    0.638    0.221
     230    2.157    0.112
     231    0.522    0.087
     232    1.345    0.129
     233    1.411    0.133
     234    0.941    0.253
     235    1.275    0.106
     236    0.650    0.116
     237    0.179    0.104
     238    0.184    0.058
     239    1.148    0.114
     240    0.178    0.084
     241    0.088    0.041
     242    0.507    0.118
     243    0.895    0.091
     244    0.102    0.069
     245    0.065    0.037
     246    1.112    0.095
     247    0.194    0.069
     248    0.060    0.044
     249    0.469    0.088
     250    0.568    0.066
     251    0.334    0.092
     252    0.110    0.068
     253    0.932    0.071
     254    0.443    0.055
     255    0.067    0.056
     256    0.794    0.107
     257    0.798    0.074
     258    0.004    0.010
     259    0.025    0.023
     260    0.456    0.083
     261    0.658    0.144
     262    0.026    0.026
     263    0.301    0.042
     264    1.036    0.122
     265    0.198    0.052
     266    0.698    0.087
     267    0.984    0.109
     268    1.496    0.130
     269    1.369    0.140
     270    0.565    0.071
     271    1.629    0.214
     272    0.891    0.131
     273    0.521    0.069
     274    0.621    0.072
     275    1.253    0.088
     276    0.851    0.054
     277    0.313    0.048
     278    0.054    0.033
     279    0.870    0.056
     280    0.125    0.040
     281    0.317    0.065
     282    0.629    0.144
     283    1.170    0.100
     284    0.082    0.049
     285    0.193    0.068
     286    0.292    0.096
     287    0.167    0.043
     288    0.457    0.126
     289    0.011    0.018
     290    0.976    0.111
     291    0.046    0.045
     292    0.082    0.065
     293    0.875    0.158
     294    0.062    0.049
     295    0.000    0.000
     296    0.086    0.061
     297    0.196    0.080
     298    0.038    0.052
     299    0.154    0.059
     300    0.820    0.108
     301    0.200    0.077
     302    0.656    0.074
     303    0.783    0.070
     304    1.962    0.115
      27    0.154    0.053
      28    0.135    0.064
      29    1.212    0.116
      30    0.904    0.117
      31    1.500    0.087
      32    0.912    0.099
      33    0.006    0.012
      34    0.198    0.060
      35    1.008    0.090
      36    0.991    0.116
      37    0.216    0.067
      38    0.996    0.152
      39    1.459    0.088
      40    0.519    0.127
      41    0.255    0.093
      42    0.280    0.069
      43    0.973    0.070
      44    0.240    0.089
      45    0.178    0.060
      46    0.564    0.059
      47    0.877    0.099
      48    0.033    0.034
      49    0.648    0.094
      50    1.147    0.111
      51    0.464    0.065
      52    0.000    0.000
      53    0.541    0.079
      54    0.942    0.077
      55    0.078    0.025
      56    0.000    0.000
      57    0.252    0.055
      58    1.187    0.057
      59    0.043    0.044
      60    0.499    0.103
      61    1.209    0.084
      62    0.587    0.108
      63    0.036    0.023
      64    0.370    0.062
      65    1.734    0.140
      66    1.053    0.130
      67    1.370    0.147
      68    1.981    0.129
      69    1.693    0.103
      70    0.960    0.105
      71    0.498    0.094
      72    0.083    0.042
      73    0.250    0.084
      74    0.217    0.054
      75    0.678    0.084
      76    0.019    0.015
      77    0.141    0.071
      78    0.236    0.076
      79    0.140    0.058
      80    0.043    0.020
      81    0.000    0.000
      82    0.701    0.107
      83    0.095    0.037
      84    0.020    0.022
      85    0.381    0.079
      86    0.983    0.098
      87    0.008    0.015
      88    0.000    0.000
      89    0.715    0.073
      90    0.037    0.035
      91    0.004    0.013
      92    0.584    0.085
      93    0.989    0.131
      94    0.510    0.136
      95    0.054    0.033
      96    0.154    0.046
      97    0.230    0.066
      98    0.193    0.060
      99    1.003    0.078
     100    0.490    0.086
     101    0.418    0.087
     102    0.049    0.018
     103    1.018    0.126
     104    0.741    0.095
     105    0.455    0.068
     106    0.588    0.071
     107    1.315    0.128
     108    0.808    0.145
     109    0.002    0.007
     110    0.219    0.045
     111    0.250    0.047
     112    0.079    0.035
     113    0.105    0.051
     114    0.318    0.070
     115    0.772    0.089
     116    0.148    0.061
     117    0.097    0.052
     118    0.373    0.054
     119    0.114    0.047
     120    0.050    0.035
     121    0.099    0.039
     122    0.161    0.047
     123    0.012    0.018
     124    0.030    0.033
     125    0.365    0.077
     126    0.016    0.020
     127    0.047    0.040
     128    0.047    0.055
     129    0.308    0.056
     130    0.054    0.023
     131    0.002    0.007
     132    0.683    0.110
     133    0.016    0.022
     134    0.121    0.105
     135    0.642    0.109
     136    0.471    0.113
     137    0.294    0.101
     138    0.216    0.097
     139    0.902    0.054
     140    1.359    0.157
     141    0.315    0.062
     142    1.406    0.105
     143    1.333    0.105
     144    0.218    0.087
     145    1.142    0.091
     146    2.049    0.164
     147    0.517    0.104
     148    0.576    0.157
     149    1.315    0.174
     150    0.947    0.100
     151    0.197    0.073
     152    0.111    0.041
     153    0.632    0.111
     154    1.227    0.075
     155    0.499    0.058
     156    0.011    0.016
     157    1.032    0.140
     158    0.983    0.079
     159    0.080    0.044
     160    0.296    0.050
     161    1.597    0.131
     162    0.851    0.103
     163    0.450    0.050
     164    0.047    0.029
     165    0.758    0.116
     166    1.250    0.100
     167    0.473    0.063
     168    0.138    0.053
     169    0.807    0.097
     170    0.899    0.091
     171    0.205    0.053
     172    0.738    0.100
     173    1.265    0.097
     174    0.552    0.136
     175    0.000    0.000
     176    0.638    0.102
     177    0.298    0.080
     178    0.564    0.079
     179    1.498    0.110
     180    0.388    0.059
     181    1.642    0.122
     182    0.962    0.078
     183    1.365    0.143
     184    0.791    0.103
     185    0.608    0.082
     186    0.189    0.054
     187    0.624    0.062
     188    0.597    0.092
     189    0.767    0.119
     190    1.202    0.091
     191    1.002    0.146
     192    0.783    0.081
     193    0.676    0.094
     194    1.002    0.073
     195    1.084    0.133
     196    0.222    0.064
     197    0.078    0.036
     198    0.473    0.069
     199    0.446    0.119
     200    0.164    0.076
     201    1.032    0.110
     202    1.010    0.095
     203    0.273    0.096
     204    0.031    0.031
     205    0.620    0.103
     206    0.145    0.072
     207    0.017    0.028
     208    0.188    0.064
     209    0.554    0.092
     210    0.892    0.097
     211    0.011    0.016
     212    0.122    0.041
     213    0.947    0.093
     214    0.614    0.125
     215    0.037    0.043
     216    1.079    0.093
     217    0.515    0.086
     218    0.084    0.071
     219    0.254    0.068
     220    0.728    0.086
     221    1.177    0.093
     222    0.216    0.082
     223    1.203    0.105
     224    1.037    0.074
     225    1.438    0.147
     226    0.329    0.056
     227    0.250    0.092
     228    1.135    0.150
     229    0.529    0.128
     230    2.152    0.149
     231    0.580    0.085
     232    1.265    0.195
     233    1.399    0.098
     234    1.010    0.225
     235    1.236    0.128
     236    0.716    0.078
     237    0.182    0.071
     238    0.174    0.054
     239    1.163    0.126
     240    0.162    0.065
     241    0.072    0.038
     242    0.436    0.078
     243    0.868    0.094
     244    0.107    0.056
     245    0.055    0.022
     246    1.057    0.100
     247    0.224    0.061
     248    0.078    0.061
     249    0.478    0.065
     250    0.592    0.055
     251    0.324    0.105
     252    0.060    0.050
     253    0.907    0.092
     254    0.474    0.085
     255    0.045    0.042
     256    0.798    0.083
     257    0.780    0.083
     258    0.008    0.012
     259    0.047    0.034
     260    0.481    0.079
     261    0.667    0.161
     262    0.023    0.034
     263    0.319    0.084
     264    1.076    0.133
     265    0.172    0.071
     266    0.686    0.084
     267    0.919    0.126
     268    1.461    0.112
     269    1.378    0.128
     270    0.551    0.136
     271    1.584    0.146
     272    0.872    0.110
     273    0.525    0.064
     274    0.618    0.081
     275    1.193    0.115
     276    0.881    0.056
     277    0.317    0.059
     278    0.046    0.029
     279    0.887    0.063
     280    0.136    0.046
     281    0.284    0.079
     282    0.582    0.074
     283    1.215    0.126
     284    0.065    0.039
     285    0.169    0.063
     286    0.283    0.063
     287    0.140    0.054
     288    0.516    0.084
     289    0.010    0.016
     290    0.756    0.087
     291    0.054    0.049
     292    0.127    0.061
     293    0.689    0.196
     294    0.131    0.072
     295    0.000    0.000
     296    0.067    0.048
     297    0.362    0.150
     298    0.014    0.018
     299    0.125    0.045
     300    0.787    0.089
     301    0.177    0.066
     302    0.668    0.099
     303    0.854    0.060
     304    1.907    0.147
      27    0.130    0.077
      28    0.113    0.055
      29    1.184    0.105
      30    0.891    0.114
      31    1.436    0.135
      32    0.923    0.071
      33    0.016    0.020
      34    0.196    0.090
      35    0.957    0.129
      36    0.929    0.135
      37    0.253    0.056
      38    0.980    0.149
      39    1.436    0.082
      40    0.728    0.182
      41    0.131    0.077
      42    0.178    0.059
      43    0.758    0.094
      44    0.234    0.096
      45    0.193    0.086
      46    0.532    0.051
      47    0.956    0.081
      48    0.087    0.048
      49    0.654    0.084
      50    1.243    0.091
      51    0.575    0.073
      52    0.000    0.000
      53    0.548    0.063
      54    0.924    0.067
      55    0.094    0.027
      56    0.000    0.000
      57    0.274    0.059
      58    1.189    0.094
      59    0.023    0.019
      60    0.478    0.095
      61    1.221    0.073
      62    0.456    0.071
      63    0.058    0.041
      64    0.402    0.073
      65    1.756    0.107
      66    0.985    0.110
      67    1.496    0.112
      68    2.018    0.129
      69    1.751    0.102
      70    0.848    0.123
      71    0.555    0.188
      72    0.171    0.052
      73    0.246    0.095
      74    0.220    0.046
      75    0.753    0.055
      76    0.015    0.018
      77    0.176    0.083
      78    0.298    0.085
      79    0.127    0.039
      80    0.045    0.020
      81    0.000    0.000
      82    0.695    0.088
      83    0.090    0.037
      84    0.020    0.019
      85    0.352    0.074
      86    0.935    0.084
      87    0.003    0.008
      88    0.000    0.000
      89    0.694    0.065
      90    0.028    0.031
      91    0.006    0.020
      92    0.499    0.099
      93    0.828    0.129
      94    0.634    0.108
      95    0.066    0.040
      96    0.115    0.045
      97    0.232    0.069
      98    0.251    0.060
      99    1.004    0.113
     100    0.509    0.059
     101    0.510    0.127
     102    0.031    0.033
     103    1.006    0.115
     104    0.806    0.104
     105    0.413    0.072
     106    0.499    0.135
     107    1.401    0.114
     108    0.694    0.097
     109    0.017    0.019
     110    0.219    0.046
     111    0.263    0.047
     112    0.064    0.033
     113    0.101    0.052
     114    0.362    0.079
     115    0.759    0.096
     116    0.165    0.074
     117    0.122    0.055
     118    0.356    0.064
     119    0.128    0.038
     120    0.060    0.059
     121    0.100    0.041
     122    0.117    0.038
     123    0.043    0.032
     124    0.040    0.037
     125    0.364    0.054
     126    0.018    0.021
     127    0.053    0.042
     128    0.004    0.013
     129    0.247    0.071
     130    0.083    0.049
     131    0.002    0.007
     132    0.648    0.106
     133    0.005    0.012
     134    0.094    0.074
     135    0.763    0.084
     136    0.284    0.047
     137    0.319    0.099
     138    0.205    0.065
     139    0.773    0.083
     140    1.357    0.200
     141    0.405    0.088
     142    1.405    0.115
     143    1.168    0.159
     144    0.344    0.109
     145    1.184    0.093
     146    2.087    0.118
     147    0.450    0.065
     148    0.641    0.145
     149    1.373    0.113
     150    0.976    0.089
     151    0.155    0.044
     152    0.160    0.040
     153    0.653    0.100
     154    1.260    0.105
     155    0.506    0.068
     156    0.015    0.018
     157    1.049    0.129
     158    0.996    0.087
     159    0.067    0.029
     160    0.315    0.047
     161    1.653    0.124
     162    0.821    0.112
     163    0.491    0.074
     164    0.034    0.022
     165    0.689    0.135
     166    1.334    0.086
     167    0.480    0.074
     168    0.144    0.055
     169    0.763    0.158
     170    0.850    0.124
     171    0.203    0.050
     172    0.667    0.085
     173    1.224    0.077
     174    0.644    0.165
     175    0.006    0.012
     176    0.816    0.117
     177    0.222    0.077
     178    0.556    0.087
     179    1.477    0.104
     180    0.417    0.098
     181    1.683    0.088
     182    0.944    0.080
     183    1.445    0.142
     184    0.803    0.113
     185    0.616    0.113
     186    0.272    0.059
     187    0.684    0.073
     188    0.545    0.086
     189    0.815    0.132
     190    1.140    0.085
     191    1.025    0.099
     192    0.729    0.064
     193    0.659    0.069
     194    1.047    0.078
     195    1.065    0.105
     196    0.256    0.090
     197    0.055    0.032
     198    0.483    0.075
     199    0.465    0.123
     200    0.186    0.088
     201    1.133    0.126
     202    1.015    0.108
     203    0.266    0.085
     204    0.058    0.044
     205    0.660    0.132
     206    0.096    0.054
     207    0.006    0.013
     208    0.220    0.068
     209    0.688    0.095
     210    0.928    0.082
     211    0.003    0.008
     212    0.092    0.047
     213    1.026    0.090
     214    0.463    0.078
     215    0.038    0.025
     216    1.149    0.091
     217    0.498    0.068
     218    0.023    0.035
     219    0.286    0.072
     220    0.746    0.076
     221    1.052    0.103
     222    0.147    0.052
     223    1.244    0.129
     224    1.045    0.063
     225    1.459    0.104
     226    0.389    0.058
     227    0.356    0.110
     228    0.732    0.181
     229    0.762    0.174
     230    2.188    0.185
     231    0.602    0.085
     232    1.089    0.124
     233    1.412    0.152
     234    1.087    0.265
     235    1.251    0.117
     236    0.812    0.146
     237    0.135    0.067
     238    0.184    0.049
     239    1.107    0.110
     240    0.175    0.056
     241    0.080    0.036
     242    0.412    0.074
     243    0.833    0.117
     244    0.072    0.042
     245    0.082    0.062
     246    1.092    0.076
     247    0.222    0.063
     248    0.137    0.059
     249    0.589    0.084
     250    0.591    0.063
     251    0.364    0.073
     252    0.133    0.079
     253    0.932    0.073
     254    0.458    0.062
     255    0.065    0.043
     256    0.844    0.077
     257    0.802    0.098
     258    0.008    0.012
     259    0.063    0.027
     260    0.472    0.074
     261    0.675    0.120
     262    0.031    0.038
     263    0.354    0.066
     264    1.102    0.120
     265    0.191    0.064
     266    0.671    0.095
     267    0.884    0.082
     268    1.531    0.120
     269    1.377    0.105
     270    0.569    0.084
     271    1.697    0.233
     272    0.853    0.113
     273    0.478    0.062
     274    0.561    0.084
     275    1.190    0.113
     276    0.849    0.096
     277    0.306    0.051
     278    0.054    0.027
     279    0.887    0.070
     280    0.149    0.045
     281    0.277    0.067
     282    0.678    0.136
     283    1.217    0.091
     284    0.098    0.047
     285    0.163    0.047
     286    0.295    0.085
     287    0.186    0.035
     288    0.477    0.097
     289    0.013    0.020
     290    0.899    0.119
     291    0.110    0.076
     292    0.091    0.043
     293    0.912    0.102
     294    0.224    0.116
     295    0.000    0.000
     296    0.119    0.064
     297    0.281    0.080
     298    0.010    0.013
     299    0.093    0.036
     300    0.886    0.108
     301    0.218    0.081
     302    0.715    0.098
     303    0.755    0.083
     304    1.932    0.126
      27    0.132    0.057
      28    0.134    0.068
      29    1.195    0.094
      30    0.890    0.103
      31    1.575    0.101
      32    0.969    0.099
      33    0.001    0.006
      34    0.189    0.064
      35    0.859    0.074
      36    0.856    0.091
      37    0.247    0.039
      38    0.981    0.133
      39    1.483    0.098
      40    0.728    0.104
      41    0.107    0.049
      42    0.204    0.057
      43    0.825    0.049
      44    0.277    0.098
      45    0.211    0.051
      46    0.540    0.080
      47    0.947    0.069
      48    0.105    0.052
      49    0.562    0.107
      50    1.062    0.141
      51    0.486    0.092
      52    0.000    0.000
      53    0.562    0.096
      54    0.939    0.074
      55    0.096    0.028
      56    0.000    0.000
      57    0.258    0.045
      58    1.132    0.093
      59    0.057    0.031
      60    0.488    0.074
      61    1.237    0.082
      62    0.579    0.089
      63    0.038    0.033
      64    0.358    0.059
      65    1.854    0.087
      66    1.116    0.120
      67    1.391    0.127
      68    2.070    0.095
      69    1.781    0.145
      70    0.829    0.101
      71    0.640    0.083
      72    0.214    0.103
      73    0.225    0.143
      74    0.119    0.071
      75    0.673    0.100
      76    0.020    0.020
      77    0.130    0.078
      78    0.363    0.079
      79    0.180    0.066
      80    0.034    0.026
      81    0.000    0.000
      82    0.646    0.058
      83    0.075    0.026
      84    0.008    0.015
      85    0.352    0.054
      86    0.892    0.096
      87    0.007    0.013
      88    0.000    0.000
      89    0.756    0.097
      90    0.041    0.045
      91    0.004    0.017
      92    0.483    0.069
      93    0.821    0.102
      94    0.556    0.091
      95    0.064    0.028
      96    0.149    0.034
      97    0.218    0.076
      98    0.261    0.064
      99    1.017    0.128
     100    0.461    0.079
     101    0.484    0.125
     102    0.018    0.028
     103    1.003    0.112
     104    0.789    0.105
     105    0.423    0.065
     106    0.435    0.068
     107    1.427    0.116
     108    0.714    0.077
     109    0.009    0.020
     110    0.205    0.047
     111    0.270    0.057
     112    0.049    0.031
     113    0.073    0.047
     114    0.380    0.072
     115    0.737    0.090
     116    0.166    0.049
     117    0.097    0.049
     118    0.359    0.062
     119    0.131    0.044
     120    0.052    0.041
     121    0.107    0.044
     122    0.119    0.045
     123    0.050    0.028
     124    0.028    0.028
     125    0.368    0.096
     126    0.016    0.020
     127    0.049    0.034
     128    0.010    0.013
     129    0.250    0.077
     130    0.076    0.051
     131    0.000    0.000
     132    0.636    0.075
     133    0.002    0.007
     134    0.203    0.077
     135    0.727    0.098
     136    0.351    0.064
     137    0.304    0.074
     138    0.307    0.132
     139    0.821    0.103
     140    1.500    0.170
     141    0.449    0.080
     142    1.407    0.116
     143    1.324    0.135
     144    0.302    0.123
     145    1.129    0.149
     146    1.948    0.344
     147    0.540    0.108
     148    0.666    0.143
     149    0.987    0.188
     150    0.882    0.113
     151    0.223    0.093
     152    0.067    0.074
     153    0.559    0.114
     154    1.422    0.110
     155    0.485    0.063
     156    0.016    0.019
     157    1.197    0.114
     158    1.005    0.078
     159    0.069    0.040
     160    0.304    0.078
     161    1.633    0.116
     162    0.800    0.091
     163    0.511    0.089
     164    0.044    0.019
     165    0.733    0.073
     166    1.352    0.088
     167    0.477    0.111
     168    0.122    0.050
     169    0.722    0.100
     170    0.854    0.095
     171    0.231    0.062
     172    0.681    0.096
     173    1.242    0.104
     174    0.767    0.100
     175    0.023    0.033
     176    0.940    0.131
     177    0.162    0.047
     178    0.491    0.095
     179    1.480    0.080
     180    0.419    0.088
     181    1.685    0.108
     182    0.904    0.095
     183    1.396    0.120
     184    0.840    0.127
     185    0.528    0.110
     186    0.248    0.069
     187    0.770    0.090
     188    0.673    0.169
     189    1.008    0.192
     190    1.209    0.137
     191    0.965    0.110
     192    0.743    0.084
     193    0.705    0.084
     194    1.084    0.079
     195    1.028    0.105
     196    0.201    0.055
     197    0.063    0.028
     198    0.486    0.062
     199    0.502    0.117
     200    0.126    0.056
     201    1.077    0.105
     202    1.052    0.109
     203    0.298    0.079
     204    0.055    0.030
     205    0.626    0.081
     206    0.127    0.075
     207    0.000    0.000
     208    0.161    0.046
     209    0.623    0.086
     210    0.893    0.097
     211    0.000    0.000
     212    0.053    0.034
     213    0.993    0.076
     214    0.469    0.091
     215    0.029    0.024
     216    1.104    0.101
     217    0.550    0.082
     218    0.021    0.028
     219    0.242    0.059
     220    0.707    0.092
     221    1.103    0.090
     222    0.226    0.061
     223    1.237    0.090
     224    1.001    0.062
     225    1.500    0.101
     226    0.319    0.053
     227    0.348    0.091
     228    0.967    0.215
     229    1.057    0.171
     230    1.915    0.164
     231    0.326    0.081
     232    1.418    0.139
     233    1.307    0.105
     234    1.365    0.242
     235    1.231    0.135
     236    0.790    0.112
     237    0.149    0.068
     238    0.178    0.065
     239    1.110    0.132
     240    0.103    0.061
     241    0.067    0.046
     242    0.437    0.090
     243    0.815    0.094
     244    0.077    0.045
     245    0.078    0.031
     246    1.061    0.082
     247    0.170    0.071
     248    0.109    0.035
     249    0.596    0.073
     250    0.571    0.061
     251    0.322    0.065
     252    0.120    0.057
     253    0.888    0.104
     254    0.413    0.056
     255    0.060    0.045
     256    0.853    0.090
     257    0.766    0.089
     258    0.003    0.008
     259    0.058    0.022
     260    0.520    0.066
     261    0.674    0.120
     262    0.034    0.036
     263    0.345    0.073
     264    1.107    0.112
     265    0.247    0.064
     266    0.657    0.109
     267    0.920    0.095
     268    1.540    0.133
     269    1.298    0.122
     270    0.559    0.090
     271    1.740    0.177
     272    0.808    0.116
     273    0.496    0.070
     274    0.600    0.076
     275    1.260    0.114
     276    0.957    0.128
     277    0.310    0.065
     278    0.062    0.026
     279    0.869    0.058
     280    0.144    0.062
     281    0.289    0.076
     282    0.620    0.074
     283    1.195    0.117
     284    0.058    0.032
     285    0.170    0.055
     286    0.237    0.055
     287    0.154    0.047
     288    0.419    0.086
     289    0.006    0.017
     290    0.843    0.090
     291    0.138    0.058
     292    0.055    0.032
     293    0.870    0.095
     294    0.215    0.066
     295    0.000    0.000
     296    0.107    0.045
     297    0.205    0.049
     298    0.006    0.012
     299    0.100    0.050
     300    0.753    0.119
     301    0.211    0.052
     302    0.634    0.076
     303    0.834    0.066
     304    1.837    0.143
      27    0.117    0.074
      28    0.135    0.063
      29    1.253    0.133
      30    0.991    0.139
      31    1.534    0.081
      32    0.984    0.097
      33    0.009    0.013
      34    0.198    0.075
      35    0.955    0.156
      36    0.851    0.117
      37    0.264    0.069
      38    0.876    0.078
      39    1.469    0.121
      40    0.756    0.090
      41    0.089    0.036
      42    0.178    0.061
      43    0.797    0.096
      44    0.292    0.050
      45    0.206    0.059
      46    0.460    0.070
      47    0.971    0.081
      48    0.080    0.043
      49    0.522    0.081
      50    1.008    0.079
      51    0.484    0.078
      52    0.000    0.000
      53    0.532    0.074
      54    0.913    0.095
      55    0.089    0.029
      56    0.000    0.000
      57    0.275    0.058
      58    1.105    0.089
      59    0.066    0.027
      60    0.426    0.077
      61    1.245    0.067
      62    0.593    0.088
      63    0.039    0.032
      64    0.372    0.062
      65    1.846    0.109
      66    1.138    0.115
      67    1.354    0.102
      68    2.000    0.118
      69    1.695    0.120
      70    0.847    0.070
      71    0.679    0.107
      72    0.271    0.093
      73    0.298    0.132
      74    0.114    0.073
      75    0.720    0.115
      76    0.036    0.027
      77    0.114    0.056
      78    0.447    0.116
      79    0.222    0.063
      80    0.037    0.027
      81    0.000    0.000
      82    0.608    0.078
      83    0.073    0.025
      84    0.017    0.019
      85    0.371    0.083
      86    0.892    0.055
      87    0.014    0.017
      88    0.000    0.000
      89    0.825    0.070
      90    0.065    0.047
      91    0.013    0.024
      92    0.473    0.088
      93    0.893    0.134
      94    0.522    0.147
      95    0.062    0.033
      96    0.097    0.028
      97    0.205    0.054
      98    0.194    0.044
      99    0.970    0.097
     100    0.435    0.082
     101    0.573    0.092
     102    0.054    0.034
     103    1.051    0.115
     104    0.719    0.062
     105    0.409    0.063
     106    0.540    0.074
     107    1.425    0.113
     108    0.693    0.101
     109    0.000    0.000
     110    0.257    0.057
     111    0.265    0.059
     112    0.057    0.036
     113    0.102    0.049
     114    0.393    0.079
     115    0.746    0.081
     116    0.169    0.058
     117    0.104    0.036
     118    0.353    0.067
     119    0.136    0.037
     120    0.055    0.038
     121    0.105    0.034
     122    0.127    0.042
     123    0.036    0.026
     124    0.039    0.034
     125    0.359    0.091
     126    0.015    0.022
     127    0.060    0.040
     128    0.009    0.015
     129    0.296    0.092
     130    0.074    0.032
     131    0.002    0.007
     132    0.639    0.088
     133    0.014    0.020
     134    0.335    0.108
     135    0.738    0.085
     136    0.445    0.132
     137    0.272    0.100
     138    0.343    0.128
     139    0.810    0.078
     140    1.569    0.111
     141    0.479    0.147
     142    1.478    0.092
     143    1.304    0.164
     144    0.321    0.091
     145    1.107    0.096
     146    2.055    0.123
     147    0.621    0.075
     148    0.690    0.125
     149    1.190    0.155
     150    0.956    0.086
     151    0.183    0.084
     152    0.039    0.044
     153    0.591    0.092
     154    1.444    0.117
     155    0.470    0.078
     156    0.016    0.016
     157    1.223    0.134
     158    0.971    0.082
     159    0.060    0.036
     160    0.339    0.092
     161    1.555    0.113
     162    0.814    0.097
     163    0.495    0.086
     164    0.034    0.029
     165    0.696    0.104
     166    1.285    0.095
     167    0.514    0.067
     168    0.151    0.063
     169    0.754    0.118
     170    0.794    0.109
     171    0.198    0.051
     172    0.719    0.109
     173    1.203    0.095
     174    0.618    0.133
     175    0.002    0.008
     176    0.739    0.135
     177    0.214    0.067
     178    0.556    0.059
     179    1.542    0.090
     180    0.437    0.072
     181    1.661    0.101
     182    0.955    0.098
     183    1.424    0.157
     184    0.694    0.164
     185    0.627    0.090
     186    0.228    0.060
     187    0.663    0.080
     188    0.591    0.096
     189    0.801    0.179
     190    1.241    0.117
     191    0.987    0.109
     192    0.730    0.078
     193    0.723    0.083
     194    1.044    0.076
     195    1.030    0.120
     196    0.201    0.073
     197    0.070    0.034
     198    0.449    0.079
     199    0.447    0.129
     200    0.130    0.085
     201    1.109    0.102
     202    1.068    0.078
     203    0.258    0.078
     204    0.056    0.039
     205    0.617    0.093
     206    0.134    0.059
     207    0.001    0.006
     208    0.128    0.060
     209    0.602    0.079
     210    0.883    0.082
     211    0.000    0.000
     212    0.063    0.040
     213    0.934    0.079
     214    0.509    0.086
     215    0.031    0.025
     216    1.095    0.094
     217    0.561    0.094
     218    0.052    0.045
     219    0.284    0.062
     220    0.720    0.081
     221    1.075    0.071
     222    0.214    0.072
     223    1.200    0.101
     224    1.047    0.071
     225    1.538    0.118
     226    0.362    0.062
     227    0.414    0.072
     228    0.954    0.155
     229    1.114    0.125
     230    2.098    0.181
     231    0.313    0.074
     232    1.641    0.211
     233    1.277    0.081
     234    1.457    0.244
     235    1.187    0.132
     236    0.960    0.157
     237    0.282    0.124
     238    0.238    0.088
     239    1.083    0.092
     240    0.193    0.093
     241    0.092    0.043
     242    0.383    0.082
     243    0.833    0.065
     244    0.095    0.059
     245    0.066    0.038
     246    1.048    0.091
     247    0.153    0.062
     248    0.125    0.046
     249    0.604    0.080
     250    0.557    0.061
     251    0.366    0.081
     252    0.124    0.052
     253    0.894    0.091
     254    0.421    0.060
     255    0.044    0.032
     256    0.868    0.083
     257    0.789    0.069
     258    0.004    0.010
     259    0.074    0.031
     260    0.522    0.067
     261    0.676    0.114
     262    0.017    0.026
     263    0.350    0.079
     264    1.171    0.125
     265    0.195    0.057
     266    0.635    0.063
     267    0.945    0.078
     268    1.451    0.112
     269    1.277    0.121
     270    0.688    0.177
     271    1.591    0.145
     272    0.868    0.137
     273    0.505    0.075
     274    0.603    0.065
     275    1.256    0.069
     276    0.904    0.068
     277    0.296    0.057
     278    0.057    0.029
     279    0.843    0.086
     280    0.114    0.030
     281    0.328    0.115
     282    0.614    0.098
     283    1.270    0.099
     284    0.056    0.036
     285    0.154    0.066
     286    0.248    0.042
     287    0.146    0.041
     288    0.491    0.094
     289    0.013    0.020
     290    0.777    0.091
     291    0.131    0.046
     292    0.063    0.045
     293    0.908    0.105
     294    0.280    0.089
     295    0.000    0.000
     296    0.131    0.047
     297    0.225    0.065
     298    0.013    0.023
     299    0.089    0.029
     300    0.759    0.066
     301    0.227    0.082
     302    0.669    0.101
     303    0.784    0.078
     304    1.805    0.084
      27    0.223    0.069
      28    0.129    0.040
      29    1.344    0.108
      30    1.097    0.141
      31    1.502    0.103
      32    1.048    0.191
      33    0.009    0.017
      34    0.170    0.064
      35    1.067    0.122
      36    0.993    0.108
      37    0.215    0.060
      38    0.940    0.137
      39    1.346    0.115
      40    0.737    0.091
      41    0.156    0.060
      42    0.129    0.063
      43    0.793    0.079
      44    0.258    0.071
      45    0.206    0.068
      46    0.468    0.070
      47    0.964    0.056
      48    0.100    0.043
      49    0.568    0.073
      50    1.070    0.085
      51    0.480    0.065
      52    0.000    0.000
      53    0.573    0.091
      54    0.964    0.089
      55    0.082    0.022
      56    0.000    0.000
      57    0.251    0.044
      58    1.074    0.113
      59    0.052    0.032
      60    0.455    0.076
      61    1.210    0.075
      62    0.541    0.083
      63    0.052    0.032
      64    0.384    0.074
      65    1.761    0.162
      66    1.085    0.094
      67    1.315    0.120
      68    2.073    0.106
      69    1.759    0.115
      70    0.803    0.083
      71    0.724    0.084
      72    0.325    0.096
      73    0.580    0.111
      74    0.189    0.064
      75    0.714    0.106
      76    0.033    0.029
      77    0.245    0.083
      78    0.458    0.063
      79    0.271    0.062
      80    0.065    0.031
      81    0.000    0.000
      82    0.641    0.072
      83    0.055    0.022
      84    0.025    0.025
      85    0.349    0.075
      86    0.888    0.080
      87    0.022    0.028
      88    0.000    0.000
      89    0.781    0.088
      90    0.072    0.058
      91    0.014    0.014
      92    0.483    0.082
      93    0.881    0.184
      94    0.618    0.119
      95    0.076    0.032
      96    0.103    0.043
      97    0.226    0.082
      98    0.248    0.069
      99    0.998    0.114
     100    0.441    0.076
     101    0.523    0.100
     102    0.057    0.024
     103    0.972    0.136
     104    0.738    0.091
     105    0.429    0.068
     106    0.549    0.099
     107    1.459    0.108
     108    0.737    0.094
     109    0.008    0.015
     110    0.276    0.054
     111    0.268    0.055
     112    0.068    0.048
     113    0.109    0.059
     114    0.292    0.069
     115    0.731    0.107
     116    0.189    0.088
     117    0.095    0.031
     118    0.289    0.095
     119    0.115    0.049
     120    0.077    0.070
     121    0.090    0.030
     122    0.085    0.043
     123    0.057    0.027
     124    0.034    0.032
     125    0.333    0.087
     126    0.015    0.018
     127    0.073    0.030
     128    0.004    0.010
     129    0.306    0.079
     130    0.105    0.046
     131    0.000    0.000
     132    0.616    0.082
     133    0.018    0.020
     134    0.452    0.117
     135    0.808    0.107
     136    0.527    0.092
     137    0.297    0.069
     138    0.274    0.110
     139    0.852    0.074
     140    1.349    0.170
     141    0.560    0.115
     142    1.499    0.091
     143    1.338    0.127
     144    0.218    0.071
     145    0.916    0.088
     146    2.034    0.117
     147    0.723    0.086
     148    0.513    0.149
     149    1.207    0.123
     150    0.996    0.097
     151    0.197    0.044
     152    0.003    0.008
     153    0.530    0.103
     154    1.373    0.111
     155    0.448    0.055
     156    0.021    0.021
     157    1.178    0.108
     158    0.883    0.113
     159    0.026    0.025
     160    0.453    0.129
     161    1.634    0.086
     162    0.847    0.117
     163    0.488    0.079
     164    0.019    0.033
     165    0.705    0.108
     166    1.220    0.137
     167    0.470    0.083
     168    0.167    0.063
     169    0.694    0.121
     170    0.861    0.109
     171    0.195    0.064
     172    0.735    0.109
     173    1.255    0.110
     174    0.650    0.115
     175    0.000    0.000
     176    0.717    0.090
     177    0.243    0.062
     178    0.480    0.066
     179    1.548    0.092
     180    0.406    0.081
     181    1.586    0.080
     182    0.944    0.076
     183    1.518    0.130
     184    0.814    0.123
     185    0.617    0.094
     186    0.237    0.057
     187    0.657    0.074
     188    0.582    0.103
     189    0.816    0.115
     190    1.206    0.135
     191    1.009    0.115
     192    0.762    0.095
     193    0.704    0.075
     194    1.079    0.087
     195    1.104    0.106
     196    0.298    0.092
     197    0.043    0.030
     198    0.473    0.058
     199    0.465    0.112
     200    0.174    0.070
     201    1.163    0.087
     202    1.064    0.104
     203    0.270    0.088
     204    0.039    0.016
     205    0.645    0.107
     206    0.122    0.048
     207    0.006    0.022
     208    0.094    0.035
     209    0.550    0.089
     210    0.897    0.072
     211    0.000    0.000
     212    0.033    0.022
     213    0.995    0.098
     214    0.493    0.091
     215    0.001    0.006
     216    0.910    0.122
     217    0.497    0.081
     218    0.023    0.041
     219    0.282    0.083
     220    0.755    0.105
     221    1.120    0.099
     222    0.206    0.075
     223    1.202    0.100
     224    1.026    0.077
     225    1.608    0.177
     226    0.418    0.065
     227    0.417    0.086
     228    0.724    0.285
     229    0.992    0.160
     230    2.111    0.186
     231    0.449    0.066
     232    1.704    0.159
     233    1.422    0.116
     234    1.237    0.177
     235    1.257    0.100
     236    0.977    0.146
     237    0.566    0.097
     238    0.280    0.071
     239    1.076    0.099
     240    0.236    0.084
     241    0.185    0.074
     242    0.538    0.092
     243    0.806    0.078
     244    0.180    0.097
     245    0.153    0.058
     246    1.148    0.136
     247    0.155    0.040
     248    0.141    0.054
     249    0.477    0.088
     250    0.548    0.077
     251    0.342    0.091
     252    0.118    0.077
     253    0.893    0.081
     254    0.418    0.083
     255    0.053    0.049
     256    0.871    0.079
     257    0.815    0.062
     258    0.006    0.012
     259    0.057    0.021
     260    0.525    0.060
     261    0.775    0.122
     262    0.057    0.045
     263    0.358    0.054
     264    1.067    0.128
     265    0.205    0.071
     266    0.665    0.121
     267    0.897    0.096
     268    1.434    0.099
     269    1.372    0.116
     270    0.537    0.099
     271    1.553    0.147
     272    0.809    0.124
     273    0.481    0.068
     274    0.583    0.090
     275    1.229    0.113
     276    0.845    0.090
     277    0.312    0.060
     278    0.062    0.042
     279    0.828    0.082
     280    0.129    0.045
     281    0.419    0.058
     282    0.692    0.133
     283    1.251    0.107
     284    0.059    0.043
     285    0.099    0.045
     286    0.315    0.069
     287    0.115    0.047
     288    0.540    0.129
     289    0.001    0.006
     290    0.855    0.115
     291    0.108    0.060
     292    0.071    0.045
     293    0.955    0.106
     294    0.341    0.070
     295    0.002    0.009
     296    0.118    0.041
     297    0.249    0.085
     298    0.033    0.028
     299    0.090    0.031
     300    0.762    0.121
     301    0.234    0.074
     302    0.677    0.089
     303    0.794    0.079
     304    1.852    0.132
      27    0.430    0.087
      28    0.118    0.061
      29    1.484    0.221
      30    1.032    0.143
      31    1.421    0.101
      32    0.944    0.100
      33    0.008    0.015
      34    0.193    0.055
      35    0.961    0.114
      36    0.934    0.167
      37    0.302    0.072
      38    0.903    0.132
      39    1.440    0.147
      40    0.759    0.070
      41    0.094    0.063
      42    0.257    0.095
      43    0.834    0.064
      44    0.226    0.083
      45    0.276    0.068
      46    0.489    0.076
      47    0.954    0.063
      48    0.093    0.044
      49    0.647    0.092
      50    1.124    0.085
      51    0.459    0.086
      52    0.000    0.000
      53    0.569    0.089
      54    0.962    0.069
      55    0.098    0.040
      56    0.000    0.000
      57    0.243    0.052
      58    1.158    0.090
      59    0.047    0.029
      60    0.459    0.102
      61    1.213    0.099
      62    0.558    0.065
      63    0.040    0.035
      64    0.364    0.063
      65    1.775    0.215
      66    1.056    0.122
      67    1.370    0.076
      68    1.999    0.122
      69    1.677    0.104
      70    0.834    0.098
      71    0.708    0.077
      72    0.308    0.097
      73    0.472    0.109
      74    0.204    0.087
      75    0.693    0.106
      76    0.035    0.030
      77    0.216    0.072
      78    0.475    0.090
      79    0.377    0.101
      80    0.047    0.033
      81    0.000    0.000
      82    0.633    0.078
      83    0.082    0.029
      84    0.021    0.023
      85    0.344    0.089
      86    0.847    0.087
      87    0.025    0.027
      88    0.000    0.000
      89    0.804    0.080
      90    0.080    0.056
      91    0.016    0.021
      92    0.552    0.097
      93    0.980    0.152
      94    0.595    0.115
      95    0.065    0.044
      96    0.079    0.042
      97    0.471    0.253
      98    0.219    0.044
      99    1.062    0.093
     100    0.440    0.108
     101    0.543    0.099
     102    0.064    0.043
     103    1.094    0.130
     104    0.733    0.128
     105    0.438    0.043
     106    0.554    0.062
     107    1.454    0.134
     108    0.761    0.062
     109    0.005    0.012
     110    0.251    0.049
     111    0.255    0.078
     112    0.087    0.053
     113    0.142    0.058
     114    0.259    0.065
     115    0.786    0.111
     116    0.193    0.060
     117    0.125    0.040
     118    0.340    0.056
     119    0.138    0.055
     120    0.117    0.069
     121    0.090    0.036
     122    0.118    0.062
     123    0.053    0.038
     124    0.068    0.043
     125    0.353    0.075
     126    0.009    0.016
     127    0.066    0.038
     128    0.013    0.020
     129    0.228    0.071
     130    0.099    0.050
     131    0.000    0.000
     132    0.605    0.077
     133    0.005    0.012
     134    0.455    0.101
     135    0.712    0.085
     136    0.475    0.078
     137    0.274    0.064
     138    0.222    0.060
     139    0.836    0.083
     140    1.259    0.184
     141    0.549    0.101
     142    1.445    0.089
     143    1.433    0.093
     144    0.196    0.055
     145    0.995    0.125
     146    2.145    0.118
     147    0.675    0.069
     148    0.456    0.110
     149    1.140    0.135
     150    1.000    0.069
     151    0.140    0.040
     152    0.000    0.000
     153    0.440    0.094
     154    1.222    0.113
     155    0.527    0.091
     156    0.016    0.020
     157    1.216    0.143
     158    0.864    0.070
     159    0.034    0.029
     160    0.486    0.156
     161    1.618    0.131
     162    0.822    0.130
     163    0.495    0.098
     164    0.016    0.024
     165    0.690    0.087
     166    1.205    0.137
     167    0.394    0.091
     168    0.163    0.052
     169    0.740    0.159
     170    0.878    0.085
     171    0.175    0.052
     172    0.703    0.116
     173    1.276    0.081
     174    0.567    0.143
     175    0.000    0.000
     176    0.620    0.109
     177    0.255    0.068
     178    0.501    0.083
     179    1.521    0.111
     180    0.398    0.093
     181    1.627    0.069
     182    0.934    0.082
     183    1.407    0.129
     184    0.813    0.156
     185    0.699    0.128
     186    0.241    0.056
     187    0.657    0.061
     188    0.614    0.087
     189    0.761    0.091
     190    1.279    0.111
     191    1.050    0.111
     192    0.756    0.067
     193    0.728    0.084
     194    1.067    0.099
     195    1.092    0.133
     196    0.300    0.087
     197    0.070    0.048
     198    0.471    0.090
     199    0.498    0.103
     200    0.178    0.053
     201    1.138    0.102
     202    1.035    0.095
     203    0.292    0.064
     204    0.030    0.032
     205    0.644    0.074
     206    0.103    0.051
     207    0.000    0.000
     208    0.087    0.038
     209    0.559    0.067
     210    0.891    0.079
     211    0.000    0.000
     212    0.025    0.026
     213    0.993    0.099
     214    0.510    0.092
     215    0.006    0.019
     216    0.958    0.114
     217    0.450    0.074
     218    0.036    0.037
     219    0.295    0.079
     220    0.669    0.087
     221    1.128    0.103
     222    0.256    0.062
     223    1.197    0.107
     224    1.012    0.076
     225    1.694    0.093
     226    0.376    0.064
     227    0.358    0.121
     228    0.758    0.146
     229    0.886    0.177
     230    2.146    0.168
     231    0.405    0.102
     232    1.709    0.148
     233    1.330    0.119
     234    1.459    0.263
     235    1.345    0.091
     236    0.819    0.112
     237    0.503    0.105
     238    0.276    0.083
     239    1.018    0.096
     240    0.204    0.064
     241    0.169    0.077
     242    0.466    0.113
     243    0.802    0.090
     244    0.076    0.048
     245    0.087    0.039
     246    1.056    0.063
     247    0.125    0.064
     248    0.124    0.044
     249    0.560    0.082
     250    0.548    0.076
     251    0.415    0.090
     252    0.210    0.078
     253    0.881    0.126
     254    0.442    0.072
     255    0.045    0.042
     256    0.859    0.097
     257    0.862    0.101
     258    0.015    0.022
     259    0.051    0.019
     260    0.479    0.068
     261    0.771    0.105
     262    0.108    0.051
     263    0.376    0.047
     264    1.070    0.123
     265    0.187    0.061
     266    0.726    0.084
     267    0.898    0.079
     268    1.443    0.082
     269    1.400    0.105
     270    0.560    0.113
     271    1.519    0.160
     272    0.794    0.117
     273    0.488    0.070
     274    0.618    0.067
     275    1.193    0.137
     276    0.858    0.081
     277    0.343    0.057
     278    0.046    0.034
     279    0.823    0.065
     280    0.146    0.038
     281    0.565    0.126
     282    0.646    0.165
     283    1.174    0.112
     284    0.080    0.039
     285    0.160    0.069
     286    0.238    0.065
     287    0.140    0.035
     288    0.561    0.083
     289    0.011    0.016
     290    0.787    0.138
     291    0.162    0.045
     292    0.072    0.048
     293    0.883    0.089
     294    0.380    0.115
     295    0.002    0.009
     296    0.123    0.035
     297    0.196    0.045
     298    0.011    0.016
     299    0.099    0.029
     300    0.787    0.086
     301    0.231    0.064
     302    0.706    0.077
     303    0.814    0.089
     304    1.914    0.148
      27    0.473    0.201
      28    0.111    0.052
      29    1.396    0.105
      30    1.122    0.128
      31    1.514    0.099
      32    0.859    0.126
      33    0.006    0.012
      34    0.237    0.072
      35    1.012    0.088
      36    0.897    0.187
      37    0.324    0.057
      38    0.945    0.168
      39    1.471    0.131
      40    0.749    0.129
      41    0.145    0.091
      42    0.279    0.063
      43    0.799    0.079
      44    0.254    0.092
      45    0.259    0.076
      46    0.474    0.073
      47    0.967    0.095
      48    0.073    0.034
      49    0.589    0.101
      50    1.061    0.087
      51    0.500    0.077
      52    0.000    0.000
      53    0.578    0.097
      54    0.952    0.073
      55    0.089    0.030
      56    0.000    0.000
      57    0.234    0.060
      58    1.114    0.087
      59    0.047    0.021
      60    0.414    0.085
      61    1.205    0.125
      62    0.559    0.084
      63    0.028    0.020
      64    0.285    0.048
      65    2.082    0.152
      66    0.738    0.208
      67    1.321    0.165
      68    2.043    0.117
      69    1.609    0.139
      70    0.804    0.084
      71    0.586    0.081
      72    0.270    0.089
      73    0.355    0.098
      74    0.213    0.046
      75    0.451    0.130
      76    0.015    0.022
      77    0.180    0.061
      78    0.389    0.069
      79    0.249    0.069
      80    0.053    0.028
      81    0.000    0.000
      82    0.632    0.069
      83    0.079    0.033
      84    0.016    0.019
      85    0.352    0.075
      86    0.853    0.113
      87    0.027    0.031
      88    0.000    0.000
      89    0.793    0.111
      90    0.075    0.056
      91    0.003    0.008
      92    0.533    0.100
      93    0.999    0.171
      94    0.583    0.151
      95    0.129    0.058
      96    0.083    0.035
      97    0.641    0.145
      98    0.236    0.071
      99    1.093    0.142
     100    0.405    0.064
     101    0.678    0.142
     102    0.077    0.045
     103    1.029    0.067
     104    0.723    0.114
     105    0.337    0.067
     106    0.556    0.094
     107    1.363    0.129
     108    0.909    0.133
     109    0.000    0.000
     110    0.255    0.040
     111    0.264    0.065
     112    0.133    0.063
     113    0.098    0.054
     114    0.358    0.061
     115    0.836    0.076
     116    0.198    0.070
     117    0.068    0.036
     118    0.399    0.082
     119    0.126    0.047
     120    0.066    0.064
     121    0.104    0.028
     122    0.176    0.049
     123    0.043    0.033
     124    0.024    0.031
     125    0.364    0.076
     126    0.022    0.023
     127    0.053    0.036
     128    0.017    0.017
     129    0.284    0.059
     130    0.073    0.041
     131    0.000    0.000
     132    0.626    0.078
     133    0.002    0.007
     134    0.394    0.109
     135    0.690    0.123
     136    0.462    0.051
     137    0.241    0.083
     138    0.243    0.070
     139    0.872    0.099
     140    1.114    0.153
     141    0.586    0.089
     142    1.451    0.088
     143    1.413    0.103
     144    0.212    0.064
     145    1.045    0.149
     146    2.248    0.108
     147    0.697    0.094
     148    0.467    0.122
     149    1.126    0.126
     150    0.969    0.093
     151    0.119    0.043
     152    0.000    0.000
     153    0.412    0.124
     154    1.380    0.168
     155    0.516    0.084
     156    0.005    0.011
     157    1.225    0.121
     158    0.995    0.086
     159    0.104    0.039
     160    0.269    0.078
     161    1.639    0.119
     162    0.750    0.088
     163    0.463    0.094
     164    0.046    0.035
     165    0.717    0.089
     166    1.280    0.102
     167    0.450    0.068
     168    0.096    0.050
     169    0.886    0.083
     170    0.966    0.096
     171    0.186    0.049
     172    0.677    0.075
     173    1.195    0.088
     174    0.551    0.153
     175    0.000    0.000
     176    0.697    0.066
     177    0.230    0.068
     178    0.511    0.065
     179    1.535    0.119
     180    0.408    0.075
     181    1.601    0.089
     182    0.956    0.105
     183    1.445    0.117
     184    0.788    0.124
     185    0.742    0.134
     186    0.226    0.071
     187    0.672    0.086
     188    0.656    0.106
     189    0.768    0.079
     190    1.241    0.109
     191    0.956    0.156
     192    0.801    0.115
     193    0.721    0.087
     194    1.099    0.080
     195    1.109    0.115
     196    0.312    0.109
     197    0.134    0.050
     198    0.421    0.061
     199    0.471    0.151
     200    0.215    0.071
     201    1.090    0.131
     202    1.011    0.114
     203    0.357    0.065
     204    0.044    0.036
     205    0.649    0.115
     206    0.274    0.096
     207    0.007    0.021
     208    0.105    0.054
     209    0.596    0.077
     210    0.885    0.082
     211    0.001    0.006
     212    0.025    0.025
     213    0.938    0.102
     214    0.510    0.078
     215    0.020    0.022
     216    0.991    0.118
     217    0.515    0.077
     218    0.042    0.032
     219    0.274    0.092
     220    0.668    0.088
     221    1.138    0.074
     222    0.291    0.058
     223    1.232    0.092
     224    1.025    0.053
     225    1.730    0.091
     226    0.335    0.077
     227    0.335    0.096
     228    0.660    0.195
     229    0.684    0.128
     230    2.228    0.133
     231    0.362    0.070
     232    1.889    0.151
     233    1.421    0.105
     234    1.141    0.114
     235    1.441    0.101
     236    0.895    0.111
     237    0.461    0.138
     238    0.224    0.070
     239    0.968    0.058
     240    0.153    0.043
     241    0.093    0.058
     242    0.389    0.051
     243    0.788    0.109
     244    0.065    0.054
     245    0.075    0.037
     246    1.081    0.080
     247    0.143    0.042
     248    0.094    0.075
     249    0.613    0.081
     250    0.565    0.077
     251    0.336    0.098
     252    0.136    0.085
     253    0.856    0.075
     254    0.443    0.068
     255    0.068    0.052
     256    0.865    0.112
     257    0.775    0.089
     258    0.003    0.008
     259    0.079    0.050
     260    0.484    0.084
     261    0.770    0.095
     262    0.133    0.088
     263    0.337    0.060
     264    1.105    0.074
     265    0.147    0.065
     266    0.624    0.130
     267    0.876    0.093
     268    1.472    0.076
     269    1.243    0.104
     270    0.757    0.130
     271    1.129    0.087
     272    0.768    0.105
     273    0.511    0.077
     274    0.676    0.069
     275    1.283    0.090
     276    0.903    0.128
     277    0.311    0.069
     278    0.041    0.023
     279    0.832    0.085
     280    0.164    0.051
     281    0.552    0.121
     282    0.669    0.094
     283    1.162    0.099
     284    0.074    0.050
     285    0.167    0.058
     286    0.281    0.064
     287    0.190    0.049
     288    0.515    0.084
     289    0.013    0.020
     290    0.829    0.102
     291    0.128    0.058
     292    0.071    0.052
     293    0.919    0.087
     294    0.253    0.121
     295    0.002    0.009
     296    0.112    0.034
     297    0.218    0.065
     298    0.013    0.016
     299    0.090    0.029
     300    0.750    0.090
     301    0.243    0.085
     302    0.670    0.095
     303    0.761    0.092
     304    1.903    0.131
      27    0.860    0.234
      28    0.144    0.069
      29    1.550    0.319
      30    1.030    0.149
      31    1.406    0.137
      32    0.953    0.133
      33    0.045    0.052
      34    0.321    0.096
      35    1.028    0.096
      36    1.053    0.116
      37    0.261    0.081
      38    0.954    0.122
      39    1.284    0.079
      40    0.483    0.133
      41    0.330    0.084
      42    0.261    0.074
      43    0.768    0.074
      44    0.242    0.060
      45    0.161    0.053
      46    0.553    0.086
      47    0.953    0.085
      48    0.060    0.034
      49    0.656    0.084
      50    1.192    0.119
      51    0.476    0.081
      52    0.000    0.000
      53    0.595    0.072
      54    1.024    0.092
      55    0.108    0.034
      56    0.000    0.000
      57    0.222    0.056
      58    0.953    0.099
      59    0.034    0.046
      60    0.435    0.065
      61    1.239    0.127
      62    0.446    0.099
      63    0.024    0.030
      64    0.298    0.058
      65    1.974    0.124
      66    0.621    0.154
      67    1.325    0.124
      68    1.976    0.122
      69    1.584    0.137
      70    0.873    0.107
      71    0.553    0.081
      72    0.266    0.082
      73    0.375    0.178
      74    0.210    0.049
      75    0.437    0.103
      76    0.026    0.034
      77    0.105    0.055
      78    0.384    0.057
      79    0.250    0.077
      80    0.044    0.028
      81    0.002    0.007
      82    0.616    0.068
      83    0.070    0.023
      84    0.024    0.019
      85    0.331    0.073
      86    0.866    0.067
      87    0.015    0.022
      88    0.000    0.000
      89    0.822    0.089
      90    0.064    0.046
      91    0.010    0.019
      92    0.629    0.092
      93    1.061    0.113
      94    0.580    0.126
      95    0.105    0.049
      96    0.090    0.031
      97    0.610    0.187
      98    0.163    0.042
      99    1.110    0.063
     100    0.545    0.122
     101    0.446    0.091
     102    0.115    0.042
     103    1.049    0.101
     104    0.606    0.163
     105    0.344    0.076
     106    0.570    0.090
     107    1.523    0.186
     108    0.995    0.127
     109    0.000    0.000
     110    0.274    0.078
     111    0.266    0.034
     112    0.118    0.046
     113    0.098    0.047
     114    0.394    0.049
     115    0.780    0.119
     116    0.241    0.079
     117    0.055    0.031
     118    0.407    0.074
     119    0.132    0.026
     120    0.047    0.036
     121    0.094    0.032
     122    0.153    0.055
     123    0.035    0.031
     124    0.031    0.032
     125    0.402    0.107
     126    0.020    0.028
     127    0.063    0.038
     128    0.020    0.021
     129    0.280    0.064
     130    0.076    0.045
     131    0.001    0.006
     132    0.651    0.087
     133    0.015    0.023
     134    0.478    0.159
     135    0.754    0.131
     136    0.499    0.061
     137    0.236    0.085
     138    0.294    0.116
     139    0.883    0.067
     140    1.213    0.150
     141    0.648    0.090
     142    1.476    0.065
     143    1.360    0.132
     144    0.278    0.080
     145    1.173    0.164
     146    2.227    0.146
     147    0.621    0.079
     148    0.462    0.119
     149    0.989    0.087
     150    0.986    0.113
     151    0.132    0.047
     152    0.000    0.000
     153    0.211    0.063
     154    1.299    0.161
     155    0.506    0.064
     156    0.006    0.012
     157    1.259    0.093
     158    1.002    0.113
     159    0.087    0.038
     160    0.284    0.102
     161    1.658    0.098
     162    0.777    0.084
     163    0.423    0.089
     164    0.062    0.046
     165    0.774    0.098
     166    1.227    0.081
     167    0.464    0.089
     168    0.101    0.044
     169    0.850    0.070
     170    0.927    0.099
     171    0.173    0.037
     172    0.700    0.119
     173    1.171    0.097
     174    0.451    0.109
     175    0.000    0.000
     176    0.578    0.100
     177    0.283    0.082
     178    0.515    0.083
     179    1.552    0.122
     180    0.395    0.088
     181    1.616    0.074
     182    1.010    0.094
     183    1.408    0.101
     184    0.772    0.113
     185    0.760    0.094
     186    0.224    0.058
     187    0.675    0.060
     188    0.646    0.081
     189    0.764    0.078
     190    1.262    0.117
     191    0.960    0.103
     192    0.770    0.094
     193    0.709    0.115
     194    1.029    0.080
     195    1.136    0.119
     196    0.372    0.064
     197    0.137    0.038
     198    0.470    0.065
     199    0.327    0.072
     200    0.249    0.060
     201    1.045    0.122
     202    0.958    0.139
     203    0.336    0.065
     204    0.021    0.032
     205    0.630    0.120
     206    0.245    0.069
     207    0.000    0.000
     208    0.100    0.050
     209    0.566    0.108
     210    0.876    0.092
     211    0.000    0.000
     212    0.044    0.038
     213    0.952    0.092
     214    0.550    0.075
     215    0.025    0.026
     216    1.062    0.104
     217    0.569    0.076
     218    0.069    0.060
     219    0.261    0.070
     220    0.704    0.096
     221    1.169    0.090
     222    0.234    0.062
     223    1.185    0.121
     224    1.067    0.083
     225    1.733    0.224
     226    0.340    0.091
     227    0.388    0.139
     228    0.787    0.352
     229    0.652    0.119
     230    2.114    0.138
     231    0.449    0.103
     232    1.716    0.105
     233    1.442    0.125
     234    1.228    0.123
     235    1.246    0.145
     236    0.869    0.131
     237    0.371    0.128
     238    0.202    0.094
     239    1.139    0.123
     240    0.165    0.065
     241    0.086    0.053
     242    0.460    0.079
     243    0.845    0.111
     244    0.069    0.045
     245    0.090    0.040
     246    1.101    0.073
     247    0.115    0.055
     248    0.065    0.039
     249    0.556    0.106
     250    0.613    0.084
     251    0.171    0.096
     252    0.130    0.059
     253    0.801    0.083
     254    0.410    0.078
     255    0.090    0.051
     256    0.812    0.123
     257    0.798    0.089
     258    0.000    0.000
     259    0.054    0.035
     260    0.487    0.069
     261    0.724    0.081
     262    0.208    0.071
     263    0.324    0.055
     264    1.121    0.094
     265    0.131    0.049
     266    0.635    0.127
     267    0.879    0.111
     268    1.544    0.116
     269    1.311    0.123
     270    0.754    0.091
     271    1.179    0.098
     272    0.755    0.090
     273    0.543    0.059
     274    0.618    0.128
     275    1.289    0.096
     276    0.821    0.077
     277    0.331    0.101
     278    0.044    0.046
     279    0.797    0.063
     280    0.100    0.047
     281    0.617    0.166
     282    0.776    0.124
     283    1.209    0.115
     284    0.115    0.045
     285    0.140    0.048
     286    0.462    0.110
     287    0.166    0.059
     288    0.544    0.107
     289    0.006    0.012
     290    0.825    0.093
     291    0.155    0.054
     292    0.094    0.044
     293    0.931    0.109
     294    0.246    0.086
     295    0.006    0.014
     296    0.115    0.037
     297    0.221    0.053
     298    0.023    0.017
     299    0.118    0.042
     300    0.765    0.102
     301    0.197    0.055
     302    0.666    0.089
     303    0.805    0.074
     304    1.925    0.147
      27    0.945    0.258
      28    0.236    0.104
      29    1.702    0.142
      30    0.856    0.167
      31    1.258    0.086
      32    0.948    0.087
      33    0.082    0.044
      34    0.425    0.112
      35    1.001    0.109
      36    0.981    0.110
      37    0.314    0.064
      38    0.944    0.122
      39    1.302    0.085
      40    0.397    0.106
      41    0.315    0.070
      42    0.306    0.061
      43    0.776    0.054
      44    0.297    0.063
      45    0.150    0.084
      46    0.635    0.084
      47    0.979    0.076
      48    0.081    0.047
      49    0.661    0.084
      50    1.188    0.129
      51    0.387    0.091
      52    0.000    0.000
      53    0.555    0.090
      54    0.891    0.094
      55    0.112    0.038
      56    0.000    0.000
      57    0.243    0.058
      58    1.075    0.053
      59    0.088    0.063
      60    0.454    0.073
      61    1.217    0.081
      62    0.611    0.070
      63    0.029    0.026
      64    0.340    0.091
      65    1.998    0.174
      66    0.995    0.134
      67    1.354    0.174
      68    1.845    0.114
      69    1.692    0.128
      70    0.957    0.160
      71    0.464    0.135
      72    0.319    0.107
      73    0.331    0.148
      74    0.127    0.045
      75    0.454    0.084
      76    0.033    0.043
      77    0.127    0.056
      78    0.404    0.090
      79    0.235    0.062
      80    0.036    0.024
      81    0.002    0.007
      82    0.626    0.054
      83    0.066    0.026
      84    0.017    0.020
      85    0.313    0.068
      86    0.857    0.092
      87    0.008    0.015
      88    0.000    0.000
      89    0.742    0.078
      90    0.027    0.026
      91    0.011    0.022
      92    0.648    0.084
      93    1.129    0.115
      94    0.610    0.112
      95    0.086    0.050
      96    0.086    0.039
      97    0.560    0.172
      98    0.109    0.042
      99    1.090    0.063
     100    0.620    0.088
     101    0.387    0.082
     102    0.086    0.038
     103    1.040    0.101
     104    0.567    0.094
     105    0.309    0.060
     106    0.573    0.078
     107    1.362    0.090
     108    1.050    0.132
     109    0.000    0.000
     110    0.220    0.043
     111    0.274    0.070
     112    0.110    0.041
     113    0.119    0.050
     114    0.397    0.048
     115    0.790    0.099
     116    0.226    0.070
     117    0.073    0.037
     118    0.387    0.055
     119    0.130    0.034
     120    0.035    0.041
     121    0.095    0.019
     122    0.142    0.055
     123    0.039    0.023
     124    0.027    0.030
     125    0.419    0.091
     126    0.014    0.020
     127    0.058    0.032
     128    0.026    0.027
     129    0.323    0.080
     130    0.091    0.036
     131    0.000    0.000
     132    0.679    0.114
     133    0.021    0.034
     134    0.349    0.194
     135    0.762    0.109
     136    0.532    0.087
     137    0.222    0.072
     138    0.273    0.103
     139    0.918    0.072
     140    1.156    0.188
     141    0.628    0.097
     142    1.395    0.087
     143    1.316    0.134
     144    0.201    0.076
     145    1.210    0.121
     146    2.208    0.138
     147    0.656    0.093
     148    0.516    0.091
     149    1.066    0.142
     150    1.057    0.087
     151    0.166    0.059
     152    0.003    0.008
     153    0.215    0.062
     154    1.356    0.106
     155    0.462    0.075
     156    0.011    0.017
     157    1.271    0.113
     158    0.999    0.109
     159    0.061    0.040
     160    0.322    0.117
     161    1.676    0.099
     162    0.817    0.074
     163    0.445    0.090
     164    0.052    0.027
     165    0.714    0.079
     166    1.232    0.071
     167    0.422    0.083
     168    0.107    0.047
     169    0.892    0.097
     170    0.949    0.119
     171    0.187    0.041
     172    0.695    0.095
     173    1.188    0.076
     174    0.474    0.122
     175    0.000    0.000
     176    0.579    0.120
     177    0.284    0.063
     178    0.531    0.066
     179    1.504    0.112
     180    0.413    0.094
     181    1.694    0.112
     182    0.936    0.105
     183    1.427    0.085
     184    0.662    0.098
     185    0.764    0.085
     186    0.216    0.058
     187    0.691    0.058
     188    0.648    0.075
     189    0.722    0.091
     190    1.250    0.100
     191    0.979    0.115
     192    0.789    0.104
     193    0.750    0.080
     194    1.084    0.098
     195    1.136    0.101
     196    0.362    0.093
     197    0.145    0.047
     198    0.456    0.076
     199    0.378    0.091
     200    0.249    0.056
     201    0.989    0.126
     202    0.982    0.101
     203    0.351    0.092
     204    0.018    0.029
     205    0.586    0.103
     206    0.276    0.071
     207    0.000    0.000
     208    0.069    0.055
     209    0.546    0.095
     210    0.953    0.051
     211    0.000    0.000
     212    0.033    0.025
     213    1.004    0.102
     214    0.578    0.101
     215    0.005    0.014
     216    0.980    0.083
     217    0.577    0.109
     218    0.042    0.035
     219    0.244    0.085
     220    0.686    0.080
     221    1.235    0.089
     222    0.247    0.096
     223    1.183    0.115
     224    1.005    0.081
     225    1.769    0.132
     226    0.291    0.079
     227    0.338    0.149
     228    1.072    0.329
     229    0.702    0.179
     230    1.989    0.163
     231    0.412    0.100
     232    1.816    0.135
     233    1.281    0.119
     234    1.219    0.227
     235    1.406    0.119
     236    0.814    0.071
     237    0.162    0.096
     238    0.199    0.089
     239    1.166    0.099
     240    0.150    0.073
     241    0.090    0.045
     242    0.470    0.064
     243    0.800    0.113
     244    0.079    0.059
     245    0.090    0.041
     246    1.093    0.066
     247    0.079    0.048
     248    0.080    0.036
     249    0.444    0.095
     250    0.585    0.065
     251    0.168    0.142
     252    0.140    0.059
     253    0.772    0.122
     254    0.401    0.062
     255    0.056    0.042
     256    0.771    0.109
     257    0.844    0.089
     258    0.006    0.012
     259    0.050    0.027
     260    0.479    0.053
     261    0.799    0.106
     262    0.231    0.113
     263    0.320    0.045
     264    1.132    0.107
     265    0.188    0.085
     266    0.624    0.139
     267    0.839    0.136
     268    1.538    0.130
     269    1.349    0.156
     270    0.725    0.202
     271    1.282    0.234
     272    0.826    0.090
     273    0.517    0.072
     274    0.525    0.079
     275    1.238    0.064
     276    0.762    0.131
     277    0.325    0.064
     278    0.056    0.031
     279    0.846    0.071
     280    0.131    0.058
     281    0.759    0.160
     282    0.747    0.100
     283    1.266    0.092
     284    0.121    0.068
     285    0.163    0.065
     286    0.545    0.082
     287    0.183    0.043
     288    0.597    0.119
     289    0.025    0.030
     290    0.877    0.105
     291    0.139    0.052
     292    0.052    0.045
     293    0.952    0.131
     294    0.217    0.091
     295    0.001    0.006
     296    0.126    0.049
     297    0.189    0.061
     298    0.014    0.019
     299    0.102    0.031
     300    0.833    0.133
     301    0.219    0.057
     302    0.704    0.098
     303    0.773    0.067
     304    1.928    0.114
      27    0.930    0.160
      28    0.258    0.138
      29    1.678    0.168
      30    0.844    0.106
      31    1.284    0.099
      32    0.917    0.095
      33    0.091    0.062
      34    0.417    0.111
      35    1.004    0.114
      36    1.110    0.089
      37    0.269    0.076
      38    1.003    0.131
      39    1.292    0.094
      40    0.452    0.084
      41    0.280    0.066
      42    0.256    0.074
      43    0.718    0.072
      44    0.285    0.063
      45    0.163    0.069
      46    0.576    0.060
      47    0.991    0.079
      48    0.095    0.031
      49    0.655    0.082
      50    1.183    0.139
      51    0.395    0.103
      52    0.000    0.000
      53    0.548    0.075
      54    0.926    0.070
      55    0.108    0.035
      56    0.000    0.000
      57    0.230    0.062
      58    1.071    0.098
      59    0.123    0.058
      60    0.459    0.077
      61    1.227    0.094
      62    0.668    0.099
      63    0.049    0.030
      64    0.355    0.079
      65    1.975    0.140
      66    1.006    0.099
      67    1.321    0.180
      68    1.897    0.127
      69    1.697    0.107
      70    0.906    0.120
      71    0.489    0.122
      72    0.269    0.085
      73    0.320    0.088
      74    0.147    0.048
      75    0.514    0.107
      76    0.040    0.027
      77    0.141    0.053
      78    0.362    0.076
      79    0.237    0.058
      80    0.046    0.036
      81    0.000    0.000
      82    0.627    0.066
      83    0.068    0.052
      84    0.010    0.015
      85    0.343    0.057
      86    0.947    0.106
      87    0.012    0.019
      88    0.000    0.000
      89    0.816    0.080
      90    0.060    0.041
      91    0.010    0.017
      92    0.621    0.083
      93    1.158    0.156
      94    0.595    0.112
      95    0.104    0.051
      96    0.136    0.049
      97    0.591    0.128
      98    0.159    0.055
      99    1.185    0.095
     100    0.641    0.072
     101    0.397    0.103
     102    0.116    0.044
     103    0.993    0.114
     104    0.576    0.129
     105    0.317    0.071
     106    0.561    0.079
     107    1.304    0.109
     108    1.031    0.089
     109    0.000    0.000
     110    0.155    0.027
     111    0.299    0.064
     112    0.160    0.051
     113    0.154    0.058
     114    0.286    0.058
     115    0.840    0.094
     116    0.193    0.058
     117    0.102    0.061
     118    0.344    0.088
     119    0.130    0.046
     120    0.059    0.047
     121    0.086    0.036
     122    0.120    0.065
     123    0.029    0.027
     124    0.035    0.024
     125    0.371    0.096
     126    0.009    0.015
     127    0.049    0.032
     128    0.010    0.016
     129    0.258    0.061
     130    0.096    0.033
     131    0.000    0.000
     132    0.606    0.074
     133    0.023    0.026
     134    0.382    0.125
     135    0.815    0.117
     136    0.449    0.099
     137    0.193    0.078
     138    0.368    0.101
     139    0.894    0.093
     140    1.321    0.137
     141    0.531    0.101
     142    1.357    0.150
     143    1.263    0.088
     144    0.163    0.069
     145    1.169    0.114
     146    2.080    0.128
     147    0.664    0.082
     148    0.603    0.122
     149    1.022    0.106
     150    1.042    0.090
     151    0.244    0.040
     152    0.004    0.010
     153    0.234    0.060
     154    1.320    0.090
     155    0.484    0.069
     156    0.011    0.016
     157    1.206    0.122
     158    0.933    0.104
     159    0.052    0.039
     160    0.357    0.116
     161    1.678    0.105
     162    0.772    0.080
     163    0.413    0.085
     164    0.050    0.043
     165    0.791    0.117
     166    1.301    0.097
     167    0.441    0.074
     168    0.136    0.059
     169    0.832    0.112
     170    0.906    0.090
     171    0.179    0.037
     172    0.663    0.142
     173    1.234    0.096
     174    0.467    0.090
     175    0.000    0.000
     176    0.523    0.081
     177    0.286    0.072
     178    0.549    0.081
     179    1.521    0.131
     180    0.396    0.076
     181    1.678    0.075
     182    0.931    0.130
     183    1.435    0.117
     184    0.603    0.134
     185    0.792    0.108
     186    0.216    0.081
     187    0.622    0.061
     188    0.583    0.101
     189    0.733    0.096
     190    1.467    0.222
     191    1.050    0.121
     192    0.768    0.072
     193    0.716    0.162
     194    1.121    0.099
     195    1.164    0.099
     196    0.388    0.063
     197    0.095    0.045
     198    0.474    0.081
     199    0.357    0.070
     200    0.247    0.065
     201    0.957    0.148
     202    1.024    0.105
     203    0.328    0.069
     204    0.011    0.022
     205    0.613    0.109
     206    0.252    0.086
     207    0.000    0.000
     208    0.066    0.059
     209    0.577    0.079
     210    0.847    0.116
     211    0.000    0.000
     212    0.024    0.020
     213    0.971    0.087
     214    0.504    0.075
     215    0.009    0.017
     216    0.978    0.131
     217    0.625    0.089
     218    0.050    0.032
     219    0.229    0.062
     220    0.720    0.077
     221    1.246    0.075
     222    0.267    0.107
     223    1.195    0.114
     224    1.011    0.060
     225    1.770    0.113
     226    0.263    0.063
     227    0.283    0.081
     228    0.850    0.174
     229    0.533    0.117
     230    2.151    0.151
     231    0.463    0.093
     232    1.802    0.126
     233    1.185    0.116
     234    1.124    0.194
     235    1.266    0.100
     236    0.750    0.113
     237    0.152    0.072
     238    0.205    0.061
     239    1.118    0.103
     240    0.113    0.041
     241    0.087    0.039
     242    0.417    0.073
     243    0.785    0.099
     244    0.057    0.040
     245    0.073    0.036
     246    1.096    0.111
     247    0.125    0.065
     248    0.109    0.039
     249    0.484    0.083
     250    0.596    0.064
     251    0.313    0.065
     252    0.152    0.066
     253    0.758    0.120
     254    0.451    0.052
     255    0.063    0.062
     256    0.745    0.134
     257    0.871    0.074
     258    0.006    0.014
     259    0.041    0.037
     260    0.474    0.050
     261    0.750    0.094
     262    0.212    0.058
     263    0.385    0.044
     264    1.084    0.081
     265    0.173    0.066
     266    0.501    0.131
     267    0.894    0.096
     268    1.484    0.141
     269    1.421    0.114
     270    0.529    0.136
     271    1.609    0.161
     272    0.747    0.126
     273    0.469    0.080
     274    0.466    0.077
     275    1.188    0.114
     276    0.844    0.091
     277    0.252    0.075
     278    0.053    0.024
     279    0.816    0.088
     280    0.122    0.052
     281    0.875    0.126
     282    0.800    0.096
     283    1.286    0.089
     284    0.115    0.060
     285    0.141    0.060
     286    0.487    0.101
     287    0.164    0.045
     288    0.593    0.126
     289    0.019    0.022
     290    0.907    0.085
     291    0.146    0.055
     292    0.071    0.048
     293    1.026    0.148
     294    0.222    0.088
     295    0.000    0.000
     296    0.166    0.061
     297    0.185    0.057
     298    0.012    0.014
     299    0.108    0.033
     300    0.832    0.125
     301    0.208    0.074
     302    0.635    0.095
     303    0.799    0.085
     304    1.857    0.102
      27    0.754    0.187
      28    0.393    0.091
      29    1.400    0.277
      30    1.117    0.125
      31    1.313    0.101
      32    0.980    0.139
      33    0.036    0.041
      34    0.356    0.092
      35    1.013    0.112
      36    0.946    0.111
      37    0.284    0.068
      38    1.020    0.149
      39    1.314    0.078
      40    0.454    0.077
      41    0.361    0.075
      42    0.230    0.059
      43    0.753    0.069
      44    0.253    0.057
      45    0.148    0.055
      46    0.599    0.064
      47    1.005    0.082
      48    0.089    0.036
      49    0.711    0.089
      50    1.192    0.120
      51    0.464    0.064
      52    0.000    0.000
      53    0.597    0.090
      54    0.908    0.109
      55    0.100    0.036
      56    0.000    0.000
      57    0.221    0.049
      58    1.114    0.093
      59    0.087    0.062
      60    0.410    0.066
      61    1.273    0.087
      62    0.622    0.075
      63    0.023    0.030
      64    0.377    0.067
      65    1.954    0.129
      66    0.959    0.129
      67    1.130    0.137
      68    2.008    0.121
      69    1.774    0.121
      70    0.964    0.085
      71    0.493    0.089
      72    0.314    0.081
      73    0.324    0.104
      74    0.161    0.036
      75    0.405    0.099
      76    0.023    0.023
      77    0.120    0.045
      78    0.356    0.095
      79    0.203    0.058
      80    0.041    0.034
      81    0.000    0.000
      82    0.627    0.077
      83    0.051    0.023
      84    0.006    0.013
      85    0.332    0.060
      86    0.899    0.089
      87    0.017    0.027
      88    0.000    0.000
      89    0.786    0.108
      90    0.058    0.037
      91    0.000    0.000
      92    0.604    0.073
      93    1.283    0.109
      94    0.619    0.114
      95    0.104    0.034
      96    0.197    0.064
      97    0.552    0.153
      98    0.261    0.060
      99    1.081    0.119
     100    0.694    0.102
     101    0.495    0.085
     102    0.109    0.054
     103    1.072    0.100
     104    0.686    0.161
     105    0.400    0.071
     106    0.545    0.073
     107    1.401    0.146
     108    1.095    0.096
     109    0.000    0.000
     110    0.205    0.045
     111    0.297    0.059
     112    0.141    0.047
     113    0.089    0.067
     114    0.243    0.067
     115    0.763    0.071
     116    0.202    0.080
     117    0.124    0.071
     118    0.286    0.058
     119    0.104    0.060
     120    0.087    0.040
     121    0.085    0.031
     122    0.099    0.057
     123    0.037    0.030
     124    0.042    0.032
     125    0.396    0.065
     126    0.004    0.010
     127    0.042    0.034
     128    0.009    0.023
     129    0.248    0.065
     130    0.088    0.036
     131    0.001    0.006
     132    0.579    0.068
     133    0.034    0.038
     134    0.332    0.136
     135    0.811    0.115
     136    0.497    0.089
     137    0.180    0.074
     138    0.428    0.114
     139    0.969    0.068
     140    1.411    0.127
     141    0.503    0.107
     142    1.348    0.116
     143    1.321    0.107
     144    0.231    0.094
     145    1.216    0.209
     146    2.028    0.146
     147    0.669    0.116
     148    0.662    0.111
     149    1.105    0.094
     150    1.013    0.078
     151    0.257    0.068
     152    0.001    0.006
     153    0.410    0.068
     154    1.375    0.107
     155    0.436    0.062
     156    0.000    0.000
     157    1.179    0.108
     158    0.891    0.085
     159    0.029    0.032
     160    0.415    0.150
     161    1.694    0.124
     162    0.768    0.092
     163    0.462    0.088
     164    0.038    0.024
     165    0.704    0.103
     166    1.267    0.086
     167    0.404    0.081
     168    0.138    0.045
     169    0.775    0.115
     170    0.869    0.094
     171    0.181    0.041
     172    0.692    0.132
     173    1.226    0.106
     174    0.493    0.111
     175    0.000    0.000
     176    0.558    0.119
     177    0.286    0.061
     178    0.519    0.082
     179    1.504    0.114
     180    0.387    0.090
     181    1.653    0.069
     182    0.969    0.166
     183    1.349    0.087
     184    0.776    0.143
     185    0.726    0.100
     186    0.260    0.058
     187    0.643    0.061
     188    0.610    0.136
     189    0.715    0.111
     190    1.325    0.181
     191    1.041    0.121
     192    0.779    0.089
     193    0.596    0.155
     194    1.222    0.135
     195    1.106    0.115
     196    0.397    0.075
     197    0.116    0.049
     198    0.442    0.052
     199    0.358    0.083
     200    0.243    0.066
     201    0.965    0.113
     202    0.935    0.083
     203    0.374    0.077
     204    0.000    0.000
     205    0.611    0.105
     206    0.289    0.062
     207    0.000    0.000
     208    0.074    0.032
     209    0.534    0.104
     210    0.882    0.076
     211    0.001    0.006
     212    0.032    0.022
     213    0.942    0.084
     214    0.479    0.104
     215    0.013    0.016
     216    1.044    0.101
     217    0.615    0.074
     218    0.049    0.033
     219    0.263    0.080
     220    0.706    0.100
     221    1.202    0.086
     222    0.217    0.094
     223    1.213    0.085
     224    1.030    0.082
     225    1.865    0.101
     226    0.285    0.081
     227    0.349    0.099
     228    0.886    0.181
     229    0.497    0.069
     230    2.162    0.122
     231    0.480    0.074
     232    1.808    0.094
     233    1.219    0.141
     234    1.200    0.118
     235    1.229    0.119
     236    0.872    0.108
     237    0.189    0.077
     238    0.169    0.085
     239    1.196    0.102
     240    0.107    0.046
     241    0.092    0.037
     242    0.454    0.080
     243    0.760    0.093
     244    0.064    0.041
     245    0.055    0.045
     246    1.073    0.082
     247    0.099    0.067
     248    0.092    0.041
     249    0.437    0.071
     250    0.623    0.066
     251    0.186    0.059
     252    0.099    0.056
     253    0.793    0.091
     254    0.381    0.056
     255    0.052    0.036
     256    0.744    0.121
     257    0.951    0.078
     258    0.004    0.010
     259    0.045    0.026
     260    0.531    0.065
     261    0.742    0.102
     262    0.147    0.085
     263    0.376    0.054
     264    1.157    0.100
     265    0.157    0.045
     266    0.455    0.078
     267    0.915    0.118
     268    1.460    0.084
     269    1.363    0.116
     270    0.548    0.085
     271    1.509    0.105
     272    0.769    0.090
     273    0.454    0.071
     274    0.447    0.068
     275    1.303    0.096
     276    0.894    0.126
     277    0.222    0.072
     278    0.077    0.028
     279    0.783    0.073
     280    0.129    0.037
     281    0.716    0.122
     282    0.758    0.086
     283    1.291    0.127
     284    0.111    0.039
     285    0.139    0.050
     286    0.493    0.061
     287    0.202    0.051
     288    0.568    0.089
     289    0.032    0.038
     290    0.950    0.079
     291    0.165    0.048
     292    0.090    0.056
     293    1.012    0.131
     294    0.230    0.085
     295    0.000    0.000
     296    0.141    0.043
     297    0.188    0.050
     298    0.005    0.011
     299    0.111    0.029
     300    0.765    0.091
     301    0.208    0.051
     302    0.692    0.087
     303    0.812    0.056
     304    1.833    0.129
      27    0.689    0.121
      28    0.439    0.097
      29    1.280    0.234
      30    1.030    0.112
      31    1.272    0.128
      32    0.869    0.122
      33    0.044    0.033
      34    0.378    0.062
      35    0.977    0.077
      36    1.055    0.108
      37    0.313    0.058
      38    1.200    0.172
      39    1.316    0.104
      40    0.440    0.124
      41    0.343    0.062
      42    0.212    0.056
      43    0.758    0.073
      44    0.266    0.071
      45    0.145    0.061
      46    0.626    0.048
      47    0.969    0.096
      48    0.079    0.035
      49    0.652    0.097
      50    1.180    0.123
      51    0.378    0.110
      52    0.000    0.000
      53    0.602    0.115
      54    0.974    0.101
      55    0.093    0.033
      56    0.000    0.000
      57    0.243    0.059
      58    1.115    0.072
      59    0.060    0.037
      60    0.418    0.064
      61    1.307    0.115
      62    0.604    0.057
      63    0.017    0.028
      64    0.378    0.088
      65    1.847    0.202
      66    1.090    0.149
      67    1.107    0.197
      68    1.909    0.136
      69    1.744    0.130
      70    0.814    0.128
      71    0.561    0.085
      72    0.156    0.073
      73    0.202    0.118
      74    0.180    0.052
      75    0.417    0.111
      76    0.019    0.021
      77    0.131    0.052
      78    0.342    0.098
      79    0.249    0.078
      80    0.045    0.034
      81    0.003    0.010
      82    0.641    0.087
      83    0.075    0.037
      84    0.008    0.014
      85    0.379    0.054
      86    0.987    0.082
      87    0.032    0.026
      88    0.000    0.000
      89    0.810    0.097
      90    0.049    0.041
      91    0.005    0.014
      92    0.654    0.102
      93    1.286    0.099
      94    0.647    0.089
      95    0.114    0.045
      96    0.232    0.065
      97    0.548    0.145
      98    0.316    0.068
      99    1.005    0.083
     100    0.722    0.105
     101    0.480    0.097
     102    0.107    0.055
     103    1.233    0.114
     104    0.678    0.121
     105    0.391    0.082
     106    0.572    0.045
     107    1.397    0.106
     108    1.028    0.101
     109    0.001    0.006
     110    0.244    0.045
     111    0.262    0.053
     112    0.151    0.059
     113    0.129    0.066
     114    0.252    0.068
     115    0.852    0.065
     116    0.231    0.081
     117    0.144    0.067
     118    0.279    0.080
     119    0.097    0.038
     120    0.098    0.052
     121    0.088    0.033
     122    0.139    0.050
     123    0.040    0.029
     124    0.027    0.030
     125    0.355    0.084
     126    0.016    0.020
     127    0.088    0.036
     128    0.015    0.026
     129    0.236    0.069
     130    0.060    0.040
     131    0.000    0.000
     132    0.565    0.101
     133    0.036    0.040
     134    0.173    0.075
     135    0.715    0.075
     136    0.466    0.082
     137    0.106    0.049
     138    0.252    0.103
     139    0.717    0.126
     140    1.711    0.364
     141    0.594    0.108
     142    1.530    0.118
     143    1.171    0.247
     144    0.263    0.083
     145    0.895    0.125
     146    2.005    0.155
     147    0.638    0.122
     148    0.414    0.132
     149    1.129    0.188
     150    0.985    0.098
     151    0.247    0.057
     152    0.015    0.031
     153    0.643    0.134
     154    1.488    0.081
     155    0.489    0.050
     156    0.006    0.014
     157    1.159    0.151
     158    0.892    0.102
     159    0.062    0.042
     160    0.277    0.109
     161    1.594    0.211
     162    0.719    0.059
     163    0.415    0.076
     164    0.031    0.024
     165    0.686    0.074
     166    1.182    0.070
     167    0.461    0.117
     168    0.127    0.058
     169    0.821    0.124
     170    0.857    0.088
     171    0.207    0.049
     172    0.705    0.111
     173    1.239    0.086
     174    0.504    0.118
     175    0.000    0.000
     176    0.503    0.082
     177    0.276    0.071
     178    0.456    0.073
     179    1.494    0.121
     180    0.360    0.084
     181    1.652    0.078
     182    1.122    0.073
     183    1.396    0.126
     184    0.767    0.114
     185    0.650    0.074
     186    0.302    0.053
     187    0.646    0.072
     188    0.631    0.072
     189    0.645    0.056
     190    1.280    0.164
     191    1.001    0.137
     192    0.772    0.071
     193    0.489    0.128
     194    1.164    0.080
     195    1.066    0.081
     196    0.337    0.074
     197    0.141    0.049
     198    0.469    0.084
     199    0.360    0.103
     200    0.229    0.064
     201    1.117    0.130
     202    1.071    0.126
     203    0.335    0.077
     204    0.031    0.035
     205    0.644    0.126
     206    0.178    0.076
     207    0.003    0.008
     208    0.109    0.051
     209    0.561    0.087
     210    0.835    0.102
     211    0.000    0.000
     212    0.023    0.017
     213    1.021    0.100
     214    0.488    0.107
     215    0.004    0.010
     216    0.915    0.086
     217    0.646    0.073
     218    0.041    0.032
     219    0.235    0.066
     220    0.768    0.118
     221    1.258    0.071
     222    0.264    0.090
     223    1.220    0.117
     224    0.999    0.105
     225    1.852    0.199
     226    0.277    0.071
     227    0.425    0.115
     228    0.682    0.195
     229    0.439    0.152
     230    2.145    0.159
     231    0.416    0.106
     232    1.884    0.107
     233    1.195    0.123
     234    1.091    0.102
     235    1.280    0.078
     236    0.885    0.097
     237    0.179    0.090
     238    0.102    0.036
     239    1.171    0.094
     240    0.130    0.052
     241    0.056    0.048
     242    0.434    0.073
     243    0.802    0.086
     244    0.105    0.068
     245    0.084    0.047
     246    1.065    0.106
     247    0.120    0.067
     248    0.088    0.043
     249    0.406    0.108
     250    0.598    0.075
     251    0.222    0.062
     252    0.105    0.060
     253    0.846    0.106
     254    0.387    0.052
     255    0.092    0.059
     256    0.797    0.079
     257    0.828    0.106
     258    0.006    0.014
     259    0.062    0.032
     260    0.500    0.070
     261    0.746    0.092
     262    0.160    0.056
     263    0.337    0.037
     264    1.120    0.134
     265    0.172    0.045
     266    0.517    0.088
     267    0.897    0.104
     268    1.451    0.077
     269    1.350    0.103
     270    0.560    0.089
     271    1.572    0.112
     272    0.768    0.100
     273    0.436    0.058
     274    0.517    0.095
     275    1.272    0.093
     276    0.863    0.097
     277    0.250    0.086
     278    0.036    0.036
     279    0.754    0.055
     280    0.136    0.053
     281    0.679    0.130
     282    0.806    0.110
     283    1.303    0.096
     284    0.136    0.055
     285    0.125    0.069
     286    0.514    0.059
     287    0.183    0.048
     288    0.579    0.091
     289    0.020    0.024
     290    0.927    0.117
     291    0.164    0.061
     292    0.108    0.050
     293    1.002    0.117
     294    0.250    0.050
     295    0.001    0.006
     296    0.166    0.064
     297    0.184    0.055
     298    0.017    0.019
     299    0.115    0.028
     300    0.805    0.073
     301    0.187    0.059
     302    0.742    0.086
     303    0.808    0.072
     304    1.856    0.097
      27    0.841    0.176
      28    0.474    0.089
      29    1.686    0.191
      30    1.084    0.119
      31    1.124    0.136
      32    0.856    0.167
      33    0.093    0.070
      34    0.497    0.146
      35    0.920    0.100
      36    1.029    0.119
      37    0.311    0.056
      38    1.250    0.187
      39    1.215    0.101
      40    0.402    0.097
      41    0.356    0.064
      42    0.212    0.071
      43    0.804    0.072
      44    0.288    0.068
      45    0.113    0.053
      46    0.645    0.060
      47    0.897    0.093
      48    0.067    0.030
      49    0.695    0.086
      50    1.223    0.101
      51    0.300    0.072
      52    0.000    0.000
      53    0.617    0.122
      54    1.028    0.106
      55    0.089    0.040
      56    0.000    0.000
      57    0.199    0.035
      58    1.044    0.090
      59    0.030    0.038
      60    0.428    0.065
      61    1.250    0.100
      62    0.499    0.080
      63    0.016    0.018
      64    0.528    0.074
      65    1.933    0.101
      66    0.985    0.095
      67    0.943    0.171
      68    1.820    0.094
      69    1.721    0.105
      70    1.026    0.143
      71    0.450    0.139
      72    0.259    0.068
      73    0.148    0.051
      74    0.210    0.050
      75    0.370    0.068
      76    0.010    0.018
      77    0.083    0.051
      78    0.278    0.066
      79    0.227    0.074
      80    0.034    0.028
      81    0.000    0.000
      82    0.612    0.055
      83    0.056    0.032
      84    0.010    0.015
      85    0.366    0.072
      86    0.904    0.095
      87    0.024    0.023
      88    0.000    0.000
      89    0.815    0.098
      90    0.052    0.036
      91    0.003    0.008
      92    0.643    0.071
      93    1.262    0.130
      94    0.651    0.101
      95    0.126    0.042
      96    0.209    0.045
      97    0.497    0.126
      98    0.303    0.083
      99    1.023    0.086
     100    0.756    0.099
     101    0.453    0.078
     102    0.086    0.041
     103    1.218    0.116
     104    0.566    0.128
     105    0.395    0.044
     106    0.572    0.075
     107    1.374    0.124
     108    1.036    0.084
     109    0.000    0.000
     110    0.232    0.037
     111    0.260    0.052
     112    0.206    0.050
     113    0.146    0.068
     114    0.290    0.062
     115    0.845    0.095
     116    0.217    0.063
     117    0.131    0.051
     118    0.213    0.101
     119    0.105    0.048
     120    0.081    0.061
     121    0.097    0.025
     122    0.143    0.040
     123    0.027    0.025
     124    0.047    0.041
     125    0.358    0.089
     126    0.034    0.024
     127    0.067    0.042
     128    0.009    0.014
     129    0.203    0.062
     130    0.045    0.025
     131    0.000    0.000
     132    0.542    0.066
     133    0.047    0.034
     134    0.183    0.045
     135    0.794    0.079
     136    0.459    0.065
     137    0.123    0.053
     138    0.315    0.087
     139    0.685    0.062
     140    2.037    0.117
     141    0.599    0.066
     142    1.591    0.094
     143    0.753    0.238
     144    0.249    0.126
     145    0.937    0.165
     146    1.832    0.170
     147    0.562    0.091
     148    0.339    0.131
     149    1.129    0.126
     150    0.977    0.090
     151    0.219    0.069
     152    0.011    0.015
     153    0.749    0.059
     154    1.554    0.094
     155    0.592    0.072
     156    0.016    0.018
     157    1.232    0.115
     158    0.881    0.077
     159    0.137    0.057
     160    0.134    0.072
     161    1.445    0.246
     162    0.762    0.082
     163    0.453    0.062
     164    0.019    0.025
     165    0.719    0.143
     166    1.181    0.080
     167    0.559    0.067
     168    0.122    0.052
     169    0.869    0.097
     170    0.761    0.085
     171    0.222    0.045
     172    0.775    0.090
     173    1.262    0.074
     174    0.480    0.086
     175    0.000    0.000
     176    0.503    0.053
     177    0.292    0.061
     178    0.485    0.049
     179    1.516    0.089
     180    0.378    0.078
     181    1.628    0.092
     182    1.134    0.088
     183    1.432    0.111
     184    0.668    0.104
     185    0.701    0.088
     186    0.294    0.059
     187    0.687    0.073
     188    0.709    0.108
     189    0.676    0.094
     190    1.372    0.191
     191    1.029    0.077
     192    0.775    0.073
     193    0.631    0.134
     194    1.195    0.090
     195    1.021    0.115
     196    0.395    0.103
     197    0.133    0.054
     198    0.472    0.095
     199    0.398    0.122
     200    0.255    0.059
     201    1.105    0.164
     202    1.091    0.099
     203    0.327    0.076
     204    0.024    0.029
     205    0.648    0.111
     206    0.185    0.070
     207    0.034    0.033
     208    0.120    0.045
     209    0.570    0.082
     210    0.872    0.081
     211    0.000    0.000
     212    0.026    0.018
     213    0.983    0.104
     214    0.485    0.063
     215    0.008    0.012
     216    1.035    0.087
     217    0.569    0.058
     218    0.044    0.046
     219    0.255    0.074
     220    0.760    0.075
     221    1.210    0.097
     222    0.241    0.057
     223    1.225    0.092
     224    0.874    0.092
     225    1.897    0.102
     226    0.246    0.077
     227    0.446    0.153
     228    0.766    0.126
     229    0.444    0.092
     230    2.042    0.160
     231    0.423    0.111
     232    1.756    0.133
     233    1.338    0.145
     234    1.013    0.173
     235    1.374    0.164
     236    0.810    0.096
     237    0.243    0.107
     238    0.135    0.046
     239    1.078    0.124
     240    0.137    0.072
     241    0.017    0.020
     242    0.476    0.075
     243    0.837    0.057
     244    0.058    0.056
     245    0.080    0.036
     246    1.109    0.096
     247    0.162    0.051
     248    0.090    0.047
     249    0.586    0.081
     250    0.595    0.066
     251    0.270    0.064
     252    0.104    0.057
     253    0.911    0.098
     254    0.379    0.059
     255    0.073    0.057
     256    0.812    0.107
     257    0.775    0.074
     258    0.000    0.000
     259    0.056    0.033
     260    0.513    0.057
     261    0.729    0.088
     262    0.208    0.081
     263    0.364    0.067
     264    1.113    0.148
     265    0.202    0.075
     266    0.516    0.141
     267    0.909    0.095
     268    1.459    0.090
     269    1.399    0.105
     270    0.489    0.068
     271    1.515    0.113
     272    0.818    0.099
     273    0.453    0.090
     274    0.456    0.084
     275    1.297    0.116
     276    0.855    0.076
     277    0.295    0.071
     278    0.069    0.040
     279    0.750    0.071
     280    0.110    0.053
     281    0.837    0.171
     282    0.851    0.126
     283    1.231    0.121
     284    0.112    0.040
     285    0.129    0.061
     286    0.509    0.076
     287    0.189    0.046
     288    0.626    0.076
     289    0.032    0.030
     290    0.952    0.098
     291    0.055    0.040
     292    0.089    0.053
     293    0.991    0.136
     294    0.262    0.082
     295    0.006    0.014
     296    0.192    0.080
     297    0.213    0.067
     298    0.023    0.028
     299    0.071    0.029
     300    0.717    0.079
     301    0.192    0.057
     302    0.693    0.108
     303    0.738    0.088
     304    1.867    0.123
      27    0.834    0.287
      28    0.142    0.095
      29    1.594    0.142
      30    0.864    0.092
      31    1.254    0.099
      32    1.295    0.137
      33    0.165    0.092
      34    0.268    0.096
      35    0.926    0.106
      36    1.056    0.142
      37    0.332    0.065
      38    1.075    0.127
      39    1.297    0.109
      40    0.389    0.098
      41    0.341    0.073
      42    0.193    0.049
      43    0.766    0.085
      44    0.273    0.056
      45    0.175    0.070
      46    0.609    0.067
      47    0.941    0.099
      48    0.058    0.028
      49    0.670    0.093
      50    1.209    0.146
      51    0.316    0.119
      52    0.000    0.000
      53    0.602    0.137
      54    1.011    0.068
      55    0.114    0.038
      56    0.000    0.000
      57    0.210    0.051
      58    1.087    0.082
      59    0.029    0.030
      60    0.420    0.081
      61    1.255    0.104
      62    0.485    0.045
      63    0.009    0.013
      64    0.447    0.078
      65    2.082    0.107
      66    0.963    0.087
      67    1.053    0.142
      68    1.904    0.147
      69    1.691    0.132
      70    0.941    0.154
      71    0.505    0.080
      72    0.214    0.062
      73    0.110    0.069
      74    0.215    0.051
      75    0.450    0.127
      76    0.015    0.018
      77    0.075    0.040
      78    0.310    0.065
      79    0.303    0.099
      80    0.038    0.025
      81    0.000    0.000
      82    0.623    0.053
      83    0.062    0.026
      84    0.004    0.010
      85    0.361    0.056
      86    0.859    0.100
      87    0.014    0.020
      88    0.001    0.006
      89    0.821    0.121
      90    0.083    0.051
      91    0.007    0.015
      92    0.585    0.065
      93    1.281    0.132
      94    0.604    0.083
      95    0.105    0.044
      96    0.187    0.055
      97    0.485    0.102
      98    0.305    0.060
      99    1.033    0.072
     100    0.767    0.084
     101    0.438    0.084
     102    0.062    0.042
     103    1.332    0.159
     104    0.557    0.121
     105    0.412    0.074
     106    0.589    0.103
     107    1.381    0.110
     108    1.008    0.087
     109    0.000    0.000
     110    0.248    0.045
     111    0.291    0.055
     112    0.176    0.057
     113    0.128    0.056
     114    0.278    0.078
     115    0.814    0.065
     116    0.222    0.067
     117    0.087    0.047
     118    0.201    0.096
     119    0.094    0.054
     120    0.087    0.059
     121    0.106    0.041
     122    0.123    0.055
     123    0.030    0.024
     124    0.027    0.027
     125    0.395    0.081
     126    0.035    0.019
     127    0.060    0.041
     128    0.030    0.028
     129    0.195    0.065
     130    0.032    0.037
     131    0.000    0.000
     132    0.558    0.079
     133    0.036    0.036
     134    0.151    0.076
     135    0.748    0.111
     136    0.494    0.072
     137    0.118    0.049
     138    0.333    0.096
     139    0.664    0.078
     140    1.970    0.153
     141    0.637    0.118
     142    1.615    0.055
     143    0.778    0.226
     144    0.288    0.094
     145    0.938    0.163
     146    1.983    0.180
     147    0.594    0.095
     148    0.265    0.078
     149    1.021    0.142
     150    0.980    0.102
     151    0.221    0.073
     152    0.033    0.034
     153    0.736    0.099
     154    1.499    0.125
     155    0.579    0.063
     156    0.008    0.012
     157    1.264    0.095
     158    0.923    0.089
     159    0.159    0.051
     160    0.100    0.059
     161    1.497    0.151
     162    0.758    0.083
     163    0.434    0.065
     164    0.018    0.023
     165    0.749    0.130
     166    1.212    0.102
     167    0.464    0.101
     168    0.122    0.057
     169    0.890    0.094
     170    0.870    0.087
     171    0.201    0.047
     172    0.741    0.140
     173    1.249    0.077
     174    0.440    0.068
     175    0.000    0.000
     176    0.509    0.072
     177    0.269    0.055
     178    0.494    0.064
     179    1.462    0.077
     180    0.384    0.066
     181    1.613    0.086
     182    1.111    0.070
     183    1.472    0.210
     184    0.622    0.093
     185    0.662    0.078
     186    0.263    0.058
     187    0.644    0.070
     188    0.708    0.091
     189    0.651    0.076
     190    1.274    0.115
     191    0.981    0.082
     192    0.779    0.099
     193    0.617    0.105
     194    1.064    0.092
     195    1.120    0.111
     196    0.368    0.086
     197    0.092    0.048
     198    0.461    0.091
     199    0.410    0.076
     200    0.251    0.059
     201    1.024    0.144
     202    1.093    0.110
     203    0.346    0.095
     204    0.025    0.027
     205    0.662    0.097
     206    0.218    0.075
     207    0.057    0.036
     208    0.092    0.045
     209    0.566    0.071
     210    0.903    0.088
     211    0.003    0.008
     212    0.021    0.016
     213    0.975    0.102
     214    0.540    0.074
     215    0.000    0.000
     216    0.934    0.090
     217    0.427    0.114
     218    0.037    0.033
     219    0.209    0.049
     220    0.702    0.084
     221    1.217    0.106
     222    0.365    0.100
     223    1.206    0.084
     224    0.822    0.070
     225    1.835    0.168
     226    0.215    0.069
     227    0.324    0.114
     228    0.765    0.116
     229    0.457    0.108
     230    1.922    0.162
     231    0.381    0.094
     232    1.666    0.127
     233    1.487    0.088
     234    1.135    0.165
     235    1.350    0.107
     236    0.731    0.067
     237    0.279    0.079
     238    0.119    0.047
     239    1.062    0.116
     240    0.112    0.064
     241    0.018    0.025
     242    0.532    0.137
     243    0.874    0.092
     244    0.070    0.039
     245    0.093    0.053
     246    1.112    0.095
     247    0.177    0.089
     248    0.080    0.031
     249    0.542    0.093
     250    0.606    0.050
     251    0.234    0.043
     252    0.130    0.048
     253    0.910    0.105
     254    0.390    0.068
     255    0.052    0.056
     256    0.821    0.119
     257    0.828    0.087
     258    0.003    0.008
     259    0.042    0.020
     260    0.500    0.086
     261    0.724    0.076
     262    0.186    0.109
     263    0.359    0.048
     264    1.046    0.084
     265    0.223    0.056
     266    0.654    0.106
     267    0.924    0.099
     268    1.546    0.141
     269    1.374    0.111
     270    0.517    0.065
     271    1.801    0.167
     272    0.889    0.083
     273    0.432    0.100
     274    0.617    0.104
     275    1.221    0.084
     276    0.761    0.091
     277    0.281    0.082
     278    0.073    0.045
     279    0.812    0.080
     280    0.101    0.043
     281    0.695    0.172
     282    0.939    0.091
     283    1.205    0.137
     284    0.151    0.046
     285    0.205    0.060
     286    0.527    0.094
     287    0.160    0.043
     288    0.571    0.093
     289    0.027    0.022
     290    0.964    0.113
     291    0.038    0.022
     292    0.058    0.036
     293    1.075    0.131
     294    0.215    0.080
     295    0.004    0.012
     296    0.218    0.069
     297    0.212    0.070
     298    0.024    0.028
     299    0.081    0.029
     300    0.775    0.113
     301    0.153    0.049
     302    0.722    0.089
     303    0.687    0.087
     304    1.889    0.103
      27    0.889    0.258
      28    0.099    0.054
      29    1.167    0.159
      30    0.909    0.187
      31    1.403    0.103
      32    0.988    0.184
      33    0.064    0.042
      34    0.268    0.067
      35    0.953    0.114
      36    1.072    0.119
      37    0.262    0.077
      38    1.083    0.136
      39    1.268    0.083
      40    0.358    0.074
      41    0.352    0.066
      42    0.199    0.054
      43    0.675    0.063
      44    0.264    0.063
      45    0.187    0.061
      46    0.654    0.073
      47    0.931    0.072
      48    0.047    0.017
      49    0.663    0.084
      50    1.171    0.126
      51    0.300    0.071
      52    0.000    0.000
      53    0.583    0.126
      54    0.921    0.096
      55    0.098    0.035
      56    0.000    0.000
      57    0.216    0.050
      58    1.110    0.094
      59    0.025    0.026
      60    0.388    0.053
      61    1.254    0.083
      62    0.609    0.076
      63    0.006    0.012
      64    0.434    0.066
      65    2.149    0.123
      66    1.030    0.101
      67    1.000    0.192
      68    1.851    0.124
      69    1.802    0.087
      70    0.906    0.152
      71    0.512    0.065
      72    0.173    0.047
      73    0.052    0.032
      74    0.230    0.056
      75    0.469    0.148
      76    0.010    0.019
      77    0.083    0.043
      78    0.244    0.075
      79    0.391    0.097
      80    0.032    0.028
      81    0.000    0.000
      82    0.570    0.064
      83    0.078    0.044
      84    0.008    0.013
      85    0.433    0.069
      86    0.918    0.099
      87    0.020    0.025
      88    0.001    0.006
      89    0.851    0.098
      90    0.050    0.039
      91    0.005    0.014
      92    0.633    0.091
      93    1.137    0.240
      94    0.587    0.082
      95    0.118    0.055
      96    0.222    0.082
      97    0.716    0.275
      98    0.295    0.069
      99    1.035    0.114
     100    0.747    0.086
     101    0.564    0.113
     102    0.097    0.064
     103    1.427    0.175
     104    0.642    0.097
     105    0.395    0.079
     106    0.600    0.085
     107    1.340    0.105
     108    0.999    0.103
     109    0.000    0.000
     110    0.209    0.040
     111    0.274    0.049
     112    0.169    0.048
     113    0.129    0.056
     114    0.360    0.081
     115    0.748    0.086
     116    0.223    0.067
     117    0.109    0.045
     118    0.111    0.076
     119    0.086    0.049
     120    0.060    0.041
     121    0.100    0.034
     122    0.062    0.036
     123    0.042    0.024
     124    0.029    0.026
     125    0.376    0.075
     126    0.021    0.022
     127    0.076    0.035
     128    0.019    0.021
     129    0.183    0.061
     130    0.018    0.019
     131    0.000    0.000
     132    0.536    0.068
     133    0.005    0.012
     134    0.122    0.046
     135    0.746    0.111
     136    0.465    0.059
     137    0.127    0.084
     138    0.312    0.072
     139    0.694    0.078
     140    1.946    0.161
     141    0.623    0.102
     142    1.632    0.079
     143    0.904    0.156
     144    0.221    0.052
     145    0.941    0.115
     146    1.920    0.178
     147    0.616    0.068
     148    0.241    0.077
     149    0.917    0.133
     150    1.024    0.097
     151    0.246    0.077
     152    0.045    0.042
     153    0.727    0.090
     154    1.522    0.106
     155    0.587    0.062
     156    0.005    0.011
     157    1.140    0.119
     158    0.901    0.088
     159    0.129    0.036
     160    0.080    0.043
     161    1.282    0.136
     162    0.763    0.082
     163    0.475    0.083
     164    0.000    0.000
     165    0.640    0.072
     166    1.156    0.100
     167    0.477    0.102
     168    0.088    0.040
     169    0.854    0.095
     170    0.891    0.106
     171    0.181    0.048
     172    0.675    0.106
     173    1.251    0.083
     174    0.519    0.112
     175    0.000    0.000
     176    0.475    0.046
     177    0.293    0.065
     178    0.485    0.062
     179    1.445    0.138
     180    0.429    0.074
     181    1.614    0.083
     182    1.082    0.074
     183    1.473    0.133
     184    0.646    0.084
     185    0.655    0.104
     186    0.313    0.061
     187    0.692    0.082
     188    0.653    0.096
     189    0.687    0.106
     190    1.388    0.176
     191    1.044    0.111
     192    0.810    0.113
     193    0.651    0.120
     194    1.112    0.085
     195    1.121    0.145
     196    0.423    0.079
     197    0.107    0.048
     198    0.453    0.085
     199    0.454    0.101
     200    0.245    0.076
     201    0.976    0.075
     202    0.941    0.085
     203    0.297    0.078
     204    0.015    0.023
     205    0.676    0.094
     206    0.301    0.078
     207    0.030    0.038
     208    0.057    0.033
     209    0.538    0.080
     210    0.886    0.088
     211    0.004    0.017
     212    0.037    0.031
     213    1.005    0.082
     214    0.562    0.070
     215    0.004    0.010
     216    0.982    0.081
     217    0.525    0.087
     218    0.052    0.054
     219    0.219    0.083
     220    0.748    0.113
     221    1.215    0.096
     222    0.241    0.136
     223    1.292    0.126
     224    1.013    0.132
     225    1.537    0.260
     226    0.236    0.088
     227    0.443    0.147
     228    0.732    0.172
     229    0.470    0.081
     230    2.100    0.165
     231    0.338    0.053
     232    1.680    0.119
     233    1.517    0.125
     234    1.203    0.131
     235    1.412    0.104
     236    0.790    0.091
     237    0.236    0.068
     238    0.120    0.043
     239    1.094    0.116
     240    0.078    0.043
     241    0.007    0.012
     242    0.554    0.083
     243    0.880    0.104
     244    0.052    0.044
     245    0.069    0.034
     246    1.138    0.092
     247    0.150    0.056
     248    0.091    0.059
     249    0.444    0.092
     250    0.620    0.082
     251    0.303    0.092
     252    0.102    0.064
     253    0.737    0.094
     254    0.437    0.077
     255    0.044    0.033
     256    0.727    0.089
     257    0.877    0.087
     258    0.009    0.015
     259    0.052    0.035
     260    0.545    0.087
     261    0.781    0.108
     262    0.235    0.083
     263    0.374    0.047
     264    1.074    0.107
     265    0.185    0.054
     266    0.655    0.114
     267    0.962    0.100
     268    1.786    0.156
     269    1.433    0.109
     270    0.497    0.083
     271    1.974    0.109
     272    0.768    0.103
     273    0.468    0.063
     274    0.565    0.062
     275    1.249    0.072
     276    0.790    0.066
     277    0.299    0.080
     278    0.050    0.030
     279    0.820    0.078
     280    0.140    0.046
     281    0.621    0.122
     282    0.912    0.098
     283    1.269    0.108
     284    0.153    0.056
     285    0.191    0.055
     286    0.559    0.082
     287    0.140    0.061
     288    0.644    0.082
     289    0.043    0.032
     290    0.916    0.091
     291    0.074    0.055
     292    0.059    0.029
     293    1.043    0.098
     294    0.226    0.094
     295    0.001    0.006
     296    0.264    0.063
     297    0.215    0.055
     298    0.018    0.016
     299    0.082    0.023
     300    0.866    0.110
     301    0.140    0.036
     302    0.721    0.107
     303    0.672    0.062
     304    1.812    0.120
      27    1.023    0.261
      28    0.092    0.041
      29    1.185    0.174
      30    0.953    0.183
      31    1.537    0.105
      32    1.069    0.105
      33    0.067    0.055
      34    0.250    0.081
      35    1.040    0.142
      36    1.151    0.105
      37    0.260    0.075
      38    1.021    0.119
      39    1.296    0.073
      40    0.347    0.104
      41    0.364    0.098
      42    0.200    0.054
      43    0.681    0.067
      44    0.283    0.079
      45    0.182    0.053
      46    0.646    0.066
      47    0.979    0.087
      48    0.057    0.023
      49    0.675    0.088
      50    1.154    0.108
      51    0.301    0.048
      52    0.000    0.000
      53    0.576    0.063
      54    0.900    0.092
      55    0.084    0.031
      56    0.002    0.007
      57    0.248    0.057
      58    1.070    0.106
      59    0.046    0.030
      60    0.433    0.059
      61    1.247    0.108
      62    0.637    0.064
      63    0.007    0.014
      64    0.508    0.058
      65    2.052    0.172
      66    1.062    0.103
      67    0.850    0.095
      68    1.770    0.104
      69    1.814    0.085
      70    1.080    0.153
      71    0.525    0.098
      72    0.166    0.041
      73    0.080    0.048
      74    0.202    0.051
      75    0.447    0.131
      76    0.011    0.017
      77    0.095    0.053
      78    0.213    0.064
      79    0.297    0.076
      80    0.040    0.027
      81    0.000    0.000
      82    0.610    0.082
      83    0.058    0.038
      84    0.002    0.007
      85    0.388    0.050
      86    0.875    0.120
      87    0.020    0.022
      88    0.000    0.000
      89    0.805    0.104
      90    0.033    0.043
      91    0.010    0.023
      92    0.666    0.073
      93    1.021    0.126
      94    0.601    0.108
      95    0.136    0.083
      96    0.278    0.054
      97    0.704    0.148
      98    0.315    0.064
      99    1.054    0.126
     100    0.734    0.092
     101    0.578    0.114
     102    0.072    0.042
     103    1.383    0.159
     104    0.663    0.099
     105    0.377    0.090
     106    0.562    0.084
     107    1.402    0.127
     108    0.962    0.109
     109    0.000    0.000
     110    0.233    0.050
     111    0.334    0.074
     112    0.154    0.060
     113    0.115    0.036
     114    0.373    0.040
     115    0.716    0.117
     116    0.232    0.058
     117    0.091    0.035
     118    0.099    0.059
     119    0.061    0.043
     120    0.053    0.068
     121    0.106    0.029
     122    0.062    0.040
     123    0.033    0.027
     124    0.039    0.036
     125    0.402    0.073
     126    0.028    0.023
     127    0.045    0.031
     128    0.022    0.032
     129    0.215    0.049
     130    0.043    0.027
     131    0.003    0.009
     132    0.578    0.074
     133    0.018    0.020
     134    0.093    0.048
     135    0.756    0.081
     136    0.467    0.071
     137    0.090    0.030
     138    0.333    0.072
     139    0.703    0.110
     140    1.971    0.110
     141    0.577    0.096
     142    1.617    0.087
     143    0.658    0.118
     144    0.303    0.113
     145    0.999    0.096
     146    1.970    0.098
     147    0.567    0.078
     148    0.177    0.067
     149    1.019    0.107
     150    1.049    0.100
     151    0.203    0.053
     152    0.040    0.034
     153    0.798    0.100
     154    1.549    0.107
     155    0.588    0.073
     156    0.006    0.012
     157    1.128    0.095
     158    0.989    0.071
     159    0.152    0.036
     160    0.056    0.041
     161    1.210    0.138
     162    0.773    0.076
     163    0.499    0.063
     164    0.000    0.000
     165    0.707    0.082
     166    1.308    0.117
     167    0.485    0.074
     168    0.082    0.050
     169    0.872    0.159
     170    0.908    0.093
     171    0.194    0.063
     172    0.610    0.086
     173    1.171    0.063
     174    0.535    0.124
     175    0.000    0.000
     176    0.497    0.076
     177    0.313    0.071
     178    0.501    0.053
     179    1.463    0.113
     180    0.381    0.093
     181    1.601    0.097
     182    1.083    0.081
     183    1.546    0.177
     184    0.692    0.147
     185    0.623    0.080
     186    0.336    0.058
     187    0.722    0.055
     188    0.638    0.086
     189    0.672    0.069
     190    1.424    0.251
     191    1.032    0.081
     192    0.802    0.084
     193    0.661    0.105
     194    1.161    0.093
     195    1.059    0.107
     196    0.468    0.094
     197    0.110    0.030
     198    0.461    0.077
     199    0.460    0.117
     200    0.178    0.061
     201    1.052    0.113
     202    0.905    0.077
     203    0.323    0.082
     204    0.028    0.028
     205    0.695    0.074
     206    0.304    0.079
     207    0.006    0.014
     208    0.064    0.037
     209    0.529    0.070
     210    0.896    0.090
     211    0.001    0.006
     212    0.035    0.026
     213    1.026    0.095
     214    0.562    0.115
     215    0.001    0.006
     216    0.966    0.080
     217    0.537    0.102
     218    0.066    0.047
     219    0.166    0.080
     220    0.805    0.081
     221    1.143    0.087
     222    0.165    0.044
     223    1.194    0.106
     224    1.237    0.058
     225    1.458    0.083
     226    0.282    0.064
     227    0.394    0.148
     228    0.707    0.166
     229    0.494    0.076
     230    2.089    0.152
     231    0.372    0.075
     232    1.697    0.112
     233    1.498    0.139
     234    1.139    0.145
     235    1.424    0.090
     236    0.815    0.116
     237    0.200    0.077
     238    0.133    0.055
     239    1.081    0.091
     240    0.102    0.053
     241    0.012    0.024
     242    0.563    0.066
     243    0.842    0.116
     244    0.062    0.057
     245    0.081    0.028
     246    1.119    0.117
     247    0.160    0.053
     248    0.113    0.050
     249    0.429    0.081
     250    0.598    0.089
     251    0.350    0.075
     252    0.105    0.069
     253    0.716    0.104
     254    0.464    0.078
     255    0.034    0.045
     256    0.830    0.094
     257    0.890    0.098
     258    0.004    0.010
     259    0.062    0.032
     260    0.543    0.070
     261    0.767    0.112
     262    0.273    0.076
     263    0.384    0.051
     264    1.159    0.092
     265    0.176    0.039
     266    0.526    0.115
     267    0.950    0.096
     268    1.849    0.114
     269    1.348    0.130
     270    0.579    0.092
     271    1.868    0.226
     272    0.680    0.122
     273    0.468    0.074
     274    0.543    0.070
     275    1.255    0.104
     276    0.857    0.113
     277    0.189    0.091
     278    0.051    0.034
     279    0.775    0.088
     280    0.136    0.058
     281    0.685    0.129
     282    0.948    0.119
     283    1.262    0.119
     284    0.138    0.055
     285    0.200    0.068
     286    0.556    0.080
     287    0.129    0.056
     288    0.621    0.100
     289    0.032    0.031
     290    0.877    0.110
     291    0.117    0.056
     292    0.080    0.064
     293    0.957    0.124
     294    0.255    0.092
     295    0.000    0.000
     296    0.234    0.075
     297    0.214    0.053
     298    0.027    0.036
     299    0.077    0.034
     300    0.834    0.097
     301    0.145    0.038
     302    0.673    0.084
     303    0.671    0.081
     304    1.862    0.124
      27    0.784    0.161
      28    0.098    0.046
      29    1.250    0.169
      30    0.955    0.169
      31    1.513    0.087
      32    0.982    0.168
      33    0.018    0.020
      34    0.301    0.090
      35    1.013    0.063
      36    1.061    0.129
      37    0.240    0.074
      38    0.956    0.100
      39    1.271    0.107
      40    0.336    0.094
      41    0.351    0.074
      42    0.202    0.053
      43    0.714    0.068
      44    0.283    0.079
      45    0.136    0.044
      46    0.646    0.052
      47    0.943    0.084
      48    0.053    0.021
      49    0.719    0.104
      50    1.220    0.074
      51    0.305    0.073
      52    0.000    0.000
      53    0.574    0.098
      54    0.923    0.085
      55    0.095    0.037
      56    0.000    0.000
      57    0.228    0.060
      58    1.082    0.074
      59    0.055    0.033
      60    0.410    0.071
      61    1.223    0.077
      62    0.566    0.071
      63    0.003    0.009
      64    0.476    0.077
      65    1.942    0.147
      66    1.029    0.108
      67    1.011    0.174
      68    1.790    0.124
      69    1.785    0.133
      70    0.982    0.113
      71    0.485    0.059
      72    0.231    0.067
      73    0.091    0.053
      74    0.233    0.048
      75    0.552    0.105
      76    0.012    0.020
      77    0.066    0.039
      78    0.265    0.081
      79    0.339    0.088
      80    0.039    0.032
      81    0.000    0.000
      82    0.581    0.059
      83    0.049    0.040
      84    0.007    0.016
      85    0.359    0.076
      86    0.874    0.087
      87    0.016    0.017
      88    0.000    0.000
      89    0.774    0.089
      90    0.026    0.023
      91    0.004    0.011
      92    0.667    0.093
      93    1.000    0.118
      94    0.605    0.085
      95    0.129    0.042
      96    0.263    0.050
      97    0.690    0.146
      98    0.258    0.057
      99    1.059    0.059
     100    0.638    0.098
     101    0.653    0.147
     102    0.096    0.058
     103    1.529    0.112
     104    0.617    0.087
     105    0.394    0.068
     106    0.553    0.097
     107    1.471    0.103
     108    0.919    0.072
     109    0.000    0.000
     110    0.208    0.052
     111    0.336    0.058
     112    0.133    0.033
     113    0.137    0.058
     114    0.381    0.077
     115    0.741    0.087
     116    0.202    0.082
     117    0.082    0.038
     118    0.081    0.040
     119    0.082    0.045
     120    0.062    0.053
     121    0.118    0.037
     122    0.053    0.027
     123    0.031    0.021
     124    0.039    0.037
     125    0.400    0.081
     126    0.027    0.024
     127    0.056    0.042
     128    0.023    0.031
     129    0.179    0.035
     130    0.031    0.037
     131    0.001    0.006
     132    0.514    0.066
     133    0.026    0.033
     134    0.137    0.063
     135    0.746    0.114
     136    0.452    0.092
     137    0.093    0.040
     138    0.263    0.089
     139    0.583    0.091
     140    1.948    0.108
     141    0.621    0.114
     142    1.533    0.112
     143    0.811    0.180
     144    0.215    0.056
     145    1.049    0.183
     146    1.904    0.145
     147    0.600    0.091
     148    0.284    0.108
     149    0.979    0.135
     150    1.081    0.081
     151    0.233    0.048
     152    0.055    0.045
     153    0.767    0.098
     154    1.480    0.086
     155    0.592    0.074
     156    0.011    0.016
     157    1.199    0.112
     158    0.943    0.096
     159    0.167    0.041
     160    0.059    0.040
     161    1.243    0.085
     162    0.781    0.063
     163    0.463    0.085
     164    0.000    0.000
     165    0.714    0.094
     166    1.284    0.089
     167    0.462    0.065
     168    0.085    0.058
     169    0.841    0.115
     170    0.913    0.081
     171    0.202    0.071
     172    0.660    0.065
     173    1.208    0.073
     174    0.556    0.124
     175    0.000    0.000
     176    0.580    0.096
     177    0.313    0.061
     178    0.526    0.077
     179    1.482    0.128
     180    0.398    0.086
     181    1.631    0.103
     182    1.070    0.051
     183    1.362    0.127
     184    0.663    0.129
     185    0.711    0.088
     186    0.301    0.059
     187    0.711    0.067
     188    0.680    0.110
     189    0.753    0.069
     190    1.573    0.224
     191    0.962    0.096
     192    0.804    0.087
     193    0.676    0.115
     194    1.194    0.102
     195    1.126    0.085
     196    0.384    0.116
     197    0.115    0.036
     198    0.477    0.074
     199    0.466    0.134
     200    0.241    0.043
     201    1.102    0.093
     202    0.932    0.079
     203    0.329    0.088
     204    0.028    0.032
     205    0.713    0.092
     206    0.320    0.067
     207    0.003    0.012
     208    0.066    0.034
     209    0.547    0.083
     210    0.872    0.083
     211    0.004    0.010
     212    0.025    0.020
     213    1.028    0.104
     214    0.558    0.116
     215    0.003    0.008
     216    0.994    0.077
     217    0.531    0.088
     218    0.044    0.040
     219    0.234    0.062
     220    0.763    0.076
     221    1.175    0.125
     222    0.193    0.053
     223    1.309    0.110
     224    1.101    0.095
     225    1.390    0.147
     226    0.296    0.075
     227    0.363    0.145
     228    0.800    0.094
     229    0.441    0.085
     230    1.830    0.176
     231    0.400    0.094
     232    1.669    0.128
     233    1.447    0.100
     234    1.069    0.142
     235    1.411    0.123
     236    0.801    0.101
     237    0.306    0.103
     238    0.107    0.042
     239    0.905    0.124
     240    0.105    0.050
     241    0.018    0.026
     242    0.526    0.075
     243    0.759    0.099
     244    0.078    0.053
     245    0.102    0.033
     246    1.100    0.075
     247    0.156    0.068
     248    0.107    0.044
     249    0.425    0.069
     250    0.584    0.068
     251    0.357    0.064
     252    0.126    0.072
     253    0.739    0.103
     254    0.450    0.044
     255    0.043    0.036
     256    0.783    0.092
     257    0.827    0.085
     258    0.003    0.008
     259    0.073    0.026
     260    0.535    0.046
     261    0.718    0.116
     262    0.223    0.088
     263    0.348    0.038
     264    1.190    0.091
     265    0.151    0.082
     266    0.543    0.142
     267    0.928    0.100
     268    1.797    0.121
     269    1.343    0.138
     270    0.580    0.119
     271    1.827    0.154
     272    0.618    0.086
     273    0.459    0.066
     274    0.571    0.080
     275    1.231    0.088
     276    0.865    0.099
     277    0.257    0.133
     278    0.043    0.034
     279    0.814    0.077
     280    0.136    0.048
     281    0.503    0.095
     282    0.713    0.130
     283    1.197    0.102
     284    0.131    0.052
     285    0.201    0.072
     286    0.521    0.075
     287    0.132    0.049
     288    0.630    0.101
     289    0.017    0.027
     290    0.889    0.117
     291    0.107    0.065
     292    0.072    0.050
     293    1.016    0.078
     294    0.299    0.106
     295    0.004    0.012
     296    0.250    0.088
     297    0.229    0.049
     298    0.034    0.027
     299    0.065    0.032
     300    0.771    0.086
     301    0.156    0.046
     302    0.669    0.074
     303    0.706    0.080
     304    1.882    0.125
      27    0.865    0.226
      28    0.099    0.044
      29    1.272    0.144
      30    1.096    0.139
      31    1.452    0.084
      32    0.927    0.106
      33    0.019    0.021
      34    0.315    0.093
      35    1.040    0.105
      36    1.033    0.142
      37    0.181    0.047
      38    0.947    0.113
      39    1.284    0.127
      40    0.383    0.062
      41    0.332    0.093
      42    0.237    0.060
      43    0.710    0.084
      44    0.260    0.074
      45    0.125    0.060
      46    0.628    0.068
      47    0.968    0.095
      48    0.068    0.036
      49    0.697    0.093
      50    1.205    0.128
      51    0.292    0.090
      52    0.000    0.000
      53    0.616    0.105
      54    0.976    0.136
      55    0.107    0.046
      56    0.000    0.000
      57    0.209    0.068
      58    1.051    0.090
      59    0.042    0.027
      60    0.442    0.081
      61    1.251    0.063
      62    0.563    0.076
      63    0.007    0.015
      64    0.483    0.076
      65    1.952    0.140
      66    1.142    0.121
      67    0.989    0.165
      68    1.889    0.104
      69    1.731    0.098
      70    0.976    0.090
      71    0.531    0.106
      72    0.211    0.075
      73    0.119    0.063
      74    0.223    0.036
      75    0.506    0.151
      76    0.005    0.016
      77    0.072    0.034
      78    0.286    0.081
      79    0.405    0.142
      80    0.035    0.029
      81    0.000    0.000
      82    0.583    0.066
      83    0.072    0.028
      84    0.009    0.015
      85    0.354    0.070
      86    0.819    0.065
      87    0.017    0.021
      88    0.000    0.000
      89    0.794    0.087
      90    0.036    0.036
      91    0.004    0.011
      92    0.686    0.070
      93    0.934    0.121
      94    0.629    0.132
      95    0.106    0.037
      96    0.262    0.053
      97    0.726    0.162
      98    0.267    0.064
      99    1.151    0.107
     100    0.574    0.078
     101    0.701    0.131
     102    0.099    0.037
     103    1.466    0.185
     104    0.826    0.154
     105    0.455    0.038
     106    0.536    0.089
     107    1.411    0.124
     108    0.991    0.101
     109    0.002    0.007
     110    0.214    0.052
     111    0.286    0.045
     112    0.126    0.043
     113    0.143    0.042
     114    0.389    0.054
     115    0.703    0.088
     116    0.233    0.077
     117    0.073    0.047
     118    0.138    0.073
     119    0.081    0.033
     120    0.053    0.046
     121    0.106    0.033
     122    0.064    0.031
     123    0.046    0.029
     124    0.034    0.021
     125    0.419    0.085
     126    0.024    0.025
     127    0.054    0.033
     128    0.026    0.034
     129    0.198    0.062
     130    0.021    0.037
     131    0.000    0.000
     132    0.492    0.061
     133    0.037    0.028
     134    0.193    0.073
     135    0.717    0.119
     136    0.415    0.057
     137    0.136    0.056
     138    0.220    0.072
     139    0.566    0.068
     140    1.964    0.134
     141    0.650    0.092
     142    1.494    0.126
     143    1.153    0.189
     144    0.189    0.089
     145    0.916    0.134
     146    1.844    0.135
     147    0.599    0.082
     148    0.318    0.076
     149    0.728    0.084
     150    0.984    0.081
     151    0.241    0.056
     152    0.052    0.036
     153    0.660    0.091
     154    1.372    0.084
     155    0.595    0.063
     156    0.014    0.016
     157    1.216    0.157
     158    0.906    0.086
     159    0.184    0.036
     160    0.058    0.039
     161    1.273    0.208
     162    0.786    0.097
     163    0.486    0.085
     164    0.000    0.000
     165    0.682    0.085
     166    1.197    0.100
     167    0.434    0.065
     168    0.085    0.042
     169    0.908    0.134
     170    0.920    0.081
     171    0.213    0.060
     172    0.738    0.122
     173    1.178    0.088
     174    0.512    0.108
     175    0.000    0.000
     176    0.582    0.107
     177    0.332    0.079
     178    0.515    0.078
     179    1.489    0.157
     180    0.403    0.076
     181    1.635    0.069
     182    0.947    0.082
     183    1.444    0.213
     184    0.695    0.133
     185    0.653    0.105
     186    0.280    0.057
     187    0.703    0.060
     188    0.683    0.098
     189    0.731    0.115
     190    1.579    0.258
     191    1.041    0.154
     192    0.780    0.068
     193    0.716    0.128
     194    1.132    0.141
     195    1.188    0.094
     196    0.393    0.116
     197    0.115    0.034
     198    0.457    0.056
     199    0.427    0.114
     200    0.251    0.081
     201    1.053    0.113
     202    0.913    0.067
     203    0.346    0.062
     204    0.038    0.039
     205    0.671    0.087
     206    0.307    0.086
     207    0.000    0.000
     208    0.056    0.035
     209    0.580    0.064
     210    0.906    0.096
     211    0.006    0.020
     212    0.019    0.015
     213    0.995    0.098
     214    0.585    0.083
     215    0.001    0.006
     216    0.970    0.059
     217    0.562    0.091
     218    0.051    0.055
     219    0.241    0.068
     220    0.744    0.074
     221    1.305    0.104
     222    0.244    0.072
     223    1.355    0.077
     224    1.128    0.090
     225    1.378    0.089
     226    0.275    0.049
     227    0.428    0.106
     228    0.830    0.122
     229    0.432    0.082
     230    2.128    0.112
     231    0.420    0.082
     232    1.645    0.117
     233    1.473    0.130
     234    1.147    0.101
     235    1.412    0.141
     236    0.797    0.081
     237    0.365    0.109
     238    0.133    0.049
     239    0.956    0.113
     240    0.135    0.060
     241    0.020    0.025
     242    0.555    0.071
     243    0.770    0.129
     244    0.054    0.043
     245    0.106    0.034
     246    1.070    0.057
     247    0.130    0.062
     248    0.101    0.042
     249    0.394    0.066
     250    0.565    0.071
     251    0.288    0.137
     252    0.108    0.064
     253    0.718    0.083
     254    0.455    0.062
     255    0.066    0.062
     256    0.759    0.090
     257    0.828    0.085
     258    0.001    0.006
     259    0.054    0.019
     260    0.494    0.063
     261    0.748    0.081
     262    0.182    0.098
     263    0.352    0.047
     264    1.169    0.134
     265    0.164    0.070
     266    0.549    0.106
     267    0.879    0.088
     268    1.848    0.082
     269    1.421    0.114
     270    0.584    0.123
     271    1.895    0.151
     272    0.669    0.112
     273    0.436    0.069
     274    0.522    0.070
     275    1.173    0.099
     276    0.917    0.125
     277    0.225    0.079
     278    0.057    0.046
     279    0.828    0.094
     280    0.117    0.040
     281    0.542    0.094
     282    0.740    0.096
     283    1.190    0.135
     284    0.127    0.059
     285    0.164    0.078
     286    0.497    0.079
     287    0.116    0.051
     288    0.623    0.130
     289    0.011    0.018
     290    0.923    0.099
     291    0.128    0.068
     292    0.085    0.050
     293    0.977    0.134
     294    0.232    0.088
     295    0.001    0.006
     296    0.195    0.079
     297    0.214    0.065
     298    0.043    0.040
     299    0.066    0.031
     300    0.799    0.086
     301    0.187    0.071
     302    0.638    0.074
     303    0.634    0.070
     304    1.844    0.120
      27    0.864    0.150
      28    0.133    0.097
      29    1.605    0.201
      30    0.972    0.131
      31    1.270    0.122
      32    1.036    0.087
      33    0.043    0.036
      34    0.336    0.077
      35    0.996    0.108
      36    1.126    0.123
      37    0.229    0.069
      38    0.911    0.097
      39    1.290    0.101
      40    0.313    0.089
      41    0.306    0.059
      42    0.275    0.064
      43    0.713    0.085
      44    0.275    0.054
      45    0.112    0.039
      46    0.639    0.080
      47    0.977    0.067
      48    0.071    0.041
      49    0.680    0.088
      50    1.286    0.114
      51    0.293    0.054
      52    0.000    0.000
      53    0.603    0.074
      54    0.938    0.083
      55    0.094    0.028
      56    0.000    0.000
      57    0.257    0.048
      58    1.059    0.086
      59    0.047    0.028
      60    0.451    0.084
      61    1.285    0.074
      62    0.608    0.064
      63    0.010    0.017
      64    0.480    0.073
      65    1.902    0.123
      66    1.113    0.142
      67    0.813    0.093
      68    1.946    0.145
      69    1.709    0.156
      70    0.971    0.088
      71    0.513    0.114
      72    0.190    0.078
      73    0.130    0.086
      74    0.191    0.066
      75    0.536    0.100
      76    0.015    0.022
      77    0.092    0.051
      78    0.220    0.051
      79    0.403    0.125
      80    0.043    0.023
      81    0.001    0.006
      82    0.633    0.088
      83    0.067    0.029
      84    0.014    0.019
      85    0.420    0.065
      86    0.827    0.094
      87    0.023    0.031
      88    0.000    0.000
      89    0.828    0.062
      90    0.047    0.034
      91    0.008    0.017
      92    0.618    0.082
      93    0.906    0.096
      94    0.622    0.152
      95    0.119    0.053
      96    0.261    0.056
      97    0.700    0.146
      98    0.298    0.061
      99    1.172    0.117
     100    0.548    0.070
     101    0.744    0.085
     102    0.094    0.050
     103    1.435    0.142
     104    0.843    0.101
     105    0.464    0.058
     106    0.577    0.084
     107    1.395    0.122
     108    0.984    0.089
     109    0.000    0.000
     110    0.209    0.047
     111    0.326    0.051
     112    0.177    0.049
     113    0.129    0.045
     114    0.385    0.057
     115    0.743    0.093
     116    0.180    0.061
     117    0.079    0.047
     118    0.118    0.077
     119    0.062    0.031
     120    0.048    0.053
     121    0.110    0.030
     122    0.071    0.047
     123    0.032    0.023
     124    0.031    0.025
     125    0.417    0.086
     126    0.025    0.027
     127    0.063    0.053
     128    0.016    0.033
     129    0.216    0.064
     130    0.016    0.021
     131    0.000    0.000
     132    0.521    0.076
     133    0.046    0.033
     134    0.185    0.056
     135    0.696    0.116
     136    0.465    0.079
     137    0.146    0.044
     138    0.227    0.052
     139    0.604    0.082
     140    1.944    0.133
     141    0.639    0.071
     142    1.440    0.120
     143    1.257    0.147
     144    0.289    0.094
     145    0.956    0.124
     146    1.928    0.126
     147    0.611    0.109
     148    0.385    0.104
     149    0.765    0.131
     150    1.019    0.085
     151    0.225    0.055
     152    0.055    0.042
     153    0.706    0.101
     154    1.425    0.101
     155    0.593    0.077
     156    0.009    0.013
     157    1.181    0.126
     158    1.020    0.105
     159    0.193    0.036
     160    0.068    0.054
     161    1.327    0.146
     162    0.814    0.081
     163    0.518    0.091
     164    0.004    0.013
     165    0.698    0.070
     166    1.251    0.073
     167    0.467    0.097
     168    0.087    0.044
     169    0.919    0.087
     170    0.920    0.090
     171    0.221    0.065
     172    0.707    0.123
     173    1.190    0.072
     174    0.469    0.101
     175    0.001    0.006
     176    0.590    0.097
     177    0.396    0.074
     178    0.527    0.066
     179    1.537    0.090
     180    0.429    0.067
     181    1.621    0.088
     182    0.933    0.077
     183    1.488    0.161
     184    0.817    0.122
     185    0.650    0.132
     186    0.298    0.051
     187    0.693    0.071
     188    0.687    0.128
     189    0.760    0.134
     190    1.490    0.187
     191    1.041    0.112
     192    0.797    0.063
     193    0.716    0.151
     194    1.150    0.083
     195    1.138    0.101
     196    0.402    0.086
     197    0.119    0.057
     198    0.466    0.074
     199    0.461    0.127
     200    0.236    0.052
     201    1.041    0.112
     202    1.009    0.121
     203    0.330    0.094
     204    0.029    0.036
     205    0.663    0.128
     206    0.282    0.093
     207    0.000    0.000
     208    0.058    0.039
     209    0.607    0.060
     210    0.911    0.090
     211    0.001    0.006
     212    0.023    0.024
     213    1.016    0.088
     214    0.452    0.083
     215    0.001    0.006
     216    1.004    0.089
     217    0.480    0.083
     218    0.026    0.030
     219    0.263    0.083
     220    0.756    0.072
     221    1.276    0.075
     222    0.233    0.044
     223    1.345    0.071
     224    1.116    0.097
     225    1.347    0.130
     226    0.229    0.037
     227    0.372    0.086
     228    0.846    0.113
     229    0.422    0.121
     230    1.956    0.193
     231    0.399    0.074
     232    1.799    0.091
     233    1.342    0.172
     234    1.084    0.132
     235    1.405    0.110
     236    0.844    0.108
     237    0.295    0.121
     238    0.119    0.052
     239    1.053    0.115
     240    0.121    0.046
     241    0.018    0.024
     242    0.576    0.070
     243    0.733    0.103
     244    0.072    0.050
     245    0.125    0.056
     246    1.072    0.105
     247    0.103    0.075
     248    0.078    0.043
     249    0.441    0.074
     250    0.573    0.065
     251    0.192    0.130
     252    0.078    0.048
     253    0.720    0.088
     254    0.464    0.060
     255    0.090    0.062
     256    0.729    0.135
     257    0.820    0.093
     258    0.001    0.006
     259    0.047    0.025
     260    0.480    0.065
     261    0.740    0.070
     262    0.179    0.083
     263    0.351    0.053
     264    1.156    0.119
     265    0.138    0.054
     266    0.572    0.079
     267    0.903    0.083
     268    1.832    0.094
     269    1.357    0.093
     270    0.574    0.115
     271    1.932    0.115
     272    0.656    0.129
     273    0.410    0.054
     274    0.602    0.070
     275    1.189    0.107
     276    0.912    0.112
     277    0.199    0.072
     278    0.054    0.048
     279    0.819    0.072
     280    0.124    0.047
     281    0.717    0.145
     282    0.795    0.083
     283    1.296    0.168
     284    0.105    0.038
     285    0.100    0.053
     286    0.597    0.075
     287    0.147    0.060
     288    0.560    0.125
     289    0.012    0.021
     290    0.870    0.093
     291    0.109    0.059
     292    0.080    0.053
     293    0.957    0.138
     294    0.252    0.080
     295    0.004    0.011
     296    0.178    0.070
     297    0.223    0.043
     298    0.041    0.034
     299    0.078    0.029
     300    0.810    0.088
     301    0.158    0.056
     302    0.678    0.079
     303    0.630    0.080
     304    1.841    0.122
      27    0.719    0.130
      28    0.301    0.143
      29    1.367    0.242
      30    1.031    0.138
      31    1.302    0.132
      32    0.963    0.080
      33    0.027    0.029
      34    0.277    0.101
      35    0.980    0.078
      36    1.043    0.149
      37    0.232    0.068
      38    0.906    0.113
      39    1.261    0.121
      40    0.309    0.083
      41    0.346    0.086
      42    0.276    0.074
      43    0.747    0.073
      44    0.259    0.106
      45    0.132    0.065
      46    0.642    0.077
      47    0.895    0.088
      48    0.034    0.037
      49    0.661    0.076
      50    1.253    0.101
      51    0.297    0.075
      52    0.000    0.000
      53    0.620    0.111
      54    0.949    0.107
      55    0.104    0.041
      56    0.000    0.000
      57    0.222    0.042
      58    1.101    0.110
      59    0.065    0.053
      60    0.425    0.044
      61    1.245    0.100
      62    0.613    0.102
      63    0.011    0.024
      64    0.509    0.055
      65    1.899    0.148
      66    1.054    0.173
      67    0.873    0.108
      68    1.820    0.140
      69    1.729    0.124
      70    0.994    0.136
      71    0.520    0.074
      72    0.208    0.072
      73    0.065    0.054
      74    0.200    0.064
      75    0.550    0.129
      76    0.024    0.029
      77    0.046    0.037
      78    0.221    0.044
      79    0.412    0.102
      80    0.044    0.024
      81    0.000    0.000
      82    0.747    0.076
      83    0.094    0.030
      84    0.014    0.017
      85    0.398    0.073
      86    0.831    0.091
      87    0.019    0.022
      88    0.002    0.008
      89    0.811    0.080
      90    0.071    0.040
      91    0.006    0.014
      92    0.646    0.075
      93    0.961    0.117
      94    0.614    0.146
      95    0.111    0.032
      96    0.271    0.059
      97    0.733    0.128
      98    0.272    0.091
      99    1.118    0.095
     100    0.548    0.065
     101    0.813    0.106
     102    0.103    0.054
     103    1.497    0.115
     104    1.018    0.173
     105    0.447    0.060
     106    0.629    0.122
     107    1.343    0.108
     108    0.896    0.115
     109    0.000    0.000
     110    0.188    0.044
     111    0.321    0.070
     112    0.185    0.056
     113    0.117    0.040
     114    0.412    0.061
     115    0.654    0.120
     116    0.218    0.071
     117    0.105    0.050
     118    0.044    0.029
     119    0.072    0.038
     120    0.023    0.029
     121    0.088    0.027
     122    0.050    0.023
     123    0.039    0.021
     124    0.030    0.027
     125    0.383    0.076
     126    0.035    0.027
     127    0.064    0.042
     128    0.027    0.038
     129    0.208    0.060
     130    0.025    0.030
     131    0.000    0.000
     132    0.530    0.055
     133    0.020    0.032
     134    0.124    0.052
     135    0.711    0.108
     136    0.424    0.072
     137    0.115    0.056
     138    0.227    0.063
     139    0.618    0.101
     140    1.968    0.109
     141    0.585    0.120
     142    1.407    0.099
     143    1.215    0.146
     144    0.234    0.072
     145    0.880    0.109
     146    1.866    0.191
     147    0.575    0.081
     148    0.373    0.091
     149    0.718    0.156
     150    0.963    0.082
     151    0.232    0.073
     152    0.044    0.025
     153    0.710    0.079
     154    1.419    0.090
     155    0.587    0.079
     156    0.011    0.016
     157    1.177    0.094
     158    0.987    0.097
     159    0.195    0.033
     160    0.049    0.041
     161    1.183    0.080
     162    0.836    0.100
     163    0.502    0.100
     164    0.000    0.000
     165    0.663    0.083
     166    1.244    0.098
     167    0.448    0.081
     168    0.098    0.034
     169    0.875    0.083
     170    0.894    0.121
     171    0.203    0.048
     172    0.707    0.092
     173    1.131    0.090
     174    0.495    0.106
     175    0.000    0.000
     176    0.609    0.091
     177    0.417    0.087
     178    0.581    0.081
     179    1.507    0.117
     180    0.354    0.087
     181    1.634    0.084
     182    0.931    0.091
     183    1.547    0.163
     184    0.944    0.124
     185    0.643    0.114
     186    0.279    0.066
     187    0.663    0.082
     188    0.664    0.073
     189    0.746    0.103
     190    1.448    0.191
     191    1.009    0.117
     192    0.769    0.083
     193    0.592    0.139
     194    1.171    0.065
     195    1.053    0.127
     196    0.366    0.093
     197    0.120    0.048
     198    0.475    0.072
     199    0.443    0.098
     200    0.237    0.078
     201    1.007    0.124
     202    1.069    0.083
     203    0.328    0.061
     204    0.043    0.050
     205    0.667    0.077
     206    0.223    0.066
     207    0.001    0.006
     208    0.058    0.039
     209    0.646    0.088
     210    0.894    0.092
     211    0.004    0.010
     212    0.029    0.021
     213    0.994    0.093
     214    0.499    0.083
     215    0.003    0.012
     216    1.038    0.134
     217    0.514    0.099
     218    0.051    0.063
     219    0.278    0.073
     220    0.736    0.066
     221    1.294    0.118
     222    0.211    0.050
     223    1.359    0.097
     224    1.130    0.102
     225    1.349    0.134
     226    0.261    0.061
     227    0.446    0.100
     228    0.790    0.118
     229    0.422    0.072
     230    2.051    0.146
     231    0.406    0.088
     232    1.684    0.117
     233    1.508    0.103
     234    1.055    0.114
     235    1.340    0.125
     236    0.863    0.107
     237    0.246    0.070
     238    0.118    0.045
     239    1.009    0.086
     240    0.099    0.055
     241    0.007    0.018
     242    0.561    0.069
     243    0.704    0.108
     244    0.087    0.052
     245    0.109    0.052
     246    1.113    0.084
     247    0.132    0.060
     248    0.079    0.047
     249    0.378    0.093
     250    0.600    0.065
     251    0.188    0.085
     252    0.091    0.066
     253    0.704    0.103
     254    0.492    0.067
     255    0.043    0.043
     256    0.790    0.096
     257    0.868    0.117
     258    0.004    0.010
     259    0.052    0.029
     260    0.469    0.070
     261    0.717    0.088
     262    0.155    0.064
     263    0.355    0.048
     264    1.122    0.144
     265    0.153    0.074
     266    0.585    0.087
     267    0.888    0.116
     268    1.816    0.101
     269    1.351    0.118
     270    0.593    0.125
     271    1.884    0.117
     272    0.700    0.181
     273    0.430    0.063
     274    0.514    0.108
     275    1.302    0.110
     276    0.828    0.093
     277    0.149    0.081
     278    0.113    0.058
     279    0.858    0.084
     280    0.110    0.040
     281    0.550    0.166
     282    0.788    0.093
     283    1.254    0.088
     284    0.160    0.073
     285    0.111    0.062
     286    0.602    0.080
     287    0.093    0.046
     288    0.603    0.094
     289    0.008    0.015
     290    0.835    0.121
     291    0.097    0.059
     292    0.071    0.048
     293    0.787    0.259
     294    0.273    0.068
     295    0.004    0.016
     296    0.163    0.063
     297    0.335    0.147
     298    0.034    0.033
     299    0.072    0.040
     300    0.848    0.116
     301    0.202    0.064
     302    0.654    0.111
     303    0.693    0.096
     304    1.843    0.172
      27    0.830    0.288
      28    0.405    0.087
      29    1.395    0.225
      30    0.939    0.153
      31    1.277    0.134
      32    0.959    0.081
      33    0.028    0.044
      34    0.271    0.084
      35    0.976    0.101
      36    1.095    0.152
      37    0.200    0.073
      38    0.941    0.105
      39    1.308    0.101
      40    0.366    0.072
      41    0.314    0.079
      42    0.278    0.070
      43    0.706    0.075
      44    0.232    0.071
      45    0.129    0.063
      46    0.555    0.080
      47    1.012    0.088
      48    0.063    0.024
      49    0.659    0.092
      50    1.234    0.115
      51    0.322    0.075
      52    0.001    0.006
      53    0.606    0.116
      54    1.051    0.080
      55    0.071    0.032
      56    0.000    0.000
      57    0.236    0.063
      58    0.972    0.118
      59    0.019    0.034
      60    0.446    0.056
      61    1.290    0.122
      62    0.497    0.084
      63    0.009    0.016
      64    0.492    0.073
      65    1.886    0.086
      66    0.990    0.178
      67    1.059    0.172
      68    1.927    0.154
      69    1.806    0.090
      70    0.887    0.159
      71    0.538    0.079
      72    0.237    0.091
      73    0.155    0.062
      74    0.252    0.062
      75    0.667    0.167
      76    0.020    0.030
      77    0.080    0.036
      78    0.281    0.053
      79    0.327    0.079
      80    0.046    0.028
      81    0.000    0.000
      82    0.736    0.096
      83    0.074    0.035
      84    0.014    0.017
      85    0.389    0.069
      86    0.779    0.102
      87    0.017    0.022
      88    0.002    0.008
      89    0.816    0.098
      90    0.054    0.043
      91    0.005    0.012
      92    0.680    0.080
      93    0.920    0.104
      94    0.682    0.118
      95    0.145    0.051
      96    0.242    0.050
      97    0.795    0.120
      98    0.298    0.086
      99    1.161    0.104
     100    0.566    0.065
     101    0.746    0.097
     102    0.079    0.045
     103    1.473    0.119
     104    0.939    0.154
     105    0.439    0.045
     106    0.577    0.084
     107    1.382    0.120
     108    0.906    0.120
     109    0.000    0.000
     110    0.213    0.054
     111    0.357    0.068
     112    0.199    0.041
     113    0.143    0.046
     114    0.366    0.061
     115    0.647    0.095
     116    0.200    0.080
     117    0.104    0.052
     118    0.043    0.028
     119    0.061    0.051
     120    0.079    0.045
     121    0.093    0.029
     122    0.051    0.030
     123    0.042    0.030
     124    0.050    0.031
     125    0.455    0.118
     126    0.030    0.024
     127    0.073    0.032
     128    0.019    0.015
     129    0.213    0.049
     130    0.037    0.032
     131    0.000    0.000
     132    0.503    0.082
     133    0.042    0.023
     134    0.108    0.041
     135    0.636    0.095
     136    0.417    0.068
     137    0.120    0.044
     138    0.368    0.116
     139    0.564    0.082
     140    2.048    0.150
     141    0.559    0.089
     142    1.385    0.070
     143    1.131    0.127
     144    0.242    0.069
     145    0.883    0.109
     146    1.958    0.114
     147    0.548    0.062
     148    0.347    0.063
     149    0.892    0.143
     150    0.980    0.103
     151    0.203    0.048
     152    0.053    0.030
     153    0.971    0.135
     154    1.490    0.098
     155    0.575    0.058
     156    0.016    0.016
     157    1.246    0.082
     158    0.937    0.087
     159    0.169    0.042
     160    0.058    0.053
     161    1.180    0.124
     162    0.823    0.086
     163    0.513    0.101
     164    0.000    0.000
     165    0.662    0.106
     166    1.232    0.124
     167    0.468    0.083
     168    0.113    0.047
     169    0.854    0.112
     170    0.801    0.132
     171    0.209    0.043
     172    0.709    0.119
     173    1.187    0.074
     174    0.538    0.112
     175    0.000    0.000
     176    0.603    0.108
     177    0.345    0.073
     178    0.491    0.120
     179    1.522    0.115
     180    0.389    0.062
     181    1.590    0.082
     182    0.945    0.081
     183    1.606    0.152
     184    0.905    0.115
     185    0.648    0.101
     186    0.293    0.080
     187    0.709    0.080
     188    0.623    0.092
     189    0.789    0.120
     190    1.493    0.222
     191    1.006    0.113
     192    0.767    0.093
     193    0.626    0.136
     194    1.165    0.097
     195    0.966    0.141
     196    0.415    0.088
     197    0.128    0.064
     198    0.479    0.076
     199    0.413    0.089
     200    0.259    0.084
     201    1.104    0.145
     202    1.012    0.102
     203    0.337    0.111
     204    0.035    0.048
     205    0.587    0.088
     206    0.170    0.063
     207    0.000    0.000
     208    0.071    0.044
     209    0.572    0.081
     210    0.889    0.079
     211    0.001    0.006
     212    0.041    0.020
     213    0.983    0.075
     214    0.515    0.092
     215    0.018    0.019
     216    1.035    0.089
     217    0.569    0.094
     218    0.066    0.043
     219    0.331    0.070
     220    0.715    0.089
     221    1.346    0.115
     222    0.260    0.073
     223    1.394    0.098
     224    1.022    0.090
     225    1.355    0.116
     226    0.318    0.073
     227    0.431    0.102
     228    0.820    0.087
     229    0.479    0.085
     230    2.081    0.151
     231    0.434    0.061
     232    1.706    0.123
     233    1.444    0.132
     234    1.104    0.110
     235    1.299    0.088
     236    0.796    0.094
     237    0.266    0.067
     238    0.129    0.032
     239    0.901    0.070
     240    0.123    0.051
     241    0.006    0.012
     242    0.566    0.076
     243    0.736    0.106
     244    0.099    0.028
     245    0.109    0.050
     246    1.080    0.088
     247    0.070    0.046
     248    0.070    0.036
     249    0.460    0.087
     250    0.610    0.078
     251    0.077    0.054
     252    0.120    0.062
     253    0.751    0.104
     254    0.472    0.062
     255    0.130    0.135
     256    0.782    0.086
     257    0.873    0.106
     258    0.005    0.011
     259    0.053    0.034
     260    0.469    0.056
     261    0.714    0.096
     262    0.203    0.117
     263    0.356    0.076
     264    1.167    0.125
     265    0.186    0.081
     266    0.638    0.103
     267    0.910    0.087
     268    1.896    0.085
     269    1.367    0.159
     270    0.663    0.125
     271    1.884    0.138
     272    0.609    0.134
     273    0.445    0.053
     274    0.490    0.082
     275    1.253    0.110
     276    0.771    0.137
     277    0.214    0.093
     278    0.121    0.060
     279    0.853    0.094
     280    0.136    0.056
     281    0.575    0.124
     282    0.756    0.084
     283    1.248    0.115
     284    0.159    0.068
     285    0.074    0.048
     286    0.592    0.108
     287    0.122    0.057
     288    0.596    0.091
     289    0.014    0.022
     290    1.010    0.137
     291    0.131    0.055
     292    0.077    0.067
     293    1.074    0.119
     294    0.271    0.070
     295    0.008    0.019
     296    0.199    0.053
     297    0.237    0.054
     298    0.045    0.033
     299    0.069    0.018
     300    0.777    0.068
     301    0.179    0.069
     302    0.666    0.112
     303    0.663    0.104
     304    1.847    0.117
      27    0.646    0.202
      28    0.451    0.045
      29    1.435    0.292
      30    0.944    0.174
      31    1.223    0.156
      32    0.864    0.138
      33    0.032    0.029
      34    0.387    0.108
      35    0.983    0.111
      36    1.083    0.103
      37    0.202    0.075
      38    1.041    0.134
      39    1.284    0.079
      40    0.365    0.083
      41    0.379    0.078
      42    0.260    0.073
      43    0.721    0.056
      44    0.250    0.060
      45    0.177    0.071
      46    0.552    0.053
      47    0.986    0.103
      48    0.061    0.032
      49    0.632    0.074
      50    1.249    0.105
      51    0.286    0.067
      52    0.002    0.007
      53    0.656    0.085
      54    1.030    0.072
      55    0.088    0.041
      56    0.000    0.000
      57    0.159    0.049
      58    1.090    0.122
      59    0.107    0.050
      60    0.435    0.075
      61    1.322    0.098
      62    0.520    0.097
      63    0.008    0.012
      64    0.477    0.096
      65    1.904    0.110
      66    0.963    0.135
      67    0.944    0.064
      68    1.952    0.123
      69    1.787    0.103
      70    0.973    0.130
      71    0.506    0.085
      72    0.216    0.078
      73    0.175    0.061
      74    0.148    0.041
      75    0.722    0.139
      76    0.022    0.030
      77    0.053    0.041
      78    0.265    0.070
      79    0.310    0.085
      80    0.041    0.038
      81    0.002    0.007
      82    0.630    0.068
      83    0.052    0.032
      84    0.008    0.016
      85    0.351    0.065
      86    0.870    0.099
      87    0.018    0.024
      88    0.000    0.000
      89    0.882    0.130
      90    0.051    0.043
      91    0.007    0.014
      92    0.640    0.082
      93    0.945    0.131
      94    0.611    0.124
      95    0.139    0.036
      96    0.265    0.055
      97    0.725    0.102
      98    0.348    0.056
      99    1.167    0.128
     100    0.567    0.071
     101    0.737    0.122
     102    0.068    0.039
     103    1.451    0.095
     104    0.875    0.114
     105    0.493    0.049
     106    0.549    0.082
     107    1.383    0.108
     108    0.859    0.065
     109    0.000    0.000
     110    0.157    0.040
     111    0.311    0.059
     112    0.126    0.055
     113    0.149    0.049
     114    0.335    0.096
     115    0.727    0.086
     116    0.257    0.087
     117    0.127    0.045
     118    0.048    0.032
     119    0.058    0.048
     120    0.067    0.062
     121    0.106    0.044
     122    0.062    0.028
     123    0.044    0.030
     124    0.047    0.031
     125    0.409    0.095
     126    0.043    0.021
     127    0.051    0.037
     128    0.030    0.030
     129    0.214    0.039
     130    0.066    0.034
     131    0.000    0.000
     132    0.595    0.068
     133    0.029    0.027
     134    0.109    0.048
     135    0.659    0.085
     136    0.472    0.078
     137    0.092    0.036
     138    0.299    0.065
     139    0.639    0.079
     140    2.093    0.120
     141    0.551    0.085
     142    1.540    0.105
     143    0.959    0.120
     144    0.237    0.083
     145    1.028    0.187
     146    1.936    0.126
     147    0.520    0.072
     148    0.272    0.093
     149    1.036    0.134
     150    0.995    0.069
     151    0.216    0.053
     152    0.061    0.044
     153    0.808    0.080
     154    1.469    0.103
     155    0.589    0.073
     156    0.011    0.013
     157    1.256    0.108
     158    0.935    0.084
     159    0.169    0.051
     160    0.068    0.035
     161    1.235    0.107
     162    0.809    0.097
     163    0.504    0.108
     164    0.000    0.000
     165    0.631    0.097
     166    1.217    0.096
     167    0.444    0.081
     168    0.115    0.060
     169    0.930    0.094
     170    0.811    0.103
     171    0.135    0.076
     172    0.760    0.127
     173    1.224    0.108
     174    0.586    0.125
     175    0.000    0.000
     176    0.540    0.096
     177    0.383    0.064
     178    0.508    0.073
     179    1.573    0.078
     180    0.406    0.073
     181    1.663    0.093
     182    0.932    0.076
     183    1.343    0.112
     184    0.872    0.101
     185    0.658    0.108
     186    0.247    0.077
     187    0.664    0.064
     188    0.633    0.109
     189    0.760    0.105
     190    1.646    0.182
     191    0.960    0.101
     192    0.797    0.079
     193    0.662    0.130
     194    1.180    0.085
     195    1.115    0.104
     196    0.433    0.136
     197    0.122    0.053
     198    0.444    0.065
     199    0.538    0.129
     200    0.265    0.070
     201    1.043    0.122
     202    1.044    0.100
     203    0.398    0.098
     204    0.037    0.040
     205    0.624    0.091
     206    0.180    0.077
     207    0.001    0.006
     208    0.079    0.044
     209    0.582    0.081
     210    0.901    0.078
     211    0.003    0.008
     212    0.028    0.025
     213    1.014    0.093
     214    0.528    0.106
     215    0.000    0.000
     216    1.014    0.108
     217    0.467    0.108
     218    0.038    0.041
     219    0.333    0.077
     220    0.694    0.071
     221    1.217    0.122
     222    0.278    0.103
     223    1.368    0.112
     224    1.088    0.117
     225    1.483    0.104
     226    0.302    0.051
     227    0.502    0.078
     228    0.710    0.084
     229    0.425    0.115
     230    2.140    0.114
     231    0.419    0.056
     232    1.731    0.128
     233    1.397    0.124
     234    1.007    0.108
     235    1.357    0.078
     236    0.808    0.091
     237    0.212    0.057
     238    0.109    0.030
     239    0.843    0.068
     240    0.069    0.035
     241    0.033    0.023
     242    0.529    0.083
     243    0.736    0.087
     244    0.060    0.029
     245    0.088    0.045
     246    1.129    0.106
     247    0.140    0.068
     248    0.098    0.034
     249    0.422    0.067
     250    0.567    0.083
     251    0.334    0.077
     252    0.142    0.070
     253    0.730    0.102
     254    0.425    0.073
     255    0.080    0.045
     256    0.782    0.084
     257    0.889    0.101
     258    0.006    0.012
     259    0.060    0.033
     260    0.520    0.052
     261    0.771    0.102
     262    0.159    0.077
     263    0.367    0.060
     264    1.146    0.095
     265    0.161    0.055
     266    0.590    0.110
     267    0.926    0.108
     268    1.863    0.099
     269    1.307    0.164
     270    0.659    0.175
     271    1.709    0.226
     272    0.570    0.119
     273    0.465    0.052
     274    0.469    0.091
     275    1.295    0.100
     276    0.906    0.104
     277    0.146    0.078
     278    0.143    0.079
     279    0.805    0.106
     280    0.154    0.036
     281    0.621    0.154
     282    0.731    0.106
     283    1.233    0.149
     284    0.096    0.038
     285    0.100    0.065
     286    0.527    0.092
     287    0.098    0.042
     288    0.673    0.095
     289    0.016    0.029
     290    0.853    0.092
     291    0.136    0.060
     292    0.129    0.065
     293    1.021    0.090
     294    0.232    0.082
     295    0.003    0.008
     296    0.214    0.074
     297    0.217    0.048
     298    0.018    0.025
     299    0.079    0.029
     300    0.855    0.096
     301    0.270    0.067
     302    0.660    0.086
     303    0.737    0.074
     304    1.917    0.138
      27    0.448    0.120
      28    0.439    0.064
      29    1.094    0.132
      30    0.794    0.098
      31    1.423    0.064
      32    1.097    0.117
      33    0.044    0.030
      34    0.462    0.063
      35    0.945    0.110
      36    1.057    0.115
      37    0.236    0.062
      38    1.007    0.124
      39    1.254    0.084
      40    0.336    0.081
      41    0.346    0.089
      42    0.237    0.074
      43    0.705    0.084
      44    0.363    0.094
      45    0.136    0.078
      46    0.523    0.064
      47    1.050    0.104
      48    0.065    0.032
      49    0.603    0.071
      50    1.156    0.119
      51    0.346    0.060
      52    0.000    0.000
      53    0.591    0.108
      54    0.967    0.080
      55    0.064    0.029
      56    0.000    0.000
      57    0.187    0.037
      58    1.066    0.081
      59    0.104    0.037
      60    0.426    0.073
      61    1.325    0.081
      62    0.664    0.106
      63    0.007    0.013
      64    0.527    0.090
      65    1.986    0.136
      66    0.939    0.133
      67    1.097    0.136
      68    2.007    0.162
      69    1.786    0.098
      70    0.930    0.132
      71    0.486    0.072
      72    0.264    0.076
      73    0.165    0.057
      74    0.141    0.036
      75    0.652    0.081
      76    0.026    0.027
      77    0.050    0.047
      78    0.300    0.074
      79    0.342    0.112
      80    0.037    0.021
      81    0.000    0.000
      82    0.626    0.072
      83    0.061    0.039
      84    0.003    0.009
      85    0.353    0.072
      86    0.833    0.096
      87    0.008    0.018
      88    0.000    0.000
      89    0.838    0.086
      90    0.053    0.027
      91    0.008    0.015
      92    0.647    0.083
      93    0.985    0.096
      94    0.633    0.117
      95    0.152    0.051
      96    0.276    0.059
      97    0.861    0.207
      98    0.324    0.056
      99    1.092    0.112
     100    0.552    0.061
     101    0.631    0.103
     102    0.109    0.048
     103    1.502    0.092
     104    0.879    0.134
     105    0.488    0.047
     106    0.556    0.082
     107    1.360    0.121
     108    0.967    0.090
     109    0.000    0.000
     110    0.194    0.044
     111    0.284    0.062
     112    0.205    0.068
     113    0.128    0.061
     114    0.331    0.071
     115    0.801    0.081
     116    0.240    0.076
     117    0.122    0.058
     118    0.052    0.049
     119    0.073    0.054
     120    0.054    0.049
     121    0.132    0.046
     122    0.059    0.032
     123    0.036    0.026
     124    0.053    0.028
     125    0.468    0.086
     126    0.054    0.027
     127    0.033    0.017
     128    0.022    0.023
     129    0.253    0.046
     130    0.056    0.024
     131    0.000    0.000
     132    0.566    0.080
     133    0.048    0.029
     134    0.093    0.057
     135    0.781    0.118
     136    0.484    0.075
     137    0.115    0.042
     138    0.296    0.078
     139    0.663    0.078
     140    1.994    0.069
     141    0.531    0.092
     142    1.605    0.103
     143    0.870    0.160
     144    0.281    0.071
     145    1.162    0.171
     146    1.960    0.134
     147    0.521    0.105
     148    0.263    0.110
     149    0.980    0.182
     150    0.948    0.073
     151    0.223    0.058
     152    0.079    0.056
     153    0.789    0.103
     154    1.440    0.119
     155    0.573    0.066
     156    0.014    0.016
     157    1.289    0.085
     158    0.974    0.075
     159    0.186    0.059
     160    0.053    0.048
     161    1.264    0.117
     162    0.804    0.080
     163    0.574    0.118
     164    0.000    0.000
     165    0.633    0.068
     166    1.194    0.065
     167    0.513    0.048
     168    0.132    0.046
     169    0.898    0.076
     170    0.871    0.114
     171    0.166    0.112
     172    0.682    0.098
     173    1.177    0.072
     174    0.681    0.134
     175    0.000    0.000
     176    0.566    0.092
     177    0.361    0.048
     178    0.507    0.063
     179    1.516    0.106
     180    0.400    0.071
     181    1.633    0.083
     182    0.929    0.075
     183    1.411    0.119
     184    0.873    0.138
     185    0.660    0.103
     186    0.268    0.067
     187    0.655    0.096
     188    0.671    0.114
     189    0.753    0.086
     190    1.692    0.227
     191    0.904    0.095
     192    0.819    0.073
     193    0.627    0.066
     194    1.222    0.119
     195    1.133    0.115
     196    0.453    0.145
     197    0.114    0.045
     198    0.455    0.067
     199    0.491    0.118
     200    0.260    0.067
     201    1.105    0.122
     202    0.966    0.088
     203    0.383    0.101
     204    0.058    0.034
     205    0.653    0.081
     206    0.254    0.088
     207    0.000    0.000
     208    0.078    0.029
     209    0.609    0.067
     210    0.887    0.080
     211    0.000    0.000
     212    0.029    0.025
     213    1.037    0.108
     214    0.472    0.101
     215    0.001    0.006
     216    1.060    0.093
     217    0.481    0.060
     218    0.041    0.037
     219    0.375    0.060
     220    0.638    0.071
     221    1.178    0.098
     222    0.302    0.074
     223    1.421    0.072
     224    0.942    0.074
     225    1.395    0.105
     226    0.284    0.045
     227    0.479    0.086
     228    0.721    0.112
     229    0.531    0.110
     230    2.230    0.119
     231    0.362    0.089
     232    1.760    0.081
     233    1.455    0.125
     234    1.060    0.087
     235    1.351    0.099
     236    0.784    0.108
     237    0.222    0.044
     238    0.116    0.034
     239    0.858    0.057
     240    0.072    0.043
     241    0.048    0.048
     242    0.519    0.089
     243    0.742    0.076
     244    0.054    0.041
     245    0.093    0.048
     246    1.078    0.096
     247    0.123    0.064
     248    0.080    0.041
     249    0.476    0.096
     250    0.570    0.078
     251    0.329    0.103
     252    0.106    0.060
     253    0.813    0.083
     254    0.409    0.088
     255    0.098    0.086
     256    0.819    0.098
     257    0.783    0.103
     258    0.004    0.013
     259    0.075    0.030
     260    0.540    0.043
     261    0.729    0.116
     262    0.145    0.052
     263    0.366    0.047
     264    1.175    0.130
     265    0.164    0.049
     266    0.563    0.079
     267    0.881    0.106
     268    1.855    0.082
     269    1.414    0.137
     270    0.600    0.131
     271    1.769    0.212
     272    0.616    0.128
     273    0.482    0.072
     274    0.520    0.064
     275    1.217    0.080
     276    0.921    0.081
     277    0.137    0.066
     278    0.042    0.031
     279    0.772    0.060
     280    0.130    0.047
     281    0.375    0.082
     282    0.912    0.106
     283    1.230    0.095
     284    0.138    0.050
     285    0.111    0.059
     286    0.547    0.105
     287    0.125    0.040
     288    0.656    0.104
     289    0.020    0.032
     290    0.840    0.063
     291    0.131    0.066
     292    0.107    0.055
     293    0.974    0.100
     294    0.233    0.090
     295    0.003    0.010
     296    0.179    0.049
     297    0.254    0.053
     298    0.006    0.012
     299    0.063    0.022
     300    0.811    0.078
     301    0.255    0.074
     302    0.635    0.093
     303    0.758    0.079
     304    1.962    0.111
      27    0.503    0.166
      28    0.444    0.080
      29    0.994    0.115
      30    0.822    0.111
      31    1.357    0.095
      32    1.065    0.147
      33    0.034    0.031
      34    0.390    0.069
      35    0.910    0.127
      36    1.058    0.114
      37    0.217    0.076
      38    0.994    0.163
      39    1.252    0.086
      40    0.411    0.107
      41    0.333    0.080
      42    0.226    0.064
      43    0.746    0.087
      44    0.302    0.074
      45    0.118    0.049
      46    0.485    0.064
      47    1.051    0.082
      48    0.062    0.029
      49    0.643    0.102
      50    1.163    0.068
      51    0.359    0.093
      52    0.000    0.000
      53    0.573    0.098
      54    0.991    0.082
      55    0.083    0.038
      56    0.000    0.000
      57    0.180    0.043
      58    1.094    0.079
      59    0.096    0.041
      60    0.409    0.080
      61    1.341    0.090
      62    0.664    0.064
      63    0.022    0.020
      64    0.498    0.073
      65    2.004    0.149
      66    0.971    0.153
      67    1.163    0.148
      68    2.068    0.192
      69    1.806    0.104
      70    0.950    0.100
      71    0.498    0.088
      72    0.211    0.088
      73    0.189    0.085
      74    0.123    0.048
      75    0.673    0.138
      76    0.019    0.021
      77    0.071    0.036
      78    0.367    0.082
      79    0.350    0.084
      80    0.031    0.021
      81    0.000    0.000
      82    0.616    0.080
      83    0.062    0.032
      84    0.013    0.023
      85    0.350    0.076
      86    0.833    0.099
      87    0.008    0.012
      88    0.000    0.000
      89    0.827    0.124
      90    0.030    0.032
      91    0.006    0.012
      92    0.647    0.103
      93    0.932    0.078
      94    0.686    0.094
      95    0.118    0.032
      96    0.243    0.051
      97    0.802    0.105
      98    0.297    0.056
      99    1.048    0.091
     100    0.574    0.064
     101    0.673    0.097
     102    0.076    0.034
     103    1.525    0.126
     104    0.778    0.155
     105    0.465    0.081
     106    0.586    0.082
     107    1.419    0.105
     108    0.958    0.116
     109    0.000    0.000
     110    0.192    0.045
     111    0.218    0.059
     112    0.154    0.054
     113    0.137    0.035
     114    0.307    0.060
     115    0.762    0.083
     116    0.239    0.086
     117    0.113    0.045
     118    0.099    0.058
     119    0.055    0.048
     120    0.044    0.034
     121    0.105    0.037
     122    0.045    0.028
     123    0.026    0.022
     124    0.038    0.028
     125    0.394    0.084
     126    0.038    0.025
     127    0.046    0.029
     128    0.018    0.024
     129    0.210    0.039
     130    0.066    0.043
     131    0.002    0.007
     132    0.501    0.063
     133    0.037    0.030
     134    0.129    0.053
     135    0.790    0.090
     136    0.454    0.054
     137    0.117    0.040
     138    0.355    0.048
     139    0.673    0.103
     140    1.956    0.137
     141    0.455    0.066
     142    1.579    0.104
     143    0.737    0.088
     144    0.264    0.084
     145    1.053    0.184
     146    1.878    0.126
     147    0.608    0.092
     148    0.332    0.064
     149    0.948    0.141
     150    1.007    0.110
     151    0.217    0.060
     152    0.060    0.038
     153    0.878    0.112
     154    1.435    0.086
     155    0.558    0.056
     156    0.009    0.015
     157    1.284    0.108
     158    0.972    0.085
     159    0.176    0.046
     160    0.063    0.045
     161    1.282    0.147
     162    0.809    0.071
     163    0.520    0.081
     164    0.001    0.006
     165    0.608    0.085
     166    1.255    0.117
     167    0.497    0.084
     168    0.132    0.055
     169    0.885    0.100
     170    0.862    0.104
     171    0.262    0.060
     172    0.684    0.114
     173    1.214    0.085
     174    0.529    0.112
     175    0.000    0.000
     176    0.600    0.107
     177    0.388    0.073
     178    0.556    0.084
     179    1.507    0.122
     180    0.419    0.096
     181    1.600    0.078
     182    0.940    0.084
     183    1.424    0.123
     184    0.902    0.127
     185    0.607    0.103
     186    0.268    0.065
     187    0.667    0.087
     188    0.689    0.112
     189    0.800    0.097
     190    1.358    0.190
     191    0.993    0.153
     192    0.811    0.082
     193    0.602    0.095
     194    1.200    0.099
     195    1.040    0.135
     196    0.394    0.093
     197    0.123    0.051
     198    0.463    0.091
     199    0.461    0.134
     200    0.248    0.054
     201    1.153    0.118
     202    1.013    0.131
     203    0.380    0.062
     204    0.071    0.029
     205    0.667    0.105
     206    0.224    0.085
     207    0.000    0.000
     208    0.068    0.040
     209    0.599    0.067
     210    0.886    0.107
     211    0.000    0.000
     212    0.017    0.025
     213    0.993    0.111
     214    0.529    0.103
     215    0.003    0.008
     216    1.002    0.091
     217    0.456    0.077
     218    0.046    0.034
     219    0.417    0.069
     220    0.684    0.054
     221    1.107    0.082
     222    0.294    0.067
     223    1.450    0.090
     224    1.021    0.117
     225    1.390    0.145
     226    0.287    0.062
     227    0.307    0.139
     228    0.748    0.108
     229    0.441    0.090
     230    2.019    0.163
     231    0.370    0.055
     232    1.769    0.120
     233    1.410    0.103
     234    1.088    0.099
     235    1.467    0.102
     236    0.686    0.084
     237    0.274    0.071
     238    0.111    0.040
     239    1.085    0.112
     240    0.099    0.057
     241    0.055    0.028
     242    0.560    0.086
     243    0.646    0.114
     244    0.051    0.042
     245    0.096    0.050
     246    1.107    0.124
     247    0.115    0.040
     248    0.089    0.047
     249    0.527    0.093
     250    0.576    0.073
     251    0.337    0.062
     252    0.135    0.059
     253    0.812    0.074
     254    0.423    0.061
     255    0.093    0.065
     256    0.843    0.061
     257    0.807    0.083
     258    0.003    0.008
     259    0.067    0.032
     260    0.534    0.051
     261    0.710    0.069
     262    0.148    0.061
     263    0.367    0.043
     264    1.157    0.149
     265    0.178    0.059
     266    0.558    0.089
     267    0.934    0.116
     268    1.808    0.090
     269    1.391    0.138
     270    0.559    0.124
     271    1.934    0.172
     272    0.608    0.141
     273    0.455    0.071
     274    0.521    0.066
     275    1.225    0.086
     276    0.842    0.082
     277    0.187    0.099
     278    0.036    0.025
     279    0.737    0.075
     280    0.111    0.045
     281    0.419    0.072
     282    0.840    0.085
     283    1.188    0.104
     284    0.145    0.038
     285    0.114    0.045
     286    0.451    0.071
     287    0.168    0.050
     288    0.613    0.102
     289    0.005    0.016
     290    0.916    0.088
     291    0.143    0.046
     292    0.086    0.049
     293    0.996    0.173
     294    0.221    0.096
     295    0.001    0.006
     296    0.160    0.061
     297    0.227    0.049
     298    0.013    0.016
     299    0.074    0.030
     300    0.839    0.107
     301    0.249    0.075
     302    0.665    0.069
     303    0.793    0.079
     304    1.959    0.085
      27    0.560    0.144
      28    0.437    0.064
      29    1.063    0.155
      30    0.964    0.157
      31    1.375    0.083
      32    0.789    0.102
      33    0.052    0.036
      34    0.395    0.081
      35    0.979    0.063
      36    1.181    0.121
      37    0.254    0.092
      38    0.971    0.104
      39    1.262    0.082
      40    0.371    0.072
      41    0.330    0.075
      42    0.274    0.067
      43    0.722    0.069
      44    0.263    0.056
      45    0.101    0.043
      46    0.516    0.072
      47    1.108    0.088
      48    0.082    0.031
      49    0.595    0.109
      50    1.220    0.087
      51    0.429    0.056
      52    0.000    0.000
      53    0.517    0.085
      54    1.060    0.098
      55    0.092    0.032
      56    0.000    0.000
      57    0.198    0.036
      58    1.119    0.106
      59    0.108    0.036
      60    0.442    0.063
      61    1.369    0.101
      62    0.597    0.067
      63    0.040    0.033
      64    0.471    0.069
      65    1.984    0.148
      66    1.032    0.134
      67    1.186    0.153
      68    1.986    0.141
      69    1.815    0.099
      70    0.997    0.157
      71    0.546    0.053
      72    0.230    0.070
      73    0.159    0.073
      74    0.115    0.031
      75    0.619    0.113
      76    0.020    0.026
      77    0.061    0.039
      78    0.400    0.065
      79    0.313    0.079
      80    0.026    0.019
      81    0.000    0.000
      82    0.588    0.080
      83    0.066    0.029
      84    0.016    0.016
      85    0.330    0.054
      86    0.821    0.074
      87    0.017    0.019
      88    0.000    0.000
      89    0.733    0.091
      90    0.039    0.029
      91    0.003    0.008
      92    0.626    0.078
      93    0.935    0.106
      94    0.667    0.122
      95    0.098    0.055
      96    0.267    0.044
      97    0.821    0.141
      98    0.240    0.079
      99    1.055    0.096
     100    0.542    0.077
     101    0.682    0.090
     102    0.097    0.049
     103    1.463    0.101
     104    0.894    0.147
     105    0.472    0.053
     106    0.566    0.085
     107    1.404    0.090
     108    1.008    0.086
     109    0.000    0.000
     110    0.183    0.042
     111    0.242    0.055
     112    0.158    0.046
     113    0.140    0.044
     114    0.319    0.055
     115    0.759    0.089
     116    0.284    0.074
     117    0.105    0.030
     118    0.123    0.072
     119    0.091    0.061
     120    0.073    0.052
     121    0.132    0.033
     122    0.054    0.028
     123    0.034    0.036
     124    0.036    0.032
     125    0.418    0.064
     126    0.027    0.019
     127    0.047    0.041
     128    0.028    0.021
     129    0.202    0.075
     130    0.044    0.032
     131    0.000    0.000
     132    0.528    0.073
     133    0.033    0.029
     134    0.126    0.047
     135    0.778    0.090
     136    0.470    0.068
     137    0.103    0.033
     138    0.309    0.063
     139    0.631    0.108
     140    1.983    0.170
     141    0.532    0.096
     142    1.527    0.095
     143    0.665    0.122
     144    0.240    0.104
     145    1.000    0.156
     146    1.964    0.100
     147    0.595    0.074
     148    0.268    0.100
     149    0.885    0.130
     150    1.042    0.080
     151    0.197    0.060
     152    0.058    0.040
     153    0.818    0.154
     154    1.431    0.115
     155    0.564    0.093
     156    0.011    0.020
     157    1.250    0.091
     158    0.964    0.121
     159    0.205    0.051
     160    0.070    0.048
     161    1.333    0.124
     162    0.818    0.083
     163    0.489    0.081
     164    0.000    0.000
     165    0.620    0.098
     166    1.283    0.098
     167    0.462    0.045
     168    0.132    0.046
     169    0.964    0.093
     170    0.880    0.109
     171    0.243    0.050
     172    0.689    0.091
     173    1.185    0.113
     174    0.470    0.085
     175    0.000    0.000
     176    0.547    0.066
     177    0.411    0.059
     178    0.516    0.067
     179    1.494    0.103
     180    0.401    0.061
     181    1.630    0.062
     182    0.928    0.061
     183    1.488    0.107
     184    0.898    0.100
     185    0.652    0.115
     186    0.260    0.052
     187    0.694    0.079
     188    0.660    0.086
     189    0.732    0.098
     190    1.437    0.289
     191    0.965    0.114
     192    0.839    0.145
     193    0.583    0.139
     194    1.229    0.127
     195    1.096    0.142
     196    0.404    0.067
     197    0.137    0.035
     198    0.461    0.081
     199    0.418    0.092
     200    0.284    0.077
     201    1.064    0.120
     202    1.001    0.064
     203    0.382    0.067
     204    0.074    0.035
     205    0.659    0.108
     206    0.216    0.068
     207    0.000    0.000
     208    0.086    0.036
     209    0.626    0.086
     210    0.895    0.077
     211    0.000    0.000
     212    0.033    0.024
     213    0.986    0.095
     214    0.512    0.108
     215    0.003    0.008
     216    1.033    0.072
     217    0.447    0.074
     218    0.035    0.039
     219    0.474    0.078
     220    0.695    0.069
     221    1.041    0.079
     222    0.253    0.055
     223    1.455    0.115
     224    1.078    0.107
     225    1.367    0.113
     226    0.301    0.062
     227    0.395    0.123
     228    0.737    0.066
     229    0.453    0.084
     230    2.053    0.165
     231    0.358    0.062
     232    1.720    0.119
     233    1.443    0.124
     234    1.125    0.119
     235    1.407    0.107
     236    0.731    0.142
     237    0.303    0.094
     238    0.126    0.055
     239    1.013    0.091
     240    0.095    0.041
     241    0.037    0.022
     242    0.496    0.075
     243    0.661    0.083
     244    0.045    0.029
     245    0.088    0.037
     246    1.093    0.089
     247    0.091    0.038
     248    0.073    0.044
     249    0.521    0.091
     250    0.598    0.056
     251    0.228    0.111
     252    0.140    0.064
     253    0.873    0.119
     254    0.423    0.069
     255    0.097    0.068
     256    0.778    0.075
     257    0.785    0.086
     258    0.008    0.017
     259    0.058    0.020
     260    0.487    0.054
     261    0.791    0.104
     262    0.180    0.071
     263    0.350    0.042
     264    1.188    0.127
     265    0.152    0.064
     266    0.541    0.093
     267    0.936    0.101
     268    1.856    0.108
     269    1.346    0.097
     270    0.646    0.129
     271    1.832    0.119
     272    0.584    0.056
     273    0.459    0.059
     274    0.507    0.049
     275    1.259    0.090
     276    0.828    0.123
     277    0.111    0.065
     278    0.059    0.040
     279    0.780    0.067
     280    0.134    0.031
     281    0.521    0.132
     282    0.838    0.063
     283    1.254    0.105
     284    0.148    0.054
     285    0.108    0.043
     286    0.500    0.063
     287    0.182    0.049
     288    0.626    0.101
     289    0.008    0.015
     290    0.885    0.097
     291    0.185    0.060
     292    0.067    0.049
     293    1.069    0.091
     294    0.221    0.072
     295    0.009    0.017
     296    0.138    0.058
     297    0.259    0.065
     298    0.010    0.013
     299    0.064    0.030
     300    0.806    0.091
     301    0.239    0.065
     302    0.707    0.065
     303    0.761    0.063
     304    1.883    0.128
      27    0.620    0.193
      28    0.432    0.086
      29    1.610    0.369
      30    1.184    0.190
      31    1.317    0.101
      32    0.891    0.105
      33    0.051    0.043
      34    0.368    0.087
      35    0.940    0.092
      36    1.148    0.103
      37    0.236    0.093
      38    1.047    0.163
      39    1.271    0.109
      40    0.342    0.107
      41    0.358    0.075
      42    0.246    0.076
      43    0.776    0.075
      44    0.282    0.071
      45    0.121    0.065
      46    0.506    0.070
      47    1.032    0.082
      48    0.078    0.042
      49    0.612    0.078
      50    1.169    0.094
      51    0.384    0.057
      52    0.000    0.000
      53    0.543    0.083
      54    1.068    0.062
      55    0.092    0.033
      56    0.000    0.000
      57    0.175    0.045
      58    1.168    0.099
      59    0.122    0.034
      60    0.433    0.066
      61    1.351    0.068
      62    0.578    0.067
      63    0.041    0.033
      64    0.430    0.109
      65    2.006    0.165
      66    1.038    0.113
      67    1.175    0.161
      68    2.097    0.127
      69    1.798    0.157
      70    0.951    0.109
      71    0.567    0.069
      72    0.223    0.099
      73    0.177    0.088
      74    0.119    0.045
      75    0.616    0.165
      76    0.015    0.028
      77    0.070    0.037
      78    0.491    0.073
      79    0.313    0.069
      80    0.039    0.038
      81    0.000    0.000
      82    0.625    0.077
      83    0.059    0.024
      84    0.015    0.021
      85    0.356    0.077
      86    0.839    0.071
      87    0.026    0.026
      88    0.000    0.000
      89    0.779    0.084
      90    0.060    0.043
      91    0.001    0.006
      92    0.631    0.070
      93    0.923    0.120
      94    0.641    0.123
      95    0.142    0.059
      96    0.272    0.050
      97    0.900    0.126
      98    0.300    0.052
      99    1.035    0.097
     100    0.559    0.062
     101    0.736    0.090
     102    0.077    0.039
     103    1.475    0.127
     104    0.973    0.077
     105    0.463    0.055
     106    0.585    0.089
     107    1.396    0.098
     108    0.929    0.095
     109    0.000    0.000
     110    0.200    0.034
     111    0.274    0.046
     112    0.161    0.047
     113    0.146    0.048
     114    0.305    0.063
     115    0.793    0.085
     116    0.237    0.085
     117    0.094    0.040
     118    0.097    0.052
     119    0.084    0.053
     120    0.082    0.061
     121    0.114    0.041
     122    0.056    0.034
     123    0.041    0.018
     124    0.039    0.024
     125    0.419    0.068
     126    0.033    0.017
     127    0.052    0.043
     128    0.036    0.022
     129    0.226    0.036
     130    0.060    0.029
     131    0.003    0.010
     132    0.572    0.051
     133    0.049    0.036
     134    0.126    0.050
     135    0.852    0.106
     136    0.462    0.098
     137    0.126    0.044
     138    0.333    0.043
     139    0.640    0.111
     140    1.940    0.116
     141    0.496    0.091
     142    1.592    0.073
     143    0.750    0.119
     144    0.284    0.100
     145    1.014    0.144
     146    1.969    0.147
     147    0.584    0.075
     148    0.311    0.079
     149    0.929    0.125
     150    1.077    0.078
     151    0.241    0.047
     152    0.030    0.033
     153    0.657    0.143
     154    1.412    0.109
     155    0.538    0.060
     156    0.009    0.015
     157    1.279    0.099
     158    0.944    0.067
     159    0.174    0.045
     160    0.065    0.037
     161    1.229    0.132
     162    0.833    0.083
     163    0.485    0.083
     164    0.000    0.000
     165    0.667    0.101
     166    1.258    0.104
     167    0.479    0.092
     168    0.128    0.054
     169    0.950    0.081
     170    0.791    0.151
     171    0.064    0.074
     172    0.759    0.121
     173    1.202    0.087
     174    0.603    0.113
     175    0.000    0.000
     176    0.516    0.062
     177    0.424    0.075
     178    0.525    0.059
     179    1.554    0.106
     180    0.411    0.076
     181    1.593    0.071
     182    0.880    0.085
     183    1.464    0.125
     184    0.877    0.091
     185    0.583    0.089
     186    0.258    0.057
     187    0.688    0.061
     188    0.714    0.112
     189    0.766    0.132
     190    1.313    0.187
     191    0.966    0.105
     192    0.751    0.095
     193    0.536    0.099
     194    1.174    0.071
     195    1.130    0.103
     196    0.517    0.111
     197    0.103    0.048
     198    0.510    0.053
     199    0.533    0.103
     200    0.288    0.078
     201    1.078    0.126
     202    1.042    0.080
     203    0.296    0.101
     204    0.062    0.046
     205    0.597    0.082
     206    0.195    0.066
     207    0.000    0.000
     208    0.088    0.044
     209    0.610    0.099
     210    0.895    0.080
     211    0.001    0.006
     212    0.012    0.019
     213    1.020    0.110
     214    0.539    0.128
     215    0.003    0.008
     216    1.068    0.095
     217    0.491    0.075
     218    0.037    0.026
     219    0.492    0.093
     220    0.736    0.072
     221    1.067    0.107
     222    0.269    0.055
     223    1.435    0.113
     224    1.215    0.104
     225    1.399    0.142
     226    0.309    0.043
     227    0.446    0.099
     228    0.772    0.120
     229    0.411    0.074
     230    2.057    0.164
     231    0.391    0.066
     232    1.664    0.104
     233    1.446    0.112
     234    1.145    0.104
     235    1.356    0.126
     236    0.735    0.109
     237    0.301    0.101
     238    0.127    0.052
     239    0.964    0.101
     240    0.086    0.045
     241    0.041    0.037
     242    0.504    0.090
     243    0.652    0.098
     244    0.051    0.035
     245    0.095    0.034
     246    1.053    0.097
     247    0.096    0.068
     248    0.078    0.045
     249    0.473    0.099
     250    0.585    0.058
     251    0.242    0.112
     252    0.147    0.076
     253    0.813    0.108
     254    0.429    0.064
     255    0.100    0.062
     256    0.791    0.091
     257    0.849    0.086
     258    0.008    0.015
     259    0.059    0.033
     260    0.486    0.055
     261    0.736    0.077
     262    0.223    0.067
     263    0.351    0.049
     264    1.140    0.120
     265    0.128    0.053
     266    0.558    0.076
     267    0.848    0.110
     268    1.839    0.081
     269    1.328    0.079
     270    0.573    0.114
     271    1.922    0.143
     272    0.570    0.103
     273    0.474    0.067
     274    0.416    0.042
     275    1.277    0.090
     276    0.898    0.090
     277    0.168    0.086
     278    0.124    0.049
     279    0.807    0.059
     280    0.139    0.042
     281    0.691    0.164
     282    0.826    0.085
     283    1.221    0.117
     284    0.133    0.027
     285    0.093    0.044
     286    0.526    0.088
     287    0.200    0.049
     288    0.634    0.096
     289    0.010    0.014
     290    0.975    0.123
     291    0.185    0.057
     292    0.083    0.042
     293    1.019    0.149
     294    0.223    0.086
     295    0.004    0.012
     296    0.150    0.047
     297    0.242    0.069
     298    0.010    0.013
     299    0.071    0.034
     300    0.803    0.058
     301    0.226    0.080
     302    0.675    0.070
     303    0.812    0.087
     304    1.859    0.105
      27    0.762    0.149
      28    0.369    0.151
      29    1.920    0.164
      30    1.057    0.104
      31    1.398    0.075
      32    0.860    0.066
      33    0.082    0.038
      34    0.454    0.088
      35    0.917    0.095
      36    1.197    0.128
      37    0.210    0.066
      38    1.079    0.131
      39    1.285    0.068
      40    0.378    0.100
      41    0.376    0.078
      42    0.257    0.079
      43    0.773    0.070
      44    0.256    0.066
      45    0.134    0.069
      46    0.593    0.087
      47    0.992    0.070
      48    0.096    0.039
      49    0.667    0.074
      50    1.194    0.109
      51    0.374    0.076
      52    0.000    0.000
      53    0.514    0.078
      54    1.020    0.085
      55    0.091    0.035
      56    0.000    0.000
      57    0.201    0.059
      58    1.154    0.109
      59    0.136    0.048
      60    0.440    0.073
      61    1.335    0.090
      62    0.571    0.087
      63    0.039    0.037
      64    0.380    0.068
      65    1.921    0.135
      66    0.994    0.072
      67    1.077    0.104
      68    2.073    0.128
      69    1.749    0.140
      70    0.967    0.104
      71    0.576    0.066
      72    0.194    0.068
      73    0.186    0.069
      74    0.090    0.046
      75    0.489    0.113
      76    0.008    0.012
      77    0.037    0.041
      78    0.488    0.063
      79    0.265    0.061
      80    0.053    0.028
      81    0.000    0.000
      82    0.613    0.074
      83    0.081    0.025
      84    0.011    0.018
      85    0.372    0.061
      86    0.818    0.062
      87    0.010    0.018
      88    0.000    0.000
      89    0.740    0.111
      90    0.041    0.029
      91    0.000    0.000
      92    0.617    0.070
      93    0.867    0.087
      94    0.691    0.081
      95    0.105    0.062
      96    0.266    0.050
      97    0.921    0.160
      98    0.283    0.060
      99    1.048    0.103
     100    0.573    0.070
     101    0.716    0.113
     102    0.095    0.040
     103    1.460    0.155
     104    0.943    0.113
     105    0.461    0.048
     106    0.615    0.094
     107    1.350    0.108
     108    0.923    0.092
     109    0.000    0.000
     110    0.197    0.050
     111    0.264    0.046
     112    0.176    0.042
     113    0.128    0.030
     114    0.326    0.067
     115    0.755    0.086
     116    0.245    0.089
     117    0.115    0.059
     118    0.054    0.027
     119    0.062    0.050
     120    0.068    0.056
     121    0.103    0.036
     122    0.034    0.016
     123    0.047    0.035
     124    0.027    0.025
     125    0.404    0.095
     126    0.046    0.025
     127    0.078    0.042
     128    0.022    0.022
     129    0.260    0.068
     130    0.055    0.030
     131    0.000    0.000
     132    0.579    0.102
     133    0.051    0.036
     134    0.104    0.059
     135    0.836    0.091
     136    0.479    0.084
     137    0.107    0.045
     138    0.351    0.041
     139    0.658    0.120
     140    1.925    0.104
     141    0.486    0.061
     142    1.557    0.087
     143    0.730    0.138
     144    0.317    0.104
     145    0.939    0.185
     146    1.969    0.140
     147    0.548    0.076
     148    0.211    0.078
     149    0.994    0.163
     150    0.966    0.082
     151    0.217    0.054
     152    0.009    0.018
     153    0.698    0.152
     154    1.498    0.079
     155    0.552    0.077
     156    0.015    0.016
     157    1.322    0.121
     158    0.993    0.068
     159    0.189    0.050
     160    0.047    0.036
     161    1.189    0.099
     162    0.852    0.094
     163    0.532    0.071
     164    0.002    0.007
     165    0.615    0.055
     166    1.277    0.091
     167    0.494    0.083
     168    0.129    0.044
     169    0.871    0.081
     170    0.780    0.092
     171    0.043    0.037
     172    0.749    0.103
     173    1.184    0.072
     174    0.678    0.119
     175    0.000    0.000
     176    0.571    0.093
     177    0.419    0.082
     178    0.524    0.065
     179    1.546    0.104
     180    0.412    0.072
     181    1.609    0.102
     182    0.906    0.071
     183    1.446    0.124
     184    0.909    0.100
     185    0.604    0.081
     186    0.288    0.037
     187    0.692    0.078
     188    0.714    0.105
     189    0.803    0.101
     190    1.591    0.220
     191    0.903    0.122
     192    0.789    0.065
     193    0.678    0.140
     194    1.180    0.079
     195    1.099    0.110
     196    0.525    0.096
     197    0.108    0.042
     198    0.534    0.074
     199    0.531    0.103
     200    0.306    0.062
     201    1.109    0.112
     202    1.051    0.113
     203    0.349    0.083
     204    0.030    0.035
     205    0.583    0.105
     206    0.201    0.083
     207    0.000    0.000
     208    0.096    0.039
     209    0.490    0.086
     210    0.928    0.082
     211    0.000    0.000
     212    0.030    0.025
     213    1.013    0.110
     214    0.512    0.098
     215    0.008    0.015
     216    1.001    0.132
     217    0.519    0.074
     218    0.038    0.025
     219    0.434    0.070
     220    0.683    0.064
     221    1.119    0.100
     222    0.297    0.072
     223    1.442    0.071
     224    1.226    0.068
     225    1.448    0.093
     226    0.280    0.065
     227    0.434    0.124
     228    0.741    0.113
     229    0.390    0.100
     230    2.118    0.123
     231    0.449    0.079
     232    1.771    0.117
     233    1.387    0.111
     234    1.103    0.101
     235    1.389    0.107
     236    0.752    0.116
     237    0.299    0.073
     238    0.114    0.040
     239    0.996    0.146
     240    0.106    0.048
     241    0.040    0.029
     242    0.555    0.094
     243    0.696    0.084
     244    0.080    0.035
     245    0.080    0.037
     246    1.030    0.115
     247    0.077    0.054
     248    0.050    0.026
     249    0.545    0.084
     250    0.589    0.068
     251    0.131    0.070
     252    0.144    0.070
     253    0.814    0.084
     254    0.380    0.059
     255    0.102    0.057
     256    0.777    0.110
     257    0.811    0.085
     258    0.004    0.010
     259    0.052    0.022
     260    0.477    0.045
     261    0.751    0.084
     262    0.237    0.081
     263    0.343    0.031
     264    1.195    0.098
     265    0.160    0.049
     266    0.614    0.095
     267    0.864    0.094
     268    1.867    0.111
     269    1.339    0.114
     270    0.573    0.106
     271    2.029    0.155
     272    0.567    0.117
     273    0.477    0.041
     274    0.450    0.080
     275    1.221    0.089
     276    0.889    0.075
     277    0.227    0.110
     278    0.089    0.041
     279    0.801    0.082
     280    0.138    0.051
     281    0.798    0.112
     282    0.863    0.099
     283    1.225    0.101
     284    0.137    0.048
     285    0.095    0.049
     286    0.504    0.073
     287    0.190    0.051
     288    0.688    0.097
     289    0.014    0.022
     290    0.920    0.071
     291    0.177    0.066
     292    0.086    0.051
     293    1.105    0.099
     294    0.215    0.078
     295    0.000    0.000
     296    0.150    0.045
     297    0.241    0.058
     298    0.023    0.013
     299    0.087    0.028
     300    0.807    0.107
     301    0.242    0.070
     302    0.626    0.100
     303    0.803    0.083
     304    1.867    0.115
      27    0.754    0.160
      28    0.389    0.093
      29    1.944    0.323
      30    1.034    0.116
      31    1.404    0.073
      32    0.874    0.081
      33    0.074    0.051
      34    0.443    0.086
      35    1.030    0.078
      36    1.189    0.157
      37    0.213    0.070
      38    0.910    0.099
      39    1.345    0.115
      40    0.421    0.098
      41    0.313    0.058
      42    0.226    0.044
      43    0.763    0.079
      44    0.283    0.066
      45    0.124    0.076
      46    0.575    0.069
      47    0.907    0.090
      48    0.120    0.038
      49    0.701    0.069
      50    1.136    0.103
      51    0.351    0.075
      52    0.000    0.000
      53    0.515    0.082
      54    1.080    0.085
      55    0.106    0.035
      56    0.000    0.000
      57    0.208    0.041
      58    1.186    0.095
      59    0.122    0.041
      60    0.405    0.082
      61    1.350    0.101
      62    0.605    0.069
      63    0.052    0.032
      64    0.375    0.078
      65    1.931    0.120
      66    0.960    0.154
      67    1.091    0.106
      68    2.008    0.095
      69    1.759    0.163
      70    0.835    0.139
      71    0.504    0.135
      72    0.130    0.071
      73    0.169    0.085
      74    0.140    0.050
      75    0.384    0.109
      76    0.004    0.011
      77    0.059    0.035
      78    0.482    0.092
      79    0.274    0.054
      80    0.035    0.030
      81    0.000    0.000
      82    0.603    0.074
      83    0.064    0.029
      84    0.011    0.018
      85    0.360    0.040
      86    0.820    0.067
      87    0.021    0.025
      88    0.003    0.014
      89    0.707    0.092
      90    0.031    0.024
      91    0.001    0.006
      92    0.592    0.079
      93    0.968    0.102
      94    0.685    0.097
      95    0.107    0.039
      96    0.274    0.070
      97    0.799    0.144
      98    0.247    0.044
      99    1.064    0.098
     100    0.589    0.073
     101    0.749    0.060
     102    0.075    0.033
     103    1.411    0.108
     104    0.951    0.119
     105    0.443    0.073
     106    0.631    0.079
     107    1.396    0.100
     108    0.924    0.113
     109    0.000    0.000
     110    0.201    0.048
     111    0.258    0.039
     112    0.158    0.050
     113    0.134    0.049
     114    0.325    0.065
     115    0.765    0.095
     116    0.232    0.081
     117    0.109    0.042
     118    0.076    0.062
     119    0.059    0.062
     120    0.078    0.050
     121    0.093    0.032
     122    0.062    0.034
     123    0.037    0.027
     124    0.026    0.031
     125    0.402    0.105
     126    0.034    0.029
     127    0.057    0.036
     128    0.023    0.024
     129    0.262    0.070
     130    0.040    0.036
     131    0.000    0.000
     132    0.576    0.067
     133    0.039    0.035
     134    0.130    0.070
     135    0.930    0.123
     136    0.451    0.047
     137    0.045    0.026
     138    0.380    0.112
     139    0.718    0.109
     140    2.073    0.121
     141    0.567    0.082
     142    1.563    0.113
     143    0.907    0.131
     144    0.194    0.075
     145    0.771    0.102
     146    2.101    0.155
     147    0.666    0.084
     148    0.198    0.064
     149    1.009    0.142
     150    1.001    0.097
     151    0.187    0.074
     152    0.008    0.015
     153    0.792    0.119
     154    1.482    0.086
     155    0.667    0.104
     156    0.005    0.011
     157    1.319    0.096
     158    0.985    0.086
     159    0.226    0.053
     160    0.039    0.042
     161    1.171    0.114
     162    0.747    0.092
     163    0.573    0.102
     164    0.000    0.000
     165    0.589    0.093
     166    1.200    0.086
     167    0.492    0.100
     168    0.111    0.042
     169    0.833    0.092
     170    0.786    0.126
     171    0.111    0.094
     172    0.709    0.106
     173    1.180    0.116
     174    0.629    0.147
     175    0.000    0.000
     176    0.580    0.128
     177    0.440    0.069
     178    0.527    0.078
     179    1.540    0.096
     180    0.422    0.065
     181    1.611    0.110
     182    0.924    0.052
     183    1.493    0.083
     184    0.854    0.099
     185    0.577    0.097
     186    0.292    0.069
     187    0.679    0.059
     188    0.688    0.102
     189    0.782    0.105
     190    1.509    0.175
     191    0.990    0.117
     192    0.826    0.119
     193    0.574    0.139
     194    1.156    0.112
     195    1.078    0.127
     196    0.442    0.121
     197    0.113    0.034
     198    0.467    0.085
     199    0.447    0.121
     200    0.251    0.068
     201    1.102    0.097
     202    1.031    0.079
     203    0.346    0.076
     204    0.048    0.032
     205    0.609    0.095
     206    0.211    0.071
     207    0.000    0.000
     208    0.118    0.051
     209    0.506    0.079
     210    0.882    0.073
     211    0.000    0.000
     212    0.026    0.020
     213    0.919    0.079
     214    0.508    0.115
     215    0.025    0.023
     216    1.090    0.095
     217    0.528    0.095
     218    0.030    0.029
     219    0.477    0.078
     220    0.668    0.060
     221    1.073    0.092
     222    0.246    0.099
     223    1.472    0.104
     224    1.253    0.100
     225    1.550    0.219
     226    0.425    0.093
     227    0.417    0.117
     228    0.695    0.104
     229    0.391    0.064
     230    2.163    0.141
     231    0.449    0.077
     232    1.689    0.111
     233    1.336    0.125
     234    1.070    0.166
     235    1.450    0.154
     236    0.743    0.120
     237    0.283    0.080
     238    0.104    0.046
     239    0.975    0.135
     240    0.077    0.050
     241    0.027    0.031
     242    0.521    0.086
     243    0.823    0.131
     244    0.060    0.043
     245    0.062    0.027
     246    1.039    0.068
     247    0.111    0.069
     248    0.092    0.039
     249    0.586    0.048
     250    0.533    0.070
     251    0.269    0.088
     252    0.194    0.056
     253    0.859    0.086
     254    0.406    0.064
     255    0.110    0.054
     256    0.857    0.112
     257    0.790    0.088
     258    0.003    0.008
     259    0.055    0.021
     260    0.520    0.076
     261    0.708    0.070
     262    0.225    0.090
     263    0.393    0.049
     264    1.180    0.117
     265    0.168    0.056
     266    0.575    0.100
     267    0.853    0.109
     268    1.864    0.064
     269    1.355    0.096
     270    0.532    0.088
     271    1.869    0.149
     272    0.612    0.112
     273    0.453    0.060
     274    0.427    0.081
     275    1.184    0.091
     276    0.877    0.087
     277    0.174    0.072
     278    0.100    0.037
     279    0.781    0.051
     280    0.140    0.057
     281    0.806    0.115
     282    0.828    0.103
     283    1.258    0.100
     284    0.121    0.051
     285    0.095    0.057
     286    0.477    0.073
     287    0.190    0.050
     288    0.664    0.119
     289    0.013    0.023
     290    0.922    0.103
     291    0.203    0.063
     292    0.074    0.039
     293    1.100    0.127
     294    0.233    0.083
     295    0.001    0.006
     296    0.154    0.043
     297    0.241    0.066
     298    0.015    0.016
     299    0.079    0.034
     300    0.829    0.103
     301    0.270    0.054
     302    0.660    0.094
     303    0.820    0.071
     304    1.799    0.133
      27    0.783    0.147
      28    0.399    0.078
      29    1.984    0.143
      30    1.038    0.098
      31    1.359    0.107
      32    0.855    0.082
      33    0.042    0.036
      34    0.424    0.076
      35    1.015    0.111
      36    1.145    0.144
      37    0.221    0.089
      38    0.954    0.099
      39    1.332    0.065
      40    0.408    0.091
      41    0.321    0.051
      42    0.228    0.044
      43    0.728    0.080
      44    0.265    0.056
      45    0.083    0.050
      46    0.616    0.070
      47    0.995    0.128
      48    0.151    0.054
      49    0.714    0.083
      50    1.283    0.121
      51    0.421    0.090
      52    0.000    0.000
      53    0.545    0.084
      54    1.030    0.102
      55    0.087    0.045
      56    0.000    0.000
      57    0.202    0.036
      58    1.158    0.073
      59    0.111    0.053
      60    0.370    0.051
      61    1.386    0.097
      62    0.598    0.073
      63    0.017    0.022
      64    0.335    0.057
      65    1.900    0.108
      66    1.018    0.106
      67    0.932    0.150
      68    2.032    0.125
      69    1.674    0.105
      70    0.912    0.121
      71    0.501    0.093
      72    0.149    0.065
      73    0.114    0.055
      74    0.137    0.049
      75    0.382    0.093
      76    0.005    0.012
      77    0.050    0.041
      78    0.348    0.068
      79    0.329    0.107
      80    0.031    0.026
      81    0.002    0.007
      82    0.594    0.076
      83    0.063    0.032
      84    0.025    0.022
      85    0.321    0.053
      86    0.794    0.086
      87    0.027    0.034
      88    0.000    0.000
      89    0.721    0.091
      90    0.033    0.026
      91    0.001    0.006
      92    0.553    0.063
      93    0.983    0.114
      94    0.694    0.104
      95    0.119    0.050
      96    0.286    0.049
      97    0.815    0.109
      98    0.268    0.056
      99    1.065    0.094
     100    0.566    0.075
     101    0.771    0.096
     102    0.086    0.039
     103    1.374    0.126
     104    1.022    0.142
     105    0.408    0.067
     106    0.613    0.108
     107    1.323    0.121
     108    0.960    0.103
     109    0.000    0.000
     110    0.235    0.052
     111    0.259    0.051
     112    0.188    0.035
     113    0.141    0.067
     114    0.364    0.058
     115    0.748    0.096
     116    0.210    0.099
     117    0.112    0.037
     118    0.061    0.039
     119    0.071    0.046
     120    0.102    0.054
     121    0.090    0.021
     122    0.049    0.027
     123    0.048    0.037
     124    0.029    0.021
     125    0.385    0.076
     126    0.024    0.020
     127    0.043    0.040
     128    0.009    0.021
     129    0.280    0.084
     130    0.050    0.030
     131    0.000    0.000
     132    0.559    0.067
     133    0.018    0.029
     134    0.118    0.052
     135    0.980    0.096
     136    0.437    0.067
     137    0.052    0.026
     138    0.454    0.066
     139    0.647    0.084
     140    2.091    0.092
     141    0.612    0.078
     142    1.521    0.064
     143    0.968    0.176
     144    0.160    0.053
     145    0.833    0.131
     146    2.016    0.236
     147    0.620    0.073
     148    0.181    0.060
     149    1.048    0.156
     150    0.983    0.126
     151    0.168    0.062
     152    0.013    0.018
     153    0.651    0.135
     154    1.483    0.098
     155    0.710    0.067
     156    0.006    0.014
     157    1.233    0.207
     158    1.002    0.090
     159    0.177    0.060
     160    0.070    0.065
     161    1.205    0.137
     162    0.751    0.091
     163    0.534    0.079
     164    0.000    0.000
     165    0.598    0.089
     166    1.225    0.079
     167    0.450    0.086
     168    0.113    0.043
     169    0.888    0.095
     170    0.903    0.086
     171    0.196    0.039
     172    0.630    0.068
     173    1.187    0.079
     174    0.562    0.106
     175    0.000    0.000
     176    0.672    0.083
     177    0.421    0.074
     178    0.523    0.074
     179    1.490    0.106
     180    0.385    0.070
     181    1.642    0.088
     182    0.940    0.075
     183    1.422    0.129
     184    0.950    0.112
     185    0.609    0.063
     186    0.299    0.072
     187    0.692    0.061
     188    0.625    0.078
     189    0.806    0.089
     190    1.404    0.204
     191    1.007    0.106
     192    0.797    0.087
     193    0.583    0.111
     194    1.177    0.131
     195    0.980    0.101
     196    0.388    0.074
     197    0.139    0.058
     198    0.437    0.073
     199    0.410    0.109
     200    0.255    0.067
     201    1.077    0.117
     202    1.042    0.094
     203    0.336    0.104
     204    0.045    0.044
     205    0.554    0.081
     206    0.161    0.060
     207    0.000    0.000
     208    0.150    0.072
     209    0.562    0.123
     210    0.868    0.094
     211    0.000    0.000
     212    0.052    0.030
     213    0.943    0.063
     214    0.457    0.112
     215    0.037    0.030
     216    1.081    0.108
     217    0.560    0.106
     218    0.035    0.029
     219    0.481    0.099
     220    0.702    0.065
     221    1.113    0.101
     222    0.179    0.071
     223    1.440    0.117
     224    1.124    0.107
     225    1.828    0.150
     226    0.469    0.084
     227    0.532    0.084
     228    0.661    0.129
     229    0.405    0.086
     230    2.150    0.131
     231    0.436    0.074
     232    1.633    0.131
     233    1.372    0.070
     234    1.009    0.108
     235    1.570    0.102
     236    0.794    0.088
     237    0.272    0.068
     238    0.129    0.065
     239    0.890    0.131
     240    0.065    0.044
     241    0.047    0.037
     242    0.519    0.117
     243    0.823    0.089
     244    0.058    0.045
     245    0.089    0.035
     246    1.069    0.062
     247    0.120    0.063
     248    0.067    0.040
     249    0.618    0.108
     250    0.612    0.059
     251    0.199    0.070
     252    0.165    0.061
     253    0.898    0.122
     254    0.393    0.067
     255    0.114    0.067
     256    0.842    0.119
     257    0.765    0.104
     258    0.005    0.011
     259    0.061    0.037
     260    0.532    0.083
     261    0.669    0.077
     262    0.233    0.072
     263    0.349    0.056
     264    1.164    0.108
     265    0.165    0.049
     266    0.592    0.128
     267    0.886    0.077
     268    1.844    0.074
     269    1.411    0.095
     270    0.563    0.115
     271    1.776    0.143
     272    0.636    0.087
     273    0.452    0.064
     274    0.413    0.048
     275    1.194    0.084
     276    0.835    0.092
     277    0.187    0.098
     278    0.114    0.039
     279    0.763    0.071
     280    0.123    0.048
     281    0.831    0.160
     282    0.705    0.113
     283    1.245    0.082
     284    0.099    0.046
     285    0.101    0.053
     286    0.441    0.070
     287    0.203    0.047
     288    0.590    0.118
     289    0.006    0.014
     290    0.955    0.092
     291    0.188    0.042
     292    0.083    0.040
     293    1.135    0.116
     294    0.243    0.096
     295    0.007    0.020
     296    0.144    0.047
     297    0.251    0.077
     298    0.018    0.015
     299    0.101    0.035
     300    0.854    0.092
     301    0.255    0.061
     302    0.639    0.067
     303    0.824    0.071
     304    1.767    0.120
      27    0.694    0.137
      28    0.166    0.106
      29    1.855    0.226
      30    1.126    0.143
      31    1.375    0.062
      32    0.947    0.083
      33    0.034    0.032
      34    0.344    0.067
      35    0.966    0.097
      36    1.134    0.145
      37    0.194    0.055
      38    0.960    0.092
      39    1.302    0.091
      40    0.428    0.079
      41    0.359    0.070
      42    0.258    0.060
      43    0.774    0.091
      44    0.274    0.054
      45    0.130    0.072
      46    0.622    0.056
      47    0.972    0.112
      48    0.092    0.040
      49    0.680    0.084
      50    1.216    0.105
      51    0.515    0.095
      52    0.000    0.000
      53    0.443    0.112
      54    0.999    0.082
      55    0.095    0.039
      56    0.000    0.000
      57    0.237    0.056
      58    1.104    0.116
      59    0.118    0.053
      60    0.396    0.069
      61    1.272    0.118
      62    0.545    0.064
      63    0.016    0.021
      64    0.370    0.052
      65    1.796    0.115
      66    1.023    0.097
      67    0.993    0.109
      68    2.040    0.113
      69    1.689    0.109
      70    0.979    0.134
      71    0.546    0.082
      72    0.203    0.094
      73    0.145    0.068
      74    0.123    0.048
      75    0.553    0.142
      76    0.013    0.016
      77    0.037    0.028
      78    0.396    0.108
      79    0.233    0.061
      80    0.043    0.022
      81    0.000    0.000
      82    0.640    0.076
      83    0.041    0.039
      84    0.009    0.015
      85    0.414    0.052
      86    0.769    0.088
      87    0.026    0.028
      88    0.000    0.000
      89    0.768    0.092
      90    0.045    0.022
      91    0.003    0.012
      92    0.598    0.062
      93    0.944    0.096
      94    0.639    0.129
      95    0.119    0.044
      96    0.248    0.053
      97    0.845    0.149
      98    0.264    0.055
      99    1.080    0.101
     100    0.566    0.078
     101    0.780    0.172
     102    0.081    0.039
     103    1.490    0.136
     104    0.951    0.154
     105    0.449    0.044
     106    0.604    0.092
     107    1.371    0.121
     108    0.883    0.099
     109    0.000    0.000
     110    0.197    0.047
     111    0.238    0.046
     112    0.157    0.045
     113    0.142    0.040
     114    0.301    0.085
     115    0.755    0.112
     116    0.249    0.067
     117    0.115    0.060
     118    0.077    0.056
     119    0.057    0.058
     120    0.054    0.036
     121    0.100    0.029
     122    0.069    0.056
     123    0.044    0.030
     124    0.041    0.031
     125    0.419    0.092
     126    0.019    0.017
     127    0.054    0.033
     128    0.016    0.033
     129    0.312    0.082
     130    0.058    0.030
     131    0.000    0.000
     132    0.536    0.088
     133    0.022    0.024
     134    0.138    0.065
     135    1.028    0.117
     136    0.467    0.056
     137    0.045    0.036
     138    0.482    0.090
     139    0.645    0.079
     140    2.020    0.089
     141    0.602    0.082
     142    1.589    0.112
     143    1.047    0.094
     144    0.127    0.051
     145    0.772    0.120
     146    2.081    0.154
     147    0.639    0.097
     148    0.175    0.090
     149    0.880    0.160
     150    1.102    0.139
     151    0.175    0.041
     152    0.015    0.020
     153    0.668    0.130
     154    1.452    0.097
     155    0.804    0.092
     156    0.003    0.008
     157    1.337    0.134
     158    1.019    0.074
     159    0.136    0.054
     160    0.087    0.072
     161    1.215    0.191
     162    0.747    0.107
     163    0.562    0.116
     164    0.001    0.006
     165    0.532    0.132
     166    1.156    0.094
     167    0.450    0.079
     168    0.120    0.054
     169    0.836    0.105
     170    0.840    0.127
     171    0.183    0.048
     172    0.707    0.071
     173    1.181    0.110
     174    0.514    0.110
     175    0.000    0.000
     176    0.579    0.079
     177    0.447    0.077
     178    0.526    0.071
     179    1.513    0.119
     180    0.368    0.081
     181    1.637    0.069
     182    1.007    0.134
     183    1.301    0.157
     184    0.955    0.106
     185    0.636    0.098
     186    0.268    0.059
     187    0.741    0.083
     188    0.640    0.093
     189    0.811    0.098
     190    1.272    0.128
     191    0.979    0.082
     192    0.741    0.084
     193    0.498    0.101
     194    1.199    0.084
     195    0.982    0.102
     196    0.415    0.051
     197    0.113    0.040
     198    0.510    0.079
     199    0.422    0.115
     200    0.250    0.074
     201    1.065    0.102
     202    1.019    0.106
     203    0.326    0.088
     204    0.030    0.035
     205    0.557    0.098
     206    0.145    0.063
     207    0.000    0.000
     208    0.157    0.046
     209    0.578    0.086
     210    0.843    0.076
     211    0.001    0.006
     212    0.031    0.037
     213    0.939    0.091
     214    0.503    0.115
     215    0.029    0.024
     216    1.123    0.067
     217    0.504    0.097
     218    0.038    0.023
     219    0.484    0.074
     220    0.715    0.070
     221    1.074    0.084
     222    0.215    0.103
     223    1.391    0.110
     224    1.184    0.092
     225    1.770    0.117
     226    0.469    0.066
     227    0.461    0.095
     228    0.685    0.112
     229    0.439    0.071
     230    2.089    0.140
     231    0.449    0.083
     232    1.673    0.111
     233    1.373    0.079
     234    1.077    0.130
     235    1.563    0.121
     236    0.724    0.093
     237    0.242    0.055
     238    0.124    0.050
     239    0.840    0.050
     240    0.043    0.030
     241    0.040    0.029
     242    0.502    0.114
     243    0.885    0.134
     244    0.046    0.032
     245    0.061    0.040
     246    1.040    0.078
     247    0.165    0.062
     248    0.075    0.032
     249    0.598    0.075
     250    0.624    0.087
     251    0.300    0.079
     252    0.184    0.092
     253    0.896    0.085
     254    0.449    0.053
     255    0.069    0.055
     256    0.816    0.120
     257    0.778    0.080
     258    0.001    0.006
     259    0.050    0.018
     260    0.500    0.043
     261    0.671    0.083
     262    0.197    0.096
     263    0.363    0.045
     264    1.139    0.154
     265    0.174    0.055
     266    0.633    0.107
     267    0.936    0.088
     268    1.840    0.063
     269    1.325    0.117
     270    0.621    0.125
     271    1.882    0.173
     272    0.668    0.105
     273    0.447    0.065
     274    0.526    0.069
     275    1.209    0.099
     276    0.827    0.090
     277    0.195    0.067
     278    0.114    0.041
     279    0.746    0.054
     280    0.094    0.037
     281    0.757    0.161
     282    0.759    0.139
     283    1.219    0.101
     284    0.122    0.038
     285    0.107    0.049
     286    0.429    0.075
     287    0.181    0.044
     288    0.598    0.139
     289    0.014    0.022
     290    0.939    0.106
     291    0.177    0.052
     292    0.087    0.066
     293    1.140    0.102
     294    0.277    0.092
     295    0.001    0.006
     296    0.176    0.042
     297    0.266    0.055
     298    0.016    0.016
     299    0.124    0.028
     300    0.858    0.111
     301    0.258    0.057
     302    0.597    0.105
     303    0.845    0.077
     304    1.805    0.107
      27    0.719    0.168
      28    0.114    0.084
      29    1.842    0.206
      30    1.133    0.134
      31    1.329    0.066
      32    1.040    0.137
      33    0.044    0.029
      34    0.416    0.078
      35    0.971    0.066
      36    1.122    0.123
      37    0.205    0.057
      38    0.969    0.085
      39    1.306    0.086
      40    0.318    0.072
      41    0.362    0.066
      42    0.232    0.087
      43    0.752    0.080
      44    0.325    0.057
      45    0.137    0.060
      46    0.668    0.062
      47    0.966    0.106
      48    0.095    0.030
      49    0.760    0.109
      50    1.258    0.090
      51    0.524    0.081
      52    0.000    0.000
      53    0.448    0.087
      54    0.965    0.076
      55    0.090    0.031
      56    0.001    0.006
      57    0.239    0.047
      58    1.113    0.094
      59    0.142    0.035
      60    0.390    0.082
      61    1.267    0.087
      62    0.562    0.080
      63    0.027    0.024
      64    0.380    0.061
      65    1.848    0.169
      66    1.021    0.110
      67    0.988    0.133
      68    2.065    0.142
      69    1.693    0.114
      70    1.046    0.141
      71    0.541    0.060
      72    0.188    0.068
      73    0.178    0.073
      74    0.128    0.048
      75    0.554    0.098
      76    0.010    0.013
      77    0.067    0.044
      78    0.372    0.086
      79    0.175    0.060
      80    0.045    0.030
      81    0.000    0.000
      82    0.652    0.075
      83    0.046    0.027
      84    0.020    0.020
      85    0.411    0.062
      86    0.839    0.082
      87    0.017    0.022
      88    0.000    0.000
      89    0.747    0.093
      90    0.037    0.026
      91    0.001    0.006
      92    0.607    0.070
      93    0.960    0.146
      94    0.708    0.110
      95    0.110    0.043
      96    0.249    0.060
      97    0.761    0.130
      98    0.256    0.053
      99    1.075    0.100
     100    0.572    0.067
     101    0.763    0.073
     102    0.069    0.048
     103    1.382    0.131
     104    1.011    0.154
     105    0.407    0.078
     106    0.598    0.082
     107    1.405    0.111
     108    0.950    0.115
     109    0.000    0.000
     110    0.190    0.053
     111    0.223    0.061
     112    0.158    0.081
     113    0.122    0.049
     114    0.277    0.054
     115    0.765    0.074
     116    0.214    0.076
     117    0.091    0.056
     118    0.121    0.058
     119    0.116    0.049
     120    0.081    0.059
     121    0.090    0.039
     122    0.144    0.047
     123    0.053    0.038
     124    0.050    0.032
     125    0.353    0.094
     126    0.010    0.016
     127    0.078    0.044
     128    0.026    0.035
     129    0.275    0.067
     130    0.072    0.038
     131    0.002    0.007
     132    0.565    0.082
     133    0.039    0.033
     134    0.130    0.073
     135    0.980    0.122
     136    0.511    0.054
     137    0.069    0.049
     138    0.459    0.083
     139    0.723    0.105
     140    2.046    0.147
     141    0.602    0.087
     142    1.568    0.123
     143    1.040    0.182
     144    0.254    0.123
     145    0.789    0.156
     146    1.920    0.169
     147    0.633    0.096
     148    0.246    0.074
     149    0.787    0.162
     150    1.105    0.123
     151    0.207    0.038
     152    0.004    0.013
     153    0.516    0.140
     154    1.450    0.181
     155    0.760    0.072
     156    0.004    0.010
     157    1.376    0.120
     158    0.962    0.084
     159    0.123    0.060
     160    0.153    0.072
     161    1.363    0.157
     162    0.697    0.105
     163    0.540    0.094
     164    0.000    0.000
     165    0.484    0.097
     166    1.154    0.105
     167    0.379    0.092
     168    0.129    0.040
     169    0.805    0.111
     170    0.842    0.071
     171    0.179    0.055
     172    0.723    0.138
     173    1.206    0.103
     174    0.529    0.127
     175    0.000    0.000
     176    0.539    0.103
     177    0.386    0.072
     178    0.510    0.061
     179    1.473    0.116
     180    0.409    0.092
     181    1.653    0.109
     182    0.934    0.064
     183    1.455    0.100
     184    0.843    0.123
     185    0.619    0.092
     186    0.241    0.064
     187    0.687    0.049
     188    0.618    0.092
     189    0.751    0.117
     190    1.211    0.140
     191    1.010    0.097
     192    0.769    0.084
     193    0.551    0.103
     194    1.165    0.126
     195    0.963    0.130
     196    0.397    0.057
     197    0.120    0.051
     198    0.539    0.089
     199    0.387    0.128
     200    0.243    0.051
     201    1.100    0.142
     202    0.988    0.110
     203    0.337    0.054
     204    0.035    0.053
     205    0.675    0.105
     206    0.132    0.062
     207    0.000    0.000
     208    0.099    0.049
     209    0.618    0.116
     210    0.863    0.094
     211    0.003    0.012
     212    0.026    0.029
     213    0.962    0.104
     214    0.521    0.102
     215    0.021    0.022
     216    1.116    0.117
     217    0.523    0.081
     218    0.044    0.024
     219    0.463    0.085
     220    0.736    0.095
     221    1.027    0.131
     222    0.161    0.070
     223    1.385    0.110
     224    1.181    0.086
     225    1.753    0.124
     226    0.452    0.078
     227    0.452    0.115
     228    0.800    0.126
     229    0.448    0.104
     230    2.069    0.097
     231    0.350    0.065
     232    1.654    0.132
     233    1.356    0.082
     234    1.121    0.134
     235    1.577    0.107
     236    0.752    0.111
     237    0.241    0.049
     238    0.142    0.053
     239    0.961    0.089
     240    0.043    0.029
     241    0.062    0.043
     242    0.501    0.064
     243    0.843    0.142
     244    0.064    0.035
     245    0.061    0.030
     246    1.042    0.067
     247    0.178    0.078
     248    0.127    0.055
     249    0.554    0.084
     250    0.577    0.082
     251    0.362    0.089
     252    0.254    0.092
     253    0.866    0.130
     254    0.438    0.085
     255    0.081    0.061
     256    0.792    0.121
     257    0.784    0.094
     258    0.000    0.000
     259    0.048    0.027
     260    0.524    0.065
     261    0.669    0.104
     262    0.228    0.090
     263    0.341    0.063
     264    1.051    0.125
     265    0.184    0.049
     266    0.580    0.075
     267    0.952    0.064
     268    1.835    0.091
     269    1.312    0.114
     270    0.623    0.110
     271    1.934    0.124
     272    0.657    0.091
     273    0.435    0.072
     274    0.531    0.096
     275    1.204    0.123
     276    0.830    0.076
     277    0.223    0.068
     278    0.129    0.039
     279    0.821    0.062
     280    0.076    0.041
     281    0.767    0.111
     282    0.819    0.088
     283    1.220    0.071
     284    0.120    0.057
     285    0.119    0.050
     286    0.459    0.081
     287    0.191    0.045
     288    0.620    0.099
     289    0.015    0.022
     290    0.989    0.091
     291    0.192    0.056
     292    0.107    0.056
     293    1.136    0.108
     294    0.345    0.112
     295    0.001    0.006
     296    0.142    0.043
     297    0.247    0.057
     298    0.018    0.015
     299    0.113    0.031
     300    0.858    0.078
     301    0.257    0.049
     302    0.615    0.084
     303    0.825    0.080
     304    1.768    0.119
      27    0.748    0.201
      28    0.169    0.070
      29    1.859    0.239
      30    1.184    0.161
      31    1.311    0.103
      32    1.021    0.074
      33    0.029    0.018
      34    0.378    0.113
      35    0.946    0.072
      36    1.179    0.137
      37    0.186    0.065
      38    0.875    0.094
      39    1.342    0.101
      40    0.383    0.088
      41    0.323    0.056
      42    0.234    0.061
      43    0.802    0.074
      44    0.295    0.066
      45    0.112    0.051
      46    0.632    0.057
      47    0.989    0.084
      48    0.088    0.045
      49    0.764    0.096
      50    1.250    0.077
      51    0.459    0.088
      52    0.000    0.000
      53    0.550    0.143
      54    1.023    0.062
      55    0.101    0.031
      56    0.000    0.000
      57    0.265    0.046
      58    1.115    0.096
      59    0.104    0.046
      60    0.482    0.074
      61    1.265    0.092
      62    0.584    0.069
      63    0.018    0.023
      64    0.361    0.077
      65    1.862    0.132
      66    1.129    0.143
      67    1.022    0.100
      68    2.045    0.154
      69    1.771    0.113
      70    0.790    0.121
      71    0.462    0.131
      72    0.143    0.070
      73    0.272    0.073
      74    0.138    0.054
      75    0.388    0.075
      76    0.011    0.016
      77    0.140    0.063
      78    0.353    0.047
      79    0.184    0.062
      80    0.045    0.030
      81    0.000    0.000
      82    0.648    0.096
      83    0.034    0.040
      84    0.023    0.023
      85    0.362    0.055
      86    0.776    0.090
      87    0.025    0.018
      88    0.000    0.000
      89    0.766    0.098
      90    0.031    0.031
      91    0.001    0.006
      92    0.659    0.065
      93    0.996    0.171
      94    0.641    0.134
      95    0.097    0.053
      96    0.265    0.074
      97    0.773    0.149
      98    0.248    0.046
      99    1.046    0.130
     100    0.573    0.069
     101    0.730    0.104
     102    0.069    0.048
     103    1.391    0.103
     104    0.959    0.101
     105    0.441    0.056
     106    0.544    0.073
     107    1.453    0.144
     108    0.841    0.124
     109    0.000    0.000
     110    0.211    0.055
     111    0.255    0.040
     112    0.136    0.053
     113    0.130    0.053
     114    0.294    0.071
     115    0.750    0.093
     116    0.186    0.088
     117    0.085    0.047
     118    0.062    0.040
     119    0.031    0.034
     120    0.075    0.054
     121    0.069    0.031
     122    0.066    0.029
     123    0.051    0.037
     124    0.044    0.022
     125    0.360    0.084
     126    0.034    0.027
     127    0.039    0.025
     128    0.036    0.038
     129    0.309    0.075
     130    0.084    0.029
     131    0.002    0.007
     132    0.608    0.091
     133    0.016    0.027
     134    0.113    0.047
     135    0.928    0.091
     136    0.435    0.075
     137    0.119    0.048
     138    0.403    0.061
     139    0.707    0.120
     140    2.041    0.087
     141    0.465    0.125
     142    1.564    0.136
     143    0.846    0.136
     144    0.311    0.145
     145    0.983    0.142
     146    1.788    0.120
     147    0.551    0.074
     148    0.179    0.066
     149    0.794    0.203
     150    0.978    0.077
     151    0.186    0.052
     152    0.002    0.007
     153    0.475    0.073
     154    1.439    0.141
     155    0.704    0.068
     156    0.008    0.012
     157    1.457    0.109
     158    0.976    0.078
     159    0.198    0.062
     160    0.057    0.056
     161    1.010    0.192
     162    0.796    0.067
     163    0.507    0.059
     164    0.000    0.000
     165    0.647    0.091
     166    1.185    0.096
     167    0.380    0.098
     168    0.133    0.034
     169    0.899    0.073
     170    0.859    0.094
     171    0.172    0.066
     172    0.683    0.114
     173    1.176    0.097
     174    0.424    0.086
     175    0.000    0.000
     176    0.551    0.088
     177    0.345    0.065
     178    0.515    0.065
     179    1.471    0.102
     180    0.403    0.056
     181    1.613    0.076
     182    0.912    0.084
     183    1.442    0.120
     184    0.843    0.102
     185    0.637    0.123
     186    0.302    0.061
     187    0.645    0.056
     188    0.591    0.115
     189    0.687    0.087
     190    1.245    0.153
     191    1.065    0.097
     192    0.763    0.066
     193    0.660    0.113
     194    1.098    0.099
     195    1.024    0.127
     196    0.333    0.055
     197    0.110    0.035
     198    0.462    0.089
     199    0.331    0.048
     200    0.236    0.068
     201    1.022    0.136
     202    1.040    0.090
     203    0.339    0.085
     204    0.012    0.021
     205    0.633    0.090
     206    0.151    0.068
     207    0.000    0.000
     208    0.099    0.046
     209    0.586    0.090
     210    0.833    0.090
     211    0.001    0.006
     212    0.022    0.021
     213    0.952    0.086
     214    0.598    0.115
     215    0.027    0.024
     216    1.087    0.119
     217    0.494    0.093
     218    0.053    0.025
     219    0.436    0.052
     220    0.703    0.079
     221    1.079    0.108
     222    0.260    0.095
     223    1.382    0.090
     224    1.100    0.105
     225    1.796    0.123
     226    0.457    0.061
     227    0.492    0.106
     228    0.741    0.105
     229    0.401    0.075
     230    2.207    0.126
     231    0.346    0.088
     232    1.654    0.114
     233    1.364    0.077
     234    0.927    0.164
     235    1.570    0.107
     236    0.763    0.094
     237    0.201    0.050
     238    0.101    0.042
     239    0.914    0.096
     240    0.050    0.044
     241    0.113    0.054
     242    0.598    0.098
     243    0.825    0.090
     244    0.062    0.035
     245    0.107    0.048
     246    1.064    0.111
     247    0.108    0.045
     248    0.081    0.036
     249    0.616    0.074
     250    0.617    0.070
     251    0.306    0.091
     252    0.148    0.069
     253    0.885    0.078
     254    0.415    0.067
     255    0.112    0.087
     256    0.769    0.095
     257    0.814    0.078
     258    0.005    0.011
     259    0.046    0.024
     260    0.495    0.068
     261    0.714    0.098
     262    0.270    0.077
     263    0.340    0.062
     264    1.042    0.075
     265    0.219    0.094
     266    0.684    0.080
     267    0.923    0.108
     268    1.836    0.089
     269    1.327    0.115
     270    0.613    0.145
     271    1.880    0.146
     272    0.709    0.102
     273    0.477    0.076
     274    0.517    0.063
     275    1.286    0.106
     276    0.851    0.098
     277    0.265    0.083
     278    0.137    0.046
     279    0.829    0.078
     280    0.098    0.045
     281    0.822    0.126
     282    0.807    0.107
     283    1.225    0.101
     284    0.120    0.050
     285    0.094    0.052
     286    0.462    0.064
     287    0.178    0.046
     288    0.589    0.105
     289    0.013    0.014
     290    0.943    0.075
     291    0.174    0.062
     292    0.075    0.052
     293    1.096    0.098
     294    0.208    0.065
     295    0.002    0.009
     296    0.148    0.042
     297    0.216    0.044
     298    0.010    0.013
     299    0.106    0.031
     300    0.820    0.097
     301    0.225    0.055
     302    0.696    0.087
     303    0.837    0.054
     304    1.820    0.110
      27    0.706    0.163
      28    0.165    0.058
      29    1.875    0.199
      30    1.270    0.161
      31    1.327    0.077
      32    0.919    0.110
      33    0.045    0.047
      34    0.402    0.068
      35    0.946    0.112
      36    1.143    0.113
      37    0.200    0.065
      38    1.000    0.127
      39    1.316    0.052
      40    0.364    0.065
      41    0.363    0.047
      42    0.253    0.064
      43    0.786    0.060
      44    0.281    0.043
      45    0.130    0.046
      46    0.629    0.051
      47    0.950    0.088
      48    0.073    0.038
      49    0.777    0.079
      50    1.266    0.072
      51    0.469    0.098
      52    0.000    0.000
      53    0.535    0.123
      54    0.993    0.085
      55    0.092    0.027
      56    0.000    0.000
      57    0.262    0.048
      58    1.132    0.082
      59    0.100    0.033
      60    0.459    0.061
      61    1.268    0.108
      62    0.603    0.091
      63    0.014    0.022
      64    0.401    0.078
      65    1.829    0.128
      66    1.201    0.093
      67    0.976    0.113
      68    2.025    0.103
      69    1.753    0.102
      70    0.946    0.146
      71    0.391    0.083
      72    0.283    0.075
      73    0.259    0.061
      74    0.134    0.033
      75    0.388    0.131
      76    0.018    0.022
      77    0.148    0.049
      78    0.266    0.082
      79    0.165    0.051
      80    0.047    0.036
      81    0.000    0.000
      82    0.657    0.096
      83    0.067    0.030
      84    0.016    0.018
      85    0.380    0.056
      86    0.838    0.091
      87    0.028    0.024
      88    0.000    0.000
      89    0.759    0.092
      90    0.046    0.033
      91    0.001    0.006
      92    0.666    0.081
      93    0.914    0.108
      94    0.703    0.104
      95    0.117    0.042
      96    0.272    0.051
      97    0.754    0.123
      98    0.246    0.060
      99    1.006    0.089
     100    0.607    0.066
     101    0.674    0.072
     102    0.054    0.047
     103    1.392    0.143
     104    0.953    0.090
     105    0.403    0.060
     106    0.577    0.078
     107    1.388    0.157
     108    0.910    0.108
     109    0.000    0.000
     110    0.203    0.059
     111    0.260    0.052
     112    0.138    0.047
     113    0.111    0.042
     114    0.274    0.064
     115    0.753    0.123
     116    0.184    0.049
     117    0.096    0.046
     118    0.065    0.050
     119    0.057    0.043
     120    0.065    0.043
     121    0.071    0.029
     122    0.076    0.045
     123    0.065    0.037
     124    0.056    0.025
     125    0.363    0.086
     126    0.062    0.019
     127    0.066    0.026
     128    0.030    0.028
     129    0.340    0.091
     130    0.102    0.035
     131    0.000    0.000
     132    0.593    0.079
     133    0.005    0.012
     134    0.087    0.045
     135    0.812    0.081
     136    0.411    0.087
     137    0.070    0.042
     138    0.391    0.071
     139    0.628    0.095
     140    1.964    0.143
     141    0.549    0.161
     142    1.563    0.171
     143    0.705    0.146
     144    0.249    0.080
     145    0.952    0.100
     146    1.957    0.181
     147    0.562    0.054
     148    0.126    0.046
     149    1.088    0.123
     150    1.006    0.103
     151    0.226    0.066
     152    0.007    0.013
     153    0.588    0.162
     154    1.332    0.265
     155    0.623    0.078
     156    0.009    0.013
     157    1.328    0.144
     158    0.961    0.076
     159    0.208    0.056
     160    0.074    0.031
     161    1.193    0.190
     162    0.782    0.111
     163    0.538    0.113
     164    0.000    0.000
     165    0.570    0.096
     166    1.170    0.109
     167    0.458    0.079
     168    0.136    0.045
     169    0.744    0.105
     170    0.902    0.111
     171    0.197    0.047
     172    0.705    0.102
     173    1.164    0.100
     174    0.458    0.068
     175    0.000    0.000
     176    0.530    0.090
     177    0.350    0.087
     178    0.527    0.052
     179    1.499    0.114
     180    0.396    0.067
     181    1.648    0.072
     182    0.906    0.056
     183    1.468    0.122
     184    0.872    0.134
     185    0.649    0.087
     186    0.297    0.052
     187    0.687    0.086
     188    0.620    0.086
     189    0.739    0.111
     190    1.281    0.176
     191    0.992    0.077
     192    0.765    0.094
     193    0.670    0.116
     194    1.056    0.108
     195    1.060    0.062
     196    0.382    0.065
     197    0.101    0.036
     198    0.458    0.078
     199    0.365    0.086
     200    0.252    0.085
     201    0.934    0.159
     202    1.068    0.117
     203    0.347    0.066
     204    0.013    0.022
     205    0.594    0.105
     206    0.160    0.077
     207    0.000    0.000
     208    0.104    0.053
     209    0.587    0.109
     210    0.854    0.077
     211    0.000    0.000
     212    0.020    0.023
     213    0.957    0.089
     214    0.557    0.119
     215    0.018    0.023
     216    1.041    0.078
     217    0.561    0.102
     218    0.060    0.048
     219    0.430    0.066
     220    0.679    0.084
     221    1.140    0.100
     222    0.222    0.076
     223    1.331    0.103
     224    1.043    0.106
     225    1.768    0.105
     226    0.415    0.070
     227    0.536    0.134
     228    0.653    0.095
     229    0.435    0.067
     230    2.238    0.182
     231    0.315    0.061
     232    1.610    0.099
     233    1.317    0.102
     234    0.770    0.119
     235    1.512    0.083
     236    0.762    0.094
     237    0.198    0.062
     238    0.126    0.045
     239    0.931    0.095
     240    0.060    0.057
     241    0.124    0.055
     242    0.592    0.094
     243    0.789    0.119
     244    0.066    0.046
     245    0.095    0.046
     246    1.125    0.124
     247    0.137    0.063
     248    0.128    0.058
     249    0.615    0.093
     250    0.590    0.062
     251    0.341    0.059
     252    0.136    0.063
     253    0.850    0.113
     254    0.411    0.075
     255    0.077    0.055
     256    0.747    0.132
     257    0.799    0.081
     258    0.000    0.000
     259    0.029    0.022
     260    0.507    0.072
     261    0.750    0.111
     262    0.209    0.073
     263    0.338    0.063
     264    1.058    0.102
     265    0.140    0.083
     266    0.666    0.102
     267    0.916    0.092
     268    1.800    0.092
     269    1.339    0.103
     270    0.573    0.131
     271    1.915    0.194
     272    0.648    0.126
     273    0.497    0.067
     274    0.437    0.122
     275    1.244    0.087
     276    0.885    0.118
     277    0.227    0.087
     278    0.138    0.052
     279    0.835    0.066
     280    0.107    0.055
     281    0.761    0.142
     282    0.740    0.112
     283    1.179    0.100
     284    0.122    0.034
     285    0.082    0.050
     286    0.444    0.074
     287    0.168    0.032
     288    0.596    0.111
     289    0.013    0.026
     290    0.925    0.103
     291    0.172    0.056
     292    0.085    0.064
     293    1.075    0.083
     294    0.240    0.100
     295    0.000    0.000
     296    0.189    0.056
     297    0.197    0.049
     298    0.008    0.012
     299    0.107    0.049
     300    0.914    0.139
     301    0.258    0.066
     302    0.671    0.079
     303    0.841    0.061
     304    1.794    0.116
      27    0.799    0.158
      28    0.204    0.078
      29    1.905    0.134
      30    1.172    0.162
      31    1.300    0.120
      32    1.035    0.090
      33    0.039    0.035
      34    0.425    0.097
      35    0.881    0.159
      36    1.146    0.101
      37    0.207    0.084
      38    1.036    0.132
      39    1.286    0.079
      40    0.377    0.084
      41    0.378    0.064
      42    0.260    0.062
      43    0.786    0.095
      44    0.293    0.074
      45    0.097    0.051
      46    0.632    0.053
      47    0.982    0.100
      48    0.083    0.040
      49    0.729    0.047
      50    1.259    0.099
      51    0.429    0.093
      52    0.000    0.000
      53    0.532    0.072
      54    0.986    0.097
      55    0.083    0.041
      56    0.000    0.000
      57    0.259    0.038
      58    1.091    0.080
      59    0.119    0.040
      60    0.488    0.077
      61    1.236    0.106
      62    0.680    0.091
      63    0.011    0.018
      64    0.371    0.066
      65    1.791    0.123
      66    1.161    0.111
      67    0.938    0.121
      68    1.925    0.104
      69    1.795    0.100
      70    0.907    0.071
      71    0.601    0.114
      72    0.294    0.109
      73    0.368    0.165
      74    0.107    0.031
      75    0.337    0.105
      76    0.006    0.012
      77    0.101    0.051
      78    0.241    0.050
      79    0.272    0.060
      80    0.030    0.019
      81    0.000    0.000
      82    0.646    0.125
      83    0.070    0.021
      84    0.025    0.021
      85    0.362    0.059
      86    0.843    0.110
      87    0.016    0.022
      88    0.000    0.000
      89    0.751    0.097
      90    0.051    0.032
      91    0.001    0.006
      92    0.624    0.068
      93    0.984    0.159
      94    0.657    0.125
      95    0.105    0.044
      96    0.287    0.049
      97    0.822    0.110
      98    0.264    0.059
      99    1.002    0.110
     100    0.580    0.071
     101    0.686    0.106
     102    0.061    0.033
     103    1.361    0.147
     104    0.963    0.100
     105    0.447    0.038
     106    0.543    0.081
     107    1.355    0.130
     108    0.889    0.106
     109    0.000    0.000
     110    0.174    0.037
     111    0.260    0.070
     112    0.161    0.065
     113    0.126    0.054
     114    0.300    0.063
     115    0.764    0.140
     116    0.194    0.066
     117    0.115    0.054
     118    0.063    0.036
     119    0.089    0.058
     120    0.083    0.045
     121    0.071    0.033
     122    0.077    0.034
     123    0.037    0.028
     124    0.038    0.028
     125    0.331    0.080
     126    0.009    0.017
     127    0.053    0.028
     128    0.054    0.036
     129    0.306    0.079
     130    0.105    0.057
     131    0.004    0.010
     132    0.609    0.082
     133    0.051    0.046
     134    0.227    0.113
     135    0.736    0.132
     136    0.402    0.050
     137    0.287    0.121
     138    0.427    0.077
     139    0.685    0.088
     140    2.029    0.141
     141    0.605    0.096
     142    1.607    0.098
     143    0.701    0.131
     144    0.267    0.068
     145    1.056    0.137
     146    1.934    0.182
     147    0.603    0.075
     148    0.340    0.128
     149    1.073    0.102
     150    1.020    0.103
     151    0.255    0.059
     152    0.022    0.021
     153    0.624    0.085
     154    1.393    0.154
     155    0.556    0.068
     156    0.010    0.016
     157    0.965    0.146
     158    0.997    0.092
     159    0.191    0.051
     160    0.030    0.030
     161    1.249    0.120
     162    0.799    0.087
     163    0.477    0.110
     164    0.000    0.000
     165    0.507    0.078
     166    1.251    0.089
     167    0.270    0.071
     168    0.111    0.052
     169    0.739    0.084
     170    0.811    0.089
     171    0.173    0.043
     172    0.703    0.113
     173    1.224    0.097
     174    0.456    0.102
     175    0.000    0.000
     176    0.501    0.082
     177    0.355    0.050
     178    0.522    0.052
     179    1.498    0.096
     180    0.376    0.061
     181    1.670    0.071
     182    0.931    0.074
     183    1.425    0.097
     184    0.812    0.098
     185    0.623    0.077
     186    0.260    0.078
     187    0.695    0.062
     188    0.627    0.096
     189    0.750    0.085
     190    1.258    0.090
     191    0.991    0.099
     192    0.752    0.090
     193    0.659    0.085
     194    1.033    0.078
     195    1.020    0.144
     196    0.346    0.071
     197    0.088    0.036
     198    0.502    0.077
     199    0.359    0.086
     200    0.232    0.055
     201    1.052    0.166
     202    0.954    0.085
     203    0.304    0.083
     204    0.036    0.042
     205    0.685    0.113
     206    0.122    0.058
     207    0.000    0.000
     208    0.115    0.052
     209    0.613    0.117
     210    0.824    0.067
     211    0.003    0.008
     212    0.015    0.020
     213    0.981    0.091
     214    0.638    0.077
     215    0.008    0.015
     216    1.004    0.108
     217    0.507    0.095
     218    0.056    0.034
     219    0.430    0.098
     220    0.658    0.082
     221    1.076    0.117
     222    0.184    0.115
     223    1.355    0.157
     224    0.919    0.097
     225    1.913    0.111
     226    0.388    0.076
     227    0.511    0.132
     228    1.045    0.263
     229    0.389    0.097
     230    2.090    0.249
     231    0.311    0.050
     232    1.577    0.103
     233    1.323    0.099
     234    1.101    0.141
     235    1.404    0.197
     236    0.702    0.120
     237    0.289    0.076
     238    0.122    0.066
     239    0.988    0.101
     240    0.113    0.072
     241    0.075    0.045
     242    0.519    0.067
     243    0.738    0.104
     244    0.089    0.046
     245    0.084    0.052
     246    1.064    0.087
     247    0.105    0.049
     248    0.092    0.041
     249    0.637    0.081
     250    0.567    0.063
     251    0.364    0.071
     252    0.139    0.065
     253    0.912    0.104
     254    0.451    0.069
     255    0.054    0.032
     256    0.835    0.114
     257    0.772    0.083
     258    0.004    0.010
     259    0.049    0.035
     260    0.489    0.060
     261    0.711    0.101
     262    0.184    0.083
     263    0.359    0.053
     264    1.036    0.124
     265    0.169    0.061
     266    0.685    0.113
     267    0.910    0.104
     268    1.837    0.101
     269    1.416    0.112
     270    0.570    0.086
     271    1.881    0.129
     272    0.698    0.124
     273    0.464    0.057
     274    0.389    0.075
     275    1.199    0.108
     276    0.834    0.090
     277    0.294    0.084
     278    0.138    0.044
     279    0.826    0.089
     280    0.097    0.039
     281    0.708    0.131
     282    0.808    0.095
     283    1.205    0.103
     284    0.091    0.035
     285    0.099    0.060
     286    0.472    0.077
     287    0.143    0.042
     288    0.564    0.095
     289    0.015    0.023
     290    0.968    0.084
     291    0.162    0.045
     292    0.080    0.058
     293    1.072    0.105
     294    0.269    0.084
     295    0.000    0.000
     296    0.152    0.057
     297    0.192    0.045
     298    0.012    0.014
     299    0.074    0.028
     300    0.835    0.101
     301    0.248    0.083
     302    0.726    0.085
     303    0.830    0.066
     304    1.875    0.152
      27    0.762    0.127
      28    0.179    0.079
      29    1.901    0.161
      30    1.029    0.121
      31    1.390    0.123
      32    0.949    0.080
      33    0.037    0.032
      34    0.403    0.095
      35    1.028    0.150
      36    1.277    0.096
      37    0.183    0.076
      38    0.862    0.111
      39    1.327    0.070
      40    0.395    0.075
      41    0.304    0.060
      42    0.299    0.095
      43    0.829    0.099
      44    0.288    0.075
      45    0.129    0.066
      46    0.607    0.063
      47    0.974    0.094
      48    0.086    0.047
      49    0.708    0.072
      50    1.201    0.124
      51    0.379    0.085
      52    0.000    0.000
      53    0.563    0.120
      54    0.976    0.097
      55    0.084    0.035
      56    0.000    0.000
      57    0.256    0.047
      58    1.090    0.088
      59    0.130    0.037
      60    0.474    0.062
      61    1.283    0.082
      62    0.600    0.096
      63    0.025    0.034
      64    0.407    0.051
      65    1.779    0.116
      66    1.095    0.106
      67    0.902    0.072
      68    2.005    0.116
      69    1.801    0.126
      70    0.973    0.172
      71    0.545    0.105
      72    0.279    0.068
      73    0.250    0.106
      74    0.113    0.042
      75    0.282    0.075
      76    0.010    0.018
      77    0.105    0.068
      78    0.204    0.059
      79    0.200    0.100
      80    0.043    0.029
      81    0.000    0.000
      82    0.585    0.072
      83    0.070    0.045
      84    0.013    0.018
      85    0.383    0.065
      86    0.873    0.074
      87    0.033    0.041
      88    0.000    0.000
      89    0.819    0.135
      90    0.063    0.037
      91    0.000    0.000
      92    0.588    0.092
      93    0.921    0.167
      94    0.685    0.114
      95    0.087    0.038
      96    0.255    0.056
      97    0.722    0.180
      98    0.194    0.066
      99    1.023    0.100
     100    0.614    0.065
     101    0.701    0.086
     102    0.080    0.042
     103    1.395    0.129
     104    0.868    0.096
     105    0.453    0.050
     106    0.571    0.070
     107    1.343    0.102
     108    0.909    0.134
     109    0.000    0.000
     110    0.230    0.053
     111    0.270    0.066
     112    0.125    0.070
     113    0.127    0.053
     114    0.280    0.070
     115    0.811    0.103
     116    0.217    0.074
     117    0.112    0.056
     118    0.068    0.078
     119    0.081    0.043
     120    0.077    0.047
     121    0.087    0.031
     122    0.069    0.037
     123    0.044    0.027
     124    0.049    0.030
     125    0.361    0.084
     126    0.025    0.036
     127    0.052    0.034
     128    0.040    0.031
     129    0.359    0.069
     130    0.057    0.037
     131    0.001    0.006
     132    0.611    0.058
     133    0.037    0.032
     134    0.330    0.104
     135    0.714    0.111
     136    0.421    0.059
     137    0.392    0.087
     138    0.603    0.149
     139    0.686    0.081
     140    2.018    0.132
     141    0.674    0.076
     142    1.590    0.080
     143    0.708    0.116
     144    0.256    0.096
     145    1.002    0.140
     146    1.965    0.112
     147    0.622    0.061
     148    0.384    0.080
     149    1.083    0.150
     150    1.026    0.091
     151    0.234    0.093
     152    0.008    0.015
     153    0.659    0.092
     154    1.479    0.124
     155    0.644    0.063
     156    0.006    0.012
     157    1.061    0.251
     158    0.973    0.071
     159    0.208    0.046
     160    0.043    0.046
     161    1.163    0.143
     162    0.806    0.098
     163    0.487    0.091
     164    0.000    0.000
     165    0.568    0.081
     166    1.222    0.062
     167    0.436    0.097
     168    0.113    0.048
     169    0.759    0.101
     170    0.839    0.094
     171    0.211    0.056
     172    0.657    0.112
     173    1.224    0.074
     174    0.533    0.092
     175    0.000    0.000
     176    0.527    0.075
     177    0.384    0.062
     178    0.505    0.070
     179    1.527    0.105
     180    0.381    0.074
     181    1.621    0.066
     182    0.935    0.068
     183    1.443    0.090
     184    0.806    0.110
     185    0.664    0.072
     186    0.267    0.076
     187    0.690    0.075
     188    0.628    0.124
     189    0.720    0.103
     190    1.254    0.129
     191    1.004    0.149
     192    0.759    0.080
     193    0.626    0.112
     194    1.053    0.103
     195    0.988    0.144
     196    0.353    0.095
     197    0.116    0.050
     198    0.474    0.075
     199    0.336    0.107
     200    0.264    0.067
     201    1.073    0.105
     202    0.964    0.076
     203    0.370    0.082
     204    0.063    0.041
     205    0.621    0.118
     206    0.155    0.102
     207    0.000    0.000
     208    0.125    0.065
     209    0.625    0.084
     210    0.849    0.067
     211    0.000    0.000
     212    0.027    0.031
     213    0.946    0.061
     214    0.583    0.103
     215    0.016    0.020
     216    1.052    0.086
     217    0.544    0.081
     218    0.070    0.033
     219    0.307    0.092
     220    0.665    0.088
     221    1.038    0.063
     222    0.100    0.051
     223    1.073    0.097
     224    0.976    0.118
     225    2.037    0.147
     226    0.352    0.125
     227    0.546    0.109
     228    1.597    0.274
     229    0.430    0.105
     230    2.211    0.108
     231    0.308    0.055
     232    1.621    0.097
     233    1.282    0.114
     234    1.288    0.173
     235    1.362    0.126
     236    0.774    0.091
     237    0.260    0.098
     238    0.144    0.052
     239    0.926    0.099
     240    0.118    0.063
     241    0.042    0.023
     242    0.546    0.099
     243    0.713    0.088
     244    0.096    0.057
     245    0.086    0.051
     246    1.014    0.068
     247    0.108    0.053
     248    0.099    0.050
     249    0.622    0.093
     250    0.533    0.051
     251    0.371    0.071
     252    0.174    0.063
     253    0.903    0.081
     254    0.418    0.061
     255    0.072    0.056
     256    0.868    0.108
     257    0.778    0.059
     258    0.005    0.011
     259    0.069    0.034
     260    0.492    0.057
     261    0.690    0.089
     262    0.159    0.073
     263    0.371    0.037
     264    1.126    0.108
     265    0.147    0.060
     266    0.682    0.136
     267    0.940    0.063
     268    1.861    0.118
     269    1.380    0.118
     270    0.568    0.110
     271    1.921    0.135
     272    0.674    0.126
     273    0.438    0.068
     274    0.374    0.073
     275    1.230    0.125
     276    0.831    0.086
     277    0.313    0.119
     278    0.126    0.049
     279    0.790    0.082
     280    0.089    0.035
     281    0.674    0.151
     282    0.826    0.083
     283    1.185    0.097
     284    0.107    0.046
     285    0.121    0.047
     286    0.443    0.074
     287    0.175    0.059
     288    0.634    0.080
     289    0.009    0.015
     290    0.921    0.094
     291    0.196    0.059
     292    0.083    0.046
     293    1.059    0.126
     294    0.267    0.079
     295    0.002    0.009
     296    0.172    0.059
     297    0.223    0.086
     298    0.023    0.024
     299    0.096    0.042
     300    0.862    0.096
     301    0.338    0.105
     302    0.742    0.084
     303    0.810    0.052
     304    1.920    0.144
      27    0.252    0.154
      28    0.316    0.114
      29    1.395    0.335
      30    1.068    0.123
      31    1.513    0.091
      32    1.083    0.141
      33    0.015    0.028
      34    0.472    0.074
      35    1.168    0.101
      36    1.192    0.105
      37    0.182    0.072
      38    0.960    0.166
      39    1.270    0.087
      40    0.384    0.091
      41    0.326    0.061
      42    0.207    0.051
      43    0.868    0.118
      44    0.331    0.097
      45    0.078    0.043
      46    0.629    0.072
      47    0.994    0.083
      48    0.085    0.038
      49    0.683    0.094
      50    1.162    0.130
      51    0.343    0.089
      52    0.000    0.000
      53    0.503    0.083
      54    1.005    0.084
      55    0.087    0.036
      56    0.000    0.000
      57    0.246    0.054
      58    1.111    0.125
      59    0.139    0.045
      60    0.480    0.082
      61    1.276    0.080
      62    0.610    0.075
      63    0.009    0.015
      64    0.407    0.051
      65    1.833    0.140
      66    1.053    0.083
      67    0.879    0.079
      68    2.039    0.138
      69    1.706    0.133
      70    0.918    0.096
      71    0.556    0.085
      72    0.229    0.084
      73    0.333    0.147
      74    0.126    0.050
      75    0.216    0.065
      76    0.020    0.029
      77    0.116    0.067
      78    0.218    0.052
      79    0.146    0.049
      80    0.044    0.029
      81    0.000    0.000
      82    0.633    0.065
      83    0.054    0.040
      84    0.020    0.022
      85    0.387    0.071
      86    0.938    0.093
      87    0.018    0.020
      88    0.000    0.000
      89    0.914    0.120
      90    0.076    0.035
      91    0.000    0.000
      92    0.527    0.065
      93    0.850    0.149
      94    0.680    0.114
      95    0.065    0.047
      96    0.246    0.061
      97    0.488    0.089
      98    0.257    0.056
      99    1.075    0.098
     100    0.624    0.084
     101    0.760    0.127
     102    0.058    0.029
     103    1.405    0.127
     104    0.925    0.145
     105    0.428    0.049
     106    0.608    0.084
     107    1.402    0.103
     108    0.915    0.151
     109    0.000    0.000
     110    0.258    0.049
     111    0.263    0.057
     112    0.096    0.066
     113    0.106    0.034
     114    0.321    0.091
     115    0.783    0.083
     116    0.254    0.087
     117    0.101    0.042
     118    0.139    0.082
     119    0.102    0.041
     120    0.142    0.063
     121    0.109    0.028
     122    0.112    0.031
     123    0.044    0.023
     124    0.035    0.023
     125    0.397    0.072
     126    0.020    0.025
     127    0.037    0.031
     128    0.018    0.019
     129    0.349    0.076
     130    0.085    0.053
     131    0.002    0.007
     132    0.548    0.057
     133    0.055    0.044
     134    0.459    0.109
     135    0.691    0.093
     136    0.419    0.073
     137    0.396    0.087
     138    0.591    0.133
     139    0.632    0.092
     140    2.040    0.091
     141    0.644    0.110
     142    1.470    0.134
     143    0.810    0.276
     144    0.293    0.097
     145    0.976    0.143
     146    1.942    0.144
     147    0.615    0.073
     148    0.430    0.069
     149    0.993    0.145
     150    1.007    0.087
     151    0.209    0.077
     152    0.001    0.006
     153    0.676    0.076
     154    1.561    0.110
     155    0.628    0.105
     156    0.006    0.012
     157    1.257    0.110
     158    0.988    0.071
     159    0.178    0.061
     160    0.136    0.065
     161    1.360    0.164
     162    0.780    0.092
     163    0.518    0.091
     164    0.003    0.012
     165    0.575    0.091
     166    1.145    0.093
     167    0.396    0.077
     168    0.084    0.050
     169    0.826    0.107
     170    0.893    0.080
     171    0.224    0.050
     172    0.681    0.117
     173    1.226    0.075
     174    0.508    0.092
     175    0.000    0.000
     176    0.509    0.077
     177    0.324    0.070
     178    0.482    0.076
     179    1.481    0.084
     180    0.359    0.062
     181    1.622    0.047
     182    0.935    0.096
     183    1.377    0.136
     184    0.799    0.079
     185    0.608    0.086
     186    0.288    0.062
     187    0.675    0.053
     188    0.634    0.079
     189    0.672    0.073
     190    1.025    0.139
     191    0.972    0.106
     192    0.776    0.100
     193    0.600    0.114
     194    1.015    0.100
     195    1.065    0.070
     196    0.207    0.092
     197    0.059    0.036
     198    0.416    0.078
     199    0.398    0.067
     200    0.225    0.056
     201    1.060    0.136
     202    1.052    0.131
     203    0.411    0.085
     204    0.056    0.038
     205    0.622    0.104
     206    0.213    0.117
     207    0.000    0.000
     208    0.138    0.069
     209    0.491    0.098
     210    0.865    0.068
     211    0.000    0.000
     212    0.050    0.034
     213    0.971    0.115
     214    0.529    0.094
     215    0.016    0.020
     216    1.114    0.106
     217    0.507    0.058
     218    0.040    0.027
     219    0.331    0.093
     220    0.696    0.096
     221    1.048    0.085
     222    0.101    0.053
     223    1.109    0.095
     224    1.024    0.114
     225    2.043    0.187
     226    0.425    0.073
     227    0.547    0.106
     228    1.758    0.202
     229    0.399    0.088
     230    2.219    0.136
     231    0.365    0.063
     232    1.601    0.107
     233    1.351    0.115
     234    1.382    0.191
     235    1.324    0.130
     236    0.686    0.093
     237    0.334    0.111
     238    0.164    0.074
     239    0.818    0.089
     240    0.121    0.064
     241    0.063    0.058
     242    0.491    0.081
     243    0.676    0.079
     244    0.056    0.036
     245    0.076    0.045
     246    1.106    0.081
     247    0.161    0.065
     248    0.123    0.054
     249    0.615    0.079
     250    0.559    0.069
     251    0.335    0.094
     252    0.199    0.059
     253    0.946    0.134
     254    0.418    0.072
     255    0.054    0.050
     256    0.861    0.115
     257    0.766    0.068
     258    0.003    0.008
     259    0.057    0.033
     260    0.502    0.051
     261    0.707    0.080
     262    0.053    0.051
     263    0.375    0.057
     264    1.085    0.110
     265    0.146    0.060
     266    0.630    0.106
     267    0.941    0.085
     268    1.771    0.179
     269    1.382    0.107
     270    0.504    0.072
     271    1.874    0.217
     272    0.772    0.142
     273    0.483    0.046
     274    0.435    0.091
     275    1.303    0.089
     276    0.789    0.068
     277    0.246    0.052
     278    0.120    0.051
     279    0.794    0.077
     280    0.080    0.038
     281    0.469    0.129
     282    0.879    0.106
     283    1.205    0.087
     284    0.064    0.032
     285    0.079    0.045
     286    0.422    0.070
     287    0.167    0.049
     288    0.647    0.109
     289    0.017    0.023
     290    0.912    0.098
     291    0.185    0.069
     292    0.085    0.052
     293    1.103    0.114
     294    0.266    0.089
     295    0.002    0.009
     296    0.168    0.049
     297    0.238    0.055
     298    0.011    0.019
     299    0.101    0.042
     300    0.831    0.082
     301    0.334    0.083
     302    0.772    0.106
     303    0.801    0.078
     304    2.036    0.159
      27    0.141    0.074
      28    0.385    0.093
      29    1.073    0.157
      30    1.075    0.166
      31    1.552    0.070
      32    1.137    0.128
      33    0.012    0.021
      34    0.428    0.060
      35    1.184    0.085
      36    1.153    0.144
      37    0.148    0.055
      38    0.864    0.117
      39    1.307    0.084
      40    0.406    0.085
      41    0.231    0.079
      42    0.247    0.081
      43    0.815    0.095
      44    0.281    0.071
      45    0.062    0.032
      46    0.659    0.067
      47    0.950    0.066
      48    0.088    0.034
      49    0.730    0.083
      50    1.195    0.104
      51    0.413    0.089
      52    0.000    0.000
      53    0.490    0.094
      54    0.923    0.100
      55    0.092    0.034
      56    0.000    0.000
      57    0.243    0.052
      58    1.082    0.106
      59    0.102    0.055
      60    0.466    0.084
      61    1.254    0.079
      62    0.652    0.078
      63    0.015    0.016
      64    0.384    0.060
      65    1.817    0.178
      66    1.057    0.126
      67    0.859    0.112
      68    2.008    0.117
      69    1.777    0.154
      70    0.979    0.132
      71    0.554    0.121
      72    0.210    0.072
      73    0.223    0.094
      74    0.140    0.039
      75    0.219    0.084
      76    0.013    0.028
      77    0.090    0.043
      78    0.252    0.050
      79    0.159    0.038
      80    0.038    0.020
      81    0.000    0.000
      82    0.634    0.070
      83    0.044    0.027
      84    0.013    0.015
      85    0.351    0.064
      86    0.915    0.093
      87    0.019    0.023
      88    0.000    0.000
      89    0.784    0.078
      90    0.069    0.042
      91    0.000    0.000
      92    0.487    0.069
      93    0.879    0.097
      94    0.690    0.105
      95    0.046    0.039
      96    0.231    0.061
      97    0.363    0.129
      98    0.280    0.072
      99    1.061    0.078
     100    0.664    0.080
     101    0.631    0.128
     102    0.048    0.037
     103    1.385    0.099
     104    0.917    0.145
     105    0.426    0.071
     106    0.601    0.071
     107    1.443    0.128
     108    0.924    0.102
     109    0.000    0.000
     110    0.265    0.045
     111    0.256    0.062
     112    0.173    0.079
     113    0.127    0.051
     114    0.341    0.075
     115    0.803    0.073
     116    0.227    0.058
     117    0.120    0.039
     118    0.074    0.053
     119    0.106    0.046
     120    0.124    0.055
     121    0.087    0.040
     122    0.084    0.038
     123    0.033    0.028
     124    0.035    0.028
     125    0.405    0.099
     126    0.040    0.023
     127    0.045    0.034
     128    0.025    0.026
     129    0.363    0.064
     130    0.058    0.037
     131    0.000    0.000
     132    0.540    0.070
     133    0.041    0.037
     134    0.395    0.104
     135    0.742    0.111
     136    0.450    0.084
     137    0.336    0.086
     138    0.364    0.076
     139    0.631    0.094
     140    2.014    0.119
     141    0.649    0.124
     142    1.447    0.126
     143    0.882    0.210
     144    0.233    0.068
     145    1.020    0.161
     146    1.957    0.179
     147    0.599    0.075
     148    0.359    0.057
     149    0.945    0.120
     150    0.936    0.115
     151    0.237    0.063
     152    0.000    0.000
     153    0.679    0.073
     154    1.606    0.125
     155    0.667    0.086
     156    0.000    0.000
     157    1.285    0.154
     158    0.939    0.090
     159    0.194    0.052
     160    0.073    0.050
     161    1.235    0.122
     162    0.776    0.097
     163    0.531    0.110
     164    0.000    0.000
     165    0.579    0.083
     166    1.162    0.070
     167    0.371    0.079
     168    0.099    0.050
     169    0.859    0.094
     170    0.907    0.076
     171    0.240    0.041
     172    0.784    0.085
     173    1.221    0.105
     174    0.510    0.109
     175    0.000    0.000
     176    0.507    0.075
     177    0.328    0.069
     178    0.457    0.062
     179    1.487    0.116
     180    0.389    0.080
     181    1.634    0.085
     182    0.930    0.085
     183    1.412    0.139
     184    0.809    0.083
     185    0.613    0.080
     186    0.276    0.050
     187    0.670    0.066
     188    0.587    0.093
     189    0.735    0.095
     190    1.069    0.086
     191    0.991    0.124
     192    0.717    0.078
     193    0.608    0.097
     194    1.056    0.123
     195    1.151    0.103
     196    0.143    0.060
     197    0.077    0.047
     198    0.461    0.060
     199    0.413    0.105
     200    0.238    0.067
     201    1.118    0.106
     202    0.962    0.110
     203    0.421    0.072
     204    0.052    0.047
     205    0.636    0.109
     206    0.106    0.059
     207    0.000    0.000
     208    0.174    0.058
     209    0.536    0.119
     210    0.876    0.094
     211    0.004    0.010
     212    0.050    0.033
     213    0.978    0.097
     214    0.546    0.098
     215    0.029    0.040
     216    1.137    0.067
     217    0.503    0.086
     218    0.047    0.033
     219    0.306    0.071
     220    0.680    0.068
     221    1.045    0.071
     222    0.089    0.036
     223    1.097    0.081
     224    0.947    0.110
     225    1.881    0.110
     226    0.444    0.107
     227    0.554    0.132
     228    1.460    0.216
     229    0.435    0.114
     230    2.167    0.169
     231    0.294    0.070
     232    1.581    0.090
     233    1.347    0.089
     234    1.329    0.196
     235    1.345    0.100
     236    0.822    0.121
     237    0.242    0.067
     238    0.111    0.066
     239    0.930    0.105
     240    0.098    0.046
     241    0.061    0.054
     242    0.447    0.095
     243    0.707    0.116
     244    0.062    0.044
     245    0.050    0.035
     246    1.108    0.072
     247    0.159    0.084
     248    0.126    0.048
     249    0.566    0.086
     250    0.617    0.072
     251    0.317    0.081
     252    0.206    0.066
     253    0.915    0.110
     254    0.420    0.085
     255    0.104    0.071
     256    0.863    0.106
     257    0.773    0.082
     258    0.005    0.018
     259    0.057    0.025
     260    0.461    0.064
     261    0.697    0.105
     262    0.043    0.056
     263    0.381    0.060
     264    1.074    0.086
     265    0.168    0.045
     266    0.697    0.101
     267    0.912    0.086
     268    1.679    0.147
     269    1.335    0.111
     270    0.565    0.059
     271    1.931    0.146
     272    0.729    0.138
     273    0.506    0.070
     274    0.442    0.067
     275    1.292    0.084
     276    0.857    0.105
     277    0.237    0.043
     278    0.100    0.061
     279    0.769    0.088
     280    0.107    0.048
     281    0.367    0.092
     282    0.839    0.106
     283    1.266    0.090
     284    0.080    0.043
     285    0.067    0.049
     286    0.436    0.096
     287    0.204    0.063
     288    0.592    0.134
     289    0.009    0.015
     290    0.914    0.097
     291    0.204    0.049
     292    0.077    0.058
     293    1.109    0.098
     294    0.260    0.108
     295    0.000    0.000
     296    0.169    0.042
     297    0.245    0.049
     298    0.014    0.016
     299    0.086    0.030
     300    0.829    0.061
     301    0.346    0.076
     302    0.701    0.101
     303    0.823    0.065
     304    1.912    0.143
      27    0.564    0.178
      28    0.162    0.089
      29    1.471    0.272
      30    1.044    0.287
      31    1.477    0.105
      32    1.033    0.131
      33    0.036    0.030
      34    0.452    0.083
      35    1.101    0.084
      36    1.080    0.147
      37    0.221    0.077
      38    1.007    0.101
      39    1.295    0.090
      40    0.414    0.116
      41    0.317    0.073
      42    0.183    0.050
      43    0.817    0.085
      44    0.305    0.074
      45    0.066    0.048
      46    0.629    0.062
      47    1.032    0.083
      48    0.106    0.036
      49    0.749    0.076
      50    1.223    0.105
      51    0.423    0.094
      52    0.000    0.000
      53    0.531    0.073
      54    0.992    0.077
      55    0.106    0.040
      56    0.000    0.000
      57    0.282    0.057
      58    1.128    0.077
      59    0.123    0.030
      60    0.472    0.059
      61    1.269    0.071
      62    0.571    0.062
      63    0.017    0.028
      64    0.347    0.061
      65    1.825    0.120
      66    1.021    0.126
      67    0.863    0.081
      68    2.058    0.144
      69    1.766    0.154
      70    1.043    0.098
      71    0.560    0.065
      72    0.173    0.082
      73    0.253    0.064
      74    0.113    0.043
      75    0.228    0.071
      76    0.005    0.011
      77    0.074    0.044
      78    0.276    0.061
      79    0.205    0.054
      80    0.038    0.027
      81    0.000    0.000
      82    0.621    0.065
      83    0.060    0.041
      84    0.016    0.015
      85    0.337    0.070
      86    0.845    0.073
      87    0.024    0.023
      88    0.000    0.000
      89    0.768    0.102
      90    0.067    0.039
      91    0.001    0.006
      92    0.464    0.089
      93    0.793    0.159
      94    0.664    0.109
      95    0.098    0.051
      96    0.257    0.040
      97    0.338    0.077
      98    0.342    0.075
      99    1.030    0.069
     100    0.744    0.054
     101    0.565    0.096
     102    0.057    0.045
     103    1.440    0.141
     104    0.871    0.131
     105    0.415    0.074
     106    0.588    0.065
     107    1.466    0.153
     108    0.870    0.131
     109    0.000    0.000
     110    0.262    0.050
     111    0.300    0.065
     112    0.131    0.060
     113    0.103    0.052
     114    0.341    0.063
     115    0.808    0.075
     116    0.266    0.093
     117    0.102    0.049
     118    0.097    0.094
     119    0.091    0.051
     120    0.146    0.067
     121    0.112    0.045
     122    0.079    0.041
     123    0.046    0.037
     124    0.029    0.023
     125    0.394    0.095
     126    0.034    0.022
     127    0.042    0.030
     128    0.031    0.026
     129    0.354    0.070
     130    0.060    0.042
     131    0.000    0.000
     132    0.524    0.099
     133    0.039    0.038
     134    0.476    0.109
     135    0.868    0.118
     136    0.433    0.076
     137    0.384    0.088
     138    0.533    0.107
     139    0.681    0.080
     140    1.936    0.221
     141    0.741    0.089
     142    1.433    0.085
     143    0.935    0.165
     144    0.244    0.075
     145    0.886    0.136
     146    1.737    0.345
     147    0.619    0.084
     148    0.342    0.071
     149    0.974    0.175
     150    0.972    0.135
     151    0.289    0.075
     152    0.004    0.010
     153    0.684    0.099
     154    1.593    0.147
     155    0.669    0.067
     156    0.003    0.008
     157    1.292    0.088
     158    0.920    0.102
     159    0.216    0.053
     160    0.094    0.061
     161    1.214    0.197
     162    0.845    0.086
     163    0.525    0.102
     164    0.000    0.000
     165    0.597    0.100
     166    1.153    0.074
     167    0.439    0.136
     168    0.070    0.049
     169    0.868    0.119
     170    0.834    0.128
     171    0.131    0.065
     172    0.794    0.137
     173    1.241    0.117
     174    0.611    0.110
     175    0.000    0.000
     176    0.506    0.073
     177    0.294    0.070
     178    0.466    0.082
     179    1.541    0.099
     180    0.405    0.071
     181    1.664    0.094
     182    0.931    0.055
     183    1.343    0.107
     184    0.811    0.086
     185    0.574    0.143
     186    0.293    0.058
     187    0.642    0.093
     188    0.718    0.106
     189    0.698    0.077
     190    1.181    0.188
     191    0.984    0.165
     192    0.762    0.065
     193    0.602    0.110
     194    1.149    0.120
     195    1.129    0.112
     196    0.485    0.182
     197    0.141    0.062
     198    0.508    0.074
     199    0.471    0.115
     200    0.302    0.092
     201    1.080    0.117
     202    1.015    0.090
     203    0.324    0.094
     204    0.053    0.032
     205    0.626    0.088
     206    0.187    0.120
     207    0.001    0.006
     208    0.194    0.108
     209    0.536    0.085
     210    0.853    0.098
     211    0.003    0.008
     212    0.071    0.043
     213    0.931    0.085
     214    0.502    0.105
     215    0.040    0.033
     216    1.162    0.080
     217    0.496    0.076
     218    0.027    0.023
     219    0.380    0.083
     220    0.680    0.063
     221    1.023    0.077
     222    0.074    0.045
     223    1.115    0.067
     224    1.014    0.089
     225    2.061    0.104
     226    0.481    0.090
     227    0.555    0.094
     228    1.745    0.239
     229    0.460    0.085
     230    2.246    0.111
     231    0.273    0.049
     232    1.542    0.128
     233    1.362    0.128
     234    1.302    0.162
     235    1.409    0.132
     236    0.740    0.157
     237    0.377    0.089
     238    0.143    0.054
     239    0.922    0.103
     240    0.132    0.054
     241    0.030    0.033
     242    0.498    0.088
     243    0.775    0.106
     244    0.044    0.031
     245    0.060    0.032
     246    1.039    0.095
     247    0.125    0.061
     248    0.098    0.037
     249    0.524    0.128
     250    0.579    0.057
     251    0.234    0.085
     252    0.240    0.053
     253    0.973    0.146
     254    0.381    0.100
     255    0.174    0.072
     256    0.847    0.117
     257    0.787    0.089
     258    0.003    0.008
     259    0.084    0.027
     260    0.487    0.080
     261    0.658    0.082
     262    0.217    0.089
     263    0.355    0.058
     264    1.142    0.120
     265    0.187    0.095
     266    0.699    0.112
     267    0.922    0.093
     268    1.590    0.128
     269    1.337    0.101
     270    0.655    0.099
     271    1.795    0.168
     272    0.745    0.134
     273    0.475    0.091
     274    0.523    0.097
     275    1.251    0.135
     276    0.758    0.106
     277    0.319    0.060
     278    0.183    0.068
     279    0.832    0.087
     280    0.129    0.048
     281    0.663    0.186
     282    0.872    0.093
     283    1.194    0.118
     284    0.183    0.056
     285    0.091    0.060
     286    0.463    0.088
     287    0.181    0.048
     288    0.701    0.105
     289    0.007    0.015
     290    1.007    0.107
     291    0.221    0.060
     292    0.094    0.066
     293    1.138    0.120
     294    0.235    0.075
     295    0.001    0.006
     296    0.176    0.055
     297    0.251    0.058
     298    0.015    0.017
     299    0.095    0.035
     300    0.874    0.105
     301    0.283    0.074
     302    0.812    0.084
     303    0.829    0.077
     304    1.866    0.096
      27    0.837    0.158
      28    0.175    0.074
      29    1.781    0.150
      30    1.419    0.175
      31    1.313    0.102
      32    1.081    0.153
      33    0.060    0.045
      34    0.448    0.087
      35    1.020    0.109
      36    1.170    0.131
      37    0.167    0.050
      38    1.030    0.140
      39    1.364    0.074
      40    0.406    0.098
      41    0.326    0.056
      42    0.208    0.055
      43    0.843    0.091
      44    0.312    0.072
      45    0.060    0.056
      46    0.618    0.050
      47    0.984    0.098
      48    0.140    0.072
      49    0.659    0.071
      50    1.175    0.153
      51    0.445    0.063
      52    0.003    0.008
      53    0.519    0.112
      54    1.004    0.058
      55    0.128    0.047
      56    0.000    0.000
      57    0.227    0.056
      58    1.131    0.087
      59    0.132    0.046
      60    0.432    0.064
      61    1.256    0.099
      62    0.578    0.081
      63    0.023    0.028
      64    0.324    0.051
      65    1.852    0.123
      66    1.079    0.128
      67    0.905    0.089
      68    2.075    0.111
      69    1.767    0.136
      70    1.030    0.147
      71    0.578    0.055
      72    0.194    0.074
      73    0.293    0.167
      74    0.114    0.062
      75    0.323    0.096
      76    0.011    0.013
      77    0.124    0.106
      78    0.316    0.066
      79    0.198    0.077
      80    0.034    0.035
      81    0.000    0.000
      82    0.587    0.094
      83    0.046    0.029
      84    0.033    0.026
      85    0.358    0.066
      86    0.888    0.075
      87    0.079    0.055
      88    0.004    0.011
      89    0.742    0.098
      90    0.055    0.039
      91    0.003    0.008
      92    0.441    0.067
      93    0.930    0.148
      94    0.702    0.084
      95    0.109    0.042
      96    0.240    0.053
      97    0.427    0.115
      98    0.331    0.071
      99    1.022    0.090
     100    0.746    0.055
     101    0.559    0.130
     102    0.077    0.031
     103    1.417    0.136
     104    0.844    0.115
     105    0.465    0.065
     106    0.579    0.123
     107    1.415    0.084
     108    0.853    0.154
     109    0.000    0.000
     110    0.240    0.049
     111    0.270    0.062
     112    0.142    0.051
     113    0.151    0.057
     114    0.367    0.074
     115    0.772    0.095
     116    0.276    0.080
     117    0.108    0.048
     118    0.123    0.061
     119    0.108    0.054
     120    0.205    0.077
     121    0.102    0.042
     122    0.118    0.051
     123    0.055    0.057
     124    0.006    0.014
     125    0.396    0.091
     126    0.052    0.027
     127    0.008    0.021
     128    0.029    0.017
     129    0.352    0.089
     130    0.044    0.042
     131    0.000    0.000
     132    0.549    0.064
     133    0.022    0.031
     134    0.282    0.121
     135    0.866    0.161
     136    0.411    0.094
     137    0.325    0.085
     138    0.421    0.160
     139    0.635    0.131
     140    1.671    0.260
     141    0.690    0.094
     142    1.417    0.061
     143    0.989    0.145
     144    0.301    0.084
     145    0.861    0.157
     146    1.776    0.176
     147    0.593    0.090
     148    0.259    0.070
     149    0.954    0.096
     150    0.981    0.112
     151    0.249    0.088
     152    0.001    0.006
     153    0.667    0.089
     154    1.547    0.078
     155    0.661    0.101
     156    0.006    0.012
     157    1.321    0.069
     158    1.009    0.074
     159    0.200    0.042
     160    0.110    0.043
     161    1.286    0.132
     162    0.796    0.095
     163    0.515    0.067
     164    0.000    0.000
     165    0.553    0.093
     166    1.136    0.070
     167    0.472    0.099
     168    0.099    0.037
     169    0.879    0.095
     170    0.752    0.093
     171    0.028    0.027
     172    0.781    0.106
     173    1.240    0.094
     174    0.634    0.104
     175    0.000    0.000
     176    0.481    0.086
     177    0.348    0.076
     178    0.500    0.062
     179    1.495    0.106
     180    0.393    0.072
     181    1.650    0.069
     182    0.946    0.095
     183    1.454    0.151
     184    0.806    0.093
     185    0.626    0.104
     186    0.283    0.051
     187    0.682    0.072
     188    0.728    0.111
     189    0.727    0.125
     190    1.318    0.163
     191    0.945    0.124
     192    0.785    0.086
     193    0.634    0.122
     194    1.122    0.096
     195    1.105    0.132
     196    0.611    0.081
     197    0.176    0.051
     198    0.501    0.066
     199    0.393    0.082
     200    0.251    0.079
     201    1.121    0.119
     202    0.957    0.124
     203    0.290    0.068
     204    0.045    0.035
     205    0.647    0.128
     206    0.294    0.072
     207    0.007    0.022
     208    0.134    0.059
     209    0.511    0.094
     210    0.905    0.083
     211    0.003    0.008
     212    0.060    0.032
     213    0.984    0.074
     214    0.529    0.066
     215    0.029    0.024
     216    1.164    0.101
     217    0.480    0.062
     218    0.059    0.035
     219    0.311    0.065
     220    0.625    0.064
     221    1.131    0.107
     222    0.110    0.069
     223    1.059    0.086
     224    0.967    0.101
     225    2.047    0.132
     226    0.479    0.103
     227    0.589    0.173
     228    1.629    0.166
     229    0.463    0.119
     230    2.169    0.148
     231    0.303    0.082
     232    1.587    0.153
     233    1.380    0.124
     234    1.294    0.242
     235    1.403    0.103
     236    0.714    0.122
     237    0.316    0.088
     238    0.189    0.095
     239    0.982    0.152
     240    0.140    0.063
     241    0.067    0.069
     242    0.516    0.119
     243    0.646    0.095
     244    0.018    0.019
     245    0.074    0.038
     246    1.108    0.095
     247    0.084    0.058
     248    0.023    0.035
     249    0.513    0.077
     250    0.535    0.080
     251    0.138    0.052
     252    0.178    0.070
     253    0.948    0.096
     254    0.357    0.080
     255    0.222    0.069
     256    0.791    0.104
     257    0.800    0.110
     258    0.008    0.015
     259    0.119    0.049
     260    0.461    0.070
     261    0.695    0.107
     262    0.325    0.064
     263    0.336    0.058
     264    1.020    0.088
     265    0.193    0.076
     266    0.798    0.113
     267    0.945    0.116
     268    1.562    0.108
     269    1.372    0.115
     270    0.645    0.121
     271    1.900    0.164
     272    0.670    0.090
     273    0.447    0.079
     274    0.520    0.074
     275    1.383    0.176
     276    0.803    0.095
     277    0.382    0.127
     278    0.215    0.074
     279    0.797    0.073
     280    0.122    0.037
     281    0.875    0.124
     282    0.825    0.090
     283    1.248    0.083
     284    0.170    0.064
     285    0.075    0.041
     286    0.458    0.085
     287    0.190    0.044
     288    0.669    0.085
     289    0.001    0.006
     290    0.957    0.110
     291    0.216    0.066
     292    0.065    0.038
     293    1.233    0.139
     294    0.101    0.047
     295    0.025    0.039
     296    0.129    0.049
     297    0.298    0.069
     298    0.005    0.011
     299    0.088    0.035
     300    0.857    0.078
     301    0.269    0.062
     302    0.800    0.111
     303    0.791    0.076
     304    1.935    0.150
      27    0.894    0.154
      28    0.201    0.156
      29    1.771    0.167
      30    1.412    0.195
      31    1.312    0.097
      32    1.081    0.131
      33    0.056    0.040
      34    0.436    0.091
      35    1.020    0.108
      36    1.028    0.159
      37    0.211    0.077
      38    0.997    0.148
      39    1.277    0.082
      40    0.400    0.083
      41    0.342    0.068
      42    0.214    0.041
      43    0.779    0.100
      44    0.259    0.048
      45    0.098    0.058
      46    0.641    0.069
      47    1.029    0.080
      48    0.190    0.060
      49    0.674    0.079
      50    1.164    0.124
      51    0.458    0.085
      52    0.001    0.006
      53    0.494    0.077
      54    0.999    0.077
      55    0.121    0.036
      56    0.000    0.000
      57    0.264    0.033
      58    1.146    0.073
      59    0.125    0.040
      60    0.506    0.067
      61    1.292    0.135
      62    0.614    0.041
      63    0.032    0.038
      64    0.394    0.084
      65    1.926    0.178
      66    0.926    0.158
      67    1.072    0.118
      68    1.978    0.082
      69    1.692    0.112
      70    0.865    0.116
      71    0.582    0.082
      72    0.184    0.073
      73    0.394    0.095
      74    0.134    0.035
      75    0.337    0.080
      76    0.023    0.015
      77    0.217    0.051
      78    0.348    0.056
      79    0.145    0.057
      80    0.028    0.026
      81    0.000    0.000
      82    0.610    0.076
      83    0.057    0.031
      84    0.022    0.020
      85    0.371    0.058
      86    0.853    0.058
      87    0.058    0.032
      88    0.003    0.008
      89    0.794    0.107
      90    0.067    0.032
      91    0.000    0.000
      92    0.435    0.069
      93    0.868    0.097
      94    0.738    0.069
      95    0.140    0.053
      96    0.199    0.074
      97    0.477    0.119
      98    0.356    0.086
      99    1.007    0.085
     100    0.757    0.067
     101    0.503    0.093
     102    0.058    0.051
     103    1.454    0.114
     104    0.867    0.100
     105    0.467    0.058
     106    0.605    0.083
     107    1.418    0.110
     108    0.874    0.103
     109    0.000    0.000
     110    0.263    0.044
     111    0.273    0.039
     112    0.136    0.059
     113    0.080    0.049
     114    0.319    0.075
     115    0.754    0.062
     116    0.282    0.098
     117    0.073    0.042
     118    0.128    0.069
     119    0.087    0.061
     120    0.223    0.074
     121    0.110    0.039
     122    0.100    0.035
     123    0.041    0.024
     124    0.018    0.030
     125    0.376    0.090
     126    0.056    0.019
     127    0.019    0.026
     128    0.021    0.022
     129    0.393    0.073
     130    0.072    0.049
     131    0.003    0.010
     132    0.563    0.075
     133    0.003    0.010
     134    0.053    0.070
     135    0.621    0.094
     136    0.330    0.085
     137    0.184    0.057
     138    0.223    0.133
     139    0.447    0.082
     140    1.545    0.201
     141    0.648    0.111
     142    1.444    0.079
     143    0.920    0.137
     144    0.302    0.120
     145    0.874    0.106
     146    1.854    0.191
     147    0.610    0.106
     148    0.173    0.091
     149    1.108    0.152
     150    1.004    0.108
     151    0.188    0.049
     152    0.000    0.000
     153    0.673    0.105
     154    1.502    0.118
     155    0.661    0.086
     156    0.003    0.008
     157    1.363    0.093
     158    1.013    0.114
     159    0.175    0.034
     160    0.106    0.054
     161    1.319    0.098
     162    0.809    0.100
     163    0.502    0.076
     164    0.000    0.000
     165    0.546    0.099
     166    1.149    0.091
     167    0.367    0.090
     168    0.101    0.044
     169    0.816    0.107
     170    0.875    0.118
     171    0.125    0.046
     172    0.798    0.098
     173    1.186    0.095
     174    0.612    0.125
     175    0.000    0.000
     176    0.507    0.067
     177    0.303    0.075
     178    0.504    0.062
     179    1.489    0.118
     180    0.421    0.059
     181    1.647    0.084
     182    0.964    0.077
     183    1.420    0.130
     184    0.882    0.119
     185    0.572    0.117
     186    0.273    0.049
     187    0.702    0.075
     188    0.661    0.104
     189    0.703    0.135
     190    1.360    0.098
     191    0.931    0.115
     192    0.734    0.101
     193    0.615    0.125
     194    1.139    0.123
     195    1.223    0.109
     196    0.581    0.066
     197    0.246    0.090
     198    0.530    0.066
     199    0.571    0.162
     200    0.261    0.064
     201    1.248    0.113
     202    0.994    0.096
     203    0.269    0.081
     204    0.083    0.055
     205    0.643    0.081
     206    0.120    0.109
     207    0.004    0.011
     208    0.290    0.089
     209    0.567    0.117
     210    0.883    0.067
     211    0.005    0.011
     212    0.098    0.040
     213    0.982    0.066
     214    0.584    0.061
     215    0.069    0.041
     216    1.196    0.078
     217    0.503    0.098
     218    0.072    0.040
     219    0.329    0.068
     220    0.636    0.073
     221    1.199    0.096
     222    0.178    0.050
     223    1.057    0.094
     224    0.912    0.080
     225    2.165    0.076
     226    0.396    0.126
     227    0.473    0.199
     228    1.518    0.162
     229    0.545    0.123
     230    2.079    0.213
     231    0.328    0.067
     232    1.631    0.106
     233    1.365    0.133
     234    1.058    0.157
     235    1.346    0.089
     236    0.818    0.119
     237    0.240    0.058
     238    0.159    0.075
     239    1.267    0.105
     240    0.217    0.062
     241    0.093    0.045
     242    0.607    0.060
     243    0.675    0.110
     244    0.025    0.030
     245    0.121    0.034
     246    1.189    0.081
     247    0.072    0.055
     248    0.079    0.054
     249    0.435    0.085
     250    0.491    0.070
     251    0.218    0.055
     252    0.191    0.045
     253    1.086    0.095
     254    0.400    0.068
     255    0.195    0.099
     256    0.797    0.087
     257    0.822    0.107
     258    0.006    0.014
     259    0.100    0.038
     260    0.450    0.059
     261    0.668    0.089
     262    0.441    0.121
     263    0.274    0.054
     264    1.060    0.138
     265    0.192    0.071
     266    0.706    0.092
     267    0.960    0.123
     268    1.787    0.149
     269    1.343    0.132
     270    0.698    0.100
     271    2.064    0.153
     272    0.619    0.104
     273    0.476    0.057
     274    0.502    0.118
     275    1.446    0.198
     276    0.813    0.082
     277    0.349    0.110
     278    0.229    0.087
     279    0.831    0.079
     280    0.129    0.053
     281    0.878    0.131
     282    0.841    0.080
     283    1.291    0.101
     284    0.180    0.050
     285    0.088    0.058
     286    0.459    0.081
     287    0.228    0.046
     288    0.708    0.120
     289    0.006    0.012
     290    0.925    0.109
     291    0.277    0.092
     292    0.092    0.063
     293    1.064    0.104
     294    0.094    0.063
     295    0.018    0.030
     296    0.133    0.049
     297    0.254    0.064
     298    0.005    0.011
     299    0.105    0.035
     300    0.886    0.094
     301    0.251    0.084
     302    0.824    0.115
     303    0.834    0.081
     304    1.845    0.145
      27    1.060    0.120
      28    0.663    0.139
      29    1.832    0.126
      30    1.752    0.173
      31    1.206    0.119
      32    0.971    0.133
      33    0.040    0.031
      34    0.423    0.086
      35    1.049    0.111
      36    0.949    0.133
      37    0.190    0.073
      38    0.981    0.152
      39    1.290    0.107
      40    0.437    0.093
      41    0.283    0.075
      42    0.244    0.060
      43    0.805    0.069
      44    0.325    0.071
      45    0.098    0.060
      46    0.525    0.074
      47    1.085    0.111
      48    0.157    0.043
      49    0.631    0.113
      50    1.109    0.094
      51    0.494    0.093
      52    0.000    0.000
      53    0.483    0.115
      54    1.052    0.063
      55    0.132    0.054
      56    0.000    0.000
      57    0.265    0.037
      58    1.133    0.095
      59    0.126    0.046
      60    0.504    0.075
      61    1.200    0.113
      62    0.562    0.053
      63    0.046    0.033
      64    0.374    0.067
      65    1.981    0.155
      66    1.015    0.173
      67    1.157    0.075
      68    1.994    0.119
      69    1.706    0.127
      70    0.756    0.097
      71    0.523    0.084
      72    0.153    0.078
      73    0.424    0.089
      74    0.146    0.056
      75    0.255    0.089
      76    0.031    0.026
      77    0.211    0.085
      78    0.325    0.063
      79    0.141    0.058
      80    0.042    0.023
      81    0.000    0.000
      82    0.604    0.066
      83    0.064    0.033
      84    0.032    0.020
      85    0.373    0.065
      86    0.854    0.074
      87    0.061    0.055
      88    0.003    0.012
      89    0.792    0.085
      90    0.064    0.042
      91    0.006    0.017
      92    0.486    0.065
      93    0.807    0.134
      94    0.652    0.060
      95    0.102    0.059
      96    0.225    0.076
      97    0.503    0.134
      98    0.359    0.100
      99    1.057    0.073
     100    0.675    0.099
     101    0.603    0.171
     102    0.037    0.034
     103    1.502    0.128
     104    0.926    0.117
     105    0.474    0.049
     106    0.590    0.113
     107    1.445    0.114
     108    0.820    0.080
     109    0.000    0.000
     110    0.243    0.047
     111    0.266    0.052
     112    0.091    0.055
     113    0.086    0.054
     114    0.318    0.072
     115    0.734    0.076
     116    0.287    0.089
     117    0.097    0.053
     118    0.190    0.099
     119    0.103    0.044
     120    0.182    0.076
     121    0.098    0.038
     122    0.110    0.046
     123    0.041    0.028
     124    0.010    0.020
     125    0.450    0.103
     126    0.047    0.020
     127    0.029    0.029
     128    0.023    0.029
     129    0.366    0.065
     130    0.081    0.042
     131    0.000    0.000
     132    0.629    0.081
     133    0.005    0.012
     134    0.098    0.061
     135    0.621    0.068
     136    0.392    0.076
     137    0.252    0.095
     138    0.315    0.164
     139    0.470    0.085
     140    1.746    0.210
     141    0.628    0.110
     142    1.390    0.113
     143    1.062    0.171
     144    0.198    0.088
     145    0.995    0.182
     146    1.854    0.147
     147    0.620    0.093
     148    0.190    0.091
     149    1.099    0.215
     150    0.983    0.136
     151    0.218    0.055
     152    0.000    0.000
     153    0.728    0.094
     154    1.455    0.108
     155    0.614    0.080
     156    0.005    0.011
     157    1.310    0.118
     158    0.950    0.086
     159    0.214    0.045
     160    0.102    0.046
     161    1.363    0.218
     162    0.821    0.088
     163    0.561    0.111
     164    0.008    0.015
     165    0.606    0.106
     166    1.182    0.114
     167    0.389    0.088
     168    0.085    0.044
     169    0.875    0.110
     170    0.853    0.101
     171    0.096    0.054
     172    0.792    0.092
     173    1.249    0.103
     174    0.469    0.136
     175    0.000    0.000
     176    0.486    0.056
     177    0.333    0.055
     178    0.476    0.063
     179    1.510    0.119
     180    0.398    0.060
     181    1.644    0.087
     182    0.926    0.056
     183    1.440    0.126
     184    0.863    0.104
     185    0.621    0.102
     186    0.259    0.052
     187    0.653    0.063
     188    0.725    0.158
     189    0.693    0.112
     190    1.406    0.184
     191    1.134    0.153
     192    0.766    0.101
     193    0.716    0.127
     194    1.110    0.101
     195    1.167    0.140
     196    0.580    0.087
     197    0.344    0.068
     198    0.674    0.134
     199    0.431    0.111
     200    0.279    0.092
     201    1.200    0.116
     202    1.058    0.090
     203    0.264    0.084
     204    0.076    0.063
     205    0.636    0.100
     206    0.151    0.051
     207    0.000    0.000
     208    0.316    0.069
     209    0.571    0.092
     210    0.918    0.088
     211    0.000    0.000
     212    0.127    0.040
     213    0.942    0.075
     214    0.576    0.094
     215    0.101    0.042
     216    1.219    0.094
     217    0.576    0.071
     218    0.089    0.042
     219    0.346    0.054
     220    0.643    0.091
     221    1.229    0.124
     222    0.193    0.063
     223    1.066    0.092
     224    0.965    0.055
     225    2.162    0.089
     226    0.481    0.091
     227    0.507    0.157
     228    1.452    0.258
     229    0.454    0.142
     230    1.974    0.129
     231    0.375    0.076
     232    1.690    0.116
     233    1.529    0.153
     234    1.115    0.253
     235    1.308    0.155
     236    0.945    0.114
     237    0.282    0.073
     238    0.160    0.114
     239    1.128    0.114
     240    0.259    0.059
     241    0.109    0.054
     242    0.620    0.082
     243    0.705    0.088
     244    0.059    0.044
     245    0.120    0.031
     246    1.225    0.089
     247    0.078    0.038
     248    0.038    0.035
     249    0.399    0.080
     250    0.460    0.060
     251    0.214    0.074
     252    0.141    0.076
     253    1.024    0.110
     254    0.401    0.069
     255    0.274    0.083
     256    0.757    0.103
     257    0.793    0.079
     258    0.004    0.010
     259    0.139    0.054
     260    0.426    0.060
     261    0.712    0.109
     262    0.546    0.080
     263    0.204    0.039
     264    1.203    0.115
     265    0.220    0.065
     266    0.637    0.102
     267    0.893    0.103
     268    1.859    0.092
     269    1.313    0.095
     270    0.729    0.105
     271    1.799    0.154
     272    0.546    0.117
     273    0.441    0.050
     274    0.384    0.101
     275    1.511    0.126
     276    0.851    0.072
     277    0.374    0.079
     278    0.407    0.085
     279    0.811    0.085
     280    0.099    0.048
     281    0.856    0.120
     282    0.837    0.091
     283    1.295    0.110
     284    0.157    0.053
     285    0.089    0.053
     286    0.470    0.066
     287    0.219    0.031
     288    0.565    0.146
     289    0.004    0.010
     290    0.949    0.113
     291    0.177    0.064
     292    0.087    0.043
     293    1.112    0.106
     294    0.133    0.049
     295    0.010    0.027
     296    0.141    0.051
     297    0.270    0.051
     298    0.015    0.018
     299    0.106    0.037
     300    0.883    0.081
     301    0.313    0.089
     302    0.837    0.101
     303    0.840    0.057
     304    1.868    0.111
      27    1.379    0.249
      28    0.682    0.075
      29    1.811    0.110
      30    1.601    0.211
      31    1.188    0.088
      32    0.893    0.142
      33    0.044    0.033
      34    0.409    0.077
      35    0.992    0.092
      36    1.073    0.127
      37    0.177    0.058
      38    1.087    0.144
      39    1.262    0.091
      40    0.450    0.089
      41    0.275    0.081
      42    0.191    0.068
      43    0.790    0.090
      44    0.309    0.065
      45    0.153    0.091
      46    0.495    0.077
      47    1.101    0.098
      48    0.112    0.051
      49    0.695    0.069
      50    1.131    0.074
      51    0.424    0.087
      52    0.000    0.000
      53    0.524    0.093
      54    1.074    0.091
      55    0.099    0.044
      56    0.000    0.000
      57    0.257    0.048
      58    1.101    0.070
      59    0.114    0.039
      60    0.462    0.086
      61    1.197    0.097
      62    0.621    0.087
      63    0.013    0.017
      64    0.331    0.044
      65    1.954    0.136
      66    1.148    0.153
      67    1.071    0.083
      68    2.040    0.159
      69    1.680    0.109
      70    0.713    0.120
      71    0.592    0.070
      72    0.115    0.081
      73    0.441    0.094
      74    0.152    0.048
      75    0.292    0.075
      76    0.018    0.017
      77    0.158    0.050
      78    0.357    0.081
      79    0.145    0.048
      80    0.050    0.036
      81    0.000    0.000
      82    0.623    0.063
      83    0.058    0.020
      84    0.037    0.023
      85    0.340    0.062
      86    0.851    0.086
      87    0.036    0.032
      88    0.000    0.000
      89    0.773    0.097
      90    0.077    0.040
      91    0.005    0.011
      92    0.498    0.062
      93    0.881    0.106
      94    0.662    0.112
      95    0.097    0.040
      96    0.232    0.048
      97    0.620    0.210
      98    0.222    0.053
      99    1.085    0.099
     100    0.589    0.083
     101    0.721    0.156
     102    0.049    0.038
     103    1.454    0.147
     104    0.824    0.114
     105    0.461    0.056
     106    0.601    0.091
     107    1.457    0.105
     108    0.891    0.159
     109    0.000    0.000
     110    0.252    0.035
     111    0.337    0.064
     112    0.143    0.050
     113    0.085    0.052
     114    0.274    0.068
     115    0.736    0.055
     116    0.237    0.090
     117    0.094    0.033
     118    0.190    0.103
     119    0.085    0.040
     120    0.098    0.065
     121    0.113    0.059
     122    0.128    0.050
     123    0.032    0.025
     124    0.003    0.008
     125    0.416    0.123
     126    0.023    0.015
     127    0.020    0.017
     128    0.022    0.019
     129    0.328    0.062
     130    0.060    0.051
     131    0.000    0.000
     132    0.554    0.058
     133    0.000    0.000
     134    0.353    0.086
     135    0.657    0.086
     136    0.395    0.071
     137    0.391    0.057
     138    0.729    0.121
     139    0.543    0.090
     140    1.972    0.122
     141    0.708    0.113
     142    1.406    0.100
     143    1.049    0.141
     144    0.289    0.123
     145    0.995    0.105
     146    1.564    0.218
     147    0.595    0.098
     148    0.291    0.057
     149    0.691    0.167
     150    0.909    0.118
     151    0.196    0.055
     152    0.000    0.000
     153    0.497    0.087
     154    1.507    0.108
     155    0.675    0.084
     156    0.001    0.006
     157    1.328    0.128
     158    0.951    0.102
     159    0.180    0.052
     160    0.171    0.060
     161    1.436    0.234
     162    0.810    0.078
     163    0.560    0.073
     164    0.021    0.041
     165    0.637    0.075
     166    1.236    0.092
     167    0.460    0.059
     168    0.104    0.039
     169    0.904    0.067
     170    0.830    0.113
     171    0.113    0.059
     172    0.762    0.138
     173    1.170    0.085
     174    0.527    0.155
     175    0.000    0.000
     176    0.482    0.060
     177    0.318    0.066
     178    0.460    0.070
     179    1.456    0.090
     180    0.377    0.074
     181    1.679    0.088
     182    0.955    0.097
     183    1.400    0.132
     184    0.910    0.134
     185    0.598    0.092
     186    0.239    0.069
     187    0.631    0.080
     188    0.763    0.103
     189    0.748    0.107
     190    1.300    0.129
     191    1.114    0.113
     192    0.770    0.094
     193    0.764    0.091
     194    1.110    0.113
     195    1.184    0.109
     196    0.611    0.072
     197    0.327    0.075
     198    0.560    0.112
     199    0.493    0.157
     200    0.250    0.069
     201    1.209    0.121
     202    1.095    0.104
     203    0.222    0.094
     204    0.122    0.092
     205    0.656    0.099
     206    0.276    0.063
     207    0.019    0.034
     208    0.152    0.111
     209    0.629    0.129
     210    0.888    0.093
     211    0.000    0.000
     212    0.133    0.052
     213    0.940    0.079
     214    0.544    0.072
     215    0.141    0.044
     216    1.197    0.118
     217    0.551    0.081
     218    0.070    0.038
     219    0.345    0.094
     220    0.613    0.071
     221    1.152    0.093
     222    0.180    0.075
     223    1.043    0.098
     224    0.928    0.054
     225    2.043    0.140
     226    0.517    0.108
     227    0.616    0.110
     228    1.854    0.185
     229    0.591    0.133
     230    2.013    0.207
     231    0.300    0.068
     232    1.744    0.141
     233    1.635    0.078
     234    1.345    0.205
     235    1.338    0.143
     236    1.071    0.109
     237    0.391    0.089
     238    0.445    0.100
     239    1.204    0.087
     240    0.295    0.070
     241    0.086    0.046
     242    0.579    0.082
     243    0.710    0.099
     244    0.088    0.053
     245    0.119    0.045
     246    1.082    0.100
     247    0.062    0.032
     248    0.022    0.023
     249    0.484    0.098
     250    0.446    0.071
     251    0.290    0.082
     252    0.155    0.085
     253    1.058    0.106
     254    0.430    0.083
     255    0.243    0.083
     256    0.772    0.135
     257    0.800    0.083
     258    0.005    0.016
     259    0.171    0.066
     260    0.420    0.054
     261    0.742    0.074
     262    0.557    0.078
     263    0.217    0.046
     264    1.171    0.127
     265    0.209    0.070
     266    0.677    0.109
     267    0.857    0.157
     268    1.838    0.111
     269    1.311    0.104
     270    0.666    0.154
     271    1.764    0.245
     272    0.648    0.123
     273    0.507    0.063
     274    0.352    0.061
     275    1.604    0.074
     276    0.822    0.098
     277    0.596    0.203
     278    0.375    0.106
     279    0.869    0.091
     280    0.105    0.050
     281    0.858    0.076
     282    0.908    0.080
     283    1.238    0.132
     284    0.153    0.061
     285    0.084    0.047
     286    0.506    0.064
     287    0.191    0.067
     288    0.586    0.085
     289    0.004    0.011
     290    0.975    0.129
     291    0.067    0.075
     292    0.051    0.035
     293    1.092    0.113
     294    0.088    0.042
     295    0.004    0.011
     296    0.150    0.057
     297    0.243    0.064
     298    0.023    0.015
     299    0.118    0.043
     300    0.878    0.086
     301    0.279    0.053
     302    0.860    0.100
     303    0.823    0.063
     304    1.918    0.088
      27    1.413    0.171
      28    0.686    0.064
      29    1.806    0.132
      30    1.483    0.183
      31    1.214    0.089
      32    0.909    0.097
      33    0.076    0.045
      34    0.418    0.076
      35    0.943    0.080
      36    1.031    0.116
      37    0.208    0.064
      38    1.153    0.083
      39    1.242    0.110
      40    0.358    0.082
      41    0.310    0.072
      42    0.264    0.093
      43    0.756    0.080
      44    0.266    0.069
      45    0.243    0.087
      46    0.531    0.051
      47    1.007    0.058
      48    0.107    0.042
      49    0.652    0.090
      50    1.121    0.090
      51    0.448    0.064
      52    0.000    0.000
      53    0.530    0.101
      54    1.066    0.092
      55    0.112    0.044
      56    0.000    0.000
      57    0.239    0.040
      58    1.110    0.079
      59    0.117    0.045
      60    0.470    0.092
      61    1.265    0.086
      62    0.597    0.049
      63    0.030    0.033
      64    0.372    0.077
      65    1.929    0.128
      66    1.022    0.165
      67    0.975    0.081
      68    1.963    0.154
      69    1.689    0.114
      70    0.867    0.136
      71    0.575    0.065
      72    0.174    0.054
      73    0.387    0.073
      74    0.128    0.043
      75    0.301    0.083
      76    0.018    0.019
      77    0.124    0.059
      78    0.380    0.079
      79    0.162    0.038
      80    0.027    0.022
      81    0.000    0.000
      82    0.623    0.073
      83    0.061    0.031
      84    0.029    0.022
      85    0.335    0.067
      86    0.797    0.106
      87    0.041    0.038
      88    0.000    0.000
      89    0.776    0.083
      90    0.057    0.029
      91    0.014    0.027
      92    0.544    0.068
      93    0.893    0.104
      94    0.670    0.090
      95    0.111    0.043
      96    0.231    0.063
      97    0.729    0.138
      98    0.167    0.071
      99    1.048    0.073
     100    0.563    0.076
     101    0.720    0.100
     102    0.046    0.037
     103    1.494    0.093
     104    0.863    0.134
     105    0.474    0.053
     106    0.636    0.072
     107    1.376    0.081
     108    0.936    0.120
     109    0.000    0.000
     110    0.222    0.046
     111    0.375    0.067
     112    0.151    0.043
     113    0.051    0.037
     114    0.328    0.069
     115    0.732    0.084
     116    0.247    0.098
     117    0.084    0.043
     118    0.127    0.069
     119    0.079    0.034
     120    0.079    0.052
     121    0.083    0.042
     122    0.117    0.044
     123    0.023    0.020
     124    0.005    0.011
     125    0.337    0.084
     126    0.029    0.019
     127    0.015    0.025
     128    0.022    0.025
     129    0.335    0.076
     130    0.030    0.038
     131    0.003    0.009
     132    0.546    0.085
     133    0.002    0.007
     134    0.361    0.122
     135    0.573    0.090
     136    0.353    0.078
     137    0.369    0.057
     138    0.738    0.107
     139    0.526    0.095
     140    1.945    0.094
     141    0.623    0.099
     142    1.537    0.090
     143    0.950    0.155
     144    0.288    0.119
     145    0.985    0.127
     146    1.547    0.190
     147    0.485    0.106
     148    0.354    0.080
     149    0.583    0.146
     150    0.887    0.111
     151    0.174    0.053
     152    0.002    0.007
     153    0.582    0.071
     154    1.404    0.087
     155    0.662    0.085
     156    0.000    0.000
     157    1.355    0.108
     158    0.928    0.078
     159    0.176    0.045
     160    0.128    0.055
     161    1.337    0.175
     162    0.743    0.103
     163    0.524    0.073
     164    0.004    0.010
     165    0.588    0.087
     166    1.151    0.076
     167    0.446    0.068
     168    0.067    0.033
     169    0.898    0.114
     170    0.818    0.100
     171    0.063    0.049
     172    0.847    0.122
     173    1.227    0.092
     174    0.527    0.131
     175    0.000    0.000
     176    0.480    0.081
     177    0.299    0.066
     178    0.493    0.085
     179    1.452    0.101
     180    0.366    0.060
     181    1.616    0.079
     182    0.955    0.075
     183    1.474    0.129
     184    0.882    0.126
     185    0.603    0.111
     186    0.193    0.048
     187    0.670    0.072
     188    0.709    0.123
     189    0.653    0.099
     190    1.411    0.198
     191    1.074    0.107
     192    0.764    0.088
     193    0.804    0.106
     194    1.131    0.099
     195    1.130    0.113
     196    0.625    0.111
     197    0.272    0.069
     198    0.497    0.080
     199    0.468    0.149
     200    0.273    0.085
     201    1.217    0.106
     202    1.071    0.079
     203    0.228    0.056
     204    0.157    0.077
     205    0.673    0.097
     206    0.289    0.078
     207    0.024    0.035
     208    0.115    0.050
     209    0.586    0.110
     210    0.878    0.087
     211    0.000    0.000
     212    0.145    0.048
     213    0.943    0.074
     214    0.503    0.119
     215    0.142    0.035
     216    1.182    0.100
     217    0.512    0.046
     218    0.047    0.027
     219    0.369    0.082
     220    0.637    0.073
     221    1.175    0.094
     222    0.118    0.043
     223    1.055    0.062
     224    0.894    0.078
     225    1.881    0.189
     226    0.471    0.146
     227    0.552    0.121
     228    1.683    0.205
     229    0.530    0.117
     230    2.056    0.201
     231    0.326    0.073
     232    1.648    0.128
     233    1.410    0.136
     234    1.433    0.112
     235    1.194    0.120
     236    0.827    0.128
     237    0.477    0.076
     238    0.474    0.118
     239    1.159    0.090
     240    0.261    0.048
     241    0.057    0.040
     242    0.603    0.086
     243    0.806    0.077
     244    0.064    0.027
     245    0.088    0.039
     246    1.103    0.131
     247    0.084    0.038
     248    0.022    0.023
     249    0.459    0.111
     250    0.480    0.073
     251    0.356    0.055
     252    0.154    0.041
     253    0.895    0.092
     254    0.450    0.073
     255    0.199    0.073
     256    0.722    0.095
     257    0.823    0.056
     258    0.004    0.010
     259    0.153    0.070
     260    0.479    0.066
     261    0.713    0.070
     262    0.556    0.081
     263    0.224    0.049
     264    1.112    0.130
     265    0.230    0.072
     266    0.719    0.104
     267    0.895    0.084
     268    1.869    0.092
     269    1.374    0.137
     270    0.683    0.099
     271    1.755    0.168
     272    0.652    0.118
     273    0.488    0.054
     274    0.326    0.075
     275    1.582    0.115
     276    0.815    0.107
     277    0.597    0.146
     278    0.375    0.079
     279    0.826    0.076
     280    0.109    0.044
     281    0.823    0.132
     282    0.947    0.142
     283    1.263    0.076
     284    0.162    0.060
     285    0.079    0.045
     286    0.491    0.085
     287    0.197    0.052
     288    0.620    0.114
     289    0.010    0.022
     290    0.993    0.109
     291    0.016    0.027
     292    0.076    0.063
     293    1.093    0.110
     294    0.077    0.035
     295    0.005    0.014
     296    0.163    0.036
     297    0.221    0.065
     298    0.023    0.019
     299    0.126    0.035
     300    0.880    0.093
     301    0.290    0.081
     302    0.844    0.095
     303    0.824    0.087
     304    1.897    0.094
      27    1.602    0.275
      28    0.460    0.137
      29    2.005    0.192
      30    1.492    0.152
      31    1.237    0.085
      32    1.004    0.171
      33    0.091    0.056
      34    0.435    0.106
      35    0.943    0.085
      36    1.102    0.113
      37    0.216    0.053
      38    1.181    0.153
      39    1.237    0.096
      40    0.346    0.100
      41    0.304    0.089
      42    0.295    0.056
      43    0.730    0.066
      44    0.267    0.067
      45    0.237    0.078
      46    0.559    0.068
      47    1.015    0.078
      48    0.104    0.033
      49    0.638    0.082
      50    1.134    0.073
      51    0.384    0.059
      52    0.006    0.012
      53    0.558    0.083
      54    1.050    0.064
      55    0.107    0.034
      56    0.000    0.000
      57    0.259    0.050
      58    1.102    0.090
      59    0.130    0.046
      60    0.423    0.067
      61    1.186    0.080
      62    0.571    0.064
      63    0.018    0.020
      64    0.383    0.074
      65    1.978    0.170
      66    0.907    0.222
      67    0.916    0.078
      68    1.768    0.110
      69    1.676    0.131
      70    0.933    0.142
      71    0.593    0.067
      72    0.177    0.068
      73    0.365    0.092
      74    0.140    0.049
      75    0.288    0.113
      76    0.013    0.016
      77    0.134    0.048
      78    0.310    0.048
      79    0.137    0.042
      80    0.029    0.024
      81    0.000    0.000
      82    0.618    0.067
      83    0.057    0.020
      84    0.026    0.022
      85    0.333    0.050
      86    0.837    0.086
      87    0.069    0.050
      88    0.008    0.016
      89    0.804    0.102
      90    0.054    0.036
      91    0.025    0.028
      92    0.621    0.086
      93    0.899    0.102
      94    0.618    0.118
      95    0.133    0.050
      96    0.207    0.062
      97    0.900    0.113
      98    0.190    0.061
      99    1.079    0.102
     100    0.578    0.063
     101    0.792    0.144
     102    0.061    0.038
     103    1.528    0.138
     104    0.895    0.102
     105    0.440    0.055
     106    0.641    0.091
     107    1.362    0.090
     108    0.996    0.100
     109    0.000    0.000
     110    0.192    0.043
     111    0.400    0.049
     112    0.152    0.044
     113    0.057    0.054
     114    0.343    0.080
     115    0.668    0.102
     116    0.242    0.108
     117    0.075    0.050
     118    0.092    0.071
     119    0.080    0.034
     120    0.125    0.076
     121    0.088    0.041
     122    0.111    0.038
     123    0.057    0.032
     124    0.014    0.020
     125    0.449    0.088
     126    0.035    0.023
     127    0.009    0.015
     128    0.025    0.022
     129    0.350    0.088
     130    0.046    0.028
     131    0.002    0.007
     132    0.564    0.082
     133    0.000    0.000
     134    0.388    0.070
     135    0.626    0.088
     136    0.368    0.075
     137    0.390    0.070
     138    0.756    0.141
     139    0.565    0.101
     140    1.969    0.111
     141    0.534    0.069
     142    1.533    0.131
     143    0.898    0.150
     144    0.350    0.086
     145    0.939    0.117
     146    1.471    0.177
     147    0.470    0.088
     148    0.344    0.059
     149    0.703    0.113
     150    0.879    0.093
     151    0.153    0.027
     152    0.000    0.000
     153    0.633    0.098
     154    1.455    0.110
     155    0.619    0.087
     156    0.003    0.008
     157    1.299    0.120
     158    0.960    0.093
     159    0.188    0.044
     160    0.122    0.055
     161    1.326    0.128
     162    0.799    0.096
     163    0.519    0.089
     164    0.006    0.014
     165    0.547    0.113
     166    1.154    0.095
     167    0.396    0.115
     168    0.094    0.049
     169    0.798    0.096
     170    0.823    0.100
     171    0.076    0.064
     172    0.864    0.133
     173    1.182    0.088
     174    0.526    0.100
     175    0.000    0.000
     176    0.525    0.105
     177    0.332    0.061
     178    0.547    0.058
     179    1.453    0.094
     180    0.377    0.061
     181    1.648    0.079
     182    0.958    0.059
     183    1.483    0.113
     184    0.834    0.117
     185    0.605    0.113
     186    0.211    0.052
     187    0.681    0.079
     188    0.635    0.129
     189    0.625    0.095
     190    1.379    0.200
     191    1.031    0.112
     192    0.787    0.087
     193    0.850    0.127
     194    1.140    0.102
     195    1.099    0.089
     196    0.567    0.108
     197    0.278    0.073
     198    0.534    0.091
     199    0.432    0.123
     200    0.251    0.077
     201    1.288    0.124
     202    0.985    0.144
     203    0.211    0.081
     204    0.073    0.035
     205    0.684    0.131
     206    0.211    0.065
     207    0.045    0.040
     208    0.109    0.043
     209    0.530    0.083
     210    0.845    0.069
     211    0.000    0.000
     212    0.114    0.053
     213    0.934    0.087
     214    0.556    0.111
     215    0.137    0.042
     216    1.220    0.096
     217    0.568    0.059
     218    0.054    0.039
     219    0.356    0.081
     220    0.633    0.078
     221    1.141    0.103
     222    0.119    0.046
     223    1.103    0.099
     224    0.989    0.107
     225    1.817    0.180
     226    0.449    0.079
     227    0.602    0.131
     228    1.598    0.202
     229    0.570    0.083
     230    2.142    0.122
     231    0.267    0.061
     232    1.642    0.120
     233    1.260    0.161
     234    1.469    0.117
     235    1.426    0.141
     236    0.822    0.107
     237    0.424    0.102
     238    0.465    0.076
     239    1.302    0.089
     240    0.264    0.062
     241    0.054    0.031
     242    0.566    0.112
     243    0.786    0.098
     244    0.055    0.035
     245    0.110    0.036
     246    1.025    0.099
     247    0.058    0.031
     248    0.028    0.023
     249    0.479    0.088
     250    0.521    0.109
     251    0.299    0.083
     252    0.142    0.054
     253    0.900    0.104
     254    0.390    0.051
     255    0.226    0.073
     256    0.800    0.103
     257    0.737    0.079
     258    0.005    0.011
     259    0.168    0.056
     260    0.482    0.075
     261    0.713    0.081
     262    0.511    0.100
     263    0.246    0.047
     264    1.158    0.083
     265    0.179    0.066
     266    0.726    0.124
     267    0.906    0.084
     268    1.797    0.101
     269    1.434    0.113
     270    0.584    0.113
     271    1.823    0.160
     272    0.614    0.128
     273    0.460    0.061
     274    0.471    0.118
     275    1.579    0.092
     276    0.797    0.079
     277    0.603    0.132
     278    0.298    0.097
     279    0.854    0.065
     280    0.121    0.039
     281    0.832    0.120
     282    0.942    0.073
     283    1.209    0.087
     284    0.199    0.050
     285    0.099    0.058
     286    0.494    0.060
     287    0.187    0.045
     288    0.712    0.162
     289    0.006    0.019
     290    0.915    0.101
     291    0.037    0.043
     292    0.100    0.062
     293    1.098    0.094
     294    0.074    0.052
     295    0.042    0.051
     296    0.167    0.063
     297    0.254    0.069
     298    0.011    0.018
     299    0.105    0.035
     300    0.889    0.093
     301    0.304    0.074
     302    0.750    0.097
     303    0.815    0.081
     304    1.942    0.146
      27    1.175    0.191
      28    0.538    0.097
      29    1.859    0.134
      30    1.651    0.183
      31    1.275    0.069
      32    1.277    0.122
      33    0.107    0.057
      34    0.433    0.094
      35    0.934    0.074
      36    1.021    0.118
      37    0.192    0.067
      38    1.034    0.131
      39    1.312    0.111
      40    0.350    0.097
      41    0.333    0.089
      42    0.275    0.063
      43    0.775    0.086
      44    0.241    0.070
      45    0.240    0.067
      46    0.550    0.065
      47    1.009    0.083
      48    0.062    0.035
      49    0.652    0.072
      50    1.157    0.083
      51    0.361    0.066
      52    0.003    0.008
      53    0.529    0.095
      54    1.068    0.068
      55    0.090    0.037
      56    0.000    0.000
      57    0.247    0.045
      58    1.132    0.094
      59    0.141    0.047
      60    0.506    0.069
      61    1.131    0.098
      62    0.588    0.071
      63    0.049    0.039
      64    0.460    0.073
      65    1.897    0.176
      66    1.246    0.204
      67    1.012    0.136
      68    1.919    0.135
      69    1.725    0.102
      70    1.069    0.132
      71    0.557    0.074
      72    0.237    0.081
      73    0.311    0.090
      74    0.130    0.048
      75    0.365    0.113
      76    0.014    0.014
      77    0.143    0.068
      78    0.402    0.087
      79    0.139    0.070
      80    0.021    0.030
      81    0.000    0.000
      82    0.583    0.073
      83    0.048    0.028
      84    0.017    0.021
      85    0.376    0.064
      86    0.863    0.087
      87    0.067    0.038
      88    0.007    0.015
      89    0.816    0.085
      90    0.044    0.039
      91    0.023    0.017
      92    0.645    0.060
      93    0.965    0.095
      94    0.576    0.121
      95    0.107    0.032
      96    0.237    0.053
      97    0.842    0.134
      98    0.232    0.078
      99    1.096    0.127
     100    0.547    0.080
     101    0.870    0.097
     102    0.080    0.047
     103    1.447    0.116
     104    0.851    0.114
     105    0.466    0.060
     106    0.612    0.097
     107    1.337    0.102
     108    0.994    0.093
     109    0.000    0.000
     110    0.177    0.035
     111    0.385    0.069
     112    0.158    0.046
     113    0.099    0.037
     114    0.329    0.069
     115    0.749    0.087
     116    0.282    0.095
     117    0.109    0.052
     118    0.121    0.087
     119    0.093    0.053
     120    0.215    0.066
     121    0.113    0.043
     122    0.126    0.034
     123    0.083    0.023
     124    0.028    0.021
     125    0.423    0.074
     126    0.038    0.028
     127    0.004    0.020
     128    0.017    0.019
     129    0.309    0.064
     130    0.044    0.030
     131    0.002    0.007
     132    0.544    0.069
     133    0.000    0.000
     134    0.337    0.070
     135    0.630    0.082
     136    0.373    0.063
     137    0.375    0.078
     138    0.701    0.112
     139    0.521    0.102
     140    1.970    0.082
     141    0.578    0.052
     142    1.560    0.106
     143    0.610    0.209
     144    0.410    0.062
     145    1.144    0.255
     146    1.677    0.186
     147    0.484    0.052
     148    0.407    0.100
     149    0.933    0.185
     150    0.913    0.114
     151    0.177    0.044
     152    0.003    0.010
     153    0.652    0.087
     154    1.476    0.076
     155    0.642    0.077
     156    0.003    0.008
     157    1.353    0.129
     158    0.930    0.079
     159    0.174    0.040
     160    0.152    0.060
     161    1.401    0.153
     162    0.785    0.080
     163    0.534    0.070
     164    0.009    0.015
     165    0.577    0.097
     166    1.129    0.070
     167    0.368    0.053
     168    0.074    0.048
     169    0.854    0.084
     170    0.836    0.109
     171    0.120    0.049
     172    0.837    0.127
     173    1.181    0.087
     174    0.594    0.109
     175    0.000    0.000
     176    0.512    0.072
     177    0.360    0.063
     178    0.510    0.054
     179    1.483    0.071
     180    0.366    0.059
     181    1.611    0.082
     182    1.021    0.107
     183    1.533    0.121
     184    0.832    0.104
     185    0.674    0.078
     186    0.210    0.077
     187    0.659    0.084
     188    0.736    0.087
     189    0.719    0.108
     190    1.492    0.230
     191    0.990    0.130
     192    0.759    0.105
     193    0.884    0.098
     194    1.170    0.118
     195    1.188    0.084
     196    0.606    0.098
     197    0.251    0.080
     198    0.560    0.090
     199    0.565    0.135
     200    0.257    0.052
     201    1.369    0.127
     202    0.975    0.126
     203    0.203    0.058
     204    0.089    0.050
     205    0.773    0.145
     206    0.176    0.074
     207    0.037    0.031
     208    0.111    0.043
     209    0.556    0.104
     210    0.912    0.096
     211    0.002    0.008
     212    0.094    0.034
     213    0.941    0.072
     214    0.485    0.102
     215    0.121    0.034
     216    1.222    0.105
     217    0.619    0.061
     218    0.051    0.029
     219    0.358    0.103
     220    0.628    0.075
     221    1.178    0.105
     222    0.103    0.069
     223    1.054    0.076
     224    0.961    0.107
     225    1.816    0.172
     226    0.413    0.105
     227    0.573    0.107
     228    1.708    0.273
     229    0.512    0.085
     230    2.227    0.186
     231    0.284    0.069
     232    1.544    0.116
     233    1.060    0.087
     234    1.377    0.116
     235    1.432    0.138
     236    0.855    0.087
     237    0.369    0.092
     238    0.386    0.075
     239    1.352    0.113
     240    0.247    0.050
     241    0.062    0.038
     242    0.535    0.061
     243    0.803    0.112
     244    0.037    0.023
     245    0.105    0.038
     246    1.039    0.107
     247    0.064    0.036
     248    0.029    0.020
     249    0.510    0.117
     250    0.573    0.075
     251    0.223    0.083
     252    0.119    0.053
     253    0.968    0.112
     254    0.414    0.055
     255    0.183    0.091
     256    0.815    0.083
     257    0.791    0.084
     258    0.005    0.011
     259    0.129    0.046
     260    0.521    0.077
     261    0.695    0.125
     262    0.513    0.099
     263    0.256    0.051
     264    1.211    0.106
     265    0.274    0.069
     266    0.696    0.133
     267    0.931    0.141
     268    1.793    0.114
     269    1.401    0.129
     270    0.703    0.164
     271    1.862    0.171
     272    0.560    0.126
     273    0.453    0.076
     274    0.240    0.067
     275    1.483    0.162
     276    0.795    0.092
     277    0.485    0.157
     278    0.362    0.093
     279    0.865    0.083
     280    0.111    0.043
     281    0.932    0.094
     282    0.851    0.105
     283    1.245    0.134
     284    0.179    0.055
     285    0.127    0.054
     286    0.520    0.092
     287    0.199    0.030
     288    0.784    0.117
     289    0.016    0.026
     290    0.932    0.123
     291    0.061    0.035
     292    0.115    0.044
     293    1.125    0.133
     294    0.033    0.026
     295    0.063    0.034
     296    0.163    0.051
     297    0.307    0.066
     298    0.009    0.013
     299    0.071    0.029
     300    0.835    0.116
     301    0.310    0.052
     302    0.746    0.086
     303    0.832    0.071
     304    1.890    0.118
      27    1.365    0.198
      28    0.512    0.084
      29    1.785    0.112
      30    1.585    0.155
      31    1.263    0.101
      32    1.262    0.123
      33    0.092    0.051
      34    0.488    0.113
      35    0.961    0.078
      36    1.033    0.154
      37    0.228    0.059
      38    1.107    0.176
      39    1.271    0.078
      40    0.333    0.095
      41    0.356    0.082
      42    0.274    0.072
      43    0.777    0.070
      44    0.242    0.066
      45    0.198    0.069
      46    0.523    0.070
      47    0.998    0.067
      48    0.077    0.052
      49    0.655    0.063
      50    1.126    0.093
      51    0.388    0.068
      52    0.003    0.008
      53    0.574    0.098
      54    1.056    0.091
      55    0.071    0.038
      56    0.000    0.000
      57    0.250    0.056
      58    1.136    0.081
      59    0.108    0.045
      60    0.490    0.095
      61    1.086    0.084
      62    0.661    0.089
      63    0.043    0.050
      64    0.508    0.087
      65    1.903    0.146
      66    1.178    0.161
      67    1.126    0.117
      68    1.985    0.206
      69    1.659    0.153
      70    1.024    0.191
      71    0.539    0.091
      72    0.153    0.066
      73    0.271    0.092
      74    0.124    0.056
      75    0.343    0.121
      76    0.004    0.010
      77    0.146    0.053
      78    0.398    0.098
      79    0.161    0.039
      80    0.021    0.023
      81    0.000    0.000
      82    0.759    0.087
      83    0.061    0.040
      84    0.013    0.016
      85    0.368    0.087
      86    0.796    0.088
      87    0.058    0.044
      88    0.006    0.013
      89    0.827    0.084
      90    0.056    0.046
      91    0.029    0.028
      92    0.659    0.098
      93    0.896    0.123
      94    0.606    0.123
      95    0.119    0.040
      96    0.240    0.051
      97    0.837    0.129
      98    0.256    0.078
      99    1.115    0.098
     100    0.532    0.050
     101    0.733    0.102
     102    0.061    0.038
     103    1.402    0.112
     104    0.912    0.140
     105    0.483    0.070
     106    0.659    0.073
     107    1.342    0.110
     108    0.963    0.101
     109    0.000    0.000
     110    0.173    0.034
     111    0.360    0.059
     112    0.167    0.046
     113    0.079    0.039
     114    0.283    0.084
     115    0.649    0.085
     116    0.215    0.066
     117    0.088    0.051
     118    0.208    0.050
     119    0.037    0.037
     120    0.236    0.073
     121    0.087    0.055
     122    0.150    0.052
     123    0.061    0.029
     124    0.025    0.026
     125    0.433    0.085
     126    0.025    0.027
     127    0.000    0.000
     128    0.010    0.021
     129    0.327    0.053
     130    0.046    0.025
     131    0.000    0.000
     132    0.523    0.077
     133    0.000    0.000
     134    0.258    0.076
     135    0.642    0.070
     136    0.357    0.080
     137    0.404    0.084
     138    0.661    0.118
     139    0.573    0.094
     140    2.003    0.112
     141    0.560    0.104
     142    1.630    0.100
     143    0.678    0.124
     144    0.404    0.121
     145    0.989    0.139
     146    1.853    0.120
     147    0.476    0.093
     148    0.320    0.107
     149    0.901    0.102
     150    0.954    0.064
     151    0.207    0.077
     152    0.000    0.000
     153    0.615    0.088
     154    1.443    0.123
     155    0.670    0.064
     156    0.000    0.000
     157    1.328    0.119
     158    0.913    0.099
     159    0.158    0.066
     160    0.210    0.078
     161    1.606    0.135
     162    0.760    0.088
     163    0.562    0.092
     164    0.029    0.046
     165    0.661    0.101
     166    1.092    0.098
     167    0.370    0.075
     168    0.125    0.056
     169    0.894    0.132
     170    0.857    0.078
     171    0.126    0.048
     172    0.908    0.113
     173    1.150    0.090
     174    0.552    0.135
     175    0.000    0.000
     176    0.532    0.065
     177    0.370    0.063
     178    0.513    0.061
     179    1.502    0.079
     180    0.359    0.077
     181    1.653    0.065
     182    0.974    0.083
     183    1.542    0.103
     184    0.871    0.105
     185    0.663    0.090
     186    0.221    0.075
     187    0.652    0.074
     188    0.713    0.120
     189    0.666    0.107
     190    1.404    0.114
     191    1.023    0.133
     192    0.783    0.068
     193    0.904    0.119
     194    1.085    0.120
     195    1.201    0.104
     196    0.552    0.097
     197    0.239    0.104
     198    0.614    0.115
     199    0.494    0.147
     200    0.276    0.099
     201    1.328    0.135
     202    0.821    0.095
     203    0.237    0.082
     204    0.131    0.103
     205    0.885    0.093
     206    0.149    0.049
     207    0.048    0.040
     208    0.105    0.042
     209    0.696    0.105
     210    0.825    0.082
     211    0.000    0.000
     212    0.094    0.038
     213    0.945    0.098
     214    0.465    0.083
     215    0.112    0.030
     216    1.239    0.117
     217    0.500    0.052
     218    0.037    0.025
     219    0.351    0.075
     220    0.698    0.061
     221    1.122    0.078
     222    0.118    0.049
     223    1.068    0.085
     224    1.052    0.059
     225    1.888    0.245
     226    0.511    0.156
     227    0.534    0.145
     228    1.822    0.190
     229    0.609    0.143
     230    2.314    0.135
     231    0.289    0.082
     232    1.627    0.153
     233    1.059    0.139
     234    1.354    0.142
     235    1.371    0.146
     236    0.916    0.138
     237    0.251    0.115
     238    0.300    0.137
     239    1.240    0.182
     240    0.212    0.077
     241    0.049    0.028
     242    0.538    0.086
     243    0.822    0.095
     244    0.042    0.030
     245    0.077    0.031
     246    1.085    0.139
     247    0.110    0.044
     248    0.047    0.032
     249    0.494    0.086
     250    0.557    0.084
     251    0.291    0.082
     252    0.181    0.113
     253    0.939    0.099
     254    0.422    0.077
     255    0.135    0.088
     256    0.818    0.138
     257    0.758    0.091
     258    0.000    0.000
     259    0.117    0.066
     260    0.452    0.068
     261    0.636    0.095
     262    0.457    0.084
     263    0.268    0.062
     264    1.148    0.127
     265    0.163    0.069
     266    0.656    0.130
     267    0.967    0.113
     268    1.852    0.111
     269    1.457    0.123
     270    0.564    0.145
     271    1.631    0.196
     272    0.801    0.185
     273    0.480    0.064
     274    0.270    0.065
     275    1.497    0.114
     276    0.835    0.096
     277    0.520    0.170
     278    0.385    0.080
     279    0.842    0.070
     280    0.108    0.043
     281    0.886    0.116
     282    0.815    0.127
     283    1.224    0.102
     284    0.163    0.056
     285    0.126    0.072
     286    0.498    0.103
     287    0.173    0.039
     288    0.641    0.103
     289    0.010    0.018
     290    0.881    0.097
     291    0.024    0.020
     292    0.092    0.066
     293    1.135    0.108
     294    0.042    0.035
     295    0.059    0.027
     296    0.162    0.068
     297    0.319    0.066
     298    0.005    0.011
     299    0.063    0.033
     300    0.867    0.070
     301    0.324    0.061
     302    0.789    0.088
     303    0.880    0.083
     304    1.884    0.127
      27    1.299    0.189
      28    0.494    0.081
      29    1.776    0.137
      30    1.573    0.149
      31    1.245    0.107
      32    1.230    0.093
      33    0.075    0.034
      34    0.446    0.087
      35    0.955    0.097
      36    1.121    0.116
      37    0.230    0.076
      38    1.043    0.132
      39    1.240    0.098
      40    0.321    0.078
      41    0.380    0.097
      42    0.201    0.053
      43    0.747    0.079
      44    0.239    0.058
      45    0.173    0.077
      46    0.494    0.040
      47    0.971    0.092
      48    0.073    0.042
      49    0.652    0.091
      50    1.169    0.094
      51    0.417    0.061
      52    0.000    0.000
      53    0.565    0.093
      54    1.083    0.072
      55    0.091    0.046
      56    0.000    0.000
      57    0.234    0.054
      58    1.145    0.067
      59    0.116    0.051
      60    0.532    0.057
      61    1.074    0.109
      62    0.567    0.063
      63    0.026    0.031
      64    0.551    0.065
      65    1.805    0.143
      66    1.183    0.187
      67    1.118    0.073
      68    1.922    0.117
      69    1.760    0.109
      70    0.929    0.096
      71    0.544    0.089
      72    0.156    0.061
      73    0.223    0.062
      74    0.143    0.040
      75    0.246    0.060
      76    0.001    0.006
      77    0.130    0.047
      78    0.322    0.068
      79    0.159    0.038
      80    0.016    0.020
      81    0.000    0.000
      82    0.664    0.103
      83    0.046    0.042
      84    0.027    0.027
      85    0.324    0.075
      86    0.815    0.102
      87    0.060    0.052
      88    0.004    0.011
      89    0.754    0.087
      90    0.042    0.030
      91    0.014    0.024
      92    0.656    0.081
      93    0.940    0.118
      94    0.601    0.102
      95    0.115    0.051
      96    0.279    0.056
      97    0.825    0.134
      98    0.301    0.083
      99    1.029    0.089
     100    0.603    0.047
     101    0.701    0.107
     102    0.065    0.043
     103    1.332    0.113
     104    1.037    0.117
     105    0.471    0.054
     106    0.678    0.075
     107    1.307    0.088
     108    0.897    0.076
     109    0.000    0.000
     110    0.189    0.041
     111    0.363    0.050
     112    0.183    0.050
     113    0.100    0.045
     114    0.303    0.059
     115    0.731    0.099
     116    0.251    0.087
     117    0.082    0.037
     118    0.216    0.073
     119    0.083    0.045
     120    0.221    0.087
     121    0.087    0.046
     122    0.148    0.036
     123    0.077    0.041
     124    0.038    0.022
     125    0.367    0.090
     126    0.033    0.017
     127    0.003    0.008
     128    0.006    0.017
     129    0.332    0.058
     130    0.054    0.040
     131    0.000    0.000
     132    0.486    0.051
     133    0.000    0.000
     134    0.205    0.075
     135    0.642    0.085
     136    0.355    0.073
     137    0.394    0.068
     138    0.687    0.103
     139    0.581    0.069
     140    2.000    0.112
     141    0.570    0.082
     142    1.629    0.067
     143    0.778    0.101
     144    0.380    0.108
     145    0.967    0.141
     146    1.726    0.208
     147    0.440    0.092
     148    0.312    0.098
     149    0.713    0.186
     150    0.969    0.109
     151    0.200    0.038
     152    0.000    0.000
     153    0.569    0.062
     154    1.468    0.060
     155    0.668    0.079
     156    0.001    0.006
     157    1.279    0.094
     158    0.937    0.093
     159    0.172    0.054
     160    0.192    0.063
     161    1.587    0.147
     162    0.792    0.090
     163    0.525    0.095
     164    0.024    0.031
     165    0.607    0.113
     166    1.114    0.108
     167    0.290    0.060
     168    0.084    0.046
     169    0.871    0.088
     170    0.861    0.093
     171    0.122    0.048
     172    0.839    0.123
     173    1.141    0.077
     174    0.524    0.103
     175    0.000    0.000
     176    0.523    0.119
     177    0.408    0.062
     178    0.496    0.086
     179    1.502    0.088
     180    0.394    0.067
     181    1.624    0.062
     182    0.926    0.089
     183    1.577    0.066
     184    0.852    0.093
     185    0.683    0.103
     186    0.226    0.070
     187    0.661    0.081
     188    0.847    0.132
     189    0.708    0.155
     190    1.618    0.301
     191    0.984    0.171
     192    0.784    0.097
     193    0.842    0.155
     194    1.155    0.071
     195    1.127    0.115
     196    0.578    0.149
     197    0.306    0.114
     198    0.609    0.123
     199    0.468    0.188
     200    0.279    0.077
     201    1.429    0.140
     202    0.858    0.089
     203    0.264    0.076
     204    0.171    0.068
     205    0.885    0.125
     206    0.136    0.052
     207    0.072    0.043
     208    0.115    0.056
     209    0.712    0.125
     210    0.790    0.098
     211    0.000    0.000
     212    0.090    0.035
     213    0.935    0.089
     214    0.451    0.086
     215    0.094    0.030
     216    1.225    0.139
     217    0.504    0.055
     218    0.053    0.032
     219    0.373    0.067
     220    0.653    0.064
     221    1.141    0.090
     222    0.153    0.077
     223    1.112    0.082
     224    1.102    0.081
     225    1.989    0.199
     226    0.511    0.125
     227    0.571    0.145
     228    1.798    0.263
     229    0.580    0.169
     230    2.237    0.118
     231    0.283    0.092
     232    1.670    0.092
     233    1.121    0.202
     234    1.461    0.210
     235    1.437    0.190
     236    0.929    0.132
     237    0.190    0.078
     238    0.320    0.087
     239    1.061    0.172
     240    0.198    0.063
     241    0.033    0.029
     242    0.582    0.059
     243    0.754    0.082
     244    0.031    0.029
     245    0.100    0.033
     246    1.119    0.089
     247    0.122    0.040
     248    0.058    0.040
     249    0.543    0.101
     250    0.563    0.092
     251    0.331    0.070
     252    0.222    0.092
     253    0.944    0.056
     254    0.429    0.079
     255    0.163    0.073
     256    0.791    0.108
     257    0.799    0.101
     258    0.004    0.010
     259    0.100    0.028
     260    0.461    0.067
     261    0.715    0.064
     262    0.498    0.066
     263    0.259    0.058
     264    1.173    0.091
     265    0.136    0.065
     266    0.641    0.137
     267    0.920    0.106
     268    1.865    0.087
     269    1.432    0.193
     270    0.605    0.120
     271    1.632    0.224
     272    0.595    0.141
     273    0.501    0.069
     274    0.263    0.069
     275    1.454    0.160
     276    0.866    0.104
     277    0.462    0.097
     278    0.376    0.089
     279    0.841    0.074
     280    0.102    0.035
     281    0.839    0.073
     282    0.876    0.075
     283    1.235    0.092
     284    0.158    0.040
     285    0.097    0.036
     286    0.499    0.083
     287    0.182    0.042
     288    0.580    0.096
     289    0.008    0.018
     290    0.855    0.088
     291    0.017    0.025
     292    0.063    0.042
     293    1.121    0.102
     294    0.064    0.032
     295    0.030    0.031
     296    0.170    0.052
     297    0.317    0.080
     298    0.008    0.012
     299    0.074    0.029
     300    0.864    0.098
     301    0.323    0.084
     302    0.701    0.099
     303    0.837    0.058
     304    1.874    0.105
      27    1.256    0.206
      28    0.548    0.123
      29    1.784    0.132
      30    1.519    0.135
      31    1.314    0.097
      32    1.140    0.161
      33    0.076    0.049
      34    0.485    0.085
      35    1.085    0.102
      36    0.922    0.077
      37    0.182    0.058
      38    1.024    0.133
      39    1.275    0.087
      40    0.362    0.081
      41    0.306    0.058
      42    0.244    0.065
      43    0.811    0.076
      44    0.254    0.058
      45    0.169    0.056
      46    0.530    0.062
      47    1.010    0.108
      48    0.064    0.040
      49    0.646    0.091
      50    1.121    0.106
      51    0.383    0.048
      52    0.000    0.000
      53    0.561    0.097
      54    1.073    0.085
      55    0.093    0.031
      56    0.000    0.000
      57    0.255    0.051
      58    1.145    0.077
      59    0.100    0.052
      60    0.518    0.066
      61    1.028    0.111
      62    0.561    0.119
      63    0.035    0.030
      64    0.623    0.086
      65    1.900    0.166
      66    0.915    0.264
      67    1.170    0.083
      68    1.802    0.131
      69    1.585    0.142
      70    0.885    0.167
      71    0.602    0.086
      72    0.174    0.079
      73    0.256    0.082
      74    0.150    0.044
      75    0.248    0.067
      76    0.000    0.000
      77    0.118    0.060
      78    0.359    0.041
      79    0.181    0.051
      80    0.023    0.023
      81    0.000    0.000
      82    0.631    0.082
      83    0.038    0.032
      84    0.026    0.019
      85    0.321    0.072
      86    0.869    0.104
      87    0.080    0.041
      88    0.000    0.000
      89    0.800    0.057
      90    0.027    0.029
      91    0.016    0.024
      92    0.668    0.079
      93    0.997    0.136
      94    0.503    0.129
      95    0.068    0.044
      96    0.237    0.066
      97    0.622    0.103
      98    0.224    0.050
      99    1.117    0.089
     100    0.573    0.071
     101    0.680    0.102
     102    0.062    0.036
     103    1.383    0.102
     104    0.890    0.131
     105    0.467    0.052
     106    0.631    0.091
     107    1.365    0.106
     108    0.873    0.101
     109    0.000    0.000
     110    0.187    0.040
     111    0.349    0.061
     112    0.187    0.056
     113    0.092    0.047
     114    0.313    0.050
     115    0.789    0.106
     116    0.280    0.074
     117    0.121    0.037
     118    0.205    0.078
     119    0.092    0.040
     120    0.197    0.064
     121    0.110    0.046
     122    0.132    0.037
     123    0.077    0.042
     124    0.040    0.026
     125    0.348    0.090
     126    0.038    0.026
     127    0.004    0.013
     128    0.006    0.012
     129    0.327    0.080
     130    0.035    0.039
     131    0.000    0.000
     132    0.453    0.077
     133    0.000    0.000
     134    0.174    0.058
     135    0.637    0.105
     136    0.361    0.075
     137    0.381    0.075
     138    0.639    0.121
     139    0.560    0.066
     140    1.978    0.096
     141    0.623    0.094
     142    1.646    0.085
     143    0.691    0.120
     144    0.355    0.138
     145    1.049    0.194
     146    1.985    0.114
     147    0.499    0.078
     148    0.276    0.121
     149    0.954    0.117
     150    1.060    0.089
     151    0.187    0.038
     152    0.000    0.000
     153    0.536    0.064
     154    1.470    0.073
     155    0.690    0.080
     156    0.003    0.012
     157    1.321    0.090
     158    0.949    0.077
     159    0.165    0.047
     160    0.160    0.056
     161    1.503    0.130
     162    0.761    0.083
     163    0.486    0.081
     164    0.009    0.013
     165    0.546    0.086
     166    1.124    0.085
     167    0.322    0.058
     168    0.072    0.049
     169    0.874    0.081
     170    0.880    0.097
     171    0.145    0.056
     172    0.823    0.086
     173    1.144    0.088
     174    0.574    0.100
     175    0.000    0.000
     176    0.547    0.095
     177    0.405    0.048
     178    0.521    0.096
     179    1.482    0.100
     180    0.373    0.056
     181    1.604    0.082
     182    0.947    0.070
     183    1.553    0.090
     184    0.867    0.093
     185    0.677    0.145
     186    0.194    0.058
     187    0.665    0.091
     188    0.814    0.127
     189    0.732    0.095
     190    1.587    0.174
     191    0.989    0.116
     192    0.768    0.091
     193    0.950    0.102
     194    1.126    0.086
     195    1.217    0.095
     196    0.552    0.113
     197    0.292    0.104
     198    0.583    0.103
     199    0.574    0.094
     200    0.292    0.085
     201    1.285    0.151
     202    0.898    0.128
     203    0.252    0.068
     204    0.178    0.071
     205    0.862    0.095
     206    0.119    0.048
     207    0.073    0.040
     208    0.161    0.053
     209    0.730    0.080
     210    0.814    0.088
     211    0.000    0.000
     212    0.078    0.023
     213    0.942    0.063
     214    0.452    0.065
     215    0.076    0.032
     216    1.161    0.095
     217    0.467    0.078
     218    0.040    0.031
     219    0.326    0.050
     220    0.687    0.076
     221    1.179    0.081
     222    0.143    0.060
     223    1.107    0.081
     224    1.072    0.082
     225    1.892    0.120
     226    0.566    0.120
     227    0.613    0.087
     228    1.615    0.162
     229    0.649    0.108
     230    2.238    0.148
     231    0.352    0.119
     232    1.586    0.137
     233    1.286    0.170
     234    1.478    0.169
     235    1.517    0.130
     236    0.806    0.144
     237    0.254    0.096
     238    0.277    0.117
     239    0.873    0.085
     240    0.149    0.059
     241    0.026    0.028
     242    0.599    0.089
     243    0.675    0.083
     244    0.017    0.023
     245    0.120    0.036
     246    1.139    0.077
     247    0.089    0.041
     248    0.042    0.029
     249    0.544    0.080
     250    0.522    0.106
     251    0.338    0.050
     252    0.156    0.037
     253    0.972    0.086
     254    0.434    0.061
     255    0.069    0.049
     256    0.864    0.109
     257    0.801    0.083
     258    0.006    0.012
     259    0.092    0.048
     260    0.461    0.072
     261    0.684    0.063
     262    0.515    0.090
     263    0.231    0.039
     264    1.209    0.155
     265    0.256    0.073
     266    0.577    0.136
     267    0.910    0.113
     268    1.808    0.136
     269    1.322    0.103
     270    0.743    0.179
     271    1.852    0.202
     272    0.569    0.085
     273    0.474    0.083
     274    0.283    0.059
     275    1.481    0.170
     276    0.821    0.071
     277    0.481    0.174
     278    0.347    0.097
     279    0.834    0.067
     280    0.097    0.037
     281    0.849    0.126
     282    0.835    0.095
     283    1.236    0.114
     284    0.139    0.043
     285    0.091    0.034
     286    0.492    0.062
     287    0.179    0.051
     288    0.633    0.090
     289    0.010    0.016
     290    0.901    0.091
     291    0.004    0.010
     292    0.083    0.043
     293    1.111    0.105
     294    0.068    0.029
     295    0.008    0.015
     296    0.147    0.044
     297    0.323    0.068
     298    0.008    0.012
     299    0.074    0.021
     300    0.904    0.084
     301    0.313    0.091
     302    0.756    0.066
     303    0.835    0.082
     304    1.949    0.110
      27    1.273    0.169
      28    0.487    0.093
      29    1.903    0.122
      30    1.584    0.170
      31    1.296    0.071
      32    1.285    0.100
      33    0.128    0.045
      34    0.508    0.086
      35    1.066    0.094
      36    0.884    0.119
      37    0.150    0.039
      38    1.030    0.090
      39    1.277    0.070
      40    0.355    0.094
      41    0.307    0.041
      42    0.216    0.058
      43    0.780    0.071
      44    0.247    0.051
      45    0.139    0.065
      46    0.530    0.051
      47    1.037    0.092
      48    0.063    0.037
      49    0.635    0.105
      50    1.118    0.104
      51    0.382    0.075
      52    0.000    0.000
      53    0.551    0.106
      54    1.130    0.117
      55    0.102    0.040
      56    0.000    0.000
      57    0.234    0.060
      58    1.065    0.086
      59    0.058    0.051
      60    0.544    0.082
      61    1.099    0.129
      62    0.533    0.090
      63    0.020    0.022
      64    0.614    0.084
      65    1.929    0.168
      66    0.795    0.274
      67    1.077    0.092
      68    1.838    0.148
      69    1.587    0.143
      70    0.882    0.154
      71    0.626    0.057
      72    0.175    0.065
      73    0.258    0.071
      74    0.113    0.049
      75    0.293    0.053
      76    0.000    0.000
      77    0.139    0.073
      78    0.330    0.074
      79    0.166    0.062
      80    0.024    0.030
      81    0.000    0.000
      82    0.626    0.073
      83    0.028    0.031
      84    0.036    0.026
      85    0.294    0.068
      86    0.880    0.081
      87    0.081    0.038
      88    0.000    0.000
      89    0.814    0.086
      90    0.031    0.023
      91    0.011    0.018
      92    0.652    0.088
      93    0.945    0.144
      94    0.557    0.105
      95    0.107    0.029
      96    0.244    0.038
      97    0.672    0.132
      98    0.237    0.052
      99    1.071    0.093
     100    0.614    0.060
     101    0.761    0.120
     102    0.086    0.041
     103    1.430    0.119
     104    1.026    0.152
     105    0.496    0.039
     106    0.698    0.091
     107    1.364    0.119
     108    0.844    0.109
     109    0.000    0.000
     110    0.210    0.051
     111    0.302    0.040
     112    0.142    0.036
     113    0.085    0.062
     114    0.334    0.056
     115    0.754    0.079
     116    0.231    0.078
     117    0.096    0.050
     118    0.296    0.088
     119    0.093    0.040
     120    0.169    0.063
     121    0.083    0.046
     122    0.157    0.042
     123    0.090    0.043
     124    0.044    0.028
     125    0.328    0.087
     126    0.035    0.027
     127    0.001    0.006
     128    0.004    0.010
     129    0.345    0.051
     130    0.052    0.031
     131    0.000    0.000
     132    0.484    0.072
     133    0.000    0.000
     134    0.222    0.057
     135    0.627    0.105
     136    0.289    0.065
     137    0.383    0.052
     138    0.679    0.117
     139    0.497    0.082
     140    1.966    0.132
     141    0.562    0.102
     142    1.675    0.105
     143    0.666    0.090
     144    0.328    0.100
     145    0.975    0.181
     146    2.009    0.108
     147    0.506    0.083
     148    0.308    0.057
     149    0.903    0.120
     150    1.004    0.104
     151    0.179    0.044
     152    0.000    0.000
     153    0.593    0.075
     154    1.513    0.072
     155    0.693    0.073
     156    0.001    0.006
     157    1.279    0.091
     158    0.939    0.086
     159    0.180    0.063
     160    0.179    0.059
     161    1.518    0.137
     162    0.786    0.073
     163    0.513    0.100
     164    0.020    0.020
     165    0.642    0.092
     166    1.181    0.091
     167    0.285    0.071
     168    0.103    0.039
     169    0.831    0.079
     170    0.857    0.092
     171    0.104    0.047
     172    0.897    0.094
     173    1.148    0.066
     174    0.630    0.098
     175    0.000    0.000
     176    0.579    0.089
     177    0.394    0.080
     178    0.508    0.067
     179    1.508    0.093
     180    0.418    0.072
     181    1.603    0.087
     182    1.016    0.113
     183    1.494    0.134
     184    0.814    0.089
     185    0.648    0.097
     186    0.190    0.044
     187    0.620    0.082
     188    0.814    0.103
     189    0.745    0.076
     190    1.532    0.191
     191    0.993    0.093
     192    0.775    0.087
     193    0.829    0.127
     194    1.166    0.146
     195    1.187    0.185
     196    0.602    0.085
     197    0.331    0.079
     198    0.639    0.083
     199    0.603    0.128
     200    0.293    0.079
     201    1.441    0.111
     202    0.968    0.094
     203    0.212    0.072
     204    0.183    0.073
     205    0.842    0.084
     206    0.145    0.055
     207    0.063    0.033
     208    0.229    0.072
     209    0.667    0.114
     210    0.726    0.088
     211    0.003    0.012
     212    0.108    0.026
     213    0.964    0.102
     214    0.441    0.092
     215    0.097    0.039
     216    1.214    0.102
     217    0.626    0.106
     218    0.075    0.034
     219    0.325    0.073
     220    0.708    0.080
     221    1.198    0.070
     222    0.138    0.076
     223    1.103    0.102
     224    1.013    0.086
     225    1.959    0.182
     226    0.526    0.117
     227    0.561    0.170
     228    1.556    0.192
     229    0.612    0.149
     230    2.192    0.168
     231    0.352    0.128
     232    1.381    0.126
     233    1.103    0.141
     234    1.541    0.140
     235    1.460    0.183
     236    0.767    0.100
     237    0.308    0.079
     238    0.300    0.183
     239    0.979    0.092
     240    0.176    0.063
     241    0.032    0.022
     242    0.568    0.083
     243    0.671    0.052
     244    0.030    0.028
     245    0.121    0.037
     246    1.089    0.085
     247    0.090    0.032
     248    0.049    0.032
     249    0.539    0.088
     250    0.503    0.095
     251    0.333    0.058
     252    0.139    0.054
     253    0.948    0.093
     254    0.446    0.068
     255    0.102    0.051
     256    0.842    0.100
     257    0.745    0.087
     258    0.001    0.006
     259    0.121    0.068
     260    0.455    0.077
     261    0.680    0.107
     262    0.500    0.081
     263    0.227    0.039
     264    1.128    0.137
     265    0.267    0.075
     266    0.621    0.142
     267    0.875    0.061
     268    1.881    0.114
     269    1.335    0.122
     270    0.634    0.156
     271    2.112    0.155
     272    0.631    0.101
     273    0.430    0.069
     274    0.229    0.071
     275    1.432    0.134
     276    0.753    0.091
     277    0.526    0.117
     278    0.369    0.116
     279    0.893    0.087
     280    0.112    0.044
     281    0.834    0.107
     282    0.721    0.098
     283    1.226    0.090
     284    0.162    0.049
     285    0.146    0.057
     286    0.529    0.090
     287    0.176    0.049
     288    0.573    0.092
     289    0.010    0.018
     290    0.885    0.105
     291    0.006    0.014
     292    0.065    0.050
     293    1.068    0.112
     294    0.051    0.032
     295    0.007    0.013
     296    0.179    0.068
     297    0.326    0.075
     298    0.009    0.015
     299    0.100    0.030
     300    0.916    0.095
     301    0.254    0.060
     302    0.802    0.089
     303    0.832    0.060
     304    1.880    0.148
      27    1.278    0.152
      28    0.476    0.095
      29    1.841    0.138
      30    1.564    0.168
      31    1.257    0.045
      32    1.236    0.127
      33    0.067    0.045
      34    0.423    0.106
      35    0.991    0.088
      36    1.020    0.142
      37    0.181    0.060
      38    0.954    0.125
      39    1.233    0.093
      40    0.325    0.073
      41    0.316    0.088
      42    0.200    0.051
      43    0.778    0.083
      44    0.298    0.061
      45    0.167    0.064
      46    0.559    0.056
      47    1.086    0.071
      48    0.083    0.041
      49    0.619    0.073
      50    1.114    0.093
      51    0.378    0.084
      52    0.000    0.000
      53    0.563    0.126
      54    1.098    0.070
      55    0.138    0.037
      56    0.000    0.000
      57    0.201    0.067
      58    1.144    0.064
      59    0.100    0.034
      60    0.521    0.063
      61    1.058    0.095
      62    0.511    0.081
      63    0.020    0.018
      64    0.614    0.093
      65    1.871    0.149
      66    0.790    0.228
      67    1.074    0.109
      68    1.828    0.146
      69    1.587    0.153
      70    0.972    0.136
      71    0.596    0.063
      72    0.148    0.050
      73    0.234    0.066
      74    0.099    0.034
      75    0.254    0.066
      76    0.000    0.000
      77    0.133    0.059
      78    0.316    0.052
      79    0.182    0.056
      80    0.029    0.035
      81    0.000    0.000
      82    0.674    0.084
      83    0.058    0.035
      84    0.035    0.034
      85    0.346    0.059
      86    0.843    0.115
      87    0.094    0.065
      88    0.000    0.000
      89    0.822    0.099
      90    0.038    0.028
      91    0.015    0.020
      92    0.668    0.074
      93    0.915    0.104
      94    0.612    0.098
      95    0.130    0.037
      96    0.261    0.063
      97    0.785    0.116
      98    0.263    0.049
      99    1.079    0.078
     100    0.556    0.068
     101    0.766    0.061
     102    0.073    0.038
     103    1.434    0.108
     104    1.078    0.133
     105    0.505    0.051
     106    0.631    0.116
[truncated: 3,007,747 more chars]
