# Supplementary material for: Structural basis of dimerization of chemokine receptors CCR5 and CXCR4
Source: Nat Commun. 2023 Oct 13;14:6439. doi: 10.1038/s41467-023-42082-z (PMC10575954; doi:10.1038/s41467-023-42082-z)
Supplement: Supplementary file 6 — Source Data [file 41467_2023_42082_MOESM6_ESM.zip › Supplementary Figure 10/Panel B/Surface_Area_Bound.dat]

      19    0.603    0.129
      20    0.510    0.105
      21    0.383    0.155
      22    1.554    0.213
      23    1.211    0.155
      24    0.258    0.071
      25    0.932    0.119
      26    0.389    0.119
      27    0.876    0.129
      28    1.141    0.087
      29    0.249    0.032
      30    0.004    0.011
      31    1.438    0.109
      32    0.798    0.098
      33    0.262    0.077
      34    0.017    0.023
      35    0.451    0.075
      36    0.934    0.082
      37    0.174    0.040
      38    0.169    0.076
      39    0.865    0.086
      40    0.336    0.108
      41    0.046    0.041
      42    0.309    0.098
      43    1.227    0.074
      44    0.000    0.000
      45    0.211    0.061
      46    0.459    0.080
      47    0.146    0.040
      48    0.003    0.015
      49    0.351    0.079
      50    0.342    0.067
      51    0.135    0.045
      52    0.370    0.091
      53    0.328    0.109
      54    0.053    0.051
      55    0.004    0.010
      56    0.831    0.086
      57    0.764    0.087
      58    1.202    0.115
      59    0.469    0.093
      60    1.900    0.099
      61    0.436    0.063
      62    1.604    0.133
      63    0.179    0.050
      64    0.109    0.038
      65    0.223    0.051
      66    0.033    0.024
      67    0.101    0.043
      68    0.028    0.023
      69    0.081    0.027
      70    0.252    0.061
      71    0.163    0.057
      72    0.009    0.014
      73    0.010    0.020
      74    0.457    0.079
      75    0.001    0.006
      76    0.040    0.038
      77    0.275    0.076
      78    0.709    0.074
      79    0.079    0.058
      80    0.010    0.017
      81    0.398    0.084
      82    0.029    0.032
      83    0.032    0.038
      84    0.034    0.030
      85    0.001    0.006
      86    0.354    0.101
      87    0.031    0.031
      88    0.029    0.020
      89    0.492    0.155
      90    0.074    0.043
      91    0.010    0.015
      92    0.197    0.093
      93    0.549    0.098
      94    0.027    0.028
      95    0.583    0.067
      96    0.031    0.034
      97    0.385    0.066
      98    0.686    0.088
      99    1.133    0.073
     100    0.318    0.060
     101    0.002    0.009
     102    0.442    0.052
     103    1.228    0.101
     104    0.113    0.048
     105    0.271    0.060
     106    0.048    0.031
     107    0.569    0.111
     108    0.369    0.110
     109    0.241    0.053
     110    0.211    0.064
     111    0.000    0.000
     112    0.268    0.089
     113    0.035    0.038
     114    0.000    0.000
     115    0.004    0.013
     116    0.003    0.009
     117    0.428    0.125
     118    0.001    0.006
     119    0.000    0.000
     120    0.144    0.049
     121    0.417    0.082
     122    0.070    0.038
     123    0.001    0.006
     124    0.642    0.108
     125    0.006    0.012
     126    0.261    0.079
     127    0.471    0.086
     128    0.454    0.115
     129    0.046    0.031
     130    0.101    0.063
     131    0.766    0.111
     132    1.096    0.094
     133    0.316    0.089
     134    0.834    0.120
     135    1.290    0.104
     136    0.015    0.013
     137    1.239    0.131
     138    1.774    0.111
     139    0.503    0.096
     140    0.531    0.101
     141    0.702    0.093
     142    0.646    0.060
     143    1.065    0.080
     144    1.004    0.110
     145    0.000    0.000
     146    0.758    0.082
     147    0.774    0.106
     148    0.180    0.055
     149    0.034    0.023
     150    0.852    0.071
     151    0.930    0.101
     152    0.060    0.035
     153    0.492    0.079
     154    0.889    0.066
     155    0.603    0.117
     156    0.000    0.000
     157    0.777    0.101
     158    1.449    0.113
     159    0.191    0.044
     160    0.018    0.022
     161    0.916    0.123
     162    0.497    0.067
     163    0.146    0.071
     164    0.432    0.095
     165    1.064    0.107
     166    0.193    0.076
     167    0.057    0.041
     168    0.757    0.149
     169    0.307    0.116
     170    0.595    0.250
     171    1.317    0.093
     172    0.613    0.106
     173    0.460    0.106
     174    0.961    0.223
     175    0.119    0.084
     176    1.024    0.110
     177    0.193    0.077
     178    0.114    0.080
     179    0.618    0.113
     180    0.214    0.083
     181    0.829    0.113
     182    0.128    0.074
     183    0.986    0.086
     184    1.364    0.125
     185    0.762    0.097
     186    1.305    0.127
     187    1.355    0.117
     188    0.525    0.089
     189    0.973    0.140
     190    0.356    0.107
     191    0.675    0.139
     192    0.232    0.081
     193    0.819    0.077
     194    0.506    0.102
     195    0.029    0.035
     196    0.723    0.109
     197    0.371    0.072
     198    0.112    0.058
     199    0.142    0.055
     200    0.690    0.089
     201    0.640    0.104
     202    0.003    0.008
     203    0.160    0.098
     204    0.675    0.087
     205    0.814    0.101
     206    0.053    0.034
     207    0.790    0.103
     208    0.947    0.077
     209    0.397    0.085
     210    0.213    0.046
     211    0.974    0.070
     212    0.958    0.098
     213    0.004    0.010
     214    1.188    0.120
     215    0.493    0.074
     216    0.201    0.050
     217    0.119    0.046
     218    0.670    0.104
     219    1.155    0.113
     220    0.135    0.060
     221    0.888    0.122
     222    1.073    0.113
     223    1.673    0.167
     224    1.006    0.073
     225    1.215    0.262
     226    1.441    0.137
     227    1.197    0.190
     228    1.381    0.273
     229    1.607    0.143
     230    0.960    0.211
     231    0.225    0.084
     232    1.271    0.218
     233    0.317    0.098
     234    0.030    0.032
     235    1.297    0.157
     236    0.171    0.080
     237    0.035    0.036
     238    0.528    0.085
     239    0.402    0.056
     240    0.003    0.008
     241    0.022    0.018
     242    1.059    0.105
     243    0.227    0.081
     244    0.039    0.041
     245    0.193    0.060
     246    1.118    0.118
     247    0.376    0.138
     248    0.042    0.039
     249    0.394    0.068
     250    0.585    0.102
     251    0.238    0.076
     252    0.014    0.019
     253    0.865    0.141
     254    0.308    0.042
     255    0.291    0.067
     256    0.472    0.090
     257    0.847    0.088
     258    0.102    0.052
     259    0.142    0.046
     260    0.837    0.119
     261    0.450    0.074
     262    0.358    0.081
     263    0.857    0.131
     264    1.543    0.150
     265    0.443    0.072
     266    0.419    0.094
     267    1.570    0.198
     268    0.848    0.093
     269    0.463    0.128
     270    0.755    0.096
     271    0.511    0.069
     272    0.067    0.034
     273    0.298    0.101
     274    2.080    0.127
     275    0.362    0.063
     276    0.129    0.074
     277    0.761    0.111
     278    0.417    0.068
     279    0.306    0.099
     280    0.672    0.164
     281    0.993    0.077
     282    0.203    0.072
     283    0.527    0.098
     284    0.360    0.070
     285    0.832    0.192
     286    0.048    0.040
     287    0.126    0.057
     288    0.340    0.073
     289    0.046    0.047
     290    0.007    0.015
     291    0.189    0.084
     292    0.445    0.130
     293    0.025    0.023
     294    0.173    0.054
     295    1.092    0.131
     296    0.167    0.070
     297    0.064    0.048
     298    0.271    0.049
     299    1.645    0.138
     300    0.243    0.085
     301    0.048    0.035
     302    1.148    0.117
     303    0.668    0.126
     304    0.160    0.054
     305    1.135    0.110
     306    0.834    0.100
     307    0.454    0.118
     308    0.577    0.099
     309    1.087    0.111
     310    0.463    0.091
     311    0.178    0.073
     312    0.774    0.101
     313    0.517    0.114
      27    0.593    0.100
      28    0.487    0.073
      29    0.786    0.105
      30    0.615    0.096
      31    0.060    0.043
      32    1.085    0.177
      33    0.190    0.078
      34    0.800    0.112
      35    0.619    0.135
      36    0.365    0.064
      37    0.045    0.034
      38    0.263    0.058
      39    0.793    0.117
      40    0.179    0.080
      41    0.051    0.046
      42    0.131    0.054
      43    0.761    0.091
      44    0.499    0.129
      45    0.085    0.042
      46    0.506    0.070
      47    0.994    0.084
      48    0.052    0.041
      49    0.484    0.076
      50    1.137    0.121
      51    0.582    0.092
      52    0.000    0.000
      53    0.449    0.091
      54    0.986    0.098
      55    0.052    0.041
      56    0.000    0.000
      57    0.223    0.040
      58    0.771    0.105
      59    0.005    0.014
      60    0.469    0.083
      61    1.102    0.111
      62    0.572    0.074
      63    0.168    0.062
      64    0.234    0.074
      65    1.536    0.088
      66    1.257    0.126
      67    1.127    0.122
      68    1.733    0.135
      69    0.496    0.146
      70    2.214    0.128
      71    0.321    0.076
      72    0.249    0.120
      73    0.027    0.027
      74    0.298    0.087
      75    0.368    0.086
      76    0.000    0.000
      77    0.293    0.110
      78    0.144    0.035
      79    0.005    0.016
      80    0.025    0.024
      81    0.000    0.000
      82    0.501    0.090
      83    0.008    0.012
      84    0.001    0.006
      85    0.398    0.075
      86    0.840    0.106
      87    0.035    0.023
      88    0.002    0.008
      89    0.965    0.118
      90    0.244    0.075
      91    0.006    0.012
      92    0.507    0.105
      93    0.829    0.135
      94    0.291    0.086
      95    0.114    0.052
      96    0.546    0.137
      97    0.274    0.067
      98    0.102    0.084
      99    0.978    0.143
     100    0.500    0.106
     101    0.479    0.185
     102    0.089    0.063
     103    1.948    0.184
     104    0.571    0.118
     105    0.440    0.062
     106    0.713    0.086
     107    1.453    0.105
     108    0.716    0.148
     109    0.004    0.012
     110    0.336    0.061
     111    0.332    0.074
     112    0.056    0.046
     113    0.197    0.070
     114    0.306    0.068
     115    0.379    0.056
     116    0.306    0.098
     117    0.093    0.053
     118    0.059    0.033
     119    0.022    0.022
     120    0.104    0.072
     121    0.051    0.022
     122    0.005    0.011
     123    0.008    0.018
     124    0.006    0.012
     125    0.383    0.081
     126    0.004    0.010
     127    0.033    0.025
     128    0.000    0.000
     129    0.351    0.071
     130    0.004    0.010
     131    0.000    0.000
     132    0.544    0.098
     133    0.000    0.000
     134    0.113    0.061
     135    0.528    0.075
     136    0.294    0.074
     137    0.114    0.072
     138    0.348    0.126
     139    0.721    0.091
     140    0.882    0.106
     141    0.488    0.183
     142    1.040    0.079
     143    1.208    0.132
     144    0.114    0.051
     145    0.657    0.150
     146    1.861    0.190
     147    0.681    0.106
     148    0.142    0.059
     149    0.797    0.103
     150    0.972    0.113
     151    0.149    0.036
     152    0.021    0.025
     153    0.706    0.074
     154    1.325    0.087
     155    0.634    0.098
     156    0.000    0.000
     157    0.581    0.056
     158    0.848    0.074
     159    0.209    0.038
     160    0.018    0.020
     161    0.813    0.046
     162    0.902    0.124
     163    0.712    0.140
     164    0.022    0.021
     165    0.951    0.103
     166    1.203    0.109
     167    0.241    0.083
     168    0.031    0.017
     169    0.966    0.126
     170    0.266    0.057
     171    0.054    0.036
     172    0.698    0.112
     173    1.033    0.146
     174    0.085    0.074
     175    0.003    0.012
     176    0.406    0.081
     177    0.272    0.067
     178    0.420    0.096
     179    1.402    0.110
     180    0.274    0.077
     181    1.588    0.119
     182    1.044    0.131
     183    1.496    0.139
     184    0.765    0.097
     185    0.183    0.058
     186    0.221    0.088
     187    0.552    0.097
     188    0.872    0.156
     189    1.491    0.189
     190    0.608    0.138
     191    0.812    0.124
     192    0.841    0.073
     193    1.276    0.092
     194    1.204    0.100
     195    1.164    0.208
     196    0.202    0.075
     197    0.320    0.056
     198    0.555    0.073
     199    0.111    0.041
     200    0.268    0.069
     201    1.077    0.144
     202    0.774    0.062
     203    0.424    0.133
     204    0.284    0.063
     205    0.885    0.109
     206    0.300    0.068
     207    0.042    0.037
     208    0.209    0.060
     209    0.801    0.062
     210    0.665    0.072
     211    0.000    0.000
     212    0.188    0.047
     213    0.941    0.070
     214    0.405    0.065
     215    0.185    0.055
     216    1.176    0.105
     217    0.562    0.055
     218    0.059    0.036
     219    0.355    0.091
     220    0.852    0.073
     221    1.148    0.107
     222    0.188    0.100
     223    0.780    0.149
     224    1.006    0.098
     225    1.849    0.160
     226    0.557    0.114
     227    0.547    0.120
     228    1.656    0.168
     229    0.925    0.131
     230    1.136    0.233
     231    0.396    0.078
     232    1.326    0.143
     233    1.375    0.135
     234    1.239    0.264
     235    0.452    0.098
     236    0.837    0.101
     237    0.141    0.082
     238    0.140    0.053
     239    0.445    0.103
     240    0.205    0.103
     241    0.026    0.038
     242    0.398    0.117
     243    0.150    0.081
     244    0.026    0.042
     245    0.058    0.038
     246    0.388    0.126
     247    0.197    0.075
     248    0.036    0.028
     249    0.244    0.057
     250    0.035    0.023
     251    0.088    0.046
     252    0.129    0.068
     253    0.668    0.079
     254    0.001    0.006
     255    0.151    0.053
     256    0.536    0.124
     257    0.471    0.081
     258    0.001    0.006
     259    0.161    0.072
     260    0.151    0.058
     261    0.279    0.089
     262    0.145    0.064
     263    0.139    0.058
     264    0.851    0.077
     265    0.177    0.061
     266    0.485    0.063
     267    0.613    0.098
     268    1.536    0.085
     269    1.191    0.128
     270    0.472    0.067
     271    1.382    0.086
     272    1.465    0.130
     273    0.323    0.060
     274    0.563    0.068
     275    1.490    0.148
     276    0.317    0.039
     277    0.267    0.042
     278    0.455    0.075
     279    0.045    0.035
     280    0.013    0.019
     281    0.413    0.085
     282    0.195    0.069
     283    0.090    0.068
     284    0.137    0.049
     285    0.032    0.028
     286    0.124    0.070
     287    0.009    0.013
     288    0.238    0.063
     289    0.038    0.044
     290    0.208    0.087
     291    0.017    0.019
     292    0.026    0.037
     293    0.691    0.116
     294    0.055    0.036
     295    0.010    0.018
     296    0.043    0.035
     297    0.188    0.067
     298    0.007    0.013
     299    0.019    0.019
     300    1.134    0.101
     301    0.415    0.088
     302    0.512    0.094
     303    0.839    0.058
     304    1.452    0.153
      19    0.627    0.170
      20    0.372    0.084
      21    0.357    0.069
      22    1.741    0.256
      23    1.217    0.098
      24    0.354    0.100
      25    0.632    0.161
      26    0.471    0.157
      27    0.850    0.106
      28    1.108    0.101
      29    0.182    0.101
      30    0.005    0.012
      31    1.434    0.089
      32    0.871    0.099
      33    0.231    0.065
      34    0.055    0.038
      35    0.447    0.096
      36    0.923    0.098
      37    0.132    0.051
      38    0.279    0.093
      39    0.907    0.082
      40    0.312    0.083
      41    0.061    0.064
      42    0.335    0.096
      43    1.277    0.103
      44    0.000    0.000
      45    0.222    0.055
      46    0.410    0.065
      47    0.125    0.038
      48    0.003    0.010
      49    0.397    0.057
      50    0.359    0.092
      51    0.187    0.074
      52    0.357    0.060
      53    0.442    0.093
      54    0.099    0.057
      55    0.016    0.023
      56    0.830    0.069
      57    0.741    0.107
      58    1.155    0.108
      59    0.579    0.108
      60    1.834    0.157
      61    0.353    0.056
      62    1.658    0.150
      63    0.243    0.047
      64    0.092    0.043
      65    0.200    0.037
      66    0.062    0.027
      67    0.069    0.043
      68    0.035    0.024
      69    0.066    0.035
      70    0.200    0.052
      71    0.136    0.043
      72    0.001    0.006
      73    0.005    0.011
      74    0.422    0.065
      75    0.000    0.000
      76    0.066    0.022
      77    0.295    0.051
      78    0.753    0.073
      79    0.096    0.055
      80    0.003    0.008
      81    0.450    0.089
      82    0.007    0.014
      83    0.010    0.016
      84    0.032    0.026
      85    0.001    0.006
      86    0.298    0.094
      87    0.034    0.036
      88    0.064    0.039
      89    0.680    0.132
      90    0.098    0.045
      91    0.024    0.027
      92    0.290    0.084
      93    0.673    0.163
      94    0.043    0.040
      95    0.566    0.105
      96    0.038    0.035
      97    0.367    0.047
      98    0.682    0.095
      99    1.162    0.077
     100    0.325    0.085
     101    0.004    0.012
     102    0.423    0.080
     103    1.136    0.092
     104    0.130    0.048
     105    0.318    0.088
     106    0.044    0.015
     107    0.401    0.120
     108    0.376    0.090
     109    0.235    0.072
     110    0.222    0.056
     111    0.010    0.015
     112    0.240    0.090
     113    0.033    0.032
     114    0.001    0.006
     115    0.009    0.013
     116    0.008    0.015
     117    0.503    0.148
     118    0.000    0.000
     119    0.000    0.000
     120    0.173    0.050
     121    0.361    0.084
     122    0.056    0.030
     123    0.001    0.006
     124    0.707    0.073
     125    0.023    0.026
     126    0.283    0.057
     127    0.483    0.085
     128    0.464    0.076
     129    0.061    0.044
     130    0.091    0.044
     131    0.681    0.082
     132    1.071    0.098
     133    0.364    0.122
     134    0.820    0.107
     135    1.296    0.118
     136    0.013    0.014
     137    1.311    0.145
     138    1.849    0.110
     139    0.533    0.082
     140    0.541    0.053
     141    0.674    0.068
     142    0.657    0.084
     143    1.020    0.091
     144    1.106    0.116
     145    0.000    0.000
     146    0.777    0.075
     147    0.734    0.061
     148    0.163    0.046
     149    0.034    0.027
     150    0.868    0.073
     151    0.938    0.080
     152    0.053    0.041
     153    0.506    0.095
     154    0.850    0.053
     155    0.594    0.096
     156    0.000    0.000
     157    0.785    0.098
     158    1.490    0.106
     159    0.206    0.049
     160    0.022    0.015
     161    0.951    0.100
     162    0.413    0.085
     163    0.125    0.045
     164    0.509    0.095
     165    0.975    0.103
     166    0.318    0.075
     167    0.061    0.054
     168    0.901    0.211
     169    0.205    0.128
     170    0.697    0.164
     171    1.307    0.129
     172    0.769    0.126
     173    0.513    0.136
     174    1.640    0.232
     175    0.314    0.119
     176    1.025    0.120
     177    0.179    0.086
     178    0.205    0.071
     179    0.627    0.091
     180    0.217    0.095
     181    0.611    0.151
     182    0.176    0.102
     183    1.092    0.147
     184    1.318    0.137
     185    0.668    0.120
     186    1.295    0.138
     187    1.258    0.122
     188    0.593    0.132
     189    1.098    0.159
     190    0.358    0.124
     191    0.572    0.104
     192    0.431    0.128
     193    0.789    0.122
     194    0.541    0.103
     195    0.024    0.028
     196    0.782    0.111
     197    0.260    0.093
     198    0.078    0.043
     199    0.160    0.060
     200    0.675    0.077
     201    0.672    0.112
     202    0.000    0.000
     203    0.167    0.083
     204    0.735    0.091
     205    0.818    0.073
     206    0.058    0.039
     207    0.754    0.090
     208    0.931    0.106
     209    0.421    0.080
     210    0.196    0.045
     211    0.956    0.063
     212    0.980    0.113
     213    0.010    0.020
     214    1.201    0.117
     215    0.540    0.070
     216    0.166    0.030
     217    0.143    0.046
     218    0.588    0.087
     219    1.215    0.097
     220    0.108    0.047
     221    0.692    0.075
     222    1.001    0.087
     223    1.606    0.131
     224    1.006    0.086
     225    1.084    0.110
     226    1.465    0.114
     227    1.204    0.099
     228    1.086    0.149
     229    1.391    0.147
     230    1.131    0.139
     231    0.197    0.060
     232    1.346    0.200
     233    0.390    0.109
     234    0.029    0.028
     235    1.343    0.107
     236    0.204    0.101
     237    0.020    0.022
     238    0.547    0.119
     239    0.428    0.063
     240    0.008    0.015
     241    0.031    0.022
     242    0.988    0.109
     243    0.296    0.076
     244    0.059    0.031
     245    0.199    0.054
     246    1.072    0.107
     247    0.500    0.096
     248    0.049    0.028
     249    0.351    0.063
     250    0.631    0.113
     251    0.174    0.064
     252    0.012    0.023
     253    0.825    0.106
     254    0.301    0.052
     255    0.366    0.086
     256    0.553    0.154
     257    0.883    0.129
     258    0.158    0.071
     259    0.103    0.060
     260    0.838    0.118
     261    0.384    0.112
     262    0.661    0.195
     263    0.817    0.156
     264    1.594    0.127
     265    0.380    0.152
     266    0.636    0.210
     267    1.577    0.121
     268    0.833    0.102
     269    0.349    0.069
     270    0.732    0.075
     271    0.466    0.071
     272    0.094    0.043
     273    0.185    0.086
     274    1.955    0.120
     275    0.339    0.082
     276    0.191    0.072
     277    0.654    0.058
     278    0.422    0.083
     279    0.235    0.087
     280    0.558    0.194
     281    1.020    0.090
     282    0.121    0.059
     283    0.513    0.117
     284    0.315    0.066
     285    0.560    0.092
     286    0.054    0.047
     287    0.051    0.034
     288    0.387    0.072
     289    0.087    0.033
     290    0.010    0.015
     291    0.194    0.056
     292    0.580    0.084
     293    0.015    0.017
     294    0.170    0.022
     295    1.091    0.127
     296    0.196    0.067
     297    0.077    0.053
     298    0.218    0.071
     299    1.668    0.103
     300    0.327    0.089
     301    0.080    0.051
     302    1.222    0.077
     303    0.795    0.101
     304    0.285    0.116
     305    1.162    0.059
     306    0.816    0.106
     307    0.418    0.155
     308    0.652    0.096
     309    1.071    0.097
     310    0.430    0.092
     311    0.194    0.075
     312    0.778    0.165
     313    0.464    0.078
      27    0.779    0.147
      28    0.498    0.065
      29    0.695    0.170
      30    0.578    0.140
      31    0.101    0.059
      32    1.271    0.103
      33    0.258    0.064
      34    0.711    0.123
      35    0.802    0.124
      36    0.333    0.097
      37    0.051    0.034
      38    0.267    0.066
      39    0.879    0.108
      40    0.362    0.102
      41    0.047    0.036
      42    0.085    0.040
      43    0.682    0.060
      44    0.451    0.083
      45    0.099    0.051
      46    0.444    0.063
      47    1.006    0.087
      48    0.124    0.038
      49    0.470    0.079
      50    1.146    0.079
      51    0.653    0.114
      52    0.001    0.006
      53    0.463    0.101
      54    0.951    0.086
      55    0.029    0.029
      56    0.000    0.000
      57    0.223    0.056
      58    0.788    0.120
      59    0.003    0.008
      60    0.492    0.088
      61    1.256    0.112
      62    0.661    0.096
      63    0.155    0.070
      64    0.186    0.054
      65    1.655    0.133
      66    1.318    0.135
      67    0.949    0.130
      68    1.797    0.131
      69    0.511    0.149
      70    2.188    0.134
      71    0.273    0.081
      72    0.174    0.110
      73    0.019    0.023
      74    0.249    0.059
      75    0.393    0.083
      76    0.000    0.000
      77    0.267    0.093
      78    0.144    0.050
      79    0.007    0.015
      80    0.027    0.023
      81    0.000    0.000
      82    0.549    0.104
      83    0.018    0.027
      84    0.003    0.009
      85    0.505    0.091
      86    0.949    0.105
      87    0.012    0.021
      88    0.013    0.023
      89    0.859    0.092
      90    0.106    0.105
      91    0.004    0.010
      92    0.491    0.082
      93    0.545    0.149
      94    0.335    0.085
      95    0.097    0.048
      96    0.688    0.070
      97    0.235    0.115
      98    0.199    0.061
      99    0.997    0.103
     100    0.471    0.051
     101    0.683    0.110
     102    0.172    0.059
     103    2.163    0.114
     104    0.833    0.126
     105    0.477    0.069
     106    0.735    0.086
     107    1.534    0.120
     108    0.552    0.123
     109    0.002    0.009
     110    0.306    0.054
     111    0.338    0.072
     112    0.061    0.059
     113    0.193    0.062
     114    0.281    0.071
     115    0.409    0.096
     116    0.373    0.090
     117    0.084    0.046
     118    0.070    0.049
     119    0.020    0.024
     120    0.101    0.059
     121    0.070    0.041
     122    0.006    0.019
     123    0.012    0.024
     124    0.017    0.021
     125    0.406    0.102
     126    0.003    0.008
     127    0.016    0.020
     128    0.000    0.000
     129    0.372    0.078
     130    0.003    0.008
     131    0.002    0.007
     132    0.524    0.083
     133    0.000    0.000
     134    0.086    0.055
     135    0.542    0.089
     136    0.363    0.082
     137    0.096    0.056
     138    0.386    0.142
     139    0.773    0.091
     140    0.881    0.147
     141    0.406    0.144
     142    1.034    0.095
     143    1.193    0.086
     144    0.102    0.034
     145    0.625    0.183
     146    1.515    0.173
     147    0.660    0.067
     148    0.120    0.047
     149    0.907    0.084
     150    0.811    0.081
     151    0.196    0.049
     152    0.008    0.015
     153    0.900    0.113
     154    1.258    0.100
     155    0.754    0.087
     156    0.003    0.012
     157    0.576    0.107
     158    0.907    0.074
     159    0.187    0.068
     160    0.018    0.023
     161    0.740    0.133
     162    0.887    0.103
     163    0.677    0.127
     164    0.013    0.018
     165    0.915    0.106
     166    1.197    0.103
     167    0.375    0.188
     168    0.025    0.022
     169    0.950    0.115
     170    0.265    0.067
     171    0.048    0.045
     172    0.678    0.111
     173    1.107    0.056
     174    0.194    0.052
     175    0.000    0.000
     176    0.419    0.093
     177    0.325    0.075
     178    0.386    0.085
     179    1.365    0.133
     180    0.304    0.065
     181    1.599    0.096
     182    1.201    0.180
     183    1.461    0.089
     184    0.755    0.106
     185    0.230    0.111
     186    0.084    0.048
     187    0.498    0.129
     188    0.698    0.101
     189    1.156    0.342
     190    0.566    0.132
     191    0.961    0.120
     192    0.824    0.057
     193    1.260    0.069
     194    1.250    0.111
     195    0.997    0.131
     196    0.293    0.095
     197    0.388    0.088
     198    0.580    0.097
     199    0.109    0.065
     200    0.250    0.071
     201    0.879    0.261
     202    0.713    0.155
     203    0.351    0.125
     204    0.190    0.068
     205    0.930    0.090
     206    0.276    0.067
     207    0.060    0.048
     208    0.202    0.076
     209    0.757    0.126
     210    0.752    0.106
     211    0.000    0.000
     212    0.192    0.029
     213    1.012    0.105
     214    0.391    0.071
     215    0.173    0.039
     216    1.149    0.097
     217    0.563    0.066
     218    0.074    0.048
     219    0.366    0.060
     220    0.830    0.103
     221    1.059    0.093
     222    0.148    0.076
     223    0.910    0.122
     224    1.085    0.104
     225    1.672    0.147
     226    0.646    0.178
     227    0.531    0.090
     228    1.708    0.170
     229    0.940    0.077
     230    1.092    0.220
     231    0.375    0.064
     232    1.267    0.115
     233    1.397    0.128
     234    1.192    0.198
     235    0.450    0.114
     236    0.824    0.082
     237    0.142    0.058
     238    0.170    0.060
     239    0.463    0.123
     240    0.241    0.078
     241    0.038    0.039
     242    0.449    0.061
     243    0.204    0.090
     244    0.039    0.032
     245    0.118    0.039
     246    0.360    0.058
     247    0.224    0.057
     248    0.048    0.035
     249    0.197    0.060
     250    0.051    0.028
     251    0.076    0.048
     252    0.141    0.077
     253    0.679    0.108
     254    0.013    0.023
     255    0.227    0.069
     256    0.500    0.064
     257    0.537    0.056
     258    0.001    0.006
     259    0.163    0.058
     260    0.212    0.073
     261    0.316    0.096
     262    0.140    0.067
     263    0.114    0.066
     264    0.861    0.097
     265    0.147    0.057
     266    0.538    0.116
     267    0.639    0.125
     268    1.487    0.088
     269    1.159    0.100
     270    0.511    0.061
     271    1.339    0.129
     272    1.518    0.131
     273    0.317    0.067
     274    0.545    0.063
     275    1.450    0.103
     276    0.341    0.066
     277    0.278    0.053
     278    0.532    0.104
     279    0.112    0.055
     280    0.016    0.018
     281    0.248    0.108
     282    0.258    0.099
     283    0.100    0.065
     284    0.082    0.048
     285    0.020    0.026
     286    0.211    0.086
     287    0.006    0.012
     288    0.284    0.075
     289    0.137    0.052
     290    0.241    0.061
     291    0.005    0.011
     292    0.059    0.038
     293    0.615    0.100
     294    0.026    0.032
     295    0.006    0.014
     296    0.025    0.033
     297    0.196    0.059
     298    0.007    0.020
     299    0.021    0.016
     300    1.086    0.109
     301    0.455    0.077
     302    0.473    0.096
     303    0.829    0.088
     304    1.416    0.113
      19    1.004    0.203
      20    0.387    0.072
      21    0.685    0.169
      22    1.861    0.158
      23    1.485    0.157
      24    0.544    0.161
      25    0.635    0.109
      26    0.488    0.137
      27    0.892    0.189
      28    1.168    0.086
      29    0.177    0.065
      30    0.005    0.011
      31    1.509    0.105
      32    0.885    0.115
      33    0.253    0.065
      34    0.049    0.054
      35    0.463    0.104
      36    0.940    0.084
      37    0.133    0.030
      38    0.191    0.085
      39    0.868    0.109
      40    0.312    0.070
      41    0.020    0.038
      42    0.280    0.063
      43    1.257    0.117
      44    0.000    0.000
      45    0.208    0.076
      46    0.404    0.070
      47    0.145    0.043
      48    0.000    0.000
      49    0.379    0.059
      50    0.358    0.078
      51    0.172    0.069
      52    0.309    0.071
      53    0.462    0.091
      54    0.085    0.055
      55    0.019    0.023
      56    0.862    0.092
      57    0.812    0.110
      58    1.115    0.172
      59    0.580    0.103
      60    1.822    0.117
      61    0.388    0.053
      62    1.640    0.120
      63    0.279    0.065
      64    0.098    0.033
      65    0.200    0.054
      66    0.053    0.033
      67    0.074    0.049
      68    0.049    0.034
      69    0.058    0.037
      70    0.213    0.060
      71    0.204    0.056
      72    0.002    0.008
      73    0.018    0.023
      74    0.443    0.103
      75    0.000    0.000
      76    0.078    0.034
      77    0.261    0.067
      78    0.772    0.130
      79    0.114    0.051
      80    0.006    0.012
      81    0.422    0.085
      82    0.004    0.011
      83    0.010    0.013
      84    0.020    0.024
      85    0.005    0.014
      86    0.311    0.081
      87    0.033    0.030
      88    0.070    0.039
      89    0.867    0.172
      90    0.107    0.058
      91    0.038    0.051
      92    0.232    0.090
      93    0.706    0.111
      94    0.082    0.059
      95    0.412    0.122
      96    0.012    0.019
      97    0.273    0.071
      98    0.722    0.082
      99    1.122    0.096
     100    0.301    0.085
     101    0.008    0.016
     102    0.440    0.068
     103    1.125    0.119
     104    0.108    0.061
     105    0.288    0.097
     106    0.035    0.026
     107    0.413    0.083
     108    0.295    0.082
     109    0.361    0.096
     110    0.319    0.084
     111    0.011    0.026
     112    0.269    0.106
     113    0.021    0.039
     114    0.000    0.000
     115    0.034    0.030
     116    0.015    0.017
     117    0.284    0.096
     118    0.000    0.000
     119    0.001    0.006
     120    0.153    0.056
     121    0.407    0.084
     122    0.068    0.039
     123    0.001    0.006
     124    0.668    0.131
     125    0.020    0.025
     126    0.326    0.105
     127    0.416    0.072
     128    0.442    0.091
     129    0.080    0.044
     130    0.153    0.056
     131    0.731    0.069
     132    1.070    0.088
     133    0.566    0.142
     134    0.811    0.134
     135    1.234    0.139
     136    0.021    0.018
     137    1.260    0.095
     138    1.816    0.097
     139    0.449    0.104
     140    0.514    0.103
     141    0.694    0.054
     142    0.649    0.081
     143    1.051    0.089
     144    1.043    0.090
     145    0.000    0.000
     146    0.774    0.096
     147    0.803    0.071
     148    0.212    0.061
     149    0.028    0.018
     150    0.892    0.093
     151    0.947    0.066
     152    0.096    0.036
     153    0.513    0.109
     154    0.858    0.067
     155    0.673    0.093
     156    0.000    0.000
     157    0.741    0.093
     158    1.472    0.099
     159    0.241    0.054
     160    0.010    0.013
     161    0.902    0.084
     162    0.377    0.087
     163    0.123    0.105
     164    0.511    0.088
     165    1.080    0.097
     166    0.199    0.058
     167    0.094    0.041
     168    1.006    0.151
     169    0.064    0.051
     170    0.779    0.110
     171    1.366    0.168
     172    0.885    0.168
     173    0.606    0.152
     174    1.856    0.172
     175    0.489    0.093
     176    0.768    0.218
     177    0.271    0.083
     178    0.285    0.070
     179    0.589    0.117
     180    0.449    0.077
     181    0.737    0.113
     182    0.446    0.108
     183    1.034    0.158
     184    1.738    0.214
     185    0.582    0.128
     186    1.290    0.125
     187    1.310    0.126
     188    0.659    0.128
     189    1.065    0.119
     190    0.419    0.115
     191    0.578    0.088
     192    0.669    0.082
     193    0.857    0.082
     194    0.426    0.102
     195    0.064    0.035
     196    0.890    0.115
     197    0.224    0.084
     198    0.073    0.062
     199    0.205    0.074
     200    0.762    0.106
     201    0.503    0.109
     202    0.024    0.039
     203    0.344    0.080
     204    0.564    0.113
     205    0.632    0.103
     206    0.016    0.027
     207    0.853    0.126
     208    1.005    0.091
     209    0.255    0.072
     210    0.252    0.071
     211    0.916    0.090
     212    0.976    0.104
     213    0.003    0.008
     214    1.190    0.126
     215    0.505    0.048
     216    0.185    0.048
     217    0.128    0.055
     218    0.545    0.105
     219    1.125    0.151
     220    0.238    0.126
     221    0.689    0.105
     222    0.943    0.074
     223    1.593    0.166
     224    1.040    0.096
     225    1.399    0.288
     226    1.313    0.170
     227    1.302    0.147
     228    1.180    0.060
     229    1.439    0.149
     230    1.073    0.154
     231    0.230    0.047
     232    1.374    0.128
     233    0.391    0.083
     234    0.023    0.024
     235    1.270    0.098
     236    0.245    0.067
     237    0.024    0.030
     238    0.491    0.108
     239    0.369    0.080
     240    0.000    0.000
     241    0.048    0.039
     242    1.041    0.146
     243    0.320    0.070
     244    0.086    0.039
     245    0.485    0.371
     246    1.153    0.109
     247    0.469    0.109
     248    0.112    0.077
     249    0.349    0.084
     250    0.585    0.058
     251    0.199    0.080
     252    0.062    0.062
     253    1.113    0.137
     254    0.270    0.073
     255    0.257    0.102
     256    0.758    0.070
     257    0.932    0.115
     258    0.331    0.131
     259    0.126    0.065
     260    1.007    0.125
     261    0.379    0.097
     262    0.869    0.127
     263    0.708    0.132
     264    1.684    0.119
     265    0.339    0.072
     266    0.807    0.233
     267    1.544    0.093
     268    0.800    0.104
     269    0.410    0.108
     270    0.749    0.095
     271    0.474    0.103
     272    0.156    0.075
     273    0.166    0.075
     274    2.052    0.153
     275    0.303    0.082
     276    0.353    0.149
     277    0.580    0.074
     278    0.361    0.075
     279    0.208    0.077
     280    0.497    0.199
     281    1.021    0.070
     282    0.052    0.039
     283    0.627    0.085
     284    0.312    0.068
     285    0.531    0.109
     286    0.074    0.065
     287    0.094    0.051
     288    0.373    0.083
     289    0.130    0.052
     290    0.015    0.023
     291    0.179    0.047
     292    0.513    0.077
     293    0.012    0.014
     294    0.187    0.042
     295    1.174    0.090
     296    0.138    0.049
     297    0.055    0.035
     298    0.281    0.083
     299    1.764    0.118
     300    0.230    0.099
     301    0.084    0.036
     302    1.212    0.083
     303    0.786    0.074
     304    0.256    0.101
     305    1.155    0.125
     306    0.789    0.107
     307    0.444    0.183
     308    0.611    0.100
     309    1.140    0.091
     310    0.480    0.104
     311    0.208    0.080
     312    0.787    0.167
     313    0.530    0.125
      27    1.006    0.109
      28    0.618    0.080
      29    1.164    0.123
      30    0.991    0.200
      31    0.178    0.103
      32    1.399    0.151
      33    0.258    0.102
      34    0.648    0.090
      35    1.009    0.176
      36    0.286    0.098
      37    0.068    0.059
      38    0.363    0.123
      39    0.954    0.115
      40    0.409    0.115
      41    0.093    0.067
      42    0.108    0.047
      43    0.679    0.050
      44    0.449    0.090
      45    0.168    0.080
      46    0.503    0.108
      47    1.012    0.077
      48    0.084    0.041
      49    0.568    0.093
      50    1.161    0.058
      51    0.573    0.095
      52    0.000    0.000
      53    0.573    0.149
      54    0.942    0.109
      55    0.049    0.035
      56    0.000    0.000
      57    0.213    0.057
      58    0.794    0.072
      59    0.012    0.024
      60    0.504    0.085
      61    1.265    0.083
      62    0.667    0.138
      63    0.107    0.064
      64    0.242    0.058
      65    1.729    0.138
      66    1.295    0.128
      67    0.928    0.096
      68    1.831    0.139
      69    0.631    0.136
      70    2.101    0.197
      71    0.227    0.066
      72    0.203    0.088
      73    0.026    0.022
      74    0.229    0.059
      75    0.431    0.080
      76    0.000    0.000
      77    0.283    0.060
      78    0.157    0.046
      79    0.000    0.000
      80    0.038    0.050
      81    0.001    0.006
      82    0.461    0.055
      83    0.011    0.018
      84    0.004    0.010
      85    0.493    0.115
      86    0.823    0.136
      87    0.001    0.006
      88    0.001    0.006
      89    0.884    0.114
      90    0.057    0.048
      91    0.014    0.029
      92    0.429    0.071
      93    0.490    0.118
      94    0.462    0.133
      95    0.113    0.049
      96    0.729    0.093
      97    0.274    0.105
      98    0.252    0.084
      99    1.017    0.085
     100    0.478    0.061
     101    0.693    0.100
     102    0.138    0.057
     103    2.098    0.182
     104    0.843    0.111
     105    0.424    0.060
     106    0.707    0.060
     107    1.498    0.112
     108    0.726    0.106
     109    0.004    0.012
     110    0.319    0.052
     111    0.304    0.066
     112    0.105    0.043
     113    0.201    0.059
     114    0.250    0.065
     115    0.510    0.095
     116    0.412    0.119
     117    0.103    0.063
     118    0.125    0.046
     119    0.033    0.024
     120    0.142    0.062
     121    0.036    0.030
     122    0.001    0.006
     123    0.013    0.021
     124    0.009    0.015
     125    0.407    0.099
     126    0.000    0.000
     127    0.016    0.023
     128    0.000    0.000
     129    0.355    0.058
     130    0.001    0.006
     131    0.002    0.007
     132    0.487    0.084
     133    0.000    0.000
     134    0.083    0.039
     135    0.583    0.073
     136    0.425    0.093
     137    0.148    0.053
     138    0.442    0.178
     139    0.770    0.094
     140    0.849    0.098
     141    0.614    0.168
     142    1.003    0.067
     143    1.122    0.090
     144    0.087    0.026
     145    0.525    0.113
     146    1.509    0.108
     147    0.696    0.078
     148    0.110    0.034
     149    0.855    0.115
     150    0.870    0.136
     151    0.226    0.052
     152    0.026    0.028
     153    0.898    0.088
     154    1.380    0.114
     155    0.723    0.072
     156    0.000    0.000
     157    0.510    0.092
     158    0.927    0.090
     159    0.171    0.055
     160    0.008    0.017
     161    0.757    0.150
     162    0.889    0.087
     163    0.641    0.119
     164    0.005    0.011
     165    0.842    0.088
     166    1.194    0.136
     167    0.240    0.124
     168    0.015    0.018
     169    0.993    0.086
     170    0.302    0.058
     171    0.008    0.018
     172    0.763    0.146
     173    1.113    0.076
     174    0.189    0.067
     175    0.003    0.008
     176    0.370    0.097
     177    0.245    0.057
     178    0.307    0.082
     179    1.378    0.174
     180    0.364    0.070
     181    1.572    0.102
     182    1.164    0.230
     183    1.494    0.238
     184    0.839    0.131
     185    0.351    0.142
     186    0.121    0.041
     187    0.588    0.131
     188    0.798    0.156
     189    1.076    0.131
     190    0.610    0.102
     191    0.988    0.101
     192    0.819    0.075
     193    1.300    0.106
     194    1.262    0.111
     195    0.923    0.133
     196    0.374    0.130
     197    0.284    0.084
     198    0.567    0.083
     199    0.092    0.048
     200    0.288    0.071
     201    1.028    0.111
     202    0.732    0.108
     203    0.396    0.103
     204    0.187    0.051
     205    0.874    0.083
     206    0.248    0.079
     207    0.073    0.043
     208    0.241    0.062
     209    0.707    0.079
     210    0.791    0.104
     211    0.000    0.000
     212    0.171    0.041
     213    0.945    0.092
     214    0.353    0.050
     215    0.161    0.029
     216    1.214    0.100
     217    0.534    0.073
     218    0.055    0.036
     219    0.393    0.059
     220    0.824    0.067
     221    1.136    0.116
     222    0.102    0.047
     223    0.997    0.140
     224    0.940    0.095
     225    1.511    0.133
     226    0.676    0.120
     227    0.516    0.091
     228    1.660    0.166
     229    0.940    0.123
     230    1.200    0.266
     231    0.372    0.074
     232    1.220    0.138
     233    1.302    0.140
     234    1.265    0.159
     235    0.458    0.096
     236    0.852    0.099
     237    0.096    0.029
     238    0.181    0.069
     239    0.445    0.086
     240    0.131    0.060
     241    0.019    0.018
     242    0.460    0.082
     243    0.235    0.088
     244    0.015    0.018
     245    0.130    0.038
     246    0.374    0.072
     247    0.261    0.050
     248    0.042    0.031
     249    0.211    0.057
     250    0.051    0.029
     251    0.098    0.043
     252    0.183    0.075
     253    0.702    0.117
     254    0.011    0.016
     255    0.253    0.061
     256    0.518    0.105
     257    0.598    0.124
     258    0.000    0.000
     259    0.187    0.035
     260    0.254    0.069
     261    0.282    0.066
     262    0.226    0.085
     263    0.121    0.035
     264    0.965    0.072
     265    0.169    0.052
     266    0.548    0.111
     267    0.547    0.101
     268    1.555    0.103
     269    1.193    0.092
     270    0.485    0.066
     271    1.392    0.132
     272    1.573    0.151
     273    0.307    0.082
     274    0.547    0.055
     275    1.325    0.178
     276    0.351    0.062
     277    0.315    0.064
     278    0.452    0.126
     279    0.059    0.042
     280    0.014    0.023
     281    0.325    0.136
     282    0.296    0.073
     283    0.094    0.052
     284    0.106    0.038
     285    0.067    0.066
     286    0.160    0.093
     287    0.001    0.006
     288    0.339    0.072
     289    0.122    0.048
     290    0.204    0.064
     291    0.003    0.009
     292    0.082    0.052
     293    0.657    0.107
     294    0.032    0.051
     295    0.006    0.012
     296    0.018    0.029
     297    0.248    0.075
     298    0.007    0.015
     299    0.023    0.022
     300    1.155    0.140
     301    0.454    0.092
     302    0.390    0.066
     303    0.831    0.081
     304    1.388    0.120
      19    1.000    0.163
      20    0.491    0.067
      21    1.006    0.219
      22    1.652    0.236
      23    1.572    0.203
      24    0.542    0.123
      25    0.682    0.134
      26    0.669    0.154
      27    0.773    0.129
      28    1.083    0.088
      29    0.114    0.072
      30    0.004    0.010
      31    1.465    0.119
      32    0.967    0.062
      33    0.211    0.062
      34    0.038    0.029
      35    0.513    0.097
      36    0.948    0.089
      37    0.114    0.073
      38    0.153    0.075
      39    0.799    0.072
      40    0.324    0.071
      41    0.036    0.035
      42    0.241    0.052
      43    1.256    0.086
      44    0.000    0.000
      45    0.225    0.077
      46    0.425    0.069
      47    0.149    0.041
      48    0.003    0.010
      49    0.458    0.086
      50    0.431    0.067
      51    0.108    0.057
      52    0.294    0.061
      53    0.461    0.078
      54    0.070    0.042
      55    0.004    0.010
      56    0.839    0.085
      57    0.802    0.104
      58    0.719    0.081
      59    0.636    0.101
      60    2.016    0.171
      61    0.392    0.074
      62    1.726    0.117
      63    0.325    0.059
      64    0.070    0.037
      65    0.263    0.083
      66    0.065    0.047
      67    0.131    0.042
      68    0.031    0.037
      69    0.096    0.043
      70    0.245    0.056
      71    0.209    0.052
      72    0.004    0.010
      73    0.009    0.015
      74    0.403    0.074
      75    0.000    0.000
      76    0.097    0.021
      77    0.281    0.060
      78    0.710    0.086
      79    0.150    0.059
      80    0.003    0.010
      81    0.465    0.075
      82    0.000    0.000
      83    0.015    0.016
      84    0.043    0.031
      85    0.005    0.011
      86    0.319    0.078
      87    0.045    0.035
      88    0.082    0.054
      89    0.890    0.198
      90    0.065    0.056
      91    0.030    0.031
      92    0.161    0.080
      93    0.646    0.109
      94    0.078    0.057
      95    0.433    0.084
      96    0.016    0.021
      97    0.286    0.057
      98    0.725    0.080
      99    1.122    0.083
     100    0.266    0.073
     101    0.011    0.019
     102    0.451    0.068
     103    1.083    0.067
     104    0.090    0.048
     105    0.295    0.061
     106    0.030    0.015
     107    0.387    0.095
     108    0.367    0.124
     109    0.323    0.048
     110    0.337    0.076
     111    0.006    0.013
     112    0.230    0.137
     113    0.003    0.012
     114    0.000    0.000
     115    0.043    0.032
     116    0.019    0.022
     117    0.273    0.065
     118    0.000    0.000
     119    0.001    0.006
     120    0.115    0.038
     121    0.364    0.078
     122    0.068    0.041
     123    0.000    0.000
     124    0.651    0.093
     125    0.021    0.024
     126    0.420    0.110
     127    0.510    0.061
     128    0.379    0.066
     129    0.104    0.069
     130    0.171    0.061
     131    0.689    0.122
     132    1.089    0.074
     133    0.623    0.083
     134    0.762    0.105
     135    1.268    0.120
     136    0.040    0.031
     137    1.292    0.118
     138    1.822    0.131
     139    0.471    0.070
     140    0.512    0.101
     141    0.735    0.108
     142    0.634    0.062
     143    1.072    0.067
     144    1.017    0.098
     145    0.000    0.000
     146    0.803    0.088
     147    0.771    0.078
     148    0.187    0.051
     149    0.035    0.021
     150    0.919    0.063
     151    0.966    0.082
     152    0.060    0.027
     153    0.477    0.051
     154    0.890    0.076
     155    0.606    0.067
     156    0.000    0.000
     157    0.646    0.084
     158    1.462    0.097
     159    0.195    0.046
     160    0.006    0.014
     161    0.863    0.121
     162    0.320    0.069
     163    0.129    0.049
     164    0.438    0.079
     165    1.071    0.086
     166    0.215    0.065
     167    0.082    0.046
     168    0.950    0.217
     169    0.075    0.039
     170    0.788    0.086
     171    1.347    0.201
     172    0.879    0.203
     173    0.647    0.129
     174    1.843    0.132
     175    0.463    0.127
     176    0.670    0.163
     177    0.288    0.123
     178    0.290    0.061
     179    0.639    0.087
     180    0.432    0.089
     181    0.723    0.097
     182    0.563    0.107
     183    1.019    0.155
     184    2.002    0.182
     185    0.484    0.076
     186    1.335    0.089
     187    1.308    0.150
     188    0.819    0.127
     189    1.152    0.125
     190    0.462    0.082
     191    0.652    0.118
     192    0.722    0.099
     193    0.709    0.116
     194    0.437    0.082
     195    0.098    0.036
     196    0.929    0.088
     197    0.142    0.046
     198    0.046    0.044
     199    0.231    0.067
     200    0.726    0.091
     201    0.309    0.057
     202    0.055    0.039
     203    0.416    0.062
     204    0.624    0.080
     205    0.589    0.097
     206    0.070    0.034
     207    0.949    0.091
     208    1.000    0.113
     209    0.201    0.063
     210    0.468    0.133
     211    0.810    0.110
     212    0.823    0.113
     213    0.003    0.008
     214    1.139    0.122
     215    0.496    0.068
     216    0.167    0.050
     217    0.130    0.054
     218    0.520    0.135
     219    0.986    0.092
     220    0.185    0.092
     221    0.788    0.107
     222    0.963    0.135
     223    1.480    0.131
     224    1.085    0.104
     225    1.531    0.148
     226    1.364    0.174
     227    1.316    0.157
     228    1.294    0.235
     229    1.440    0.100
     230    1.013    0.110
     231    0.299    0.073
     232    1.543    0.238
     233    0.336    0.089
     234    0.038    0.030
     235    1.821    0.267
     236    0.284    0.078
     237    0.069    0.033
     238    0.360    0.068
     239    0.458    0.069
     240    0.004    0.010
     241    0.113    0.061
     242    1.021    0.087
     243    0.279    0.058
     244    0.079    0.030
     245    0.950    0.129
     246    1.137    0.097
     247    0.464    0.094
     248    0.206    0.055
     249    0.345    0.068
     250    0.550    0.080
     251    0.379    0.125
     252    0.095    0.060
     253    1.145    0.101
     254    0.175    0.052
     255    0.182    0.069
     256    0.862    0.080
     257    0.877    0.087
     258    0.501    0.091
     259    0.235    0.066
     260    1.182    0.102
     261    0.441    0.105
     262    0.860    0.100
     263    0.685    0.100
     264    1.738    0.130
     265    0.315    0.095
     266    1.128    0.122
     267    1.526    0.128
     268    0.724    0.094
     269    0.428    0.101
     270    0.648    0.133
     271    0.436    0.102
     272    0.373    0.073
     273    0.137    0.079
     274    2.042    0.131
     275    0.261    0.086
     276    0.408    0.098
     277    0.678    0.080
     278    0.357    0.069
     279    0.457    0.188
     280    0.470    0.174
     281    0.944    0.115
     282    0.057    0.039
     283    0.643    0.124
     284    0.273    0.071
     285    0.613    0.102
     286    0.093    0.061
     287    0.071    0.055
     288    0.285    0.069
     289    0.110    0.046
     290    0.010    0.018
     291    0.208    0.063
     292    0.457    0.077
     293    0.011    0.014
     294    0.179    0.044
     295    1.161    0.091
     296    0.172    0.058
     297    0.072    0.036
     298    0.286    0.054
     299    1.746    0.096
     300    0.436    0.184
     301    0.079    0.048
     302    1.124    0.099
     303    0.819    0.103
     304    0.226    0.092
     305    1.133    0.090
     306    0.801    0.097
     307    0.547    0.073
     308    0.698    0.109
     309    1.159    0.102
     310    0.546    0.082
     311    0.109    0.059
     312    0.859    0.126
     313    0.484    0.086
      27    0.950    0.100
      28    0.596    0.045
      29    1.294    0.194
      30    1.056    0.193
      31    0.276    0.065
      32    1.451    0.149
      33    0.279    0.075
      34    0.680    0.100
      35    0.925    0.235
      36    0.287    0.100
      37    0.091    0.036
      38    0.467    0.102
      39    0.911    0.125
      40    0.266    0.099
      41    0.078    0.070
      42    0.120    0.061
      43    0.714    0.058
      44    0.436    0.072
      45    0.192    0.067
      46    0.523    0.060
      47    1.031    0.115
      48    0.064    0.043
      49    0.577    0.078
      50    1.130    0.090
      51    0.480    0.079
      52    0.001    0.006
      53    0.581    0.119
      54    0.890    0.083
      55    0.067    0.024
      56    0.000    0.000
      57    0.178    0.057
      58    0.796    0.105
      59    0.006    0.014
      60    0.515    0.068
      61    1.235    0.079
      62    0.639    0.120
      63    0.116    0.055
      64    0.214    0.050
      65    1.691    0.140
      66    1.213    0.119
      67    0.970    0.158
      68    1.788    0.154
      69    0.561    0.107
      70    2.176    0.152
      71    0.286    0.084
      72    0.100    0.072
      73    0.038    0.029
      74    0.257    0.061
      75    0.527    0.101
      76    0.001    0.006
      77    0.326    0.074
      78    0.183    0.067
      79    0.009    0.017
      80    0.009    0.017
      81    0.000    0.000
      82    0.505    0.096
      83    0.005    0.014
      84    0.000    0.000
      85    0.403    0.070
      86    0.751    0.079
      87    0.003    0.010
      88    0.003    0.010
      89    0.854    0.127
      90    0.024    0.025
      91    0.005    0.012
      92    0.453    0.084
      93    0.539    0.084
      94    0.423    0.073
      95    0.140    0.057
      96    0.723    0.101
      97    0.321    0.111
      98    0.235    0.075
      99    1.073    0.112
     100    0.488    0.069
     101    0.658    0.093
     102    0.090    0.047
     103    2.048    0.183
     104    0.885    0.119
     105    0.457    0.059
     106    0.725    0.075
     107    1.498    0.122
     108    0.685    0.110
     109    0.002    0.009
     110    0.314    0.045
     111    0.328    0.093
     112    0.126    0.049
     113    0.261    0.061
     114    0.231    0.057
     115    0.637    0.113
     116    0.416    0.072
     117    0.113    0.050
     118    0.106    0.037
     119    0.046    0.034
     120    0.239    0.103
     121    0.024    0.028
     122    0.000    0.000
     123    0.006    0.012
     124    0.021    0.028
     125    0.403    0.098
     126    0.000    0.000
     127    0.001    0.006
     128    0.003    0.008
     129    0.388    0.064
     130    0.003    0.008
     131    0.002    0.007
     132    0.553    0.071
     133    0.000    0.000
     134    0.094    0.053
     135    0.595    0.068
     136    0.374    0.073
     137    0.105    0.051
     138    0.455    0.106
     139    0.785    0.107
     140    0.870    0.092
     141    0.610    0.171
     142    1.028    0.076
     143    1.173    0.109
     144    0.116    0.053
     145    0.456    0.108
     146    1.578    0.118
     147    0.675    0.086
     148    0.094    0.036
     149    0.889    0.100
     150    0.912    0.107
     151    0.186    0.047
     152    0.013    0.022
     153    0.855    0.091
     154    1.370    0.112
     155    0.663    0.090
     156    0.001    0.006
     157    0.534    0.114
     158    0.909    0.084
     159    0.173    0.062
     160    0.009    0.016
     161    0.732    0.094
     162    0.836    0.065
     163    0.681    0.123
     164    0.014    0.022
     165    0.777    0.128
     166    1.253    0.086
     167    0.264    0.085
     168    0.017    0.017
     169    0.994    0.100
     170    0.316    0.061
     171    0.006    0.017
     172    0.687    0.137
     173    1.096    0.098
     174    0.184    0.072
     175    0.004    0.010
     176    0.319    0.077
     177    0.236    0.085
     178    0.296    0.090
     179    1.283    0.179
     180    0.352    0.085
     181    1.560    0.081
     182    1.209    0.253
     183    1.350    0.238
     184    0.822    0.123
     185    0.402    0.111
     186    0.154    0.071
     187    0.631    0.102
     188    0.866    0.113
     189    1.071    0.146
     190    0.594    0.075
     191    1.004    0.075
     192    0.809    0.074
     193    1.289    0.093
     194    1.199    0.108
     195    0.912    0.132
     196    0.424    0.089
     197    0.275    0.079
     198    0.547    0.085
     199    0.051    0.049
     200    0.306    0.087
     201    1.082    0.122
     202    0.719    0.089
     203    0.336    0.082
     204    0.236    0.087
     205    0.903    0.126
     206    0.300    0.075
     207    0.051    0.044
     208    0.235    0.088
     209    0.708    0.114
     210    0.821    0.087
     211    0.000    0.000
     212    0.171    0.044
     213    0.996    0.094
     214    0.427    0.071
     215    0.144    0.059
     216    1.228    0.111
     217    0.559    0.073
     218    0.086    0.038
     219    0.367    0.101
     220    0.840    0.100
     221    1.124    0.095
     222    0.150    0.078
     223    1.080    0.110
     224    0.900    0.103
     225    1.451    0.231
     226    0.583    0.170
     227    0.548    0.074
     228    1.694    0.120
     229    0.923    0.090
     230    1.173    0.204
     231    0.426    0.067
     232    1.182    0.121
     233    1.432    0.124
     234    1.310    0.213
     235    0.409    0.094
     236    0.941    0.114
     237    0.192    0.081
     238    0.206    0.052
     239    0.415    0.080
     240    0.179    0.062
     241    0.044    0.041
     242    0.511    0.084
     243    0.242    0.064
     244    0.018    0.032
     245    0.149    0.055
     246    0.409    0.092
     247    0.254    0.069
     248    0.034    0.039
     249    0.261    0.055
     250    0.065    0.035
     251    0.108    0.037
     252    0.208    0.085
     253    0.645    0.092
     254    0.003    0.010
     255    0.370    0.143
     256    0.539    0.110
     257    0.506    0.100
     258    0.000    0.000
     259    0.154    0.070
     260    0.320    0.097
     261    0.317    0.071
     262    0.360    0.133
     263    0.206    0.059
     264    0.942    0.102
     265    0.186    0.086
     266    0.585    0.143
     267    0.609    0.111
     268    1.544    0.092
     269    1.106    0.077
     270    0.460    0.076
     271    1.501    0.146
     272    1.844    0.157
     273    0.280    0.173
     274    0.546    0.068
     275    1.248    0.126
     276    0.408    0.066
     277    0.387    0.124
     278    0.362    0.079
     279    0.023    0.029
     280    0.009    0.016
     281    0.449    0.116
     282    0.259    0.073
     283    0.081    0.060
     284    0.118    0.048
     285    0.102    0.061
     286    0.119    0.054
     287    0.008    0.015
     288    0.360    0.072
     289    0.067    0.044
     290    0.293    0.113
     291    0.026    0.036
     292    0.126    0.070
     293    0.586    0.099
     294    0.024    0.037
     295    0.009    0.017
     296    0.006    0.016
     297    0.338    0.087
     298    0.005    0.011
     299    0.039    0.029
     300    1.138    0.107
     301    0.464    0.077
     302    0.376    0.104
     303    0.835    0.090
     304    1.311    0.077
      19    1.067    0.278
      20    0.453    0.085
      21    0.945    0.169
      22    1.690    0.311
      23    1.424    0.205
      24    0.698    0.201
      25    0.816    0.110
      26    0.501    0.144
      27    0.843    0.086
      28    1.047    0.076
      29    0.088    0.059
      30    0.003    0.014
      31    1.413    0.104
      32    0.901    0.104
      33    0.128    0.039
      34    0.033    0.042
      35    0.449    0.096
      36    0.920    0.096
      37    0.051    0.032
      38    0.152    0.065
      39    0.867    0.082
      40    0.295    0.070
      41    0.026    0.035
      42    0.279    0.085
      43    1.305    0.118
      44    0.000    0.000
      45    0.226    0.057
      46    0.405    0.054
      47    0.128    0.046
      48    0.002    0.007
      49    0.414    0.043
      50    0.406    0.087
      51    0.101    0.034
      52    0.309    0.059
      53    0.462    0.085
      54    0.071    0.042
      55    0.006    0.012
      56    0.880    0.083
      57    0.759    0.082
      58    0.720    0.101
      59    0.654    0.078
      60    1.966    0.138
      61    0.386    0.064
      62    1.724    0.122
      63    0.262    0.073
      64    0.102    0.052
      65    0.114    0.068
      66    0.048    0.032
      67    0.093    0.036
      68    0.044    0.027
      69    0.074    0.043
      70    0.275    0.071
      71    0.203    0.042
      72    0.006    0.015
      73    0.006    0.012
      74    0.409    0.076
      75    0.000    0.000
      76    0.093    0.027
      77    0.284    0.067
      78    0.734    0.095
      79    0.119    0.072
      80    0.003    0.010
      81    0.440    0.057
      82    0.009    0.018
      83    0.019    0.019
      84    0.025    0.021
      85    0.011    0.018
      86    0.276    0.092
      87    0.019    0.021
      88    0.092    0.062
      89    0.882    0.157
      90    0.023    0.028
      91    0.025    0.026
      92    0.251    0.129
      93    0.625    0.133
      94    0.045    0.043
      95    0.390    0.089
      96    0.015    0.020
      97    0.270    0.086
      98    0.750    0.118
      99    1.132    0.064
     100    0.306    0.046
     101    0.010    0.018
     102    0.483    0.062
     103    1.158    0.089
     104    0.129    0.068
     105    0.238    0.049
     106    0.028    0.015
     107    0.411    0.058
     108    0.380    0.090
     109    0.385    0.093
     110    0.314    0.057
     111    0.002    0.007
     112    0.360    0.094
     113    0.016    0.021
     114    0.000    0.000
     115    0.037    0.023
     116    0.053    0.046
     117    0.252    0.088
     118    0.000    0.000
     119    0.001    0.006
     120    0.132    0.046
     121    0.445    0.075
     122    0.034    0.024
     123    0.000    0.000
     124    0.579    0.095
     125    0.023    0.027
     126    0.349    0.100
     127    0.530    0.087
     128    0.358    0.070
     129    0.184    0.082
     130    0.151    0.072
     131    0.696    0.091
     132    1.051    0.093
     133    0.626    0.104
     134    0.796    0.113
     135    1.245    0.129
     136    0.045    0.026
     137    1.324    0.102
     138    1.824    0.106
     139    0.434    0.068
     140    0.706    0.053
     141    0.771    0.114
     142    0.588    0.080
     143    1.046    0.066
     144    0.994    0.079
     145    0.000    0.000
     146    0.784    0.063
     147    0.741    0.085
     148    0.180    0.044
     149    0.035    0.020
     150    0.900    0.047
     151    0.979    0.109
     152    0.068    0.035
     153    0.481    0.068
     154    0.906    0.074
     155    0.614    0.063
     156    0.000    0.000
     157    0.662    0.086
     158    1.466    0.128
     159    0.177    0.046
     160    0.000    0.000
     161    0.879    0.101
     162    0.263    0.041
     163    0.151    0.056
     164    0.421    0.083
     165    0.977    0.079
     166    0.208    0.072
     167    0.082    0.038
     168    0.955    0.128
     169    0.070    0.027
     170    0.739    0.117
     171    1.314    0.158
     172    0.841    0.181
     173    0.615    0.148
     174    1.841    0.114
     175    0.473    0.155
     176    0.581    0.130
     177    0.169    0.095
     178    0.246    0.057
     179    0.550    0.145
     180    0.472    0.114
     181    0.708    0.114
     182    0.564    0.084
     183    0.956    0.119
     184    1.970    0.126
     185    0.458    0.082
     186    1.344    0.127
     187    1.298    0.103
     188    0.804    0.107
     189    1.010    0.115
     190    0.465    0.066
     191    0.630    0.102
     192    0.589    0.121
     193    0.741    0.121
     194    0.441    0.087
     195    0.082    0.049
     196    0.890    0.089
     197    0.150    0.059
     198    0.061    0.052
     199    0.358    0.103
     200    0.832    0.116
     201    0.367    0.081
     202    0.082    0.047
     203    0.398    0.065
     204    0.604    0.089
     205    0.596    0.093
     206    0.084    0.023
     207    0.914    0.085
     208    0.964    0.078
     209    0.176    0.070
     210    0.602    0.076
     211    0.803    0.076
     212    0.871    0.142
     213    0.005    0.011
     214    1.054    0.108
     215    0.508    0.057
     216    0.162    0.053
     217    0.092    0.049
     218    0.533    0.116
     219    1.115    0.101
     220    0.261    0.115
     221    0.850    0.127
     222    0.978    0.096
     223    1.701    0.189
     224    1.046    0.107
     225    1.411    0.159
     226    1.242    0.170
     227    1.009    0.216
     228    1.384    0.160
     229    1.260    0.143
     230    1.054    0.137
     231    0.232    0.107
     232    1.424    0.278
     233    0.210    0.075
     234    0.028    0.030
     235    1.862    0.116
     236    0.164    0.080
     237    0.020    0.024
     238    0.377    0.059
     239    0.466    0.078
     240    0.009    0.013
     241    0.198    0.053
     242    0.902    0.060
     243    0.304    0.054
     244    0.096    0.041
     245    0.979    0.111
     246    1.057    0.122
     247    0.567    0.127
     248    0.273    0.066
     249    0.311    0.070
     250    0.560    0.071
     251    0.471    0.095
     252    0.193    0.070
     253    1.191    0.087
     254    0.190    0.049
     255    0.129    0.056
     256    0.913    0.121
     257    0.936    0.111
     258    0.426    0.071
     259    0.237    0.081
     260    1.233    0.110
     261    0.291    0.055
     262    0.609    0.151
     263    0.752    0.114
     264    1.697    0.110
     265    0.278    0.076
     266    1.073    0.101
     267    1.204    0.162
     268    0.783    0.082
     269    0.447    0.085
     270    0.696    0.083
     271    0.169    0.049
     272    0.316    0.094
     273    0.220    0.087
     274    1.997    0.132
     275    0.191    0.059
     276    0.664    0.122
     277    0.733    0.087
     278    0.366    0.081
     279    0.448    0.128
     280    0.453    0.089
     281    0.956    0.075
     282    0.062    0.046
     283    0.670    0.144
     284    0.285    0.069
     285    0.550    0.091
     286    0.097    0.036
     287    0.025    0.025
     288    0.361    0.054
     289    0.084    0.049
     290    0.005    0.012
     291    0.204    0.060
     292    0.434    0.075
     293    0.008    0.017
     294    0.178    0.039
     295    1.126    0.102
     296    0.092    0.052
     297    0.048    0.024
     298    0.251    0.060
     299    1.743    0.147
     300    0.534    0.208
     301    0.073    0.043
     302    1.110    0.139
     303    0.786    0.146
     304    0.189    0.077
     305    1.132    0.097
     306    0.824    0.085
     307    0.533    0.058
     308    0.659    0.098
     309    1.169    0.122
     310    0.601    0.085
     311    0.127    0.061
     312    0.865    0.109
     313    0.634    0.132
      27    0.895    0.257
      28    0.605    0.102
      29    1.430    0.141
      30    1.152    0.175
      31    0.454    0.135
      32    1.517    0.149
      33    0.480    0.181
      34    0.663    0.062
      35    0.647    0.105
      36    0.395    0.067
      37    0.157    0.073
      38    0.407    0.104
      39    0.888    0.118
      40    0.269    0.073
      41    0.087    0.062
      42    0.112    0.061
      43    0.727    0.062
      44    0.478    0.085
      45    0.175    0.048
      46    0.458    0.074
      47    0.968    0.071
      48    0.062    0.041
      49    0.559    0.080
      50    1.130    0.080
      51    0.539    0.082
      52    0.003    0.012
      53    0.616    0.106
      54    0.952    0.080
      55    0.088    0.026
      56    0.001    0.006
      57    0.222    0.083
      58    0.743    0.082
      59    0.008    0.019
      60    0.574    0.079
      61    1.192    0.078
      62    0.696    0.096
      63    0.118    0.037
      64    0.261    0.064
      65    1.673    0.106
      66    1.295    0.095
      67    0.954    0.096
      68    1.824    0.157
      69    0.607    0.127
      70    2.162    0.109
      71    0.306    0.084
      72    0.080    0.066
      73    0.040    0.034
      74    0.256    0.067
      75    0.583    0.074
      76    0.001    0.006
      77    0.292    0.063
      78    0.212    0.046
      79    0.011    0.022
      80    0.014    0.022
      81    0.000    0.000
      82    0.456    0.067
      83    0.001    0.006
      84    0.003    0.010
      85    0.324    0.072
      86    0.701    0.091
      87    0.010    0.020
      88    0.012    0.019
      89    0.779    0.099
      90    0.010    0.018
      91    0.010    0.020
      92    0.443    0.061
      93    0.495    0.103
      94    0.396    0.094
      95    0.084    0.058
      96    0.719    0.090
      97    0.248    0.112
      98    0.329    0.095
      99    0.956    0.151
     100    0.510    0.080
     101    0.684    0.085
     102    0.099    0.033
     103    1.989    0.171
     104    0.890    0.130
     105    0.448    0.048
     106    0.732    0.044
     107    1.565    0.105
     108    0.696    0.080
     109    0.000    0.000
     110    0.296    0.050
     111    0.386    0.071
     112    0.123    0.038
     113    0.192    0.079
     114    0.269    0.070
     115    0.603    0.125
     116    0.409    0.062
     117    0.061    0.055
     118    0.088    0.035
     119    0.025    0.024
     120    0.195    0.098
     121    0.011    0.019
     122    0.000    0.000
     123    0.014    0.014
     124    0.014    0.032
     125    0.448    0.114
     126    0.000    0.000
     127    0.004    0.010
     128    0.004    0.011
     129    0.288    0.067
     130    0.004    0.010
     131    0.000    0.000
     132    0.535    0.102
     133    0.000    0.000
     134    0.099    0.066
     135    0.530    0.072
     136    0.334    0.068
     137    0.134    0.079
     138    0.402    0.181
     139    0.754    0.118
     140    0.833    0.056
     141    0.648    0.154
     142    1.012    0.116
     143    1.107    0.081
     144    0.097    0.023
     145    0.533    0.101
     146    1.493    0.160
     147    0.712    0.084
     148    0.107    0.041
     149    0.905    0.070
     150    0.891    0.081
     151    0.199    0.074
     152    0.001    0.006
     153    0.780    0.089
     154    1.279    0.093
     155    0.667    0.075
     156    0.003    0.008
     157    0.658    0.113
     158    0.797    0.084
     159    0.162    0.046
     160    0.006    0.017
     161    0.657    0.090
     162    0.875    0.089
     163    0.725    0.093
     164    0.016    0.020
     165    0.852    0.094
     166    1.158    0.092
     167    0.325    0.120
     168    0.014    0.018
     169    0.970    0.071
     170    0.364    0.060
     171    0.005    0.016
     172    0.681    0.119
     173    1.078    0.098
     174    0.227    0.075
     175    0.005    0.011
     176    0.305    0.088
     177    0.227    0.050
     178    0.313    0.059
     179    1.416    0.146
     180    0.312    0.078
     181    1.497    0.125
     182    1.174    0.205
     183    1.550    0.252
     184    0.967    0.115
     185    0.499    0.180
     186    0.142    0.078
     187    0.610    0.160
     188    0.730    0.135
     189    1.039    0.163
     190    0.557    0.109
     191    1.010    0.100
     192    0.797    0.081
     193    1.272    0.089
     194    1.173    0.099
     195    0.838    0.119
     196    0.415    0.096
     197    0.265    0.088
     198    0.560    0.086
     199    0.043    0.043
     200    0.343    0.087
     201    1.149    0.175
     202    0.658    0.169
     203    0.236    0.092
     204    0.289    0.077
     205    0.854    0.124
     206    0.254    0.087
     207    0.044    0.040
     208    0.356    0.125
     209    0.803    0.105
     210    0.759    0.074
     211    0.001    0.006
     212    0.148    0.023
     213    1.073    0.094
     214    0.475    0.088
     215    0.106    0.041
     216    1.229    0.108
     217    0.555    0.078
     218    0.079    0.028
     219    0.418    0.091
     220    0.914    0.090
     221    1.086    0.072
     222    0.151    0.077
     223    1.021    0.090
     224    1.004    0.107
     225    1.588    0.084
     226    0.722    0.125
     227    0.588    0.102
     228    1.698    0.110
     229    0.935    0.115
     230    1.157    0.289
     231    0.389    0.060
     232    1.287    0.107
     233    1.410    0.129
     234    1.241    0.236
     235    0.533    0.105
     236    0.913    0.105
     237    0.198    0.075
     238    0.264    0.091
     239    0.493    0.106
     240    0.191    0.075
     241    0.022    0.029
     242    0.508    0.112
     243    0.275    0.095
     244    0.034    0.053
     245    0.171    0.061
     246    0.388    0.083
     247    0.228    0.071
     248    0.038    0.044
     249    0.301    0.109
     250    0.050    0.024
     251    0.063    0.031
     252    0.175    0.093
     253    0.626    0.109
     254    0.007    0.018
     255    0.321    0.128
     256    0.611    0.180
     257    0.502    0.077
     258    0.000    0.000
     259    0.175    0.051
     260    0.313    0.069
     261    0.350    0.091
     262    0.390    0.101
     263    0.201    0.066
     264    0.979    0.110
     265    0.190    0.062
     266    0.547    0.068
     267    0.605    0.159
     268    1.517    0.093
     269    1.126    0.059
     270    0.529    0.097
     271    1.495    0.159
     272    1.605    0.096
     273    0.414    0.087
     274    0.480    0.077
     275    1.144    0.154
     276    0.336    0.074
     277    0.458    0.118
     278    0.271    0.095
     279    0.018    0.039
     280    0.008    0.012
     281    0.633    0.128
     282    0.331    0.083
     283    0.064    0.042
     284    0.088    0.044
     285    0.083    0.081
     286    0.083    0.045
     287    0.009    0.015
     288    0.270    0.083
     289    0.102    0.055
     290    0.264    0.082
     291    0.029    0.041
     292    0.083    0.057
     293    0.633    0.101
     294    0.075    0.063
     295    0.022    0.033
     296    0.020    0.023
     297    0.430    0.121
     298    0.007    0.015
     299    0.053    0.038
     300    1.154    0.085
     301    0.496    0.086
     302    0.306    0.089
     303    0.845    0.068
     304    1.314    0.097
      19    1.396    0.314
      20    0.489    0.110
      21    1.389    0.350
      22    1.269    0.126
      23    1.638    0.126
      24    0.628    0.092
      25    0.849    0.119
      26    0.443    0.107
      27    0.889    0.083
      28    1.086    0.120
      29    0.090    0.040
      30    0.008    0.017
      31    1.404    0.087
      32    0.830    0.092
      33    0.114    0.040
      34    0.047    0.041
      35    0.427    0.071
      36    0.917    0.096
      37    0.054    0.023
      38    0.119    0.057
      39    0.843    0.078
      40    0.294    0.073
      41    0.015    0.022
      42    0.244    0.075
      43    1.237    0.089
      44    0.000    0.000
      45    0.254    0.071
      46    0.396    0.057
      47    0.119    0.050
      48    0.003    0.009
      49    0.442    0.085
      50    0.483    0.092
      51    0.092    0.030
      52    0.339    0.053
      53    0.462    0.103
      54    0.065    0.033
      55    0.003    0.008
      56    0.799    0.084
      57    0.855    0.097
      58    0.697    0.097
      59    0.649    0.114
      60    1.965    0.099
      61    0.425    0.054
      62    1.704    0.086
      63    0.257    0.073
      64    0.069    0.046
      65    0.095    0.046
      66    0.046    0.025
      67    0.148    0.049
      68    0.040    0.022
      69    0.113    0.051
      70    0.291    0.058
      71    0.192    0.047
      72    0.011    0.014
      73    0.009    0.013
      74    0.477    0.076
      75    0.000    0.000
      76    0.088    0.024
      77    0.325    0.082
      78    0.727    0.113
      79    0.085    0.027
      80    0.001    0.006
      81    0.463    0.088
      82    0.009    0.017
      83    0.004    0.010
      84    0.009    0.013
      85    0.005    0.011
      86    0.182    0.067
      87    0.012    0.014
      88    0.076    0.056
      89    0.700    0.196
      90    0.035    0.044
      91    0.059    0.039
      92    0.373    0.115
      93    0.553    0.120
      94    0.029    0.040
      95    0.343    0.085
      96    0.030    0.026
      97    0.231    0.043
      98    0.773    0.075
      99    1.147    0.094
     100    0.365    0.097
     101    0.013    0.019
     102    0.455    0.059
     103    1.141    0.095
     104    0.143    0.044
     105    0.225    0.053
     106    0.028    0.016
     107    0.451    0.056
     108    0.372    0.080
     109    0.454    0.105
     110    0.315    0.041
     111    0.002    0.007
     112    0.425    0.099
     113    0.099    0.071
     114    0.000    0.000
     115    0.042    0.026
     116    0.077    0.044
     117    0.291    0.060
     118    0.000    0.000
     119    0.000    0.000
     120    0.168    0.057
     121    0.432    0.060
     122    0.018    0.023
     123    0.000    0.000
     124    0.606    0.060
     125    0.028    0.037
     126    0.422    0.170
     127    0.565    0.077
     128    0.330    0.109
     129    0.231    0.073
     130    0.185    0.057
     131    0.737    0.091
     132    1.084    0.119
     133    0.690    0.111
     134    0.823    0.115
     135    1.157    0.109
     136    0.059    0.056
     137    1.319    0.105
     138    1.799    0.103
     139    0.386    0.065
     140    0.669    0.101
     141    0.808    0.101
     142    0.550    0.095
     143    1.045    0.098
     144    0.955    0.077
     145    0.000    0.000
     146    0.738    0.069
     147    0.787    0.092
     148    0.216    0.055
     149    0.030    0.021
     150    0.904    0.082
     151    0.973    0.092
     152    0.085    0.027
     153    0.476    0.058
     154    0.860    0.093
     155    0.642    0.076
     156    0.000    0.000
     157    0.636    0.067
     158    1.508    0.138
     159    0.198    0.035
     160    0.000    0.000
     161    0.833    0.093
     162    0.342    0.102
     163    0.190    0.053
     164    0.421    0.067
     165    1.010    0.094
     166    0.245    0.062
     167    0.083    0.038
     168    0.987    0.149
     169    0.072    0.043
     170    0.761    0.097
     171    1.194    0.155
     172    1.029    0.315
     173    0.635    0.090
     174    1.729    0.150
     175    0.664    0.197
     176    0.647    0.175
     177    0.363    0.127
     178    0.152    0.091
     179    0.542    0.120
     180    0.544    0.106
     181    0.722    0.156
     182    0.470    0.131
     183    0.889    0.124
     184    1.781    0.212
     185    0.565    0.150
     186    1.357    0.100
     187    1.269    0.155
     188    0.731    0.119
     189    1.111    0.133
     190    0.465    0.089
     191    0.647    0.112
     192    0.632    0.077
     193    0.867    0.125
     194    0.499    0.076
     195    0.110    0.037
     196    0.833    0.097
     197    0.215    0.098
     198    0.079    0.042
     199    0.268    0.085
     200    0.802    0.082
     201    0.595    0.201
     202    0.120    0.039
     203    0.320    0.106
     204    0.541    0.058
     205    0.643    0.084
     206    0.083    0.025
     207    0.861    0.104
     208    1.051    0.110
     209    0.133    0.042
     210    0.604    0.076
     211    0.732    0.067
     212    0.879    0.092
     213    0.000    0.000
     214    1.074    0.121
     215    0.459    0.069
     216    0.093    0.057
     217    0.123    0.043
     218    0.618    0.107
     219    1.183    0.110
     220    0.297    0.107
     221    0.821    0.087
     222    1.093    0.124
     223    1.753    0.111
     224    1.060    0.100
     225    1.605    0.247
     226    0.965    0.268
     227    1.094    0.222
     228    1.353    0.215
     229    1.252    0.162
     230    0.978    0.162
     231    0.303    0.053
     232    1.039    0.214
     233    0.254    0.104
     234    0.034    0.024
     235    1.669    0.119
     236    0.127    0.047
     237    0.016    0.020
     238    0.340    0.065
     239    0.415    0.065
     240    0.010    0.015
     241    0.197    0.055
     242    0.951    0.107
     243    0.254    0.049
     244    0.075    0.032
     245    0.979    0.109
     246    1.090    0.100
     247    0.434    0.153
     248    0.228    0.051
     249    0.300    0.102
     250    0.566    0.059
     251    0.414    0.117
     252    0.146    0.061
     253    1.197    0.130
     254    0.175    0.060
     255    0.107    0.050
     256    0.912    0.080
     257    0.889    0.091
     258    0.449    0.083
     259    0.284    0.060
     260    1.210    0.106
     261    0.319    0.074
     262    0.542    0.115
     263    0.840    0.102
     264    1.700    0.112
     265    0.294    0.063
     266    1.041    0.106
     267    1.076    0.090
     268    0.786    0.068
     269    0.370    0.075
     270    0.664    0.121
     271    0.135    0.036
     272    0.307    0.121
     273    0.219    0.057
     274    1.947    0.112
     275    0.208    0.051
     276    0.844    0.116
     277    0.761    0.079
     278    0.336    0.074
     279    0.481    0.071
     280    0.444    0.074
     281    0.920    0.076
     282    0.075    0.045
     283    0.596    0.089
     284    0.330    0.050
     285    0.550    0.072
     286    0.081    0.030
     287    0.018    0.016
     288    0.363    0.058
     289    0.102    0.041
     290    0.010    0.015
     291    0.197    0.032
     292    0.442    0.047
     293    0.010    0.017
     294    0.204    0.040
     295    1.148    0.100
     296    0.061    0.029
     297    0.047    0.035
     298    0.308    0.075
     299    1.714    0.111
     300    0.288    0.084
     301    0.076    0.029
     302    0.868    0.127
     303    0.820    0.224
     304    0.173    0.108
     305    1.148    0.111
     306    0.817    0.108
     307    0.560    0.101
     308    0.568    0.098
     309    1.238    0.109
     310    0.716    0.077
     311    0.162    0.052
     312    0.784    0.112
     313    0.608    0.116
      27    0.821    0.108
      28    0.561    0.061
      29    1.309    0.144
      30    1.069    0.182
      31    0.760    0.225
      32    1.635    0.169
      33    0.899    0.235
      34    0.516    0.129
      35    0.679    0.123
      36    0.396    0.075
      37    0.235    0.078
      38    0.482    0.094
      39    0.843    0.087
      40    0.401    0.162
      41    0.103    0.069
      42    0.128    0.048
      43    0.674    0.065
      44    0.465    0.061
      45    0.169    0.070
      46    0.497    0.058
      47    0.996    0.113
      48    0.074    0.060
      49    0.575    0.077
      50    1.136    0.102
      51    0.557    0.087
      52    0.001    0.006
      53    0.577    0.111
      54    0.916    0.088
      55    0.076    0.035
      56    0.000    0.000
      57    0.264    0.053
      58    0.776    0.116
      59    0.009    0.017
      60    0.593    0.063
      61    1.138    0.114
      62    0.627    0.087
      63    0.090    0.052
      64    0.280    0.050
      65    1.668    0.097
      66    1.292    0.107
      67    0.907    0.106
      68    1.840    0.132
      69    0.631    0.126
      70    2.084    0.164
      71    0.302    0.085
      72    0.119    0.057
      73    0.028    0.024
      74    0.192    0.066
      75    0.411    0.122
      76    0.000    0.000
      77    0.309    0.107
      78    0.234    0.056
      79    0.012    0.017
      80    0.023    0.024
      81    0.000    0.000
      82    0.446    0.080
      83    0.000    0.000
      84    0.002    0.007
      85    0.351    0.090
      86    0.696    0.095
      87    0.016    0.019
      88    0.009    0.015
      89    0.783    0.118
      90    0.022    0.033
      91    0.010    0.022
      92    0.429    0.048
      93    0.462    0.102
      94    0.477    0.102
      95    0.083    0.047
      96    0.748    0.082
      97    0.235    0.078
      98    0.343    0.067
      99    0.813    0.083
     100    0.517    0.077
     101    0.716    0.104
     102    0.122    0.046
     103    2.057    0.169
     104    0.820    0.100
     105    0.471    0.055
     106    0.696    0.066
     107    1.631    0.106
     108    0.714    0.075
     109    0.000    0.000
     110    0.326    0.057
     111    0.412    0.070
     112    0.118    0.047
     113    0.159    0.058
     114    0.329    0.078
     115    0.512    0.095
     116    0.371    0.084
     117    0.038    0.030
     118    0.091    0.028
     119    0.030    0.025
     120    0.171    0.089
     121    0.006    0.022
     122    0.001    0.006
     123    0.008    0.012
     124    0.000    0.000
     125    0.503    0.100
     126    0.000    0.000
     127    0.009    0.013
     128    0.003    0.008
     129    0.275    0.083
     130    0.001    0.006
     131    0.000    0.000
     132    0.541    0.094
     133    0.000    0.000
     134    0.072    0.056
     135    0.551    0.071
     136    0.360    0.058
     137    0.161    0.087
     138    0.405    0.105
     139    0.688    0.078
     140    0.877    0.085
     141    0.544    0.167
     142    1.075    0.109
     143    1.174    0.095
     144    0.083    0.035
     145    0.724    0.186
     146    1.596    0.170
     147    0.691    0.079
     148    0.153    0.052
     149    0.797    0.131
     150    0.966    0.091
     151    0.206    0.043
     152    0.006    0.015
     153    0.764    0.125
     154    1.418    0.089
     155    0.665    0.073
     156    0.006    0.012
     157    0.689    0.145
     158    0.858    0.074
     159    0.192    0.040
     160    0.009    0.014
     161    0.651    0.079
     162    0.806    0.092
     163    0.778    0.093
     164    0.026    0.025
     165    0.749    0.106
     166    1.167    0.102
     167    0.363    0.139
     168    0.023    0.018
     169    0.987    0.090
     170    0.378    0.070
     171    0.007    0.015
     172    0.678    0.111
     173    1.127    0.083
     174    0.258    0.078
     175    0.001    0.006
     176    0.315    0.085
     177    0.222    0.092
     178    0.315    0.076
     179    1.474    0.083
     180    0.369    0.087
     181    1.445    0.110
     182    1.048    0.191
     183    1.697    0.201
     184    1.083    0.106
     185    0.380    0.119
     186    0.112    0.064
     187    0.576    0.105
     188    0.670    0.118
     189    1.079    0.096
     190    0.547    0.068
     191    0.944    0.090
     192    0.824    0.088
     193    1.291    0.116
     194    1.246    0.120
     195    0.871    0.115
     196    0.328    0.062
     197    0.233    0.074
     198    0.609    0.074
     199    0.035    0.054
     200    0.288    0.083
     201    1.138    0.109
     202    0.668    0.150
     203    0.238    0.117
     204    0.271    0.074
     205    0.833    0.081
     206    0.258    0.062
     207    0.022    0.029
     208    0.309    0.075
     209    0.801    0.107
     210    0.788    0.081
     211    0.001    0.006
     212    0.180    0.046
     213    1.071    0.123
     214    0.421    0.072
     215    0.147    0.049
     216    1.248    0.125
     217    0.541    0.078
     218    0.056    0.051
     219    0.447    0.093
     220    0.839    0.078
     221    1.167    0.089
     222    0.116    0.058
     223    1.043    0.128
     224    1.044    0.062
     225    1.728    0.131
     226    0.661    0.143
     227    0.572    0.143
     228    1.677    0.130
     229    1.023    0.106
     230    1.239    0.228
     231    0.389    0.045
     232    1.261    0.102
     233    1.430    0.109
     234    1.345    0.209
     235    0.529    0.149
     236    0.838    0.090
     237    0.234    0.072
     238    0.186    0.056
     239    0.531    0.056
     240    0.248    0.068
     241    0.033    0.020
     242    0.501    0.080
     243    0.252    0.096
     244    0.025    0.030
     245    0.151    0.057
     246    0.406    0.065
     247    0.195    0.063
     248    0.066    0.045
     249    0.303    0.071
     250    0.084    0.033
     251    0.082    0.042
     252    0.145    0.065
     253    0.576    0.071
     254    0.021    0.030
     255    0.294    0.117
     256    0.531    0.104
     257    0.552    0.093
     258    0.000    0.000
     259    0.210    0.095
     260    0.307    0.093
     261    0.420    0.104
     262    0.461    0.089
     263    0.151    0.080
     264    0.975    0.132
     265    0.154    0.058
     266    0.583    0.069
     267    0.521    0.105
     268    1.565    0.146
     269    1.102    0.120
     270    0.550    0.080
     271    1.605    0.207
     272    1.611    0.107
     273    0.397    0.077
     274    0.440    0.064
     275    1.132    0.161
     276    0.342    0.083
     277    0.524    0.082
     278    0.207    0.086
     279    0.030    0.037
     280    0.029    0.030
     281    0.652    0.122
     282    0.309    0.105
     283    0.133    0.070
     284    0.110    0.045
     285    0.118    0.117
     286    0.061    0.040
     287    0.006    0.016
     288    0.277    0.068
     289    0.107    0.062
     290    0.258    0.097
     291    0.030    0.037
     292    0.088    0.061
     293    0.658    0.098
     294    0.108    0.071
     295    0.011    0.018
     296    0.039    0.040
     297    0.388    0.121
     298    0.004    0.010
     299    0.090    0.050
     300    1.163    0.108
     301    0.492    0.093
     302    0.314    0.101
     303    0.873    0.084
     304    1.379    0.131
      19    1.287    0.302
      20    0.539    0.117
      21    1.247    0.292
      22    1.260    0.243
      23    1.706    0.163
      24    0.578    0.123
      25    0.871    0.140
      26    0.455    0.090
      27    0.800    0.088
      28    1.080    0.110
      29    0.106    0.036
      30    0.015    0.022
      31    1.351    0.083
      32    0.846    0.089
      33    0.107    0.040
      34    0.061    0.038
      35    0.424    0.064
      36    0.911    0.125
      37    0.039    0.025
      38    0.133    0.069
      39    0.864    0.074
      40    0.294    0.059
      41    0.041    0.036
      42    0.243    0.075
      43    1.260    0.078
      44    0.000    0.000
      45    0.252    0.089
      46    0.427    0.095
      47    0.122    0.050
      48    0.001    0.006
      49    0.499    0.082
      50    0.452    0.083
      51    0.085    0.037
      52    0.348    0.063
      53    0.450    0.082
      54    0.027    0.023
      55    0.003    0.010
      56    0.850    0.114
      57    0.902    0.086
      58    0.677    0.073
      59    0.544    0.114
      60    1.992    0.119
      61    0.378    0.053
      62    1.683    0.117
      63    0.266    0.048
      64    0.073    0.026
      65    0.066    0.050
      66    0.014    0.025
      67    0.134    0.045
      68    0.022    0.023
      69    0.109    0.057
      70    0.287    0.102
      71    0.183    0.044
      72    0.003    0.014
      73    0.005    0.014
      74    0.445    0.066
      75    0.000    0.000
      76    0.097    0.023
      77    0.325    0.048
      78    0.763    0.096
      79    0.109    0.074
      80    0.002    0.008
      81    0.562    0.105
      82    0.004    0.010
      83    0.009    0.015
      84    0.008    0.019
      85    0.013    0.014
      86    0.204    0.064
      87    0.015    0.026
      88    0.075    0.045
      89    0.774    0.182
      90    0.018    0.023
      91    0.073    0.045
      92    0.334    0.103
      93    0.515    0.127
      94    0.030    0.034
      95    0.360    0.110
      96    0.025    0.028
      97    0.273    0.111
      98    0.637    0.119
      99    1.150    0.070
     100    0.373    0.088
     101    0.011    0.019
     102    0.493    0.076
     103    1.103    0.075
     104    0.123    0.060
     105    0.243    0.070
     106    0.025    0.016
     107    0.447    0.083
     108    0.388    0.081
     109    0.530    0.100
     110    0.307    0.051
     111    0.010    0.019
     112    0.441    0.111
     113    0.093    0.083
     114    0.000    0.000
     115    0.039    0.016
     116    0.068    0.034
     117    0.319    0.078
     118    0.000    0.000
     119    0.000    0.000
     120    0.171    0.058
     121    0.402    0.072
     122    0.018    0.021
     123    0.003    0.008
     124    0.615    0.091
     125    0.003    0.008
     126    0.382    0.089
     127    0.596    0.058
     128    0.336    0.081
     129    0.228    0.068
     130    0.149    0.076
     131    0.765    0.068
     132    1.154    0.092
     133    0.666    0.120
     134    0.855    0.105
     135    1.137    0.146
     136    0.040    0.029
     137    1.214    0.164
     138    1.889    0.092
     139    0.375    0.091
     140    0.579    0.095
     141    0.788    0.093
     142    0.500    0.085
     143    1.022    0.074
     144    0.991    0.097
     145    0.000    0.000
     146    0.721    0.069
     147    0.737    0.063
     148    0.187    0.054
     149    0.036    0.020
     150    0.909    0.087
     151    0.996    0.082
     152    0.082    0.037
     153    0.502    0.075
     154    0.907    0.071
     155    0.651    0.057
     156    0.000    0.000
     157    0.661    0.066
     158    1.496    0.117
     159    0.210    0.050
     160    0.000    0.000
     161    0.832    0.114
     162    0.261    0.060
     163    0.223    0.072
     164    0.410    0.078
     165    1.056    0.099
     166    0.221    0.051
     167    0.079    0.040
     168    1.052    0.137
     169    0.083    0.041
     170    0.813    0.141
     171    1.154    0.158
     172    0.978    0.297
     173    0.622    0.133
     174    1.821    0.127
     175    0.688    0.114
     176    0.662    0.246
     177    0.299    0.129
     178    0.187    0.072
     179    0.424    0.122
     180    0.610    0.119
     181    0.572    0.136
     182    0.629    0.109
     183    1.114    0.166
     184    2.008    0.168
     185    0.426    0.060
     186    1.369    0.086
     187    1.270    0.127
     188    0.830    0.133
     189    1.111    0.132
     190    0.530    0.086
     191    0.773    0.158
     192    0.596    0.099
     193    0.790    0.112
     194    0.513    0.104
     195    0.155    0.071
     196    0.855    0.077
     197    0.158    0.069
     198    0.100    0.048
     199    0.311    0.079
     200    0.770    0.084
     201    0.535    0.184
     202    0.134    0.055
     203    0.373    0.121
     204    0.621    0.090
     205    0.640    0.088
     206    0.088    0.033
     207    0.935    0.113
     208    0.970    0.073
     209    0.132    0.055
     210    0.574    0.072
     211    0.761    0.082
     212    0.774    0.123
     213    0.000    0.000
     214    1.061    0.113
     215    0.463    0.058
     216    0.074    0.042
     217    0.113    0.059
     218    0.604    0.129
     219    1.199    0.114
     220    0.209    0.080
     221    0.855    0.152
     222    1.273    0.228
     223    1.730    0.230
     224    1.063    0.092
     225    1.742    0.299
     226    0.822    0.280
     227    1.299    0.208
     228    1.294    0.170
     229    1.199    0.169
     230    0.819    0.128
     231    0.353    0.104
     232    1.088    0.216
     233    0.322    0.081
     234    0.035    0.020
     235    1.686    0.183
     236    0.145    0.058
     237    0.019    0.019
     238    0.341    0.059
     239    0.396    0.067
     240    0.006    0.012
     241    0.173    0.047
     242    1.004    0.084
     243    0.214    0.068
     244    0.071    0.031
     245    1.015    0.130
     246    1.091    0.083
     247    0.394    0.091
     248    0.269    0.080
     249    0.350    0.104
     250    0.558    0.059
     251    0.437    0.113
     252    0.222    0.100
     253    1.132    0.119
     254    0.195    0.047
     255    0.096    0.040
     256    0.881    0.103
     257    0.862    0.086
     258    0.443    0.053
     259    0.329    0.067
     260    1.249    0.104
     261    0.299    0.057
     262    0.501    0.096
     263    0.949    0.222
     264    1.708    0.114
     265    0.266    0.079
     266    1.181    0.141
     267    1.020    0.104
     268    0.763    0.062
     269    0.385    0.097
     270    0.636    0.094
     271    0.153    0.036
     272    0.338    0.090
     273    0.205    0.076
     274    2.007    0.109
     275    0.220    0.085
     276    0.867    0.131
     277    0.793    0.096
     278    0.369    0.069
     279    0.489    0.073
     280    0.396    0.063
     281    0.952    0.088
     282    0.084    0.046
     283    0.553    0.084
     284    0.337    0.064
     285    0.545    0.094
     286    0.086    0.030
     287    0.010    0.014
     288    0.354    0.061
     289    0.113    0.052
     290    0.008    0.019
     291    0.173    0.048
     292    0.432    0.054
     293    0.004    0.010
     294    0.158    0.040
     295    1.088    0.128
     296    0.062    0.029
     297    0.036    0.022
     298    0.361    0.059
     299    1.688    0.149
     300    0.331    0.099
     301    0.035    0.032
     302    0.839    0.186
     303    0.770    0.162
     304    0.119    0.058
     305    1.157    0.143
     306    0.876    0.109
     307    0.602    0.110
     308    0.447    0.066
     309    1.287    0.106
     310    0.671    0.081
     311    0.158    0.060
     312    0.839    0.106
     313    0.597    0.125
      27    0.743    0.143
      28    0.568    0.065
      29    1.420    0.135
      30    1.117    0.216
      31    0.953    0.123
      32    1.733    0.090
      33    1.293    0.158
      34    0.368    0.098
      35    0.668    0.106
      36    0.399    0.088
      37    0.191    0.062
      38    0.456    0.094
      39    0.904    0.078
      40    0.525    0.141
      41    0.045    0.042
      42    0.103    0.026
      43    0.765    0.066
      44    0.447    0.116
      45    0.113    0.050
      46    0.537    0.084
      47    1.041    0.091
      48    0.050    0.044
      49    0.620    0.086
      50    1.094    0.096
      51    0.506    0.073
      52    0.003    0.010
      53    0.594    0.111
      54    0.906    0.092
      55    0.064    0.018
      56    0.003    0.008
      57    0.276    0.068
      58    0.799    0.084
      59    0.001    0.006
      60    0.618    0.058
      61    1.182    0.084
      62    0.667    0.084
      63    0.103    0.037
      64    0.261    0.060
      65    1.600    0.129
      66    1.257    0.122
      67    0.896    0.109
      68    1.830    0.121
      69    0.650    0.106
      70    2.080    0.131
      71    0.270    0.078
      72    0.123    0.062
      73    0.035    0.034
      74    0.179    0.037
      75    0.370    0.072
      76    0.005    0.011
      77    0.311    0.071
      78    0.237    0.056
      79    0.018    0.021
      80    0.011    0.020
      81    0.000    0.000
      82    0.431    0.051
      83    0.000    0.000
      84    0.006    0.016
      85    0.332    0.051
      86    0.698    0.070
      87    0.065    0.051
      88    0.016    0.028
      89    0.798    0.144
      90    0.014    0.019
      91    0.011    0.020
      92    0.455    0.090
      93    0.418    0.087
      94    0.442    0.081
      95    0.118    0.051
      96    0.689    0.099
      97    0.369    0.094
      98    0.357    0.069
      99    0.857    0.074
     100    0.453    0.069
     101    0.766    0.096
     102    0.115    0.055
     103    1.980    0.142
     104    0.764    0.107
     105    0.455    0.052
     106    0.713    0.082
     107    1.600    0.122
     108    0.752    0.108
     109    0.000    0.000
     110    0.282    0.048
     111    0.383    0.087
     112    0.094    0.031
     113    0.223    0.062
     114    0.288    0.073
     115    0.534    0.084
     116    0.496    0.101
     117    0.065    0.036
     118    0.080    0.036
     119    0.024    0.022
     120    0.278    0.118
     121    0.013    0.020
     122    0.000    0.000
     123    0.000    0.000
     124    0.000    0.000
     125    0.450    0.107
     126    0.000    0.000
     127    0.000    0.000
     128    0.001    0.006
     129    0.322    0.081
     130    0.003    0.008
     131    0.000    0.000
     132    0.512    0.084
     133    0.000    0.000
     134    0.088    0.047
     135    0.606    0.071
     136    0.353    0.063
     137    0.132    0.046
     138    0.307    0.154
     139    0.784    0.103
     140    0.865    0.100
     141    0.559    0.151
     142    0.994    0.118
     143    1.167    0.097
     144    0.084    0.021
     145    0.691    0.206
     146    1.542    0.112
     147    0.680    0.082
     148    0.154    0.094
     149    0.747    0.118
     150    0.923    0.097
     151    0.169    0.046
     152    0.009    0.021
     153    0.698    0.121
     154    1.478    0.100
     155    0.750    0.087
     156    0.001    0.006
     157    0.763    0.127
     158    0.911    0.086
     159    0.190    0.047
     160    0.005    0.011
     161    0.627    0.118
     162    0.857    0.065
     163    0.712    0.124
     164    0.018    0.018
     165    0.762    0.074
     166    1.195    0.077
     167    0.380    0.075
     168    0.012    0.015
     169    0.934    0.084
     170    0.371    0.059
     171    0.003    0.008
     172    0.671    0.106
     173    1.123    0.079
     174    0.283    0.085
     175    0.003    0.008
     176    0.336    0.084
     177    0.255    0.061
     178    0.330    0.081
     179    1.435    0.101
     180    0.377    0.067
     181    1.557    0.089
     182    1.093    0.163
     183    1.709    0.159
     184    0.943    0.111
     185    0.353    0.071
     186    0.150    0.057
     187    0.522    0.103
     188    0.743    0.115
     189    1.091    0.164
     190    0.536    0.081
     191    0.952    0.093
     192    0.784    0.079
     193    1.278    0.097
     194    1.288    0.078
     195    0.877    0.157
     196    0.299    0.072
     197    0.253    0.096
     198    0.658    0.132
     199    0.055    0.047
     200    0.265    0.059
     201    1.001    0.111
     202    0.724    0.094
     203    0.240    0.076
     204    0.259    0.069
     205    0.776    0.105
     206    0.270    0.074
     207    0.034    0.021
     208    0.326    0.103
     209    0.764    0.103
     210    0.853    0.079
     211    0.000    0.000
     212    0.128    0.044
     213    1.106    0.095
     214    0.407    0.073
     215    0.113    0.032
     216    1.265    0.094
     217    0.510    0.087
     218    0.055    0.045
     219    0.398    0.056
     220    0.914    0.057
     221    1.209    0.063
     222    0.177    0.061
     223    1.039    0.089
     224    1.054    0.091
     225    1.646    0.135
     226    0.687    0.172
     227    0.594    0.152
     228    1.692    0.172
     229    0.920    0.089
     230    1.087    0.279
     231    0.386    0.051
     232    1.244    0.114
     233    1.389    0.114
     234    1.335    0.175
     235    0.513    0.158
     236    0.835    0.112
     237    0.197    0.061
     238    0.206    0.076
     239    0.520    0.066
     240    0.312    0.074
     241    0.031    0.025
     242    0.515    0.082
     243    0.285    0.056
     244    0.015    0.023
     245    0.165    0.067
     246    0.382    0.075
     247    0.224    0.057
     248    0.015    0.029
     249    0.305    0.057
     250    0.062    0.040
     251    0.086    0.029
     252    0.221    0.074
     253    0.499    0.082
     254    0.014    0.016
     255    0.456    0.140
     256    0.467    0.154
     257    0.531    0.081
     258    0.000    0.000
     259    0.260    0.089
     260    0.227    0.069
     261    0.334    0.085
     262    0.517    0.109
     263    0.098    0.062
     264    0.889    0.103
     265    0.177    0.054
     266    0.634    0.071
     267    0.478    0.124
     268    1.410    0.117
     269    1.222    0.095
     270    0.505    0.099
     271    1.348    0.130
     272    1.560    0.140
     273    0.384    0.060
     274    0.438    0.070
     275    1.081    0.235
     276    0.323    0.082
     277    0.527    0.065
     278    0.251    0.084
     279    0.009    0.018
     280    0.032    0.023
     281    0.656    0.108
     282    0.400    0.078
     283    0.163    0.101
     284    0.113    0.044
     285    0.048    0.033
     286    0.049    0.044
     287    0.012    0.024
     288    0.194    0.050
     289    0.157    0.057
     290    0.207    0.068
     291    0.070    0.045
     292    0.194    0.092
     293    0.728    0.089
     294    0.086    0.050
     295    0.025    0.023
     296    0.030    0.036
     297    0.335    0.102
     298    0.006    0.014
     299    0.065    0.043
     300    1.153    0.167
     301    0.501    0.090
     302    0.297    0.065
     303    0.849    0.080
     304    1.310    0.109
      19    1.517    0.227
      20    0.361    0.084
      21    1.041    0.248
      22    1.595    0.147
      23    1.673    0.140
      24    0.572    0.104
      25    0.813    0.081
      26    0.404    0.085
      27    0.828    0.135
      28    1.106    0.105
      29    0.114    0.034
      30    0.003    0.008
      31    1.417    0.115
      32    0.885    0.084
      33    0.128    0.049
      34    0.036    0.033
      35    0.423    0.078
      36    0.915    0.094
      37    0.040    0.025
      38    0.126    0.083
      39    0.832    0.083
      40    0.329    0.083
      41    0.016    0.023
      42    0.160    0.057
      43    1.301    0.133
      44    0.000    0.000
      45    0.271    0.055
      46    0.388    0.066
      47    0.122    0.046
      48    0.002    0.007
      49    0.431    0.074
      50    0.409    0.088
      51    0.107    0.035
      52    0.323    0.061
      53    0.484    0.121
      54    0.054    0.030
      55    0.001    0.006
      56    0.896    0.132
      57    0.885    0.099
      58    0.660    0.069
      59    0.497    0.092
      60    1.985    0.116
      61    0.358    0.075
      62    1.576    0.111
      63    0.328    0.082
      64    0.042    0.029
      65    0.063    0.051
      66    0.024    0.022
      67    0.146    0.057
      68    0.022    0.029
      69    0.096    0.043
      70    0.347    0.075
      71    0.211    0.031
      72    0.013    0.020
      73    0.013    0.020
      74    0.541    0.122
      75    0.000    0.000
      76    0.093    0.032
      77    0.295    0.056
      78    0.823    0.158
      79    0.093    0.045
      80    0.003    0.008
      81    0.495    0.117
      82    0.018    0.023
      83    0.008    0.012
      84    0.005    0.011
      85    0.006    0.012
      86    0.228    0.062
      87    0.001    0.006
      88    0.088    0.044
      89    0.791    0.143
      90    0.020    0.027
      91    0.063    0.034
      92    0.346    0.076
      93    0.519    0.126
      94    0.038    0.038
      95    0.387    0.086
      96    0.016    0.020
      97    0.259    0.068
      98    0.738    0.112
      99    1.151    0.103
     100    0.348    0.069
     101    0.019    0.024
     102    0.506    0.075
     103    1.046    0.095
     104    0.110    0.041
     105    0.219    0.037
     106    0.029    0.014
     107    0.514    0.101
     108    0.432    0.081
     109    0.447    0.098
     110    0.265    0.064
     111    0.000    0.000
     112    0.461    0.107
     113    0.036    0.027
     114    0.000    0.000
     115    0.030    0.015
     116    0.059    0.027
     117    0.288    0.085
     118    0.000    0.000
     119    0.001    0.006
     120    0.125    0.066
     121    0.369    0.092
     122    0.020    0.019
     123    0.000    0.000
     124    0.531    0.068
     125    0.003    0.010
     126    0.387    0.086
     127    0.604    0.066
     128    0.253    0.074
     129    0.197    0.074
     130    0.119    0.062
     131    0.586    0.088
     132    1.082    0.074
     133    0.821    0.094
     134    0.886    0.099
     135    1.093    0.170
     136    0.110    0.054
     137    1.387    0.123
     138    1.891    0.079
     139    0.309    0.061
     140    0.604    0.093
     141    0.705    0.060
     142    0.503    0.063
     143    1.072    0.070
     144    0.916    0.097
     145    0.000    0.000
     146    0.758    0.073
     147    0.803    0.067
     148    0.231    0.055
     149    0.026    0.017
     150    0.920    0.072
     151    0.976    0.077
     152    0.072    0.038
     153    0.520    0.070
     154    0.856    0.106
     155    0.656    0.078
     156    0.000    0.000
     157    0.636    0.072
     158    1.484    0.117
     159    0.213    0.063
     160    0.000    0.000
     161    0.782    0.093
     162    0.245    0.048
     163    0.186    0.050
     164    0.403    0.065
     165    0.948    0.088
     166    0.221    0.065
     167    0.050    0.026
     168    0.905    0.130
     169    0.089    0.036
     170    0.799    0.112
     171    1.159    0.179
     172    0.805    0.265
     173    0.575    0.127
     174    1.713    0.146
     175    0.674    0.165
     176    0.557    0.082
     177    0.339    0.110
     178    0.189    0.065
     179    0.567    0.094
     180    0.477    0.109
     181    0.601    0.109
     182    0.569    0.129
     183    0.988    0.083
     184    1.954    0.115
     185    0.407    0.110
     186    1.339    0.080
     187    1.239    0.109
     188    0.863    0.108
     189    1.159    0.089
     190    0.548    0.077
     191    0.786    0.123
     192    0.667    0.138
     193    0.757    0.109
     194    0.494    0.109
     195    0.249    0.109
     196    0.850    0.118
     197    0.118    0.059
     198    0.120    0.064
     199    0.363    0.050
     200    0.816    0.106
     201    0.336    0.088
     202    0.107    0.035
     203    0.469    0.085
     204    0.659    0.074
     205    0.639    0.096
     206    0.085    0.042
     207    0.931    0.099
     208    0.969    0.105
     209    0.127    0.050
     210    0.548    0.078
     211    0.779    0.082
     212    0.657    0.098
     213    0.000    0.000
     214    1.071    0.091
     215    0.454    0.070
     216    0.072    0.043
     217    0.112    0.044
     218    0.735    0.119
     219    1.098    0.122
     220    0.139    0.057
     221    0.871    0.178
     222    1.473    0.118
     223    1.424    0.215
     224    1.104    0.072
     225    1.359    0.163
     226    1.321    0.114
     227    0.891    0.210
     228    1.096    0.157
     229    1.231    0.232
     230    0.987    0.178
     231    0.363    0.094
     232    1.351    0.195
     233    0.367    0.061
     234    0.023    0.019
     235    1.621    0.183
     236    0.148    0.070
     237    0.015    0.018
     238    0.312    0.055
     239    0.349    0.072
     240    0.011    0.020
     241    0.169    0.050
     242    0.993    0.115
     243    0.246    0.056
     244    0.088    0.036
     245    1.014    0.116
     246    1.118    0.104
     247    0.400    0.121
     248    0.281    0.089
     249    0.310    0.072
     250    0.595    0.062
     251    0.498    0.145
     252    0.267    0.099
     253    1.035    0.104
     254    0.161    0.042
     255    0.141    0.072
     256    0.994    0.141
     257    0.932    0.098
     258    0.502    0.078
     259    0.339    0.081
     260    1.174    0.134
     261    0.364    0.053
     262    0.619    0.071
     263    1.179    0.222
     264    1.665    0.123
     265    0.190    0.064
     266    1.252    0.129
     267    1.020    0.127
     268    0.785    0.076
     269    0.317    0.074
     270    0.671    0.089
     271    0.210    0.072
     272    0.183    0.116
     273    0.241    0.096
     274    2.035    0.133
     275    0.272    0.083
     276    0.774    0.130
     277    0.780    0.079
     278    0.373    0.088
     279    0.516    0.117
     280    0.385    0.100
     281    0.941    0.085
     282    0.093    0.048
     283    0.504    0.123
     284    0.351    0.055
     285    0.538    0.108
     286    0.109    0.033
     287    0.017    0.016
     288    0.329    0.071
     289    0.149    0.055
     290    0.014    0.015
     291    0.174    0.051
     292    0.446    0.086
     293    0.008    0.012
     294    0.181    0.044
     295    1.064    0.124
     296    0.113    0.037
     297    0.043    0.035
     298    0.342    0.094
     299    1.732    0.142
     300    0.430    0.088
     301    0.077    0.039
     302    0.975    0.166
     303    0.932    0.145
     304    0.144    0.072
     305    1.188    0.151
     306    0.714    0.127
     307    0.570    0.126
     308    0.561    0.105
     309    1.258    0.124
     310    0.692    0.098
     311    0.153    0.064
     312    0.841    0.093
     313    0.567    0.134
      27    0.826    0.157
      28    0.566    0.058
      29    1.326    0.104
      30    1.269    0.232
      31    0.980    0.119
      32    1.782    0.199
      33    1.247    0.126
      34    0.404    0.087
      35    0.709    0.083
      36    0.375    0.104
      37    0.184    0.055
      38    0.520    0.125
      39    0.842    0.100
      40    0.448    0.110
      41    0.041    0.047
      42    0.081    0.035
      43    0.761    0.081
      44    0.385    0.108
      45    0.109    0.050
      46    0.478    0.085
      47    0.988    0.075
      48    0.109    0.043
      49    0.615    0.088
      50    1.155    0.130
      51    0.634    0.090
      52    0.003    0.008
      53    0.522    0.089
      54    0.895    0.083
      55    0.072    0.035
      56    0.000    0.000
      57    0.266    0.057
      58    0.757    0.102
      59    0.017    0.021
      60    0.560    0.086
      61    1.176    0.092
      62    0.529    0.076
      63    0.114    0.053
      64    0.323    0.044
      65    1.618    0.140
      66    1.416    0.133
      67    0.929    0.120
      68    1.879    0.101
      69    0.572    0.142
      70    2.110    0.176
      71    0.271    0.072
      72    0.188    0.092
      73    0.032    0.026
      74    0.164    0.054
      75    0.472    0.077
      76    0.008    0.015
      77    0.323    0.089
      78    0.263    0.052
      79    0.014    0.021
      80    0.008    0.015
      81    0.000    0.000
      82    0.461    0.072
      83    0.005    0.011
      84    0.002    0.007
      85    0.377    0.083
      86    0.695    0.091
      87    0.014    0.026
      88    0.006    0.012
      89    0.784    0.118
      90    0.010    0.018
      91    0.008    0.018
      92    0.490    0.089
      93    0.418    0.059
      94    0.348    0.074
      95    0.096    0.042
      96    0.717    0.085
      97    0.424    0.089
      98    0.409    0.065
      99    0.890    0.175
     100    0.469    0.082
     101    0.700    0.122
     102    0.127    0.046
     103    2.041    0.169
     104    0.789    0.129
     105    0.434    0.060
     106    0.691    0.071
     107    1.604    0.121
     108    0.744    0.087
     109    0.002    0.009
     110    0.351    0.058
     111    0.430    0.065
     112    0.089    0.048
     113    0.184    0.054
     114    0.303    0.048
     115    0.509    0.090
     116    0.470    0.080
     117    0.080    0.049
     118    0.114    0.035
     119    0.038    0.027
     120    0.237    0.122
     121    0.013    0.016
     122    0.000    0.000
     123    0.003    0.008
     124    0.009    0.024
     125    0.453    0.100
     126    0.000    0.000
     127    0.003    0.008
     128    0.000    0.000
     129    0.344    0.074
     130    0.000    0.000
     131    0.002    0.007
     132    0.497    0.067
     133    0.000    0.000
     134    0.089    0.050
     135    0.558    0.089
     136    0.365    0.074
     137    0.184    0.070
     138    0.307    0.114
     139    0.742    0.124
     140    0.861    0.122
     141    0.631    0.127
     142    1.043    0.093
     143    1.158    0.080
     144    0.075    0.033
     145    0.563    0.149
     146    1.503    0.149
     147    0.714    0.060
     148    0.130    0.051
     149    0.809    0.103
     150    0.863    0.089
     151    0.209    0.048
     152    0.011    0.016
     153    0.653    0.136
     154    1.402    0.143
     155    0.744    0.119
     156    0.001    0.006
     157    0.741    0.079
     158    0.936    0.085
     159    0.207    0.057
     160    0.007    0.018
     161    0.701    0.088
     162    0.860    0.072
     163    0.708    0.094
     164    0.015    0.017
     165    0.788    0.065
     166    1.171    0.099
     167    0.350    0.058
     168    0.012    0.014
     169    0.918    0.101
     170    0.306    0.078
     171    0.004    0.015
     172    0.694    0.086
     173    1.097    0.085
     174    0.244    0.072
     175    0.001    0.006
     176    0.367    0.086
     177    0.253    0.052
     178    0.315    0.062
     179    1.440    0.098
     180    0.378    0.068
     181    1.569    0.086
     182    1.229    0.210
     183    1.696    0.108
     184    0.994    0.103
     185    0.360    0.099
     186    0.161    0.059
     187    0.559    0.092
     188    0.823    0.119
     189    1.018    0.133
     190    0.603    0.099
     191    0.926    0.100
     192    0.826    0.063
     193    1.313    0.069
     194    1.329    0.118
     195    0.995    0.137
     196    0.390    0.092
     197    0.285    0.068
     198    0.656    0.141
     199    0.099    0.067
     200    0.275    0.074
     201    0.947    0.119
     202    0.709    0.064
     203    0.299    0.107
     204    0.344    0.091
     205    0.897    0.092
     206    0.298    0.078
     207    0.044    0.033
     208    0.260    0.084
     209    0.720    0.091
     210    0.833    0.077
     211    0.001    0.006
     212    0.149    0.038
     213    1.020    0.093
     214    0.434    0.071
     215    0.127    0.039
     216    1.285    0.085
     217    0.571    0.071
     218    0.063    0.040
     219    0.401    0.060
     220    0.862    0.089
     221    1.201    0.106
     222    0.148    0.058
     223    1.116    0.136
     224    0.959    0.119
     225    1.581    0.114
     226    0.734    0.134
     227    0.503    0.123
     228    1.653    0.163
     229    0.981    0.096
     230    1.123    0.274
     231    0.370    0.074
     232    1.272    0.101
     233    1.431    0.135
     234    1.283    0.192
     235    0.451    0.128
     236    0.871    0.120
     237    0.232    0.059
     238    0.224    0.077
     239    0.475    0.094
     240    0.333    0.051
     241    0.030    0.027
     242    0.537    0.063
     243    0.263    0.058
     244    0.005    0.014
     245    0.160    0.039
     246    0.387    0.078
     247    0.179    0.042
     248    0.023    0.041
     249    0.302    0.088
     250    0.043    0.021
     251    0.103    0.041
     252    0.158    0.105
     253    0.660    0.123
     254    0.010    0.022
     255    0.312    0.120
     256    0.251    0.191
     257    0.583    0.094
     258    0.000    0.000
     259    0.257    0.070
     260    0.331    0.098
     261    0.279    0.063
     262    0.510    0.071
     263    0.097    0.054
     264    0.883    0.107
     265    0.187    0.060
     266    0.630    0.085
     267    0.465    0.104
     268    1.443    0.130
     269    1.189    0.109
     270    0.518    0.108
     271    1.534    0.164
     272    1.553    0.156
     273    0.391    0.083
     274    0.455    0.060
     275    1.062    0.175
     276    0.342    0.067
     277    0.535    0.084
     278    0.225    0.062
     279    0.007    0.014
     280    0.016    0.016
     281    0.734    0.126
     282    0.422    0.099
     283    0.124    0.075
     284    0.120    0.059
     285    0.029    0.031
     286    0.027    0.039
     287    0.012    0.021
     288    0.173    0.082
     289    0.146    0.052
     290    0.276    0.078
     291    0.074    0.055
     292    0.176    0.060
     293    0.653    0.139
     294    0.038    0.047
     295    0.011    0.016
     296    0.034    0.026
     297    0.219    0.074
     298    0.005    0.011
     299    0.043    0.031
     300    1.262    0.126
     301    0.521    0.081
     302    0.306    0.064
     303    0.831    0.094
     304    1.330    0.110
      19    1.303    0.164
      20    0.402    0.077
      21    1.034    0.149
      22    1.331    0.138
      23    1.609    0.145
      24    0.535    0.121
      25    0.822    0.101
      26    0.499    0.113
      27    0.854    0.129
      28    1.059    0.108
      29    0.134    0.029
      30    0.003    0.009
      31    1.437    0.125
      32    0.820    0.078
      33    0.099    0.038
      34    0.060    0.036
      35    0.414    0.065
      36    0.882    0.102
      37    0.025    0.021
      38    0.106    0.051
      39    0.830    0.090
      40    0.350    0.074
      41    0.021    0.026
      42    0.184    0.086
      43    1.335    0.108
      44    0.000    0.000
      45    0.255    0.064
      46    0.404    0.096
      47    0.103    0.044
      48    0.000    0.000
      49    0.460    0.101
      50    0.315    0.079
      51    0.053    0.031
      52    0.362    0.065
      53    0.496    0.089
      54    0.012    0.034
      55    0.019    0.017
      56    0.928    0.108
      57    0.846    0.079
      58    0.617    0.122
      59    0.527    0.097
      60    1.925    0.110
      61    0.354    0.078
      62    1.698    0.104
      63    0.307    0.084
      64    0.064    0.042
      65    0.113    0.079
      66    0.018    0.020
      67    0.130    0.044
      68    0.037    0.026
      69    0.200    0.066
      70    0.258    0.065
      71    0.185    0.045
      72    0.011    0.013
      73    0.001    0.006
      74    0.516    0.104
      75    0.000    0.000
      76    0.099    0.027
      77    0.287    0.079
      78    0.796    0.141
      79    0.108    0.061
      80    0.008    0.015
      81    0.608    0.072
      82    0.032    0.034
      83    0.006    0.014
      84    0.006    0.012
      85    0.008    0.012
      86    0.190    0.049
      87    0.005    0.013
      88    0.094    0.046
      89    0.855    0.096
      90    0.016    0.023
      91    0.072    0.040
      92    0.393    0.100
      93    0.646    0.080
      94    0.014    0.021
      95    0.383    0.061
      96    0.030    0.024
      97    0.259    0.058
      98    0.777    0.077
      99    1.147    0.099
     100    0.395    0.079
     101    0.017    0.020
     102    0.515    0.079
     103    1.015    0.057
     104    0.132    0.052
     105    0.240    0.048
     106    0.025    0.016
     107    0.527    0.117
     108    0.398    0.108
     109    0.471    0.102
     110    0.279    0.067
     111    0.005    0.012
     112    0.396    0.120
     113    0.024    0.025
     114    0.000    0.000
     115    0.054    0.037
     116    0.064    0.036
     117    0.273    0.072
     118    0.000    0.000
     119    0.000    0.000
     120    0.128    0.043
     121    0.413    0.093
     122    0.030    0.023
     123    0.000    0.000
     124    0.545    0.081
     125    0.009    0.016
     126    0.337    0.097
     127    0.606    0.090
     128    0.248    0.072
     129    0.195    0.078
     130    0.089    0.034
     131    0.654    0.091
     132    1.151    0.062
     133    0.683    0.107
     134    0.832    0.133
     135    1.098    0.083
     136    0.058    0.041
     137    1.265    0.134
     138    1.816    0.118
     139    0.293    0.073
     140    0.621    0.159
     141    0.701    0.082
     142    0.505    0.079
     143    1.050    0.092
     144    1.024    0.088
     145    0.000    0.000
     146    0.760    0.069
     147    0.760    0.084
     148    0.221    0.063
     149    0.041    0.026
     150    0.921    0.059
     151    0.946    0.089
     152    0.048    0.028
     153    0.547    0.087
     154    0.672    0.074
     155    0.634    0.059
     156    0.000    0.000
     157    0.589    0.079
     158    1.312    0.124
     159    0.181    0.039
     160    0.000    0.000
     161    0.690    0.085
     162    0.227    0.046
     163    0.206    0.054
     164    0.365    0.068
     165    0.981    0.107
     166    0.226    0.062
     167    0.070    0.042
     168    0.953    0.104
     169    0.061    0.033
     170    0.839    0.160
     171    1.221    0.113
     172    0.645    0.145
     173    0.676    0.101
     174    1.839    0.151
     175    0.499    0.101
     176    0.579    0.120
     177    0.268    0.096
     178    0.148    0.074
     179    0.545    0.110
     180    0.518    0.112
     181    0.663    0.185
     182    0.580    0.117
     183    0.965    0.113
     184    1.965    0.132
     185    0.509    0.045
     186    1.335    0.083
     187    1.303    0.113
     188    0.885    0.104
     189    1.133    0.164
     190    0.577    0.062
     191    0.652    0.118
     192    0.535    0.080
     193    0.796    0.131
     194    0.538    0.071
     195    0.157    0.059
     196    0.872    0.085
     197    0.160    0.062
     198    0.091    0.054
     199    0.397    0.105
     200    0.865    0.056
     201    0.316    0.083
     202    0.133    0.055
     203    0.513    0.067
     204    0.662    0.065
     205    0.611    0.086
     206    0.078    0.033
     207    0.940    0.107
     208    1.006    0.094
     209    0.142    0.050
     210    0.568    0.092
     211    0.766    0.063
     212    0.629    0.094
     213    0.000    0.000
     214    1.089    0.090
     215    0.450    0.071
     216    0.078    0.034
     217    0.138    0.056
     218    0.639    0.119
     219    1.058    0.079
     220    0.150    0.082
     221    0.844    0.154
     222    1.385    0.102
     223    1.528    0.113
     224    1.084    0.124
     225    1.319    0.122
     226    1.261    0.130
     227    1.039    0.129
     228    1.123    0.168
     229    1.454    0.155
     230    0.946    0.107
     231    0.282    0.062
     232    1.332    0.177
     233    0.374    0.094
     234    0.034    0.019
     235    1.332    0.095
     236    0.198    0.078
     237    0.020    0.024
     238    0.351    0.087
     239    0.381    0.089
     240    0.011    0.022
     241    0.146    0.053
     242    1.037    0.105
     243    0.243    0.066
     244    0.089    0.036
     245    1.054    0.110
     246    1.108    0.118
     247    0.428    0.126
     248    0.237    0.057
     249    0.323    0.071
     250    0.533    0.076
     251    0.451    0.137
     252    0.285    0.082
     253    1.057    0.078
     254    0.144    0.038
     255    0.085    0.061
     256    1.071    0.113
     257    0.900    0.101
     258    0.462    0.081
     259    0.296    0.058
     260    1.176    0.103
     261    0.340    0.071
     262    0.629    0.074
     263    0.915    0.185
     264    1.677    0.089
     265    0.147    0.045
     266    1.234    0.106
     267    1.048    0.172
     268    0.774    0.086
     269    0.356    0.074
     270    0.737    0.096
     271    0.279    0.069
     272    0.192    0.118
     273    0.172    0.066
     274    2.078    0.108
     275    0.300    0.087
     276    0.713    0.133
     277    0.801    0.074
     278    0.378    0.080
     279    0.647    0.082
     280    0.406    0.057
     281    0.956    0.066
     282    0.091    0.054
     283    0.532    0.098
     284    0.349    0.062
     285    0.545    0.100
     286    0.097    0.040
     287    0.007    0.012
     288    0.329    0.081
     289    0.130    0.040
     290    0.006    0.017
     291    0.186    0.059
     292    0.471    0.092
     293    0.022    0.023
     294    0.174    0.032
     295    1.016    0.130
     296    0.100    0.048
     297    0.154    0.087
     298    0.318    0.091
     299    1.731    0.109
     300    0.361    0.103
     301    0.130    0.054
     302    1.117    0.139
     303    0.974    0.109
     304    0.153    0.041
     305    1.116    0.092
     306    0.761    0.106
     307    0.650    0.133
     308    0.468    0.126
     309    1.148    0.112
     310    0.684    0.114
     311    0.172    0.084
     312    0.750    0.198
     313    0.589    0.104
      27    0.761    0.165
      28    0.569    0.066
      29    1.340    0.141
      30    1.017    0.255
      31    0.891    0.119
      32    1.772    0.164
      33    1.193    0.125
      34    0.387    0.063
      35    0.708    0.103
      36    0.380    0.064
      37    0.206    0.059
      38    0.635    0.174
      39    0.874    0.128
      40    0.446    0.118
      41    0.064    0.045
      42    0.107    0.065
      43    0.744    0.075
      44    0.452    0.116
      45    0.126    0.060
      46    0.494    0.089
      47    0.997    0.110
      48    0.077    0.045
      49    0.658    0.107
      50    1.135    0.092
      51    0.573    0.105
      52    0.001    0.006
      53    0.530    0.107
      54    0.927    0.071
      55    0.072    0.029
      56    0.000    0.000
      57    0.273    0.057
      58    0.753    0.087
      59    0.016    0.020
      60    0.600    0.103
      61    1.126    0.132
      62    0.544    0.097
      63    0.151    0.071
      64    0.361    0.052
      65    1.656    0.104
      66    1.422    0.178
      67    0.877    0.204
      68    1.880    0.109
      69    0.600    0.111
      70    2.074    0.141
      71    0.244    0.083
      72    0.167    0.074
      73    0.048    0.032
      74    0.156    0.067
      75    0.395    0.095
      76    0.001    0.006
      77    0.332    0.081
      78    0.255    0.054
      79    0.012    0.019
      80    0.001    0.006
      81    0.000    0.000
      82    0.456    0.050
      83    0.009    0.013
      84    0.000    0.000
      85    0.399    0.062
      86    0.751    0.067
      87    0.005    0.011
      88    0.003    0.010
      89    0.730    0.115
      90    0.008    0.012
      91    0.011    0.017
      92    0.458    0.072
      93    0.515    0.078
      94    0.389    0.091
      95    0.127    0.042
      96    0.756    0.106
      97    0.348    0.060
      98    0.398    0.059
      99    0.991    0.133
     100    0.506    0.068
     101    0.511    0.134
     102    0.128    0.058
     103    2.043    0.147
     104    0.794    0.131
     105    0.487    0.068
     106    0.697    0.101
     107    1.550    0.129
     108    0.664    0.120
     109    0.002    0.009
     110    0.303    0.080
     111    0.411    0.066
     112    0.110    0.039
     113    0.180    0.064
     114    0.327    0.067
     115    0.571    0.099
     116    0.443    0.083
     117    0.074    0.037
     118    0.161    0.041
     119    0.053    0.032
     120    0.209    0.085
     121    0.013    0.019
     122    0.000    0.000
     123    0.000    0.000
     124    0.000    0.000
     125    0.382    0.079
     126    0.000    0.000
     127    0.000    0.000
     128    0.001    0.006
     129    0.364    0.068
     130    0.003    0.008
     131    0.003    0.010
     132    0.506    0.062
     133    0.000    0.000
     134    0.090    0.055
     135    0.581    0.069
     136    0.296    0.061
     137    0.140    0.065
     138    0.405    0.079
     139    0.678    0.116
     140    0.878    0.128
     141    0.602    0.174
     142    1.043    0.105
     143    1.099    0.073
     144    0.075    0.028
     145    0.739    0.174
     146    1.622    0.136
     147    0.648    0.057
     148    0.133    0.051
     149    0.736    0.106
     150    0.767    0.097
     151    0.161    0.043
     152    0.011    0.015
     153    0.536    0.118
     154    1.407    0.093
     155    0.826    0.097
     156    0.003    0.008
     157    0.730    0.097
     158    0.910    0.085
     159    0.170    0.055
     160    0.003    0.010
     161    0.745    0.128
     162    0.840    0.085
     163    0.623    0.123
     164    0.010    0.018
     165    0.713    0.099
     166    1.218    0.109
     167    0.236    0.088
     168    0.003    0.008
     169    0.894    0.114
     170    0.298    0.062
     171    0.005    0.012
     172    0.681    0.100
     173    1.085    0.102
     174    0.263    0.094
     175    0.003    0.008
     176    0.275    0.101
     177    0.226    0.060
     178    0.317    0.104
     179    1.326    0.158
     180    0.394    0.083
     181    1.553    0.096
     182    0.864    0.321
     183    1.717    0.119
     184    1.027    0.117
     185    0.309    0.124
     186    0.135    0.055
     187    0.520    0.088
     188    0.833    0.105
     189    1.207    0.144
     190    0.548    0.094
     191    0.986    0.100
     192    0.835    0.072
     193    1.265    0.089
     194    1.283    0.112
     195    1.034    0.122
     196    0.347    0.090
     197    0.287    0.064
     198    0.653    0.124
     199    0.078    0.056
     200    0.280    0.062
     201    0.987    0.150
     202    0.799    0.081
     203    0.292    0.085
     204    0.298    0.081
     205    0.821    0.108
     206    0.241    0.055
     207    0.000    0.000
     208    0.205    0.070
     209    0.702    0.069
     210    0.782    0.082
     211    0.000    0.000
     212    0.159    0.041
     213    1.014    0.095
     214    0.426    0.071
     215    0.131    0.037
     216    1.192    0.082
     217    0.521    0.082
     218    0.100    0.031
     219    0.382    0.076
     220    0.761    0.086
     221    1.236    0.071
     222    0.146    0.063
     223    1.131    0.091
     224    0.938    0.103
     225    1.548    0.176
     226    0.655    0.184
     227    0.540    0.072
     228    1.484    0.205
     229    1.033    0.090
     230    1.274    0.159
     231    0.416    0.070
     232    1.296    0.139
     233    1.426    0.097
     234    1.277    0.210
     235    0.345    0.085
     236    0.953    0.203
     237    0.221    0.076
     238    0.249    0.082
     239    0.321    0.106
     240    0.224    0.098
     241    0.024    0.033
     242    0.510    0.078
     243    0.346    0.118
     244    0.011    0.014
     245    0.171    0.043
     246    0.287    0.086
     247    0.248    0.061
     248    0.003    0.012
     249    0.348    0.068
     250    0.047    0.033
     251    0.092    0.026
     252    0.063    0.039
     253    0.576    0.093
     254    0.012    0.017
     255    0.279    0.088
     256    0.061    0.038
     257    0.586    0.085
     258    0.000    0.000
     259    0.215    0.066
     260    0.292    0.063
     261    0.355    0.083
     262    0.498    0.085
     263    0.093    0.051
     264    0.915    0.094
     265    0.133    0.032
     266    0.636    0.090
     267    0.417    0.116
     268    1.381    0.086
     269    1.203    0.090
     270    0.620    0.089
     271    1.386    0.101
     272    1.551    0.137
     273    0.381    0.070
     274    0.467    0.054
     275    1.048    0.140
     276    0.294    0.048
     277    0.530    0.086
     278    0.193    0.053
     279    0.003    0.010
     280    0.019    0.022
     281    0.746    0.141
     282    0.473    0.099
     283    0.189    0.068
     284    0.136    0.055
     285    0.062    0.046
     286    0.023    0.028
     287    0.009    0.013
     288    0.233    0.097
     289    0.164    0.062
     290    0.282    0.066
     291    0.052    0.037
     292    0.110    0.064
     293    0.622    0.078
     294    0.008    0.019
     295    0.008    0.012
     296    0.018    0.027
     297    0.274    0.071
     298    0.001    0.006
     299    0.070    0.043
     300    1.190    0.131
     301    0.552    0.080
     302    0.331    0.112
     303    0.821    0.104
     304    1.389    0.126
      19    1.407    0.364
      20    0.448    0.100
      21    1.171    0.245
      22    1.380    0.157
      23    1.604    0.104
      24    0.595    0.107
      25    0.795    0.142
      26    0.427    0.086
      27    0.811    0.143
      28    1.106    0.104
      29    0.142    0.028
      30    0.008    0.016
      31    1.375    0.077
      32    0.843    0.094
      33    0.135    0.050
      34    0.053    0.035
      35    0.413    0.073
      36    0.866    0.089
      37    0.050    0.030
      38    0.086    0.037
      39    0.828    0.107
      40    0.337    0.056
      41    0.049    0.038
      42    0.159    0.049
      43    1.327    0.110
      44    0.003    0.008
      45    0.303    0.071
      46    0.410    0.073
      47    0.132    0.050
      48    0.000    0.000
      49    0.553    0.157
      50    0.279    0.072
      51    0.096    0.035
      52    0.344    0.078
      53    0.536    0.104
      54    0.015    0.022
      55    0.001    0.006
      56    0.941    0.100
      57    0.889    0.072
      58    0.702    0.085
      59    0.599    0.080
      60    1.860    0.141
      61    0.400    0.081
      62    1.714    0.123
      63    0.324    0.071
      64    0.026    0.025
      65    0.178    0.081
      66    0.036    0.029
      67    0.130    0.061
      68    0.025    0.021
      69    0.103    0.082
      70    0.336    0.061
      71    0.212    0.058
      72    0.009    0.019
      73    0.008    0.012
      74    0.481    0.050
      75    0.000    0.000
      76    0.093    0.032
      77    0.287    0.069
      78    0.837    0.125
      79    0.171    0.064
      80    0.006    0.018
      81    0.561    0.090
      82    0.014    0.018
      83    0.008    0.017
      84    0.024    0.029
      85    0.013    0.014
      86    0.194    0.054
      87    0.000    0.000
      88    0.109    0.054
      89    0.809    0.156
      90    0.028    0.030
      91    0.051    0.032
      92    0.302    0.104
      93    0.717    0.113
      94    0.057    0.046
      95    0.376    0.095
      96    0.034    0.025
      97    0.272    0.059
      98    0.803    0.082
      99    1.178    0.087
     100    0.391    0.074
     101    0.033    0.016
     102    0.484    0.074
     103    1.043    0.080
     104    0.110    0.054
     105    0.214    0.052
     106    0.038    0.016
     107    0.536    0.090
     108    0.410    0.082
     109    0.481    0.079
     110    0.300    0.066
     111    0.000    0.000
     112    0.428    0.117
     113    0.036    0.035
     114    0.000    0.000
     115    0.033    0.024
     116    0.035    0.030
     117    0.256    0.058
     118    0.000    0.000
     119    0.000    0.000
     120    0.117    0.057
     121    0.315    0.076
     122    0.030    0.035
     123    0.001    0.006
     124    0.560    0.062
     125    0.000    0.000
     126    0.291    0.118
     127    0.686    0.068
     128    0.265    0.052
     129    0.167    0.064
     130    0.195    0.100
     131    0.706    0.077
     132    1.162    0.075
     133    0.717    0.092
     134    0.908    0.119
     135    1.121    0.141
     136    0.043    0.035
     137    1.372    0.126
     138    1.758    0.111
     139    0.279    0.039
     140    0.719    0.134
     141    0.604    0.076
     142    0.585    0.079
     143    1.043    0.085
     144    0.989    0.080
     145    0.000    0.000
     146    0.715    0.067
     147    0.713    0.076
     148    0.166    0.055
     149    0.068    0.029
     150    0.953    0.076
     151    0.923    0.077
     152    0.070    0.035
     153    0.564    0.088
     154    0.746    0.120
     155    0.643    0.064
     156    0.000    0.000
     157    0.591    0.074
     158    1.371    0.165
     159    0.174    0.058
     160    0.000    0.000
     161    0.686    0.077
     162    0.236    0.064
     163    0.169    0.063
     164    0.361    0.073
     165    1.034    0.106
     166    0.224    0.064
     167    0.080    0.034
     168    0.968    0.094
     169    0.080    0.033
     170    0.764    0.130
     171    1.140    0.125
     172    0.730    0.168
     173    0.561    0.126
     174    1.806    0.131
     175    0.576    0.111
     176    0.607    0.136
     177    0.262    0.123
     178    0.235    0.112
     179    0.582    0.086
     180    0.515    0.108
     181    0.661    0.132
     182    0.611    0.108
     183    0.875    0.104
     184    1.882    0.120
     185    0.498    0.063
     186    1.315    0.125
     187    1.290    0.108
     188    0.888    0.087
     189    1.100    0.121
     190    0.532    0.082
     191    0.571    0.138
     192    0.584    0.090
     193    0.850    0.112
     194    0.571    0.103
     195    0.169    0.066
     196    0.878    0.089
     197    0.175    0.078
     198    0.113    0.051
     199    0.371    0.103
     200    0.841    0.084
     201    0.318    0.090
     202    0.079    0.040
     203    0.467    0.123
     204    0.653    0.076
     205    0.607    0.096
     206    0.088    0.040
     207    0.871    0.111
     208    0.957    0.100
     209    0.149    0.045
     210    0.566    0.074
     211    0.745    0.094
     212    0.708    0.098
     213    0.000    0.000
     214    1.044    0.095
     215    0.419    0.060
     216    0.084    0.033
     217    0.079    0.050
     218    0.656    0.077
     219    1.038    0.096
     220    0.250    0.138
     221    0.719    0.136
     222    1.408    0.142
     223    1.558    0.139
     224    1.054    0.114
     225    1.353    0.108
     226    1.241    0.137
     227    1.040    0.144
     228    1.142    0.102
     229    1.452    0.186
     230    0.939    0.124
     231    0.364    0.077
     232    1.566    0.101
     233    0.373    0.113
     234    0.030    0.023
     235    1.369    0.190
     236    0.174    0.068
     237    0.020    0.019
     238    0.366    0.052
     239    0.375    0.052
     240    0.018    0.021
     241    0.161    0.042
     242    0.989    0.061
     243    0.256    0.064
     244    0.121    0.046
     245    0.993    0.135
     246    1.110    0.089
     247    0.528    0.080
     248    0.292    0.090
     249    0.351    0.099
     250    0.582    0.084
     251    0.575    0.109
     252    0.238    0.116
     253    1.136    0.096
     254    0.147    0.060
     255    0.094    0.052
     256    1.028    0.113
     257    0.900    0.088
     258    0.494    0.088
     259    0.342    0.065
     260    1.243    0.083
     261    0.330    0.092
     262    0.647    0.094
     263    0.855    0.206
     264    1.730    0.117
     265    0.183    0.054
     266    1.378    0.167
     267    0.978    0.138
     268    0.794    0.106
     269    0.346    0.076
     270    0.666    0.104
     271    0.315    0.048
     272    0.318    0.195
     273    0.191    0.068
     274    2.106    0.098
     275    0.237    0.079
     276    0.633    0.147
     277    0.752    0.071
     278    0.402    0.084
     279    0.600    0.134
     280    0.359    0.082
     281    0.883    0.084
     282    0.121    0.041
     283    0.521    0.108
     284    0.292    0.055
     285    0.669    0.122
     286    0.123    0.046
     287    0.017    0.018
     288    0.359    0.074
     289    0.104    0.052
     290    0.015    0.018
     291    0.178    0.075
     292    0.555    0.074
     293    0.033    0.042
     294    0.192    0.043
     295    1.029    0.099
     296    0.075    0.040
     297    0.185    0.081
     298    0.251    0.054
     299    1.690    0.122
     300    0.342    0.116
     301    0.155    0.071
     302    1.114    0.073
     303    0.814    0.091
     304    0.098    0.038
     305    1.201    0.117
     306    0.654    0.076
     307    0.541    0.099
     308    0.656    0.136
     309    1.106    0.092
     310    0.727    0.067
     311    0.309    0.103
     312    0.432    0.120
     313    0.622    0.087
      27    0.922    0.132
      28    0.563    0.061
      29    1.264    0.144
      30    1.384    0.163
      31    0.882    0.137
      32    1.874    0.153
      33    1.274    0.131
      34    0.353    0.090
      35    0.661    0.092
      36    0.383    0.065
      37    0.204    0.052
      38    0.512    0.067
      39    0.947    0.099
      40    0.453    0.124
      41    0.038    0.033
      42    0.101    0.046
      43    0.748    0.081
      44    0.380    0.079
      45    0.159    0.059
      46    0.457    0.076
      47    0.978    0.092
      48    0.047    0.032
      49    0.651    0.059
      50    1.120    0.098
      51    0.495    0.077
      52    0.000    0.000
      53    0.566    0.080
      54    0.905    0.091
      55    0.084    0.032
      56    0.001    0.006
      57    0.293    0.059
      58    0.772    0.088
      59    0.003    0.008
      60    0.626    0.081
      61    1.254    0.143
      62    0.577    0.124
      63    0.166    0.049
      64    0.336    0.069
      65    1.731    0.133
      66    1.281    0.303
      67    0.985    0.184
      68    1.945    0.230
      69    0.655    0.124
      70    1.948    0.143
      71    0.211    0.059
      72    0.168    0.083
      73    0.017    0.018
      74    0.194    0.057
      75    0.405    0.104
      76    0.010    0.018
      77    0.264    0.055
      78    0.290    0.062
      79    0.039    0.031
      80    0.000    0.000
      81    0.000    0.000
      82    0.510    0.089
      83    0.001    0.006
      84    0.000    0.000
      85    0.452    0.078
      86    0.791    0.100
      87    0.000    0.000
      88    0.000    0.000
      89    0.750    0.107
      90    0.009    0.017
      91    0.009    0.014
      92    0.417    0.061
      93    0.389    0.086
      94    0.362    0.073
      95    0.106    0.045
      96    0.677    0.125
      97    0.187    0.096
      98    0.394    0.088
      99    1.059    0.108
     100    0.454    0.056
     101    0.716    0.087
     102    0.122    0.042
     103    2.043    0.148
     104    0.749    0.121
     105    0.434    0.038
     106    0.657    0.107
     107    1.600    0.128
     108    0.766    0.080
     109    0.000    0.000
     110    0.302    0.075
     111    0.389    0.069
     112    0.058    0.040
     113    0.138    0.042
     114    0.286    0.098
     115    0.532    0.083
     116    0.483    0.059
     117    0.057    0.036
     118    0.144    0.033
     119    0.028    0.026
     120    0.165    0.058
     121    0.004    0.011
     122    0.000    0.000
     123    0.000    0.000
     124    0.000    0.000
     125    0.423    0.096
     126    0.000    0.000
     127    0.000    0.000
     128    0.005    0.018
     129    0.349    0.065
     130    0.000    0.000
     131    0.000    0.000
     132    0.472    0.079
     133    0.000    0.000
     134    0.101    0.049
     135    0.554    0.084
     136    0.294    0.041
     137    0.235    0.089
     138    0.443    0.077
     139    0.725    0.089
     140    0.819    0.073
     141    0.729    0.162
     142    1.057    0.072
     143    1.136    0.070
     144    0.063    0.032
     145    0.775    0.121
     146    1.758    0.116
     147    0.648    0.071
     148    0.164    0.048
     149    0.888    0.100
     150    0.745    0.114
     151    0.156    0.043
     152    0.027    0.025
     153    0.592    0.148
     154    1.347    0.085
     155    0.799    0.097
     156    0.004    0.013
     157    0.910    0.103
     158    0.949    0.093
     159    0.184    0.059
     160    0.003    0.013
     161    0.614    0.084
     162    0.844    0.060
     163    0.668    0.120
     164    0.011    0.016
     165    0.727    0.079
     166    1.236    0.101
     167    0.344    0.084
     168    0.000    0.000
     169    0.776    0.089
     170    0.265    0.066
     171    0.011    0.019
     172    0.707    0.130
     173    1.012    0.104
     174    0.271    0.072
     175    0.000    0.000
     176    0.466    0.116
     177    0.261    0.064
     178    0.404    0.103
     179    1.278    0.220
     180    0.385    0.064
     181    1.548    0.074
     182    1.145    0.172
     183    1.518    0.189
     184    0.869    0.153
     185    0.525    0.139
     186    0.122    0.043
     187    0.696    0.092
     188    0.786    0.109
     189    1.072    0.131
     190    0.625    0.108
     191    0.933    0.103
     192    0.818    0.064
     193    1.233    0.097
     194    1.328    0.108
     195    1.052    0.135
     196    0.355    0.081
     197    0.275    0.076
     198    0.758    0.119
     199    0.134    0.039
     200    0.276    0.059
     201    0.866    0.163
     202    0.769    0.089
     203    0.274    0.076
     204    0.274    0.074
     205    0.778    0.124
     206    0.242    0.075
     207    0.000    0.000
     208    0.212    0.071
     209    0.683    0.079
     210    0.803    0.076
     211    0.001    0.006
     212    0.163    0.036
     213    1.033    0.094
     214    0.484    0.101
     215    0.145    0.041
     216    1.199    0.092
     217    0.542    0.065
     218    0.102    0.035
     219    0.414    0.087
     220    0.778    0.084
     221    1.228    0.093
     222    0.115    0.066
     223    1.064    0.127
     224    0.974    0.108
     225    1.655    0.151
     226    0.457    0.217
     227    0.546    0.067
     228    1.379    0.167
     229    1.056    0.120
     230    1.247    0.148
     231    0.382    0.064
     232    1.311    0.121
     233    1.204    0.231
     234    1.353    0.102
     235    0.385    0.104
     236    1.155    0.146
     237    0.206    0.097
     238    0.239    0.080
     239    0.309    0.057
     240    0.125    0.064
     241    0.010    0.016
     242    0.514    0.071
     243    0.452    0.072
     244    0.000    0.000
     245    0.171    0.055
     246    0.267    0.062
     247    0.257    0.054
     248    0.000    0.000
     249    0.344    0.072
     250    0.048    0.028
     251    0.108    0.028
     252    0.076    0.036
     253    0.596    0.090
     254    0.035    0.036
     255    0.313    0.080
     256    0.047    0.040
     257    0.577    0.089
     258    0.008    0.016
     259    0.184    0.053
     260    0.363    0.072
     261    0.425    0.112
     262    0.497    0.096
     263    0.060    0.037
     264    0.888    0.100
     265    0.140    0.051
     266    0.633    0.121
     267    0.491    0.117
     268    1.413    0.153
     269    1.154    0.077
     270    0.591    0.073
     271    1.384    0.171
     272    1.454    0.123
     273    0.419    0.087
     274    0.456    0.061
     275    1.115    0.150
     276    0.364    0.070
     277    0.533    0.087
     278    0.185    0.068
     279    0.013    0.020
     280    0.031    0.024
     281    0.516    0.142
     282    0.517    0.117
     283    0.260    0.116
     284    0.151    0.094
     285    0.055    0.028
     286    0.019    0.024
     287    0.045    0.042
     288    0.134    0.038
     289    0.173    0.054
     290    0.316    0.090
     291    0.042    0.033
     292    0.072    0.052
     293    0.576    0.079
     294    0.000    0.000
     295    0.004    0.010
     296    0.005    0.011
     297    0.227    0.088
     298    0.000    0.000
     299    0.081    0.046
     300    1.209    0.095
     301    0.492    0.062
     302    0.284    0.087
     303    0.887    0.068
     304    1.349    0.105
      19    1.900    0.201
      20    0.619    0.078
      21    1.741    0.122
      22    1.542    0.229
      23    1.669    0.111
      24    0.801    0.186
      25    0.710    0.114
      26    0.560    0.123
      27    0.778    0.148
      28    1.135    0.080
      29    0.114    0.038
      30    0.017    0.020
      31    1.384    0.115
      32    0.923    0.116
      33    0.148    0.052
      34    0.043    0.033
      35    0.428    0.054
      36    0.898    0.130
      37    0.048    0.026
      38    0.087    0.041
      39    0.843    0.093
      40    0.299    0.067
      41    0.048    0.036
      42    0.189    0.064
      43    1.234    0.109
      44    0.000    0.000
      45    0.349    0.077
      46    0.359    0.069
      47    0.131    0.046
      48    0.003    0.010
      49    0.475    0.095
      50    0.268    0.065
      51    0.111    0.061
      52    0.375    0.071
      53    0.560    0.092
      54    0.011    0.016
      55    0.003    0.008
      56    1.000    0.102
      57    0.868    0.094
      58    0.688    0.098
      59    0.506    0.073
      60    1.871    0.100
      61    0.387    0.069
      62    1.693    0.096
      63    0.328    0.081
      64    0.043    0.043
      65    0.142    0.060
      66    0.022    0.032
      67    0.185    0.068
      68    0.024    0.018
      69    0.069    0.052
      70    0.407    0.078
      71    0.207    0.035
      72    0.014    0.023
      73    0.003    0.008
      74    0.459    0.071
      75    0.003    0.008
      76    0.097    0.030
      77    0.265    0.048
      78    0.809    0.121
      79    0.165    0.056
      80    0.009    0.018
      81    0.600    0.140
      82    0.005    0.014
      83    0.006    0.014
      84    0.012    0.028
      85    0.003    0.008
      86    0.234    0.050
      87    0.000    0.000
      88    0.105    0.054
      89    0.822    0.125
      90    0.021    0.021
      91    0.098    0.061
      92    0.428    0.101
      93    0.741    0.128
      94    0.043    0.042
      95    0.312    0.080
      96    0.027    0.038
      97    0.267    0.060
      98    0.766    0.090
      99    1.121    0.120
     100    0.424    0.079
     101    0.029    0.019
     102    0.516    0.070
     103    1.062    0.090
     104    0.122    0.045
     105    0.202    0.050
     106    0.042    0.018
     107    0.594    0.106
     108    0.460    0.108
     109    0.414    0.086
     110    0.322    0.074
     111    0.011    0.016
     112    0.481    0.132
     113    0.039    0.025
     114    0.000    0.000
     115    0.055    0.028
     116    0.063    0.049
     117    0.236    0.066
     118    0.000    0.000
     119    0.003    0.008
     120    0.107    0.048
     121    0.276    0.061
     122    0.021    0.033
     123    0.000    0.000
     124    0.578    0.066
     125    0.000    0.000
     126    0.259    0.107
     127    0.635    0.063
     128    0.270    0.076
     129    0.122    0.058
     130    0.110    0.042
     131    0.554    0.094
     132    1.103    0.086
     133    0.737    0.098
     134    0.834    0.133
     135    1.079    0.147
     136    0.059    0.045
     137    1.375    0.101
     138    1.755    0.073
     139    0.310    0.070
     140    0.691    0.093
     141    0.661    0.075
     142    0.555    0.076
     143    1.042    0.079
     144    0.981    0.095
     145    0.000    0.000
     146    0.748    0.074
     147    0.803    0.091
     148    0.187    0.051
     149    0.038    0.020
     150    0.968    0.072
     151    0.981    0.093
     152    0.079    0.044
     153    0.513    0.109
     154    0.716    0.082
     155    0.696    0.078
     156    0.000    0.000
     157    0.548    0.085
     158    1.330    0.115
     159    0.160    0.051
     160    0.000    0.000
     161    0.717    0.092
     162    0.256    0.064
     163    0.156    0.054
     164    0.325    0.055
     165    0.957    0.116
     166    0.196    0.056
     167    0.082    0.027
     168    0.910    0.169
     169    0.088    0.050
     170    0.866    0.117
     171    1.227    0.159
     172    1.047    0.178
     173    0.507    0.153
     174    1.761    0.148
     175    0.734    0.121
     176    0.674    0.118
     177    0.296    0.097
     178    0.205    0.079
     179    0.555    0.091
     180    0.534    0.083
     181    0.684    0.124
     182    0.591    0.099
     183    0.891    0.101
     184    1.941    0.072
     185    0.469    0.093
     186    1.391    0.116
     187    1.302    0.115
     188    0.845    0.097
     189    1.187    0.126
     190    0.525    0.056
     191    0.582    0.105
     192    0.612    0.090
     193    0.841    0.145
     194    0.536    0.089
     195    0.171    0.064
     196    0.961    0.102
     197    0.163    0.062
     198    0.129    0.075
     199    0.370    0.104
     200    0.852    0.097
     201    0.315    0.107
     202    0.093    0.054
     203    0.531    0.094
     204    0.684    0.082
     205    0.662    0.070
     206    0.067    0.030
     207    0.898    0.094
     208    1.010    0.097
     209    0.157    0.049
     210    0.538    0.061
     211    0.753    0.101
     212    0.729    0.108
     213    0.003    0.008
     214    1.056    0.099
     215    0.483    0.059
     216    0.058    0.024
     217    0.155    0.079
     218    0.718    0.083
     219    1.018    0.082
     220    0.126    0.051
     221    0.910    0.174
     222    1.365    0.107
     223    1.374    0.189
     224    0.969    0.089
     225    1.416    0.121
     226    1.203    0.148
     227    1.030    0.123
     228    1.202    0.155
     229    1.164    0.155
     230    1.008    0.189
     231    0.346    0.085
     232    1.397    0.212
     233    0.359    0.083
     234    0.033    0.019
     235    1.764    0.119
     236    0.116    0.103
     237    0.011    0.016
     238    0.330    0.068
     239    0.370    0.063
     240    0.020    0.024
     241    0.190    0.057
     242    0.947    0.131
     243    0.306    0.065
     244    0.101    0.046
     245    0.987    0.165
     246    1.147    0.106
     247    0.463    0.105
     248    0.265    0.067
     249    0.402    0.086
     250    0.556    0.068
     251    0.541    0.126
     252    0.273    0.126
     253    1.152    0.112
     254    0.171    0.059
     255    0.116    0.077
     256    1.034    0.134
     257    0.932    0.103
     258    0.496    0.082
     259    0.335    0.077
     260    1.185    0.119
     261    0.346    0.130
     262    0.650    0.091
     263    0.786    0.132
     264    1.737    0.121
     265    0.189    0.041
     266    1.610    0.169
     267    1.029    0.191
     268    0.750    0.112
     269    0.364    0.108
     270    0.676    0.086
     271    0.428    0.141
     272    0.531    0.131
     273    0.268    0.092
     274    2.057    0.101
     275    0.297    0.109
     276    0.783    0.120
     277    0.805    0.071
     278    0.347    0.075
     279    0.558    0.090
     280    0.391    0.070
     281    0.824    0.114
     282    0.120    0.044
     283    0.589    0.105
     284    0.275    0.070
     285    0.592    0.104
     286    0.117    0.053
     287    0.022    0.025
     288    0.299    0.059
     289    0.141    0.047
     290    0.017    0.025
     291    0.173    0.065
     292    0.474    0.143
     293    0.032    0.037
     294    0.209    0.051
     295    1.096    0.148
     296    0.067    0.043
     297    0.123    0.046
     298    0.214    0.064
     299    1.642    0.148
     300    0.395    0.090
     301    0.134    0.066
     302    1.124    0.160
     303    0.865    0.122
     304    0.111    0.072
     305    1.218    0.189
     306    0.713    0.093
     307    0.560    0.117
     308    0.640    0.108
     309    1.045    0.127
     310    0.721    0.080
     311    0.275    0.097
     312    0.414    0.111
     313    0.560    0.093
      27    0.822    0.104
      28    0.561    0.066
      29    1.324    0.137
      30    1.323    0.164
      31    0.905    0.137
      32    1.776    0.133
      33    1.181    0.146
      34    0.341    0.097
      35    0.830    0.178
      36    0.428    0.087
      37    0.181    0.065
      38    0.452    0.108
      39    0.850    0.097
      40    0.390    0.107
      41    0.027    0.032
      42    0.104    0.047
      43    0.732    0.068
      44    0.369    0.105
      45    0.165    0.057
      46    0.469    0.072
      47    0.978    0.110
      48    0.057    0.044
      49    0.596    0.063
      50    1.091    0.091
      51    0.440    0.096
      52    0.000    0.000
      53    0.571    0.078
      54    0.898    0.058
      55    0.065    0.027
      56    0.003    0.009
      57    0.289    0.072
      58    0.693    0.083
      59    0.003    0.010
      60    0.627    0.079
      61    1.277    0.142
      62    0.516    0.120
      63    0.139    0.052
      64    0.523    0.166
      65    1.675    0.141
      66    1.350    0.297
      67    1.047    0.099
      68    1.841    0.153
      69    0.628    0.153
      70    1.906    0.200
      71    0.216    0.065
      72    0.121    0.057
      73    0.029    0.020
      74    0.233    0.069
      75    0.468    0.096
      76    0.010    0.013
      77    0.285    0.074
      78    0.359    0.052
      79    0.029    0.022
      80    0.000    0.000
      81    0.000    0.000
      82    0.505    0.065
      83    0.001    0.006
      84    0.000    0.000
      85    0.441    0.059
      86    0.792    0.113
      87    0.003    0.010
      88    0.000    0.000
      89    0.778    0.084
      90    0.000    0.000
      91    0.015    0.019
      92    0.419    0.055
      93    0.387    0.072
      94    0.366    0.094
      95    0.122    0.041
      96    0.671    0.113
      97    0.189    0.073
      98    0.342    0.081
      99    1.072    0.109
     100    0.485    0.059
     101    0.663    0.101
     102    0.098    0.042
     103    2.146    0.184
     104    0.764    0.165
     105    0.436    0.068
     106    0.659    0.079
     107    1.627    0.123
     108    0.751    0.109
     109    0.000    0.000
     110    0.285    0.060
     111    0.427    0.076
     112    0.071    0.037
     113    0.185    0.074
     114    0.352    0.043
     115    0.496    0.073
     116    0.497    0.074
     117    0.055    0.043
     118    0.151    0.045
     119    0.015    0.018
     120    0.109    0.063
     121    0.015    0.029
     122    0.000    0.000
     123    0.000    0.000
     124    0.000    0.000
     125    0.301    0.094
     126    0.000    0.000
     127    0.000    0.000
     128    0.001    0.006
     129    0.352    0.075
     130    0.001    0.006
     131    0.000    0.000
     132    0.461    0.074
     133    0.000    0.000
     134    0.100    0.058
     135    0.594    0.075
     136    0.344    0.059
     137    0.196    0.099
     138    0.422    0.106
     139    0.748    0.086
     140    0.823    0.081
     141    0.671    0.154
     142    1.071    0.094
     143    1.151    0.075
     144    0.072    0.033
     145    0.671    0.102
     146    1.618    0.108
     147    0.628    0.106
     148    0.160    0.052
     149    0.820    0.174
     150    0.900    0.083
     151    0.146    0.042
     152    0.025    0.024
     153    0.842    0.107
     154    1.503    0.163
     155    0.647    0.064
     156    0.008    0.012
     157    0.842    0.108
     158    0.922    0.075
     159    0.163    0.041
     160    0.000    0.000
     161    0.628    0.121
     162    0.818    0.075
     163    0.553    0.106
     164    0.000    0.000
     165    0.819    0.110
     166    1.154    0.104
     167    0.251    0.071
     168    0.009    0.015
     169    0.932    0.126
     170    0.318    0.088
     171    0.003    0.010
     172    0.701    0.081
     173    1.112    0.103
     174    0.200    0.055
     175    0.001    0.006
     176    0.383    0.089
     177    0.279    0.066
     178    0.419    0.084
     179    1.222    0.134
     180    0.371    0.093
     181    1.545    0.088
     182    1.003    0.112
     183    1.396    0.202
     184    0.888    0.134
     185    0.444    0.096
     186    0.127    0.055
     187    0.758    0.097
     188    0.752    0.120
     189    1.020    0.104
     190    0.589    0.105
     191    0.997    0.111
     192    0.817    0.078
     193    1.216    0.102
     194    1.289    0.088
     195    1.010    0.118
     196    0.344    0.070
     197    0.266    0.080
     198    0.620    0.096
     199    0.110    0.066
     200    0.224    0.083
     201    0.976    0.151
     202    0.714    0.046
     203    0.260    0.092
     204    0.340    0.069
     205    0.823    0.106
     206    0.189    0.064
     207    0.000    0.000
     208    0.260    0.074
     209    0.776    0.114
     210    0.771    0.083
     211    0.000    0.000
     212    0.154    0.038
     213    1.071    0.127
     214    0.444    0.074
     215    0.138    0.047
     216    1.208    0.116
     217    0.532    0.095
     218    0.076    0.060
     219    0.392    0.091
     220    0.782    0.073
     221    1.204    0.102
     222    0.172    0.068
     223    0.978    0.095
     224    1.001    0.131
     225    1.748    0.151
     226    0.427    0.195
     227    0.519    0.112
     228    1.344    0.282
     229    1.066    0.071
     230    1.259    0.178
     231    0.411    0.060
     232    1.196    0.178
     233    1.252    0.261
     234    1.313    0.152
     235    0.560    0.101
     236    1.105    0.099
     237    0.185    0.067
     238    0.302    0.105
     239    0.238    0.095
     240    0.127    0.057
     241    0.019    0.024
     242    0.438    0.074
     243    0.443    0.096
     244    0.003    0.008
     245    0.208    0.049
     246    0.300    0.065
     247    0.256    0.048
     248    0.002    0.008
     249    0.354    0.063
     250    0.059    0.035
     251    0.092    0.032
     252    0.032    0.032
     253    0.652    0.097
     254    0.027    0.030
     255    0.311    0.075
     256    0.055    0.044
     257    0.480    0.102
     258    0.000    0.000
     259    0.151    0.041
     260    0.409    0.044
     261    0.360    0.097
     262    0.501    0.074
     263    0.068    0.036
     264    0.936    0.121
     265    0.131    0.045
     266    0.627    0.124
     267    0.527    0.074
     268    1.338    0.098
     269    1.161    0.083
     270    0.577    0.070
     271    1.453    0.165
     272    1.590    0.145
     273    0.396    0.093
     274    0.452    0.058
     275    1.233    0.095
     276    0.357    0.075
     277    0.535    0.077
     278    0.218    0.073
     279    0.028    0.034
     280    0.032    0.027
     281    0.524    0.102
     282    0.477    0.094
     283    0.203    0.085
     284    0.159    0.054
     285    0.059    0.041
     286    0.039    0.033
     287    0.030    0.043
     288    0.200    0.041
     289    0.186    0.064
     290    0.267    0.055
     291    0.024    0.027
     292    0.083    0.053
     293    0.604    0.095
     294    0.002    0.008
     295    0.000    0.000
     296    0.005    0.014
     297    0.171    0.052
     298    0.006    0.013
     299    0.026    0.032
     300    1.132    0.078
     301    0.514    0.081
     302    0.326    0.097
     303    0.836    0.077
     304    1.320    0.087
      19    1.818    0.213
      20    0.506    0.133
      21    1.695    0.233
      22    1.498    0.162
      23    1.618    0.188
      24    0.853    0.152
      25    0.925    0.245
      26    0.726    0.124
      27    0.878    0.132
      28    1.198    0.140
      29    0.136    0.038
      30    0.051    0.047
      31    1.461    0.090
      32    0.859    0.110
      33    0.148    0.066
      34    0.020    0.022
      35    0.425    0.090
      36    0.935    0.111
      37    0.052    0.023
      38    0.071    0.042
      39    0.833    0.094
      40    0.336    0.064
      41    0.080    0.048
      42    0.267    0.076
      43    1.278    0.099
      44    0.000    0.000
      45    0.354    0.097
      46    0.438    0.055
      47    0.119    0.041
      48    0.000    0.000
      49    0.430    0.092
      50    0.299    0.058
      51    0.033    0.034
      52    0.388    0.079
      53    0.552    0.118
      54    0.005    0.011
      55    0.005    0.011
      56    0.958    0.108
      57    0.879    0.088
      58    0.693    0.105
      59    0.558    0.101
      60    1.855    0.092
      61    0.370    0.053
      62    1.707    0.083
      63    0.373    0.068
      64    0.057    0.055
      65    0.160    0.060
      66    0.030    0.041
      67    0.182    0.053
      68    0.020    0.020
      69    0.187    0.073
      70    0.363    0.065
      71    0.196    0.049
      72    0.006    0.012
      73    0.001    0.006
      74    0.477    0.080
      75    0.001    0.006
      76    0.114    0.026
      77    0.328    0.087
      78    0.741    0.093
      79    0.132    0.051
      80    0.008    0.012
      81    0.808    0.173
      82    0.005    0.011
      83    0.004    0.010
      84    0.088    0.044
      85    0.012    0.018
      86    0.187    0.063
      87    0.004    0.013
      88    0.142    0.060
      89    0.779    0.185
      90    0.014    0.022
      91    0.139    0.048
      92    0.477    0.120
      93    0.695    0.104
      94    0.038    0.041
      95    0.381    0.060
      96    0.027    0.036
      97    0.295    0.056
      98    0.774    0.092
      99    1.042    0.079
     100    0.316    0.076
     101    0.034    0.023
     102    0.510    0.084
     103    1.158    0.105
     104    0.085    0.032
     105    0.196    0.031
     106    0.042    0.017
     107    0.548    0.101
     108    0.353    0.116
     109    0.425    0.086
     110    0.316    0.062
     111    0.016    0.017
     112    0.437    0.149
     113    0.036    0.041
     114    0.000    0.000
     115    0.064    0.038
     116    0.075    0.040
     117    0.287    0.085
     118    0.000    0.000
     119    0.001    0.006
     120    0.130    0.054
     121    0.288    0.095
     122    0.047    0.043
     123    0.003    0.008
     124    0.626    0.063
     125    0.008    0.021
     126    0.377    0.106
     127    0.616    0.067
     128    0.268    0.083
     129    0.106    0.063
     130    0.133    0.044
     131    0.691    0.080
     132    1.114    0.089
     133    0.706    0.098
     134    0.823    0.131
     135    1.185    0.123
     136    0.022    0.025
     137    1.268    0.117
     138    1.797    0.098
     139    0.339    0.062
     140    0.737    0.091
     141    0.661    0.075
     142    0.580    0.094
     143    1.014    0.056
     144    0.990    0.102
     145    0.000    0.000
     146    0.740    0.093
     147    0.760    0.085
     148    0.184    0.052
     149    0.042    0.025
     150    0.908    0.071
     151    0.975    0.081
     152    0.060    0.041
     153    0.513    0.108
     154    0.700    0.090
     155    0.677    0.103
     156    0.000    0.000
     157    0.566    0.080
     158    1.339    0.120
     159    0.153    0.046
     160    0.000    0.000
     161    0.699    0.111
     162    0.271    0.077
     163    0.175    0.072
     164    0.338    0.061
     165    0.962    0.093
     166    0.253    0.080
     167    0.068    0.036
     168    0.927    0.130
     169    0.083    0.037
     170    0.813    0.142
     171    1.335    0.151
     172    1.202    0.255
     173    0.676    0.140
     174    1.832    0.151
     175    0.791    0.135
     176    0.802    0.162
     177    0.469    0.135
     178    0.188    0.066
     179    0.553    0.064
     180    0.481    0.109
     181    0.687    0.142
     182    0.578    0.101
     183    0.921    0.101
     184    1.985    0.123
     185    0.478    0.071
     186    1.332    0.106
     187    1.280    0.123
     188    0.826    0.099
     189    1.168    0.099
     190    0.529    0.083
     191    0.618    0.085
     192    0.601    0.097
     193    0.775    0.072
     194    0.547    0.074
     195    0.112    0.051
     196    0.968    0.070
     197    0.150    0.056
     198    0.070    0.050
     199    0.284    0.062
     200    0.833    0.111
     201    0.308    0.075
     202    0.103    0.050
     203    0.496    0.075
     204    0.655    0.058
     205    0.625    0.072
     206    0.082    0.030
     207    0.956    0.112
     208    1.006    0.090
     209    0.157    0.053
     210    0.532    0.066
     211    0.747    0.075
     212    0.746    0.099
     213    0.001    0.006
     214    1.075    0.074
     215    0.492    0.073
     216    0.065    0.034
     217    0.170    0.065
     218    0.713    0.092
     219    1.034    0.149
     220    0.127    0.046
     221    0.933    0.127
     222    1.351    0.127
     223    1.578    0.190
     224    0.935    0.118
     225    1.305    0.131
     226    1.345    0.098
     227    1.086    0.094
     228    1.287    0.116
     229    1.038    0.138
     230    1.014    0.127
     231    0.253    0.070
     232    0.950    0.161
     233    0.238    0.088
     234    0.029    0.019
     235    1.398    0.231
     236    0.218    0.087
     237    0.038    0.025
     238    0.352    0.049
     239    0.358    0.077
     240    0.014    0.023
     241    0.216    0.052
     242    1.020    0.129
     243    0.245    0.078
     244    0.103    0.040
     245    1.027    0.105
     246    1.115    0.105
     247    0.486    0.090
     248    0.253    0.074
     249    0.315    0.044
     250    0.578    0.077
     251    0.414    0.083
     252    0.174    0.087
     253    1.128    0.139
     254    0.182    0.049
     255    0.095    0.050
     256    0.919    0.100
     257    0.964    0.083
     258    0.483    0.084
     259    0.253    0.080
     260    1.152    0.120
     261    0.291    0.095
     262    0.680    0.071
     263    0.742    0.142
     264    1.764    0.117
     265    0.137    0.047
     266    1.641    0.140
     267    1.031    0.159
     268    0.824    0.129
     269    0.389    0.094
     270    0.498    0.151
     271    0.421    0.077
     272    0.443    0.147
     273    0.318    0.144
     274    1.924    0.101
     275    0.245    0.098
     276    0.874    0.103
     277    0.942    0.158
     278    0.305    0.050
     279    0.577    0.092
     280    0.396    0.059
     281    0.830    0.100
     282    0.085    0.042
     283    0.537    0.086
     284    0.276    0.083
     285    0.628    0.126
     286    0.103    0.048
     287    0.022    0.021
     288    0.249    0.066
     289    0.113    0.059
     290    0.009    0.017
     291    0.213    0.061
     292    0.509    0.118
     293    0.007    0.017
     294    0.164    0.046
     295    1.193    0.141
     296    0.126    0.049
     297    0.049    0.056
     298    0.155    0.063
     299    1.607    0.125
     300    0.347    0.093
     301    0.138    0.069
     302    0.763    0.232
     303    0.915    0.144
     304    0.147    0.057
     305    1.307    0.139
     306    0.857    0.120
     307    0.644    0.104
     308    0.423    0.091
     309    0.913    0.099
     310    0.704    0.097
     311    0.203    0.069
     312    0.753    0.146
     313    0.625    0.077
      27    0.789    0.138
      28    0.558    0.059
      29    1.198    0.148
      30    0.961    0.316
      31    0.777    0.254
      32    1.697    0.134
      33    1.163    0.137
      34    0.653    0.266
      35    0.781    0.208
      36    0.474    0.090
      37    0.196    0.068
      38    0.542    0.129
      39    0.877    0.112
      40    0.314    0.150
      41    0.032    0.036
      42    0.100    0.059
      43    0.674    0.062
      44    0.359    0.083
      45    0.165    0.072
      46    0.461    0.061
      47    0.970    0.100
      48    0.060    0.037
      49    0.608    0.071
      50    1.078    0.123
      51    0.421    0.078
      52    0.000    0.000
      53    0.594    0.116
      54    0.863    0.097
      55    0.036    0.029
      56    0.003    0.009
      57    0.263    0.058
      58    0.730    0.086
      59    0.014    0.023
      60    0.617    0.084
      61    1.317    0.071
      62    0.604    0.122
      63    0.287    0.100
      64    0.645    0.077
      65    1.584    0.125
      66    1.379    0.166
      67    1.112    0.101
      68    1.754    0.173
      69    0.693    0.219
      70    2.023    0.220
      71    0.246    0.084
      72    0.310    0.111
      73    0.034    0.031
      74    0.282    0.082
      75    0.479    0.123
      76    0.004    0.010
      77    0.296    0.086
      78    0.246    0.088
      79    0.037    0.044
      80    0.000    0.000
      81    0.000    0.000
      82    0.496    0.074
      83    0.000    0.000
      84    0.004    0.010
      85    0.446    0.080
      86    0.740    0.102
      87    0.003    0.008
      88    0.001    0.006
      89    0.800    0.095
      90    0.000    0.000
      91    0.009    0.020
      92    0.425    0.077
      93    0.404    0.093
      94    0.359    0.096
      95    0.109    0.061
      96    0.594    0.104
      97    0.312    0.126
      98    0.340    0.057
      99    1.022    0.099
     100    0.432    0.091
     101    0.662    0.128
     102    0.102    0.049
     103    2.036    0.184
     104    0.788    0.116
     105    0.491    0.047
     106    0.653    0.079
     107    1.582    0.144
     108    0.717    0.090
     109    0.002    0.008
     110    0.292    0.056
     111    0.446    0.073
     112    0.073    0.044
     113    0.172    0.054
     114    0.366    0.047
     115    0.475    0.079
     116    0.435    0.092
     117    0.070    0.044
     118    0.140    0.052
     119    0.002    0.007
     120    0.055    0.040
     121    0.014    0.021
     122    0.000    0.000
     123    0.000    0.000
     124    0.000    0.000
     125    0.291    0.066
     126    0.000    0.000
     127    0.000    0.000
     128    0.000    0.000
     129    0.346    0.081
     130    0.001    0.006
     131    0.000    0.000
     132    0.490    0.085
     133    0.000    0.000
     134    0.144    0.062
     135    0.605    0.106
     136    0.316    0.074
     137    0.235    0.063
     138    0.390    0.078
     139    0.724    0.106
     140    0.884    0.125
     141    0.668    0.116
     142    1.090    0.091
     143    1.145    0.084
     144    0.051    0.031
     145    0.815    0.146
     146    1.654    0.118
     147    0.612    0.079
     148    0.175    0.039
     149    0.686    0.113
     150    0.929    0.094
     151    0.166    0.073
     152    0.018    0.026
     153    0.650    0.105
     154    1.492    0.135
     155    0.652    0.079
     156    0.007    0.013
     157    0.741    0.117
     158    0.910    0.072
     159    0.160    0.061
     160    0.002    0.007
     161    0.581    0.093
     162    0.833    0.086
     163    0.440    0.108
     164    0.002    0.007
     165    0.864    0.100
     166    1.186    0.103
     167    0.221    0.107
     168    0.014    0.016
     169    0.936    0.099
     170    0.268    0.076
     171    0.000    0.000
     172    0.706    0.114
     173    1.073    0.090
     174    0.192    0.058
     175    0.000    0.000
     176    0.371    0.062
     177    0.272    0.073
     178    0.370    0.059
     179    1.478    0.127
     180    0.381    0.083
     181    1.587    0.074
     182    1.027    0.237
     183    1.555    0.150
     184    0.818    0.161
     185    0.332    0.098
     186    0.126    0.055
     187    0.647    0.133
     188    0.808    0.173
     189    0.976    0.120
     190    0.555    0.076
     191    0.986    0.108
     192    0.846    0.079
     193    1.206    0.132
     194    1.245    0.077
     195    0.962    0.136
     196    0.370    0.073
     197    0.338    0.090
     198    0.639    0.117
     199    0.081    0.049
     200    0.170    0.070
     201    0.942    0.130
     202    0.761    0.077
     203    0.166    0.060
     204    0.294    0.055
     205    0.753    0.103
     206    0.161    0.055
     207    0.000    0.000
     208    0.344    0.070
     209    0.809    0.105
     210    0.840    0.086
     211    0.000    0.000
     212    0.150    0.038
     213    1.123    0.102
     214    0.464    0.068
     215    0.122    0.031
     216    1.204    0.129
     217    0.549    0.083
     218    0.074    0.056
     219    0.423    0.094
     220    0.810    0.075
     221    1.197    0.153
     222    0.130    0.074
     223    1.051    0.130
     224    0.923    0.129
     225    1.603    0.102
     226    0.335    0.121
     227    0.491    0.084
     228    1.292    0.204
     229    1.096    0.072
     230    1.273    0.083
     231    0.410    0.068
     232    1.251    0.138
     233    1.321    0.212
     234    1.374    0.166
     235    0.467    0.114
     236    0.970    0.177
     237    0.153    0.061
     238    0.227    0.075
     239    0.310    0.119
     240    0.160    0.111
     241    0.026    0.037
     242    0.535    0.071
     243    0.306    0.100
     244    0.000    0.000
     245    0.212    0.050
     246    0.265    0.051
     247    0.247    0.051
     248    0.000    0.000
     249    0.357    0.085
     250    0.031    0.015
     251    0.063    0.041
     252    0.002    0.008
     253    0.549    0.082
     254    0.059    0.050
     255    0.224    0.071
     256    0.022    0.039
     257    0.719    0.123
     258    0.031    0.038
     259    0.228    0.069
     260    0.438    0.092
     261    0.378    0.086
     262    0.572    0.075
     263    0.098    0.041
     264    1.087    0.103
     265    0.165    0.065
     266    0.653    0.103
     267    0.592    0.107
     268    1.274    0.086
     269    1.214    0.089
     270    0.608    0.073
     271    1.429    0.105
     272    1.553    0.077
     273    0.358    0.090
     274    0.472    0.079
     275    1.315    0.121
     276    0.439    0.095
     277    0.582    0.070
     278    0.160    0.076
     279    0.072    0.044
     280    0.025    0.016
     281    0.635    0.123
     282    0.579    0.095
     283    0.357    0.122
     284    0.234    0.081
     285    0.017    0.022
     286    0.045    0.036
     287    0.168    0.051
     288    0.294    0.073
     289    0.103    0.052
     290    0.202    0.089
     291    0.005    0.014
     292    0.068    0.057
     293    0.650    0.114
     294    0.000    0.000
     295    0.000    0.000
     296    0.002    0.009
     297    0.169    0.041
     298    0.003    0.009
     299    0.010    0.018
     300    1.044    0.136
     301    0.529    0.076
     302    0.378    0.102
     303    0.801    0.072
     304    1.281    0.118
      19    1.729    0.222
      20    0.424    0.084
      21    1.581    0.159
      22    1.651    0.123
      23    1.483    0.238
      24    0.531    0.188
      25    1.193    0.124
      26    0.753    0.121
      27    0.831    0.170
      28    1.258    0.107
      29    0.151    0.034
      30    0.070    0.047
      31    1.480    0.086
      32    0.880    0.095
      33    0.119    0.053
      34    0.021    0.022
      35    0.400    0.081
      36    0.913    0.065
      37    0.057    0.017
      38    0.036    0.027
      39    0.862    0.093
      40    0.318    0.054
      41    0.109    0.045
      42    0.272    0.077
      43    1.285    0.089
      44    0.000    0.000
      45    0.339    0.081
      46    0.420    0.086
      47    0.139    0.048
      48    0.000    0.000
      49    0.474    0.109
      50    0.276    0.049
      51    0.030    0.024
      52    0.355    0.064
      53    0.450    0.055
      54    0.000    0.000
      55    0.010    0.018
      56    0.839    0.070
      57    0.846    0.079
      58    0.691    0.067
      59    0.660    0.109
      60    1.844    0.082
      61    0.388    0.056
      62    1.713    0.121
      63    0.382    0.052
      64    0.042    0.026
      65    0.142    0.060
      66    0.035    0.027
      67    0.188    0.046
      68    0.019    0.020
      69    0.133    0.044
      70    0.325    0.081
      71    0.203    0.051
      72    0.001    0.006
      73    0.000    0.000
      74    0.428    0.049
      75    0.000    0.000
      76    0.085    0.022
      77    0.364    0.079
      78    0.752    0.089
      79    0.131    0.060
      80    0.018    0.023
      81    0.911    0.083
      82    0.001    0.006
      83    0.011    0.027
      84    0.080    0.034
      85    0.011    0.016
      86    0.192    0.088
      87    0.004    0.011
      88    0.171    0.047
      89    0.557    0.136
      90    0.034    0.040
      91    0.113    0.052
      92    0.506    0.098
      93    0.689    0.119
      94    0.004    0.014
      95    0.385    0.113
      96    0.048    0.039
      97    0.389    0.062
      98    0.725    0.092
      99    1.146    0.071
     100    0.267    0.067
     101    0.031    0.022
     102    0.502    0.053
     103    1.184    0.074
     104    0.073    0.042
     105    0.161    0.056
     106    0.035    0.015
     107    0.492    0.092
     108    0.350    0.139
     109    0.400    0.102
     110    0.317    0.065
     111    0.006    0.013
     112    0.460    0.150
     113    0.045    0.038
     114    0.000    0.000
     115    0.042    0.025
     116    0.067    0.043
     117    0.280    0.071
     118    0.000    0.000
     119    0.000    0.000
     120    0.107    0.048
     121    0.309    0.100
     122    0.042    0.033
     123    0.000    0.000
     124    0.534    0.084
     125    0.001    0.006
     126    0.245    0.086
     127    0.606    0.059
     128    0.207    0.043
     129    0.158    0.047
     130    0.158    0.046
     131    0.632    0.105
     132    1.149    0.081
     133    0.818    0.075
     134    0.936    0.106
     135    1.030    0.108
     136    0.074    0.052
     137    1.322    0.128
     138    1.745    0.108
     139    0.339    0.073
     140    0.671    0.091
     141    0.671    0.058
     142    0.519    0.095
     143    0.994    0.087
     144    0.990    0.107
     145    0.000    0.000
     146    0.761    0.087
     147    0.739    0.087
     148    0.202    0.056
     149    0.065    0.021
     150    0.898    0.105
     151    0.968    0.091
     152    0.079    0.042
     153    0.504    0.091
     154    0.710    0.100
     155    0.703    0.073
     156    0.000    0.000
     157    0.550    0.068
     158    1.332    0.096
     159    0.177    0.042
     160    0.000    0.000
     161    0.669    0.090
     162    0.263    0.069
     163    0.172    0.047
     164    0.339    0.068
     165    1.027    0.117
     166    0.204    0.048
     167    0.082    0.039
     168    0.802    0.094
     169    0.090    0.051
     170    0.781    0.122
     171    1.278    0.135
     172    1.293    0.329
     173    0.535    0.166
     174    1.759    0.142
     175    0.761    0.166
     176    0.822    0.105
     177    0.514    0.101
     178    0.081    0.052
     179    0.578    0.059
     180    0.603    0.086
     181    0.649    0.102
     182    0.647    0.117
     183    0.900    0.121
     184    1.934    0.098
     185    0.507    0.053
     186    1.335    0.105
     187    1.244    0.121
     188    0.875    0.097
     189    1.138    0.096
     190    0.611    0.077
     191    0.572    0.121
     192    0.620    0.092
     193    0.835    0.122
     194    0.539    0.054
     195    0.161    0.061
     196    0.931    0.100
     197    0.147    0.050
     198    0.116    0.055
     199    0.366    0.082
     200    0.855    0.087
     201    0.272    0.074
     202    0.119    0.037
     203    0.552    0.138
     204    0.671    0.067
     205    0.591    0.073
     206    0.074    0.026
     207    0.947    0.104
     208    1.033    0.098
     209    0.159    0.068
     210    0.473    0.066
     211    0.750    0.068
     212    0.815    0.096
     213    0.003    0.008
     214    1.046    0.097
     215    0.465    0.063
     216    0.081    0.033
     217    0.114    0.049
     218    0.671    0.086
     219    1.091    0.090
     220    0.132    0.058
     221    0.904    0.109
     222    1.439    0.110
     223    1.567    0.130
     224    0.902    0.096
     225    1.272    0.095
     226    1.154    0.114
     227    1.058    0.147
     228    1.246    0.119
     229    1.021    0.138
     230    0.973    0.105
     231    0.244    0.080
     232    0.734    0.133
     233    0.123    0.082
     234    0.015    0.016
     235    1.372    0.206
     236    0.167    0.064
     237    0.023    0.021
     238    0.274    0.057
     239    0.345    0.053
     240    0.007    0.017
     241    0.179    0.071
     242    0.943    0.117
     243    0.184    0.062
     244    0.126    0.037
     245    1.140    0.115
     246    1.106    0.104
     247    0.513    0.102
     248    0.251    0.094
     249    0.368    0.082
     250    0.552    0.066
     251    0.513    0.082
     252    0.276    0.078
     253    1.091    0.084
     254    0.164    0.053
     255    0.087    0.053
     256    1.002    0.092
     257    0.996    0.125
     258    0.499    0.083
     259    0.317    0.061
     260    1.219    0.090
     261    0.377    0.105
     262    0.778    0.080
     263    0.760    0.096
     264    1.735    0.070
     265    0.148    0.052
     266    1.533    0.118
     267    0.980    0.226
     268    0.724    0.128
     269    0.426    0.068
     270    0.651    0.110
     271    0.384    0.065
     272    0.320    0.159
     273    0.281    0.077
     274    1.881    0.130
     275    0.300    0.078
     276    0.813    0.115
     277    1.070    0.123
     278    0.283    0.067
     279    0.572    0.057
     280    0.444    0.066
     281    0.851    0.074
     282    0.079    0.046
     283    0.589    0.095
     284    0.293    0.088
     285    0.555    0.079
     286    0.093    0.041
     287    0.026    0.029
     288    0.268    0.065
     289    0.070    0.033
     290    0.016    0.020
     291    0.204    0.045
     292    0.501    0.113
     293    0.001    0.006
     294    0.172    0.057
     295    1.251    0.099
     296    0.158    0.046
     297    0.021    0.020
     298    0.160    0.051
     299    1.568    0.115
     300    0.249    0.070
     301    0.055    0.050
     302    0.527    0.131
     303    0.818    0.147
     304    0.153    0.067
     305    1.286    0.104
     306    0.881    0.098
     307    0.725    0.109
     308    0.355    0.075
     309    0.882    0.086
     310    0.670    0.055
     311    0.124    0.056
     312    0.792    0.116
     313    0.569    0.080
      27    0.835    0.112
      28    0.550    0.041
      29    1.235    0.234
      30    1.293    0.180
      31    0.702    0.229
      32    1.764    0.139
      33    1.155    0.142
      34    0.801    0.155
      35    0.667    0.166
      36    0.509    0.077
      37    0.204    0.063
      38    0.681    0.190
      39    0.961    0.122
      40    0.271    0.074
      41    0.019    0.037
      42    0.127    0.062
      43    0.696    0.047
      44    0.341    0.062
      45    0.192    0.057
      46    0.460    0.062
      47    0.930    0.080
      48    0.050    0.033
      49    0.635    0.089
      50    1.093    0.127
      51    0.396    0.070
      52    0.000    0.000
      53    0.637    0.077
      54    0.932    0.102
      55    0.068    0.032
      56    0.000    0.000
      57    0.282    0.058
      58    0.795    0.101
      59    0.005    0.011
      60    0.565    0.104
      61    1.355    0.068
      62    0.608    0.078
      63    0.137    0.055
      64    0.524    0.101
      65    1.593    0.131
      66    1.399    0.129
      67    0.892    0.091
      68    1.826    0.241
      69    0.487    0.133
      70    2.249    0.170
      71    0.270    0.055
      72    0.245    0.084
      73    0.034    0.035
      74    0.230    0.071
      75    0.289    0.138
      76    0.004    0.015
      77    0.312    0.086
      78    0.259    0.107
      79    0.035    0.029
      80    0.001    0.006
      81    0.000    0.000
      82    0.489    0.076
      83    0.000    0.000
      84    0.000    0.000
      85    0.454    0.083
      86    0.681    0.084
      87    0.000    0.000
      88    0.000    0.000
      89    0.812    0.112
      90    0.013    0.016
      91    0.011    0.019
      92    0.381    0.068
      93    0.442    0.087
      94    0.442    0.097
      95    0.111    0.046
      96    0.640    0.090
      97    0.190    0.087
      98    0.352    0.060
      99    1.141    0.108
     100    0.489    0.078
     101    0.666    0.108
     102    0.080    0.038
     103    2.021    0.203
     104    0.773    0.119
     105    0.464    0.052
     106    0.676    0.077
     107    1.628    0.101
     108    0.773    0.067
     109    0.002    0.009
     110    0.275    0.044
     111    0.413    0.094
     112    0.099    0.042
     113    0.182    0.057
     114    0.320    0.085
     115    0.573    0.123
     116    0.500    0.075
     117    0.060    0.046
     118    0.156    0.063
     119    0.002    0.007
     120    0.047    0.049
     121    0.003    0.010
     122    0.000    0.000
     123    0.000    0.000
     124    0.000    0.000
     125    0.320    0.067
     126    0.000    0.000
     127    0.000    0.000
     128    0.002    0.008
     129    0.257    0.073
     130    0.003    0.008
     131    0.000    0.000
     132    0.533    0.055
     133    0.000    0.000
     134    0.067    0.034
     135    0.585    0.090
     136    0.274    0.073
     137    0.075    0.056
     138    0.314    0.088
     139    0.666    0.086
     140    0.972    0.103
     141    0.392    0.146
     142    1.085    0.102
     143    1.183    0.089
     144    0.086    0.021
     145    0.838    0.128
     146    1.677    0.181
     147    0.654    0.076
     148    0.136    0.051
     149    0.629    0.142
     150    0.907    0.096
     151    0.152    0.047
     152    0.020    0.024
     153    0.760    0.117
     154    1.491    0.119
     155    0.667    0.077
     156    0.015    0.022
     157    0.799    0.166
     158    0.984    0.096
     159    0.149    0.038
     160    0.002    0.007
     161    0.655    0.097
     162    0.837    0.065
     163    0.403    0.068
     164    0.000    0.000
     165    0.858    0.082
     166    1.230    0.088
     167    0.176    0.040
     168    0.011    0.013
     169    0.921    0.119
     170    0.286    0.066
     171    0.003    0.010
     172    0.748    0.127
     173    1.107    0.082
     174    0.174    0.074
     175    0.006    0.012
     176    0.383    0.097
     177    0.247    0.063
     178    0.416    0.058
     179    1.476    0.107
     180    0.372    0.062
     181    1.644    0.076
     182    1.120    0.227
     183    1.661    0.192
     184    0.832    0.081
     185    0.564    0.125
     186    0.089    0.062
     187    0.699    0.105
     188    0.760    0.123
     189    0.944    0.096
     190    0.628    0.102
     191    0.993    0.093
     192    0.825    0.086
     193    1.276    0.106
     194    1.293    0.106
     195    1.009    0.157
     196    0.365    0.095
     197    0.363    0.113
     198    0.592    0.089
     199    0.075    0.045
     200    0.170    0.053
     201    0.916    0.140
     202    0.751    0.071
     203    0.141    0.056
     204    0.296    0.073
     205    0.768    0.099
     206    0.159    0.044
     207    0.000    0.000
     208    0.334    0.075
     209    0.842    0.065
     210    0.824    0.111
     211    0.000    0.000
     212    0.144    0.032
     213    1.126    0.097
     214    0.437    0.076
     215    0.120    0.044
     216    1.183    0.099
     217    0.578    0.075
     218    0.104    0.027
     219    0.438    0.088
     220    0.812    0.086
     221    1.216    0.130
     222    0.130    0.061
     223    1.016    0.114
     224    0.955    0.109
     225    1.580    0.104
     226    0.439    0.155
     227    0.498    0.072
     228    1.289    0.174
     229    1.124    0.094
     230    1.161    0.129
     231    0.424    0.046
     232    1.207    0.109
     233    1.421    0.123
     234    0.940    0.232
     235    0.474    0.097
     236    0.915    0.106
     237    0.153    0.055
     238    0.236    0.061
     239    0.308    0.099
     240    0.219    0.086
     241    0.029    0.030
     242    0.495    0.070
     243    0.265    0.047
     244    0.009    0.019
     245    0.208    0.049
     246    0.286    0.088
     247    0.254    0.066
     248    0.000    0.000
     249    0.320    0.063
     250    0.030    0.018
     251    0.060    0.040
     252    0.008    0.021
     253    0.526    0.087
     254    0.077    0.054
     255    0.271    0.089
     256    0.005    0.011
     257    0.772    0.071
     258    0.031    0.037
     259    0.261    0.047
     260    0.462    0.065
     261    0.378    0.084
     262    0.496    0.055
     263    0.093    0.044
     264    1.059    0.078
     265    0.122    0.055
     266    0.570    0.070
     267    0.619    0.096
     268    1.359    0.077
     269    1.114    0.094
     270    0.619    0.098
     271    1.459    0.103
     272    1.587    0.105
     273    0.346    0.069
     274    0.458    0.063
     275    1.309    0.089
     276    0.451    0.092
     277    0.515    0.074
     278    0.187    0.078
     279    0.071    0.037
     280    0.034    0.021
     281    0.590    0.134
     282    0.626    0.134
     283    0.510    0.084
     284    0.302    0.061
     285    0.039    0.046
     286    0.018    0.033
     287    0.150    0.032
     288    0.297    0.068
     289    0.116    0.041
     290    0.165    0.047
     291    0.026    0.043
     292    0.112    0.050
     293    0.693    0.116
     294    0.000    0.000
     295    0.001    0.006
     296    0.004    0.010
     297    0.186    0.055
     298    0.003    0.009
     299    0.055    0.032
     300    1.181    0.098
     301    0.546    0.062
     302    0.292    0.077
     303    0.827    0.092
     304    1.301    0.118
      19    1.613    0.235
      20    0.439    0.068
      21    1.373    0.370
      22    1.675    0.119
      23    1.138    0.200
      24    0.386    0.166
      25    1.243    0.101
      26    0.611    0.094
      27    0.784    0.189
      28    1.287    0.121
      29    0.155    0.050
      30    0.061    0.048
      31    1.424    0.148
      32    0.936    0.095
      33    0.135    0.066
      34    0.019    0.021
      35    0.387    0.082
      36    0.944    0.086
      37    0.049    0.023
      38    0.066    0.051
      39    0.861    0.086
      40    0.317    0.068
      41    0.086    0.047
      42    0.279    0.058
      43    1.331    0.106
      44    0.000    0.000
      45    0.283    0.083
      46    0.407    0.052
      47    0.140    0.032
      48    0.000    0.000
      49    0.531    0.117
      50    0.260    0.064
      51    0.104    0.050
      52    0.333    0.058
      53    0.473    0.071
      54    0.018    0.019
      55    0.008    0.016
      56    0.862    0.093
      57    0.852    0.107
      58    0.692    0.081
      59    0.561    0.168
      60    1.860    0.124
      61    0.364    0.080
      62    1.673    0.087
      63    0.370    0.089
      64    0.062    0.045
      65    0.044    0.043
      66    0.024    0.022
      67    0.182    0.056
      68    0.019    0.023
      69    0.104    0.055
      70    0.360    0.064
      71    0.199    0.042
      72    0.001    0.006
      73    0.005    0.011
      74    0.442    0.077
      75    0.000    0.000
      76    0.083    0.040
      77    0.297    0.068
      78    0.709    0.073
      79    0.142    0.065
      80    0.004    0.010
      81    0.763    0.085
      82    0.009    0.015
      83    0.003    0.008
      84    0.087    0.035
      85    0.026    0.019
      86    0.172    0.067
      87    0.000    0.000
      88    0.153    0.064
      89    0.562    0.161
      90    0.017    0.030
      91    0.107    0.072
      92    0.435    0.097
      93    0.714    0.102
      94    0.006    0.016
      95    0.454    0.124
      96    0.045    0.060
      97    0.347    0.058
      98    0.742    0.069
      99    1.137    0.098
     100    0.238    0.089
     101    0.036    0.018
     102    0.483    0.070
     103    1.211    0.127
     104    0.077    0.052
     105    0.171    0.058
     106    0.036    0.016
     107    0.493    0.083
     108    0.364    0.089
     109    0.390    0.081
     110    0.288    0.072
     111    0.019    0.027
     112    0.468    0.167
     113    0.148    0.093
     114    0.000    0.000
     115    0.027    0.029
     116    0.085    0.048
     117    0.387    0.100
     118    0.001    0.006
     119    0.000    0.000
     120    0.080    0.033
     121    0.341    0.090
     122    0.004    0.010
     123    0.000    0.000
     124    0.607    0.145
     125    0.007    0.015
     126    0.308    0.112
     127    0.601    0.070
     128    0.252    0.091
     129    0.224    0.065
     130    0.158    0.048
     131    0.617    0.138
     132    1.093    0.086
     133    0.772    0.087
     134    0.941    0.110
     135    1.147    0.145
     136    0.097    0.046
     137    1.332    0.161
     138    1.817    0.128
     139    0.391    0.089
     140    0.633    0.101
     141    0.684    0.062
     142    0.484    0.076
     143    0.946    0.076
     144    0.989    0.117
     145    0.000    0.000
     146    0.692    0.079
     147    0.734    0.069
     148    0.172    0.041
     149    0.044    0.021
     150    0.924    0.060
     151    0.922    0.108
     152    0.044    0.038
     153    0.529    0.087
     154    0.792    0.130
     155    0.572    0.059
     156    0.000    0.000
     157    0.606    0.068
     158    1.439    0.121
     159    0.185    0.047
     160    0.002    0.007
     161    0.762    0.080
     162    0.230    0.063
     163    0.142    0.031
     164    0.303    0.039
     165    0.966    0.116
     166    0.209    0.054
     167    0.049    0.035
     168    0.698    0.086
     169    0.082    0.040
     170    0.745    0.092
     171    1.176    0.151
     172    1.505    0.296
     173    0.350    0.100
     174    1.812    0.181
     175    0.676    0.168
     176    0.823    0.163
     177    0.471    0.117
     178    0.081    0.075
     179    0.601    0.075
     180    0.427    0.110
     181    0.644    0.137
     182    0.568    0.130
     183    0.979    0.093
     184    1.938    0.106
     185    0.502    0.086
     186    1.343    0.067
     187    1.155    0.152
     188    0.834    0.096
     189    1.149    0.103
     190    0.596    0.068
     191    0.517    0.112
     192    0.568    0.114
     193    0.770    0.105
     194    0.455    0.109
     195    0.195    0.071
     196    0.920    0.107
     197    0.205    0.073
     198    0.188    0.101
     199    0.354    0.065
     200    0.816    0.095
     201    0.344    0.122
     202    0.114    0.057
     203    0.537    0.139
     204    0.641    0.071
     205    0.595    0.078
     206    0.084    0.028
     207    0.957    0.077
     208    1.010    0.067
     209    0.167    0.055
     210    0.473    0.083
     211    0.792    0.075
     212    0.800    0.105
     213    0.000    0.000
     214    1.034    0.090
     215    0.500    0.065
     216    0.089    0.038
     217    0.122    0.052
     218    0.756    0.095
     219    0.970    0.110
     220    0.166    0.062
     221    0.923    0.111
     222    1.367    0.097
     223    1.544    0.118
     224    1.028    0.103
     225    1.393    0.119
     226    1.181    0.115
     227    1.133    0.157
     228    1.218    0.166
     229    1.025    0.097
     230    1.039    0.157
     231    0.215    0.073
     232    0.780    0.069
     233    0.142    0.098
     234    0.012    0.019
     235    1.352    0.117
     236    0.072    0.036
     237    0.014    0.016
     238    0.249    0.071
     239    0.380    0.073
     240    0.011    0.013
     241    0.169    0.050
     242    0.919    0.118
     243    0.145    0.056
     244    0.126    0.052
     245    1.142    0.185
     246    1.023    0.101
     247    0.491    0.088
     248    0.182    0.084
     249    0.419    0.097
     250    0.609    0.080
     251    0.453    0.109
     252    0.236    0.099
     253    1.021    0.092
     254    0.148    0.058
     255    0.132    0.067
     256    1.035    0.099
     257    0.971    0.114
     258    0.461    0.096
     259    0.381    0.079
     260    1.250    0.114
     261    0.424    0.070
     262    0.751    0.104
     263    0.698    0.098
     264    1.738    0.127
     265    0.124    0.062
     266    1.513    0.075
     267    1.297    0.295
     268    0.682    0.120
     269    0.413    0.070
     270    0.604    0.111
     271    0.392    0.059
     272    0.287    0.151
     273    0.233    0.075
     274    1.858    0.114
     275    0.311    0.086
     276    0.711    0.094
     277    1.012    0.098
     278    0.379    0.089
     279    0.587    0.097
     280    0.463    0.093
     281    0.838    0.072
     282    0.089    0.055
     283    0.549    0.102
     284    0.254    0.073
     285    0.608    0.095
     286    0.135    0.070
     287    0.015    0.016
     288    0.266    0.076
     289    0.062    0.033
     290    0.016    0.023
     291    0.173    0.043
     292    0.500    0.078
     293    0.001    0.006
     294    0.166    0.029
     295    1.264    0.121
     296    0.144    0.043
     297    0.025    0.028
     298    0.182    0.055
     299    1.595    0.131
     300    0.299    0.058
     301    0.054    0.048
     302    0.472    0.147
     303    0.740    0.126
     304    0.115    0.060
     305    1.377    0.116
     306    0.893    0.090
     307    0.684    0.101
     308    0.444    0.104
     309    0.945    0.092
     310    0.706    0.065
     311    0.139    0.038
     312    0.796    0.104
     313    0.582    0.111
      27    0.817    0.150
      28    0.563    0.057
      29    1.209    0.156
      30    1.166    0.156
      31    0.793    0.119
      32    1.861    0.118
      33    1.161    0.127
      34    0.866    0.214
      35    0.599    0.172
      36    0.516    0.077
      37    0.184    0.048
      38    0.714    0.124
      39    0.982    0.115
      40    0.294    0.138
      41    0.030    0.050
      42    0.119    0.051
      43    0.707    0.098
      44    0.408    0.095
      45    0.134    0.058
      46    0.480    0.053
      47    0.948    0.092
      48    0.057    0.037
      49    0.649    0.109
      50    1.115    0.114
      51    0.431    0.082
      52    0.001    0.006
      53    0.642    0.084
      54    0.896    0.080
      55    0.070    0.032
      56    0.000    0.000
      57    0.252    0.047
      58    0.693    0.088
      59    0.007    0.019
      60    0.638    0.050
      61    1.278    0.082
      62    0.514    0.079
      63    0.124    0.048
      64    0.620    0.080
      65    1.651    0.132
      66    1.401    0.127
      67    1.047    0.148
      68    1.677    0.200
      69    0.642    0.127
      70    2.174    0.206
      71    0.255    0.074
      72    0.397    0.093
      73    0.030    0.031
      74    0.240    0.064
      75    0.442    0.127
      76    0.006    0.012
      77    0.299    0.078
      78    0.275    0.048
      79    0.026    0.028
      80    0.001    0.006
      81    0.000    0.000
      82    0.476    0.064
      83    0.000    0.000
      84    0.000    0.000
      85    0.412    0.067
      86    0.717    0.070
      87    0.005    0.011
      88    0.000    0.000
      89    0.774    0.098
      90    0.032    0.023
      91    0.011    0.020
      92    0.364    0.072
      93    0.414    0.074
      94    0.359    0.081
      95    0.114    0.055
      96    0.623    0.091
      97    0.339    0.103
      98    0.354    0.082
      99    1.117    0.133
     100    0.500    0.084
     101    0.604    0.112
     102    0.087    0.068
     103    2.176    0.180
     104    0.787    0.096
     105    0.424    0.054
     106    0.632    0.081
     107    1.555    0.109
     108    0.738    0.081
     109    0.004    0.011
     110    0.266    0.064
     111    0.482    0.079
     112    0.125    0.045
     113    0.216    0.082
     114    0.310    0.068
     115    0.614    0.064
     116    0.507    0.087
     117    0.083    0.043
     118    0.124    0.047
     119    0.006    0.018
     120    0.085    0.050
     121    0.017    0.021
     122    0.000    0.000
     123    0.000    0.000
     124    0.000    0.000
     125    0.336    0.088
     126    0.000    0.000
     127    0.000    0.000
     128    0.004    0.010
     129    0.281    0.058
     130    0.001    0.006
     131    0.000    0.000
     132    0.560    0.082
     133    0.000    0.000
     134    0.066    0.034
     135    0.595    0.075
     136    0.314    0.070
     137    0.042    0.034
     138    0.366    0.098
     139    0.721    0.060
     140    0.943    0.097
     141    0.358    0.120
     142    0.965    0.110
     143    1.183    0.081
     144    0.110    0.022
     145    0.920    0.139
     146    1.746    0.127
     147    0.660    0.097
     148    0.130    0.038
     149    0.676    0.145
     150    0.988    0.137
     151    0.154    0.068
     152    0.054    0.039
     153    0.879    0.116
     154    1.509    0.103
     155    0.646    0.081
     156    0.023    0.024
     157    0.798    0.124
     158    0.881    0.089
     159    0.181    0.049
     160    0.004    0.015
     161    0.622    0.097
     162    0.823    0.084
     163    0.449    0.094
     164    0.002    0.007
     165    0.848    0.152
     166    1.155    0.089
     167    0.217    0.073
     168    0.021    0.028
     169    0.965    0.077
     170    0.305    0.068
     171    0.002    0.007
     172    0.685    0.094
     173    1.089    0.091
     174    0.169    0.055
     175    0.005    0.011
     176    0.367    0.077
     177    0.276    0.055
     178    0.414    0.080
     179    1.296    0.201
     180    0.407    0.103
     181    1.601    0.102
     182    1.023    0.097
     183    1.853    0.099
     184    0.992    0.150
     185    0.320    0.132
     186    0.129    0.063
     187    0.651    0.106
     188    0.809    0.094
     189    1.019    0.086
     190    0.565    0.092
     191    0.987    0.055
     192    0.830    0.081
     193    1.289    0.089
     194    1.298    0.085
     195    0.944    0.109
     196    0.290    0.066
     197    0.273    0.094
     198    0.636    0.114
     199    0.067    0.044
     200    0.189    0.061
     201    1.077    0.131
     202    0.791    0.093
     203    0.135    0.074
     204    0.370    0.064
     205    0.808    0.090
     206    0.181    0.055
     207    0.000    0.000
     208    0.296    0.073
     209    0.798    0.087
     210    0.780    0.102
     211    0.000    0.000
     212    0.158    0.036
     213    1.086    0.108
     214    0.439    0.087
     215    0.127    0.050
     216    1.222    0.112
     217    0.558    0.066
     218    0.091    0.044
     219    0.398    0.058
     220    0.794    0.090
     221    1.186    0.095
     222    0.145    0.069
     223    1.018    0.106
     224    0.897    0.074
     225    1.677    0.116
     226    0.372    0.135
     227    0.531    0.074
     228    1.207    0.178
     229    1.093    0.077
     230    1.177    0.133
     231    0.459    0.051
     232    1.251    0.125
     233    1.459    0.129
     234    0.942    0.178
     235    0.487    0.101
     236    0.895    0.111
     237    0.184    0.046
     238    0.207    0.065
     239    0.316    0.080
     240    0.202    0.112
     241    0.031    0.042
     242    0.509    0.068
     243    0.260    0.073
     244    0.003    0.008
     245    0.189    0.052
     246    0.280    0.067
     247    0.191    0.046
     248    0.000    0.000
     249    0.310    0.057
     250    0.035    0.024
     251    0.070    0.037
     252    0.013    0.020
     253    0.542    0.096
     254    0.047    0.039
     255    0.307    0.084
     256    0.004    0.010
     257    0.787    0.095
     258    0.047    0.040
     259    0.257    0.059
     260    0.428    0.073
     261    0.412    0.086
     262    0.573    0.079
     263    0.117    0.047
     264    1.062    0.091
     265    0.162    0.062
     266    0.607    0.053
     267    0.512    0.128
     268    1.371    0.074
     269    1.127    0.084
     270    0.549    0.091
     271    1.433    0.133
     272    1.618    0.099
     273    0.394    0.057
     274    0.468    0.057
     275    1.281    0.137
     276    0.405    0.067
     277    0.603    0.081
     278    0.126    0.050
     279    0.023    0.018
     280    0.023    0.020
     281    0.677    0.109
     282    0.537    0.131
     283    0.439    0.071
     284    0.258    0.068
     285    0.034    0.033
     286    0.016    0.024
     287    0.161    0.038
     288    0.330    0.080
     289    0.105    0.040
     290    0.188    0.055
     291    0.053    0.045
     292    0.177    0.067
     293    0.665    0.089
     294    0.002    0.008
     295    0.004    0.010
     296    0.012    0.024
     297    0.134    0.066
     298    0.001    0.006
     299    0.058    0.030
     300    1.100    0.116
     301    0.572    0.081
     302    0.322    0.092
     303    0.868    0.088
     304    1.310    0.056
      19    1.678    0.306
      20    0.483    0.112
      21    1.438    0.359
      22    1.617    0.146
      23    1.016    0.223
      24    0.703    0.191
      25    1.230    0.108
      26    0.668    0.076
      27    0.818    0.138
      28    1.248    0.135
      29    0.146    0.031
      30    0.061    0.051
      31    1.432    0.108
      32    0.893    0.110
      33    0.121    0.038
      34    0.021    0.020
      35    0.433    0.063
      36    0.953    0.084
      37    0.062    0.031
      38    0.123    0.042
      39    0.841    0.070
      40    0.307    0.064
      41    0.093    0.048
      42    0.285    0.066
      43    1.327    0.111
      44    0.000    0.000
      45    0.319    0.076
      46    0.410    0.079
      47    0.142    0.048
      48    0.000    0.000
      49    0.462    0.080
      50    0.343    0.075
      51    0.050    0.028
      52    0.345    0.068
      53    0.487    0.068
      54    0.001    0.006
      55    0.011    0.016
      56    0.926    0.110
      57    0.835    0.094
      58    0.713    0.064
      59    0.641    0.106
      60    1.816    0.090
      61    0.339    0.068
      62    1.625    0.119
      63    0.332    0.083
      64    0.090    0.037
      65    0.086    0.041
      66    0.053    0.042
      67    0.169    0.062
      68    0.016    0.023
      69    0.192    0.056
      70    0.311    0.079
      71    0.184    0.043
      72    0.004    0.013
      73    0.000    0.000
      74    0.447    0.062
      75    0.001    0.006
      76    0.102    0.033
      77    0.351    0.081
      78    0.804    0.085
      79    0.097    0.062
      80    0.006    0.012
      81    0.845    0.112
      82    0.011    0.013
      83    0.005    0.014
      84    0.078    0.037
      85    0.021    0.021
      86    0.137    0.053
      87    0.005    0.011
      88    0.179    0.060
      89    0.637    0.175
      90    0.006    0.013
      91    0.135    0.051
      92    0.432    0.062
      93    0.588    0.142
      94    0.019    0.031
      95    0.452    0.117
      96    0.037    0.031
      97    0.364    0.063
      98    0.720    0.074
      99    1.142    0.088
     100    0.238    0.069
     101    0.034    0.014
     102    0.470    0.070
     103    1.119    0.103
     104    0.059    0.041
     105    0.181    0.059
     106    0.036    0.020
     107    0.468    0.114
     108    0.315    0.082
     109    0.444    0.102
     110    0.270    0.055
     111    0.021    0.029
     112    0.492    0.106
     113    0.224    0.054
     114    0.000    0.000
     115    0.037    0.026
     116    0.085    0.036
     117    0.384    0.047
     118    0.000    0.000
     119    0.003    0.010
     120    0.101    0.058
     121    0.337    0.084
     122    0.023    0.028
     123    0.001    0.006
     124    0.737    0.081
     125    0.023    0.028
     126    0.385    0.112
     127    0.596    0.100
     128    0.394    0.085
     129    0.240    0.101
     130    0.200    0.095
     131    0.759    0.100
     132    1.087    0.078
     133    0.719    0.102
     134    0.876    0.145
     135    1.254    0.142
     136    0.046    0.027
     137    1.357    0.111
     138    1.841    0.110
     139    0.530    0.065
     140    0.697    0.108
     141    0.680    0.058
     142    0.461    0.055
     143    0.940    0.084
     144    1.022    0.118
     145    0.000    0.000
     146    0.749    0.052
     147    0.769    0.091
     148    0.162    0.044
     149    0.031    0.016
     150    0.911    0.066
     151    0.945    0.081
     152    0.067    0.036
     153    0.464    0.105
     154    0.919    0.087
     155    0.600    0.103
     156    0.000    0.000
     157    0.692    0.064
     158    1.519    0.117
     159    0.190    0.060
     160    0.002    0.007
     161    0.756    0.105
     162    0.278    0.059
     163    0.147    0.055
     164    0.336    0.088
     165    0.945    0.070
     166    0.216    0.051
     167    0.034    0.033
     168    0.643    0.086
     169    0.090    0.038
     170    0.724    0.084
     171    1.170    0.152
     172    1.494    0.352
     173    0.347    0.132
     174    1.712    0.214
     175    0.683    0.222
     176    0.853    0.124
     177    0.564    0.135
     178    0.118    0.069
     179    0.650    0.067
     180    0.388    0.085
     181    0.664    0.131
     182    0.522    0.097
     183    1.051    0.087
     184    1.873    0.107
     185    0.482    0.084
     186    1.295    0.086
     187    1.291    0.146
     188    0.852    0.104
     189    1.127    0.135
     190    0.541    0.093
     191    0.623    0.109
     192    0.518    0.092
     193    0.756    0.126
     194    0.427    0.074
     195    0.153    0.073
     196    0.898    0.117
     197    0.217    0.052
     198    0.169    0.087
     199    0.329    0.074
     200    0.828    0.067
     201    0.443    0.089
     202    0.113    0.041
     203    0.491    0.118
     204    0.727    0.081
     205    0.543    0.063
     206    0.073    0.035
     207    0.977    0.075
     208    1.043    0.074
     209    0.205    0.063
     210    0.332    0.096
     211    0.805    0.094
     212    0.838    0.107
     213    0.003    0.008
     214    1.071    0.102
     215    0.423    0.067
     216    0.061    0.046
     217    0.166    0.072
     218    0.796    0.109
     219    1.027    0.118
     220    0.139    0.082
     221    1.000    0.114
     222    1.315    0.087
     223    1.530    0.135
     224    1.153    0.094
     225    1.418    0.169
     226    1.077    0.231
     227    1.045    0.175
     228    1.185    0.111
     229    1.344    0.211
     230    1.006    0.209
     231    0.233    0.097
     232    0.812    0.145
     233    0.196    0.112
     234    0.019    0.023
     235    1.237    0.136
     236    0.181    0.062
     237    0.017    0.022
     238    0.210    0.062
     239    0.345    0.065
     240    0.005    0.011
     241    0.094    0.044
     242    0.884    0.082
     243    0.174    0.047
     244    0.084    0.041
     245    1.164    0.155
     246    1.122    0.110
     247    0.455    0.099
     248    0.204    0.075
     249    0.353    0.061
     250    0.615    0.084
     251    0.435    0.125
     252    0.147    0.075
     253    1.033    0.080
     254    0.129    0.059
     255    0.083    0.047
     256    1.016    0.136
     257    1.001    0.092
     258    0.404    0.101
     259    0.370    0.082
     260    1.221    0.073
     261    0.339    0.099
     262    0.683    0.120
     263    0.721    0.097
     264    1.706    0.124
     265    0.114    0.053
     266    1.507    0.145
     267    1.204    0.178
     268    0.674    0.140
     269    0.438    0.111
     270    0.709    0.104
     271    0.305    0.066
     272    0.374    0.147
     273    0.202    0.099
     274    1.883    0.089
     275    0.292    0.087
     276    0.824    0.102
     277    1.026    0.098
     278    0.323    0.070
     279    0.527    0.063
     280    0.401    0.078
     281    0.858    0.069
     282    0.057    0.035
     283    0.515    0.099
     284    0.282    0.057
     285    0.599    0.117
     286    0.130    0.045
     287    0.013    0.016
     288    0.329    0.048
     289    0.079    0.043
     290    0.011    0.016
     291    0.181    0.047
     292    0.609    0.094
     293    0.004    0.011
     294    0.147    0.045
     295    1.283    0.100
     296    0.175    0.065
     297    0.040    0.033
     298    0.202    0.066
     299    1.590    0.092
     300    0.237    0.049
     301    0.098    0.057
     302    0.883    0.184
     303    0.948    0.173
     304    0.172    0.080
     305    1.430    0.150
     306    0.844    0.091
     307    0.638    0.108
     308    0.414    0.102
     309    0.973    0.130
     310    0.659    0.079
     311    0.153    0.042
     312    0.982    0.130
     313    0.575    0.102
      27    0.704    0.147
      28    0.616    0.057
      29    1.015    0.177
      30    0.995    0.193
      31    0.680    0.167
      32    1.770    0.180
      33    1.209    0.163
      34    1.055    0.085
      35    0.568    0.106
      36    0.583    0.098
      37    0.217    0.074
      38    0.743    0.126
      39    1.028    0.100
      40    0.287    0.094
      41    0.089    0.046
      42    0.092    0.043
      43    0.731    0.064
      44    0.473    0.078
      45    0.156    0.047
      46    0.467    0.057
      47    0.962    0.077
      48    0.079    0.044
      49    0.611    0.094
      50    1.065    0.124
      51    0.436    0.083
      52    0.000    0.000
      53    0.628    0.077
      54    0.915    0.061
      55    0.070    0.037
      56    0.000    0.000
      57    0.268    0.069
      58    0.691    0.069
      59    0.011    0.020
      60    0.700    0.078
      61    1.263    0.078
      62    0.448    0.084
      63    0.165    0.072
      64    0.615    0.062
      65    1.587    0.162
      66    1.539    0.161
      67    1.085    0.136
      68    1.816    0.133
      69    0.561    0.160
      70    2.149    0.177
      71    0.260    0.066
      72    0.212    0.116
      73    0.049    0.027
      74    0.245    0.068
      75    0.549    0.104
      76    0.012    0.017
      77    0.324    0.079
      78    0.282    0.052
      79    0.073    0.053
      80    0.004    0.013
      81    0.000    0.000
      82    0.535    0.071
      83    0.000    0.000
      84    0.000    0.000
      85    0.409    0.055
      86    0.717    0.089
      87    0.000    0.000
      88    0.000    0.000
      89    0.804    0.104
      90    0.028    0.027
      91    0.006    0.017
      92    0.447    0.074
      93    0.489    0.099
      94    0.435    0.130
      95    0.099    0.044
      96    0.641    0.087
      97    0.345    0.088
      98    0.351    0.085
      99    0.899    0.088
     100    0.499    0.068
     101    0.570    0.103
     102    0.121    0.062
     103    2.065    0.086
     104    0.791    0.073
     105    0.444    0.068
     106    0.627    0.100
     107    1.610    0.156
     108    0.690    0.073
     109    0.010    0.018
     110    0.274    0.087
     111    0.493    0.039
     112    0.146    0.047
     113    0.210    0.071
     114    0.345    0.065
     115    0.580    0.085
     116    0.481    0.075
     117    0.098    0.035
     118    0.160    0.057
     119    0.002    0.007
     120    0.075    0.058
     121    0.034    0.026
     122    0.000    0.000
     123    0.000    0.000
     124    0.000    0.000
     125    0.343    0.103
     126    0.000    0.000
     127    0.001    0.006
     128    0.001    0.006
     129    0.199    0.054
     130    0.000    0.000
     131    0.002    0.007
     132    0.534    0.082
     133    0.000    0.000
     134    0.078    0.046
     135    0.638    0.117
     136    0.325    0.060
     137    0.078    0.060
     138    0.366    0.076
     139    0.745    0.079
     140    0.856    0.088
     141    0.586    0.145
     142    1.079    0.085
     143    1.149    0.067
     144    0.076    0.034
     145    0.667    0.168
     146    1.674    0.167
     147    0.607    0.095
     148    0.155    0.040
     149    0.888    0.217
     150    0.833    0.126
     151    0.253    0.071
     152    0.047    0.034
     153    0.996    0.147
     154    1.546    0.117
     155    0.694    0.076
     156    0.016    0.020
     157    0.910    0.088
     158    0.992    0.063
     159    0.179    0.047
     160    0.003    0.013
     161    0.676    0.085
     162    0.871    0.062
     163    0.453    0.087
     164    0.000    0.000
     165    0.917    0.108
     166    1.149    0.073
     167    0.206    0.060
     168    0.048    0.036
     169    0.919    0.085
     170    0.278    0.064
     171    0.003    0.010
     172    0.725    0.115
     173    1.018    0.080
     174    0.232    0.110
     175    0.003    0.008
     176    0.368    0.085
     177    0.253    0.068
     178    0.421    0.081
     179    1.164    0.196
     180    0.429    0.106
     181    1.454    0.126
     182    1.041    0.124
     183    1.742    0.115
     184    1.142    0.082
     185    0.184    0.063
     186    0.162    0.037
     187    0.544    0.100
     188    0.840    0.106
     189    1.054    0.122
     190    0.574    0.096
     191    0.871    0.089
     192    0.869    0.090
     193    1.395    0.091
     194    1.297    0.092
     195    0.870    0.133
     196    0.384    0.079
     197    0.265    0.068
     198    0.841    0.074
     199    0.085    0.042
     200    0.211    0.071
     201    1.138    0.157
     202    0.842    0.065
     203    0.140    0.055
     204    0.442    0.107
     205    0.811    0.119
     206    0.179    0.057
     207    0.000    0.000
     208    0.268    0.058
     209    0.788    0.085
     210    0.802    0.077
     211    0.000    0.000
     212    0.147    0.049
     213    1.089    0.089
     214    0.365    0.053
     215    0.119    0.045
     216    1.242    0.085
     217    0.567    0.067
     218    0.085    0.036
     219    0.379    0.080
     220    0.770    0.050
     221    1.208    0.106
     222    0.170    0.080
     223    1.051    0.099
     224    0.954    0.110
     225    1.723    0.104
     226    0.377    0.097
     227    0.515    0.082
     228    1.323    0.131
     229    1.114    0.080
     230    1.163    0.084
     231    0.468    0.064
     232    1.246    0.086
     233    1.379    0.146
     234    0.926    0.201
     235    0.407    0.094
     236    0.976    0.121
     237    0.275    0.089
     238    0.207    0.052
     239    0.342    0.073
     240    0.271    0.095
     241    0.026    0.035
     242    0.520    0.056
     243    0.245    0.075
     244    0.001    0.006
     245    0.205    0.050
     246    0.310    0.066
     247    0.224    0.044
     248    0.002    0.008
     249    0.338    0.070
     250    0.044    0.017
     251    0.062    0.036
     252    0.008    0.018
     253    0.541    0.077
     254    0.046    0.045
     255    0.295    0.074
     256    0.007    0.012
     257    0.747    0.095
     258    0.021    0.025
     259    0.267    0.063
     260    0.394    0.087
     261    0.363    0.107
     262    0.570    0.076
     263    0.151    0.050
     264    0.940    0.100
     265    0.184    0.046
     266    0.559    0.115
     267    0.561    0.104
     268    1.395    0.088
     269    1.177    0.122
     270    0.546    0.077
     271    1.391    0.124
     272    1.604    0.144
     273    0.340    0.075
     274    0.473    0.061
     275    1.204    0.108
     276    0.392    0.081
     277    0.628    0.090
     278    0.099    0.041
     279    0.042    0.040
     280    0.013    0.019
     281    0.808    0.153
     282    0.538    0.119
     283    0.423    0.080
     284    0.210    0.060
     285    0.104    0.059
     286    0.036    0.032
     287    0.129    0.039
     288    0.446    0.108
     289    0.115    0.052
     290    0.215    0.074
     291    0.038    0.039
     292    0.177    0.074
     293    0.654    0.104
     294    0.000    0.000
     295    0.000    0.000
     296    0.005    0.013
     297    0.125    0.058
     298    0.006    0.016
     299    0.041    0.029
     300    1.117    0.097
     301    0.536    0.116
     302    0.346    0.107
     303    0.854    0.096
     304    1.358    0.102
      19    1.789    0.349
      20    0.543    0.125
      21    1.771    0.204
      22    1.688    0.158
      23    1.279    0.210
      24    0.781    0.133
      25    1.177    0.141
      26    0.776    0.165
      27    0.883    0.113
      28    1.240    0.088
      29    0.141    0.047
      30    0.070    0.052
      31    1.406    0.140
      32    0.875    0.099
      33    0.135    0.050
      34    0.017    0.021
      35    0.413    0.060
      36    0.929    0.126
      37    0.067    0.029
      38    0.108    0.042
      39    0.856    0.104
      40    0.326    0.072
      41    0.079    0.050
      42    0.241    0.074
      43    1.354    0.135
      44    0.001    0.006
      45    0.281    0.080
      46    0.462    0.068
      47    0.117    0.056
      48    0.000    0.000
      49    0.443    0.055
      50    0.352    0.071
      51    0.096    0.039
      52    0.370    0.049
      53    0.483    0.084
      54    0.005    0.011
      55    0.006    0.012
      56    0.867    0.071
      57    0.913    0.100
      58    0.713    0.106
      59    0.463    0.164
      60    1.848    0.136
      61    0.340    0.060
      62    1.668    0.075
      63    0.276    0.043
      64    0.064    0.031
      65    0.041    0.026
      66    0.057    0.037
      67    0.161    0.050
      68    0.014    0.020
      69    0.117    0.056
      70    0.315    0.079
      71    0.193    0.046
      72    0.001    0.006
      73    0.000    0.000
      74    0.481    0.109
      75    0.001    0.006
      76    0.091    0.029
      77    0.335    0.092
      78    0.797    0.130
      79    0.116    0.054
      80    0.001    0.006
      81    0.816    0.094
      82    0.015    0.020
      83    0.009    0.016
      84    0.099    0.043
      85    0.016    0.016
      86    0.178    0.067
      87    0.010    0.020
      88    0.185    0.062
      89    0.708    0.156
      90    0.009    0.016
      91    0.165    0.055
      92    0.385    0.096
      93    0.640    0.146
      94    0.024    0.030
      95    0.430    0.098
      96    0.032    0.024
      97    0.302    0.071
      98    0.737    0.071
      99    1.119    0.077
     100    0.252    0.069
     101    0.048    0.027
     102    0.493    0.078
     103    1.057    0.101
     104    0.072    0.043
     105    0.172    0.042
     106    0.038    0.018
     107    0.566    0.074
     108    0.344    0.103
     109    0.389    0.084
     110    0.226    0.064
     111    0.023    0.025
     112    0.508    0.196
     113    0.227    0.068
     114    0.000    0.000
     115    0.028    0.023
     116    0.074    0.030
     117    0.445    0.090
     118    0.000    0.000
     119    0.009    0.017
     120    0.169    0.071
     121    0.305    0.069
     122    0.014    0.023
     123    0.003    0.010
     124    0.739    0.083
     125    0.006    0.012
     126    0.271    0.094
     127    0.615    0.062
     128    0.388    0.093
     129    0.195    0.113
     130    0.114    0.074
     131    0.642    0.131
     132    1.011    0.082
     133    0.579    0.156
     134    0.984    0.097
     135    1.230    0.107
     136    0.051    0.034
     137    1.435    0.087
     138    1.819    0.138
     139    0.413    0.078
     140    0.714    0.080
     141    0.665    0.070
     142    0.452    0.056
     143    0.886    0.048
     144    1.024    0.102
     145    0.000    0.000
     146    0.714    0.060
     147    0.750    0.056
     148    0.165    0.050
     149    0.027    0.017
     150    0.864    0.058
     151    0.964    0.082
     152    0.082    0.046
     153    0.535    0.094
     154    0.902    0.073
     155    0.568    0.101
     156    0.000    0.000
     157    0.712    0.077
     158    1.536    0.139
     159    0.213    0.044
     160    0.002    0.007
     161    0.804    0.096
     162    0.289    0.065
     163    0.171    0.053
     164    0.370    0.089
     165    0.947    0.090
     166    0.193    0.063
     167    0.068    0.040
     168    0.739    0.119
     169    0.098    0.045
     170    0.785    0.106
     171    1.113    0.091
     172    1.709    0.259
     173    0.411    0.111
     174    1.878    0.102
     175    0.919    0.147
     176    0.736    0.140
     177    0.559    0.171
     178    0.167    0.082
     179    0.629    0.087
     180    0.418    0.097
     181    0.708    0.108
     182    0.501    0.092
     183    1.054    0.091
     184    1.873    0.145
     185    0.504    0.067
     186    1.286    0.100
     187    1.330    0.131
     188    0.696    0.146
     189    1.075    0.087
     190    0.521    0.088
     191    0.735    0.111
     192    0.447    0.083
     193    0.787    0.133
     194    0.392    0.076
     195    0.134    0.057
     196    0.788    0.100
     197    0.190    0.061
     198    0.163    0.088
     199    0.241    0.091
     200    0.791    0.104
     201    0.436    0.103
     202    0.115    0.030
     203    0.488    0.111
     204    0.664    0.066
     205    0.681    0.088
     206    0.075    0.026
     207    0.972    0.119
     208    1.012    0.109
     209    0.207    0.067
     210    0.317    0.058
     211    0.823    0.051
     212    0.881    0.089
     213    0.007    0.017
     214    0.992    0.138
     215    0.424    0.091
     216    0.056    0.047
     217    0.207    0.069
     218    0.948    0.092
     219    1.044    0.093
     220    0.054    0.054
     221    0.980    0.101
     222    1.312    0.114
     223    1.391    0.138
     224    1.086    0.086
     225    1.597    0.248
     226    0.531    0.138
     227    1.041    0.227
     228    1.410    0.117
     229    1.343    0.156
     230    0.989    0.150
     231    0.237    0.086
     232    1.213    0.187
     233    0.221    0.090
     234    0.023    0.025
     235    1.486    0.199
     236    0.145    0.073
     237    0.017    0.026
     238    0.202    0.058
     239    0.367    0.065
     240    0.008    0.012
     241    0.097    0.040
     242    0.896    0.085
     243    0.188    0.057
     244    0.091    0.032
     245    1.141    0.169
     246    1.114    0.121
     247    0.474    0.105
     248    0.223    0.091
     249    0.376    0.066
     250    0.609    0.080
     251    0.438    0.108
     252    0.135    0.072
     253    1.051    0.080
     254    0.142    0.061
     255    0.093    0.057
     256    0.997    0.107
     257    1.019    0.111
     258    0.485    0.082
     259    0.340    0.050
     260    1.244    0.125
     261    0.266    0.047
     262    0.644    0.087
     263    0.906    0.172
     264    1.724    0.136
     265    0.110    0.048
     266    1.575    0.123
     267    1.033    0.126
     268    0.687    0.124
     269    0.352    0.082
     270    0.650    0.104
     271    0.332    0.054
     272    0.428    0.086
     273    0.212    0.085
     274    1.841    0.132
     275    0.266    0.075
     276    0.896    0.107
     277    0.900    0.131
     278    0.308    0.058
     279    0.567    0.092
     280    0.397    0.074
     281    0.847    0.080
     282    0.076    0.052
     283    0.507    0.094
     284    0.285    0.062
     285    0.635    0.103
     286    0.120    0.059
     287    0.013    0.018
     288    0.315    0.083
     289    0.083    0.040
     290    0.014    0.020
     291    0.159    0.038
     292    0.580    0.095
     293    0.003    0.013
     294    0.171    0.032
     295    1.239    0.110
     296    0.186    0.053
     297    0.034    0.025
     298    0.224    0.066
     299    1.647    0.169
     300    0.313    0.082
     301    0.072    0.033
     302    1.172    0.190
     303    0.737    0.172
     304    0.066    0.064
     305    1.534    0.219
     306    0.863    0.106
     307    0.511    0.114
     308    0.403    0.086
     309    1.149    0.202
     310    0.625    0.077
     311    0.163    0.055
     312    1.096    0.157
     313    0.604    0.081
      27    0.762    0.129
      28    0.569    0.058
      29    0.985    0.134
      30    0.880    0.165
      31    0.617    0.133
      32    1.613    0.180
      33    1.186    0.166
      34    0.991    0.122
      35    0.658    0.168
      36    0.612    0.084
      37    0.247    0.086
      38    0.661    0.121
      39    1.062    0.125
      40    0.285    0.070
      41    0.117    0.053
      42    0.104    0.045
      43    0.715    0.081
      44    0.467    0.080
      45    0.166    0.033
      46    0.471    0.086
      47    0.970    0.137
      48    0.079    0.036
      49    0.580    0.060
      50    1.089    0.093
      51    0.433    0.068
      52    0.001    0.006
      53    0.578    0.083
      54    0.892    0.073
      55    0.065    0.030
      56    0.003    0.010
      57    0.278    0.051
      58    0.730    0.090
      59    0.009    0.017
      60    0.610    0.081
      61    1.349    0.099
      62    0.579    0.119
      63    0.142    0.057
      64    0.648    0.107
      65    1.619    0.097
      66    1.534    0.129
      67    1.074    0.098
      68    1.979    0.149
      69    0.491    0.130
      70    2.261    0.124
      71    0.257    0.071
      72    0.115    0.111
      73    0.044    0.028
      74    0.279    0.068
      75    0.469    0.067
      76    0.012    0.021
      77    0.347    0.074
      78    0.314    0.067
      79    0.042    0.041
      80    0.000    0.000
      81    0.000    0.000
      82    0.535    0.049
      83    0.000    0.000
      84    0.000    0.000
      85    0.451    0.074
      86    0.722    0.096
      87    0.000    0.000
      88    0.001    0.006
      89    0.800    0.077
      90    0.033    0.022
      91    0.001    0.006
      92    0.394    0.074
      93    0.450    0.092
      94    0.495    0.177
      95    0.096    0.045
      96    0.641    0.104
      97    0.333    0.097
      98    0.346    0.089
      99    0.952    0.116
     100    0.493    0.083
     101    0.385    0.110
     102    0.143    0.067
     103    2.041    0.157
     104    0.740    0.108
     105    0.460    0.063
     106    0.668    0.088
     107    1.627    0.158
     108    0.657    0.065
     109    0.013    0.023
     110    0.287    0.041
     111    0.450    0.061
     112    0.156    0.043
     113    0.254    0.071
     114    0.338    0.068
     115    0.584    0.079
     116    0.505    0.119
     117    0.125    0.034
     118    0.158    0.050
     119    0.005    0.012
     120    0.090    0.047
     121    0.033    0.038
     122    0.000    0.000
     123    0.000    0.000
     124    0.000    0.000
     125    0.358    0.079
     126    0.002    0.008
     127    0.000    0.000
     128    0.004    0.010
     129    0.212    0.060
     130    0.000    0.000
     131    0.000    0.000
     132    0.536    0.098
     133    0.000    0.000
     134    0.058    0.039
     135    0.687    0.083
     136    0.340    0.066
     137    0.067    0.054
     138    0.334    0.058
     139    0.746    0.080
     140    0.850    0.082
     141    0.570    0.090
     142    1.100    0.069
     143    1.147    0.084
     144    0.062    0.026
     145    0.633    0.150
     146    1.492    0.137
     147    0.604    0.095
     148    0.150    0.061
     149    0.856    0.121
     150    0.891    0.089
     151    0.196    0.063
     152    0.028    0.031
     153    0.991    0.158
     154    1.607    0.139
     155    0.724    0.090
     156    0.019    0.015
     157    0.873    0.136
     158    0.956    0.082
     159    0.152    0.038
     160    0.002    0.007
     161    0.633    0.092
     162    0.836    0.065
     163    0.464    0.104
     164    0.000    0.000
     165    0.886    0.110
     166    1.181    0.091
     167    0.243    0.060
     168    0.026    0.028
     169    0.918    0.090
     170    0.382    0.078
     171    0.014    0.017
     172    0.702    0.112
     173    1.061    0.125
     174    0.239    0.065
     175    0.003    0.010
     176    0.348    0.068
     177    0.249    0.068
     178    0.441    0.080
     179    1.037    0.158
     180    0.418    0.109
     181    1.403    0.125
     182    0.902    0.120
     183    1.350    0.227
     184    1.172    0.117
     185    0.208    0.095
     186    0.199    0.065
     187    0.643    0.119
     188    0.821    0.133
     189    1.045    0.124
     190    0.553    0.090
     191    1.004    0.095
     192    0.864    0.070
     193    1.404    0.134
     194    1.255    0.079
     195    0.911    0.110
     196    0.363    0.079
     197    0.272    0.103
     198    0.793    0.104
     199    0.058    0.045
     200    0.328    0.092
     201    1.200    0.128
     202    0.801    0.102
     203    0.146    0.035
     204    0.511    0.067
     205    0.737    0.139
     206    0.187    0.063
     207    0.001    0.006
     208    0.276    0.077
     209    0.800    0.070
     210    0.824    0.082
     211    0.000    0.000
     212    0.147    0.044
     213    1.132    0.090
     214    0.395    0.067
     215    0.126    0.045
     216    1.236    0.078
     217    0.580    0.066
     218    0.066    0.045
     219    0.374    0.069
     220    0.761    0.045
     221    1.237    0.130
     222    0.164    0.074
     223    1.070    0.124
     224    0.997    0.109
     225    1.675    0.130
     226    0.419    0.157
     227    0.486    0.057
     228    1.349    0.191
     229    1.085    0.092
     230    1.178    0.146
     231    0.462    0.061
     232    1.224    0.114
     233    1.389    0.156
     234    0.926    0.075
     235    0.358    0.071
     236    1.005    0.140
     237    0.274    0.062
     238    0.191    0.053
     239    0.296    0.082
     240    0.285    0.091
     241    0.035    0.026
     242    0.562    0.089
     243    0.177    0.066
     244    0.006    0.014
     245    0.192    0.040
     246    0.329    0.092
     247    0.250    0.043
     248    0.000    0.000
     249    0.314    0.064
     250    0.034    0.026
     251    0.060    0.030
     252    0.010    0.018
     253    0.571    0.107
     254    0.044    0.035
     255    0.361    0.110
     256    0.019    0.018
     257    0.793    0.102
     258    0.044    0.036
     259    0.287    0.074
     260    0.404    0.084
     261    0.353    0.076
     262    0.618    0.085
     263    0.225    0.062
     264    0.920    0.072
     265    0.201    0.060
     266    0.664    0.081
     267    0.648    0.122
     268    1.455    0.101
     269    1.217    0.140
     270    0.578    0.076
     271    1.342    0.171
     272    1.530    0.121
     273    0.323    0.088
     274    0.474    0.050
     275    1.218    0.120
     276    0.415    0.070
     277    0.624    0.065
     278    0.094    0.060
     279    0.042    0.033
     280    0.027    0.030
     281    0.849    0.154
     282    0.514    0.154
     283    0.415    0.079
     284    0.203    0.051
     285    0.121    0.048
     286    0.049    0.037
     287    0.150    0.042
     288    0.486    0.094
     289    0.090    0.036
     290    0.248    0.092
     291    0.044    0.028
     292    0.166    0.069
     293    0.647    0.102
     294    0.003    0.009
     295    0.003    0.008
     296    0.005    0.013
     297    0.161    0.052
     298    0.003    0.013
     299    0.027    0.034
     300    1.132    0.101
     301    0.572    0.078
     302    0.288    0.105
     303    0.864    0.077
     304    1.260    0.122
      19    1.807    0.193
      20    0.481    0.073
      21    1.594    0.175
      22    1.715    0.106
      23    1.161    0.152
      24    0.713    0.189
      25    1.314    0.084
      26    0.630    0.136
      27    0.876    0.118
      28    1.280    0.093
      29    0.129    0.040
      30    0.053    0.038
      31    1.502    0.114
      32    0.913    0.089
      33    0.128    0.049
      34    0.025    0.031
      35    0.422    0.083
      36    0.915    0.094
      37    0.065    0.031
      38    0.107    0.051
      39    0.822    0.095
      40    0.337    0.070
      41    0.073    0.029
      42    0.245    0.095
      43    1.334    0.100
      44    0.000    0.000
      45    0.240    0.059
      46    0.415    0.053
      47    0.121    0.044
      48    0.000    0.000
      49    0.471    0.054
      50    0.326    0.082
      51    0.088    0.039
      52    0.339    0.062
      53    0.521    0.067
      54    0.012    0.027
      55    0.003    0.008
      56    0.879    0.073
      57    0.883    0.078
      58    0.632    0.071
      59    0.396    0.112
      60    1.790    0.073
      61    0.344    0.074
      62    1.673    0.108
      63    0.362    0.119
      64    0.089    0.044
      65    0.047    0.036
      66    0.057    0.045
      67    0.132    0.037
      68    0.036    0.029
      69    0.086    0.034
      70    0.331    0.061
      71    0.200    0.064
      72    0.001    0.006
      73    0.000    0.000
      74    0.507    0.090
      75    0.000    0.000
      76    0.101    0.041
      77    0.306    0.060
      78    0.722    0.117
      79    0.090    0.056
      80    0.007    0.015
      81    0.827    0.095
      82    0.022    0.024
      83    0.011    0.017
      84    0.113    0.049
      85    0.008    0.012
      86    0.175    0.053
      87    0.014    0.023
      88    0.186    0.072
      89    0.652    0.116
      90    0.013    0.021
      91    0.156    0.039
      92    0.445    0.125
      93    0.733    0.113
      94    0.009    0.015
      95    0.429    0.075
      96    0.025    0.023
      97    0.270    0.056
      98    0.729    0.110
      99    1.165    0.078
     100    0.248    0.083
     101    0.046    0.023
     102    0.450    0.077
     103    1.050    0.090
     104    0.055    0.040
     105    0.182    0.050
     106    0.027    0.021
     107    0.534    0.099
     108    0.264    0.104
     109    0.378    0.096
     110    0.200    0.058
     111    0.018    0.027
     112    0.430    0.106
     113    0.246    0.050
     114    0.000    0.000
     115    0.043    0.028
     116    0.070    0.028
     117    0.539    0.080
     118    0.000    0.000
     119    0.000    0.000
     120    0.199    0.085
     121    0.324    0.057
     122    0.000    0.000
     123    0.000    0.000
     124    0.700    0.069
     125    0.029    0.028
     126    0.219    0.083
     127    0.583    0.056
     128    0.471    0.128
     129    0.125    0.072
     130    0.091    0.039
     131    0.566    0.149
     132    1.078    0.081
     133    0.448    0.112
     134    1.050    0.159
     135    1.240    0.116
     136    0.028    0.017
     137    1.317    0.088
     138    1.775    0.127
     139    0.481    0.067
     140    0.667    0.098
     141    0.648    0.075
     142    0.448    0.061
     143    0.916    0.061
     144    1.071    0.119
     145    0.000    0.000
     146    0.724    0.074
     147    0.705    0.074
     148    0.185    0.042
     149    0.025    0.021
     150    0.887    0.078
     151    0.943    0.094
     152    0.026    0.030
     153    0.507    0.068
     154    0.918    0.077
     155    0.492    0.062
     156    0.000    0.000
     157    0.679    0.085
     158    1.506    0.090
     159    0.196    0.056
     160    0.000    0.000
     161    0.787    0.105
     162    0.272    0.087
     163    0.131    0.061
     164    0.375    0.052
     165    0.993    0.106
     166    0.188    0.061
     167    0.071    0.031
     168    0.871    0.163
     169    0.070    0.047
     170    0.828    0.139
     171    1.166    0.120
     172    1.511    0.234
     173    0.402    0.088
     174    1.927    0.087
     175    0.908    0.153
     176    0.681    0.129
     177    0.512    0.120
     178    0.116    0.071
     179    0.636    0.074
     180    0.463    0.091
     181    0.745    0.191
     182    0.514    0.090
     183    0.978    0.121
     184    1.849    0.139
     185    0.491    0.073
     186    1.324    0.077
     187    1.262    0.106
     188    0.739    0.151
     189    1.142    0.108
     190    0.492    0.083
     191    0.671    0.138
     192    0.456    0.075
     193    0.818    0.134
     194    0.429    0.050
     195    0.087    0.046
     196    0.727    0.098
     197    0.219    0.067
     198    0.139    0.061
     199    0.167    0.070
     200    0.773    0.104
     201    0.197    0.121
     202    0.095    0.035
     203    0.478    0.068
     204    0.684    0.075
     205    0.721    0.067
     206    0.083    0.035
     207    0.957    0.121
     208    0.998    0.104
     209    0.196    0.068
     210    0.429    0.091
     211    0.854    0.093
     212    0.796    0.121
     213    0.004    0.012
     214    1.021    0.169
     215    0.455    0.067
     216    0.059    0.030
     217    0.265    0.066
     218    0.923    0.107
     219    1.102    0.100
     220    0.037    0.034
     221    0.955    0.133
     222    1.249    0.118
     223    1.504    0.116
     224    1.101    0.103
     225    1.633    0.234
     226    0.502    0.147
     227    0.963    0.202
     228    1.295    0.148
     229    1.317    0.140
     230    0.973    0.138
     231    0.202    0.077
     232    1.262    0.133
     233    0.230    0.112
     234    0.014    0.020
     235    1.518    0.220
     236    0.081    0.031
     237    0.006    0.012
     238    0.203    0.059
     239    0.305    0.062
     240    0.006    0.019
     241    0.107    0.049
     242    0.985    0.099
     243    0.190    0.053
     244    0.105    0.045
     245    1.174    0.162
     246    1.152    0.083
     247    0.516    0.103
     248    0.209    0.061
     249    0.350    0.095
     250    0.620    0.075
     251    0.369    0.108
     252    0.121    0.079
     253    1.122    0.103
     254    0.106    0.052
     255    0.070    0.042
     256    0.942    0.121
     257    0.970    0.126
     258    0.459    0.084
     259    0.314    0.097
     260    1.208    0.092
     261    0.264    0.063
     262    0.651    0.076
     263    0.863    0.147
     264    1.764    0.114
     265    0.121    0.033
     266    1.629    0.126
     267    1.025    0.142
     268    0.745    0.093
     269    0.447    0.092
     270    0.649    0.078
     271    0.273    0.062
     272    0.315    0.134
     273    0.177    0.056
     274    1.821    0.097
     275    0.243    0.084
     276    0.820    0.129
     277    0.893    0.111
     278    0.373    0.090
     279    0.591    0.090
     280    0.406    0.076
     281    0.833    0.079
     282    0.061    0.038
     283    0.505    0.084
     284    0.304    0.072
     285    0.617    0.122
     286    0.121    0.052
     287    0.009    0.016
     288    0.279    0.060
     289    0.095    0.050
     290    0.014    0.019
     291    0.151    0.060
     292    0.528    0.104
     293    0.000    0.000
     294    0.154    0.045
     295    1.242    0.115
     296    0.158    0.054
     297    0.022    0.016
     298    0.256    0.058
     299    1.641    0.128
     300    0.302    0.087
     301    0.046    0.025
     302    1.192    0.204
     303    0.742    0.121
     304    0.071    0.047
     305    1.747    0.128
     306    0.829    0.125
     307    0.521    0.077
     308    0.578    0.102
     309    1.111    0.135
     310    0.608    0.085
     311    0.179    0.059
     312    1.166    0.135
     313    0.480    0.115
      27    0.708    0.114
      28    0.587    0.056
      29    1.018    0.120
      30    0.908    0.216
      31    0.860    0.161
      32    1.617    0.172
      33    1.253    0.106
      34    0.883    0.172
      35    0.825    0.190
      36    0.522    0.063
      37    0.196    0.058
      38    0.575    0.125
      39    1.036    0.117
      40    0.296    0.079
      41    0.057    0.055
      42    0.086    0.041
      43    0.741    0.076
      44    0.502    0.061
      45    0.123    0.056
      46    0.458    0.099
      47    0.988    0.107
      48    0.057    0.034
      49    0.625    0.095
      50    1.050    0.111
      51    0.418    0.082
      52    0.000    0.000
      53    0.587    0.092
      54    0.894    0.081
      55    0.067    0.034
      56    0.003    0.008
      57    0.260    0.050
      58    0.693    0.085
      59    0.001    0.006
      60    0.625    0.055
      61    1.307    0.075
      62    0.500    0.092
      63    0.182    0.054
      64    0.670    0.078
      65    1.611    0.155
      66    1.462    0.137
      67    1.018    0.083
      68    1.878    0.142
      69    0.608    0.156
      70    2.084    0.240
      71    0.195    0.092
      72    0.257    0.150
      73    0.044    0.027
      74    0.257    0.063
      75    0.573    0.087
      76    0.021    0.026
      77    0.289    0.059
      78    0.305    0.041
      79    0.080    0.042
      80    0.000    0.000
      81    0.000    0.000
      82    0.556    0.074
      83    0.001    0.006
      84    0.002    0.007
      85    0.473    0.069
      86    0.722    0.114
      87    0.000    0.000
      88    0.003    0.008
      89    0.818    0.088
      90    0.032    0.024
      91    0.003    0.008
      92    0.415    0.103
      93    0.507    0.121
      94    0.379    0.066
      95    0.124    0.053
      96    0.645    0.099
      97    0.379    0.080
      98    0.284    0.068
      99    0.996    0.091
     100    0.472    0.060
     101    0.445    0.120
     102    0.121    0.045
     103    2.055    0.156
     104    0.734    0.118
     105    0.473    0.056
     106    0.639    0.095
     107    1.643    0.103
     108    0.655    0.083
     109    0.002    0.009
     110    0.295    0.058
     111    0.455    0.061
     112    0.126    0.046
     113    0.219    0.053
     114    0.320    0.072
     115    0.621    0.069
     116    0.496    0.078
     117    0.100    0.039
     118    0.176    0.055
     119    0.010    0.023
     120    0.080    0.048
     121    0.021    0.032
     122    0.000    0.000
     123    0.000    0.000
     124    0.001    0.006
     125    0.350    0.065
     126    0.000    0.000
     127    0.000    0.000
     128    0.001    0.006
     129    0.189    0.060
     130    0.000    0.000
     131    0.000    0.000
     132    0.472    0.066
     133    0.002    0.007
     134    0.040    0.041
     135    0.671    0.097
     136    0.316    0.042
     137    0.056    0.042
     138    0.352    0.100
     139    0.744    0.084
     140    0.853    0.103
     141    0.503    0.169
     142    1.063    0.126
     143    1.139    0.079
     144    0.074    0.027
     145    0.730    0.207
     146    1.484    0.134
     147    0.597    0.067
     148    0.122    0.061
     149    0.844    0.150
     150    0.900    0.133
     151    0.185    0.072
     152    0.071    0.048
     153    1.078    0.125
     154    1.512    0.106
     155    0.719    0.075
     156    0.015    0.013
     157    0.933    0.117
     158    0.967    0.085
     159    0.181    0.048
     160    0.000    0.000
     161    0.662    0.096
     162    0.832    0.085
     163    0.431    0.115
     164    0.001    0.006
     165    0.874    0.110
     166    1.168    0.102
     167    0.184    0.076
     168    0.040    0.022
     169    0.918    0.078
     170    0.351    0.093
     171    0.006    0.017
     172    0.690    0.065
     173    1.114    0.078
     174    0.200    0.093
     175    0.000    0.000
     176    0.350    0.088
     177    0.212    0.059
     178    0.414    0.063
     179    0.973    0.140
     180    0.461    0.141
     181    1.465    0.107
     182    0.901    0.082
     183    1.322    0.262
     184    1.123    0.128
     185    0.163    0.070
     186    0.178    0.059
     187    0.586    0.110
     188    0.842    0.128
     189    1.010    0.103
     190    0.596    0.095
     191    0.994    0.104
     192    0.856    0.098
     193    1.391    0.103
     194    1.237    0.079
     195    0.934    0.139
     196    0.316    0.069
     197    0.418    0.089
     198    0.776    0.111
     199    0.067    0.041
     200    0.279    0.090
     201    1.243    0.116
     202    0.719    0.082
     203    0.127    0.035
     204    0.474    0.073
     205    0.555    0.099
     206    0.141    0.050
     207    0.000    0.000
     208    0.284    0.066
     209    0.786    0.111
     210    0.801    0.107
     211    0.000    0.000
     212    0.141    0.034
     213    1.076    0.098
     214    0.386    0.055
     215    0.093    0.033
     216    1.201    0.077
     217    0.562    0.062
     218    0.084    0.033
     219    0.395    0.077
     220    0.819    0.063
     221    1.170    0.131
     222    0.145    0.058
     223    1.048    0.110
     224    0.989    0.086
     225    1.648    0.140
     226    0.437    0.154
     227    0.487    0.072
     228    1.313    0.209
     229    1.106    0.068
     230    1.225    0.122
     231    0.461    0.049
     232    1.308    0.107
     233    1.280    0.201
     234    0.907    0.148
     235    0.347    0.092
     236    0.610    0.152
     237    0.170    0.081
     238    0.194    0.059
     239    0.210    0.089
     240    0.193    0.079
     241    0.026    0.025
     242    0.507    0.079
     243    0.256    0.079
     244    0.004    0.010
     245    0.222    0.044
     246    0.286    0.051
     247    0.255    0.061
     248    0.001    0.006
     249    0.354    0.087
     250    0.028    0.021
     251    0.059    0.028
     252    0.007    0.017
     253    0.558    0.079
     254    0.087    0.052
     255    0.277    0.080
     256    0.008    0.013
     257    0.823    0.098
     258    0.074    0.046
     259    0.273    0.075
     260    0.358    0.082
     261    0.422    0.088
     262    0.566    0.077
     263    0.186    0.052
     264    0.858    0.122
     265    0.175    0.055
     266    0.668    0.094
     267    0.706    0.099
     268    1.422    0.088
     269    1.205    0.107
     270    0.540    0.088
     271    1.412    0.120
     272    1.545    0.107
     273    0.335    0.082
     274    0.486    0.041
     275    1.191    0.147
     276    0.401    0.088
     277    0.617    0.079
     278    0.135    0.057
     279    0.055    0.034
     280    0.023    0.022
     281    0.727    0.123
     282    0.575    0.154
     283    0.490    0.084
     284    0.329    0.085
     285    0.047    0.065
     286    0.053    0.045
     287    0.153    0.043
     288    0.390    0.108
     289    0.089    0.038
     290    0.290    0.092
     291    0.039    0.035
     292    0.135    0.050
     293    0.614    0.093
     294    0.004    0.011
     295    0.003    0.014
     296    0.005    0.014
     297    0.148    0.045
     298    0.003    0.009
     299    0.045    0.038
     300    1.159    0.083
     301    0.544    0.082
     302    0.279    0.070
     303    0.824    0.100
     304    1.294    0.112
      19    1.786    0.189
      20    0.549    0.091
      21    1.629    0.185
      22    1.692    0.129
      23    1.244    0.143
      24    0.659    0.138
      25    1.299    0.112
      26    0.703    0.186
      27    0.800    0.095
      28    1.313    0.116
      29    0.151    0.028
      30    0.066    0.034
      31    1.494    0.083
      32    0.939    0.109
      33    0.100    0.033
      34    0.073    0.038
      35    0.465    0.061
      36    0.889    0.082
      37    0.049    0.025
      38    0.126    0.043
      39    0.863    0.097
      40    0.363    0.043
      41    0.069    0.039
      42    0.229    0.061
      43    1.330    0.103
      44    0.000    0.000
      45    0.279    0.088
      46    0.404    0.054
      47    0.129    0.037
      48    0.000    0.000
      49    0.461    0.061
      50    0.308    0.083
      51    0.074    0.038
      52    0.346    0.068
      53    0.575    0.109
      54    0.038    0.025
      55    0.000    0.000
      56    0.917    0.102
      57    0.866    0.102
      58    0.673    0.070
      59    0.460    0.132
      60    1.843    0.124
      61    0.382    0.062
      62    1.710    0.106
      63    0.401    0.086
      64    0.083    0.042
      65    0.064    0.030
      66    0.057    0.049
      67    0.176    0.070
      68    0.023    0.018
      69    0.091    0.053
      70    0.358    0.097
      71    0.203    0.051
      72    0.001    0.006
      73    0.001    0.006
      74    0.504    0.074
      75    0.002    0.007
      76    0.089    0.026
      77    0.333    0.053
      78    0.782    0.121
      79    0.100    0.046
      80    0.009    0.016
      81    0.766    0.115
      82    0.025    0.024
      83    0.011    0.016
      84    0.116    0.061
      85    0.033    0.021
      86    0.170    0.077
      87    0.018    0.019
      88    0.241    0.075
      89    0.863    0.148
      90    0.018    0.027
      91    0.151    0.074
      92    0.401    0.137
      93    0.797    0.144
      94    0.029    0.024
      95    0.411    0.107
      96    0.020    0.024
      97    0.251    0.049
      98    0.732    0.069
      99    1.147    0.086
     100    0.243    0.080
     101    0.044    0.022
     102    0.453    0.081
     103    1.027    0.099
     104    0.077    0.035
     105    0.218    0.057
     106    0.038    0.023
     107    0.554    0.084
     108    0.344    0.126
     109    0.442    0.093
     110    0.192    0.062
     111    0.021    0.022
     112    0.457    0.095
     113    0.239    0.067
     114    0.000    0.000
     115    0.034    0.022
     116    0.070    0.033
     117    0.365    0.102
     118    0.000    0.000
     119    0.002    0.008
     120    0.121    0.045
     121    0.336    0.067
     122    0.006    0.014
     123    0.000    0.000
     124    0.596    0.095
     125    0.025    0.031
     126    0.437    0.120
     127    0.531    0.093
     128    0.426    0.122
     129    0.175    0.070
     130    0.133    0.039
     131    0.459    0.073
     132    1.043    0.095
     133    0.575    0.152
     134    1.127    0.160
     135    1.139    0.109
     136    0.050    0.054
     137    1.329    0.122
     138    1.850    0.134
     139    0.424    0.083
     140    0.754    0.149
     141    0.643    0.064
     142    0.465    0.078
     143    0.912    0.095
     144    1.008    0.108
     145    0.000    0.000
     146    0.702    0.079
     147    0.737    0.075
     148    0.195    0.082
     149    0.026    0.022
     150    0.894    0.055
     151    0.972    0.111
     152    0.060    0.050
     153    0.513    0.106
     154    0.945    0.069
     155    0.631    0.124
     156    0.000    0.000
     157    0.712    0.082
     158    1.534    0.121
     159    0.209    0.083
     160    0.011    0.018
     161    0.745    0.096
     162    0.245    0.065
     163    0.133    0.047
     164    0.410    0.072
     165    0.939    0.105
     166    0.178    0.057
     167    0.078    0.034
     168    0.935    0.110
     169    0.084    0.037
     170    0.769    0.135
     171    1.210    0.122
     172    1.554    0.172
     173    0.382    0.080
     174    1.838    0.116
     175    0.899    0.118
     176    0.592    0.147
     177    0.476    0.099
     178    0.128    0.072
     179    0.619    0.085
     180    0.491    0.093
     181    0.732    0.115
     182    0.529    0.096
     183    0.886    0.075
     184    1.922    0.138
     185    0.472    0.069
     186    1.326    0.082
     187    1.255    0.089
     188    0.870    0.085
     189    1.128    0.104
     190    0.542    0.106
     191    0.652    0.134
     192    0.586    0.098
     193    0.818    0.110
     194    0.464    0.074
     195    0.131    0.067
     196    0.830    0.096
     197    0.189    0.082
     198    0.205    0.070
     199    0.180    0.063
     200    0.824    0.083
     201    0.392    0.138
     202    0.117    0.058
     203    0.451    0.108
     204    0.681    0.057
     205    0.600    0.083
     206    0.057    0.030
     207    0.923    0.097
     208    1.010    0.078
     209    0.140    0.040
     210    0.384    0.109
     211    0.863    0.080
     212    0.724    0.091
     213    0.000    0.000
     214    1.136    0.110
     215    0.453    0.082
     216    0.056    0.024
     217    0.195    0.075
     218    0.821    0.128
     219    1.124    0.113
     220    0.041    0.037
     221    0.859    0.137
     222    1.263    0.110
     223    1.500    0.129
     224    1.137    0.099
     225    1.602    0.217
     226    0.646    0.220
     227    1.167    0.170
     228    1.396    0.150
     229    1.288    0.119
     230    1.135    0.175
     231    0.272    0.078
     232    1.268    0.187
     233    0.359    0.100
     234    0.011    0.013
     235    1.460    0.246
     236    0.127    0.048
     237    0.021    0.023
     238    0.246    0.060
     239    0.351    0.078
     240    0.004    0.010
     241    0.087    0.054
     242    0.906    0.123
     243    0.132    0.041
     244    0.091    0.034
     245    1.234    0.156
     246    1.099    0.106
     247    0.471    0.094
     248    0.213    0.080
     249    0.390    0.066
     250    0.562    0.057
     251    0.369    0.110
     252    0.137    0.072
     253    1.160    0.126
     254    0.127    0.057
     255    0.065    0.034
     256    0.938    0.096
     257    0.869    0.116
     258    0.443    0.062
     259    0.262    0.059
     260    1.198    0.085
     261    0.348    0.089
     262    0.718    0.116
     263    0.759    0.089
     264    1.805    0.091
     265    0.115    0.046
     266    1.552    0.103
     267    1.279    0.185
     268    0.681    0.079
     269    0.410    0.089
     270    0.643    0.099
     271    0.421    0.116
     272    0.318    0.161
     273    0.157    0.051
     274    1.880    0.127
     275    0.195    0.045
     276    0.792    0.120
     277    0.866    0.106
     278    0.328    0.092
     279    0.571    0.134
     280    0.412    0.087
     281    0.859    0.094
     282    0.064    0.034
     283    0.514    0.076
     284    0.301    0.073
     285    0.636    0.075
     286    0.105    0.041
     287    0.019    0.017
     288    0.271    0.045
     289    0.077    0.046
     290    0.005    0.011
     291    0.193    0.044
     292    0.495    0.064
     293    0.004    0.010
     294    0.167    0.037
     295    1.231    0.108
     296    0.178    0.070
     297    0.019    0.019
     298    0.219    0.049
     299    1.563    0.157
     300    0.308    0.080
     301    0.061    0.022
     302    1.227    0.180
     303    0.850    0.139
     304    0.097    0.056
     305    1.561    0.247
     306    0.849    0.080
     307    0.576    0.093
     308    0.724    0.113
     309    1.101    0.103
     310    0.641    0.083
     311    0.229    0.083
     312    1.068    0.126
     313    0.454    0.100
      27    0.750    0.125
      28    0.536    0.075
      29    1.252    0.247
      30    1.109    0.161
      31    0.993    0.161
      32    1.640    0.207
      33    1.353    0.149
      34    0.809    0.120
      35    0.789    0.139
      36    0.549    0.092
      37    0.198    0.066
      38    0.534    0.108
      39    0.991    0.088
      40    0.231    0.091
      41    0.017    0.025
      42    0.128    0.048
      43    0.723    0.108
      44    0.476    0.066
      45    0.134    0.049
      46    0.525    0.081
      47    0.948    0.069
      48    0.060    0.032
      49    0.677    0.097
      50    1.083    0.130
      51    0.370    0.079
      52    0.000    0.000
      53    0.553    0.075
      54    0.827    0.073
      55    0.054    0.027
      56    0.003    0.008
      57    0.260    0.051
      58    0.717    0.083
      59    0.006    0.014
      60    0.620    0.070
      61    1.322    0.096
      62    0.534    0.116
      63    0.170    0.064
      64    0.649    0.083
      65    1.705    0.121
      66    1.555    0.139
      67    0.979    0.130
      68    1.913    0.139
      69    0.598    0.142
      70    2.280    0.201
      71    0.253    0.064
      72    0.313    0.118
      73    0.027    0.025
      74    0.268    0.057
      75    0.619    0.090
      76    0.021    0.028
      77    0.267    0.046
      78    0.327    0.083
      79    0.050    0.039
      80    0.000    0.000
      81    0.000    0.000
      82    0.546    0.058
      83    0.000    0.000
      84    0.000    0.000
      85    0.436    0.066
      86    0.752    0.086
      87    0.006    0.012
      88    0.001    0.006
      89    0.770    0.115
      90    0.012    0.023
      91    0.001    0.006
      92    0.412    0.086
      93    0.361    0.071
      94    0.359    0.098
      95    0.123    0.049
      96    0.612    0.099
      97    0.396    0.064
      98    0.372    0.091
      99    1.045    0.105
     100    0.484    0.091
     101    0.476    0.093
     102    0.115    0.043
     103    2.164    0.194
     104    0.657    0.108
     105    0.410    0.054
     106    0.635    0.075
     107    1.652    0.108
     108    0.763    0.090
     109    0.000    0.000
     110    0.282    0.062
     111    0.450    0.051
     112    0.121    0.037
     113    0.146    0.075
     114    0.401    0.080
     115    0.535    0.097
     116    0.426    0.089
     117    0.048    0.052
     118    0.190    0.063
     119    0.010    0.023
     120    0.080    0.049
     121    0.003    0.010
     122    0.000    0.000
     123    0.000    0.000
     124    0.000    0.000
     125    0.349    0.058
     126    0.000    0.000
     127    0.000    0.000
     128    0.006    0.016
     129    0.210    0.078
     130    0.001    0.006
     131    0.000    0.000
     132    0.491    0.113
     133    0.006    0.013
     134    0.098    0.051
     135    0.605    0.079
     136    0.313    0.101
     137    0.117    0.061
     138    0.394    0.078
     139    0.704    0.074
     140    0.903    0.097
     141    0.536    0.180
     142    1.106    0.083
     143    1.168    0.079
     144    0.077    0.039
     145    0.746    0.123
     146    1.542    0.107
     147    0.633    0.099
     148    0.170    0.059
     149    0.642    0.124
     150    0.898    0.126
     151    0.186    0.061
     152    0.106    0.049
     153    0.931    0.095
     154    1.493    0.128
     155    0.692    0.081
     156    0.014    0.018
     157    0.956    0.135
     158    1.003    0.093
     159    0.172    0.038
     160    0.000    0.000
     161    0.644    0.094
     162    0.843    0.065
     163    0.436    0.100
     164    0.000    0.000
     165    0.879    0.078
     166    1.167    0.103
     167    0.160    0.073
     168    0.027    0.031
     169    0.946    0.103
     170    0.315    0.059
     171    0.006    0.015
     172    0.716    0.089
     173    1.032    0.077
     174    0.210    0.080
     175    0.005    0.011
     176    0.402    0.069
     177    0.252    0.039
     178    0.418    0.056
     179    1.022    0.137
     180    0.412    0.075
     181    1.480    0.121
     182    0.914    0.099
     183    1.508    0.282
     184    1.191    0.119
     185    0.204    0.079
     186    0.112    0.049
     187    0.557    0.097
     188    0.683    0.165
     189    0.969    0.122
     190    0.579    0.081
     191    1.045    0.071
     192    0.829    0.060
     193    1.345    0.120
     194    1.305    0.067
     195    0.907    0.127
     196    0.335    0.066
     197    0.395    0.070
     198    0.622    0.093
     199    0.078    0.056
     200    0.214    0.074
     201    1.227    0.080
     202    0.634    0.087
     203    0.074    0.046
     204    0.403    0.058
     205    0.513    0.077
     206    0.131    0.053
     207    0.000    0.000
     208    0.345    0.079
     209    0.864    0.081
     210    0.804    0.077
     211    0.000    0.000
     212    0.141    0.040
     213    1.074    0.108
     214    0.413    0.079
     215    0.117    0.048
     216    1.212    0.095
     217    0.550    0.062
     218    0.073    0.056
     219    0.413    0.073
     220    0.824    0.094
     221    1.156    0.112
     222    0.182    0.080
     223    0.955    0.092
     224    0.939    0.085
     225    1.691    0.139
     226    0.364    0.093
     227    0.506    0.069
     228    1.202    0.130
     229    1.060    0.087
     230    1.178    0.121
     231    0.435    0.051
     232    1.280    0.104
     233    1.454    0.176
     234    1.197    0.257
     235    0.342    0.083
     236    0.786    0.168
     237    0.133    0.052
     238    0.204    0.054
     239    0.199    0.080
     240    0.145    0.079
     241    0.026    0.026
     242    0.485    0.095
     243    0.314    0.081
     244    0.001    0.006
     245    0.218    0.053
     246    0.256    0.057
     247    0.271    0.039
     248    0.000    0.000
     249    0.299    0.075
     250    0.033    0.017
     251    0.057    0.037
     252    0.013    0.018
     253    0.594    0.083
     254    0.078    0.054
     255    0.363    0.089
     256    0.009    0.021
     257    0.809    0.081
     258    0.046    0.044
     259    0.206    0.068
     260    0.311    0.081
     261    0.357    0.072
     262    0.529    0.069
     263    0.157    0.066
     264    0.926    0.098
     265    0.119    0.058
     266    0.664    0.091
     267    0.726    0.068
     268    1.549    0.131
     269    1.142    0.068
     270    0.610    0.066
     271    1.537    0.127
     272    1.585    0.126
     273    0.354    0.097
     274    0.465    0.050
     275    1.096    0.208
     276    0.395    0.057
     277    0.564    0.071
     278    0.169    0.077
     279    0.035    0.035
     280    0.021    0.025
     281    0.732    0.102
     282    0.606    0.124
     283    0.424    0.085
     284    0.316    0.066
     285    0.009    0.017
     286    0.084    0.055
     287    0.165    0.043
     288    0.404    0.086
     289    0.119    0.044
     290    0.246    0.066
     291    0.066    0.033
     292    0.203    0.069
     293    0.618    0.087
     294    0.003    0.015
     295    0.000    0.000
     296    0.004    0.012
     297    0.162    0.056
     298    0.003    0.010
     299    0.029    0.032
     300    1.156    0.084
     301    0.531    0.093
     302    0.316    0.104
     303    0.854    0.099
     304    1.319    0.104
      19    1.578    0.180
      20    0.475    0.065
      21    1.649    0.149
      22    1.592    0.165
      23    1.318    0.210
      24    0.755    0.283
      25    1.262    0.101
      26    0.719    0.136
      27    0.617    0.118
      28    1.280    0.108
      29    0.153    0.043
      30    0.033    0.030
      31    1.449    0.096
      32    0.893    0.092
      33    0.093    0.037
      34    0.063    0.035
      35    0.474    0.090
      36    0.913    0.082
      37    0.042    0.036
      38    0.163    0.070
      39    0.915    0.106
      40    0.317    0.060
      41    0.119    0.053
      42    0.230    0.101
      43    1.323    0.099
      44    0.000    0.000
      45    0.425    0.128
      46    0.404    0.081
      47    0.101    0.047
      48    0.000    0.000
      49    0.614    0.143
      50    0.412    0.095
      51    0.107    0.052
      52    0.398    0.073
      53    0.474    0.117
      54    0.034    0.034
      55    0.011    0.020
      56    0.868    0.090
      57    0.775    0.090
      58    0.725    0.116
      59    0.612    0.132
      60    1.863    0.157
      61    0.334    0.056
      62    1.715    0.082
      63    0.356    0.069
      64    0.067    0.041
      65    0.107    0.057
      66    0.046    0.039
      67    0.185    0.053
      68    0.019    0.019
      69    0.117    0.043
      70    0.326    0.063
      71    0.209    0.045
      72    0.004    0.010
      73    0.000    0.000
      74    0.492    0.063
      75    0.000    0.000
      76    0.066    0.031
      77    0.263    0.063
      78    0.791    0.111
      79    0.090    0.039
      80    0.000    0.000
      81    0.744    0.096
      82    0.032    0.027
      83    0.001    0.006
      84    0.071    0.034
      85    0.033    0.024
      86    0.190    0.057
      87    0.017    0.022
      88    0.252    0.053
      89    0.892    0.126
      90    0.026    0.028
      91    0.108    0.036
      92    0.259    0.075
      93    0.795    0.184
      94    0.035    0.035
      95    0.297    0.046
      96    0.008    0.012
      97    0.256    0.074
      98    0.715    0.076
      99    1.109    0.081
     100    0.208    0.067
     101    0.042    0.009
     102    0.431    0.074
     103    1.036    0.083
     104    0.078    0.046
     105    0.212    0.069
     106    0.046    0.030
     107    0.579    0.081
     108    0.320    0.077
     109    0.438    0.080
     110    0.218    0.042
     111    0.024    0.024
     112    0.400    0.097
     113    0.218    0.054
     114    0.000    0.000
     115    0.032    0.022
     116    0.083    0.035
     117    0.366    0.073
     118    0.000    0.000
     119    0.004    0.010
     120    0.108    0.046
     121    0.327    0.080
     122    0.005    0.018
     123    0.001    0.006
     124    0.643    0.081
     125    0.008    0.024
     126    0.344    0.079
     127    0.558    0.065
     128    0.248    0.066
     129    0.185    0.072
     130    0.244    0.088
     131    0.735    0.156
     132    1.028    0.091
     133    0.700    0.071
     134    1.191    0.137
     135    1.306    0.093
     136    0.029    0.025
     137    1.404    0.148
     138    1.818    0.135
     139    0.274    0.049
     140    0.792    0.129
     141    0.555    0.086
     142    0.476    0.073
     143    0.963    0.060
     144    1.044    0.116
     145    0.000    0.000
     146    0.731    0.088
     147    0.780    0.085
     148    0.163    0.049
     149    0.031    0.023
     150    0.905    0.073
     151    1.000    0.092
     152    0.055    0.046
     153    0.479    0.066
     154    0.932    0.080
     155    0.626    0.077
     156    0.000    0.000
     157    0.729    0.095
     158    1.499    0.131
     159    0.155    0.068
     160    0.000    0.000
     161    0.763    0.098
     162    0.255    0.047
     163    0.149    0.063
     164    0.379    0.082
     165    0.848    0.065
     166    0.198    0.051
     167    0.081    0.036
     168    0.881    0.110
     169    0.095    0.049
     170    0.873    0.141
     171    1.136    0.099
     172    1.541    0.236
     173    0.364    0.065
     174    1.848    0.096
     175    0.823    0.155
     176    0.411    0.063
     177    0.421    0.106
     178    0.158    0.075
     179    0.597    0.087
     180    0.546    0.108
     181    0.729    0.074
     182    0.560    0.112
     183    0.987    0.117
     184    1.954    0.136
     185    0.442    0.052
     186    1.337    0.089
     187    1.232    0.114
     188    0.841    0.140
     189    1.156    0.111
     190    0.543    0.102
     191    0.646    0.128
     192    0.598    0.074
     193    0.692    0.156
     194    0.431    0.075
     195    0.135    0.063
     196    0.835    0.096
     197    0.171    0.063
     198    0.173    0.057
     199    0.231    0.063
     200    0.761    0.078
     201    0.444    0.073
     202    0.121    0.048
     203    0.472    0.068
     204    0.713    0.085
     205    0.546    0.094
     206    0.062    0.029
     207    0.972    0.092
     208    1.003    0.106
     209    0.155    0.050
     210    0.388    0.111
     211    0.796    0.095
     212    0.703    0.087
     213    0.000    0.000
     214    1.155    0.144
     215    0.415    0.083
     216    0.080    0.035
     217    0.147    0.071
     218    0.839    0.112
     219    1.179    0.111
     220    0.177    0.078
     221    0.833    0.142
     222    1.309    0.130
     223    1.683    0.161
     224    1.081    0.135
     225    1.778    0.185
     226    0.603    0.236
     227    1.251    0.169
     228    1.316    0.188
     229    1.346    0.148
     230    0.944    0.202
     231    0.339    0.120
     232    1.227    0.225
     233    0.310    0.089
     234    0.018    0.015
     235    1.490    0.129
     236    0.116    0.068
     237    0.010    0.016
     238    0.274    0.088
     239    0.376    0.052
     240    0.005    0.011
     241    0.092    0.047
     242    0.887    0.120
     243    0.145    0.045
     244    0.075    0.023
     245    1.129    0.093
     246    1.112    0.128
     247    0.494    0.126
     248    0.247    0.090
     249    0.380    0.079
     250    0.550    0.073
     251    0.449    0.099
     252    0.154    0.065
     253    1.204    0.126
     254    0.152    0.066
     255    0.081    0.058
     256    0.887    0.108
     257    0.888    0.107
     258    0.485    0.115
     259    0.325    0.071
     260    1.203    0.101
     261    0.263    0.082
     262    0.711    0.101
     263    0.818    0.146
     264    1.788    0.119
     265    0.114    0.063
     266    1.537    0.134
     267    1.064    0.214
     268    0.695    0.098
     269    0.364    0.100
     270    0.678    0.132
     271    0.387    0.083
     272    0.271    0.122
     273    0.201    0.083
     274    1.923    0.113
     275    0.211    0.061
     276    0.732    0.185
     277    1.063    0.172
     278    0.324    0.071
     279    0.556    0.105
     280    0.420    0.073
     281    0.919    0.073
     282    0.077    0.042
     283    0.539    0.085
     284    0.314    0.056
     285    0.577    0.081
     286    0.085    0.034
     287    0.010    0.018
     288    0.322    0.061
     289    0.047    0.022
     290    0.043    0.037
     291    0.214    0.046
     292    0.483    0.066
     293    0.000    0.000
     294    0.181    0.028
     295    1.197    0.092
     296    0.161    0.061
     297    0.019    0.023
     298    0.234    0.063
     299    1.540    0.117
     300    0.290    0.103
     301    0.047    0.025
     302    0.873    0.164
     303    0.874    0.185
     304    0.162    0.090
     305    1.110    0.117
     306    0.824    0.083
     307    0.548    0.123
     308    0.775    0.087
     309    1.198    0.108
     310    0.753    0.060
     311    0.289    0.076
     312    1.073    0.129
     313    0.616    0.151
      27    0.592    0.093
      28    0.490    0.055
      29    1.419    0.132
      30    1.079    0.127
      31    1.106    0.144
      32    1.668    0.150
      33    1.344    0.107
      34    0.522    0.102
      35    0.703    0.104
      36    0.423    0.075
      37    0.238    0.067
      38    0.512    0.115
      39    0.976    0.085
      40    0.446    0.079
      41    0.022    0.030
      42    0.159    0.045
      43    0.819    0.081
      44    0.432    0.093
      45    0.066    0.043
      46    0.478    0.075
      47    0.965    0.076
      48    0.076    0.033
      49    0.623    0.097
      50    1.044    0.094
      51    0.427    0.088
      52    0.000    0.000
      53    0.523    0.101
      54    0.813    0.089
      55    0.067    0.029
      56    0.001    0.006
      57    0.252    0.050
      58    0.754    0.076
      59    0.001    0.006
      60    0.612    0.102
      61    1.298    0.127
      62    0.552    0.101
      63    0.130    0.066
      64    0.656    0.108
      65    1.700    0.139
      66    1.478    0.124
      67    0.956    0.127
      68    1.983    0.139
      69    0.698    0.144
      70    1.950    0.293
      71    0.175    0.078
      72    0.314    0.107
      73    0.019    0.021
      74    0.235    0.047
      75    0.679    0.156
      76    0.024    0.029
      77    0.311    0.051
      78    0.356    0.088
      79    0.052    0.034
      80    0.002    0.008
      81    0.000    0.000
      82    0.588    0.114
      83    0.014    0.030
      84    0.000    0.000
      85    0.467    0.063
      86    0.812    0.095
      87    0.019    0.021
      88    0.006    0.015
      89    0.800    0.091
      90    0.015    0.018
      91    0.005    0.012
      92    0.437    0.100
      93    0.402    0.070
      94    0.325    0.102
      95    0.109    0.043
      96    0.538    0.109
      97    0.427    0.076
      98    0.306    0.081
      99    1.066    0.137
     100    0.508    0.088
     101    0.630    0.113
     102    0.121    0.051
     103    2.207    0.094
     104    0.597    0.134
     105    0.433    0.059
     106    0.643    0.080
     107    1.572    0.126
     108    0.812    0.102
     109    0.000    0.000
     110    0.289    0.060
     111    0.363    0.055
     112    0.095    0.042
     113    0.192    0.062
     114    0.401    0.078
     115    0.571    0.088
     116    0.391    0.058
     117    0.048    0.033
     118    0.228    0.068
     119    0.017    0.030
     120    0.082    0.048
     121    0.019    0.025
     122    0.000    0.000
     123    0.000    0.000
     124    0.000    0.000
     125    0.316    0.096
     126    0.000    0.000
     127    0.000    0.000
     128    0.001    0.006
     129    0.266    0.045
     130    0.000    0.000
     131    0.000    0.000
     132    0.516    0.072
     133    0.006    0.013
     134    0.105    0.058
     135    0.604    0.078
     136    0.299    0.065
     137    0.168    0.053
     138    0.351    0.083
     139    0.700    0.098
     140    0.922    0.102
     141    0.542    0.168
     142    1.095    0.095
     143    1.188    0.098
     144    0.096    0.038
     145    0.693    0.119
     146    1.568    0.117
     147    0.629    0.092
     148    0.166    0.056
     149    0.717    0.138
     150    0.860    0.119
     151    0.141    0.039
     152    0.078    0.039
     153    0.989    0.135
     154    1.547    0.084
     155    0.717    0.068
     156    0.009    0.013
     157    0.887    0.102
     158    0.974    0.092
     159    0.173    0.032
     160    0.000    0.000
     161    0.709    0.104
     162    0.877    0.079
     163    0.447    0.074
     164    0.000    0.000
     165    0.858    0.080
     166    1.201    0.109
     167    0.128    0.043
     168    0.031    0.033
     169    0.934    0.087
     170    0.330    0.058
     171    0.012    0.022
     172    0.647    0.088
     173    1.015    0.076
     174    0.190    0.054
     175    0.001    0.006
     176    0.378    0.058
     177    0.235    0.082
     178    0.410    0.085
     179    1.016    0.124
     180    0.472    0.119
     181    1.452    0.156
     182    0.938    0.098
     183    1.633    0.150
     184    1.203    0.074
     185    0.160    0.071
     186    0.122    0.066
     187    0.479    0.060
     188    0.780    0.094
     189    1.020    0.107
     190    0.536    0.071
     191    0.982    0.073
     192    0.843    0.092
     193    1.306    0.079
     194    1.352    0.086
     195    0.982    0.110
     196    0.287    0.068
     197    0.364    0.068
     198    0.603    0.100
     199    0.043    0.030
     200    0.159    0.056
     201    1.216    0.133
     202    0.643    0.086
     203    0.065    0.032
     204    0.410    0.070
     205    0.549    0.095
     206    0.128    0.049
     207    0.000    0.000
     208    0.335    0.066
     209    0.840    0.089
     210    0.805    0.097
     211    0.000    0.000
     212    0.153    0.049
     213    1.070    0.080
     214    0.419    0.057
     215    0.131    0.050
     216    1.236    0.072
     217    0.519    0.070
     218    0.087    0.053
     219    0.343    0.054
     220    0.794    0.090
     221    1.156    0.097
     222    0.215    0.078
     223    1.015    0.117
     224    0.932    0.087
     225    1.694    0.133
     226    0.376    0.103
     227    0.503    0.091
     228    1.280    0.190
     229    1.143    0.077
     230    1.133    0.153
     231    0.395    0.057
     232    1.356    0.100
     233    1.133    0.342
     234    1.275    0.203
     235    0.452    0.143
     236    0.968    0.224
     237    0.125    0.071
     238    0.195    0.084
     239    0.325    0.141
     240    0.145    0.082
     241    0.020    0.023
     242    0.408    0.069
     243    0.369    0.127
     244    0.001    0.006
     245    0.180    0.039
     246    0.395    0.098
     247    0.299    0.056
     248    0.001    0.006
     249    0.342    0.076
     250    0.105    0.058
     251    0.063    0.041
     252    0.018    0.024
     253    0.569    0.062
     254    0.064    0.040
     255    0.427    0.092
     256    0.005    0.011
     257    0.890    0.104
     258    0.041    0.034
     259    0.185    0.049
     260    0.381    0.063
     261    0.303    0.104
     262    0.529    0.076
     263    0.135    0.052
     264    0.903    0.102
     265    0.098    0.047
     266    0.700    0.077
     267    0.671    0.076
     268    1.575    0.109
     269    1.159    0.094
     270    0.619    0.072
     271    1.633    0.180
     272    1.610    0.124
     273    0.414    0.097
     274    0.422    0.052
     275    0.863    0.062
     276    0.355    0.065
     277    0.567    0.079
     278    0.205    0.060
     279    0.011    0.018
     280    0.029    0.028
     281    0.731    0.097
     282    0.599    0.097
     283    0.482    0.104
     284    0.332    0.085
     285    0.035    0.030
     286    0.065    0.062
     287    0.166    0.049
     288    0.316    0.082
     289    0.166    0.048
     290    0.263    0.063
     291    0.087    0.047
     292    0.219    0.067
     293    0.665    0.085
     294    0.019    0.024
     295    0.004    0.011
     296    0.008    0.017
     297    0.122    0.049
     298    0.003    0.013
     299    0.044    0.026
     300    1.149    0.077
     301    0.518    0.073
     302    0.291    0.089
     303    0.815    0.108
     304    1.329    0.119
      19    1.858    0.215
      20    0.533    0.123
      21    1.720    0.143
      22    1.726    0.217
      23    1.506    0.207
      24    0.994    0.131
      25    1.148    0.104
      26    0.887    0.193
      27    0.818    0.211
      28    1.264    0.105
      29    0.140    0.053
      30    0.058    0.044
      31    1.513    0.145
      32    0.878    0.114
      33    0.107    0.036
      34    0.059    0.036
      35    0.380    0.075
      36    0.947    0.076
      37    0.039    0.023
      38    0.138    0.049
      39    0.917    0.099
      40    0.350    0.069
      41    0.107    0.049
      42    0.247    0.072
      43    1.310    0.124
      44    0.000    0.000
      45    0.481    0.110
      46    0.422    0.074
      47    0.117    0.046
      48    0.000    0.000
      49    0.682    0.107
      50    0.313    0.048
      51    0.088    0.050
      52    0.420    0.070
      53    0.467    0.101
      54    0.057    0.040
      55    0.028    0.027
      56    0.819    0.052
      57    0.873    0.089
      58    0.727    0.082
      59    0.671    0.093
      60    1.912    0.123
      61    0.397    0.074
      62    1.647    0.097
      63    0.347    0.069
      64    0.054    0.043
      65    0.126    0.040
      66    0.035    0.043
      67    0.163    0.050
      68    0.026    0.024
      69    0.144    0.073
      70    0.276    0.058
      71    0.177    0.047
      72    0.008    0.017
      73    0.003    0.008
      74    0.499    0.077
      75    0.000    0.000
      76    0.046    0.028
      77    0.301    0.060
      78    0.777    0.084
      79    0.092    0.047
      80    0.001    0.006
      81    0.753    0.112
      82    0.058    0.029
      83    0.000    0.000
      84    0.085    0.041
      85    0.044    0.023
      86    0.188    0.079
      87    0.006    0.017
      88    0.209    0.066
      89    0.836    0.118
      90    0.022    0.031
      91    0.114    0.043
      92    0.375    0.108
      93    0.822    0.142
      94    0.028    0.036
      95    0.322    0.073
      96    0.019    0.021
      97    0.249    0.051
      98    0.712    0.057
      99    1.121    0.085
     100    0.194    0.052
     101    0.050    0.022
     102    0.440    0.076
     103    1.029    0.081
     104    0.068    0.044
     105    0.197    0.066
     106    0.027    0.012
     107    0.634    0.077
     108    0.250    0.096
     109    0.488    0.061
     110    0.220    0.063
     111    0.022    0.027
     112    0.446    0.124
     113    0.206    0.045
     114    0.000    0.000
     115    0.025    0.021
     116    0.086    0.035
     117    0.348    0.093
     118    0.000    0.000
     119    0.004    0.011
     120    0.100    0.054
     121    0.311    0.078
     122    0.006    0.012
     123    0.001    0.006
     124    0.725    0.098
     125    0.003    0.008
     126    0.377    0.078
     127    0.565    0.082
     128    0.267    0.060
     129    0.103    0.064
     130    0.236    0.082
     131    0.778    0.077
     132    1.021    0.089
     133    0.703    0.101
     134    1.079    0.120
     135    1.264    0.108
     136    0.030    0.024
     137    1.384    0.141
     138    1.810    0.144
     139    0.293    0.086
     140    0.802    0.104
     141    0.595    0.062
     142    0.409    0.067
     143    0.941    0.052
     144    1.107    0.135
     145    0.000    0.000
     146    0.724    0.069
     147    0.817    0.075
     148    0.181    0.063
     149    0.037    0.021
     150    0.889    0.072
     151    0.979    0.102
     152    0.069    0.049
     153    0.467    0.089
     154    0.953    0.082
     155    0.557    0.097
     156    0.000    0.000
     157    0.684    0.089
     158    1.503    0.106
     159    0.156    0.060
     160    0.000    0.000
     161    0.727    0.124
     162    0.220    0.064
     163    0.153    0.043
     164    0.367    0.065
     165    0.912    0.154
     166    0.215    0.055
     167    0.098    0.051
     168    0.941    0.183
     169    0.078    0.042
     170    0.852    0.083
     171    1.015    0.178
     172    1.774    0.193
     173    0.397    0.089
     174    1.848    0.124
     175    0.938    0.143
     176    0.380    0.053
     177    0.637    0.123
     178    0.134    0.083
     179    0.637    0.074
     180    0.529    0.081
     181    0.679    0.100
     182    0.598    0.082
     183    1.002    0.156
     184    1.893    0.136
     185    0.491    0.087
     186    1.342    0.073
     187    1.269    0.132
     188    0.812    0.072
     189    1.092    0.135
     190    0.503    0.094
     191    0.634    0.080
     192    0.534    0.107
     193    0.674    0.132
     194    0.462    0.089
     195    0.108    0.065
     196    0.782    0.084
     197    0.163    0.057
     198    0.171    0.050
     199    0.261    0.091
     200    0.822    0.083
     201    0.457    0.081
     202    0.124    0.055
     203    0.470    0.093
     204    0.688    0.088
     205    0.543    0.081
     206    0.057    0.026
     207    0.950    0.102
     208    1.002    0.091
     209    0.170    0.059
     210    0.445    0.087
     211    0.707    0.068
     212    0.777    0.086
     213    0.001    0.006
     214    1.102    0.090
     215    0.407    0.070
     216    0.110    0.046
     217    0.215    0.096
     218    0.724    0.139
     219    1.170    0.153
     220    0.297    0.079
     221    0.917    0.148
     222    1.246    0.115
     223    1.835    0.163
     224    1.093    0.109
     225    1.831    0.182
     226    0.496    0.224
     227    1.298    0.236
     228    1.234    0.112
     229    1.275    0.119
     230    0.943    0.207
     231    0.241    0.096
     232    1.221    0.219
     233    0.330    0.099
     234    0.013    0.018
     235    1.700    0.229
     236    0.149    0.058
     237    0.026    0.030
     238    0.255    0.069
     239    0.341    0.082
     240    0.012    0.019
     241    0.099    0.040
     242    0.892    0.096
     243    0.187    0.057
     244    0.085    0.034
     245    1.090    0.112
     246    1.102    0.088
     247    0.471    0.110
     248    0.238    0.083
     249    0.348    0.069
     250    0.581    0.069
     251    0.415    0.142
     252    0.130    0.073
     253    1.227    0.087
     254    0.191    0.053
     255    0.092    0.037
     256    0.948    0.139
     257    0.864    0.089
     258    0.409    0.069
     259    0.341    0.072
     260    1.240    0.088
     261    0.280    0.084
     262    0.783    0.086
     263    0.745    0.123
     264    1.805    0.107
     265    0.182    0.065
     266    1.544    0.150
     267    0.977    0.192
     268    0.798    0.155
     269    0.364    0.099
     270    0.659    0.132
     271    0.403    0.062
     272    0.312    0.089
     273    0.343    0.106
     274    1.962    0.099
     275    0.231    0.059
     276    0.870    0.071
     277    1.041    0.140
     278    0.298    0.034
     279    0.561    0.120
     280    0.393    0.086
     281    0.851    0.089
     282    0.062    0.038
     283    0.578    0.105
     284    0.322    0.057
     285    0.607    0.100
     286    0.075    0.022
     287    0.022    0.017
     288    0.346    0.059
     289    0.040    0.024
     290    0.044    0.022
     291    0.200    0.054
     292    0.542    0.088
     293    0.005    0.014
     294    0.166    0.039
     295    1.240    0.107
     296    0.193    0.064
     297    0.037    0.047
     298    0.249    0.065
     299    1.603    0.144
     300    0.341    0.088
     301    0.052    0.023
     302    0.922    0.187
     303    0.955    0.154
     304    0.181    0.082
     305    1.215    0.123
     306    0.810    0.083
     307    0.458    0.108
     308    0.757    0.075
     309    1.213    0.089
     310    0.634    0.087
     311    0.279    0.052
     312    1.143    0.144
     313    0.693    0.125
      27    0.589    0.112
      28    0.483    0.055
      29    1.455    0.138
      30    0.986    0.148
      31    0.949    0.114
      32    1.686    0.159
      33    1.224    0.141
      34    0.571    0.219
      35    0.793    0.247
      36    0.497    0.122
      37    0.191    0.086
      38    0.522    0.127
      39    0.951    0.113
      40    0.549    0.103
      41    0.066    0.058
      42    0.232    0.072
      43    0.800    0.074
      44    0.447    0.082
      45    0.050    0.037
      46    0.513    0.058
      47    0.933    0.086
      48    0.105    0.050
      49    0.586    0.070
      50    1.136    0.094
      51    0.422    0.067
      52    0.000    0.000
      53    0.522    0.103
      54    0.763    0.074
      55    0.056    0.037
      56    0.002    0.007
      57    0.248    0.051
      58    0.694    0.114
      59    0.004    0.015
      60    0.530    0.070
      61    1.324    0.095
      62    0.524    0.065
      63    0.184    0.089
      64    0.628    0.104
      65    1.645    0.115
      66    1.540    0.122
      67    1.189    0.183
      68    2.001    0.141
      69    0.653    0.122
      70    1.654    0.170
      71    0.128    0.078
      72    0.320    0.142
      73    0.024    0.028
      74    0.262    0.061
      75    0.622    0.189
      76    0.014    0.020
      77    0.280    0.062
      78    0.464    0.084
      79    0.072    0.054
      80    0.003    0.008
      81    0.000    0.000
      82    0.632    0.082
      83    0.024    0.032
      84    0.000    0.000
      85    0.456    0.075
      86    0.852    0.119
      87    0.023    0.031
      88    0.003    0.008
      89    0.761    0.091
      90    0.013    0.021
      91    0.006    0.013
      92    0.458    0.090
      93    0.456    0.122
      94    0.362    0.109
      95    0.095    0.040
      96    0.455    0.089
      97    0.414    0.073
      98    0.186    0.044
      99    0.697    0.148
     100    0.544    0.089
     101    0.526    0.129
     102    0.100    0.044
     103    2.047    0.197
     104    0.599    0.093
     105    0.401    0.067
     106    0.631    0.079
     107    1.468    0.105
     108    0.825    0.087
     109    0.002    0.009
     110    0.279    0.049
     111    0.337    0.087
     112    0.104    0.045
     113    0.200    0.064
     114    0.410    0.077
     115    0.527    0.078
     116    0.364    0.093
     117    0.056    0.037
     118    0.315    0.070
     119    0.023    0.031
     120    0.060    0.038
     121    0.018    0.020
     122    0.000    0.000
     123    0.000    0.000
     124    0.000    0.000
     125    0.364    0.079
     126    0.000    0.000
     127    0.001    0.006
     128    0.009    0.017
     129    0.290    0.048
     130    0.003    0.008
     131    0.000    0.000
     132    0.535    0.074
     133    0.000    0.000
     134    0.061    0.036
     135    0.604    0.082
     136    0.306    0.051
     137    0.096    0.042
     138    0.286    0.096
     139    0.736    0.094
     140    0.898    0.090
     141    0.378    0.106
     142    1.146    0.089
     143    1.178    0.096
     144    0.110    0.039
     145    0.741    0.106
     146    1.525    0.100
     147    0.662    0.067
     148    0.095    0.042
     149    0.603    0.080
     150    0.773    0.126
     151    0.193    0.057
     152    0.072    0.040
     153    0.762    0.085
     154    1.529    0.065
     155    0.716    0.070
     156    0.008    0.012
     157    0.969    0.089
     158    0.931    0.100
     159    0.189    0.033
     160    0.002    0.007
     161    0.789    0.124
     162    0.843    0.069
     163    0.445    0.085
     164    0.000    0.000
     165    0.910    0.074
     166    1.202    0.095
     167    0.150    0.063
     168    0.042    0.036
     169    0.932    0.093
     170    0.333    0.091
     171    0.009    0.015
     172    0.695    0.111
     173    1.084    0.066
     174    0.201    0.054
     175    0.005    0.011
     176    0.352    0.097
     177    0.261    0.065
     178    0.406    0.092
     179    1.020    0.181
     180    0.485    0.193
     181    1.433    0.168
     182    0.973    0.080
     183    1.637    0.160
     184    1.195    0.087
     185    0.171    0.059
     186    0.151    0.043
     187    0.487    0.101
     188    0.772    0.087
     189    1.039    0.116
     190    0.520    0.077
     191    0.960    0.089
     192    0.879    0.066
     193    1.287    0.129
     194    1.300    0.061
     195    0.973    0.173
     196    0.302    0.076
     197    0.365    0.075
     198    0.628    0.111
     199    0.060    0.035
     200    0.186    0.068
     201    1.236    0.082
     202    0.680    0.069
     203    0.069    0.053
     204    0.390    0.074
     205    0.542    0.120
     206    0.117    0.046
     207    0.000    0.000
     208    0.319    0.074
     209    0.805    0.087
     210    0.781    0.072
     211    0.000    0.000
     212    0.153    0.035
     213    1.080    0.082
     214    0.452    0.069
     215    0.139    0.044
     216    1.205    0.086
     217    0.531    0.063
     218    0.091    0.042
     219    0.394    0.075
     220    0.783    0.068
     221    1.246    0.084
     222    0.185    0.088
     223    1.037    0.107
     224    1.030    0.133
     225    1.716    0.134
     226    0.409    0.181
     227    0.470    0.069
     228    1.413    0.171
     229    1.184    0.073
     230    1.117    0.213
     231    0.426    0.040
     232    1.508    0.111
     233    0.874    0.203
     234    1.072    0.217
     235    0.613    0.165
     236    1.072    0.127
     237    0.081    0.034
     238    0.241    0.080
     239    0.450    0.111
     240    0.124    0.086
     241    0.031    0.031
     242    0.473    0.053
     243    0.257    0.060
     244    0.006    0.014
     245    0.182    0.039
     246    0.347    0.081
     247    0.277    0.061
     248    0.006    0.012
     249    0.354    0.074
     250    0.113    0.037
     251    0.063    0.030
     252    0.030    0.027
     253    0.539    0.081
     254    0.048    0.038
     255    0.440    0.102
     256    0.004    0.010
     257    0.877    0.107
     258    0.044    0.036
     259    0.235    0.056
     260    0.320    0.066
     261    0.301    0.086
     262    0.533    0.073
     263    0.130    0.040
     264    0.950    0.068
     265    0.089    0.047
     266    0.626    0.096
     267    0.679    0.099
     268    1.552    0.097
     269    1.102    0.089
     270    0.629    0.069
     271    1.658    0.116
     272    1.577    0.086
     273    0.409    0.074
     274    0.443    0.058
     275    0.809    0.107
     276    0.351    0.071
     277    0.489    0.048
     278    0.223    0.082
     279    0.027    0.025
     280    0.015    0.020
     281    0.808    0.098
     282    0.610    0.121
     283    0.450    0.078
     284    0.374    0.087
     285    0.054    0.031
     286    0.032    0.025
     287    0.163    0.042
     288    0.244    0.072
     289    0.140    0.035
     290    0.290    0.064
     291    0.071    0.044
     292    0.219    0.067
     293    0.643    0.112
     294    0.017    0.018
     295    0.005    0.011
     296    0.007    0.018
     297    0.164    0.051
     298    0.004    0.014
     299    0.037    0.028
     300    1.102    0.062
     301    0.522    0.077
     302    0.366    0.091
     303    0.840    0.074
     304    1.340    0.126
      19    1.788    0.154
      20    0.442    0.122
      21    1.648    0.168
      22    1.645    0.140
      23    1.490    0.203
      24    0.795    0.193
      25    1.223    0.098
      26    0.765    0.109
      27    0.669    0.160
      28    1.262    0.113
      29    0.143    0.043
      30    0.013    0.026
      31    1.443    0.118
      32    0.952    0.108
      33    0.122    0.039
      34    0.060    0.033
      35    0.409    0.063
      36    0.964    0.073
      37    0.055    0.033
      38    0.154    0.077
      39    0.872    0.095
      40    0.367    0.061
      41    0.114    0.036
      42    0.200    0.080
      43    1.351    0.089
      44    0.000    0.000
      45    0.478    0.071
      46    0.401    0.061
      47    0.119    0.046
      48    0.000    0.000
      49    0.663    0.118
      50    0.304    0.080
      51    0.087    0.028
      52    0.351    0.080
      53    0.527    0.098
      54    0.058    0.033
      55    0.017    0.021
      56    0.900    0.132
      57    0.826    0.101
      58    0.780    0.073
      59    0.628    0.131
      60    1.914    0.125
      61    0.469    0.104
      62    1.590    0.127
      63    0.323    0.067
      64    0.040    0.032
      65    0.154    0.046
      66    0.002    0.007
      67    0.142    0.038
      68    0.030    0.017
      69    0.066    0.050
      70    0.235    0.046
      71    0.195    0.057
      72    0.000    0.000
      73    0.001    0.006
      74    0.506    0.058
      75    0.001    0.006
      76    0.055    0.038
      77    0.236    0.077
      78    0.809    0.106
      79    0.085    0.056
      80    0.003    0.008
      81    0.724    0.076
      82    0.058    0.033
      83    0.001    0.006
      84    0.081    0.043
      85    0.023    0.019
      86    0.255    0.079
      87    0.011    0.019
      88    0.205    0.075
      89    0.883    0.119
      90    0.031    0.025
      91    0.071    0.042
      92    0.268    0.085
      93    0.786    0.151
      94    0.021    0.026
      95    0.290    0.081
      96    0.015    0.018
      97    0.259    0.058
      98    0.728    0.071
      99    1.131    0.079
     100    0.194    0.053
     101    0.044    0.022
     102    0.431    0.072
     103    1.050    0.075
     104    0.091    0.048
     105    0.173    0.050
     106    0.034    0.023
     107    0.613    0.111
     108    0.310    0.090
     109    0.516    0.092
     110    0.205    0.059
     111    0.019    0.023
     112    0.467    0.127
     113    0.222    0.047
     114    0.000    0.000
     115    0.047    0.026
     116    0.072    0.026
     117    0.341    0.048
     118    0.000    0.000
     119    0.000    0.000
     120    0.090    0.039
     121    0.342    0.080
     122    0.003    0.008
     123    0.000    0.000
     124    0.669    0.077
     125    0.009    0.017
     126    0.235    0.112
     127    0.613    0.063
     128    0.251    0.068
     129    0.053    0.045
     130    0.175    0.044
     131    0.746    0.103
     132    1.014    0.076
     133    0.676    0.097
     134    1.014    0.092
     135    1.286    0.098
     136    0.050    0.041
     137    1.433    0.130
     138    1.724    0.139
     139    0.213    0.064
     140    0.670    0.117
     141    0.556    0.078
     142    0.407    0.072
     143    0.985    0.062
     144    1.025    0.109
     145    0.000    0.000
     146    0.711    0.052
     147    0.831    0.093
     148    0.190    0.032
     149    0.023    0.018
     150    0.859    0.055
     151    1.026    0.055
     152    0.071    0.035
     153    0.485    0.094
     154    0.903    0.079
     155    0.592    0.083
     156    0.000    0.000
     157    0.676    0.080
     158    1.513    0.110
     159    0.123    0.043
     160    0.000    0.000
     161    0.736    0.082
     162    0.266    0.060
     163    0.126    0.070
     164    0.334    0.068
     165    1.049    0.098
     166    0.186    0.058
     167    0.071    0.044
     168    1.045    0.151
     169    0.077    0.039
     170    0.734    0.159
     171    1.206    0.222
     172    1.642    0.277
     173    0.385    0.075
     174    1.891    0.138
     175    0.950    0.127
     176    0.400    0.056
     177    0.542    0.173
     178    0.172    0.075
     179    0.607    0.092
     180    0.442    0.079
     181    0.619    0.146
     182    0.490    0.151
     183    1.214    0.095
     184    1.639    0.097
     185    0.618    0.082
     186    1.295    0.127
     187    1.422    0.137
     188    0.774    0.134
     189    1.155    0.145
     190    0.342    0.067
     191    0.719    0.134
     192    0.584    0.086
     193    0.672    0.122
     194    0.457    0.073
     195    0.155    0.043
     196    0.785    0.093
     197    0.137    0.067
     198    0.158    0.068
     199    0.323    0.098
     200    0.762    0.100
     201    0.440    0.090
     202    0.123    0.051
     203    0.407    0.059
     204    0.693    0.077
     205    0.540    0.043
     206    0.095    0.041
     207    0.981    0.136
     208    1.009    0.085
     209    0.157    0.043
     210    0.559    0.107
     211    0.747    0.079
     212    0.791    0.088
     213    0.000    0.000
     214    1.083    0.110
     215    0.432    0.063
     216    0.077    0.057
     217    0.229    0.077
     218    0.772    0.128
     219    1.083    0.139
     220    0.266    0.105
     221    0.974    0.116
     222    1.353    0.146
     223    1.782    0.098
     224    1.163    0.055
     225    1.735    0.230
     226    0.463    0.101
     227    1.268    0.154
     228    1.355    0.127
     229    1.407    0.102
     230    1.048    0.173
     231    0.218    0.052
     232    1.600    0.138
     233    0.370    0.086
     234    0.033    0.029
     235    1.882    0.103
     236    0.162    0.072
     237    0.005    0.011
     238    0.303    0.058
     239    0.316    0.058
     240    0.001    0.006
     241    0.138    0.049
     242    1.034    0.133
     243    0.204    0.063
     244    0.070    0.040
     245    1.031    0.130
     246    1.047    0.111
     247    0.568    0.147
     248    0.247    0.075
     249    0.346    0.060
     250    0.535    0.055
     251    0.397    0.111
     252    0.162    0.077
     253    1.202    0.122
     254    0.166    0.053
     255    0.096    0.054
     256    0.953    0.188
     257    0.914    0.116
     258    0.384    0.073
     259    0.348    0.076
     260    1.236    0.091
     261    0.328    0.091
     262    0.695    0.117
     263    0.792    0.133
     264    1.778    0.103
     265    0.201    0.039
     266    1.614    0.108
     267    1.012    0.176
     268    0.761    0.147
     269    0.381    0.069
     270    0.670    0.088
     271    0.373    0.147
     272    0.259    0.098
     273    0.298    0.104
     274    1.874    0.091
     275    0.235    0.082
     276    0.878    0.134
     277    1.075    0.146
     278    0.302    0.061
     279    0.567    0.104
     280    0.393    0.078
     281    0.862    0.111
     282    0.051    0.040
     283    0.621    0.086
     284    0.327    0.059
     285    0.630    0.106
     286    0.082    0.026
     287    0.018    0.019
     288    0.352    0.078
     289    0.051    0.033
     290    0.053    0.025
     291    0.208    0.057
     292    0.456    0.104
     293    0.001    0.006
     294    0.181    0.039
     295    1.223    0.088
     296    0.181    0.067
     297    0.021    0.022
     298    0.239    0.050
     299    1.627    0.138
     300    0.373    0.053
     301    0.071    0.028
     302    1.164    0.114
     303    1.028    0.144
     304    0.169    0.090
     305    1.202    0.119
     306    0.864    0.102
     307    0.456    0.105
     308    0.783    0.121
     309    1.189    0.075
     310    0.668    0.069
     311    0.299    0.071
     312    1.132    0.159
     313    0.551    0.114
      27    0.569    0.087
      28    0.518    0.067
      29    1.532    0.107
      30    0.972    0.168
      31    0.993    0.183
      32    1.475    0.181
      33    1.300    0.101
      34    0.552    0.215
      35    0.763    0.154
      36    0.382    0.066
      37    0.222    0.082
      38    0.517    0.181
      39    0.888    0.115
      40    0.553    0.106
      41    0.076    0.049
      42    0.195    0.047
      43    0.836    0.095
      44    0.509    0.073
      45    0.052    0.047
      46    0.505    0.057
      47    0.969    0.071
      48    0.099    0.056
      49    0.587    0.075
      50    1.107    0.103
      51    0.388    0.058
      52    0.000    0.000
      53    0.522    0.088
      54    0.783    0.080
      55    0.056    0.030
      56    0.003    0.010
      57    0.260    0.052
      58    0.717    0.052
      59    0.004    0.010
      60    0.540    0.077
      61    1.274    0.100
      62    0.502    0.084
      63    0.189    0.108
      64    0.645    0.080
      65    1.564    0.155
      66    1.471    0.204
      67    1.334    0.235
      68    1.746    0.200
      69    0.769    0.163
      70    1.635    0.195
      71    0.121    0.052
      72    0.495    0.079
      73    0.021    0.018
      74    0.265    0.083
      75    0.566    0.139
      76    0.017    0.020
      77    0.330    0.092
      78    0.542    0.101
      79    0.136    0.056
      80    0.005    0.011
      81    0.000    0.000
      82    0.611    0.067
      83    0.027    0.032
      84    0.000    0.000
      85    0.399    0.050
      86    0.857    0.078
      87    0.011    0.017
      88    0.001    0.006
      89    0.723    0.081
      90    0.010    0.016
      91    0.006    0.014
      92    0.428    0.048
      93    0.431    0.111
      94    0.347    0.090
      95    0.092    0.039
      96    0.442    0.076
      97    0.375    0.072
      98    0.192    0.045
      99    0.747    0.088
     100    0.609    0.108
     101    0.400    0.068
     102    0.050    0.048
     103    1.971    0.139
     104    0.824    0.171
     105    0.400    0.061
     106    0.621    0.088
     107    1.615    0.141
     108    0.747    0.089
     109    0.000    0.000
     110    0.325    0.049
     111    0.334    0.076
     112    0.088    0.046
     113    0.193    0.059
     114    0.413    0.064
     115    0.577    0.084
     116    0.413    0.091
     117    0.057    0.031
     118    0.288    0.069
     119    0.034    0.033
     120    0.064    0.048
     121    0.011    0.019
     122    0.000    0.000
     123    0.000    0.000
     124    0.000    0.000
     125    0.378    0.091
     126    0.000    0.000
     127    0.004    0.010
     128    0.005    0.011
     129    0.235    0.047
     130    0.000    0.000
     131    0.000    0.000
     132    0.543    0.063
     133    0.003    0.010
     134    0.095    0.041
     135    0.593    0.080
     136    0.295    0.087
     137    0.131    0.054
     138    0.346    0.079
     139    0.754    0.092
     140    0.931    0.076
     141    0.396    0.074
     142    1.115    0.086
     143    1.213    0.082
     144    0.104    0.028
     145    0.642    0.132
     146    1.587    0.123
     147    0.666    0.068
     148    0.158    0.035
     149    0.681    0.078
     150    0.762    0.099
     151    0.217    0.061
     152    0.077    0.031
     153    0.724    0.070
     154    1.523    0.117
     155    0.714    0.071
     156    0.023    0.021
     157    1.017    0.107
     158    0.904    0.072
     159    0.194    0.055
     160    0.000    0.000
     161    0.761    0.147
     162    0.818    0.076
     163    0.486    0.107
     164    0.000    0.000
     165    0.890    0.086
     166    1.230    0.088
     167    0.168    0.064
     168    0.038    0.029
     169    0.922    0.092
     170    0.308    0.092
     171    0.009    0.015
     172    0.761    0.089
     173    1.089    0.104
     174    0.194    0.056
     175    0.001    0.006
     176    0.351    0.069
     177    0.233    0.079
     178    0.371    0.082
     179    1.707    0.240
     180    0.469    0.142
     181    1.493    0.129
     182    1.017    0.069
     183    1.625    0.229
     184    0.924    0.177
     185    0.370    0.107
     186    0.145    0.052
     187    0.479    0.073
     188    0.891    0.127
     189    1.112    0.128
     190    0.548    0.081
     191    0.980    0.129
     192    0.840    0.094
     193    1.231    0.126
     194    1.322    0.109
     195    1.015    0.181
     196    0.291    0.089
     197    0.359    0.051
     198    0.655    0.128
     199    0.089    0.051
     200    0.165    0.055
     201    1.164    0.068
     202    0.625    0.072
     203    0.072    0.052
     204    0.335    0.062
     205    0.488    0.090
     206    0.123    0.064
     207    0.000    0.000
     208    0.329    0.082
     209    0.850    0.107
     210    0.767    0.127
     211    0.001    0.006
     212    0.142    0.040
     213    1.061    0.096
     214    0.407    0.059
     215    0.137    0.048
     216    1.240    0.101
     217    0.494    0.069
     218    0.091    0.041
     219    0.353    0.055
     220    0.793    0.077
     221    1.182    0.127
     222    0.206    0.075
     223    0.984    0.102
     224    1.009    0.107
     225    1.739    0.165
     226    0.305    0.097
     227    0.501    0.095
     228    1.231    0.168
     229    1.134    0.080
     230    1.322    0.132
     231    0.450    0.073
     232    1.620    0.203
     233    0.720    0.150
     234    1.309    0.128
     235    0.535    0.111
     236    1.103    0.177
     237    0.089    0.039
     238    0.206    0.091
     239    0.374    0.086
     240    0.208    0.072
     241    0.045    0.037
     242    0.480    0.056
     243    0.262    0.076
     244    0.006    0.014
     245    0.181    0.049
     246    0.359    0.080
     247    0.266    0.058
     248    0.009    0.019
     249    0.299    0.066
     250    0.136    0.058
     251    0.067    0.028
     252    0.029    0.027
     253    0.532    0.095
     254    0.048    0.036
     255    0.419    0.094
     256    0.005    0.012
     257    0.824    0.092
     258    0.031    0.031
     259    0.229    0.056
     260    0.323    0.067
     261    0.307    0.074
     262    0.491    0.085
     263    0.166    0.038
     264    0.940    0.089
     265    0.090    0.033
     266    0.552    0.076
     267    0.754    0.103
     268    1.526    0.127
     269    1.146    0.062
     270    0.607    0.055
     271    1.660    0.102
     272    1.674    0.101
     273    0.516    0.088
     274    0.417    0.041
     275    0.864    0.103
     276    0.371    0.068
     277    0.554    0.080
     278    0.255    0.079
     279    0.020    0.021
     280    0.031    0.028
     281    0.730    0.107
     282    0.533    0.125
     283    0.411    0.057
     284    0.394    0.081
     285    0.054    0.043
     286    0.069    0.047
     287    0.171    0.037
     288    0.314    0.090
     289    0.151    0.045
     290    0.290    0.077
     291    0.086    0.046
     292    0.179    0.073
     293    0.697    0.060
     294    0.013    0.020
     295    0.004    0.010
     296    0.005    0.013
     297    0.139    0.057
     298    0.002    0.007
     299    0.031    0.019
     300    1.116    0.083
     301    0.542    0.073
     302    0.384    0.096
     303    0.860    0.075
     304    1.316    0.126
      19    1.558    0.259
      20    0.437    0.138
      21    1.586    0.188
      22    1.628    0.123
      23    1.399    0.270
      24    0.896    0.179
      25    1.264    0.079
      26    0.789    0.136
      27    0.656    0.119
      28    1.317    0.082
      29    0.151    0.042
      30    0.022    0.024
      31    1.353    0.091
      32    0.857    0.077
      33    0.120    0.045
      34    0.074    0.037
      35    0.398    0.079
      36    0.925    0.059
      37    0.049    0.028
      38    0.174    0.088
      39    0.862    0.115
      40    0.335    0.054
      41    0.134    0.047
      42    0.185    0.046
      43    1.323    0.070
      44    0.000    0.000
      45    0.442    0.089
      46    0.435    0.076
      47    0.123    0.044
      48    0.000    0.000
      49    0.607    0.149
      50    0.344    0.068
      51    0.078    0.027
      52    0.267    0.069
      53    0.484    0.106
      54    0.046    0.038
      55    0.012    0.018
      56    0.910    0.101
      57    0.795    0.078
      58    0.657    0.077
      59    0.557    0.127
      60    1.918    0.093
      61    0.508    0.110
      62    1.599    0.107
      63    0.331    0.066
      64    0.064    0.041
      65    0.148    0.086
      66    0.043    0.037
      67    0.128    0.043
      68    0.027    0.015
      69    0.093    0.040
      70    0.315    0.055
      71    0.189    0.033
      72    0.000    0.000
      73    0.001    0.006
      74    0.578    0.097
      75    0.001    0.006
      76    0.080    0.027
      77    0.263    0.061
      78    0.829    0.093
      79    0.092    0.039
      80    0.000    0.000
      81    0.784    0.073
      82    0.055    0.025
      83    0.003    0.008
      84    0.098    0.045
      85    0.014    0.017
      86    0.220    0.065
      87    0.006    0.013
      88    0.202    0.073
      89    0.889    0.134
      90    0.033    0.034
      91    0.083    0.045
      92    0.273    0.095
      93    0.710    0.119
      94    0.026    0.025
      95    0.303    0.068
      96    0.019    0.015
      97    0.257    0.065
      98    0.778    0.093
      99    1.118    0.076
     100    0.207    0.063
     101    0.038    0.024
     102    0.424    0.068
     103    1.032    0.120
     104    0.070    0.033
     105    0.158    0.045
     106    0.034    0.014
     107    0.623    0.097
     108    0.276    0.078
     109    0.514    0.105
     110    0.229    0.065
     111    0.029    0.030
     112    0.428    0.124
     113    0.252    0.060
     114    0.000    0.000
     115    0.046    0.019
     116    0.102    0.031
     117    0.331    0.083
     118    0.000    0.000
     119    0.001    0.006
     120    0.119    0.043
     121    0.366    0.085
     122    0.001    0.006
     123    0.000    0.000
     124    0.697    0.089
     125    0.020    0.026
     126    0.301    0.110
     127    0.597    0.089
     128    0.279    0.077
     129    0.055    0.048
     130    0.151    0.070
     131    0.783    0.089
     132    1.018    0.120
     133    0.607    0.186
     134    1.066    0.150
     135    1.227    0.108
     136    0.019    0.017
     137    1.377    0.105
     138    1.780    0.148
     139    0.288    0.073
     140    0.699    0.089
     141    0.595    0.088
     142    0.390    0.092
     143    0.957    0.059
     144    1.046    0.121
     145    0.000    0.000
     146    0.727    0.061
     147    0.858    0.103
     148    0.239    0.045
     149    0.027    0.022
     150    0.843    0.077
     151    1.036    0.087
     152    0.070    0.032
     153    0.464    0.080
     154    0.897    0.071
     155    0.610    0.075
     156    0.000    0.000
     157    0.682    0.080
     158    1.500    0.152
     159    0.156    0.069
     160    0.000    0.000
     161    0.751    0.079
     162    0.272    0.087
     163    0.140    0.050
     164    0.327    0.061
     165    1.036    0.097
     166    0.240    0.091
     167    0.061    0.033
     168    1.201    0.155
     169    0.079    0.049
     170    0.715    0.138
     171    1.005    0.162
     172    1.622    0.326
     173    0.396    0.093
     174    1.828    0.129
     175    1.000    0.193
     176    0.397    0.100
     177    0.560    0.124
     178    0.158    0.072
     179    0.617    0.090
     180    0.405    0.078
     181    0.701    0.169
     182    0.359    0.133
     183    1.144    0.116
     184    1.503    0.131
     185    0.701    0.089
     186    1.360    0.094
     187    1.366    0.123
     188    0.701    0.075
     189    1.118    0.123
     190    0.304    0.069
     191    0.818    0.103
     192    0.549    0.103
     193    0.741    0.204
     194    0.434    0.119
     195    0.142    0.064
     196    0.790    0.110
     197    0.117    0.062
     198    0.168    0.071
     199    0.261    0.068
     200    0.802    0.069
     201    0.484    0.073
     202    0.128    0.040
     203    0.393    0.092
     204    0.690    0.109
     205    0.545    0.070
     206    0.076    0.027
     207    0.890    0.131
     208    1.018    0.105
     209    0.160    0.050
     210    0.558    0.078
     211    0.799    0.070
     212    0.829    0.110
     213    0.001    0.006
     214    1.126    0.110
     215    0.448    0.086
     216    0.099    0.052
     217    0.200    0.075
     218    0.713    0.119
     219    1.013    0.110
     220    0.211    0.087
     221    0.918    0.148
     222    1.193    0.156
     223    1.766    0.141
     224    1.131    0.074
     225    1.723    0.222
     226    0.504    0.194
     227    1.176    0.214
     228    1.380    0.213
     229    1.390    0.181
     230    0.986    0.168
     231    0.205    0.121
     232    1.300    0.240
     233    0.384    0.090
     234    0.031    0.032
     235    1.553    0.261
     236    0.146    0.076
     237    0.008    0.012
     238    0.329    0.088
     239    0.317    0.046
     240    0.003    0.008
     241    0.149    0.050
     242    1.068    0.094
     243    0.195    0.054
     244    0.062    0.032
     245    0.976    0.170
     246    1.074    0.127
     247    0.577    0.124
     248    0.266    0.078
     249    0.295    0.071
     250    0.617    0.094
     251    0.401    0.116
     252    0.114    0.060
     253    1.197    0.105
     254    0.187    0.055
     255    0.114    0.054
     256    0.825    0.094
     257    0.920    0.083
     258    0.432    0.094
     259    0.327    0.077
     260    1.165    0.077
     261    0.417    0.092
     262    0.702    0.101
     263    0.974    0.135
     264    1.716    0.137
     265    0.254    0.047
     266    1.597    0.123
     267    1.231    0.190
     268    0.749    0.105
     269    0.392    0.083
     270    0.640    0.075
     271    0.292    0.074
     272    0.198    0.120
     273    0.301    0.129
     274    1.902    0.123
     275    0.237    0.058
     276    0.832    0.136
     277    1.038    0.158
     278    0.280    0.051
     279    0.552    0.056
     280    0.346    0.061
     281    0.777    0.076
     282    0.051    0.034
     283    0.535    0.100
     284    0.296    0.060
     285    0.712    0.112
     286    0.076    0.026
     287    0.020    0.020
     288    0.344    0.073
     289    0.069    0.041
     290    0.047    0.023
     291    0.199    0.051
     292    0.527    0.087
     293    0.001    0.006
     294    0.192    0.047
     295    1.201    0.092
     296    0.155    0.053
     297    0.021    0.024
     298    0.235    0.050
     299    1.643    0.099
     300    0.383    0.061
     301    0.064    0.025
     302    0.938    0.245
     303    0.858    0.153
     304    0.134    0.089
     305    1.117    0.122
     306    0.901    0.096
     307    0.588    0.128
     308    0.734    0.107
     309    1.177    0.103
     310    0.727    0.094
     311    0.264    0.078
     312    1.239    0.127
     313    0.458    0.147
      27    0.675    0.136
      28    0.550    0.048
      29    1.484    0.167
      30    1.120    0.143
      31    1.023    0.164
      32    1.354    0.113
      33    1.321    0.082
      34    0.471    0.108
      35    0.693    0.113
      36    0.394    0.108
      37    0.210    0.075
      38    0.515    0.106
      39    0.893    0.101
      40    0.581    0.097
      41    0.062    0.028
      42    0.219    0.056
      43    0.859    0.099
      44    0.501    0.080
      45    0.072    0.049
      46    0.513    0.090
      47    0.947    0.089
      48    0.082    0.033
      49    0.585    0.056
      50    1.102    0.094
      51    0.462    0.059
      52    0.000    0.000
      53    0.553    0.109
      54    0.814    0.049
      55    0.062    0.027
      56    0.003    0.008
      57    0.240    0.045
      58    0.751    0.103
      59    0.006    0.012
      60    0.625    0.093
      61    1.317    0.095
      62    0.540    0.100
      63    0.116    0.070
      64    0.683    0.075
      65    1.544    0.176
      66    1.434    0.114
      67    1.136    0.139
      68    1.803    0.135
      69    0.895    0.117
      70    1.543    0.170
      71    0.119    0.044
      72    0.403    0.206
      73    0.025    0.022
      74    0.159    0.049
      75    0.482    0.116
      76    0.012    0.017
      77    0.292    0.072
      78    0.451    0.072
      79    0.152    0.074
      80    0.003    0.010
      81    0.000    0.000
      82    0.617    0.073
      83    0.037    0.031
      84    0.000    0.000
      85    0.422    0.078
      86    0.821    0.097
      87    0.028    0.025
      88    0.008    0.015
      89    0.722    0.107
      90    0.024    0.020
      91    0.008    0.019
      92    0.463    0.111
      93    0.383    0.064
      94    0.320    0.073
      95    0.090    0.034
      96    0.416    0.077
      97    0.394    0.089
      98    0.197    0.065
      99    0.769    0.094
     100    0.566    0.073
     101    0.465    0.140
     102    0.063    0.038
     103    2.001    0.190
     104    0.796    0.125
     105    0.402    0.083
     106    0.654    0.075
     107    1.734    0.130
     108    0.678    0.103
     109    0.004    0.012
     110    0.382    0.064
     111    0.414    0.074
     112    0.107    0.040
     113    0.222    0.059
     114    0.393    0.097
     115    0.571    0.055
     116    0.413    0.069
     117    0.078    0.046
     118    0.277    0.082
     119    0.046    0.039
     120    0.082    0.053
     121    0.013    0.020
     122    0.004    0.011
     123    0.000    0.000
     124    0.000    0.000
     125    0.286    0.053
     126    0.000    0.000
     127    0.000    0.000
     128    0.000    0.000
     129    0.204    0.040
     130    0.004    0.010
     131    0.002    0.007
     132    0.472    0.077
     133    0.000    0.000
     134    0.090    0.044
     135    0.611    0.089
     136    0.303    0.089
     137    0.183    0.048
     138    0.322    0.065
     139    0.711    0.072
     140    0.886    0.094
     141    0.504    0.179
     142    1.145    0.077
     143    1.195    0.101
     144    0.073    0.025
     145    0.704    0.119
     146    1.645    0.155
     147    0.583    0.054
     148    0.216    0.085
     149    0.678    0.091
     150    0.840    0.109
     151    0.258    0.048
     152    0.063    0.035
     153    0.724    0.062
     154    1.504    0.130
     155    0.628    0.099
     156    0.019    0.019
     157    0.996    0.104
     158    0.964    0.086
     159    0.195    0.046
     160    0.002    0.007
     161    0.885    0.145
     162    0.861    0.091
     163    0.417    0.126
     164    0.000    0.000
     165    0.898    0.117
     166    1.184    0.118
     167    0.177    0.068
     168    0.047    0.045
     169    0.931    0.098
     170    0.348    0.066
     171    0.010    0.015
     172    0.870    0.130
     173    1.101    0.093
     174    0.217    0.047
     175    0.004    0.010
     176    0.357    0.060
     177    0.223    0.087
     178    0.250    0.078
     179    1.822    0.087
     180    0.458    0.103
     181    1.511    0.107
     182    1.029    0.066
     183    1.401    0.234
     184    1.013    0.111
     185    0.342    0.090
     186    0.189    0.059
     187    0.615    0.104
     188    0.842    0.129
     189    1.069    0.129
     190    0.541    0.086
     191    1.034    0.106
     192    0.810    0.069
     193    1.308    0.092
     194    1.304    0.096
     195    0.885    0.102
     196    0.339    0.096
     197    0.394    0.063
     198    0.685    0.084
     199    0.064    0.058
     200    0.218    0.068
     201    1.242    0.097
     202    0.661    0.076
     203    0.090    0.051
     204    0.324    0.059
     205    0.457    0.076
     206    0.124    0.068
     207    0.000    0.000
     208    0.349    0.055
     209    0.829    0.095
     210    0.789    0.079
     211    0.000    0.000
     212    0.155    0.050
     213    1.024    0.101
     214    0.364    0.056
     215    0.149    0.044
     216    1.216    0.122
     217    0.404    0.072
     218    0.095    0.036
     219    0.428    0.072
     220    0.820    0.076
     221    1.113    0.088
     222    0.102    0.065
     223    1.037    0.088
     224    0.981    0.108
     225    1.617    0.136
     226    0.417    0.078
     227    0.454    0.096
     228    1.282    0.161
     229    1.098    0.094
     230    1.290    0.090
     231    0.420    0.053
     232    1.388    0.121
     233    0.711    0.107
     234    1.301    0.148
     235    0.440    0.122
     236    0.982    0.167
     237    0.095    0.029
     238    0.193    0.068
     239    0.276    0.089
     240    0.270    0.069
     241    0.034    0.032
     242    0.489    0.082
     243    0.341    0.106
     244    0.005    0.011
     245    0.182    0.041
     246    0.343    0.088
     247    0.242    0.057
     248    0.001    0.006
     249    0.330    0.069
     250    0.081    0.043
     251    0.068    0.038
     252    0.034    0.038
     253    0.528    0.097
     254    0.086    0.040
     255    0.482    0.080
     256    0.009    0.017
     257    0.834    0.079
     258    0.046    0.031
     259    0.222    0.053
     260    0.372    0.082
     261    0.368    0.128
     262    0.544    0.079
     263    0.138    0.047
     264    0.939    0.117
     265    0.151    0.058
     266    0.592    0.095
     267    0.747    0.122
     268    1.700    0.134
     269    1.180    0.089
     270    0.583    0.081
     271    1.794    0.178
     272    1.626    0.142
     273    0.411    0.093
     274    0.428    0.048
     275    0.942    0.144
     276    0.373    0.060
     277    0.575    0.070
     278    0.240    0.075
     279    0.026    0.031
     280    0.030    0.023
     281    0.740    0.126
     282    0.458    0.129
     283    0.426    0.097
     284    0.455    0.082
     285    0.056    0.050
     286    0.076    0.072
     287    0.161    0.049
     288    0.320    0.083
     289    0.183    0.081
     290    0.305    0.091
     291    0.107    0.050
     292    0.209    0.068
     293    0.610    0.126
     294    0.014    0.017
     295    0.001    0.006
     296    0.002    0.009
     297    0.257    0.076
     298    0.007    0.016
     299    0.030    0.042
     300    1.064    0.099
     301    0.522    0.072
     302    0.387    0.113
     303    0.845    0.106
     304    1.326    0.110
      19    1.603    0.251
      20    0.466    0.095
      21    1.782    0.183
      22    1.598    0.148
      23    1.392    0.217
      24    0.845    0.231
      25    1.277    0.093
      26    0.869    0.132
      27    0.866    0.185
      28    1.229    0.112
      29    0.102    0.035
      30    0.066    0.068
      31    1.453    0.099
      32    0.885    0.107
      33    0.124    0.056
      34    0.069    0.037
      35    0.327    0.086
      36    0.934    0.072
      37    0.051    0.029
      38    0.107    0.047
      39    0.840    0.092
      40    0.353    0.069
      41    0.077    0.039
      42    0.229    0.076
      43    1.277    0.117
      44    0.000    0.000
      45    0.362    0.063
      46    0.441    0.082
      47    0.132    0.048
      48    0.000    0.000
      49    0.432    0.061
      50    0.344    0.073
      51    0.064    0.020
      52    0.278    0.068
      53    0.486    0.083
      54    0.032    0.025
      55    0.009    0.020
      56    0.941    0.107
      57    0.763    0.108
      58    0.718    0.083
      59    0.734    0.086
      60    1.902    0.142
      61    0.424    0.064
      62    1.536    0.116
      63    0.249    0.041
      64    0.047    0.029
      65    0.097    0.037
      66    0.057    0.044
      67    0.102    0.047
      68    0.048    0.023
      69    0.145    0.045
      70    0.299    0.056
      71    0.172    0.038
      72    0.006    0.014
      73    0.000    0.000
      74    0.653    0.111
      75    0.000    0.000
      76    0.074    0.032
      77    0.237    0.070
      78    0.705    0.111
      79    0.112    0.044
      80    0.005    0.011
      81    0.872    0.092
      82    0.048    0.030
      83    0.006    0.014
      84    0.093    0.045
      85    0.021    0.019
      86    0.211    0.077
      87    0.002    0.007
      88    0.165    0.079
      89    0.877    0.114
      90    0.039    0.042
      91    0.109    0.064
      92    0.319    0.163
      93    0.749    0.154
      94    0.026    0.021
      95    0.323    0.085
      96    0.013    0.014
      97    0.205    0.056
      98    0.666    0.082
      99    1.057    0.114
     100    0.255    0.079
     101    0.042    0.015
     102    0.377    0.052
     103    1.021    0.074
     104    0.054    0.040
     105    0.182    0.061
     106    0.025    0.010
     107    0.537    0.110
     108    0.319    0.129
     109    0.463    0.113
     110    0.146    0.054
     111    0.032    0.029
     112    0.513    0.146
     113    0.267    0.058
     114    0.002    0.007
     115    0.048    0.032
     116    0.109    0.039
     117    0.340    0.071
     118    0.001    0.006
     119    0.000    0.000
     120    0.085    0.038
     121    0.348    0.085
     122    0.003    0.008
     123    0.000    0.000
     124    0.738    0.080
     125    0.011    0.023
     126    0.299    0.075
     127    0.703    0.092
     128    0.276    0.065
     129    0.027    0.027
     130    0.211    0.121
     131    0.880    0.116
     132    1.022    0.102
     133    0.554    0.191
     134    0.993    0.120
     135    1.220    0.105
     136    0.025    0.023
     137    1.321    0.120
     138    1.762    0.083
     139    0.171    0.067
     140    0.553    0.090
     141    0.597    0.066
     142    0.416    0.059
     143    0.991    0.064
     144    1.088    0.092
     145    0.000    0.000
     146    0.725    0.062
     147    0.868    0.107
     148    0.256    0.077
     149    0.030    0.018
     150    0.864    0.090
     151    0.986    0.099
     152    0.085    0.047
     153    0.542    0.089
     154    0.947    0.084
     155    0.596    0.087
     156    0.000    0.000
     157    0.642    0.083
     158    1.469    0.095
     159    0.193    0.043
     160    0.002    0.007
     161    0.729    0.087
     162    0.280    0.078
     163    0.166    0.046
     164    0.353    0.070
     165    1.015    0.066
     166    0.245    0.093
     167    0.073    0.043
     168    1.142    0.152
     169    0.092    0.045
     170    0.610    0.202
     171    1.155    0.190
     172    1.511    0.181
     173    0.442    0.096
     174    1.861    0.124
     175    0.941    0.144
     176    0.507    0.119
     177    0.523    0.101
     178    0.131    0.055
     179    0.619    0.075
     180    0.471    0.083
     181    0.722    0.141
     182    0.358    0.124
     183    1.214    0.126
     184    1.577    0.153
     185    0.603    0.093
     186    1.330    0.092
     187    1.368    0.107
     188    0.680    0.084
     189    1.077    0.115
     190    0.299    0.052
     191    0.807    0.101
     192    0.552    0.115
     193    0.848    0.171
     194    0.400    0.082
     195    0.117    0.060
     196    0.835    0.072
     197    0.199    0.066
     198    0.195    0.056
     199    0.289    0.078
     200    0.852    0.091
     201    0.474    0.103
     202    0.124    0.045
     203    0.476    0.109
     204    0.678    0.100
     205    0.557    0.069
     206    0.063    0.023
     207    0.944    0.125
     208    1.032    0.115
     209    0.190    0.046
     210    0.490    0.095
     211    0.759    0.111
     212    0.755    0.094
     213    0.001    0.006
     214    1.104    0.097
     215    0.367    0.080
     216    0.093    0.053
     217    0.161    0.078
     218    0.701    0.138
     219    1.134    0.174
     220    0.203    0.105
     221    0.896    0.176
     222    1.219    0.137
     223    1.761    0.200
     224    1.190    0.106
     225    1.903    0.147
     226    0.464    0.120
     227    1.321    0.205
     228    1.450    0.194
     229    1.481    0.182
     230    0.965    0.146
     231    0.296    0.076
     232    1.309    0.219
     233    0.365    0.071
     234    0.009    0.013
     235    1.272    0.107
     236    0.075    0.049
     237    0.003    0.008
     238    0.280    0.077
     239    0.334    0.071
     240    0.005    0.014
     241    0.181    0.032
     242    1.048    0.115
     243    0.160    0.046
     244    0.077    0.038
     245    1.142    0.098
     246    1.138    0.080
     247    0.505    0.077
     248    0.253    0.054
     249    0.320    0.073
     250    0.549    0.089
     251    0.400    0.110
     252    0.188    0.064
     253    1.210    0.080
     254    0.160    0.057
     255    0.096    0.045
     256    0.939    0.092
     257    0.917    0.096
     258    0.421    0.126
     259    0.314    0.064
     260    1.223    0.102
     261    0.432    0.108
     262    0.668    0.118
     263    0.834    0.121
     264    1.692    0.146
     265    0.237    0.044
     266    1.662    0.174
     267    1.201    0.184
     268    0.890    0.118
     269    0.339    0.079
     270    0.550    0.082
     271    0.390    0.117
     272    0.240    0.104
     273    0.244    0.126
     274    1.873    0.077
     275    0.237    0.077
     276    0.833    0.101
     277    0.985    0.139
     278    0.292    0.071
     279    0.583    0.087
     280    0.362    0.061
     281    0.776    0.066
     282    0.048    0.030
     283    0.561    0.093
     284    0.325    0.065
     285    0.619    0.085
     286    0.105    0.053
     287    0.013    0.019
     288    0.305    0.085
     289    0.085    0.034
     290    0.040    0.029
     291    0.227    0.065
     292    0.459    0.083
     293    0.001    0.006
     294    0.207    0.048
     295    1.222    0.108
     296    0.153    0.054
     297    0.019    0.027
     298    0.262    0.060
     299    1.567    0.128
     300    0.370    0.060
     301    0.080    0.024
     302    1.129    0.122
     303    0.771    0.105
     304    0.130    0.050
     305    1.084    0.074
     306    0.823    0.113
     307    0.492    0.064
     308    0.704    0.135
     309    1.204    0.102
     310    0.690    0.099
     311    0.258    0.069
     312    1.160    0.168
     313    0.405    0.087
      27    0.635    0.108
      28    0.565    0.089
      29    1.533    0.173
      30    1.108    0.140
      31    0.929    0.174
      32    1.430    0.222
      33    1.280    0.139
      34    0.430    0.118
      35    0.631    0.236
      36    0.476    0.108
      37    0.137    0.097
      38    0.464    0.116
      39    0.850    0.115
      40    0.585    0.098
      41    0.034    0.025
      42    0.285    0.070
      43    0.829    0.089
      44    0.430    0.069
      45    0.086    0.040
      46    0.577    0.088
      47    0.954    0.107
      48    0.079    0.044
      49    0.699    0.097
      50    1.141    0.098
      51    0.395    0.069
      52    0.001    0.006
      53    0.600    0.100
      54    0.750    0.081
      55    0.045    0.040
      56    0.003    0.009
      57    0.279    0.048
      58    0.716    0.096
      59    0.005    0.014
      60    0.653    0.076
      61    1.331    0.119
      62    0.406    0.091
      63    0.133    0.094
      64    0.709    0.053
      65    1.501    0.156
      66    1.434    0.114
      67    0.935    0.145
      68    1.806    0.172
      69    1.015    0.156
      70    1.437    0.246
      71    0.129    0.044
      72    0.451    0.166
      73    0.029    0.028
      74    0.140    0.079
      75    0.495    0.117
      76    0.024    0.021
      77    0.333    0.101
      78    0.473    0.078
      79    0.129    0.080
      80    0.006    0.017
      81    0.000    0.000
      82    0.654    0.065
      83    0.063    0.040
      84    0.000    0.000
      85    0.481    0.073
      86    0.865    0.098
      87    0.023    0.029
      88    0.006    0.013
      89    0.740    0.115
      90    0.015    0.016
      91    0.000    0.000
      92    0.462    0.098
      93    0.466    0.108
      94    0.310    0.078
      95    0.100    0.033
      96    0.416    0.071
      97    0.370    0.072
      98    0.199    0.066
      99    0.719    0.101
     100    0.564    0.073
     101    0.499    0.137
     102    0.044    0.035
     103    1.978    0.145
     104    0.833    0.157
     105    0.414    0.063
     106    0.650    0.083
     107    1.787    0.103
     108    0.648    0.110
     109    0.002    0.009
     110    0.416    0.060
     111    0.374    0.055
     112    0.103    0.049
     113    0.193    0.064
     114    0.452    0.085
     115    0.571    0.100
     116    0.371    0.090
     117    0.053    0.030
     118    0.305    0.084
     119    0.055    0.044
     120    0.098    0.070
     121    0.014    0.023
     122    0.004    0.011
     123    0.000    0.000
     124    0.000    0.000
     125    0.302    0.091
     126    0.000    0.000
     127    0.001    0.006
     128    0.001    0.006
     129    0.223    0.038
     130    0.004    0.010
     131    0.001    0.006
     132    0.453    0.097
     133    0.005    0.012
     134    0.100    0.046
     135    0.633    0.065
     136    0.303    0.078
     137    0.137    0.042
     138    0.362    0.085
     139    0.737    0.068
     140    0.912    0.093
     141    0.440    0.095
     142    1.062    0.091
     143    1.278    0.088
     144    0.088    0.039
     145    0.546    0.136
     146    1.630    0.120
     147    0.633    0.078
     148    0.127    0.037
     149    0.629    0.057
     150    0.967    0.101
     151    0.216    0.072
     152    0.063    0.041
     153    0.668    0.072
     154    1.283    0.225
     155    0.637    0.084
     156    0.022    0.029
     157    1.049    0.214
     158    0.949    0.094
     159    0.191    0.050
     160    0.000    0.000
     161    0.841    0.157
     162    0.944    0.120
     163    0.344    0.108
     164    0.001    0.006
     165    0.966    0.128
     166    1.260    0.100
     167    0.135    0.068
     168    0.050    0.043
     169    0.922    0.111
     170    0.324    0.074
     171    0.011    0.024
     172    0.770    0.140
     173    1.076    0.110
     174    0.178    0.066
     175    0.004    0.011
     176    0.372    0.084
     177    0.173    0.081
     178    0.257    0.083
     179    1.801    0.093
     180    0.505    0.113
     181    1.510    0.142
     182    1.139    0.086
     183    1.497    0.199
     184    1.049    0.161
     185    0.387    0.124
     186    0.158    0.065
     187    0.518    0.095
     188    0.805    0.146
     189    1.087    0.112
     190    0.522    0.080
     191    1.003    0.087
     192    0.880    0.112
     193    1.250    0.088
     194    1.334    0.095
     195    1.012    0.094
     196    0.275    0.076
     197    0.385    0.068
     198    0.650    0.100
     199    0.046    0.029
     200    0.171    0.049
     201    1.201    0.093
     202    0.654    0.093
     203    0.069    0.053
     204    0.340    0.063
     205    0.538    0.075
     206    0.118    0.057
     207    0.000    0.000
     208    0.304    0.072
     209    0.838    0.080
     210    0.739    0.094
     211    0.000    0.000
     212    0.177    0.051
     213    1.014    0.097
     214    0.385    0.051
     215    0.144    0.048
     216    1.242    0.110
     217    0.399    0.092
     218    0.102    0.057
     219    0.408    0.083
     220    0.811    0.076
     221    1.052    0.113
     222    0.116    0.047
     223    1.046    0.091
     224    0.916    0.070
     225    1.654    0.084
     226    0.363    0.065
     227    0.457    0.084
     228    1.266    0.147
     229    1.108    0.071
     230    1.225    0.138
     231    0.403    0.064
     232    1.358    0.117
     233    0.668    0.115
     234    1.279    0.205
     235    0.345    0.096
     236    0.840    0.119
     237    0.111    0.044
     238    0.180    0.058
     239    0.285    0.064
     240    0.217    0.056
     241    0.034    0.024
     242    0.496    0.072
     243    0.340    0.100
     244    0.008    0.017
     245    0.193    0.049
     246    0.344    0.061
     247    0.241    0.062
     248    0.006    0.017
     249    0.298    0.056
     250    0.064    0.038
     251    0.093    0.047
     252    0.021    0.026
     253    0.506    0.073
     254    0.077    0.038
     255    0.515    0.086
     256    0.006    0.014
     257    0.783    0.115
     258    0.044    0.037
     259    0.212    0.076
     260    0.366    0.065
     261    0.507    0.111
     262    0.502    0.058
     263    0.182    0.047
     264    1.065    0.140
     265    0.093    0.055
     266    0.584    0.087
     267    0.712    0.122
     268    1.721    0.116
     269    1.115    0.120
     270    0.602    0.079
     271    1.859    0.140
     272    1.537    0.082
     273    0.378    0.085
     274    0.388    0.062
     275    1.071    0.218
     276    0.405    0.082
     277    0.524    0.093
     278    0.192    0.072
     279    0.022    0.024
     280    0.027    0.017
     281    0.718    0.085
     282    0.368    0.079
     283    0.384    0.066
     284    0.447    0.087
     285    0.053    0.051
     286    0.033    0.033
     287    0.147    0.042
     288    0.289    0.072
     289    0.181    0.065
     290    0.332    0.105
     291    0.109    0.040
     292    0.251    0.071
     293    0.589    0.086
     294    0.022    0.023
     295    0.013    0.018
     296    0.003    0.010
     297    0.258    0.088
     298    0.003    0.010
     299    0.032    0.030
     300    1.077    0.100
     301    0.539    0.055
     302    0.409    0.120
     303    0.841    0.090
     304    1.270    0.134
      19    1.521    0.267
      20    0.403    0.100
      21    1.783    0.139
      22    1.732    0.149
      23    1.261    0.209
      24    1.091    0.291
      25    1.200    0.131
      26    0.764    0.193
      27    0.984    0.155
      28    1.334    0.150
      29    0.121    0.057
      30    0.141    0.067
      31    1.460    0.128
      32    0.921    0.094
      33    0.164    0.066
      34    0.064    0.036
      35    0.215    0.079
      36    0.894    0.085
      37    0.065    0.038
      38    0.155    0.074
      39    0.948    0.092
      40    0.383    0.102
      41    0.086    0.059
      42    0.262    0.084
      43    1.264    0.124
      44    0.000    0.000
      45    0.309    0.130
      46    0.430    0.088
      47    0.142    0.037
      48    0.000    0.000
      49    0.459    0.164
      50    0.311    0.064
      51    0.069    0.030
      52    0.266    0.049
      53    0.508    0.081
      54    0.044    0.028
      55    0.008    0.015
      56    0.960    0.079
      57    0.826    0.097
      58    0.728    0.103
      59    0.715    0.123
      60    1.941    0.117
      61    0.407    0.057
      62    1.531    0.082
      63    0.223    0.050
      64    0.044    0.029
      65    0.087    0.042
      66    0.088    0.039
      67    0.110    0.047
      68    0.058    0.027
      69    0.142    0.048
      70    0.343    0.092
      71    0.171    0.053
      72    0.003    0.008
      73    0.001    0.006
      74    0.710    0.089
      75    0.000    0.000
      76    0.085    0.040
      77    0.240    0.052
      78    0.641    0.081
      79    0.112    0.053
      80    0.014    0.024
      81    0.863    0.166
      82    0.071    0.041
      83    0.013    0.020
      84    0.086    0.031
      85    0.033    0.028
      86    0.228    0.096
      87    0.000    0.000
      88    0.156    0.070
      89    0.820    0.096
      90    0.024    0.031
      91    0.120    0.057
      92    0.471    0.076
      93    0.799    0.087
      94    0.028    0.035
      95    0.378    0.089
      96    0.015    0.018
      97    0.218    0.075
      98    0.702    0.106
      99    1.097    0.090
     100    0.277    0.069
     101    0.036    0.022
     102    0.421    0.076
     103    1.027    0.113
     104    0.088    0.048
     105    0.183    0.064
     106    0.031    0.019
     107    0.568    0.100
     108    0.341    0.064
     109    0.485    0.096
     110    0.156    0.053
     111    0.019    0.027
     112    0.547    0.113
     113    0.210    0.057
     114    0.003    0.010
     115    0.037    0.026
     116    0.058    0.038
     117    0.458    0.090
     118    0.001    0.006
     119    0.000    0.000
     120    0.068    0.042
     121    0.331    0.065
     122    0.000    0.000
     123    0.000    0.000
     124    0.751    0.056
     125    0.011    0.016
     126    0.337    0.083
     127    0.626    0.085
     128    0.236    0.062
     129    0.030    0.037
     130    0.255    0.087
     131    0.821    0.106
     132    1.014    0.076
     133    0.650    0.107
     134    1.043    0.082
     135    1.212    0.100
     136    0.036    0.027
     137    1.404    0.095
     138    1.696    0.132
     139    0.113    0.049
     140    0.594    0.070
     141    0.572    0.077
     142    0.397    0.083
     143    0.993    0.083
     144    1.018    0.074
     145    0.000    0.000
     146    0.728    0.076
     147    0.875    0.102
     148    0.260    0.054
     149    0.026    0.016
     150    0.893    0.082
     151    0.994    0.121
     152    0.054    0.032
     153    0.648    0.122
     154    0.827    0.096
     155    0.603    0.097
     156    0.001    0.006
     157    0.639    0.096
     158    1.469    0.128
     159    0.237    0.045
     160    0.003    0.010
     161    0.731    0.101
     162    0.279    0.084
     163    0.159    0.042
     164    0.315    0.078
     165    1.057    0.068
     166    0.171    0.077
     167    0.065    0.037
     168    1.039    0.187
     169    0.057    0.043
     170    0.661    0.237
     171    1.028    0.126
     172    1.671    0.153
     173    0.465    0.097
     174    1.852    0.148
     175    0.792    0.136
     176    0.591    0.123
     177    0.704    0.103
     178    0.185    0.099
     179    0.636    0.089
     180    0.417    0.094
     181    0.737    0.139
     182    0.458    0.089
     183    1.234    0.121
     184    1.659    0.118
     185    0.637    0.089
     186    1.310    0.088
     187    1.341    0.117
     188    0.565    0.068
     189    1.108    0.118
     190    0.290    0.060
     191    0.757    0.108
     192    0.628    0.091
     193    0.811    0.099
     194    0.416    0.058
     195    0.182    0.060
     196    0.898    0.103
     197    0.291    0.093
     198    0.154    0.050
     199    0.406    0.103
     200    0.833    0.092
     201    0.287    0.173
     202    0.134    0.032
     203    0.576    0.104
     204    0.705    0.090
     205    0.606    0.091
     206    0.070    0.026
     207    0.960    0.080
     208    0.992    0.109
     209    0.185    0.057
     210    0.475    0.097
     211    0.791    0.068
     212    0.741    0.090
     213    0.001    0.006
     214    1.174    0.110
     215    0.436    0.065
     216    0.099    0.046
     217    0.166    0.068
     218    0.750    0.110
     219    1.308    0.112
     220    0.287    0.098
     221    0.908    0.132
     222    1.141    0.097
     223    1.747    0.210
     224    1.091    0.121
     225    1.955    0.136
     226    0.364    0.111
     227    1.361    0.197
     228    1.342    0.182
     229    1.489    0.189
     230    1.015    0.094
     231    0.279    0.149
     232    1.318    0.140
     233    0.367    0.069
     234    0.013    0.025
     235    1.257    0.184
     236    0.102    0.049
     237    0.003    0.008
     238    0.289    0.079
     239    0.331    0.055
     240    0.003    0.008
     241    0.146    0.040
     242    0.988    0.093
     243    0.161    0.038
     244    0.097    0.039
     245    1.145    0.156
     246    1.082    0.078
     247    0.479    0.109
     248    0.276    0.105
     249    0.301    0.085
     250    0.578    0.088
     251    0.490    0.114
     252    0.269    0.098
     253    1.084    0.097
     254    0.164    0.068
     255    0.132    0.058
     256    1.109    0.166
     257    0.960    0.082
     258    0.388    0.118
     259    0.368    0.062
     260    1.249    0.100
     261    0.513    0.111
     262    0.664    0.113
     263    0.771    0.081
     264    1.751    0.119
     265    0.245    0.042
     266    1.645    0.124
     267    1.120    0.243
     268    0.839    0.136
     269    0.325    0.079
     270    0.666    0.105
     271    0.453    0.125
     272    0.227    0.117
     273    0.308    0.195
     274    1.929    0.107
     275    0.264    0.071
     276    0.804    0.118
     277    0.906    0.194
     278    0.318    0.085
     279    0.562    0.138
     280    0.353    0.076
     281    0.817    0.075
     282    0.085    0.041
     283    0.563    0.084
     284    0.289    0.075
     285    0.547    0.085
     286    0.164    0.059
     287    0.041    0.038
     288    0.348    0.074
     289    0.083    0.033
     290    0.011    0.017
     291    0.224    0.057
     292    0.552    0.116
     293    0.005    0.014
     294    0.195    0.048
     295    1.171    0.093
     296    0.154    0.049
     297    0.025    0.026
     298    0.266    0.053
     299    1.540    0.118
     300    0.408    0.090
     301    0.092    0.025
     302    1.099    0.093
     303    0.782    0.082
     304    0.163    0.075
     305    1.066    0.093
     306    0.765    0.091
     307    0.511    0.057
     308    0.752    0.080
     309    1.267    0.092
     310    0.701    0.066
     311    0.244    0.067
     312    1.134    0.172
     313    0.458    0.097
      27    0.685    0.118
      28    0.521    0.062
      29    1.363    0.119
      30    0.971    0.123
      31    0.637    0.169
      32    1.455    0.118
      33    1.295    0.103
      34    0.336    0.061
      35    0.562    0.106
      36    0.664    0.111
      37    0.094    0.038
      38    0.298    0.119
      39    0.831    0.110
      40    0.690    0.077
      41    0.011    0.018
      42    0.311    0.048
      43    0.733    0.093
      44    0.413    0.092
      45    0.074    0.026
      46    0.579    0.054
      47    0.998    0.099
      48    0.101    0.048
      49    0.715    0.088
      50    1.093    0.131
      51    0.309    0.046
      52    0.000    0.000
      53    0.591    0.081
      54    0.757    0.073
      55    0.052    0.026
      56    0.001    0.006
      57    0.283    0.057
      58    0.735    0.066
      59    0.001    0.006
      60    0.621    0.103
      61    1.328    0.116
      62    0.474    0.086
      63    0.176    0.113
      64    0.714    0.057
      65    1.584    0.111
      66    1.518    0.149
      67    0.900    0.125
      68    1.855    0.163
      69    0.813    0.183
      70    1.537    0.250
      71    0.142    0.062
      72    0.498    0.118
      73    0.019    0.026
      74    0.170    0.039
      75    0.520    0.119
      76    0.008    0.013
      77    0.277    0.078
      78    0.463    0.074
      79    0.119    0.076
      80    0.004    0.010
      81    0.000    0.000
      82    0.678    0.073
      83    0.086    0.052
      84    0.000    0.000
      85    0.489    0.072
      86    0.876    0.100
      87    0.022    0.027
      88    0.001    0.006
      89    0.832    0.073
      90    0.019    0.025
      91    0.000    0.000
      92    0.488    0.091
      93    0.328    0.072
      94    0.356    0.086
      95    0.099    0.049
      96    0.430    0.069
      97    0.387    0.092
      98    0.223    0.083
      99    0.568    0.103
     100    0.545    0.097
     101    0.502    0.111
     102    0.084    0.071
     103    1.900    0.121
     104    0.692    0.184
     105    0.398    0.063
     106    0.664    0.075
     107    1.733    0.124
     108    0.673    0.106
     109    0.002    0.009
     110    0.408    0.061
     111    0.364    0.056
     112    0.084    0.034
     113    0.172    0.060
     114    0.464    0.083
     115    0.565    0.079
     116    0.362    0.083
     117    0.071    0.033
     118    0.354    0.081
     119    0.046    0.036
     120    0.063    0.046
     121    0.032    0.029
     122    0.007    0.014
     123    0.000    0.000
     124    0.000    0.000
     125    0.363    0.073
     126    0.000    0.000
     127    0.004    0.010
     128    0.009    0.015
     129    0.230    0.056
     130    0.005    0.011
     131    0.000    0.000
     132    0.478    0.069
     133    0.002    0.007
     134    0.101    0.039
     135    0.673    0.091
     136    0.270    0.069
     137    0.144    0.052
     138    0.346    0.055
     139    0.691    0.067
     140    0.924    0.127
     141    0.512    0.138
     142    1.100    0.109
     143    1.214    0.094
     144    0.103    0.033
     145    0.550    0.201
     146    1.588    0.159
     147    0.668    0.089
     148    0.147    0.064
     149    0.687    0.093
     150    0.926    0.108
     151    0.241    0.051
     152    0.060    0.036
     153    0.703    0.068
     154    1.464    0.155
     155    0.671    0.078
     156    0.013    0.016
     157    1.009    0.201
     158    0.960    0.106
     159    0.203    0.064
     160    0.001    0.006
     161    0.866    0.349
     162    0.927    0.148
     163    0.315    0.092
     164    0.000    0.000
     165    0.913    0.091
     166    1.230    0.106
     167    0.112    0.038
     168    0.037    0.041
     169    0.914    0.080
     170    0.289    0.072
     171    0.045    0.034
     172    0.696    0.164
     173    1.110    0.090
     174    0.227    0.092
     175    0.001    0.006
     176    0.386    0.100
     177    0.194    0.061
     178    0.335    0.115
     179    1.723    0.185
     180    0.472    0.118
     181    1.594    0.075
     182    1.135    0.083
     183    1.378    0.207
     184    0.942    0.159
     185    0.359    0.078
     186    0.147    0.052
     187    0.531    0.105
     188    0.830    0.115
     189    1.050    0.104
     190    0.546    0.066
     191    1.019    0.087
     192    0.830    0.071
     193    1.256    0.120
     194    1.288    0.085
     195    1.088    0.166
     196    0.286    0.081
     197    0.335    0.049
     198    0.687    0.090
     199    0.127    0.090
     200    0.226    0.064
     201    1.149    0.103
     202    0.697    0.117
     203    0.074    0.038
     204    0.376    0.057
     205    0.531    0.101
     206    0.144    0.063
     207    0.000    0.000
     208    0.309    0.071
     209    0.837    0.087
     210    0.825    0.110
     211    0.000    0.000
     212    0.173    0.040
     213    1.036    0.088
     214    0.411    0.076
     215    0.116    0.044
     216    1.246    0.093
     217    0.424    0.075
     218    0.107    0.046
     219    0.380    0.090
     220    0.686    0.087
     221    1.152    0.140
     222    0.135    0.080
     223    1.013    0.117
     224    0.947    0.092
     225    1.680    0.113
     226    0.393    0.102
     227    0.441    0.059
     228    1.381    0.110
     229    1.145    0.078
     230    1.234    0.143
     231    0.428    0.089
     232    1.308    0.150
     233    0.781    0.217
     234    1.236    0.139
     235    0.370    0.090
     236    0.933    0.145
     237    0.096    0.053
     238    0.184    0.060
     239    0.297    0.055
     240    0.214    0.059
     241    0.016    0.023
     242    0.454    0.075
     243    0.258    0.070
     244    0.005    0.014
     245    0.191    0.049
     246    0.337    0.088
     247    0.282    0.045
     248    0.000    0.000
     249    0.298    0.077
     250    0.051    0.040
     251    0.081    0.046
     252    0.021    0.026
     253    0.558    0.083
     254    0.038    0.033
     255    0.454    0.108
     256    0.010    0.021
     257    0.736    0.089
     258    0.052    0.036
     259    0.212    0.047
     260    0.439    0.073
     261    0.541    0.093
     262    0.508    0.078
     263    0.166    0.060
     264    1.015    0.125
     265    0.138    0.074
     266    0.568    0.109
     267    0.710    0.082
     268    1.754    0.121
     269    1.166    0.118
     270    0.633    0.106
     271    1.918    0.171
     272    1.439    0.176
     273    0.316    0.100
     274    0.387    0.050
     275    1.032    0.213
     276    0.408    0.075
     277    0.553    0.106
     278    0.192    0.090
     279    0.012    0.027
     280    0.015    0.023
     281    0.687    0.136
     282    0.479    0.119
     283    0.435    0.100
     284    0.445    0.061
     285    0.033    0.028
     286    0.012    0.015
     287    0.160    0.053
     288    0.311    0.063
     289    0.174    0.053
     290    0.248    0.090
     291    0.084    0.036
     292    0.236    0.062
     293    0.662    0.113
     294    0.020    0.028
     295    0.001    0.006
     296    0.005    0.013
     297    0.145    0.064
     298    0.002    0.007
     299    0.048    0.032
     300    1.150    0.147
     301    0.470    0.094
     302    0.335    0.124
     303    0.886    0.099
     304    1.371    0.170
      19    1.448    0.168
      20    0.290    0.087
      21    1.757    0.147
      22    1.817    0.114
      23    1.148    0.223
      24    1.087    0.277
      25    1.160    0.121
      26    0.718    0.081
      27    1.094    0.098
      28    1.295    0.143
      29    0.154    0.047
      30    0.086    0.056
      31    1.530    0.090
      32    0.908    0.130
      33    0.215    0.067
      34    0.064    0.033
      35    0.245    0.075
      36    0.891    0.094
      37    0.045    0.030
      38    0.136    0.059
      39    0.950    0.097
      40    0.370    0.081
      41    0.084    0.063
      42    0.305    0.079
      43    1.264    0.115
      44    0.000    0.000
      45    0.364    0.139
      46    0.472    0.086
      47    0.157    0.045
      48    0.000    0.000
      49    0.425    0.073
      50    0.343    0.081
      51    0.086    0.037
      52    0.264    0.060
      53    0.464    0.080
      54    0.048    0.029
      55    0.014    0.020
      56    0.981    0.074
      57    0.812    0.074
      58    0.697    0.112
      59    0.666    0.086
      60    1.962    0.084
      61    0.397    0.065
      62    1.476    0.086
      63    0.241    0.054
      64    0.046    0.037
      65    0.110    0.036
      66    0.065    0.045
      67    0.090    0.052
      68    0.049    0.020
      69    0.123    0.051
      70    0.299    0.056
      71    0.170    0.046
      72    0.003    0.014
      73    0.001    0.006
      74    0.509    0.084
      75    0.001    0.006
      76    0.101    0.036
      77    0.291    0.089
      78    0.866    0.113
      79    0.151    0.061
      80    0.017    0.023
      81    0.810    0.120
      82    0.019    0.019
      83    0.016    0.023
      84    0.056    0.044
      85    0.042    0.018
      86    0.197    0.055
      87    0.000    0.000
      88    0.216    0.078
      89    0.825    0.126
      90    0.033    0.027
      91    0.101    0.038
      92    0.498    0.063
      93    0.923    0.136
      94    0.035    0.034
      95    0.375    0.079
      96    0.030    0.035
      97    0.222    0.075
      98    0.525    0.080
      99    1.129    0.110
     100    0.404    0.116
     101    0.038    0.027
     102    0.412    0.071
     103    1.125    0.123
     104    0.119    0.040
     105    0.177    0.057
     106    0.024    0.012
     107    0.485    0.120
     108    0.340    0.083
     109    0.545    0.097
     110    0.246    0.080
     111    0.020    0.024
     112    0.531    0.138
     113    0.206    0.050
     114    0.000    0.000
     115    0.047    0.033
     116    0.019    0.021
     117    0.461    0.079
     118    0.000    0.000
     119    0.001    0.006
     120    0.059    0.044
     121    0.277    0.068
     122    0.003    0.008
     123    0.001    0.006
     124    0.662    0.088
     125    0.003    0.009
     126    0.232    0.067
     127    0.649    0.095
     128    0.300    0.091
     129    0.046    0.036
     130    0.206    0.060
     131    0.729    0.122
     132    1.032    0.087
     133    0.656    0.143
     134    0.939    0.123
     135    1.266    0.097
     136    0.027    0.021
     137    1.291    0.113
     138    1.675    0.096
     139    0.152    0.063
     140    0.592    0.064
     141    0.582    0.066
     142    0.386    0.061
     143    0.994    0.064
     144    1.055    0.068
     145    0.000    0.000
     146    0.675    0.081
     147    0.891    0.091
     148    0.248    0.070
     149    0.030    0.018
     150    0.882    0.089
     151    0.991    0.106
     152    0.055    0.031
     153    0.603    0.117
     154    0.690    0.071
     155    0.595    0.098
     156    0.000    0.000
     157    0.580    0.077
     158    1.436    0.100
     159    0.323    0.046
     160    0.000    0.000
     161    0.716    0.099
     162    0.386    0.060
     163    0.152    0.045
     164    0.354    0.066
     165    0.991    0.094
     166    0.121    0.061
     167    0.065    0.043
     168    1.239    0.136
     169    0.086    0.037
     170    0.731    0.177
     171    1.018    0.177
     172    1.826    0.108
     173    0.462    0.120
     174    1.833    0.119
     175    0.774    0.179
     176    0.649    0.133
     177    0.651    0.077
     178    0.183    0.076
     179    0.587    0.095
     180    0.524    0.101
     181    0.939    0.199
     182    0.540    0.151
     183    1.105    0.203
     184    1.612    0.161
     185    0.629    0.097
     186    1.277    0.098
     187    1.472    0.150
     188    0.735    0.147
     189    1.006    0.144
     190    0.288    0.075
     191    0.694    0.099
     192    0.732    0.098
     193    0.943    0.157
     194    0.495    0.109
     195    0.223    0.060
     196    0.973    0.101
     197    0.322    0.061
     198    0.203    0.072
     199    0.374    0.116
     200    0.774    0.098
     201    0.091    0.050
     202    0.079    0.048
     203    0.638    0.151
     204    0.687    0.062
     205    0.532    0.072
     206    0.073    0.049
     207    0.923    0.103
     208    1.005    0.067
     209    0.185    0.060
     210    0.428    0.077
     211    0.840    0.116
     212    0.714    0.125
     213    0.004    0.010
     214    1.178    0.111
     215    0.403    0.063
     216    0.073    0.040
     217    0.140    0.063
     218    0.812    0.105
     219    1.280    0.126
     220    0.129    0.055
     221    0.804    0.170
     222    1.104    0.111
     223    1.633    0.107
     224    1.179    0.096
     225    1.794    0.197
     226    0.359    0.127
     227    1.522    0.146
     228    1.408    0.139
     229    1.332    0.147
     230    1.017    0.148
     231    0.354    0.114
     232    1.153    0.197
     233    0.324    0.097
     234    0.030    0.027
     235    1.334    0.133
     236    0.046    0.033
     237    0.007    0.017
     238    0.357    0.042
     239    0.398    0.061
     240    0.007    0.019
     241    0.085    0.047
     242    0.849    0.095
     243    0.189    0.053
     244    0.106    0.044
     245    1.159    0.117
     246    1.117    0.067
     247    0.587    0.125
     248    0.254    0.116
     249    0.359    0.070
     250    0.682    0.099
     251    0.563    0.096
     252    0.240    0.148
     253    1.142    0.080
     254    0.186    0.045
     255    0.124    0.062
     256    0.978    0.123
     257    0.971    0.092
     258    0.420    0.101
     259    0.312    0.078
     260    1.216    0.141
     261    0.480    0.092
     262    0.725    0.161
     263    0.744    0.094
     264    1.760    0.136
     265    0.253    0.031
     266    1.670    0.120
     267    1.391    0.213
     268    0.740    0.095
     269    0.391    0.092
     270    0.587    0.066
     271    0.342    0.074
     272    0.251    0.080
     273    0.241    0.150
     274    1.879    0.149
     275    0.186    0.068
     276    0.667    0.123
     277    0.939    0.144
     278    0.294    0.071
     279    0.531    0.092
     280    0.344    0.060
     281    0.880    0.088
     282    0.103    0.079
     283    0.556    0.086
     284    0.254    0.076
     285    0.637    0.122
     286    0.164    0.047
     287    0.033    0.021
     288    0.297    0.088
     289    0.093    0.035
     290    0.015    0.019
     291    0.183    0.056
     292    0.593    0.102
     293    0.001    0.006
     294    0.180    0.038
     295    1.203    0.083
     296    0.161    0.066
     297    0.027    0.024
     298    0.258    0.050
     299    1.580    0.119
     300    0.370    0.066
     301    0.066    0.029
     302    0.957    0.129
     303    0.789    0.091
     304    0.109    0.058
     305    1.060    0.114
     306    0.840    0.102
     307    0.558    0.096
     308    0.595    0.119
     309    1.292    0.082
     310    0.647    0.099
     311    0.177    0.069
     312    1.084    0.115
     313    0.485    0.115
      27    0.731    0.135
      28    0.535    0.054
      29    1.331    0.200
      30    1.039    0.191
      31    0.547    0.114
      32    1.489    0.180
      33    1.313    0.107
      34    0.446    0.141
      35    0.568    0.151
      36    0.615    0.074
      37    0.068    0.031
      38    0.280    0.075
      39    0.813    0.055
      40    0.672    0.087
      41    0.006    0.012
      42    0.349    0.076
      43    0.776    0.090
      44    0.384    0.080
      45    0.086    0.046
      46    0.593    0.062
      47    0.940    0.081
      48    0.120    0.033
      49    0.671    0.095
      50    1.076    0.093
      51    0.333    0.063
      52    0.000    0.000
      53    0.652    0.095
      54    0.700    0.092
      55    0.049    0.027
      56    0.004    0.010
      57    0.276    0.032
      58    0.725    0.090
      59    0.007    0.014
      60    0.610    0.098
      61    1.306    0.116
      62    0.456    0.108
      63    0.144    0.106
      64    0.699    0.060
      65    1.527    0.133
      66    1.469    0.101
      67    1.065    0.184
      68    1.836    0.190
      69    0.869    0.152
      70    1.532    0.201
      71    0.161    0.057
      72    0.536    0.155
      73    0.025    0.029
      74    0.203    0.070
      75    0.617    0.153
      76    0.007    0.014
      77    0.309    0.055
      78    0.470    0.068
      79    0.127    0.075
      80    0.010    0.017
      81    0.000    0.000
      82    0.694    0.076
      83    0.107    0.036
      84    0.002    0.007
      85    0.474    0.063
      86    0.929    0.115
      87    0.033    0.041
      88    0.001    0.006
      89    0.841    0.096
      90    0.021    0.022
      91    0.003    0.008
      92    0.449    0.088
      93    0.445    0.083
      94    0.334    0.066
      95    0.076    0.034
      96    0.414    0.072
      97    0.431    0.069
      98    0.233    0.052
      99    0.526    0.086
     100    0.547    0.090
     101    0.501    0.089
     102    0.087    0.060
     103    1.918    0.140
     104    0.835    0.105
     105    0.413    0.050
     106    0.664    0.073
     107    1.708    0.128
     108    0.529    0.126
     109    0.004    0.012
     110    0.373    0.052
     111    0.369    0.055
     112    0.069    0.030
     113    0.205    0.060
     114    0.400    0.062
     115    0.501    0.074
     116    0.381    0.098
     117    0.066    0.043
     118    0.408    0.063
     119    0.022    0.026
     120    0.078    0.047
     121    0.040    0.039
     122    0.004    0.011
     123    0.002    0.007
     124    0.002    0.008
     125    0.356    0.074
     126    0.001    0.006
     127    0.006    0.012
     128    0.008    0.012
     129    0.269    0.073
     130    0.003    0.008
     131    0.000    0.000
     132    0.580    0.081
     133    0.006    0.013
     134    0.107    0.040
     135    0.597    0.064
     136    0.284    0.060
     137    0.151    0.050
     138    0.364    0.100
     139    0.727    0.065
     140    0.907    0.092
     141    0.513    0.173
     142    1.093    0.123
     143    1.195    0.088
     144    0.086    0.029
     145    0.660    0.114
     146    1.721    0.245
     147    0.665    0.080
     148    0.152    0.059
     149    0.735    0.089
     150    0.954    0.134
     151    0.217    0.058
     152    0.062    0.036
     153    0.782    0.077
     154    1.549    0.077
     155    0.687    0.049
     156    0.016    0.013
     157    1.111    0.110
     158    0.986    0.095
     159    0.218    0.059
     160    0.003    0.012
     161    0.800    0.138
     162    0.900    0.091
     163    0.297    0.106
     164    0.003    0.010
     165    0.964    0.087
     166    1.302    0.099
     167    0.172    0.066
     168    0.100    0.085
     169    0.910    0.066
     170    0.283    0.079
     171    0.041    0.038
     172    0.857    0.123
     173    1.022    0.100
     174    0.340    0.080
     175    0.000    0.000
     176    0.338    0.094
     177    0.137    0.061
     178    0.232    0.062
     179    1.758    0.113
     180    0.603    0.063
     181    1.417    0.129
     182    1.048    0.099
     183    1.501    0.184
     184    0.943    0.108
     185    0.409    0.081
     186    0.124    0.047
     187    0.605    0.105
     188    0.739    0.133
     189    1.088    0.107
     190    0.533    0.100
     191    0.996    0.063
     192    0.875    0.096
     193    1.251    0.116
     194    1.269    0.103
     195    0.960    0.227
     196    0.325    0.072
     197    0.401    0.059
     198    0.741    0.081
     199    0.213    0.081
     200    0.228    0.076
     201    1.212    0.114
     202    0.680    0.082
     203    0.114    0.048
     204    0.323    0.058
     205    0.518    0.092
     206    0.151    0.051
     207    0.000    0.000
     208    0.284    0.070
     209    0.824    0.096
     210    0.796    0.067
     211    0.000    0.000
     212    0.160    0.050
     213    1.006    0.079
     214    0.478    0.102
     215    0.096    0.042
     216    1.194    0.094
     217    0.425    0.070
     218    0.123    0.059
     219    0.394    0.043
     220    0.731    0.094
     221    1.134    0.120
     222    0.133    0.056
     223    1.046    0.107
     224    0.930    0.086
     225    1.618    0.122
     226    0.387    0.077
     227    0.494    0.069
     228    1.327    0.153
     229    1.105    0.080
     230    1.201    0.144
     231    0.436    0.060
     232    1.222    0.115
     233    0.760    0.154
     234    1.252    0.154
     235    0.439    0.102
     236    0.897    0.130
     237    0.094    0.065
     238    0.203    0.045
     239    0.334    0.088
     240    0.249    0.048
     241    0.036    0.046
     242    0.506    0.090
     243    0.224    0.091
     244    0.009    0.015
     245    0.210    0.047
     246    0.350    0.089
     247    0.270    0.064
     248    0.013    0.022
     249    0.324    0.086
     250    0.051    0.030
     251    0.089    0.046
     252    0.060    0.040
     253    0.553    0.101
     254    0.075    0.034
     255    0.377    0.095
     256    0.007    0.013
     257    0.659    0.118
     258    0.062    0.035
     259    0.289    0.064
     260    0.446    0.085
     261    0.616    0.103
     262    0.581    0.111
     263    0.157    0.043
     264    0.964    0.099
     265    0.182    0.059
     266    0.621    0.114
     267    0.790    0.082
     268    1.641    0.209
     269    1.114    0.155
     270    0.645    0.121
     271    1.851    0.253
     272    1.359    0.161
     273    0.283    0.054
     274    0.397    0.053
     275    1.022    0.185
     276    0.536    0.101
     277    0.548    0.087
     278    0.146    0.063
     279    0.023    0.023
     280    0.086    0.052
     281    0.653    0.106
     282    0.584    0.108
     283    0.441    0.081
     284    0.414    0.066
     285    0.025    0.031
     286    0.022    0.026
     287    0.170    0.064
     288    0.318    0.073
     289    0.150    0.054
     290    0.232    0.045
     291    0.092    0.026
     292    0.259    0.049
     293    0.661    0.085
     294    0.016    0.021
     295    0.001    0.006
     296    0.003    0.010
     297    0.108    0.047
     298    0.002    0.007
     299    0.028    0.017
     300    1.135    0.107
     301    0.477    0.076
     302    0.363    0.103
     303    0.838    0.105
     304    1.384    0.125
      19    1.533    0.242
      20    0.389    0.108
      21    1.694    0.182
      22    1.800    0.138
      23    1.106    0.211
      24    1.211    0.227
      25    1.292    0.099
      26    0.778    0.152
      27    0.951    0.144
      28    1.336    0.097
      29    0.162    0.068
      30    0.150    0.087
      31    1.428    0.138
      32    0.889    0.069
      33    0.158    0.051
      34    0.068    0.038
      35    0.333    0.059
      36    0.906    0.105
      37    0.053    0.025
      38    0.085    0.048
      39    0.925    0.115
      40    0.255    0.093
      41    0.127    0.065
      42    0.257    0.062
      43    1.258    0.081
      44    0.000    0.000
      45    0.454    0.118
      46    0.444    0.070
      47    0.147    0.039
      48    0.000    0.000
      49    0.450    0.090
      50    0.377    0.060
      51    0.086    0.026
      52    0.295    0.061
      53    0.391    0.075
      54    0.036    0.043
      55    0.008    0.012
      56    1.014    0.108
      57    0.782    0.089
      58    0.683    0.070
      59    0.668    0.093
      60    1.908    0.146
      61    0.398    0.060
      62    1.506    0.102
      63    0.253    0.062
      64    0.049    0.023
      65    0.112    0.058
      66    0.046    0.040
      67    0.095    0.044
      68    0.042    0.022
      69    0.125    0.058
      70    0.287    0.070
      71    0.205    0.043
      72    0.016    0.032
      73    0.001    0.006
      74    0.494    0.080
      75    0.000    0.000
      76    0.132    0.037
      77    0.362    0.073
      78    0.906    0.079
      79    0.161    0.044
      80    0.019    0.019
      81    0.819    0.108
      82    0.015    0.023
      83    0.004    0.010
      84    0.023    0.024
      85    0.026    0.026
      86    0.191    0.075
      87    0.008    0.018
      88    0.170    0.089
      89    0.931    0.149
      90    0.047    0.042
      91    0.156    0.086
      92    0.510    0.074
      93    0.964    0.169
      94    0.061    0.045
      95    0.363    0.097
      96    0.037    0.031
      97    0.210    0.049
      98    0.450    0.073
      99    1.053    0.120
     100    0.481    0.079
     101    0.040    0.034
     102    0.386    0.081
     103    1.100    0.106
     104    0.096    0.039
     105    0.181    0.061
     106    0.025    0.013
     107    0.481    0.101
     108    0.303    0.120
     109    0.527    0.085
     110    0.221    0.069
     111    0.014    0.017
     112    0.460    0.058
     113    0.224    0.062
     114    0.000    0.000
     115    0.053    0.028
     116    0.023    0.023
     117    0.486    0.075
     118    0.000    0.000
     119    0.004    0.017
     120    0.082    0.053
     121    0.332    0.099
     122    0.003    0.008
     123    0.000    0.000
     124    0.638    0.074
     125    0.007    0.012
     126    0.261    0.069
     127    0.655    0.079
     128    0.337    0.096
     129    0.019    0.034
     130    0.181    0.078
     131    0.849    0.119
     132    0.978    0.076
     133    0.386    0.154
     134    1.046    0.125
     135    1.212    0.135
     136    0.009    0.014
     137    1.297    0.123
     138    1.668    0.120
     139    0.139    0.055
     140    0.508    0.104
     141    0.564    0.079
     142    0.405    0.072
     143    1.008    0.080
     144    1.020    0.122
     145    0.000    0.000
     146    0.719    0.059
     147    0.872    0.110
     148    0.218    0.060
     149    0.032    0.023
     150    0.868    0.069
     151    0.963    0.108
     152    0.036    0.036
     153    0.498    0.096
     154    0.646    0.088
     155    0.564    0.057
     156    0.000    0.000
     157    0.549    0.092
     158    1.414    0.123
     159    0.282    0.059
     160    0.005    0.012
     161    0.658    0.059
     162    0.383    0.071
     163    0.110    0.058
     164    0.369    0.087
     165    0.973    0.092
     166    0.118    0.053
     167    0.066    0.049
     168    1.235    0.133
     169    0.041    0.038
     170    1.016    0.176
     171    1.047    0.182
     172    1.696    0.238
     173    0.360    0.115
     174    1.841    0.147
     175    0.802    0.144
     176    0.548    0.121
     177    0.613    0.129
     178    0.181    0.083
     179    0.705    0.068
     180    0.565    0.096
     181    1.178    0.181
     182    0.457    0.111
     183    0.926    0.143
     184    1.545    0.150
     185    0.813    0.112
     186    1.264    0.076
     187    1.449    0.154
     188    0.710    0.135
     189    1.076    0.109
     190    0.267    0.090
     191    0.714    0.107
     192    0.510    0.111
     193    0.867    0.126
     194    0.476    0.096
     195    0.207    0.063
     196    0.867    0.090
     197    0.323    0.113
     198    0.157    0.080
     199    0.175    0.043
     200    0.804    0.097
     201    0.073    0.031
     202    0.037    0.025
     203    0.497    0.089
     204    0.674    0.048
     205    0.564    0.090
     206    0.073    0.029
     207    0.923    0.078
     208    1.004    0.088
     209    0.160    0.053
     210    0.314    0.109
     211    0.800    0.089
     212    0.737    0.100
     213    0.001    0.006
     214    1.203    0.135
     215    0.415    0.086
     216    0.075    0.038
     217    0.144    0.043
     218    0.807    0.080
     219    1.235    0.180
     220    0.202    0.099
     221    0.876    0.112
     222    1.272    0.125
     223    1.595    0.182
     224    1.176    0.097
     225    1.858    0.161
     226    0.313    0.097
     227    1.292    0.215
     228    1.464    0.171
     229    1.433    0.143
     230    0.982    0.118
     231    0.260    0.119
     232    1.339    0.167
     233    0.348    0.075
     234    0.038    0.025
     235    1.382    0.124
     236    0.087    0.052
     237    0.009    0.018
     238    0.330    0.067
     239    0.380    0.052
     240    0.015    0.024
     241    0.073    0.060
     242    0.869    0.106
     243    0.240    0.051
     244    0.120    0.064
     245    1.151    0.180
     246    1.184    0.096
     247    0.553    0.126
     248    0.199    0.056
     249    0.309    0.102
     250    0.661    0.080
     251    0.534    0.092
     252    0.055    0.040
     253    1.183    0.103
     254    0.206    0.061
     255    0.078    0.044
     256    0.987    0.101
     257    0.919    0.115
     258    0.354    0.064
     259    0.397    0.067
     260    1.218    0.084
     261    0.416    0.107
     262    0.706    0.098
     263    0.736    0.181
     264    1.768    0.123
     265    0.224    0.038
     266    1.590    0.163
     267    1.277    0.136
     268    0.824    0.092
     269    0.436    0.077
     270    0.624    0.106
     271    0.364    0.076
     272    0.232    0.100
     273    0.227    0.081
     274    1.900    0.111
     275    0.215    0.073
     276    0.751    0.122
     277    0.903    0.173
     278    0.296    0.074
     279    0.578    0.065
     280    0.364    0.089
     281    0.851    0.082
     282    0.121    0.063
     283    0.517    0.116
     284    0.288    0.067
     285    0.711    0.124
     286    0.167    0.058
     287    0.011    0.013
     288    0.264    0.077
     289    0.099    0.029
     290    0.013    0.020
     291    0.182    0.067
     292    0.543    0.095
     293    0.005    0.015
     294    0.192    0.041
     295    1.268    0.090
     296    0.188    0.072
     297    0.025    0.028
     298    0.258    0.050
     299    1.600    0.165
     300    0.389    0.069
     301    0.071    0.024
     302    0.970    0.149
     303    0.762    0.101
     304    0.144    0.071
     305    1.038    0.123
     306    0.783    0.120
     307    0.546    0.102
     308    0.544    0.101
     309    1.223    0.127
     310    0.699    0.065
     311    0.158    0.055
     312    0.917    0.152
     313    0.538    0.065
      27    0.732    0.108
      28    0.573    0.049
      29    1.313    0.176
      30    1.100    0.151
      31    0.712    0.192
      32    1.346    0.134
      33    1.329    0.112
      34    0.423    0.088
      35    0.582    0.112
      36    0.620    0.088
      37    0.073    0.040
      38    0.368    0.081
      39    0.857    0.090
      40    0.662    0.095
      41    0.009    0.013
      42    0.339    0.063
      43    0.798    0.086
      44    0.422    0.077
      45    0.102    0.040
      46    0.572    0.081
      47    0.994    0.093
      48    0.081    0.038
      49    0.651    0.078
      50    1.033    0.143
      51    0.332    0.054
      52    0.000    0.000
      53    0.620    0.076
      54    0.798    0.076
      55    0.052    0.037
      56    0.000    0.000
      57    0.274    0.048
      58    0.730    0.082
      59    0.009    0.017
      60    0.674    0.112
      61    1.266    0.110
      62    0.464    0.101
      63    0.164    0.127
      64    0.712    0.077
      65    1.429    0.138
      66    1.431    0.164
      67    1.145    0.158
      68    1.705    0.207
      69    0.898    0.100
      70    1.460    0.172
      71    0.140    0.051
      72    0.582    0.161
      73    0.038    0.027
      74    0.170    0.065
      75    0.565    0.106
      76    0.011    0.013
      77    0.306    0.063
      78    0.494    0.075
      79    0.154    0.067
      80    0.008    0.019
      81    0.000    0.000
      82    0.744    0.073
      83    0.118    0.026
      84    0.003    0.010
      85    0.469    0.066
      86    0.980    0.074
      87    0.029    0.024
      88    0.004    0.013
      89    0.746    0.082
      90    0.009    0.015
      91    0.004    0.015
      92    0.493    0.082
      93    0.501    0.100
      94    0.334    0.069
      95    0.088    0.038
      96    0.454    0.106
      97    0.421    0.059
      98    0.226    0.065
      99    0.589    0.111
     100    0.530    0.079
     101    0.538    0.087
     102    0.113    0.051
     103    1.906    0.160
     104    0.904    0.132
     105    0.413    0.063
     106    0.672    0.053
     107    1.632    0.116
     108    0.465    0.066
     109    0.000    0.000
     110    0.345    0.041
     111    0.345    0.070
     112    0.040    0.032
     113    0.196    0.059
     114    0.293    0.101
     115    0.510    0.070
     116    0.348    0.098
     117    0.057    0.023
     118    0.401    0.051
     119    0.021    0.030
     120    0.052    0.046
     121    0.018    0.023
     122    0.005    0.014
     123    0.002    0.007
     124    0.000    0.000
     125    0.350    0.086
     126    0.000    0.000
     127    0.006    0.014
     128    0.001    0.006
     129    0.242    0.059
     130    0.006    0.012
     131    0.000    0.000
     132    0.505    0.079
     133    0.005    0.012
     134    0.088    0.033
     135    0.651    0.088
     136    0.274    0.058
     137    0.152    0.061
     138    0.332    0.097
     139    0.708    0.068
     140    0.824    0.083
     141    0.461    0.133
     142    1.038    0.112
     143    1.189    0.089
     144    0.099    0.045
     145    0.528    0.122
     146    1.670    0.124
     147    0.659    0.084
     148    0.145    0.049
     149    0.830    0.073
     150    0.902    0.112
     151    0.246    0.065
     152    0.049    0.033
     153    0.763    0.062
     154    1.505    0.103
     155    0.635    0.106
     156    0.009    0.013
     157    0.975    0.119
     158    1.010    0.083
     159    0.227    0.048
     160    0.000    0.000
     161    0.934    0.157
     162    0.868    0.085
     163    0.268    0.110
     164    0.003    0.008
     165    1.006    0.132
     166    1.272    0.098
     167    0.197    0.064
     168    0.178    0.103
     169    0.877    0.117
     170    0.156    0.072
     171    0.022    0.032
     172    0.960    0.114
     173    1.042    0.103
     174    0.318    0.081
     175    0.000    0.000
     176    0.382    0.101
     177    0.136    0.056
     178    0.217    0.072
     179    1.764    0.100
     180    0.612    0.092
     181    1.427    0.095
     182    1.067    0.092
     183    1.283    0.258
     184    0.916    0.119
     185    0.450    0.070
     186    0.123    0.062
     187    0.635    0.092
     188    0.635    0.111
     189    1.238    0.154
     190    0.500    0.108
     191    1.006    0.115
     192    0.832    0.064
     193    1.249    0.081
     194    1.325    0.072
     195    0.950    0.110
     196    0.304    0.077
     197    0.440    0.073
     198    0.745    0.096
     199    0.114    0.070
     200    0.206    0.063
     201    1.152    0.116
     202    0.662    0.080
     203    0.127    0.059
     204    0.303    0.078
     205    0.533    0.109
     206    0.158    0.071
     207    0.000    0.000
     208    0.314    0.061
     209    0.854    0.083
     210    0.775    0.092
     211    0.000    0.000
     212    0.164    0.042
     213    1.041    0.095
     214    0.415    0.065
     215    0.103    0.038
     216    1.193    0.100
     217    0.434    0.066
     218    0.090    0.047
     219    0.394    0.079
     220    0.789    0.079
[truncated: 6,608,386 more chars]
