# Supplementary material for: Structural basis of dimerization of chemokine receptors CCR5 and CXCR4
Source: Nat Commun. 2023 Oct 13;14:6439. doi: 10.1038/s41467-023-42082-z (PMC10575954; doi:10.1038/s41467-023-42082-z)
Supplement: Supplementary file 6 — Source Data [file 41467_2023_42082_MOESM6_ESM.zip › Supplementary Figure 10/Panel B/Surface_Area_Protomer1.dat]

      19    0.603    0.129
      20    0.510    0.105
      21    0.383    0.155
      22    1.554    0.213
      23    1.211    0.155
      24    0.258    0.071
      25    0.932    0.119
      26    0.413    0.115
      27    1.154    0.107
      28    1.141    0.087
      29    0.249    0.032
      30    0.218    0.062
      31    1.870    0.087
      32    0.798    0.098
      33    0.262    0.077
      34    0.593    0.102
      35    0.763    0.099
      36    0.934    0.082
      37    0.186    0.042
      38    0.571    0.068
      39    0.865    0.086
      40    0.336    0.108
      41    0.704    0.074
      42    0.988    0.093
      43    1.227    0.074
      44    0.000    0.000
      45    0.840    0.107
      46    0.643    0.091
      47    0.146    0.040
      48    0.003    0.015
      49    0.856    0.113
      50    0.493    0.094
      51    0.135    0.045
      52    0.370    0.091
      53    0.665    0.077
      54    0.053    0.051
      55    0.004    0.010
      56    0.831    0.086
      57    0.958    0.131
      58    1.203    0.116
      59    0.469    0.093
      60    1.927    0.116
      61    0.436    0.063
      62    1.604    0.133
      63    0.179    0.050
      64    0.109    0.038
      65    0.223    0.051
      66    0.033    0.024
      67    0.101    0.043
      68    0.028    0.023
      69    0.081    0.027
      70    0.252    0.061
      71    0.163    0.057
      72    0.009    0.014
      73    0.010    0.020
      74    0.457    0.079
      75    0.001    0.006
      76    0.040    0.038
      77    0.275    0.076
      78    0.709    0.074
      79    0.079    0.058
      80    0.011    0.019
      81    0.894    0.071
      82    0.031    0.033
      83    0.033    0.037
      84    0.477    0.059
      85    0.452    0.082
      86    0.354    0.101
      87    0.130    0.053
      88    0.989    0.066
      89    0.492    0.155
      90    0.075    0.043
      91    0.475    0.060
      92    0.523    0.099
      93    0.570    0.109
      94    0.027    0.028
      95    1.005    0.055
      96    0.697    0.102
      97    0.424    0.059
      98    0.686    0.088
      99    1.133    0.073
     100    0.756    0.100
     101    0.002    0.009
     102    0.442    0.052
     103    1.228    0.101
     104    0.193    0.056
     105    0.271    0.060
     106    0.048    0.031
     107    0.569    0.111
     108    0.369    0.110
     109    0.241    0.053
     110    0.211    0.064
     111    0.000    0.000
     112    0.268    0.089
     113    0.035    0.038
     114    0.000    0.000
     115    0.004    0.013
     116    0.003    0.009
     117    0.428    0.125
     118    0.001    0.006
     119    0.000    0.000
     120    0.144    0.049
     121    0.417    0.082
     122    0.070    0.038
     123    0.001    0.006
     124    0.642    0.108
     125    0.006    0.012
     126    0.261    0.079
     127    0.471    0.086
     128    0.454    0.115
     129    0.046    0.031
     130    0.101    0.063
     131    0.766    0.111
     132    1.096    0.094
     133    0.316    0.089
     134    0.834    0.120
     135    1.290    0.104
     136    0.015    0.013
     137    1.239    0.131
     138    1.774    0.111
     139    0.503    0.096
     140    0.531    0.101
     141    0.702    0.093
     142    0.646    0.060
     143    1.065    0.080
     144    1.004    0.110
     145    0.000    0.000
     146    0.758    0.082
     147    0.774    0.106
     148    0.180    0.055
     149    0.034    0.023
     150    0.852    0.071
     151    0.930    0.101
     152    0.060    0.035
     153    0.492    0.079
     154    0.889    0.066
     155    0.603    0.117
     156    0.000    0.000
     157    0.777    0.101
     158    1.449    0.113
     159    0.191    0.044
     160    0.018    0.022
     161    0.916    0.123
     162    0.497    0.067
     163    0.146    0.071
     164    0.432    0.095
     165    1.064    0.107
     166    0.193    0.076
     167    0.057    0.041
     168    0.757    0.149
     169    0.307    0.116
     170    0.595    0.250
     171    1.317    0.093
     172    0.613    0.106
     173    0.460    0.106
     174    0.961    0.223
     175    0.119    0.084
     176    1.024    0.110
     177    0.193    0.077
     178    0.114    0.080
     179    0.618    0.113
     180    0.214    0.083
     181    0.829    0.113
     182    0.128    0.074
     183    0.986    0.086
     184    1.364    0.125
     185    0.762    0.097
     186    1.305    0.127
     187    1.355    0.117
     188    0.525    0.089
     189    0.973    0.140
     190    0.356    0.107
     191    0.675    0.139
     192    0.232    0.081
     193    0.819    0.077
     194    0.506    0.102
     195    0.029    0.035
     196    0.723    0.109
     197    0.371    0.072
     198    0.112    0.058
     199    0.142    0.055
     200    0.690    0.089
     201    0.640    0.104
     202    0.003    0.008
     203    0.160    0.098
     204    0.675    0.087
     205    0.814    0.101
     206    0.053    0.034
     207    0.790    0.103
     208    0.947    0.077
     209    0.397    0.085
     210    0.213    0.046
     211    0.974    0.070
     212    0.958    0.098
     213    0.004    0.010
     214    1.188    0.120
     215    0.493    0.074
     216    0.201    0.050
     217    0.119    0.046
     218    0.670    0.104
     219    1.155    0.113
     220    0.135    0.060
     221    0.888    0.122
     222    1.073    0.113
     223    1.673    0.167
     224    1.006    0.073
     225    1.215    0.262
     226    1.441    0.137
     227    1.197    0.190
     228    1.381    0.273
     229    1.607    0.143
     230    0.960    0.211
     231    0.225    0.084
     232    1.271    0.218
     233    0.317    0.098
     234    0.030    0.032
     235    1.297    0.157
     236    0.171    0.080
     237    0.035    0.036
     238    0.528    0.085
     239    0.402    0.056
     240    0.003    0.008
     241    0.022    0.018
     242    1.059    0.105
     243    0.227    0.081
     244    0.039    0.041
     245    0.193    0.060
     246    1.118    0.118
     247    0.376    0.138
     248    0.042    0.039
     249    0.394    0.068
     250    0.585    0.102
     251    0.238    0.076
     252    0.014    0.019
     253    0.865    0.141
     254    0.308    0.042
     255    0.291    0.067
     256    0.472    0.090
     257    0.847    0.088
     258    0.102    0.052
     259    0.142    0.046
     260    0.837    0.119
     261    0.450    0.074
     262    0.358    0.081
     263    0.857    0.131
     264    1.543    0.150
     265    0.443    0.072
     266    0.419    0.094
     267    1.570    0.198
     268    0.848    0.093
     269    0.463    0.128
     270    0.755    0.096
     271    0.511    0.069
     272    0.067    0.034
     273    0.298    0.101
     274    2.080    0.127
     275    0.362    0.063
     276    0.129    0.074
     277    0.761    0.111
     278    0.417    0.068
     279    0.306    0.099
     280    0.672    0.164
     281    0.993    0.077
     282    0.203    0.072
     283    0.527    0.098
     284    0.360    0.070
     285    0.832    0.192
     286    0.048    0.040
     287    0.126    0.057
     288    0.340    0.073
     289    0.046    0.047
     290    0.007    0.015
     291    0.189    0.084
     292    0.445    0.130
     293    0.025    0.023
     294    0.173    0.054
     295    1.092    0.131
     296    0.167    0.070
     297    0.064    0.048
     298    0.271    0.049
     299    1.645    0.138
     300    0.243    0.085
     301    0.048    0.035
     302    1.148    0.117
     303    0.668    0.126
     304    0.160    0.054
     305    1.135    0.110
     306    0.834    0.100
     307    0.454    0.118
     308    0.577    0.099
     309    1.089    0.111
     310    0.665    0.100
     311    0.698    0.108
     312    1.586    0.093
     313    1.988    0.116
      19    0.627    0.170
      20    0.372    0.084
      21    0.357    0.069
      22    1.741    0.256
      23    1.217    0.098
      24    0.354    0.100
      25    0.632    0.161
      26    0.473    0.159
      27    1.181    0.114
      28    1.108    0.101
      29    0.182    0.101
      30    0.180    0.047
      31    1.912    0.115
      32    0.871    0.099
      33    0.231    0.065
      34    0.504    0.086
      35    0.802    0.102
      36    0.923    0.098
      37    0.141    0.044
      38    0.586    0.065
      39    0.907    0.082
      40    0.312    0.083
      41    0.720    0.079
      42    0.934    0.085
      43    1.277    0.103
      44    0.000    0.000
      45    0.891    0.109
      46    0.563    0.086
      47    0.125    0.038
      48    0.003    0.010
      49    0.804    0.084
      50    0.555    0.097
      51    0.187    0.074
      52    0.357    0.060
      53    0.700    0.111
      54    0.099    0.057
      55    0.016    0.023
      56    0.830    0.069
      57    0.917    0.089
      58    1.160    0.111
      59    0.579    0.108
      60    1.844    0.158
      61    0.353    0.056
      62    1.658    0.150
      63    0.243    0.047
      64    0.092    0.043
      65    0.200    0.037
      66    0.062    0.027
      67    0.069    0.043
      68    0.035    0.024
      69    0.066    0.035
      70    0.200    0.052
      71    0.136    0.043
      72    0.001    0.006
      73    0.005    0.011
      74    0.422    0.065
      75    0.000    0.000
      76    0.066    0.022
      77    0.295    0.051
      78    0.753    0.073
      79    0.096    0.055
      80    0.003    0.008
      81    0.897    0.108
      82    0.009    0.016
      83    0.014    0.018
      84    0.535    0.070
      85    0.442    0.073
      86    0.298    0.094
      87    0.119    0.044
      88    1.000    0.052
      89    0.680    0.132
      90    0.098    0.045
      91    0.370    0.065
      92    0.553    0.073
      93    0.676    0.170
      94    0.043    0.040
      95    1.017    0.098
      96    0.718    0.077
      97    0.396    0.052
      98    0.682    0.095
      99    1.164    0.077
     100    0.726    0.087
     101    0.004    0.012
     102    0.423    0.080
     103    1.136    0.092
     104    0.194    0.059
     105    0.318    0.088
     106    0.044    0.015
     107    0.401    0.120
     108    0.376    0.090
     109    0.235    0.072
     110    0.222    0.056
     111    0.010    0.015
     112    0.240    0.090
     113    0.033    0.032
     114    0.001    0.006
     115    0.009    0.013
     116    0.008    0.015
     117    0.503    0.148
     118    0.000    0.000
     119    0.000    0.000
     120    0.173    0.050
     121    0.361    0.084
     122    0.056    0.030
     123    0.001    0.006
     124    0.707    0.073
     125    0.023    0.026
     126    0.283    0.057
     127    0.483    0.085
     128    0.464    0.076
     129    0.061    0.044
     130    0.091    0.044
     131    0.681    0.082
     132    1.071    0.098
     133    0.364    0.122
     134    0.820    0.107
     135    1.296    0.118
     136    0.013    0.014
     137    1.311    0.145
     138    1.849    0.110
     139    0.533    0.082
     140    0.541    0.053
     141    0.674    0.068
     142    0.657    0.084
     143    1.020    0.091
     144    1.106    0.116
     145    0.000    0.000
     146    0.777    0.075
     147    0.734    0.061
     148    0.163    0.046
     149    0.034    0.027
     150    0.868    0.073
     151    0.938    0.080
     152    0.053    0.041
     153    0.506    0.095
     154    0.850    0.053
     155    0.594    0.096
     156    0.000    0.000
     157    0.785    0.098
     158    1.490    0.106
     159    0.206    0.049
     160    0.022    0.015
     161    0.951    0.100
     162    0.413    0.085
     163    0.125    0.045
     164    0.509    0.095
     165    0.975    0.103
     166    0.318    0.075
     167    0.061    0.054
     168    0.901    0.211
     169    0.205    0.128
     170    0.697    0.164
     171    1.307    0.129
     172    0.769    0.126
     173    0.513    0.136
     174    1.640    0.232
     175    0.314    0.119
     176    1.025    0.120
     177    0.179    0.086
     178    0.205    0.071
     179    0.627    0.091
     180    0.217    0.095
     181    0.611    0.151
     182    0.176    0.102
     183    1.092    0.147
     184    1.318    0.137
     185    0.668    0.120
     186    1.295    0.138
     187    1.258    0.122
     188    0.593    0.132
     189    1.098    0.159
     190    0.358    0.124
     191    0.572    0.104
     192    0.431    0.128
     193    0.789    0.122
     194    0.541    0.103
     195    0.024    0.028
     196    0.782    0.111
     197    0.260    0.093
     198    0.078    0.043
     199    0.160    0.060
     200    0.675    0.077
     201    0.672    0.112
     202    0.000    0.000
     203    0.167    0.083
     204    0.735    0.091
     205    0.818    0.073
     206    0.058    0.039
     207    0.754    0.090
     208    0.931    0.106
     209    0.421    0.080
     210    0.196    0.045
     211    0.956    0.063
     212    0.980    0.113
     213    0.010    0.020
     214    1.201    0.117
     215    0.540    0.070
     216    0.166    0.030
     217    0.143    0.046
     218    0.588    0.087
     219    1.215    0.097
     220    0.108    0.047
     221    0.692    0.075
     222    1.001    0.087
     223    1.606    0.131
     224    1.006    0.086
     225    1.084    0.110
     226    1.465    0.114
     227    1.204    0.099
     228    1.086    0.149
     229    1.391    0.147
     230    1.131    0.139
     231    0.197    0.060
     232    1.346    0.200
     233    0.390    0.109
     234    0.029    0.028
     235    1.343    0.107
     236    0.204    0.101
     237    0.020    0.022
     238    0.547    0.119
     239    0.428    0.063
     240    0.008    0.015
     241    0.031    0.022
     242    0.988    0.109
     243    0.296    0.076
     244    0.059    0.031
     245    0.199    0.054
     246    1.072    0.107
     247    0.500    0.096
     248    0.049    0.028
     249    0.351    0.063
     250    0.631    0.113
     251    0.174    0.064
     252    0.012    0.023
     253    0.825    0.106
     254    0.301    0.052
     255    0.366    0.086
     256    0.553    0.154
     257    0.883    0.129
     258    0.158    0.071
     259    0.103    0.060
     260    0.838    0.118
     261    0.384    0.112
     262    0.661    0.195
     263    0.817    0.156
     264    1.594    0.127
     265    0.380    0.152
     266    0.636    0.210
     267    1.577    0.121
     268    0.833    0.102
     269    0.349    0.069
     270    0.732    0.075
     271    0.466    0.071
     272    0.094    0.043
     273    0.185    0.086
     274    1.955    0.120
     275    0.339    0.082
     276    0.191    0.072
     277    0.654    0.058
     278    0.422    0.083
     279    0.235    0.087
     280    0.558    0.194
     281    1.020    0.090
     282    0.121    0.059
     283    0.513    0.117
     284    0.315    0.066
     285    0.560    0.092
     286    0.054    0.047
     287    0.051    0.034
     288    0.387    0.072
     289    0.087    0.033
     290    0.010    0.015
     291    0.194    0.056
     292    0.580    0.084
     293    0.015    0.017
     294    0.170    0.022
     295    1.091    0.127
     296    0.196    0.067
     297    0.077    0.053
     298    0.218    0.071
     299    1.668    0.103
     300    0.327    0.089
     301    0.080    0.051
     302    1.222    0.077
     303    0.795    0.101
     304    0.285    0.116
     305    1.162    0.059
     306    0.816    0.106
     307    0.418    0.155
     308    0.656    0.097
     309    1.076    0.098
     310    0.639    0.094
     311    0.782    0.152
     312    1.620    0.167
     313    1.956    0.136
      19    1.004    0.203
      20    0.387    0.072
      21    0.685    0.169
      22    1.861    0.158
      23    1.485    0.157
      24    0.544    0.161
      25    0.635    0.109
      26    0.491    0.138
      27    1.178    0.141
      28    1.168    0.086
      29    0.177    0.065
      30    0.185    0.053
      31    1.899    0.103
      32    0.885    0.115
      33    0.253    0.065
      34    0.509    0.084
      35    0.784    0.076
      36    0.940    0.084
      37    0.139    0.032
      38    0.632    0.096
      39    0.871    0.111
      40    0.312    0.070
      41    0.626    0.096
      42    0.934    0.083
      43    1.257    0.117
      44    0.000    0.000
      45    0.840    0.113
      46    0.564    0.077
      47    0.145    0.043
      48    0.000    0.000
      49    0.766    0.101
      50    0.519    0.103
      51    0.172    0.069
      52    0.309    0.071
      53    0.706    0.092
      54    0.085    0.055
      55    0.019    0.023
      56    0.862    0.092
      57    0.932    0.112
      58    1.134    0.167
      59    0.580    0.103
      60    1.822    0.117
      61    0.388    0.053
      62    1.640    0.120
      63    0.279    0.065
      64    0.098    0.033
      65    0.200    0.054
      66    0.053    0.033
      67    0.074    0.049
      68    0.049    0.034
      69    0.058    0.037
      70    0.213    0.060
      71    0.204    0.056
      72    0.002    0.008
      73    0.018    0.023
      74    0.443    0.103
      75    0.000    0.000
      76    0.078    0.034
      77    0.261    0.067
      78    0.772    0.130
      79    0.114    0.051
      80    0.006    0.012
      81    0.842    0.095
      82    0.006    0.012
      83    0.013    0.014
      84    0.589    0.068
      85    0.489    0.061
      86    0.311    0.081
      87    0.143    0.069
      88    1.038    0.124
      89    0.867    0.172
      90    0.107    0.058
      91    0.327    0.060
      92    0.525    0.095
      93    0.755    0.143
      94    0.082    0.059
      95    0.843    0.099
      96    0.675    0.119
      97    0.307    0.071
      98    0.722    0.082
      99    1.123    0.097
     100    0.781    0.086
     101    0.008    0.016
     102    0.440    0.068
     103    1.125    0.119
     104    0.193    0.074
     105    0.288    0.097
     106    0.035    0.026
     107    0.413    0.083
     108    0.295    0.082
     109    0.361    0.096
     110    0.319    0.084
     111    0.011    0.026
     112    0.269    0.106
     113    0.021    0.039
     114    0.000    0.000
     115    0.034    0.030
     116    0.015    0.017
     117    0.284    0.096
     118    0.000    0.000
     119    0.001    0.006
     120    0.153    0.056
     121    0.407    0.084
     122    0.068    0.039
     123    0.001    0.006
     124    0.668    0.131
     125    0.020    0.025
     126    0.326    0.105
     127    0.416    0.072
     128    0.442    0.091
     129    0.080    0.044
     130    0.153    0.056
     131    0.731    0.069
     132    1.070    0.088
     133    0.566    0.142
     134    0.811    0.134
     135    1.234    0.139
     136    0.021    0.018
     137    1.260    0.095
     138    1.816    0.097
     139    0.449    0.104
     140    0.514    0.103
     141    0.694    0.054
     142    0.649    0.081
     143    1.051    0.089
     144    1.043    0.090
     145    0.000    0.000
     146    0.774    0.096
     147    0.803    0.071
     148    0.212    0.061
     149    0.028    0.018
     150    0.892    0.093
     151    0.947    0.066
     152    0.096    0.036
     153    0.513    0.109
     154    0.858    0.067
     155    0.673    0.093
     156    0.000    0.000
     157    0.741    0.093
     158    1.472    0.099
     159    0.241    0.054
     160    0.010    0.013
     161    0.902    0.084
     162    0.377    0.087
     163    0.123    0.105
     164    0.511    0.088
     165    1.080    0.097
     166    0.199    0.058
     167    0.094    0.041
     168    1.006    0.151
     169    0.064    0.051
     170    0.779    0.110
     171    1.394    0.162
     172    0.885    0.168
     173    0.606    0.152
     174    1.856    0.172
     175    0.489    0.093
     176    0.884    0.150
     177    0.271    0.083
     178    0.285    0.070
     179    0.589    0.117
     180    0.449    0.077
     181    0.737    0.113
     182    0.446    0.108
     183    1.034    0.158
     184    1.738    0.214
     185    0.582    0.128
     186    1.290    0.125
     187    1.310    0.126
     188    0.659    0.128
     189    1.065    0.119
     190    0.419    0.115
     191    0.578    0.088
     192    0.669    0.082
     193    0.857    0.082
     194    0.426    0.102
     195    0.064    0.035
     196    0.890    0.115
     197    0.224    0.084
     198    0.073    0.062
     199    0.205    0.074
     200    0.762    0.106
     201    0.503    0.109
     202    0.024    0.039
     203    0.344    0.080
     204    0.564    0.113
     205    0.632    0.103
     206    0.016    0.027
     207    0.853    0.126
     208    1.005    0.091
     209    0.255    0.072
     210    0.252    0.071
     211    0.916    0.090
     212    0.976    0.104
     213    0.003    0.008
     214    1.190    0.126
     215    0.505    0.048
     216    0.185    0.048
     217    0.128    0.055
     218    0.545    0.105
     219    1.125    0.151
     220    0.238    0.126
     221    0.689    0.105
     222    0.943    0.074
     223    1.593    0.166
     224    1.040    0.096
     225    1.399    0.288
     226    1.313    0.170
     227    1.302    0.147
     228    1.180    0.060
     229    1.439    0.149
     230    1.073    0.154
     231    0.230    0.047
     232    1.374    0.128
     233    0.391    0.083
     234    0.023    0.024
     235    1.270    0.098
     236    0.245    0.067
     237    0.024    0.030
     238    0.491    0.108
     239    0.369    0.080
     240    0.000    0.000
     241    0.048    0.039
     242    1.041    0.146
     243    0.320    0.070
     244    0.086    0.039
     245    0.485    0.371
     246    1.153    0.109
     247    0.469    0.109
     248    0.112    0.077
     249    0.349    0.084
     250    0.585    0.058
     251    0.199    0.080
     252    0.062    0.062
     253    1.113    0.137
     254    0.270    0.073
     255    0.257    0.102
     256    0.758    0.070
     257    0.932    0.115
     258    0.331    0.131
     259    0.126    0.065
     260    1.007    0.125
     261    0.379    0.097
     262    0.869    0.127
     263    0.708    0.132
     264    1.684    0.119
     265    0.339    0.072
     266    0.807    0.233
     267    1.544    0.093
     268    0.800    0.104
     269    0.410    0.108
     270    0.749    0.095
     271    0.474    0.103
     272    0.156    0.075
     273    0.166    0.075
     274    2.052    0.153
     275    0.303    0.082
     276    0.353    0.149
     277    0.580    0.074
     278    0.361    0.075
     279    0.208    0.077
     280    0.497    0.199
     281    1.021    0.070
     282    0.052    0.039
     283    0.627    0.085
     284    0.312    0.068
     285    0.531    0.109
     286    0.074    0.065
     287    0.094    0.051
     288    0.373    0.083
     289    0.130    0.052
     290    0.015    0.023
     291    0.179    0.047
     292    0.513    0.077
     293    0.012    0.014
     294    0.187    0.042
     295    1.174    0.090
     296    0.138    0.049
     297    0.055    0.035
     298    0.281    0.083
     299    1.764    0.118
     300    0.230    0.099
     301    0.084    0.036
     302    1.212    0.083
     303    0.786    0.074
     304    0.256    0.101
     305    1.155    0.125
     306    0.789    0.107
     307    0.444    0.183
     308    0.613    0.103
     309    1.140    0.091
     310    0.699    0.093
     311    0.815    0.132
     312    1.589    0.161
     313    2.000    0.090
      19    1.000    0.163
      20    0.491    0.067
      21    1.006    0.219
      22    1.652    0.236
      23    1.572    0.203
      24    0.542    0.123
      25    0.682    0.134
      26    0.683    0.149
      27    1.114    0.106
      28    1.083    0.088
      29    0.114    0.072
      30    0.218    0.084
      31    1.820    0.075
      32    0.967    0.062
      33    0.211    0.062
      34    0.506    0.075
      35    0.764    0.079
      36    0.948    0.089
      37    0.119    0.070
      38    0.618    0.080
      39    0.815    0.079
      40    0.324    0.071
      41    0.630    0.093
      42    0.914    0.065
      43    1.256    0.086
      44    0.000    0.000
      45    0.836    0.126
      46    0.594    0.083
      47    0.149    0.041
      48    0.003    0.010
      49    0.864    0.129
      50    0.575    0.067
      51    0.108    0.057
      52    0.294    0.061
      53    0.665    0.094
      54    0.070    0.042
      55    0.004    0.010
      56    0.839    0.085
      57    0.863    0.106
      58    0.749    0.081
      59    0.636    0.101
      60    2.016    0.171
      61    0.392    0.074
      62    1.726    0.117
      63    0.325    0.059
      64    0.070    0.037
      65    0.263    0.083
      66    0.065    0.047
      67    0.131    0.042
      68    0.031    0.037
      69    0.096    0.043
      70    0.245    0.056
      71    0.209    0.052
      72    0.004    0.010
      73    0.009    0.015
      74    0.403    0.074
      75    0.000    0.000
      76    0.097    0.021
      77    0.281    0.060
      78    0.710    0.086
      79    0.150    0.059
      80    0.003    0.010
      81    0.899    0.092
      82    0.000    0.000
      83    0.018    0.017
      84    0.599    0.085
      85    0.499    0.071
      86    0.319    0.078
      87    0.140    0.053
      88    1.023    0.071
      89    0.890    0.198
      90    0.065    0.056
      91    0.345    0.068
      92    0.485    0.078
      93    0.792    0.083
      94    0.078    0.057
      95    0.868    0.104
      96    0.683    0.112
      97    0.314    0.054
      98    0.725    0.080
      99    1.122    0.083
     100    0.724    0.105
     101    0.011    0.019
     102    0.451    0.068
     103    1.083    0.067
     104    0.168    0.057
     105    0.295    0.061
     106    0.030    0.015
     107    0.387    0.095
     108    0.367    0.124
     109    0.323    0.048
     110    0.337    0.076
     111    0.006    0.013
     112    0.230    0.137
     113    0.003    0.012
     114    0.000    0.000
     115    0.043    0.032
     116    0.019    0.022
     117    0.273    0.065
     118    0.000    0.000
     119    0.001    0.006
     120    0.115    0.038
     121    0.364    0.078
     122    0.068    0.041
     123    0.000    0.000
     124    0.651    0.093
     125    0.021    0.024
     126    0.420    0.110
     127    0.510    0.061
     128    0.379    0.066
     129    0.104    0.069
     130    0.171    0.061
     131    0.689    0.122
     132    1.089    0.074
     133    0.623    0.083
     134    0.762    0.105
     135    1.268    0.120
     136    0.040    0.031
     137    1.292    0.118
     138    1.822    0.131
     139    0.471    0.070
     140    0.512    0.101
     141    0.735    0.108
     142    0.634    0.062
     143    1.072    0.067
     144    1.017    0.098
     145    0.000    0.000
     146    0.803    0.088
     147    0.771    0.078
     148    0.187    0.051
     149    0.035    0.021
     150    0.919    0.063
     151    0.966    0.082
     152    0.060    0.027
     153    0.477    0.051
     154    0.890    0.076
     155    0.606    0.067
     156    0.000    0.000
     157    0.646    0.084
     158    1.462    0.097
     159    0.195    0.046
     160    0.006    0.014
     161    0.863    0.121
     162    0.320    0.069
     163    0.129    0.049
     164    0.438    0.079
     165    1.071    0.086
     166    0.215    0.065
     167    0.082    0.046
     168    0.950    0.217
     169    0.075    0.039
     170    0.788    0.086
     171    1.369    0.216
     172    0.879    0.203
     173    0.647    0.129
     174    1.843    0.132
     175    0.463    0.127
     176    0.849    0.131
     177    0.288    0.123
     178    0.290    0.061
     179    0.639    0.087
     180    0.432    0.089
     181    0.723    0.097
     182    0.563    0.107
     183    1.019    0.155
     184    2.002    0.182
     185    0.484    0.076
     186    1.335    0.089
     187    1.308    0.150
     188    0.819    0.127
     189    1.152    0.125
     190    0.462    0.082
     191    0.652    0.118
     192    0.722    0.099
     193    0.709    0.116
     194    0.437    0.082
     195    0.098    0.036
     196    0.929    0.088
     197    0.142    0.046
     198    0.046    0.044
     199    0.231    0.067
     200    0.726    0.091
     201    0.309    0.057
     202    0.055    0.039
     203    0.416    0.062
     204    0.624    0.080
     205    0.589    0.097
     206    0.070    0.034
     207    0.949    0.091
     208    1.000    0.113
     209    0.201    0.063
     210    0.468    0.133
     211    0.810    0.110
     212    0.823    0.113
     213    0.003    0.008
     214    1.139    0.122
     215    0.496    0.068
     216    0.167    0.050
     217    0.130    0.054
     218    0.520    0.135
     219    0.986    0.092
     220    0.185    0.092
     221    0.788    0.107
     222    0.963    0.135
     223    1.480    0.131
     224    1.085    0.104
     225    1.531    0.148
     226    1.364    0.174
     227    1.316    0.157
     228    1.294    0.235
     229    1.440    0.100
     230    1.013    0.110
     231    0.299    0.073
     232    1.543    0.238
     233    0.336    0.089
     234    0.038    0.030
     235    1.821    0.267
     236    0.284    0.078
     237    0.069    0.033
     238    0.360    0.068
     239    0.458    0.069
     240    0.004    0.010
     241    0.113    0.061
     242    1.021    0.087
     243    0.279    0.058
     244    0.079    0.030
     245    0.950    0.129
     246    1.137    0.097
     247    0.464    0.094
     248    0.206    0.055
     249    0.345    0.068
     250    0.550    0.080
     251    0.379    0.125
     252    0.095    0.060
     253    1.145    0.101
     254    0.175    0.052
     255    0.182    0.069
     256    0.862    0.080
     257    0.877    0.087
     258    0.501    0.091
     259    0.235    0.066
     260    1.182    0.102
     261    0.441    0.105
     262    0.860    0.100
     263    0.685    0.100
     264    1.738    0.130
     265    0.315    0.095
     266    1.128    0.122
     267    1.526    0.128
     268    0.724    0.094
     269    0.428    0.101
     270    0.648    0.133
     271    0.436    0.102
     272    0.373    0.073
     273    0.137    0.079
     274    2.042    0.131
     275    0.261    0.086
     276    0.408    0.098
     277    0.678    0.080
     278    0.357    0.069
     279    0.457    0.188
     280    0.470    0.174
     281    0.944    0.115
     282    0.057    0.039
     283    0.643    0.124
     284    0.273    0.071
     285    0.613    0.102
     286    0.093    0.061
     287    0.071    0.055
     288    0.285    0.069
     289    0.110    0.046
     290    0.010    0.018
     291    0.208    0.063
     292    0.457    0.077
     293    0.011    0.014
     294    0.179    0.044
     295    1.161    0.091
     296    0.172    0.058
     297    0.072    0.036
     298    0.286    0.054
     299    1.746    0.096
     300    0.436    0.184
     301    0.079    0.048
     302    1.124    0.099
     303    0.819    0.103
     304    0.226    0.092
     305    1.133    0.090
     306    0.801    0.097
     307    0.547    0.073
     308    0.698    0.109
     309    1.159    0.102
     310    0.749    0.091
     311    0.762    0.121
     312    1.682    0.108
     313    2.007    0.108
      19    1.067    0.278
      20    0.453    0.085
      21    0.945    0.169
      22    1.690    0.311
      23    1.424    0.205
      24    0.698    0.201
      25    0.816    0.110
      26    0.511    0.152
      27    1.159    0.056
      28    1.047    0.076
      29    0.088    0.059
      30    0.262    0.064
      31    1.853    0.102
      32    0.901    0.104
      33    0.128    0.039
      34    0.586    0.101
      35    0.762    0.067
      36    0.920    0.096
      37    0.063    0.043
      38    0.604    0.084
      39    0.887    0.089
      40    0.295    0.070
      41    0.656    0.094
      42    0.928    0.108
      43    1.305    0.118
      44    0.000    0.000
      45    0.868    0.124
      46    0.581    0.070
      47    0.128    0.046
      48    0.002    0.007
      49    0.744    0.088
      50    0.543    0.083
      51    0.101    0.034
      52    0.309    0.059
      53    0.653    0.097
      54    0.071    0.042
      55    0.006    0.012
      56    0.880    0.083
      57    0.783    0.070
      58    0.732    0.104
      59    0.654    0.078
      60    1.966    0.138
      61    0.386    0.064
      62    1.724    0.122
      63    0.262    0.073
      64    0.102    0.052
      65    0.114    0.068
      66    0.048    0.032
      67    0.093    0.036
      68    0.044    0.027
      69    0.074    0.043
      70    0.275    0.071
      71    0.203    0.042
      72    0.006    0.015
      73    0.006    0.012
      74    0.409    0.076
      75    0.000    0.000
      76    0.093    0.027
      77    0.284    0.067
      78    0.734    0.095
      79    0.119    0.072
      80    0.003    0.010
      81    0.867    0.084
      82    0.009    0.018
      83    0.021    0.020
      84    0.594    0.069
      85    0.531    0.075
      86    0.276    0.092
      87    0.124    0.062
      88    1.061    0.135
      89    0.882    0.157
      90    0.023    0.028
      91    0.321    0.065
      92    0.486    0.114
      93    0.765    0.142
      94    0.045    0.043
      95    0.830    0.097
      96    0.674    0.098
      97    0.302    0.085
      98    0.750    0.118
      99    1.132    0.064
     100    0.793    0.089
     101    0.010    0.018
     102    0.483    0.062
     103    1.158    0.089
     104    0.224    0.062
     105    0.238    0.049
     106    0.028    0.015
     107    0.411    0.058
     108    0.380    0.090
     109    0.385    0.093
     110    0.314    0.057
     111    0.002    0.007
     112    0.360    0.094
     113    0.016    0.021
     114    0.000    0.000
     115    0.037    0.023
     116    0.053    0.046
     117    0.252    0.088
     118    0.000    0.000
     119    0.001    0.006
     120    0.132    0.046
     121    0.445    0.075
     122    0.034    0.024
     123    0.000    0.000
     124    0.579    0.095
     125    0.023    0.027
     126    0.349    0.100
     127    0.530    0.087
     128    0.358    0.070
     129    0.184    0.082
     130    0.151    0.072
     131    0.696    0.091
     132    1.051    0.093
     133    0.626    0.104
     134    0.796    0.113
     135    1.245    0.129
     136    0.045    0.026
     137    1.324    0.102
     138    1.824    0.106
     139    0.434    0.068
     140    0.706    0.053
     141    0.771    0.114
     142    0.588    0.080
     143    1.046    0.066
     144    0.994    0.079
     145    0.000    0.000
     146    0.784    0.063
     147    0.741    0.085
     148    0.180    0.044
     149    0.035    0.020
     150    0.900    0.047
     151    0.979    0.109
     152    0.068    0.035
     153    0.481    0.068
     154    0.906    0.074
     155    0.614    0.063
     156    0.000    0.000
     157    0.662    0.086
     158    1.466    0.128
     159    0.177    0.046
     160    0.000    0.000
     161    0.879    0.101
     162    0.263    0.041
     163    0.151    0.056
     164    0.421    0.083
     165    0.977    0.079
     166    0.208    0.072
     167    0.082    0.038
     168    0.955    0.128
     169    0.070    0.027
     170    0.739    0.117
     171    1.413    0.163
     172    0.841    0.181
     173    0.615    0.148
     174    1.841    0.114
     175    0.473    0.155
     176    0.719    0.128
     177    0.169    0.095
     178    0.246    0.057
     179    0.550    0.145
     180    0.472    0.114
     181    0.708    0.114
     182    0.564    0.084
     183    0.956    0.119
     184    1.970    0.126
     185    0.458    0.082
     186    1.344    0.127
     187    1.298    0.103
     188    0.804    0.107
     189    1.010    0.115
     190    0.465    0.066
     191    0.630    0.102
     192    0.589    0.121
     193    0.741    0.121
     194    0.441    0.087
     195    0.082    0.049
     196    0.890    0.089
     197    0.150    0.059
     198    0.061    0.052
     199    0.358    0.103
     200    0.832    0.116
     201    0.367    0.081
     202    0.082    0.047
     203    0.398    0.065
     204    0.604    0.089
     205    0.596    0.093
     206    0.084    0.023
     207    0.914    0.085
     208    0.964    0.078
     209    0.176    0.070
     210    0.602    0.076
     211    0.803    0.076
     212    0.871    0.142
     213    0.005    0.011
     214    1.054    0.108
     215    0.508    0.057
     216    0.162    0.053
     217    0.092    0.049
     218    0.533    0.116
     219    1.115    0.101
     220    0.261    0.115
     221    0.850    0.127
     222    0.978    0.096
     223    1.701    0.189
     224    1.046    0.107
     225    1.411    0.159
     226    1.242    0.170
     227    1.009    0.216
     228    1.384    0.160
     229    1.260    0.143
     230    1.054    0.137
     231    0.232    0.107
     232    1.424    0.278
     233    0.210    0.075
     234    0.028    0.030
     235    1.862    0.116
     236    0.164    0.080
     237    0.020    0.024
     238    0.377    0.059
     239    0.466    0.078
     240    0.009    0.013
     241    0.198    0.053
     242    0.902    0.060
     243    0.304    0.054
     244    0.096    0.041
     245    0.979    0.111
     246    1.057    0.122
     247    0.567    0.127
     248    0.273    0.066
     249    0.311    0.070
     250    0.560    0.071
     251    0.471    0.095
     252    0.193    0.070
     253    1.191    0.087
     254    0.190    0.049
     255    0.129    0.056
     256    0.913    0.121
     257    0.936    0.111
     258    0.426    0.071
     259    0.237    0.081
     260    1.233    0.110
     261    0.291    0.055
     262    0.609    0.151
     263    0.752    0.114
     264    1.697    0.110
     265    0.278    0.076
     266    1.073    0.101
     267    1.204    0.162
     268    0.783    0.082
     269    0.447    0.085
     270    0.696    0.083
     271    0.169    0.049
     272    0.316    0.094
     273    0.220    0.087
     274    1.997    0.132
     275    0.191    0.059
     276    0.664    0.122
     277    0.733    0.087
     278    0.366    0.081
     279    0.448    0.128
     280    0.453    0.089
     281    0.956    0.075
     282    0.062    0.046
     283    0.670    0.144
     284    0.285    0.069
     285    0.550    0.091
     286    0.097    0.036
     287    0.025    0.025
     288    0.361    0.054
     289    0.084    0.049
     290    0.005    0.012
     291    0.204    0.060
     292    0.434    0.075
     293    0.008    0.017
     294    0.178    0.039
     295    1.126    0.102
     296    0.092    0.052
     297    0.048    0.024
     298    0.251    0.060
     299    1.743    0.147
     300    0.534    0.208
     301    0.073    0.043
     302    1.110    0.139
     303    0.786    0.146
     304    0.189    0.077
     305    1.132    0.097
     306    0.824    0.085
     307    0.533    0.058
     308    0.660    0.100
     309    1.169    0.122
     310    0.806    0.082
     311    0.806    0.143
     312    1.610    0.132
     313    2.061    0.107
      19    1.396    0.314
      20    0.489    0.110
      21    1.389    0.350
      22    1.269    0.126
      23    1.638    0.126
      24    0.628    0.092
      25    0.849    0.119
      26    0.445    0.109
      27    1.168    0.093
      28    1.086    0.120
      29    0.090    0.040
      30    0.310    0.070
      31    1.846    0.090
      32    0.830    0.092
      33    0.114    0.040
      34    0.655    0.134
      35    0.773    0.068
      36    0.917    0.096
      37    0.065    0.025
      38    0.605    0.049
      39    0.870    0.070
      40    0.294    0.073
      41    0.649    0.089
      42    0.881    0.086
      43    1.237    0.089
      44    0.000    0.000
      45    0.809    0.099
      46    0.555    0.075
      47    0.119    0.050
      48    0.003    0.009
      49    0.818    0.104
      50    0.563    0.107
      51    0.092    0.030
      52    0.339    0.053
      53    0.616    0.126
      54    0.065    0.033
      55    0.003    0.008
      56    0.799    0.084
      57    0.859    0.101
      58    0.707    0.100
      59    0.649    0.114
      60    1.965    0.099
      61    0.425    0.054
      62    1.704    0.086
      63    0.257    0.073
      64    0.069    0.046
      65    0.095    0.046
      66    0.046    0.025
      67    0.148    0.049
      68    0.040    0.022
      69    0.113    0.051
      70    0.291    0.058
      71    0.192    0.047
      72    0.011    0.014
      73    0.009    0.013
      74    0.477    0.076
      75    0.000    0.000
      76    0.088    0.024
      77    0.325    0.082
      78    0.727    0.113
      79    0.085    0.027
      80    0.001    0.006
      81    0.853    0.085
      82    0.011    0.022
      83    0.010    0.016
      84    0.640    0.096
      85    0.489    0.049
      86    0.182    0.067
      87    0.080    0.033
      88    1.068    0.109
      89    0.700    0.196
      90    0.035    0.044
      91    0.187    0.065
      92    0.541    0.097
      93    0.626    0.122
      94    0.029    0.040
      95    0.802    0.081
      96    0.664    0.108
      97    0.245    0.044
      98    0.773    0.075
      99    1.147    0.094
     100    0.774    0.120
     101    0.013    0.019
     102    0.455    0.059
     103    1.141    0.095
     104    0.225    0.049
     105    0.225    0.053
     106    0.028    0.016
     107    0.451    0.056
     108    0.372    0.080
     109    0.454    0.105
     110    0.315    0.041
     111    0.002    0.007
     112    0.425    0.099
     113    0.099    0.071
     114    0.000    0.000
     115    0.042    0.026
     116    0.077    0.044
     117    0.291    0.060
     118    0.000    0.000
     119    0.000    0.000
     120    0.168    0.057
     121    0.432    0.060
     122    0.018    0.023
     123    0.000    0.000
     124    0.606    0.060
     125    0.028    0.037
     126    0.422    0.170
     127    0.565    0.077
     128    0.330    0.109
     129    0.231    0.073
     130    0.185    0.057
     131    0.737    0.091
     132    1.084    0.119
     133    0.690    0.111
     134    0.823    0.115
     135    1.157    0.109
     136    0.059    0.056
     137    1.319    0.105
     138    1.799    0.103
     139    0.386    0.065
     140    0.669    0.101
     141    0.808    0.101
     142    0.550    0.095
     143    1.045    0.098
     144    0.955    0.077
     145    0.000    0.000
     146    0.738    0.069
     147    0.787    0.092
     148    0.216    0.055
     149    0.030    0.021
     150    0.904    0.082
     151    0.973    0.092
     152    0.085    0.027
     153    0.476    0.058
     154    0.860    0.093
     155    0.642    0.076
     156    0.000    0.000
     157    0.636    0.067
     158    1.508    0.138
     159    0.198    0.035
     160    0.000    0.000
     161    0.833    0.093
     162    0.342    0.102
     163    0.190    0.053
     164    0.421    0.067
     165    1.010    0.094
     166    0.245    0.062
     167    0.083    0.038
     168    0.987    0.149
     169    0.072    0.043
     170    0.761    0.097
     171    1.298    0.104
     172    1.029    0.315
     173    0.635    0.090
     174    1.732    0.149
     175    0.664    0.197
     176    0.743    0.160
     177    0.363    0.127
     178    0.152    0.091
     179    0.542    0.120
     180    0.544    0.106
     181    0.722    0.156
     182    0.470    0.131
     183    0.889    0.124
     184    1.781    0.212
     185    0.565    0.150
     186    1.357    0.100
     187    1.269    0.155
     188    0.731    0.119
     189    1.111    0.133
     190    0.465    0.089
     191    0.647    0.112
     192    0.632    0.077
     193    0.867    0.125
     194    0.499    0.076
     195    0.110    0.037
     196    0.833    0.097
     197    0.215    0.098
     198    0.079    0.042
     199    0.268    0.085
     200    0.802    0.082
     201    0.595    0.201
     202    0.120    0.039
     203    0.320    0.106
     204    0.541    0.058
     205    0.643    0.084
     206    0.083    0.025
     207    0.861    0.104
     208    1.051    0.110
     209    0.133    0.042
     210    0.604    0.076
     211    0.732    0.067
     212    0.879    0.092
     213    0.000    0.000
     214    1.074    0.121
     215    0.459    0.069
     216    0.093    0.057
     217    0.123    0.043
     218    0.618    0.107
     219    1.183    0.110
     220    0.297    0.107
     221    0.821    0.087
     222    1.093    0.124
     223    1.753    0.111
     224    1.060    0.100
     225    1.605    0.247
     226    0.965    0.268
     227    1.094    0.222
     228    1.353    0.215
     229    1.252    0.162
     230    0.978    0.162
     231    0.303    0.053
     232    1.039    0.214
     233    0.254    0.104
     234    0.034    0.024
     235    1.669    0.119
     236    0.127    0.047
     237    0.016    0.020
     238    0.340    0.065
     239    0.415    0.065
     240    0.010    0.015
     241    0.197    0.055
     242    0.951    0.107
     243    0.254    0.049
     244    0.075    0.032
     245    0.979    0.109
     246    1.090    0.100
     247    0.434    0.153
     248    0.228    0.051
     249    0.300    0.102
     250    0.566    0.059
     251    0.414    0.117
     252    0.146    0.061
     253    1.197    0.130
     254    0.175    0.060
     255    0.107    0.050
     256    0.912    0.080
     257    0.889    0.091
     258    0.449    0.083
     259    0.284    0.060
     260    1.210    0.106
     261    0.319    0.074
     262    0.542    0.115
     263    0.840    0.102
     264    1.700    0.112
     265    0.294    0.063
     266    1.041    0.106
     267    1.076    0.090
     268    0.786    0.068
     269    0.370    0.075
     270    0.664    0.121
     271    0.135    0.036
     272    0.307    0.121
     273    0.219    0.057
     274    1.947    0.112
     275    0.208    0.051
     276    0.844    0.116
     277    0.761    0.079
     278    0.336    0.074
     279    0.481    0.071
     280    0.444    0.074
     281    0.920    0.076
     282    0.075    0.045
     283    0.596    0.089
     284    0.330    0.050
     285    0.550    0.072
     286    0.081    0.030
     287    0.018    0.016
     288    0.363    0.058
     289    0.102    0.041
     290    0.010    0.015
     291    0.197    0.032
     292    0.442    0.047
     293    0.010    0.017
     294    0.204    0.040
     295    1.148    0.100
     296    0.061    0.029
     297    0.047    0.035
     298    0.308    0.075
     299    1.714    0.111
     300    0.288    0.084
     301    0.076    0.029
     302    0.868    0.127
     303    0.820    0.224
     304    0.173    0.108
     305    1.148    0.111
     306    0.817    0.108
     307    0.560    0.101
     308    0.568    0.098
     309    1.238    0.109
     310    0.798    0.076
     311    0.866    0.159
     312    1.628    0.150
     313    2.067    0.099
      19    1.287    0.302
      20    0.539    0.117
      21    1.247    0.292
      22    1.260    0.243
      23    1.706    0.163
      24    0.578    0.123
      25    0.871    0.140
      26    0.456    0.091
      27    1.150    0.091
      28    1.080    0.110
      29    0.106    0.036
      30    0.301    0.052
      31    1.793    0.092
      32    0.846    0.089
      33    0.107    0.040
      34    0.732    0.086
      35    0.801    0.077
      36    0.911    0.125
      37    0.064    0.036
      38    0.600    0.090
      39    0.871    0.073
      40    0.294    0.059
      41    0.652    0.077
      42    0.887    0.059
      43    1.260    0.078
      44    0.000    0.000
      45    0.805    0.091
      46    0.593    0.109
      47    0.122    0.050
      48    0.001    0.006
      49    0.883    0.096
      50    0.581    0.103
      51    0.085    0.037
      52    0.348    0.063
      53    0.608    0.107
      54    0.027    0.023
      55    0.003    0.010
      56    0.850    0.114
      57    0.915    0.087
      58    0.716    0.082
      59    0.544    0.114
      60    1.992    0.119
      61    0.378    0.053
      62    1.683    0.117
      63    0.266    0.048
      64    0.073    0.026
      65    0.066    0.050
      66    0.014    0.025
      67    0.134    0.045
      68    0.022    0.023
      69    0.109    0.057
      70    0.287    0.102
      71    0.183    0.044
      72    0.003    0.014
      73    0.005    0.014
      74    0.445    0.066
      75    0.000    0.000
      76    0.097    0.023
      77    0.325    0.048
      78    0.763    0.096
      79    0.109    0.074
      80    0.002    0.008
      81    0.886    0.088
      82    0.004    0.010
      83    0.021    0.022
      84    0.689    0.084
      85    0.463    0.093
      86    0.204    0.064
      87    0.090    0.034
      88    1.050    0.099
      89    0.774    0.182
      90    0.018    0.023
      91    0.193    0.057
      92    0.488    0.076
      93    0.598    0.110
      94    0.030    0.034
      95    0.821    0.104
      96    0.666    0.125
      97    0.286    0.104
      98    0.637    0.119
      99    1.150    0.070
     100    0.780    0.100
     101    0.011    0.019
     102    0.493    0.076
     103    1.103    0.075
     104    0.208    0.063
     105    0.243    0.070
     106    0.025    0.016
     107    0.447    0.083
     108    0.388    0.081
     109    0.530    0.100
     110    0.307    0.051
     111    0.010    0.019
     112    0.441    0.111
     113    0.093    0.083
     114    0.000    0.000
     115    0.039    0.016
     116    0.068    0.034
     117    0.319    0.078
     118    0.000    0.000
     119    0.000    0.000
     120    0.171    0.058
     121    0.402    0.072
     122    0.018    0.021
     123    0.003    0.008
     124    0.615    0.091
     125    0.003    0.008
     126    0.382    0.089
     127    0.596    0.058
     128    0.336    0.081
     129    0.228    0.068
     130    0.149    0.076
     131    0.765    0.068
     132    1.154    0.092
     133    0.666    0.120
     134    0.855    0.105
     135    1.137    0.146
     136    0.040    0.029
     137    1.214    0.164
     138    1.889    0.092
     139    0.375    0.091
     140    0.579    0.095
     141    0.788    0.093
     142    0.500    0.085
     143    1.022    0.074
     144    0.991    0.097
     145    0.000    0.000
     146    0.721    0.069
     147    0.737    0.063
     148    0.187    0.054
     149    0.036    0.020
     150    0.909    0.087
     151    0.996    0.082
     152    0.082    0.037
     153    0.502    0.075
     154    0.907    0.071
     155    0.651    0.057
     156    0.000    0.000
     157    0.661    0.066
     158    1.496    0.117
     159    0.210    0.050
     160    0.000    0.000
     161    0.832    0.114
     162    0.261    0.060
     163    0.223    0.072
     164    0.410    0.078
     165    1.056    0.099
     166    0.221    0.051
     167    0.079    0.040
     168    1.052    0.137
     169    0.083    0.041
     170    0.813    0.141
     171    1.343    0.140
     172    0.978    0.297
     173    0.622    0.133
     174    1.822    0.125
     175    0.688    0.114
     176    0.773    0.238
     177    0.299    0.129
     178    0.187    0.072
     179    0.424    0.122
     180    0.610    0.119
     181    0.572    0.136
     182    0.629    0.109
     183    1.114    0.166
     184    2.008    0.168
     185    0.426    0.060
     186    1.369    0.086
     187    1.270    0.127
     188    0.830    0.133
     189    1.111    0.132
     190    0.530    0.086
     191    0.773    0.158
     192    0.596    0.099
     193    0.790    0.112
     194    0.513    0.104
     195    0.155    0.071
     196    0.855    0.077
     197    0.158    0.069
     198    0.100    0.048
     199    0.311    0.079
     200    0.770    0.084
     201    0.535    0.184
     202    0.134    0.055
     203    0.373    0.121
     204    0.621    0.090
     205    0.640    0.088
     206    0.088    0.033
     207    0.935    0.113
     208    0.970    0.073
     209    0.132    0.055
     210    0.574    0.072
     211    0.761    0.082
     212    0.774    0.123
     213    0.000    0.000
     214    1.061    0.113
     215    0.463    0.058
     216    0.074    0.042
     217    0.113    0.059
     218    0.604    0.129
     219    1.199    0.114
     220    0.209    0.080
     221    0.855    0.152
     222    1.273    0.228
     223    1.730    0.230
     224    1.063    0.092
     225    1.742    0.299
     226    0.822    0.280
     227    1.299    0.208
     228    1.294    0.170
     229    1.199    0.169
     230    0.819    0.128
     231    0.353    0.104
     232    1.088    0.216
     233    0.322    0.081
     234    0.035    0.020
     235    1.686    0.183
     236    0.145    0.058
     237    0.019    0.019
     238    0.341    0.059
     239    0.396    0.067
     240    0.006    0.012
     241    0.173    0.047
     242    1.004    0.084
     243    0.214    0.068
     244    0.071    0.031
     245    1.015    0.130
     246    1.091    0.083
     247    0.394    0.091
     248    0.269    0.080
     249    0.350    0.104
     250    0.558    0.059
     251    0.437    0.113
     252    0.222    0.100
     253    1.132    0.119
     254    0.195    0.047
     255    0.096    0.040
     256    0.881    0.103
     257    0.862    0.086
     258    0.443    0.053
     259    0.329    0.067
     260    1.249    0.104
     261    0.299    0.057
     262    0.501    0.096
     263    0.949    0.222
     264    1.708    0.114
     265    0.266    0.079
     266    1.181    0.141
     267    1.020    0.104
     268    0.763    0.062
     269    0.385    0.097
     270    0.636    0.094
     271    0.153    0.036
     272    0.338    0.090
     273    0.205    0.076
     274    2.007    0.109
     275    0.220    0.085
     276    0.867    0.131
     277    0.793    0.096
     278    0.369    0.069
     279    0.489    0.073
     280    0.396    0.063
     281    0.952    0.088
     282    0.084    0.046
     283    0.553    0.084
     284    0.337    0.064
     285    0.545    0.094
     286    0.086    0.030
     287    0.010    0.014
     288    0.354    0.061
     289    0.113    0.052
     290    0.008    0.019
     291    0.173    0.048
     292    0.432    0.054
     293    0.004    0.010
     294    0.158    0.040
     295    1.088    0.128
     296    0.062    0.029
     297    0.036    0.022
     298    0.361    0.059
     299    1.688    0.149
     300    0.331    0.099
     301    0.035    0.032
     302    0.839    0.186
     303    0.770    0.162
     304    0.119    0.058
     305    1.157    0.143
     306    0.876    0.109
     307    0.602    0.110
     308    0.447    0.066
     309    1.287    0.106
     310    0.749    0.093
     311    0.876    0.119
     312    1.608    0.168
     313    2.034    0.096
      19    1.517    0.227
      20    0.361    0.084
      21    1.041    0.248
      22    1.595    0.147
      23    1.673    0.140
      24    0.572    0.104
      25    0.813    0.081
      26    0.404    0.085
      27    1.171    0.096
      28    1.106    0.105
      29    0.114    0.034
      30    0.311    0.069
      31    1.860    0.128
      32    0.885    0.084
      33    0.128    0.049
      34    0.677    0.098
      35    0.783    0.081
      36    0.915    0.094
      37    0.073    0.030
      38    0.634    0.077
      39    0.857    0.079
      40    0.329    0.083
      41    0.637    0.084
      42    0.890    0.070
      43    1.301    0.133
      44    0.000    0.000
      45    0.810    0.108
      46    0.544    0.094
      47    0.122    0.046
      48    0.002    0.007
      49    0.788    0.086
      50    0.500    0.079
      51    0.107    0.035
      52    0.323    0.061
      53    0.581    0.121
      54    0.054    0.030
      55    0.001    0.006
      56    0.896    0.132
      57    0.893    0.104
      58    0.761    0.122
      59    0.497    0.092
      60    1.985    0.116
      61    0.358    0.075
      62    1.576    0.111
      63    0.328    0.082
      64    0.042    0.029
      65    0.063    0.051
      66    0.024    0.022
      67    0.146    0.057
      68    0.022    0.029
      69    0.096    0.043
      70    0.347    0.075
      71    0.211    0.031
      72    0.013    0.020
      73    0.013    0.020
      74    0.541    0.122
      75    0.000    0.000
      76    0.093    0.032
      77    0.295    0.056
      78    0.823    0.158
      79    0.093    0.045
      80    0.003    0.008
      81    0.856    0.085
      82    0.019    0.027
      83    0.021    0.023
      84    0.707    0.078
      85    0.535    0.076
      86    0.228    0.062
      87    0.088    0.037
      88    0.989    0.092
      89    0.791    0.143
      90    0.020    0.027
      91    0.187    0.064
      92    0.499    0.074
      93    0.599    0.119
      94    0.038    0.038
      95    0.848    0.078
      96    0.666    0.122
      97    0.279    0.057
      98    0.738    0.112
      99    1.151    0.103
     100    0.780    0.078
     101    0.019    0.024
     102    0.506    0.075
     103    1.046    0.095
     104    0.206    0.056
     105    0.219    0.037
     106    0.029    0.014
     107    0.514    0.101
     108    0.432    0.081
     109    0.447    0.098
     110    0.265    0.064
     111    0.000    0.000
     112    0.461    0.107
     113    0.036    0.027
     114    0.000    0.000
     115    0.030    0.015
     116    0.059    0.027
     117    0.288    0.085
     118    0.000    0.000
     119    0.001    0.006
     120    0.125    0.066
     121    0.369    0.092
     122    0.020    0.019
     123    0.000    0.000
     124    0.531    0.068
     125    0.003    0.010
     126    0.387    0.086
     127    0.604    0.066
     128    0.253    0.074
     129    0.197    0.074
     130    0.119    0.062
     131    0.586    0.088
     132    1.082    0.074
     133    0.821    0.094
     134    0.886    0.099
     135    1.093    0.170
     136    0.110    0.054
     137    1.387    0.123
     138    1.891    0.079
     139    0.309    0.061
     140    0.604    0.093
     141    0.705    0.060
     142    0.503    0.063
     143    1.072    0.070
     144    0.916    0.097
     145    0.000    0.000
     146    0.758    0.073
     147    0.803    0.067
     148    0.231    0.055
     149    0.026    0.017
     150    0.920    0.072
     151    0.976    0.077
     152    0.072    0.038
     153    0.520    0.070
     154    0.856    0.106
     155    0.656    0.078
     156    0.000    0.000
     157    0.636    0.072
     158    1.484    0.117
     159    0.213    0.063
     160    0.000    0.000
     161    0.782    0.093
     162    0.245    0.048
     163    0.186    0.050
     164    0.403    0.065
     165    0.948    0.088
     166    0.221    0.065
     167    0.050    0.026
     168    0.905    0.130
     169    0.089    0.036
     170    0.799    0.112
     171    1.321    0.180
     172    0.805    0.265
     173    0.575    0.127
     174    1.713    0.146
     175    0.674    0.165
     176    0.667    0.092
     177    0.339    0.110
     178    0.189    0.065
     179    0.567    0.094
     180    0.477    0.109
     181    0.601    0.109
     182    0.569    0.129
     183    0.988    0.083
     184    1.954    0.115
     185    0.407    0.110
     186    1.339    0.080
     187    1.239    0.109
     188    0.863    0.108
     189    1.159    0.089
     190    0.548    0.077
     191    0.786    0.123
     192    0.667    0.138
     193    0.757    0.109
     194    0.494    0.109
     195    0.249    0.109
     196    0.850    0.118
     197    0.118    0.059
     198    0.120    0.064
     199    0.363    0.050
     200    0.816    0.106
     201    0.336    0.088
     202    0.107    0.035
     203    0.469    0.085
     204    0.659    0.074
     205    0.639    0.096
     206    0.085    0.042
     207    0.931    0.099
     208    0.969    0.105
     209    0.127    0.050
     210    0.548    0.078
     211    0.779    0.082
     212    0.657    0.098
     213    0.000    0.000
     214    1.071    0.091
     215    0.454    0.070
     216    0.072    0.043
     217    0.112    0.044
     218    0.735    0.119
     219    1.098    0.122
     220    0.139    0.057
     221    0.871    0.178
     222    1.473    0.118
     223    1.424    0.215
     224    1.104    0.072
     225    1.359    0.163
     226    1.321    0.114
     227    0.891    0.210
     228    1.096    0.157
     229    1.231    0.232
     230    0.987    0.178
     231    0.363    0.094
     232    1.351    0.195
     233    0.367    0.061
     234    0.023    0.019
     235    1.621    0.183
     236    0.148    0.070
     237    0.015    0.018
     238    0.312    0.055
     239    0.349    0.072
     240    0.011    0.020
     241    0.169    0.050
     242    0.993    0.115
     243    0.246    0.056
     244    0.088    0.036
     245    1.014    0.116
     246    1.118    0.104
     247    0.400    0.121
     248    0.281    0.089
     249    0.310    0.072
     250    0.595    0.062
     251    0.498    0.145
     252    0.267    0.099
     253    1.035    0.104
     254    0.161    0.042
     255    0.141    0.072
     256    0.994    0.141
     257    0.932    0.098
     258    0.502    0.078
     259    0.339    0.081
     260    1.174    0.134
     261    0.364    0.053
     262    0.619    0.071
     263    1.179    0.222
     264    1.665    0.123
     265    0.190    0.064
     266    1.252    0.129
     267    1.020    0.127
     268    0.785    0.076
     269    0.317    0.074
     270    0.671    0.089
     271    0.210    0.072
     272    0.183    0.116
     273    0.241    0.096
     274    2.035    0.133
     275    0.272    0.083
     276    0.774    0.130
     277    0.780    0.079
     278    0.373    0.088
     279    0.516    0.117
     280    0.385    0.100
     281    0.941    0.085
     282    0.093    0.048
     283    0.504    0.123
     284    0.351    0.055
     285    0.538    0.108
     286    0.109    0.033
     287    0.017    0.016
     288    0.329    0.071
     289    0.149    0.055
     290    0.014    0.015
     291    0.174    0.051
     292    0.446    0.086
     293    0.008    0.012
     294    0.181    0.044
     295    1.064    0.124
     296    0.113    0.037
     297    0.043    0.035
     298    0.342    0.094
     299    1.732    0.142
     300    0.430    0.088
     301    0.077    0.039
     302    0.975    0.166
     303    0.932    0.145
     304    0.144    0.072
     305    1.188    0.151
     306    0.714    0.127
     307    0.570    0.126
     308    0.561    0.105
     309    1.258    0.124
     310    0.716    0.097
     311    0.727    0.147
     312    1.602    0.128
     313    2.072    0.149
      19    1.303    0.164
      20    0.402    0.077
      21    1.034    0.149
      22    1.331    0.138
      23    1.609    0.145
      24    0.535    0.121
      25    0.822    0.101
      26    0.499    0.113
      27    1.165    0.115
      28    1.059    0.108
      29    0.134    0.029
      30    0.288    0.063
      31    1.906    0.117
      32    0.820    0.078
      33    0.099    0.038
      34    0.790    0.074
      35    0.771    0.075
      36    0.882    0.102
      37    0.074    0.029
      38    0.625    0.084
      39    0.858    0.080
      40    0.350    0.074
      41    0.618    0.085
      42    0.900    0.085
      43    1.335    0.108
      44    0.000    0.000
      45    0.766    0.093
      46    0.638    0.093
      47    0.103    0.044
      48    0.000    0.000
      49    0.795    0.081
      50    0.424    0.091
      51    0.053    0.031
      52    0.362    0.065
      53    0.603    0.094
      54    0.012    0.034
      55    0.019    0.017
      56    0.928    0.108
      57    0.858    0.076
      58    0.769    0.076
      59    0.527    0.097
      60    1.925    0.110
      61    0.354    0.078
      62    1.698    0.104
      63    0.307    0.084
      64    0.064    0.042
      65    0.113    0.079
      66    0.018    0.020
      67    0.130    0.044
      68    0.037    0.026
      69    0.200    0.066
      70    0.258    0.065
      71    0.185    0.045
      72    0.011    0.013
      73    0.001    0.006
      74    0.516    0.104
      75    0.000    0.000
      76    0.099    0.027
      77    0.287    0.079
      78    0.796    0.141
      79    0.108    0.061
      80    0.008    0.015
      81    0.891    0.101
      82    0.035    0.039
      83    0.018    0.021
      84    0.756    0.066
      85    0.521    0.059
      86    0.190    0.049
      87    0.093    0.031
      88    1.032    0.083
      89    0.855    0.096
      90    0.016    0.023
      91    0.167    0.071
      92    0.544    0.084
      93    0.691    0.090
      94    0.014    0.021
      95    0.800    0.058
      96    0.699    0.099
      97    0.273    0.056
      98    0.777    0.077
      99    1.147    0.099
     100    0.797    0.074
     101    0.017    0.020
     102    0.515    0.079
     103    1.015    0.057
     104    0.218    0.048
     105    0.240    0.048
     106    0.025    0.016
     107    0.527    0.117
     108    0.398    0.108
     109    0.471    0.102
     110    0.279    0.067
     111    0.005    0.012
     112    0.396    0.120
     113    0.024    0.025
     114    0.000    0.000
     115    0.054    0.037
     116    0.064    0.036
     117    0.273    0.072
     118    0.000    0.000
     119    0.000    0.000
     120    0.128    0.043
     121    0.413    0.093
     122    0.030    0.023
     123    0.000    0.000
     124    0.545    0.081
     125    0.009    0.016
     126    0.337    0.097
     127    0.606    0.090
     128    0.248    0.072
     129    0.195    0.078
     130    0.089    0.034
     131    0.654    0.091
     132    1.151    0.062
     133    0.683    0.107
     134    0.832    0.133
     135    1.098    0.083
     136    0.058    0.041
     137    1.265    0.134
     138    1.816    0.118
     139    0.293    0.073
     140    0.621    0.159
     141    0.701    0.082
     142    0.505    0.079
     143    1.050    0.092
     144    1.024    0.088
     145    0.000    0.000
     146    0.760    0.069
     147    0.760    0.084
     148    0.221    0.063
     149    0.041    0.026
     150    0.921    0.059
     151    0.946    0.089
     152    0.048    0.028
     153    0.547    0.087
     154    0.672    0.074
     155    0.634    0.059
     156    0.000    0.000
     157    0.589    0.079
     158    1.312    0.124
     159    0.181    0.039
     160    0.000    0.000
     161    0.690    0.085
     162    0.227    0.046
     163    0.206    0.054
     164    0.365    0.068
     165    0.981    0.107
     166    0.226    0.062
     167    0.070    0.042
     168    0.953    0.104
     169    0.061    0.033
     170    0.839    0.160
     171    1.379    0.128
     172    0.645    0.145
     173    0.676    0.101
     174    1.839    0.151
     175    0.499    0.101
     176    0.705    0.100
     177    0.268    0.096
     178    0.148    0.074
     179    0.545    0.110
     180    0.518    0.112
     181    0.663    0.185
     182    0.580    0.117
     183    0.965    0.113
     184    1.965    0.132
     185    0.509    0.045
     186    1.335    0.083
     187    1.303    0.113
     188    0.885    0.104
     189    1.133    0.164
     190    0.577    0.062
     191    0.652    0.118
     192    0.535    0.080
     193    0.796    0.131
     194    0.538    0.071
     195    0.157    0.059
     196    0.872    0.085
     197    0.160    0.062
     198    0.091    0.054
     199    0.397    0.105
     200    0.865    0.056
     201    0.316    0.083
     202    0.133    0.055
     203    0.513    0.067
     204    0.662    0.065
     205    0.611    0.086
     206    0.078    0.033
     207    0.940    0.107
     208    1.006    0.094
     209    0.142    0.050
     210    0.568    0.092
     211    0.766    0.063
     212    0.629    0.094
     213    0.000    0.000
     214    1.089    0.090
     215    0.450    0.071
     216    0.078    0.034
     217    0.138    0.056
     218    0.639    0.119
     219    1.058    0.079
     220    0.150    0.082
     221    0.844    0.154
     222    1.385    0.102
     223    1.528    0.113
     224    1.084    0.124
     225    1.319    0.122
     226    1.261    0.130
     227    1.039    0.129
     228    1.123    0.168
     229    1.454    0.155
     230    0.946    0.107
     231    0.282    0.062
     232    1.332    0.177
     233    0.374    0.094
     234    0.034    0.019
     235    1.332    0.095
     236    0.198    0.078
     237    0.020    0.024
     238    0.351    0.087
     239    0.381    0.089
     240    0.011    0.022
     241    0.146    0.053
     242    1.037    0.105
     243    0.243    0.066
     244    0.089    0.036
     245    1.054    0.110
     246    1.108    0.118
     247    0.428    0.126
     248    0.237    0.057
     249    0.323    0.071
     250    0.533    0.076
     251    0.451    0.137
     252    0.285    0.082
     253    1.057    0.078
     254    0.144    0.038
     255    0.085    0.061
     256    1.071    0.113
     257    0.900    0.101
     258    0.462    0.081
     259    0.296    0.058
     260    1.176    0.103
     261    0.340    0.071
     262    0.629    0.074
     263    0.915    0.185
     264    1.677    0.089
     265    0.147    0.045
     266    1.234    0.106
     267    1.048    0.172
     268    0.774    0.086
     269    0.356    0.074
     270    0.737    0.096
     271    0.279    0.069
     272    0.192    0.118
     273    0.172    0.066
     274    2.078    0.108
     275    0.300    0.087
     276    0.713    0.133
     277    0.801    0.074
     278    0.378    0.080
     279    0.647    0.082
     280    0.406    0.057
     281    0.956    0.066
     282    0.091    0.054
     283    0.532    0.098
     284    0.349    0.062
     285    0.545    0.100
     286    0.097    0.040
     287    0.007    0.012
     288    0.329    0.081
     289    0.130    0.040
     290    0.006    0.017
     291    0.186    0.059
     292    0.471    0.092
     293    0.022    0.023
     294    0.174    0.032
     295    1.016    0.130
     296    0.100    0.048
     297    0.154    0.087
     298    0.318    0.091
     299    1.731    0.109
     300    0.361    0.103
     301    0.130    0.054
     302    1.117    0.139
     303    0.974    0.109
     304    0.153    0.041
     305    1.116    0.092
     306    0.761    0.106
     307    0.650    0.133
     308    0.468    0.126
     309    1.148    0.112
     310    0.814    0.124
     311    0.803    0.162
     312    1.497    0.165
     313    1.993    0.121
      19    1.407    0.364
      20    0.448    0.100
      21    1.171    0.245
      22    1.380    0.157
      23    1.604    0.104
      24    0.595    0.107
      25    0.795    0.142
      26    0.428    0.087
      27    1.134    0.124
      28    1.106    0.104
      29    0.142    0.028
      30    0.320    0.062
      31    1.803    0.090
      32    0.843    0.094
      33    0.135    0.050
      34    0.707    0.100
      35    0.777    0.060
      36    0.866    0.089
      37    0.081    0.034
      38    0.642    0.077
      39    0.884    0.083
      40    0.337    0.056
      41    0.588    0.098
      42    0.909    0.064
      43    1.327    0.110
      44    0.003    0.008
      45    0.791    0.115
      46    0.637    0.096
      47    0.132    0.050
      48    0.000    0.000
      49    0.891    0.151
      50    0.395    0.088
      51    0.096    0.035
      52    0.344    0.078
      53    0.604    0.108
      54    0.015    0.022
      55    0.001    0.006
      56    0.941    0.100
      57    0.911    0.079
      58    0.771    0.090
      59    0.599    0.080
      60    1.860    0.141
      61    0.400    0.081
      62    1.714    0.123
      63    0.324    0.071
      64    0.026    0.025
      65    0.178    0.081
      66    0.036    0.029
      67    0.130    0.061
      68    0.025    0.021
      69    0.103    0.082
      70    0.336    0.061
      71    0.212    0.058
      72    0.009    0.019
      73    0.008    0.012
      74    0.481    0.050
      75    0.000    0.000
      76    0.093    0.032
      77    0.287    0.069
      78    0.837    0.125
      79    0.171    0.064
      80    0.006    0.018
      81    0.845    0.090
      82    0.015    0.023
      83    0.015    0.020
      84    0.728    0.087
      85    0.480    0.067
      86    0.194    0.054
      87    0.099    0.030
      88    0.974    0.074
      89    0.809    0.156
      90    0.028    0.030
      91    0.176    0.059
      92    0.471    0.127
      93    0.770    0.119
      94    0.057    0.046
      95    0.842    0.102
      96    0.661    0.103
      97    0.284    0.060
      98    0.803    0.082
      99    1.178    0.087
     100    0.759    0.073
     101    0.033    0.016
     102    0.484    0.074
     103    1.043    0.080
     104    0.199    0.054
     105    0.214    0.052
     106    0.038    0.016
     107    0.536    0.090
     108    0.410    0.082
     109    0.481    0.079
     110    0.300    0.066
     111    0.000    0.000
     112    0.428    0.117
     113    0.036    0.035
     114    0.000    0.000
     115    0.033    0.024
     116    0.035    0.030
     117    0.256    0.058
     118    0.000    0.000
     119    0.000    0.000
     120    0.117    0.057
     121    0.315    0.076
     122    0.030    0.035
     123    0.001    0.006
     124    0.560    0.062
     125    0.000    0.000
     126    0.291    0.118
     127    0.686    0.068
     128    0.265    0.052
     129    0.167    0.064
     130    0.195    0.100
     131    0.706    0.077
     132    1.162    0.075
     133    0.717    0.092
     134    0.908    0.119
     135    1.121    0.141
     136    0.043    0.035
     137    1.372    0.126
     138    1.758    0.111
     139    0.279    0.039
     140    0.719    0.134
     141    0.604    0.076
     142    0.585    0.079
     143    1.043    0.085
     144    0.989    0.080
     145    0.000    0.000
     146    0.715    0.067
     147    0.713    0.076
     148    0.166    0.055
     149    0.068    0.029
     150    0.953    0.076
     151    0.923    0.077
     152    0.070    0.035
     153    0.564    0.088
     154    0.746    0.120
     155    0.643    0.064
     156    0.000    0.000
     157    0.591    0.074
     158    1.371    0.165
     159    0.174    0.058
     160    0.000    0.000
     161    0.686    0.077
     162    0.236    0.064
     163    0.169    0.063
     164    0.361    0.073
     165    1.034    0.106
     166    0.224    0.064
     167    0.080    0.034
     168    0.968    0.094
     169    0.080    0.033
     170    0.764    0.130
     171    1.302    0.147
     172    0.730    0.168
     173    0.561    0.126
     174    1.806    0.131
     175    0.576    0.111
     176    0.685    0.112
     177    0.262    0.123
     178    0.235    0.112
     179    0.582    0.086
     180    0.515    0.108
     181    0.661    0.132
     182    0.611    0.108
     183    0.875    0.104
     184    1.882    0.120
     185    0.498    0.063
     186    1.315    0.125
     187    1.290    0.108
     188    0.888    0.087
     189    1.100    0.121
     190    0.532    0.082
     191    0.571    0.138
     192    0.584    0.090
     193    0.850    0.112
     194    0.571    0.103
     195    0.169    0.066
     196    0.878    0.089
     197    0.175    0.078
     198    0.113    0.051
     199    0.371    0.103
     200    0.841    0.084
     201    0.318    0.090
     202    0.079    0.040
     203    0.467    0.123
     204    0.653    0.076
     205    0.607    0.096
     206    0.088    0.040
     207    0.871    0.111
     208    0.957    0.100
     209    0.149    0.045
     210    0.566    0.074
     211    0.745    0.094
     212    0.708    0.098
     213    0.000    0.000
     214    1.044    0.095
     215    0.419    0.060
     216    0.084    0.033
     217    0.079    0.050
     218    0.656    0.077
     219    1.038    0.096
     220    0.250    0.138
     221    0.719    0.136
     222    1.408    0.142
     223    1.558    0.139
     224    1.054    0.114
     225    1.353    0.108
     226    1.241    0.137
     227    1.040    0.144
     228    1.142    0.102
     229    1.452    0.186
     230    0.939    0.124
     231    0.364    0.077
     232    1.566    0.101
     233    0.373    0.113
     234    0.030    0.023
     235    1.369    0.190
     236    0.174    0.068
     237    0.020    0.019
     238    0.366    0.052
     239    0.375    0.052
     240    0.018    0.021
     241    0.161    0.042
     242    0.989    0.061
     243    0.256    0.064
     244    0.121    0.046
     245    0.993    0.135
     246    1.110    0.089
     247    0.528    0.080
     248    0.292    0.090
     249    0.351    0.099
     250    0.582    0.084
     251    0.575    0.109
     252    0.238    0.116
     253    1.136    0.096
     254    0.147    0.060
     255    0.094    0.052
     256    1.028    0.113
     257    0.900    0.088
     258    0.494    0.088
     259    0.342    0.065
     260    1.243    0.083
     261    0.330    0.092
     262    0.647    0.094
     263    0.855    0.206
     264    1.730    0.117
     265    0.183    0.054
     266    1.378    0.167
     267    0.978    0.138
     268    0.794    0.106
     269    0.346    0.076
     270    0.666    0.104
     271    0.315    0.048
     272    0.318    0.195
     273    0.191    0.068
     274    2.106    0.098
     275    0.237    0.079
     276    0.633    0.147
     277    0.752    0.071
     278    0.402    0.084
     279    0.600    0.134
     280    0.359    0.082
     281    0.883    0.084
     282    0.121    0.041
     283    0.521    0.108
     284    0.292    0.055
     285    0.669    0.122
     286    0.123    0.046
     287    0.017    0.018
     288    0.359    0.074
     289    0.104    0.052
     290    0.015    0.018
     291    0.178    0.075
     292    0.555    0.074
     293    0.033    0.042
     294    0.192    0.043
     295    1.029    0.099
     296    0.075    0.040
     297    0.185    0.081
     298    0.251    0.054
     299    1.690    0.122
     300    0.342    0.116
     301    0.155    0.071
     302    1.114    0.073
     303    0.814    0.091
     304    0.098    0.038
     305    1.201    0.117
     306    0.654    0.076
     307    0.541    0.099
     308    0.656    0.136
     309    1.106    0.092
     310    0.878    0.074
     311    0.665    0.126
     312    1.414    0.130
     313    1.992    0.097
      19    1.900    0.201
      20    0.619    0.078
      21    1.741    0.122
      22    1.542    0.229
      23    1.669    0.111
      24    0.801    0.186
      25    0.710    0.114
      26    0.560    0.123
      27    1.134    0.109
      28    1.135    0.080
      29    0.114    0.038
      30    0.263    0.052
      31    1.805    0.116
      32    0.923    0.116
      33    0.148    0.052
      34    0.624    0.075
      35    0.810    0.045
      36    0.898    0.130
      37    0.077    0.031
      38    0.664    0.095
      39    0.873    0.076
      40    0.299    0.067
      41    0.644    0.080
      42    0.943    0.090
      43    1.234    0.109
      44    0.000    0.000
      45    0.902    0.118
      46    0.594    0.066
      47    0.131    0.046
      48    0.003    0.010
      49    0.770    0.105
      50    0.402    0.072
      51    0.111    0.061
      52    0.375    0.071
      53    0.648    0.120
      54    0.011    0.016
      55    0.003    0.008
      56    1.000    0.102
      57    0.928    0.098
      58    0.822    0.106
      59    0.506    0.073
      60    1.871    0.100
      61    0.387    0.069
      62    1.693    0.096
      63    0.328    0.081
      64    0.043    0.043
      65    0.142    0.060
      66    0.022    0.032
      67    0.185    0.068
      68    0.024    0.018
      69    0.069    0.052
      70    0.407    0.078
      71    0.207    0.035
      72    0.014    0.023
      73    0.003    0.008
      74    0.459    0.071
      75    0.003    0.008
      76    0.097    0.030
      77    0.265    0.048
      78    0.809    0.121
      79    0.165    0.056
      80    0.009    0.018
      81    0.910    0.115
      82    0.005    0.014
      83    0.020    0.025
      84    0.706    0.087
      85    0.516    0.092
      86    0.234    0.050
      87    0.093    0.041
      88    1.029    0.088
      89    0.822    0.125
      90    0.021    0.021
      91    0.192    0.054
      92    0.575    0.094
      93    0.774    0.135
      94    0.043    0.042
      95    0.724    0.091
      96    0.650    0.107
      97    0.269    0.056
      98    0.766    0.090
      99    1.121    0.120
     100    0.793    0.060
     101    0.029    0.019
     102    0.516    0.070
     103    1.062    0.090
     104    0.196    0.045
     105    0.202    0.050
     106    0.042    0.018
     107    0.594    0.106
     108    0.460    0.108
     109    0.414    0.086
     110    0.322    0.074
     111    0.011    0.016
     112    0.481    0.132
     113    0.039    0.025
     114    0.000    0.000
     115    0.055    0.028
     116    0.063    0.049
     117    0.236    0.066
     118    0.000    0.000
     119    0.003    0.008
     120    0.107    0.048
     121    0.276    0.061
     122    0.021    0.033
     123    0.000    0.000
     124    0.578    0.066
     125    0.000    0.000
     126    0.259    0.107
     127    0.635    0.063
     128    0.270    0.076
     129    0.122    0.058
     130    0.110    0.042
     131    0.554    0.094
     132    1.103    0.086
     133    0.737    0.098
     134    0.834    0.133
     135    1.079    0.147
     136    0.059    0.045
     137    1.375    0.101
     138    1.755    0.073
     139    0.310    0.070
     140    0.691    0.093
     141    0.661    0.075
     142    0.555    0.076
     143    1.042    0.079
     144    0.981    0.095
     145    0.000    0.000
     146    0.748    0.074
     147    0.803    0.091
     148    0.187    0.051
     149    0.038    0.020
     150    0.968    0.072
     151    0.981    0.093
     152    0.079    0.044
     153    0.513    0.109
     154    0.716    0.082
     155    0.696    0.078
     156    0.000    0.000
     157    0.548    0.085
     158    1.330    0.115
     159    0.160    0.051
     160    0.000    0.000
     161    0.717    0.092
     162    0.256    0.064
     163    0.156    0.054
     164    0.325    0.055
     165    0.957    0.116
     166    0.196    0.056
     167    0.082    0.027
     168    0.910    0.169
     169    0.088    0.050
     170    0.866    0.117
     171    1.348    0.135
     172    1.047    0.178
     173    0.507    0.153
     174    1.766    0.149
     175    0.734    0.121
     176    0.734    0.083
     177    0.296    0.097
     178    0.205    0.079
     179    0.555    0.091
     180    0.534    0.083
     181    0.684    0.124
     182    0.591    0.099
     183    0.891    0.101
     184    1.941    0.072
     185    0.469    0.093
     186    1.391    0.116
     187    1.302    0.115
     188    0.845    0.097
     189    1.187    0.126
     190    0.525    0.056
     191    0.582    0.105
     192    0.612    0.090
     193    0.841    0.145
     194    0.536    0.089
     195    0.171    0.064
     196    0.961    0.102
     197    0.163    0.062
     198    0.129    0.075
     199    0.370    0.104
     200    0.852    0.097
     201    0.315    0.107
     202    0.093    0.054
     203    0.531    0.094
     204    0.684    0.082
     205    0.662    0.070
     206    0.067    0.030
     207    0.898    0.094
     208    1.010    0.097
     209    0.157    0.049
     210    0.538    0.061
     211    0.753    0.101
     212    0.729    0.108
     213    0.003    0.008
     214    1.056    0.099
     215    0.483    0.059
     216    0.058    0.024
     217    0.155    0.079
     218    0.718    0.083
     219    1.018    0.082
     220    0.126    0.051
     221    0.910    0.174
     222    1.365    0.107
     223    1.374    0.189
     224    0.969    0.089
     225    1.416    0.121
     226    1.203    0.148
     227    1.030    0.123
     228    1.202    0.155
     229    1.164    0.155
     230    1.008    0.189
     231    0.346    0.085
     232    1.397    0.212
     233    0.359    0.083
     234    0.033    0.019
     235    1.764    0.119
     236    0.116    0.103
     237    0.011    0.016
     238    0.330    0.068
     239    0.370    0.063
     240    0.020    0.024
     241    0.190    0.057
     242    0.947    0.131
     243    0.306    0.065
     244    0.101    0.046
     245    0.987    0.165
     246    1.147    0.106
     247    0.463    0.105
     248    0.265    0.067
     249    0.402    0.086
     250    0.556    0.068
     251    0.541    0.126
     252    0.273    0.126
     253    1.152    0.112
     254    0.171    0.059
     255    0.116    0.077
     256    1.034    0.134
     257    0.932    0.103
     258    0.496    0.082
     259    0.335    0.077
     260    1.185    0.119
     261    0.346    0.130
     262    0.650    0.091
     263    0.786    0.132
     264    1.737    0.121
     265    0.189    0.041
     266    1.610    0.169
     267    1.029    0.191
     268    0.750    0.112
     269    0.364    0.108
     270    0.676    0.086
     271    0.428    0.141
     272    0.531    0.131
     273    0.268    0.092
     274    2.057    0.101
     275    0.297    0.109
     276    0.783    0.120
     277    0.805    0.071
     278    0.347    0.075
     279    0.558    0.090
     280    0.391    0.070
     281    0.824    0.114
     282    0.120    0.044
     283    0.589    0.105
     284    0.275    0.070
     285    0.592    0.104
     286    0.117    0.053
     287    0.022    0.025
     288    0.299    0.059
     289    0.141    0.047
     290    0.017    0.025
     291    0.173    0.065
     292    0.474    0.143
     293    0.032    0.037
     294    0.209    0.051
     295    1.096    0.148
     296    0.067    0.043
     297    0.123    0.046
     298    0.214    0.064
     299    1.642    0.148
     300    0.395    0.090
     301    0.134    0.066
     302    1.124    0.160
     303    0.865    0.122
     304    0.111    0.072
     305    1.218    0.189
     306    0.713    0.093
     307    0.560    0.117
     308    0.640    0.108
     309    1.045    0.127
     310    0.849    0.092
     311    0.663    0.105
     312    1.332    0.125
     313    2.050    0.114
      19    1.818    0.213
      20    0.506    0.133
      21    1.695    0.233
      22    1.498    0.162
      23    1.618    0.188
      24    0.853    0.152
      25    0.925    0.245
      26    0.726    0.124
      27    1.119    0.114
      28    1.198    0.140
      29    0.136    0.038
      30    0.318    0.097
      31    1.867    0.110
      32    0.859    0.110
      33    0.148    0.066
      34    0.687    0.089
      35    0.796    0.081
      36    0.935    0.111
      37    0.071    0.019
      38    0.644    0.077
      39    0.862    0.097
      40    0.336    0.064
      41    0.597    0.087
      42    0.912    0.060
      43    1.278    0.099
      44    0.000    0.000
      45    0.880    0.164
      46    0.629    0.107
      47    0.119    0.041
      48    0.000    0.000
      49    0.805    0.084
      50    0.428    0.075
      51    0.033    0.034
      52    0.388    0.079
      53    0.719    0.116
      54    0.005    0.011
      55    0.005    0.011
      56    0.958    0.108
      57    0.920    0.075
      58    0.783    0.114
      59    0.558    0.101
      60    1.855    0.092
      61    0.370    0.053
      62    1.707    0.083
      63    0.373    0.068
      64    0.057    0.055
      65    0.160    0.060
      66    0.030    0.041
      67    0.182    0.053
      68    0.020    0.020
      69    0.187    0.073
      70    0.363    0.065
      71    0.196    0.049
      72    0.006    0.012
      73    0.001    0.006
      74    0.477    0.080
      75    0.001    0.006
      76    0.114    0.026
      77    0.328    0.087
      78    0.741    0.093
      79    0.132    0.051
      80    0.008    0.012
      81    0.984    0.134
      82    0.006    0.012
      83    0.015    0.020
      84    0.700    0.064
      85    0.420    0.075
      86    0.187    0.063
      87    0.113    0.054
      88    1.035    0.090
      89    0.779    0.185
      90    0.014    0.022
      91    0.213    0.061
      92    0.548    0.093
      93    0.701    0.108
      94    0.038    0.041
      95    0.784    0.090
      96    0.692    0.101
      97    0.298    0.054
      98    0.774    0.092
      99    1.042    0.079
     100    0.746    0.113
     101    0.034    0.023
     102    0.510    0.084
     103    1.158    0.105
     104    0.191    0.054
     105    0.196    0.031
     106    0.042    0.017
     107    0.548    0.101
     108    0.353    0.116
     109    0.425    0.086
     110    0.316    0.062
     111    0.016    0.017
     112    0.437    0.149
     113    0.036    0.041
     114    0.000    0.000
     115    0.064    0.038
     116    0.075    0.040
     117    0.287    0.085
     118    0.000    0.000
     119    0.001    0.006
     120    0.130    0.054
     121    0.288    0.095
     122    0.047    0.043
     123    0.003    0.008
     124    0.626    0.063
     125    0.008    0.021
     126    0.377    0.106
     127    0.616    0.067
     128    0.268    0.083
     129    0.106    0.063
     130    0.133    0.044
     131    0.691    0.080
     132    1.114    0.089
     133    0.706    0.098
     134    0.823    0.131
     135    1.185    0.123
     136    0.022    0.025
     137    1.268    0.117
     138    1.797    0.098
     139    0.339    0.062
     140    0.737    0.091
     141    0.661    0.075
     142    0.580    0.094
     143    1.014    0.056
     144    0.990    0.102
     145    0.000    0.000
     146    0.740    0.093
     147    0.760    0.085
     148    0.184    0.052
     149    0.042    0.025
     150    0.908    0.071
     151    0.975    0.081
     152    0.060    0.041
     153    0.513    0.108
     154    0.700    0.090
     155    0.677    0.103
     156    0.000    0.000
     157    0.566    0.080
     158    1.339    0.120
     159    0.153    0.046
     160    0.000    0.000
     161    0.699    0.111
     162    0.271    0.077
     163    0.175    0.072
     164    0.338    0.061
     165    0.962    0.093
     166    0.253    0.080
     167    0.068    0.036
     168    0.927    0.130
     169    0.083    0.037
     170    0.813    0.142
     171    1.379    0.145
     172    1.202    0.255
     173    0.676    0.140
     174    1.832    0.151
     175    0.791    0.135
     176    0.809    0.160
     177    0.469    0.135
     178    0.188    0.066
     179    0.553    0.064
     180    0.481    0.109
     181    0.687    0.142
     182    0.578    0.101
     183    0.921    0.101
     184    1.985    0.123
     185    0.478    0.071
     186    1.332    0.106
     187    1.280    0.123
     188    0.826    0.099
     189    1.168    0.099
     190    0.529    0.083
     191    0.618    0.085
     192    0.601    0.097
     193    0.775    0.072
     194    0.547    0.074
     195    0.112    0.051
     196    0.968    0.070
     197    0.150    0.056
     198    0.070    0.050
     199    0.284    0.062
     200    0.833    0.111
     201    0.308    0.075
     202    0.103    0.050
     203    0.496    0.075
     204    0.655    0.058
     205    0.625    0.072
     206    0.082    0.030
     207    0.956    0.112
     208    1.006    0.090
     209    0.157    0.053
     210    0.532    0.066
     211    0.747    0.075
     212    0.746    0.099
     213    0.001    0.006
     214    1.075    0.074
     215    0.492    0.073
     216    0.065    0.034
     217    0.170    0.065
     218    0.713    0.092
     219    1.034    0.149
     220    0.127    0.046
     221    0.933    0.127
     222    1.351    0.127
     223    1.578    0.190
     224    0.935    0.118
     225    1.305    0.131
     226    1.345    0.098
     227    1.086    0.094
     228    1.287    0.116
     229    1.038    0.138
     230    1.014    0.127
     231    0.253    0.070
     232    0.950    0.161
     233    0.238    0.088
     234    0.029    0.019
     235    1.398    0.231
     236    0.218    0.087
     237    0.038    0.025
     238    0.352    0.049
     239    0.358    0.077
     240    0.014    0.023
     241    0.216    0.052
     242    1.020    0.129
     243    0.245    0.078
     244    0.103    0.040
     245    1.027    0.105
     246    1.115    0.105
     247    0.486    0.090
     248    0.253    0.074
     249    0.315    0.044
     250    0.578    0.077
     251    0.414    0.083
     252    0.174    0.087
     253    1.128    0.139
     254    0.182    0.049
     255    0.095    0.050
     256    0.919    0.100
     257    0.964    0.083
     258    0.483    0.084
     259    0.253    0.080
     260    1.152    0.120
     261    0.291    0.095
     262    0.680    0.071
     263    0.742    0.142
     264    1.764    0.117
     265    0.137    0.047
     266    1.641    0.140
     267    1.031    0.159
     268    0.824    0.129
     269    0.389    0.094
     270    0.498    0.151
     271    0.421    0.077
     272    0.443    0.147
     273    0.318    0.144
     274    1.924    0.101
     275    0.245    0.098
     276    0.874    0.103
     277    0.942    0.158
     278    0.305    0.050
     279    0.577    0.092
     280    0.396    0.059
     281    0.830    0.100
     282    0.085    0.042
     283    0.537    0.086
     284    0.276    0.083
     285    0.628    0.126
     286    0.103    0.048
     287    0.022    0.021
     288    0.249    0.066
     289    0.113    0.059
     290    0.009    0.017
     291    0.213    0.061
     292    0.509    0.118
     293    0.007    0.017
     294    0.164    0.046
     295    1.193    0.141
     296    0.126    0.049
     297    0.049    0.056
     298    0.155    0.063
     299    1.607    0.125
     300    0.347    0.093
     301    0.138    0.069
     302    0.763    0.232
     303    0.915    0.144
     304    0.147    0.057
     305    1.307    0.139
     306    0.857    0.120
     307    0.644    0.104
     308    0.423    0.091
     309    0.913    0.099
     310    0.844    0.099
     311    0.779    0.097
     312    1.544    0.151
     313    2.019    0.110
      19    1.729    0.222
      20    0.424    0.084
      21    1.581    0.159
      22    1.651    0.123
      23    1.483    0.238
      24    0.531    0.188
      25    1.193    0.124
      26    0.753    0.121
      27    1.080    0.134
      28    1.258    0.107
      29    0.151    0.034
      30    0.343    0.074
      31    1.896    0.100
      32    0.880    0.095
      33    0.119    0.053
      34    0.713    0.097
      35    0.777    0.074
      36    0.913    0.065
      37    0.091    0.031
      38    0.672    0.078
      39    0.895    0.104
      40    0.318    0.054
      41    0.577    0.114
      42    0.887    0.075
      43    1.285    0.089
      44    0.000    0.000
      45    0.869    0.109
      46    0.629    0.097
      47    0.139    0.048
      48    0.000    0.000
      49    0.915    0.111
      50    0.394    0.058
      51    0.030    0.024
      52    0.355    0.064
      53    0.599    0.069
      54    0.000    0.000
      55    0.010    0.018
      56    0.839    0.070
      57    0.865    0.084
      58    0.828    0.087
      59    0.660    0.109
      60    1.844    0.082
      61    0.388    0.056
      62    1.713    0.121
      63    0.382    0.052
      64    0.042    0.026
      65    0.142    0.060
      66    0.035    0.027
      67    0.188    0.046
      68    0.019    0.020
      69    0.133    0.044
      70    0.325    0.081
      71    0.203    0.051
      72    0.001    0.006
      73    0.000    0.000
      74    0.428    0.049
      75    0.000    0.000
      76    0.085    0.022
      77    0.364    0.079
      78    0.752    0.089
      79    0.131    0.060
      80    0.018    0.023
      81    1.004    0.068
      82    0.001    0.006
      83    0.013    0.027
      84    0.657    0.071
      85    0.418    0.067
      86    0.192    0.088
      87    0.090    0.040
      88    1.053    0.086
      89    0.557    0.136
      90    0.034    0.040
      91    0.151    0.065
      92    0.545    0.070
      93    0.704    0.120
      94    0.004    0.014
      95    0.803    0.115
      96    0.788    0.115
      97    0.390    0.062
      98    0.725    0.092
      99    1.146    0.071
     100    0.625    0.111
     101    0.031    0.022
     102    0.502    0.053
     103    1.184    0.074
     104    0.113    0.058
     105    0.161    0.056
     106    0.035    0.015
     107    0.492    0.092
     108    0.350    0.139
     109    0.400    0.102
     110    0.317    0.065
     111    0.006    0.013
     112    0.460    0.150
     113    0.045    0.038
     114    0.000    0.000
     115    0.042    0.025
     116    0.067    0.043
     117    0.280    0.071
     118    0.000    0.000
     119    0.000    0.000
     120    0.107    0.048
     121    0.309    0.100
     122    0.042    0.033
     123    0.000    0.000
     124    0.534    0.084
     125    0.001    0.006
     126    0.245    0.086
     127    0.606    0.059
     128    0.207    0.043
     129    0.158    0.047
     130    0.158    0.046
     131    0.632    0.105
     132    1.149    0.081
     133    0.818    0.075
     134    0.936    0.106
     135    1.030    0.108
     136    0.074    0.052
     137    1.322    0.128
     138    1.745    0.108
     139    0.339    0.073
     140    0.671    0.091
     141    0.671    0.058
     142    0.519    0.095
     143    0.994    0.087
     144    0.990    0.107
     145    0.000    0.000
     146    0.761    0.087
     147    0.739    0.087
     148    0.202    0.056
     149    0.065    0.021
     150    0.898    0.105
     151    0.968    0.091
     152    0.079    0.042
     153    0.504    0.091
     154    0.710    0.100
     155    0.703    0.073
     156    0.000    0.000
     157    0.550    0.068
     158    1.332    0.096
     159    0.177    0.042
     160    0.000    0.000
     161    0.669    0.090
     162    0.263    0.069
     163    0.172    0.047
     164    0.339    0.068
     165    1.027    0.117
     166    0.204    0.048
     167    0.082    0.039
     168    0.802    0.094
     169    0.090    0.051
     170    0.781    0.122
     171    1.278    0.135
     172    1.293    0.329
     173    0.535    0.166
     174    1.759    0.142
     175    0.761    0.166
     176    0.881    0.087
     177    0.514    0.101
     178    0.081    0.052
     179    0.578    0.059
     180    0.603    0.086
     181    0.649    0.102
     182    0.647    0.117
     183    0.900    0.121
     184    1.934    0.098
     185    0.507    0.053
     186    1.335    0.105
     187    1.244    0.121
     188    0.875    0.097
     189    1.138    0.096
     190    0.611    0.077
     191    0.572    0.121
     192    0.620    0.092
     193    0.835    0.122
     194    0.539    0.054
     195    0.161    0.061
     196    0.931    0.100
     197    0.147    0.050
     198    0.116    0.055
     199    0.366    0.082
     200    0.855    0.087
     201    0.272    0.074
     202    0.119    0.037
     203    0.552    0.138
     204    0.671    0.067
     205    0.591    0.073
     206    0.074    0.026
     207    0.947    0.104
     208    1.033    0.098
     209    0.159    0.068
     210    0.473    0.066
     211    0.750    0.068
     212    0.815    0.096
     213    0.003    0.008
     214    1.046    0.097
     215    0.465    0.063
     216    0.081    0.033
     217    0.114    0.049
     218    0.671    0.086
     219    1.091    0.090
     220    0.132    0.058
     221    0.904    0.109
     222    1.439    0.110
     223    1.567    0.130
     224    0.902    0.096
     225    1.272    0.095
     226    1.154    0.114
     227    1.058    0.147
     228    1.246    0.119
     229    1.021    0.138
     230    0.973    0.105
     231    0.244    0.080
     232    0.734    0.133
     233    0.123    0.082
     234    0.015    0.016
     235    1.372    0.206
     236    0.167    0.064
     237    0.023    0.021
     238    0.274    0.057
     239    0.345    0.053
     240    0.007    0.017
     241    0.179    0.071
     242    0.943    0.117
     243    0.184    0.062
     244    0.126    0.037
     245    1.140    0.115
     246    1.106    0.104
     247    0.513    0.102
     248    0.251    0.094
     249    0.368    0.082
     250    0.552    0.066
     251    0.513    0.082
     252    0.276    0.078
     253    1.091    0.084
     254    0.164    0.053
     255    0.087    0.053
     256    1.002    0.092
     257    0.996    0.125
     258    0.499    0.083
     259    0.317    0.061
     260    1.219    0.090
     261    0.377    0.105
     262    0.778    0.080
     263    0.760    0.096
     264    1.735    0.070
     265    0.148    0.052
     266    1.533    0.118
     267    0.980    0.226
     268    0.724    0.128
     269    0.426    0.068
     270    0.651    0.110
     271    0.384    0.065
     272    0.320    0.159
     273    0.281    0.077
     274    1.881    0.130
     275    0.300    0.078
     276    0.813    0.115
     277    1.070    0.123
     278    0.283    0.067
     279    0.572    0.057
     280    0.444    0.066
     281    0.851    0.074
     282    0.079    0.046
     283    0.589    0.095
     284    0.293    0.088
     285    0.555    0.079
     286    0.093    0.041
     287    0.026    0.029
     288    0.268    0.065
     289    0.070    0.033
     290    0.016    0.020
     291    0.204    0.045
     292    0.501    0.113
     293    0.001    0.006
     294    0.172    0.057
     295    1.251    0.099
     296    0.158    0.046
     297    0.021    0.020
     298    0.160    0.051
     299    1.568    0.115
     300    0.249    0.070
     301    0.055    0.050
     302    0.527    0.131
     303    0.818    0.147
     304    0.153    0.067
     305    1.286    0.104
     306    0.881    0.098
     307    0.725    0.109
     308    0.355    0.075
     309    0.882    0.086
     310    0.803    0.055
     311    0.833    0.092
     312    1.497    0.125
     313    2.005    0.081
      19    1.613    0.235
      20    0.439    0.068
      21    1.373    0.370
      22    1.675    0.119
      23    1.138    0.200
      24    0.386    0.166
      25    1.243    0.101
      26    0.611    0.094
      27    0.969    0.131
      28    1.287    0.121
      29    0.155    0.050
      30    0.300    0.077
      31    1.825    0.130
      32    0.936    0.095
      33    0.135    0.066
      34    0.674    0.101
      35    0.781    0.075
      36    0.944    0.086
      37    0.086    0.026
      38    0.672    0.057
      39    0.892    0.095
      40    0.317    0.068
      41    0.570    0.097
      42    0.924    0.083
      43    1.331    0.106
      44    0.000    0.000
      45    0.774    0.095
      46    0.608    0.094
      47    0.140    0.032
      48    0.000    0.000
      49    0.935    0.082
      50    0.405    0.088
      51    0.104    0.050
      52    0.333    0.058
      53    0.600    0.093
      54    0.018    0.019
      55    0.008    0.016
      56    0.862    0.093
      57    0.884    0.093
      58    0.791    0.074
      59    0.561    0.168
      60    1.860    0.124
      61    0.364    0.080
      62    1.673    0.087
      63    0.370    0.089
      64    0.062    0.045
      65    0.044    0.043
      66    0.024    0.022
      67    0.182    0.056
      68    0.019    0.023
      69    0.104    0.055
      70    0.360    0.064
      71    0.199    0.042
      72    0.001    0.006
      73    0.005    0.011
      74    0.442    0.077
      75    0.000    0.000
      76    0.083    0.040
      77    0.297    0.068
      78    0.709    0.073
      79    0.142    0.065
      80    0.004    0.010
      81    0.858    0.102
      82    0.009    0.015
      83    0.008    0.019
      84    0.675    0.075
      85    0.452    0.089
      86    0.172    0.067
      87    0.096    0.032
      88    1.035    0.087
      89    0.562    0.161
      90    0.017    0.030
      91    0.161    0.063
      92    0.463    0.088
      93    0.777    0.104
      94    0.006    0.016
      95    0.891    0.126
      96    0.781    0.093
      97    0.358    0.056
      98    0.742    0.069
      99    1.137    0.098
     100    0.620    0.104
     101    0.036    0.018
     102    0.483    0.070
     103    1.214    0.125
     104    0.156    0.052
     105    0.171    0.058
     106    0.036    0.016
     107    0.493    0.083
     108    0.364    0.089
     109    0.390    0.081
     110    0.288    0.072
     111    0.019    0.027
     112    0.468    0.167
     113    0.148    0.093
     114    0.000    0.000
     115    0.027    0.029
     116    0.085    0.048
     117    0.387    0.100
     118    0.001    0.006
     119    0.000    0.000
     120    0.080    0.033
     121    0.341    0.090
     122    0.004    0.010
     123    0.000    0.000
     124    0.607    0.145
     125    0.007    0.015
     126    0.308    0.112
     127    0.601    0.070
     128    0.252    0.091
     129    0.224    0.065
     130    0.158    0.048
     131    0.617    0.138
     132    1.093    0.086
     133    0.772    0.087
     134    0.941    0.110
     135    1.147    0.145
     136    0.097    0.046
     137    1.332    0.161
     138    1.817    0.128
     139    0.391    0.089
     140    0.633    0.101
     141    0.684    0.062
     142    0.484    0.076
     143    0.946    0.076
     144    0.989    0.117
     145    0.000    0.000
     146    0.692    0.079
     147    0.734    0.069
     148    0.172    0.041
     149    0.044    0.021
     150    0.924    0.060
     151    0.922    0.108
     152    0.044    0.038
     153    0.529    0.087
     154    0.792    0.130
     155    0.572    0.059
     156    0.000    0.000
     157    0.606    0.068
     158    1.439    0.121
     159    0.185    0.047
     160    0.002    0.007
     161    0.762    0.080
     162    0.230    0.063
     163    0.142    0.031
     164    0.303    0.039
     165    0.966    0.116
     166    0.209    0.054
     167    0.049    0.035
     168    0.698    0.086
     169    0.082    0.040
     170    0.745    0.092
     171    1.205    0.136
     172    1.505    0.296
     173    0.350    0.100
     174    1.812    0.181
     175    0.676    0.168
     176    0.857    0.160
     177    0.471    0.117
     178    0.081    0.075
     179    0.601    0.075
     180    0.427    0.110
     181    0.644    0.137
     182    0.568    0.130
     183    0.979    0.093
     184    1.938    0.106
     185    0.502    0.086
     186    1.343    0.067
     187    1.155    0.152
     188    0.834    0.096
     189    1.149    0.103
     190    0.596    0.068
     191    0.517    0.112
     192    0.568    0.114
     193    0.770    0.105
     194    0.455    0.109
     195    0.195    0.071
     196    0.920    0.107
     197    0.205    0.073
     198    0.188    0.101
     199    0.354    0.065
     200    0.816    0.095
     201    0.344    0.122
     202    0.114    0.057
     203    0.537    0.139
     204    0.641    0.071
     205    0.595    0.078
     206    0.084    0.028
     207    0.957    0.077
     208    1.010    0.067
     209    0.167    0.055
     210    0.473    0.083
     211    0.792    0.075
     212    0.800    0.105
     213    0.000    0.000
     214    1.034    0.090
     215    0.500    0.065
     216    0.089    0.038
     217    0.122    0.052
     218    0.756    0.095
     219    0.970    0.110
     220    0.166    0.062
     221    0.923    0.111
     222    1.367    0.097
     223    1.544    0.118
     224    1.028    0.103
     225    1.393    0.119
     226    1.181    0.115
     227    1.133    0.157
     228    1.218    0.166
     229    1.025    0.097
     230    1.039    0.157
     231    0.215    0.073
     232    0.780    0.069
     233    0.142    0.098
     234    0.012    0.019
     235    1.352    0.117
     236    0.072    0.036
     237    0.014    0.016
     238    0.249    0.071
     239    0.380    0.073
     240    0.011    0.013
     241    0.169    0.050
     242    0.919    0.118
     243    0.145    0.056
     244    0.126    0.052
     245    1.142    0.185
     246    1.023    0.101
     247    0.491    0.088
     248    0.182    0.084
     249    0.419    0.097
     250    0.609    0.080
     251    0.453    0.109
     252    0.236    0.099
     253    1.021    0.092
     254    0.148    0.058
     255    0.132    0.067
     256    1.035    0.099
     257    0.971    0.114
     258    0.461    0.096
     259    0.381    0.079
     260    1.250    0.114
     261    0.424    0.070
     262    0.751    0.104
     263    0.698    0.098
     264    1.738    0.127
     265    0.124    0.062
     266    1.513    0.075
     267    1.297    0.295
     268    0.682    0.120
     269    0.413    0.070
     270    0.604    0.111
     271    0.392    0.059
     272    0.287    0.151
     273    0.233    0.075
     274    1.858    0.114
     275    0.311    0.086
     276    0.711    0.094
     277    1.012    0.098
     278    0.379    0.089
     279    0.587    0.097
     280    0.463    0.093
     281    0.838    0.072
     282    0.089    0.055
     283    0.549    0.102
     284    0.254    0.073
     285    0.608    0.095
     286    0.135    0.070
     287    0.015    0.016
     288    0.266    0.076
     289    0.062    0.033
     290    0.016    0.023
     291    0.173    0.043
     292    0.500    0.078
     293    0.001    0.006
     294    0.166    0.029
     295    1.264    0.121
     296    0.144    0.043
     297    0.025    0.028
     298    0.182    0.055
     299    1.595    0.131
     300    0.299    0.058
     301    0.054    0.048
     302    0.472    0.147
     303    0.740    0.126
     304    0.115    0.060
     305    1.377    0.116
     306    0.893    0.090
     307    0.684    0.101
     308    0.444    0.104
     309    0.945    0.092
     310    0.851    0.077
     311    0.811    0.113
     312    1.524    0.135
     313    2.021    0.075
      19    1.678    0.306
      20    0.483    0.112
      21    1.438    0.359
      22    1.617    0.146
      23    1.016    0.223
      24    0.703    0.191
      25    1.230    0.108
      26    0.668    0.076
      27    1.004    0.087
      28    1.248    0.135
      29    0.146    0.031
      30    0.333    0.068
      31    1.865    0.099
      32    0.893    0.110
      33    0.121    0.038
      34    0.739    0.103
      35    0.777    0.060
      36    0.953    0.084
      37    0.088    0.036
      38    0.653    0.074
      39    0.860    0.057
      40    0.307    0.064
      41    0.593    0.072
      42    0.892    0.070
      43    1.327    0.111
      44    0.000    0.000
      45    0.804    0.125
      46    0.603    0.073
      47    0.142    0.048
      48    0.000    0.000
      49    0.900    0.105
      50    0.488    0.080
      51    0.050    0.028
      52    0.345    0.068
      53    0.627    0.061
      54    0.001    0.006
      55    0.011    0.016
      56    0.926    0.110
      57    0.849    0.098
      58    0.794    0.085
      59    0.641    0.106
      60    1.816    0.090
      61    0.339    0.068
      62    1.625    0.119
      63    0.332    0.083
      64    0.090    0.037
      65    0.086    0.041
      66    0.053    0.042
      67    0.169    0.062
      68    0.016    0.023
      69    0.192    0.056
      70    0.311    0.079
      71    0.184    0.043
      72    0.004    0.013
      73    0.000    0.000
      74    0.447    0.062
      75    0.001    0.006
      76    0.102    0.033
      77    0.351    0.081
      78    0.804    0.085
      79    0.097    0.062
      80    0.006    0.012
      81    0.976    0.110
      82    0.013    0.014
      83    0.009    0.017
      84    0.675    0.094
      85    0.439    0.065
      86    0.137    0.053
      87    0.115    0.047
      88    1.094    0.093
      89    0.637    0.175
      90    0.006    0.013
      91    0.175    0.061
      92    0.476    0.068
      93    0.625    0.113
      94    0.019    0.031
      95    0.870    0.132
      96    0.830    0.087
      97    0.380    0.064
      98    0.720    0.074
      99    1.142    0.088
     100    0.615    0.114
     101    0.034    0.014
     102    0.470    0.070
     103    1.120    0.103
     104    0.127    0.050
     105    0.181    0.059
     106    0.036    0.020
     107    0.468    0.114
     108    0.315    0.082
     109    0.444    0.102
     110    0.270    0.055
     111    0.021    0.029
     112    0.492    0.106
     113    0.224    0.054
     114    0.000    0.000
     115    0.037    0.026
     116    0.085    0.036
     117    0.384    0.047
     118    0.000    0.000
     119    0.003    0.010
     120    0.101    0.058
     121    0.337    0.084
     122    0.023    0.028
     123    0.001    0.006
     124    0.737    0.081
     125    0.023    0.028
     126    0.385    0.112
     127    0.596    0.100
     128    0.394    0.085
     129    0.240    0.101
     130    0.200    0.095
     131    0.759    0.100
     132    1.087    0.078
     133    0.719    0.102
     134    0.876    0.145
     135    1.254    0.142
     136    0.046    0.027
     137    1.357    0.111
     138    1.841    0.110
     139    0.530    0.065
     140    0.697    0.108
     141    0.680    0.058
     142    0.461    0.055
     143    0.940    0.084
     144    1.022    0.118
     145    0.000    0.000
     146    0.749    0.052
     147    0.769    0.091
     148    0.162    0.044
     149    0.031    0.016
     150    0.911    0.066
     151    0.945    0.081
     152    0.067    0.036
     153    0.464    0.105
     154    0.919    0.087
     155    0.600    0.103
     156    0.000    0.000
     157    0.692    0.064
     158    1.519    0.117
     159    0.190    0.060
     160    0.002    0.007
     161    0.756    0.105
     162    0.278    0.059
     163    0.147    0.055
     164    0.336    0.088
     165    0.945    0.070
     166    0.216    0.051
     167    0.034    0.033
     168    0.643    0.086
     169    0.090    0.038
     170    0.724    0.084
     171    1.202    0.137
     172    1.494    0.352
     173    0.347    0.132
     174    1.712    0.214
     175    0.683    0.222
     176    0.878    0.122
     177    0.564    0.135
     178    0.118    0.069
     179    0.650    0.067
     180    0.388    0.085
     181    0.664    0.131
     182    0.522    0.097
     183    1.051    0.087
     184    1.873    0.107
     185    0.482    0.084
     186    1.295    0.086
     187    1.291    0.146
     188    0.852    0.104
     189    1.127    0.135
     190    0.541    0.093
     191    0.623    0.109
     192    0.518    0.092
     193    0.756    0.126
     194    0.427    0.074
     195    0.153    0.073
     196    0.898    0.117
     197    0.217    0.052
     198    0.169    0.087
     199    0.329    0.074
     200    0.828    0.067
     201    0.443    0.089
     202    0.113    0.041
     203    0.491    0.118
     204    0.727    0.081
     205    0.543    0.063
     206    0.073    0.035
     207    0.977    0.075
     208    1.043    0.074
     209    0.205    0.063
     210    0.332    0.096
     211    0.805    0.094
     212    0.838    0.107
     213    0.003    0.008
     214    1.071    0.102
     215    0.423    0.067
     216    0.061    0.046
     217    0.166    0.072
     218    0.796    0.109
     219    1.027    0.118
     220    0.139    0.082
     221    1.000    0.114
     222    1.315    0.087
     223    1.530    0.135
     224    1.153    0.094
     225    1.418    0.169
     226    1.077    0.231
     227    1.045    0.175
     228    1.185    0.111
     229    1.344    0.211
     230    1.006    0.209
     231    0.233    0.097
     232    0.812    0.145
     233    0.196    0.112
     234    0.019    0.023
     235    1.237    0.136
     236    0.181    0.062
     237    0.017    0.022
     238    0.210    0.062
     239    0.345    0.065
     240    0.005    0.011
     241    0.094    0.044
     242    0.884    0.082
     243    0.174    0.047
     244    0.084    0.041
     245    1.164    0.155
     246    1.122    0.110
     247    0.455    0.099
     248    0.204    0.075
     249    0.353    0.061
     250    0.615    0.084
     251    0.435    0.125
     252    0.147    0.075
     253    1.033    0.080
     254    0.129    0.059
     255    0.083    0.047
     256    1.016    0.136
     257    1.001    0.092
     258    0.404    0.101
     259    0.370    0.082
     260    1.221    0.073
     261    0.339    0.099
     262    0.683    0.120
     263    0.721    0.097
     264    1.706    0.124
     265    0.114    0.053
     266    1.507    0.145
     267    1.204    0.178
     268    0.674    0.140
     269    0.438    0.111
     270    0.709    0.104
     271    0.305    0.066
     272    0.374    0.147
     273    0.202    0.099
     274    1.883    0.089
     275    0.292    0.087
     276    0.824    0.102
     277    1.026    0.098
     278    0.323    0.070
     279    0.527    0.063
     280    0.401    0.078
     281    0.858    0.069
     282    0.057    0.035
     283    0.515    0.099
     284    0.282    0.057
     285    0.599    0.117
     286    0.130    0.045
     287    0.013    0.016
     288    0.329    0.048
     289    0.079    0.043
     290    0.011    0.016
     291    0.181    0.047
     292    0.609    0.094
     293    0.004    0.011
     294    0.147    0.045
     295    1.283    0.100
     296    0.175    0.065
     297    0.040    0.033
     298    0.202    0.066
     299    1.590    0.092
     300    0.237    0.049
     301    0.098    0.057
     302    0.883    0.184
     303    0.948    0.173
     304    0.172    0.080
     305    1.430    0.150
     306    0.844    0.091
     307    0.638    0.108
     308    0.414    0.102
     309    0.973    0.130
     310    0.810    0.084
     311    0.883    0.106
     312    1.677    0.143
     313    2.026    0.087
      19    1.789    0.349
      20    0.543    0.125
      21    1.771    0.204
      22    1.688    0.158
      23    1.279    0.210
      24    0.781    0.133
      25    1.177    0.141
      26    0.776    0.165
      27    1.005    0.104
      28    1.240    0.088
      29    0.141    0.047
      30    0.317    0.073
      31    1.859    0.138
      32    0.875    0.099
      33    0.135    0.050
      34    0.685    0.072
      35    0.789    0.055
      36    0.929    0.126
      37    0.086    0.030
      38    0.631    0.090
      39    0.880    0.104
      40    0.326    0.072
      41    0.577    0.051
      42    0.877    0.085
      43    1.354    0.135
      44    0.001    0.006
      45    0.808    0.094
      46    0.664    0.087
      47    0.117    0.056
      48    0.000    0.000
      49    0.873    0.061
      50    0.445    0.084
      51    0.096    0.039
      52    0.370    0.049
      53    0.664    0.090
      54    0.005    0.011
      55    0.006    0.012
      56    0.867    0.071
      57    0.928    0.096
      58    0.796    0.117
      59    0.463    0.164
      60    1.848    0.136
      61    0.340    0.060
      62    1.668    0.075
      63    0.276    0.043
      64    0.064    0.031
      65    0.041    0.026
      66    0.057    0.037
      67    0.161    0.050
      68    0.014    0.020
      69    0.117    0.056
      70    0.315    0.079
      71    0.193    0.046
      72    0.001    0.006
      73    0.000    0.000
      74    0.481    0.109
      75    0.001    0.006
      76    0.091    0.029
      77    0.335    0.092
      78    0.797    0.130
      79    0.116    0.054
      80    0.001    0.006
      81    0.917    0.099
      82    0.020    0.024
      83    0.013    0.017
      84    0.684    0.063
      85    0.451    0.097
      86    0.178    0.067
      87    0.113    0.055
      88    1.046    0.097
      89    0.708    0.156
      90    0.009    0.016
      91    0.199    0.060
      92    0.420    0.095
      93    0.676    0.157
      94    0.024    0.030
      95    0.801    0.105
      96    0.753    0.102
      97    0.320    0.080
      98    0.737    0.071
      99    1.119    0.077
     100    0.620    0.088
     101    0.048    0.027
     102    0.493    0.078
     103    1.065    0.097
     104    0.148    0.045
     105    0.172    0.042
     106    0.038    0.018
     107    0.566    0.074
     108    0.344    0.103
     109    0.389    0.084
     110    0.226    0.064
     111    0.023    0.025
     112    0.508    0.196
     113    0.227    0.068
     114    0.000    0.000
     115    0.028    0.023
     116    0.074    0.030
     117    0.445    0.090
     118    0.000    0.000
     119    0.009    0.017
     120    0.169    0.071
     121    0.305    0.069
     122    0.014    0.023
     123    0.003    0.010
     124    0.739    0.083
     125    0.006    0.012
     126    0.271    0.094
     127    0.615    0.062
     128    0.388    0.093
     129    0.195    0.113
     130    0.114    0.074
     131    0.642    0.131
     132    1.011    0.082
     133    0.579    0.156
     134    0.984    0.097
     135    1.230    0.107
     136    0.051    0.034
     137    1.435    0.087
     138    1.819    0.138
     139    0.413    0.078
     140    0.714    0.080
     141    0.665    0.070
     142    0.452    0.056
     143    0.886    0.048
     144    1.024    0.102
     145    0.000    0.000
     146    0.714    0.060
     147    0.750    0.056
     148    0.165    0.050
     149    0.027    0.017
     150    0.864    0.058
     151    0.964    0.082
     152    0.082    0.046
     153    0.535    0.094
     154    0.902    0.073
     155    0.568    0.101
     156    0.000    0.000
     157    0.712    0.077
     158    1.536    0.139
     159    0.213    0.044
     160    0.002    0.007
     161    0.804    0.096
     162    0.289    0.065
     163    0.171    0.053
     164    0.370    0.089
     165    0.947    0.090
     166    0.193    0.063
     167    0.068    0.040
     168    0.739    0.119
     169    0.098    0.045
     170    0.785    0.106
     171    1.149    0.106
     172    1.709    0.259
     173    0.411    0.111
     174    1.878    0.102
     175    0.919    0.147
     176    0.800    0.124
     177    0.559    0.171
     178    0.167    0.082
     179    0.629    0.087
     180    0.418    0.097
     181    0.708    0.108
     182    0.501    0.092
     183    1.054    0.091
     184    1.873    0.145
     185    0.504    0.067
     186    1.286    0.100
     187    1.330    0.131
     188    0.696    0.146
     189    1.075    0.087
     190    0.521    0.088
     191    0.735    0.111
     192    0.447    0.083
     193    0.787    0.133
     194    0.392    0.076
     195    0.134    0.057
     196    0.788    0.100
     197    0.190    0.061
     198    0.163    0.088
     199    0.241    0.091
     200    0.791    0.104
     201    0.436    0.103
     202    0.115    0.030
     203    0.488    0.111
     204    0.664    0.066
     205    0.681    0.088
     206    0.075    0.026
     207    0.972    0.119
     208    1.012    0.109
     209    0.207    0.067
     210    0.317    0.058
     211    0.823    0.051
     212    0.881    0.089
     213    0.007    0.017
     214    0.992    0.138
     215    0.424    0.091
     216    0.056    0.047
     217    0.207    0.069
     218    0.948    0.092
     219    1.044    0.093
     220    0.054    0.054
     221    0.980    0.101
     222    1.312    0.114
     223    1.391    0.138
     224    1.086    0.086
     225    1.597    0.248
     226    0.531    0.138
     227    1.041    0.227
     228    1.410    0.117
     229    1.343    0.156
     230    0.989    0.150
     231    0.237    0.086
     232    1.213    0.187
     233    0.221    0.090
     234    0.023    0.025
     235    1.486    0.199
     236    0.145    0.073
     237    0.017    0.026
     238    0.202    0.058
     239    0.367    0.065
     240    0.008    0.012
     241    0.097    0.040
     242    0.896    0.085
     243    0.188    0.057
     244    0.091    0.032
     245    1.141    0.169
     246    1.114    0.121
     247    0.474    0.105
     248    0.223    0.091
     249    0.376    0.066
     250    0.609    0.080
     251    0.438    0.108
     252    0.135    0.072
     253    1.051    0.080
     254    0.142    0.061
     255    0.093    0.057
     256    0.997    0.107
     257    1.019    0.111
     258    0.485    0.082
     259    0.340    0.050
     260    1.244    0.125
     261    0.266    0.047
     262    0.644    0.087
     263    0.906    0.172
     264    1.724    0.136
     265    0.110    0.048
     266    1.575    0.123
     267    1.033    0.126
     268    0.687    0.124
     269    0.352    0.082
     270    0.650    0.104
     271    0.332    0.054
     272    0.428    0.086
     273    0.212    0.085
     274    1.841    0.132
     275    0.266    0.075
     276    0.896    0.107
     277    0.900    0.131
     278    0.308    0.058
     279    0.567    0.092
     280    0.397    0.074
     281    0.847    0.080
     282    0.076    0.052
     283    0.507    0.094
     284    0.285    0.062
     285    0.635    0.103
     286    0.120    0.059
     287    0.013    0.018
     288    0.315    0.083
     289    0.083    0.040
     290    0.014    0.020
     291    0.159    0.038
     292    0.580    0.095
     293    0.003    0.013
     294    0.171    0.032
     295    1.239    0.110
     296    0.186    0.053
     297    0.034    0.025
     298    0.224    0.066
     299    1.647    0.169
     300    0.313    0.082
     301    0.072    0.033
     302    1.172    0.190
     303    0.737    0.172
     304    0.066    0.064
     305    1.534    0.219
     306    0.863    0.106
     307    0.511    0.114
     308    0.403    0.086
     309    1.149    0.202
     310    0.763    0.079
     311    0.916    0.109
     312    1.738    0.166
     313    2.052    0.079
      19    1.807    0.193
      20    0.481    0.073
      21    1.594    0.175
      22    1.715    0.106
      23    1.161    0.152
      24    0.713    0.189
      25    1.314    0.084
      26    0.630    0.136
      27    1.095    0.098
      28    1.280    0.093
      29    0.129    0.040
      30    0.283    0.071
      31    1.896    0.103
      32    0.913    0.089
      33    0.128    0.049
      34    0.730    0.082
      35    0.776    0.079
      36    0.915    0.094
      37    0.084    0.024
      38    0.612    0.060
      39    0.846    0.084
      40    0.337    0.070
      41    0.561    0.091
      42    0.892    0.091
      43    1.334    0.100
      44    0.000    0.000
      45    0.753    0.078
      46    0.673    0.074
      47    0.121    0.044
      48    0.000    0.000
      49    0.905    0.057
      50    0.434    0.088
      51    0.088    0.039
      52    0.339    0.062
      53    0.672    0.088
      54    0.012    0.027
      55    0.003    0.008
      56    0.879    0.073
      57    0.919    0.074
      58    0.743    0.085
      59    0.396    0.112
      60    1.790    0.073
      61    0.344    0.074
      62    1.673    0.108
      63    0.362    0.119
      64    0.089    0.044
      65    0.047    0.036
      66    0.057    0.045
      67    0.132    0.037
      68    0.036    0.029
      69    0.086    0.034
      70    0.331    0.061
      71    0.200    0.064
      72    0.001    0.006
      73    0.000    0.000
      74    0.507    0.090
      75    0.000    0.000
      76    0.101    0.041
      77    0.306    0.060
      78    0.722    0.117
      79    0.090    0.056
      80    0.007    0.015
      81    0.929    0.102
      82    0.024    0.028
      83    0.011    0.017
      84    0.709    0.067
      85    0.460    0.053
      86    0.175    0.053
      87    0.105    0.042
      88    1.084    0.064
      89    0.652    0.116
      90    0.013    0.021
      91    0.209    0.062
      92    0.531    0.112
      93    0.743    0.106
      94    0.009    0.015
      95    0.794    0.096
      96    0.733    0.112
      97    0.276    0.054
      98    0.729    0.110
      99    1.165    0.078
     100    0.596    0.106
     101    0.046    0.023
     102    0.450    0.077
     103    1.056    0.085
     104    0.111    0.036
     105    0.182    0.050
     106    0.027    0.021
     107    0.534    0.099
     108    0.264    0.104
     109    0.378    0.096
     110    0.200    0.058
     111    0.018    0.027
     112    0.430    0.106
     113    0.246    0.050
     114    0.000    0.000
     115    0.043    0.028
     116    0.070    0.028
     117    0.539    0.080
     118    0.000    0.000
     119    0.000    0.000
     120    0.199    0.085
     121    0.324    0.057
     122    0.000    0.000
     123    0.000    0.000
     124    0.700    0.069
     125    0.029    0.028
     126    0.219    0.083
     127    0.583    0.056
     128    0.471    0.128
     129    0.125    0.072
     130    0.091    0.039
     131    0.566    0.149
     132    1.078    0.081
     133    0.448    0.112
     134    1.050    0.159
     135    1.240    0.116
     136    0.028    0.017
     137    1.317    0.088
     138    1.775    0.127
     139    0.481    0.067
     140    0.667    0.098
     141    0.648    0.075
     142    0.448    0.061
     143    0.916    0.061
     144    1.071    0.119
     145    0.000    0.000
     146    0.724    0.074
     147    0.705    0.074
     148    0.185    0.042
     149    0.025    0.021
     150    0.887    0.078
     151    0.943    0.094
     152    0.026    0.030
     153    0.507    0.068
     154    0.918    0.077
     155    0.492    0.062
     156    0.000    0.000
     157    0.679    0.085
     158    1.506    0.090
     159    0.196    0.056
     160    0.000    0.000
     161    0.787    0.105
     162    0.272    0.087
     163    0.131    0.061
     164    0.375    0.052
     165    0.993    0.106
     166    0.188    0.061
     167    0.071    0.031
     168    0.871    0.163
     169    0.070    0.047
     170    0.828    0.139
     171    1.232    0.108
     172    1.511    0.234
     173    0.402    0.088
     174    1.935    0.088
     175    0.908    0.153
     176    0.724    0.107
     177    0.512    0.120
     178    0.116    0.071
     179    0.636    0.074
     180    0.463    0.091
     181    0.745    0.191
     182    0.514    0.090
     183    0.978    0.121
     184    1.849    0.139
     185    0.491    0.073
     186    1.324    0.077
     187    1.262    0.106
     188    0.739    0.151
     189    1.142    0.108
     190    0.492    0.083
     191    0.671    0.138
     192    0.456    0.075
     193    0.818    0.134
     194    0.429    0.050
     195    0.087    0.046
     196    0.727    0.098
     197    0.219    0.067
     198    0.139    0.061
     199    0.167    0.070
     200    0.773    0.104
     201    0.197    0.121
     202    0.095    0.035
     203    0.478    0.068
     204    0.684    0.075
     205    0.721    0.067
     206    0.083    0.035
     207    0.957    0.121
     208    0.998    0.104
     209    0.196    0.068
     210    0.429    0.091
     211    0.854    0.093
     212    0.796    0.121
     213    0.004    0.012
     214    1.021    0.169
     215    0.455    0.067
     216    0.059    0.030
     217    0.265    0.066
     218    0.923    0.107
     219    1.102    0.100
     220    0.037    0.034
     221    0.955    0.133
     222    1.249    0.118
     223    1.504    0.116
     224    1.101    0.103
     225    1.633    0.234
     226    0.502    0.147
     227    0.963    0.202
     228    1.295    0.148
     229    1.317    0.140
     230    0.973    0.138
     231    0.202    0.077
     232    1.262    0.133
     233    0.230    0.112
     234    0.014    0.020
     235    1.518    0.220
     236    0.081    0.031
     237    0.006    0.012
     238    0.203    0.059
     239    0.305    0.062
     240    0.006    0.019
     241    0.107    0.049
     242    0.985    0.099
     243    0.190    0.053
     244    0.105    0.045
     245    1.174    0.162
     246    1.152    0.083
     247    0.516    0.103
     248    0.209    0.061
     249    0.350    0.095
     250    0.620    0.075
     251    0.369    0.108
     252    0.121    0.079
     253    1.122    0.103
     254    0.106    0.052
     255    0.070    0.042
     256    0.942    0.121
     257    0.970    0.126
     258    0.459    0.084
     259    0.314    0.097
     260    1.208    0.092
     261    0.264    0.063
     262    0.651    0.076
     263    0.863    0.147
     264    1.764    0.114
     265    0.121    0.033
     266    1.629    0.126
     267    1.025    0.142
     268    0.745    0.093
     269    0.447    0.092
     270    0.649    0.078
     271    0.273    0.062
     272    0.315    0.134
     273    0.177    0.056
     274    1.821    0.097
     275    0.243    0.084
     276    0.820    0.129
     277    0.893    0.111
     278    0.373    0.090
     279    0.591    0.090
     280    0.406    0.076
     281    0.833    0.079
     282    0.061    0.038
     283    0.505    0.084
     284    0.304    0.072
     285    0.617    0.122
     286    0.121    0.052
     287    0.009    0.016
     288    0.279    0.060
     289    0.095    0.050
     290    0.014    0.019
     291    0.151    0.060
     292    0.528    0.104
     293    0.000    0.000
     294    0.154    0.045
     295    1.242    0.115
     296    0.158    0.054
     297    0.022    0.016
     298    0.256    0.058
     299    1.641    0.128
     300    0.302    0.087
     301    0.046    0.025
     302    1.192    0.204
     303    0.742    0.121
     304    0.071    0.047
     305    1.747    0.128
     306    0.829    0.125
     307    0.521    0.077
     308    0.578    0.102
     309    1.111    0.135
     310    0.759    0.096
     311    0.963    0.097
     312    1.915    0.144
     313    1.889    0.080
      19    1.786    0.189
      20    0.549    0.091
      21    1.629    0.185
      22    1.692    0.129
      23    1.244    0.143
      24    0.659    0.138
      25    1.299    0.112
      26    0.703    0.186
      27    1.015    0.092
      28    1.313    0.116
      29    0.151    0.028
      30    0.336    0.082
      31    1.893    0.091
      32    0.939    0.109
      33    0.100    0.033
      34    0.777    0.074
      35    0.774    0.077
      36    0.889    0.082
      37    0.071    0.033
      38    0.611    0.063
      39    0.882    0.092
      40    0.363    0.043
      41    0.596    0.073
      42    0.891    0.087
      43    1.330    0.103
      44    0.000    0.000
      45    0.758    0.117
      46    0.673    0.079
      47    0.129    0.037
      48    0.000    0.000
      49    0.813    0.101
      50    0.426    0.086
      51    0.074    0.038
      52    0.346    0.068
      53    0.703    0.112
      54    0.038    0.025
      55    0.000    0.000
      56    0.917    0.102
      57    0.897    0.098
      58    0.749    0.090
      59    0.460    0.132
      60    1.843    0.124
      61    0.382    0.062
      62    1.710    0.106
      63    0.401    0.086
      64    0.083    0.042
      65    0.064    0.030
      66    0.057    0.049
      67    0.176    0.070
      68    0.023    0.018
      69    0.091    0.053
      70    0.358    0.097
      71    0.203    0.051
      72    0.001    0.006
      73    0.001    0.006
      74    0.504    0.074
      75    0.002    0.007
      76    0.089    0.026
      77    0.333    0.053
      78    0.782    0.121
      79    0.100    0.046
      80    0.009    0.016
      81    0.880    0.104
      82    0.025    0.024
      83    0.021    0.026
      84    0.707    0.084
      85    0.470    0.059
      86    0.170    0.077
      87    0.138    0.044
      88    1.083    0.115
      89    0.863    0.148
      90    0.018    0.027
      91    0.199    0.067
      92    0.517    0.109
      93    0.849    0.137
      94    0.029    0.024
      95    0.790    0.113
      96    0.753    0.061
      97    0.268    0.050
      98    0.732    0.069
      99    1.147    0.086
     100    0.673    0.111
     101    0.044    0.022
     102    0.453    0.081
     103    1.028    0.098
     104    0.147    0.051
     105    0.218    0.057
     106    0.038    0.023
     107    0.554    0.084
     108    0.344    0.126
     109    0.442    0.093
     110    0.192    0.062
     111    0.021    0.022
     112    0.457    0.095
     113    0.239    0.067
     114    0.000    0.000
     115    0.034    0.022
     116    0.070    0.033
     117    0.365    0.102
     118    0.000    0.000
     119    0.002    0.008
     120    0.121    0.045
     121    0.336    0.067
     122    0.006    0.014
     123    0.000    0.000
     124    0.596    0.095
     125    0.025    0.031
     126    0.437    0.120
     127    0.531    0.093
     128    0.426    0.122
     129    0.175    0.070
     130    0.133    0.039
     131    0.459    0.073
     132    1.043    0.095
     133    0.575    0.152
     134    1.127    0.160
     135    1.139    0.109
     136    0.050    0.054
     137    1.329    0.122
     138    1.850    0.134
     139    0.424    0.083
     140    0.754    0.149
     141    0.643    0.064
     142    0.465    0.078
     143    0.912    0.095
     144    1.008    0.108
     145    0.000    0.000
     146    0.702    0.079
     147    0.737    0.075
     148    0.195    0.082
     149    0.026    0.022
     150    0.894    0.055
     151    0.972    0.111
     152    0.060    0.050
     153    0.513    0.106
     154    0.945    0.069
     155    0.631    0.124
     156    0.000    0.000
     157    0.712    0.082
     158    1.534    0.121
     159    0.209    0.083
     160    0.011    0.018
     161    0.745    0.096
     162    0.245    0.065
     163    0.133    0.047
     164    0.410    0.072
     165    0.939    0.105
     166    0.178    0.057
     167    0.078    0.034
     168    0.935    0.110
     169    0.084    0.037
     170    0.769    0.135
     171    1.281    0.116
     172    1.554    0.172
     173    0.382    0.080
     174    1.842    0.114
     175    0.899    0.118
     176    0.747    0.085
     177    0.476    0.099
     178    0.128    0.072
     179    0.619    0.085
     180    0.491    0.093
     181    0.732    0.115
     182    0.529    0.096
     183    0.886    0.075
     184    1.922    0.138
     185    0.472    0.069
     186    1.326    0.082
     187    1.255    0.089
     188    0.870    0.085
     189    1.128    0.104
     190    0.542    0.106
     191    0.652    0.134
     192    0.586    0.098
     193    0.818    0.110
     194    0.464    0.074
     195    0.131    0.067
     196    0.830    0.096
     197    0.189    0.082
     198    0.205    0.070
     199    0.180    0.063
     200    0.824    0.083
     201    0.392    0.138
     202    0.117    0.058
     203    0.451    0.108
     204    0.681    0.057
     205    0.600    0.083
     206    0.057    0.030
     207    0.923    0.097
     208    1.010    0.078
     209    0.140    0.040
     210    0.384    0.109
     211    0.863    0.080
     212    0.724    0.091
     213    0.000    0.000
     214    1.136    0.110
     215    0.453    0.082
     216    0.056    0.024
     217    0.195    0.075
     218    0.821    0.128
     219    1.124    0.113
     220    0.041    0.037
     221    0.859    0.137
     222    1.263    0.110
     223    1.500    0.129
     224    1.137    0.099
     225    1.602    0.217
     226    0.646    0.220
     227    1.167    0.170
     228    1.396    0.150
     229    1.288    0.119
     230    1.135    0.175
     231    0.272    0.078
     232    1.268    0.187
     233    0.359    0.100
     234    0.011    0.013
     235    1.460    0.246
     236    0.127    0.048
     237    0.021    0.023
     238    0.246    0.060
     239    0.351    0.078
     240    0.004    0.010
     241    0.087    0.054
     242    0.906    0.123
     243    0.132    0.041
     244    0.091    0.034
     245    1.234    0.156
     246    1.099    0.106
     247    0.471    0.094
     248    0.213    0.080
     249    0.390    0.066
     250    0.562    0.057
     251    0.369    0.110
     252    0.137    0.072
     253    1.160    0.126
     254    0.127    0.057
     255    0.065    0.034
     256    0.938    0.096
     257    0.869    0.116
     258    0.443    0.062
     259    0.262    0.059
     260    1.198    0.085
     261    0.348    0.089
     262    0.718    0.116
     263    0.759    0.089
     264    1.805    0.091
     265    0.115    0.046
     266    1.552    0.103
     267    1.279    0.185
     268    0.681    0.079
     269    0.410    0.089
     270    0.643    0.099
     271    0.421    0.116
     272    0.318    0.161
     273    0.157    0.051
     274    1.880    0.127
     275    0.195    0.045
     276    0.792    0.120
     277    0.866    0.106
     278    0.328    0.092
     279    0.571    0.134
     280    0.412    0.087
     281    0.859    0.094
     282    0.064    0.034
     283    0.514    0.076
     284    0.301    0.073
     285    0.636    0.075
     286    0.105    0.041
     287    0.019    0.017
     288    0.271    0.045
     289    0.077    0.046
     290    0.005    0.011
     291    0.193    0.044
     292    0.495    0.064
     293    0.004    0.010
     294    0.167    0.037
     295    1.231    0.108
     296    0.178    0.070
     297    0.019    0.019
     298    0.219    0.049
     299    1.563    0.157
     300    0.308    0.080
     301    0.061    0.022
     302    1.227    0.180
     303    0.850    0.139
     304    0.097    0.056
     305    1.561    0.247
     306    0.849    0.080
     307    0.576    0.093
     308    0.724    0.113
     309    1.105    0.103
     310    0.794    0.083
     311    1.003    0.112
     312    1.836    0.141
     313    1.885    0.095
      19    1.578    0.180
      20    0.475    0.065
      21    1.649    0.149
      22    1.592    0.165
      23    1.318    0.210
      24    0.755    0.283
      25    1.262    0.101
      26    0.721    0.138
      27    1.027    0.129
      28    1.280    0.108
      29    0.153    0.043
      30    0.342    0.051
      31    1.907    0.111
      32    0.893    0.092
      33    0.093    0.037
      34    0.789    0.083
      35    0.805    0.071
      36    0.913    0.082
      37    0.066    0.030
      38    0.598    0.092
      39    0.933    0.099
      40    0.317    0.060
      41    0.606    0.067
      42    0.860    0.097
      43    1.323    0.099
      44    0.000    0.000
      45    0.894    0.122
      46    0.587    0.119
      47    0.101    0.047
      48    0.000    0.000
      49    0.919    0.117
      50    0.523    0.093
      51    0.107    0.052
      52    0.398    0.073
      53    0.552    0.135
      54    0.034    0.034
      55    0.011    0.020
      56    0.868    0.090
      57    0.821    0.098
      58    0.783    0.079
      59    0.612    0.132
      60    1.863    0.157
      61    0.334    0.056
      62    1.715    0.082
      63    0.356    0.069
      64    0.067    0.041
      65    0.107    0.057
      66    0.046    0.039
      67    0.185    0.053
      68    0.019    0.019
      69    0.117    0.043
      70    0.326    0.063
      71    0.209    0.045
      72    0.004    0.010
      73    0.000    0.000
      74    0.492    0.063
      75    0.000    0.000
      76    0.066    0.031
      77    0.263    0.063
      78    0.791    0.111
      79    0.090    0.039
      80    0.000    0.000
      81    0.791    0.104
      82    0.032    0.027
      83    0.003    0.008
      84    0.662    0.072
      85    0.511    0.055
      86    0.190    0.057
      87    0.106    0.051
      88    1.054    0.137
      89    0.892    0.126
      90    0.026    0.028
      91    0.207    0.042
      92    0.449    0.083
      93    0.871    0.180
      94    0.035    0.035
      95    0.797    0.069
      96    0.707    0.077
      97    0.267    0.075
      98    0.715    0.076
      99    1.109    0.081
     100    0.621    0.092
     101    0.042    0.009
     102    0.431    0.074
     103    1.036    0.083
     104    0.144    0.059
     105    0.212    0.069
     106    0.046    0.030
     107    0.579    0.081
     108    0.320    0.077
     109    0.438    0.080
     110    0.218    0.042
     111    0.024    0.024
     112    0.400    0.097
     113    0.218    0.054
     114    0.000    0.000
     115    0.032    0.022
     116    0.083    0.035
     117    0.366    0.073
     118    0.000    0.000
     119    0.004    0.010
     120    0.108    0.046
     121    0.327    0.080
     122    0.005    0.018
     123    0.001    0.006
     124    0.643    0.081
     125    0.008    0.024
     126    0.344    0.079
     127    0.558    0.065
     128    0.248    0.066
     129    0.185    0.072
     130    0.244    0.088
     131    0.735    0.156
     132    1.028    0.091
     133    0.700    0.071
     134    1.191    0.137
     135    1.306    0.093
     136    0.029    0.025
     137    1.404    0.148
     138    1.818    0.135
     139    0.274    0.049
     140    0.792    0.129
     141    0.555    0.086
     142    0.476    0.073
     143    0.963    0.060
     144    1.044    0.116
     145    0.000    0.000
     146    0.731    0.088
     147    0.780    0.085
     148    0.163    0.049
     149    0.031    0.023
     150    0.905    0.073
     151    1.000    0.092
     152    0.055    0.046
     153    0.479    0.066
     154    0.932    0.080
     155    0.626    0.077
     156    0.000    0.000
     157    0.729    0.095
     158    1.499    0.131
     159    0.155    0.068
     160    0.000    0.000
     161    0.763    0.098
     162    0.255    0.047
     163    0.149    0.063
     164    0.379    0.082
     165    0.848    0.065
     166    0.198    0.051
     167    0.081    0.036
     168    0.881    0.110
     169    0.095    0.049
     170    0.873    0.141
     171    1.246    0.106
     172    1.541    0.236
     173    0.364    0.065
     174    1.848    0.096
     175    0.823    0.155
     176    0.741    0.092
     177    0.421    0.106
     178    0.158    0.075
     179    0.597    0.087
     180    0.546    0.108
     181    0.729    0.074
     182    0.560    0.112
     183    0.987    0.117
     184    1.954    0.136
     185    0.442    0.052
     186    1.337    0.089
     187    1.232    0.114
     188    0.841    0.140
     189    1.156    0.111
     190    0.543    0.102
     191    0.646    0.128
     192    0.598    0.074
     193    0.692    0.156
     194    0.431    0.075
     195    0.135    0.063
     196    0.835    0.096
     197    0.171    0.063
     198    0.173    0.057
     199    0.231    0.063
     200    0.761    0.078
     201    0.444    0.073
     202    0.121    0.048
     203    0.472    0.068
     204    0.713    0.085
     205    0.546    0.094
     206    0.062    0.029
     207    0.972    0.092
     208    1.003    0.106
     209    0.155    0.050
     210    0.388    0.111
     211    0.796    0.095
     212    0.703    0.087
     213    0.000    0.000
     214    1.155    0.144
     215    0.415    0.083
     216    0.080    0.035
     217    0.147    0.071
     218    0.839    0.112
     219    1.179    0.111
     220    0.177    0.078
     221    0.833    0.142
     222    1.309    0.130
     223    1.683    0.161
     224    1.081    0.135
     225    1.778    0.185
     226    0.603    0.236
     227    1.251    0.169
     228    1.316    0.188
     229    1.346    0.148
     230    0.944    0.202
     231    0.339    0.120
     232    1.227    0.225
     233    0.310    0.089
     234    0.018    0.015
     235    1.490    0.129
     236    0.116    0.068
     237    0.010    0.016
     238    0.274    0.088
     239    0.376    0.052
     240    0.005    0.011
     241    0.092    0.047
     242    0.887    0.120
     243    0.145    0.045
     244    0.075    0.023
     245    1.129    0.093
     246    1.112    0.128
     247    0.494    0.126
     248    0.247    0.090
     249    0.380    0.079
     250    0.550    0.073
     251    0.449    0.099
     252    0.154    0.065
     253    1.204    0.126
     254    0.152    0.066
     255    0.081    0.058
     256    0.887    0.108
     257    0.888    0.107
     258    0.485    0.115
     259    0.325    0.071
     260    1.203    0.101
     261    0.263    0.082
     262    0.711    0.101
     263    0.818    0.146
     264    1.788    0.119
     265    0.114    0.063
     266    1.537    0.134
     267    1.064    0.214
     268    0.695    0.098
     269    0.364    0.100
     270    0.678    0.132
     271    0.387    0.083
     272    0.271    0.122
     273    0.201    0.083
     274    1.923    0.113
     275    0.211    0.061
     276    0.732    0.185
     277    1.063    0.172
     278    0.324    0.071
     279    0.556    0.105
     280    0.420    0.073
     281    0.919    0.073
     282    0.077    0.042
     283    0.539    0.085
     284    0.314    0.056
     285    0.577    0.081
     286    0.085    0.034
     287    0.010    0.018
     288    0.322    0.061
     289    0.047    0.022
     290    0.043    0.037
     291    0.214    0.046
     292    0.483    0.066
     293    0.000    0.000
     294    0.181    0.028
     295    1.197    0.092
     296    0.161    0.061
     297    0.019    0.023
     298    0.234    0.063
     299    1.540    0.117
     300    0.290    0.103
     301    0.047    0.025
     302    0.873    0.164
     303    0.874    0.185
     304    0.162    0.090
     305    1.110    0.117
     306    0.824    0.083
     307    0.548    0.123
     308    0.775    0.087
     309    1.198    0.108
     310    0.827    0.063
     311    0.935    0.127
     312    1.764    0.138
     313    1.926    0.101
      19    1.858    0.215
      20    0.533    0.123
      21    1.720    0.143
      22    1.726    0.217
      23    1.506    0.207
      24    0.994    0.131
      25    1.148    0.104
      26    0.887    0.193
      27    0.988    0.122
      28    1.264    0.105
      29    0.140    0.053
      30    0.356    0.078
      31    1.959    0.138
      32    0.878    0.114
      33    0.107    0.036
      34    0.751    0.107
      35    0.785    0.051
      36    0.947    0.076
      37    0.076    0.031
      38    0.631    0.074
      39    0.938    0.090
      40    0.350    0.069
      41    0.577    0.079
      42    0.869    0.064
      43    1.310    0.124
      44    0.000    0.000
      45    0.986    0.102
      46    0.675    0.085
      47    0.117    0.046
      48    0.000    0.000
      49    0.955    0.115
      50    0.414    0.078
      51    0.088    0.050
      52    0.420    0.070
      53    0.486    0.098
      54    0.057    0.040
      55    0.028    0.027
      56    0.819    0.052
      57    0.906    0.082
      58    0.742    0.087
      59    0.671    0.093
      60    1.912    0.123
      61    0.397    0.074
      62    1.647    0.097
      63    0.347    0.069
      64    0.054    0.043
      65    0.126    0.040
      66    0.035    0.043
      67    0.163    0.050
      68    0.026    0.024
      69    0.144    0.073
      70    0.276    0.058
      71    0.177    0.047
      72    0.008    0.017
      73    0.003    0.008
      74    0.499    0.077
      75    0.000    0.000
      76    0.046    0.028
      77    0.301    0.060
      78    0.777    0.084
      79    0.092    0.047
      80    0.001    0.006
      81    0.796    0.120
      82    0.059    0.030
      83    0.001    0.006
      84    0.680    0.087
      85    0.491    0.085
      86    0.188    0.079
      87    0.089    0.035
      88    1.021    0.081
      89    0.836    0.118
      90    0.022    0.031
      91    0.157    0.058
      92    0.438    0.088
      93    0.864    0.124
      94    0.028    0.036
      95    0.794    0.071
      96    0.722    0.059
      97    0.268    0.054
      98    0.712    0.057
      99    1.121    0.085
     100    0.639    0.089
     101    0.050    0.022
     102    0.440    0.076
     103    1.029    0.081
     104    0.160    0.070
     105    0.197    0.066
     106    0.027    0.012
     107    0.634    0.077
     108    0.250    0.096
     109    0.488    0.061
     110    0.220    0.063
     111    0.022    0.027
     112    0.446    0.124
     113    0.206    0.045
     114    0.000    0.000
     115    0.025    0.021
     116    0.086    0.035
     117    0.348    0.093
     118    0.000    0.000
     119    0.004    0.011
     120    0.100    0.054
     121    0.311    0.078
     122    0.006    0.012
     123    0.001    0.006
     124    0.725    0.098
     125    0.003    0.008
     126    0.377    0.078
     127    0.565    0.082
     128    0.267    0.060
     129    0.103    0.064
     130    0.236    0.082
     131    0.778    0.077
     132    1.021    0.089
     133    0.703    0.101
     134    1.079    0.120
     135    1.264    0.108
     136    0.030    0.024
     137    1.384    0.141
     138    1.810    0.144
     139    0.293    0.086
     140    0.802    0.104
     141    0.595    0.062
     142    0.409    0.067
     143    0.941    0.052
     144    1.107    0.135
     145    0.000    0.000
     146    0.724    0.069
     147    0.817    0.075
     148    0.181    0.063
     149    0.037    0.021
     150    0.889    0.072
     151    0.979    0.102
     152    0.069    0.049
     153    0.467    0.089
     154    0.953    0.082
     155    0.557    0.097
     156    0.000    0.000
     157    0.684    0.089
     158    1.503    0.106
     159    0.156    0.060
     160    0.000    0.000
     161    0.727    0.124
     162    0.220    0.064
     163    0.153    0.043
     164    0.367    0.065
     165    0.912    0.154
     166    0.215    0.055
     167    0.098    0.051
     168    0.941    0.183
     169    0.078    0.042
     170    0.852    0.083
     171    1.167    0.169
     172    1.774    0.193
     173    0.397    0.089
     174    1.848    0.124
     175    0.938    0.143
     176    0.719    0.077
     177    0.637    0.123
     178    0.134    0.083
     179    0.637    0.074
     180    0.529    0.081
     181    0.679    0.100
     182    0.598    0.082
     183    1.002    0.156
     184    1.893    0.136
     185    0.491    0.087
     186    1.342    0.073
     187    1.269    0.132
     188    0.812    0.072
     189    1.092    0.135
     190    0.503    0.094
     191    0.634    0.080
     192    0.534    0.107
     193    0.674    0.132
     194    0.462    0.089
     195    0.108    0.065
     196    0.782    0.084
     197    0.163    0.057
     198    0.171    0.050
     199    0.261    0.091
     200    0.822    0.083
     201    0.457    0.081
     202    0.124    0.055
     203    0.470    0.093
     204    0.688    0.088
     205    0.543    0.081
     206    0.057    0.026
     207    0.950    0.102
     208    1.002    0.091
     209    0.170    0.059
     210    0.445    0.087
     211    0.707    0.068
     212    0.777    0.086
     213    0.001    0.006
     214    1.102    0.090
     215    0.407    0.070
     216    0.110    0.046
     217    0.215    0.096
     218    0.724    0.139
     219    1.170    0.153
     220    0.297    0.079
     221    0.917    0.148
     222    1.246    0.115
     223    1.835    0.163
     224    1.093    0.109
     225    1.831    0.182
     226    0.496    0.224
     227    1.298    0.236
     228    1.234    0.112
     229    1.275    0.119
     230    0.943    0.207
     231    0.241    0.096
     232    1.221    0.219
     233    0.330    0.099
     234    0.013    0.018
     235    1.700    0.229
     236    0.149    0.058
     237    0.026    0.030
     238    0.255    0.069
     239    0.341    0.082
     240    0.012    0.019
     241    0.099    0.040
     242    0.892    0.096
     243    0.187    0.057
     244    0.085    0.034
     245    1.090    0.112
     246    1.102    0.088
     247    0.471    0.110
     248    0.238    0.083
     249    0.348    0.069
     250    0.581    0.069
     251    0.415    0.142
     252    0.130    0.073
     253    1.227    0.087
     254    0.191    0.053
     255    0.092    0.037
     256    0.948    0.139
     257    0.864    0.089
     258    0.409    0.069
     259    0.341    0.072
     260    1.240    0.088
     261    0.280    0.084
     262    0.783    0.086
     263    0.745    0.123
     264    1.805    0.107
     265    0.182    0.065
     266    1.544    0.150
     267    0.977    0.192
     268    0.798    0.155
     269    0.364    0.099
     270    0.659    0.132
     271    0.403    0.062
     272    0.312    0.089
     273    0.343    0.106
     274    1.962    0.099
     275    0.231    0.059
     276    0.870    0.071
     277    1.041    0.140
     278    0.298    0.034
     279    0.561    0.120
     280    0.393    0.086
     281    0.851    0.089
     282    0.062    0.038
     283    0.578    0.105
     284    0.322    0.057
     285    0.607    0.100
     286    0.075    0.022
     287    0.022    0.017
     288    0.346    0.059
     289    0.040    0.024
     290    0.044    0.022
     291    0.200    0.054
     292    0.542    0.088
     293    0.005    0.014
     294    0.166    0.039
     295    1.240    0.107
     296    0.193    0.064
     297    0.037    0.047
     298    0.249    0.065
     299    1.603    0.144
     300    0.341    0.088
     301    0.052    0.023
     302    0.922    0.187
     303    0.955    0.154
     304    0.181    0.082
     305    1.215    0.123
     306    0.810    0.083
     307    0.458    0.108
     308    0.757    0.075
     309    1.213    0.089
     310    0.711    0.092
     311    0.931    0.089
     312    1.785    0.097
     313    1.962    0.083
      19    1.788    0.154
      20    0.442    0.122
      21    1.648    0.168
      22    1.645    0.140
      23    1.490    0.203
      24    0.795    0.193
      25    1.224    0.097
      26    0.768    0.109
      27    0.985    0.122
      28    1.262    0.113
      29    0.143    0.043
      30    0.311    0.065
      31    1.915    0.108
      32    0.952    0.108
      33    0.122    0.039
      34    0.695    0.096
      35    0.773    0.073
      36    0.964    0.073
      37    0.077    0.030
      38    0.606    0.096
      39    0.897    0.104
      40    0.367    0.061
      41    0.597    0.073
      42    0.833    0.077
      43    1.351    0.089
      44    0.000    0.000
      45    0.968    0.112
      46    0.689    0.062
      47    0.119    0.046
      48    0.000    0.000
      49    0.893    0.112
      50    0.436    0.109
      51    0.087    0.028
      52    0.351    0.080
      53    0.544    0.089
      54    0.058    0.033
      55    0.017    0.021
      56    0.900    0.132
      57    0.850    0.088
      58    0.790    0.075
      59    0.628    0.131
      60    1.914    0.125
      61    0.469    0.104
      62    1.590    0.127
      63    0.323    0.067
      64    0.040    0.032
      65    0.154    0.046
      66    0.002    0.007
      67    0.142    0.038
      68    0.030    0.017
      69    0.066    0.050
      70    0.235    0.046
      71    0.195    0.057
      72    0.000    0.000
      73    0.001    0.006
      74    0.506    0.058
      75    0.001    0.006
      76    0.055    0.038
      77    0.236    0.077
      78    0.809    0.106
      79    0.085    0.056
      80    0.003    0.008
      81    0.748    0.070
      82    0.061    0.035
      83    0.005    0.014
      84    0.669    0.063
      85    0.473    0.076
      86    0.255    0.079
      87    0.089    0.039
      88    1.071    0.107
      89    0.883    0.119
      90    0.031    0.025
      91    0.169    0.062
      92    0.408    0.077
      93    0.873    0.125
      94    0.021    0.026
      95    0.842    0.078
      96    0.776    0.073
      97    0.282    0.060
      98    0.728    0.071
      99    1.131    0.079
     100    0.621    0.103
     101    0.044    0.022
     102    0.431    0.072
     103    1.050    0.075
     104    0.133    0.054
     105    0.173    0.050
     106    0.034    0.023
     107    0.613    0.111
     108    0.310    0.090
     109    0.516    0.092
     110    0.205    0.059
     111    0.019    0.023
     112    0.467    0.127
     113    0.222    0.047
     114    0.000    0.000
     115    0.047    0.026
     116    0.072    0.026
     117    0.341    0.048
     118    0.000    0.000
     119    0.000    0.000
     120    0.090    0.039
     121    0.342    0.080
     122    0.003    0.008
     123    0.000    0.000
     124    0.669    0.077
     125    0.009    0.017
     126    0.235    0.112
     127    0.613    0.063
     128    0.251    0.068
     129    0.053    0.045
     130    0.175    0.044
     131    0.746    0.103
     132    1.014    0.076
     133    0.676    0.097
     134    1.014    0.092
     135    1.286    0.098
     136    0.050    0.041
     137    1.433    0.130
     138    1.724    0.139
     139    0.213    0.064
     140    0.670    0.117
     141    0.556    0.078
     142    0.407    0.072
     143    0.985    0.062
     144    1.025    0.109
     145    0.000    0.000
     146    0.711    0.052
     147    0.831    0.093
     148    0.190    0.032
     149    0.023    0.018
     150    0.859    0.055
     151    1.026    0.055
     152    0.071    0.035
     153    0.485    0.094
     154    0.903    0.079
     155    0.592    0.083
     156    0.000    0.000
     157    0.676    0.080
     158    1.513    0.110
     159    0.123    0.043
     160    0.000    0.000
     161    0.736    0.082
     162    0.266    0.060
     163    0.126    0.070
     164    0.334    0.068
     165    1.049    0.098
     166    0.186    0.058
     167    0.071    0.044
     168    1.045    0.151
     169    0.077    0.039
     170    0.734    0.159
     171    1.316    0.210
     172    1.642    0.277
     173    0.385    0.075
     174    1.891    0.138
     175    0.950    0.127
     176    0.752    0.057
     177    0.542    0.173
     178    0.172    0.075
     179    0.607    0.092
     180    0.442    0.079
     181    0.619    0.146
     182    0.490    0.151
     183    1.214    0.095
     184    1.639    0.097
     185    0.618    0.082
     186    1.295    0.127
     187    1.422    0.137
     188    0.774    0.134
     189    1.155    0.145
     190    0.342    0.067
     191    0.719    0.134
     192    0.584    0.086
     193    0.672    0.122
     194    0.457    0.073
     195    0.155    0.043
     196    0.785    0.093
     197    0.137    0.067
     198    0.158    0.068
     199    0.323    0.098
     200    0.762    0.100
     201    0.440    0.090
     202    0.123    0.051
     203    0.407    0.059
     204    0.693    0.077
     205    0.540    0.043
     206    0.095    0.041
     207    0.981    0.136
     208    1.009    0.085
     209    0.157    0.043
     210    0.559    0.107
     211    0.747    0.079
     212    0.791    0.088
     213    0.000    0.000
     214    1.083    0.110
     215    0.432    0.063
     216    0.077    0.057
     217    0.229    0.077
     218    0.772    0.128
     219    1.083    0.139
     220    0.266    0.105
     221    0.974    0.116
     222    1.353    0.146
     223    1.782    0.098
     224    1.163    0.055
     225    1.735    0.230
     226    0.463    0.101
     227    1.268    0.154
     228    1.355    0.127
     229    1.407    0.102
     230    1.048    0.173
     231    0.218    0.052
     232    1.600    0.138
     233    0.370    0.086
     234    0.033    0.029
     235    1.882    0.103
     236    0.162    0.072
     237    0.005    0.011
     238    0.303    0.058
     239    0.316    0.058
     240    0.001    0.006
     241    0.138    0.049
     242    1.034    0.133
     243    0.204    0.063
     244    0.070    0.040
     245    1.031    0.130
     246    1.047    0.111
     247    0.568    0.147
     248    0.247    0.075
     249    0.346    0.060
     250    0.535    0.055
     251    0.397    0.111
     252    0.162    0.077
     253    1.202    0.122
     254    0.166    0.053
     255    0.096    0.054
     256    0.953    0.188
     257    0.914    0.116
     258    0.384    0.073
     259    0.348    0.076
     260    1.236    0.091
     261    0.328    0.091
     262    0.695    0.117
     263    0.792    0.133
     264    1.778    0.103
     265    0.201    0.039
     266    1.614    0.108
     267    1.012    0.176
     268    0.761    0.147
     269    0.381    0.069
     270    0.670    0.088
     271    0.373    0.147
     272    0.259    0.098
     273    0.298    0.104
     274    1.874    0.091
     275    0.235    0.082
     276    0.878    0.134
     277    1.075    0.146
     278    0.302    0.061
     279    0.567    0.104
     280    0.393    0.078
     281    0.862    0.111
     282    0.051    0.040
     283    0.621    0.086
     284    0.327    0.059
     285    0.630    0.106
     286    0.082    0.026
     287    0.018    0.019
     288    0.352    0.078
     289    0.051    0.033
     290    0.053    0.025
     291    0.208    0.057
     292    0.456    0.104
     293    0.001    0.006
     294    0.181    0.039
     295    1.223    0.088
     296    0.181    0.067
     297    0.021    0.022
     298    0.239    0.050
     299    1.627    0.138
     300    0.373    0.053
     301    0.071    0.028
     302    1.164    0.114
     303    1.028    0.144
     304    0.169    0.090
     305    1.202    0.119
     306    0.864    0.102
     307    0.456    0.105
     308    0.783    0.121
     309    1.189    0.075
     310    0.747    0.078
     311    0.862    0.080
     312    1.791    0.105
     313    1.930    0.108
      19    1.558    0.259
      20    0.437    0.138
      21    1.586    0.188
      22    1.628    0.123
      23    1.399    0.270
      24    0.896    0.179
      25    1.264    0.079
      26    0.791    0.138
      27    0.941    0.073
      28    1.317    0.082
      29    0.151    0.042
      30    0.328    0.063
      31    1.818    0.115
      32    0.857    0.077
      33    0.122    0.044
      34    0.773    0.103
      35    0.738    0.074
      36    0.925    0.059
      37    0.075    0.024
      38    0.580    0.089
      39    0.885    0.103
      40    0.335    0.054
      41    0.591    0.080
      42    0.835    0.065
      43    1.323    0.070
      44    0.000    0.000
      45    0.884    0.108
      46    0.675    0.094
      47    0.123    0.044
      48    0.000    0.000
      49    0.919    0.127
      50    0.462    0.075
      51    0.078    0.027
      52    0.267    0.069
      53    0.557    0.128
      54    0.046    0.038
      55    0.012    0.018
      56    0.910    0.101
      57    0.820    0.071
      58    0.696    0.068
      59    0.557    0.127
      60    1.918    0.093
      61    0.508    0.110
      62    1.599    0.107
      63    0.331    0.066
      64    0.064    0.041
      65    0.148    0.086
      66    0.043    0.037
      67    0.128    0.043
      68    0.027    0.015
      69    0.093    0.040
      70    0.315    0.055
      71    0.189    0.033
      72    0.000    0.000
      73    0.001    0.006
      74    0.578    0.097
      75    0.001    0.006
      76    0.080    0.027
      77    0.263    0.061
      78    0.829    0.093
      79    0.092    0.039
      80    0.000    0.000
      81    0.816    0.076
      82    0.057    0.028
      83    0.006    0.014
      84    0.718    0.067
      85    0.485    0.062
      86    0.220    0.065
      87    0.070    0.030
      88    1.019    0.087
      89    0.889    0.134
      90    0.033    0.034
      91    0.170    0.047
      92    0.415    0.090
      93    0.832    0.099
      94    0.026    0.025
      95    0.817    0.066
      96    0.771    0.101
      97    0.282    0.056
      98    0.778    0.093
      99    1.118    0.076
     100    0.637    0.077
     101    0.038    0.024
     102    0.424    0.068
     103    1.032    0.120
     104    0.129    0.048
     105    0.158    0.045
     106    0.034    0.014
     107    0.623    0.097
     108    0.276    0.078
     109    0.514    0.105
     110    0.229    0.065
     111    0.029    0.030
     112    0.428    0.124
     113    0.252    0.060
     114    0.000    0.000
     115    0.046    0.019
     116    0.102    0.031
     117    0.331    0.083
     118    0.000    0.000
     119    0.001    0.006
     120    0.119    0.043
     121    0.366    0.085
     122    0.001    0.006
     123    0.000    0.000
     124    0.697    0.089
     125    0.020    0.026
     126    0.301    0.110
     127    0.597    0.089
     128    0.279    0.077
     129    0.055    0.048
     130    0.151    0.070
     131    0.783    0.089
     132    1.018    0.120
     133    0.607    0.186
     134    1.066    0.150
     135    1.227    0.108
     136    0.019    0.017
     137    1.377    0.105
     138    1.780    0.148
     139    0.288    0.073
     140    0.699    0.089
     141    0.595    0.088
     142    0.390    0.092
     143    0.957    0.059
     144    1.046    0.121
     145    0.000    0.000
     146    0.727    0.061
     147    0.858    0.103
     148    0.239    0.045
     149    0.027    0.022
     150    0.843    0.077
     151    1.036    0.087
     152    0.070    0.032
     153    0.464    0.080
     154    0.897    0.071
     155    0.610    0.075
     156    0.000    0.000
     157    0.682    0.080
     158    1.500    0.152
     159    0.156    0.069
     160    0.000    0.000
     161    0.751    0.079
     162    0.272    0.087
     163    0.140    0.050
     164    0.327    0.061
     165    1.036    0.097
     166    0.240    0.091
     167    0.061    0.033
     168    1.201    0.155
     169    0.079    0.049
     170    0.715    0.138
     171    1.147    0.136
     172    1.622    0.326
     173    0.396    0.093
     174    1.834    0.123
     175    1.000    0.193
     176    0.645    0.145
     177    0.560    0.124
     178    0.158    0.072
     179    0.617    0.090
     180    0.405    0.078
     181    0.701    0.169
     182    0.359    0.133
     183    1.144    0.116
     184    1.503    0.131
     185    0.701    0.089
     186    1.360    0.094
     187    1.366    0.123
     188    0.701    0.075
     189    1.118    0.123
     190    0.304    0.069
     191    0.818    0.103
     192    0.549    0.103
     193    0.741    0.204
     194    0.434    0.119
     195    0.142    0.064
     196    0.790    0.110
     197    0.117    0.062
     198    0.168    0.071
     199    0.261    0.068
     200    0.802    0.069
     201    0.484    0.073
     202    0.128    0.040
     203    0.393    0.092
     204    0.690    0.109
     205    0.545    0.070
     206    0.076    0.027
     207    0.890    0.131
     208    1.018    0.105
     209    0.160    0.050
     210    0.558    0.078
     211    0.799    0.070
     212    0.829    0.110
     213    0.001    0.006
     214    1.126    0.110
     215    0.448    0.086
     216    0.099    0.052
     217    0.200    0.075
     218    0.713    0.119
     219    1.013    0.110
     220    0.211    0.087
     221    0.918    0.148
     222    1.193    0.156
     223    1.766    0.141
     224    1.131    0.074
     225    1.723    0.222
     226    0.504    0.194
     227    1.176    0.214
     228    1.380    0.213
     229    1.390    0.181
     230    0.986    0.168
     231    0.205    0.121
     232    1.300    0.240
     233    0.384    0.090
     234    0.031    0.032
     235    1.553    0.261
     236    0.146    0.076
     237    0.008    0.012
     238    0.329    0.088
     239    0.317    0.046
     240    0.003    0.008
     241    0.149    0.050
     242    1.068    0.094
     243    0.195    0.054
     244    0.062    0.032
     245    0.976    0.170
     246    1.074    0.127
     247    0.577    0.124
     248    0.266    0.078
     249    0.295    0.071
     250    0.617    0.094
     251    0.401    0.116
     252    0.114    0.060
     253    1.197    0.105
     254    0.187    0.055
     255    0.114    0.054
     256    0.825    0.094
     257    0.920    0.083
     258    0.432    0.094
     259    0.327    0.077
     260    1.165    0.077
     261    0.417    0.092
     262    0.702    0.101
     263    0.974    0.135
     264    1.716    0.137
     265    0.254    0.047
     266    1.597    0.123
     267    1.231    0.190
     268    0.749    0.105
     269    0.392    0.083
     270    0.640    0.075
     271    0.292    0.074
     272    0.198    0.120
     273    0.301    0.129
     274    1.902    0.123
     275    0.237    0.058
     276    0.832    0.136
     277    1.038    0.158
     278    0.280    0.051
     279    0.552    0.056
     280    0.346    0.061
     281    0.777    0.076
     282    0.051    0.034
     283    0.535    0.100
     284    0.296    0.060
     285    0.712    0.112
     286    0.076    0.026
     287    0.020    0.020
     288    0.344    0.073
     289    0.069    0.041
     290    0.047    0.023
     291    0.199    0.051
     292    0.527    0.087
     293    0.001    0.006
     294    0.192    0.047
     295    1.201    0.092
     296    0.155    0.053
     297    0.021    0.024
     298    0.235    0.050
     299    1.643    0.099
     300    0.383    0.061
     301    0.064    0.025
     302    0.938    0.245
     303    0.858    0.153
     304    0.134    0.089
     305    1.117    0.122
     306    0.901    0.096
     307    0.588    0.128
     308    0.734    0.107
     309    1.177    0.103
     310    0.832    0.085
     311    0.935    0.114
     312    1.781    0.121
     313    1.887    0.095
      19    1.603    0.251
      20    0.466    0.095
      21    1.782    0.183
      22    1.598    0.148
      23    1.392    0.217
      24    0.845    0.231
      25    1.277    0.093
      26    0.869    0.132
      27    0.991    0.118
      28    1.229    0.112
      29    0.102    0.035
      30    0.356    0.078
      31    1.894    0.098
      32    0.885    0.107
      33    0.124    0.056
      34    0.719    0.111
      35    0.764    0.054
      36    0.934    0.072
      37    0.089    0.037
      38    0.647    0.080
      39    0.858    0.094
      40    0.353    0.069
      41    0.542    0.080
      42    0.868    0.082
      43    1.277    0.117
      44    0.000    0.000
      45    0.781    0.099
      46    0.605    0.084
      47    0.132    0.048
      48    0.000    0.000
      49    0.838    0.091
      50    0.479    0.098
      51    0.064    0.020
      52    0.278    0.068
      53    0.612    0.091
      54    0.032    0.025
      55    0.009    0.020
      56    0.941    0.107
      57    0.793    0.095
      58    0.735    0.083
      59    0.734    0.086
      60    1.902    0.142
      61    0.424    0.064
      62    1.536    0.116
      63    0.249    0.041
      64    0.047    0.029
      65    0.097    0.037
      66    0.057    0.044
      67    0.102    0.047
      68    0.048    0.023
      69    0.145    0.045
      70    0.299    0.056
      71    0.172    0.038
      72    0.006    0.014
      73    0.000    0.000
      74    0.653    0.111
      75    0.000    0.000
      76    0.074    0.032
      77    0.237    0.070
      78    0.705    0.111
      79    0.112    0.044
      80    0.005    0.011
      81    0.983    0.126
      82    0.049    0.033
      83    0.009    0.017
      84    0.695    0.055
      85    0.487    0.093
      86    0.211    0.077
      87    0.079    0.039
      88    1.057    0.087
      89    0.877    0.114
      90    0.039    0.042
      91    0.170    0.061
      92    0.465    0.101
      93    0.858    0.148
      94    0.026    0.021
      95    0.862    0.086
      96    0.747    0.098
      97    0.240    0.059
      98    0.666    0.082
      99    1.057    0.114
     100    0.657    0.100
     101    0.042    0.015
     102    0.377    0.052
     103    1.021    0.074
     104    0.132    0.059
     105    0.182    0.061
     106    0.025    0.010
     107    0.537    0.110
     108    0.319    0.129
     109    0.463    0.113
     110    0.146    0.054
     111    0.032    0.029
     112    0.513    0.146
     113    0.267    0.058
     114    0.002    0.007
     115    0.048    0.032
     116    0.109    0.039
     117    0.340    0.071
     118    0.001    0.006
     119    0.000    0.000
     120    0.085    0.038
     121    0.348    0.085
     122    0.003    0.008
     123    0.000    0.000
     124    0.738    0.080
     125    0.011    0.023
     126    0.299    0.075
     127    0.703    0.092
     128    0.276    0.065
     129    0.027    0.027
     130    0.211    0.121
     131    0.880    0.116
     132    1.022    0.102
     133    0.554    0.191
     134    0.993    0.120
     135    1.220    0.105
     136    0.025    0.023
     137    1.321    0.120
     138    1.762    0.083
     139    0.171    0.067
     140    0.553    0.090
     141    0.597    0.066
     142    0.416    0.059
     143    0.991    0.064
     144    1.088    0.092
     145    0.000    0.000
     146    0.725    0.062
     147    0.868    0.107
     148    0.256    0.077
     149    0.030    0.018
     150    0.864    0.090
     151    0.986    0.099
     152    0.085    0.047
     153    0.542    0.089
     154    0.947    0.084
     155    0.596    0.087
     156    0.000    0.000
     157    0.642    0.083
     158    1.469    0.095
     159    0.193    0.043
     160    0.002    0.007
     161    0.729    0.087
     162    0.280    0.078
     163    0.166    0.046
     164    0.353    0.070
     165    1.015    0.066
     166    0.245    0.093
     167    0.073    0.043
     168    1.142    0.152
     169    0.092    0.045
     170    0.610    0.202
     171    1.276    0.150
     172    1.511    0.181
     173    0.442    0.096
     174    1.861    0.124
     175    0.941    0.144
     176    0.706    0.098
     177    0.523    0.101
     178    0.131    0.055
     179    0.619    0.075
     180    0.471    0.083
     181    0.722    0.141
     182    0.358    0.124
     183    1.214    0.126
     184    1.577    0.153
     185    0.603    0.093
     186    1.330    0.092
     187    1.368    0.107
     188    0.680    0.084
     189    1.077    0.115
     190    0.299    0.052
     191    0.807    0.101
     192    0.552    0.115
     193    0.848    0.171
     194    0.400    0.082
     195    0.117    0.060
     196    0.835    0.072
     197    0.199    0.066
     198    0.195    0.056
     199    0.289    0.078
     200    0.852    0.091
     201    0.474    0.103
     202    0.124    0.045
     203    0.476    0.109
     204    0.678    0.100
     205    0.557    0.069
     206    0.063    0.023
     207    0.944    0.125
     208    1.032    0.115
     209    0.190    0.046
     210    0.490    0.095
     211    0.759    0.111
     212    0.755    0.094
     213    0.001    0.006
     214    1.104    0.097
     215    0.367    0.080
     216    0.093    0.053
     217    0.161    0.078
     218    0.701    0.138
     219    1.134    0.174
     220    0.203    0.105
     221    0.896    0.176
     222    1.219    0.137
     223    1.761    0.200
     224    1.190    0.106
     225    1.903    0.147
     226    0.464    0.120
     227    1.321    0.205
     228    1.450    0.194
     229    1.481    0.182
     230    0.965    0.146
     231    0.296    0.076
     232    1.309    0.219
     233    0.365    0.071
     234    0.009    0.013
     235    1.272    0.107
     236    0.075    0.049
     237    0.003    0.008
     238    0.280    0.077
     239    0.334    0.071
     240    0.005    0.014
     241    0.181    0.032
     242    1.048    0.115
     243    0.160    0.046
     244    0.077    0.038
     245    1.142    0.098
     246    1.138    0.080
     247    0.505    0.077
     248    0.253    0.054
     249    0.320    0.073
     250    0.549    0.089
     251    0.400    0.110
     252    0.188    0.064
     253    1.210    0.080
     254    0.160    0.057
     255    0.096    0.045
     256    0.939    0.092
     257    0.917    0.096
     258    0.421    0.126
     259    0.314    0.064
     260    1.223    0.102
     261    0.432    0.108
     262    0.668    0.118
     263    0.834    0.121
     264    1.692    0.146
     265    0.237    0.044
     266    1.662    0.174
     267    1.201    0.184
     268    0.890    0.118
     269    0.339    0.079
     270    0.550    0.082
     271    0.390    0.117
     272    0.240    0.104
     273    0.244    0.126
     274    1.873    0.077
     275    0.237    0.077
     276    0.833    0.101
     277    0.985    0.139
     278    0.292    0.071
     279    0.583    0.087
     280    0.362    0.061
     281    0.776    0.066
     282    0.048    0.030
     283    0.561    0.093
     284    0.325    0.065
     285    0.619    0.085
     286    0.105    0.053
     287    0.013    0.019
     288    0.305    0.085
     289    0.085    0.034
     290    0.040    0.029
     291    0.227    0.065
     292    0.459    0.083
     293    0.001    0.006
     294    0.207    0.048
     295    1.222    0.108
     296    0.153    0.054
     297    0.019    0.027
     298    0.262    0.060
     299    1.567    0.128
     300    0.370    0.060
     301    0.080    0.024
     302    1.129    0.122
     303    0.771    0.105
     304    0.130    0.050
     305    1.084    0.074
     306    0.823    0.113
     307    0.492    0.064
     308    0.705    0.134
     309    1.204    0.102
     310    0.840    0.102
     311    1.007    0.070
     312    1.841    0.117
     313    1.876    0.110
      19    1.521    0.267
      20    0.403    0.100
      21    1.783    0.139
      22    1.732    0.149
      23    1.261    0.209
      24    1.091    0.291
      25    1.200    0.131
      26    0.764    0.193
      27    1.003    0.142
      28    1.334    0.150
      29    0.121    0.057
      30    0.319    0.094
      31    1.933    0.082
      32    0.921    0.094
      33    0.164    0.066
      34    0.579    0.118
      35    0.818    0.101
      36    0.894    0.085
      37    0.123    0.046
      38    0.733    0.054
      39    0.957    0.094
      40    0.383    0.102
      41    0.580    0.117
      42    0.916    0.086
      43    1.264    0.124
      44    0.000    0.000
      45    0.789    0.146
      46    0.637    0.078
      47    0.142    0.037
      48    0.000    0.000
      49    0.827    0.117
      50    0.407    0.088
      51    0.069    0.030
      52    0.266    0.049
      53    0.616    0.099
      54    0.044    0.028
      55    0.008    0.015
      56    0.960    0.079
      57    0.846    0.092
      58    0.754    0.094
      59    0.715    0.123
      60    1.941    0.117
      61    0.407    0.057
      62    1.531    0.082
      63    0.223    0.050
      64    0.044    0.029
      65    0.087    0.042
      66    0.088    0.039
      67    0.110    0.047
      68    0.058    0.027
      69    0.142    0.048
      70    0.343    0.092
      71    0.171    0.053
      72    0.003    0.008
      73    0.001    0.006
      74    0.710    0.089
      75    0.000    0.000
      76    0.085    0.040
      77    0.240    0.052
      78    0.641    0.081
      79    0.112    0.053
      80    0.014    0.024
      81    1.015    0.137
      82    0.072    0.043
      83    0.016    0.024
      84    0.719    0.056
      85    0.531    0.080
      86    0.228    0.096
      87    0.067    0.036
      88    1.010    0.117
      89    0.820    0.096
      90    0.024    0.031
      91    0.123    0.054
      92    0.503    0.085
      93    0.828    0.101
      94    0.028    0.035
      95    0.853    0.081
      96    0.718    0.119
      97    0.233    0.071
      98    0.702    0.106
      99    1.097    0.090
     100    0.690    0.078
     101    0.036    0.022
     102    0.421    0.076
     103    1.027    0.113
     104    0.132    0.058
     105    0.183    0.064
     106    0.031    0.019
     107    0.568    0.100
     108    0.341    0.064
     109    0.485    0.096
     110    0.156    0.053
     111    0.019    0.027
     112    0.547    0.113
     113    0.210    0.057
     114    0.003    0.010
     115    0.037    0.026
     116    0.058    0.038
     117    0.458    0.090
     118    0.001    0.006
     119    0.000    0.000
     120    0.068    0.042
     121    0.331    0.065
     122    0.000    0.000
     123    0.000    0.000
     124    0.751    0.056
     125    0.011    0.016
     126    0.337    0.083
     127    0.626    0.085
     128    0.236    0.062
     129    0.030    0.037
     130    0.255    0.087
     131    0.821    0.106
     132    1.014    0.076
     133    0.650    0.107
     134    1.043    0.082
     135    1.212    0.100
     136    0.036    0.027
     137    1.404    0.095
     138    1.696    0.132
     139    0.113    0.049
     140    0.594    0.070
     141    0.572    0.077
     142    0.397    0.083
     143    0.993    0.083
     144    1.018    0.074
     145    0.000    0.000
     146    0.728    0.076
     147    0.875    0.102
     148    0.260    0.054
     149    0.026    0.016
     150    0.893    0.082
     151    0.994    0.121
     152    0.054    0.032
     153    0.648    0.122
     154    0.827    0.096
     155    0.603    0.097
     156    0.001    0.006
     157    0.639    0.096
     158    1.469    0.128
     159    0.237    0.045
     160    0.003    0.010
     161    0.731    0.101
     162    0.279    0.084
     163    0.159    0.042
     164    0.315    0.078
     165    1.057    0.068
     166    0.171    0.077
     167    0.065    0.037
     168    1.039    0.187
     169    0.057    0.043
     170    0.661    0.237
     171    1.225    0.119
     172    1.671    0.153
     173    0.465    0.097
     174    1.857    0.151
     175    0.792    0.136
     176    0.687    0.109
     177    0.704    0.103
     178    0.185    0.099
     179    0.636    0.089
     180    0.417    0.094
     181    0.737    0.139
     182    0.458    0.089
     183    1.234    0.121
     184    1.659    0.118
     185    0.637    0.089
     186    1.310    0.088
     187    1.341    0.117
     188    0.565    0.068
     189    1.108    0.118
     190    0.290    0.060
     191    0.757    0.108
     192    0.628    0.091
     193    0.811    0.099
     194    0.416    0.058
     195    0.182    0.060
     196    0.898    0.103
     197    0.291    0.093
     198    0.154    0.050
     199    0.406    0.103
     200    0.833    0.092
     201    0.287    0.173
     202    0.134    0.032
     203    0.576    0.104
     204    0.705    0.090
     205    0.606    0.091
     206    0.070    0.026
     207    0.960    0.080
     208    0.992    0.109
     209    0.185    0.057
     210    0.475    0.097
     211    0.791    0.068
     212    0.741    0.090
     213    0.001    0.006
     214    1.174    0.110
     215    0.436    0.065
     216    0.099    0.046
     217    0.166    0.068
     218    0.750    0.110
     219    1.308    0.112
     220    0.287    0.098
     221    0.908    0.132
     222    1.141    0.097
     223    1.747    0.210
     224    1.091    0.121
     225    1.955    0.136
     226    0.364    0.111
     227    1.361    0.197
     228    1.342    0.182
     229    1.489    0.189
     230    1.015    0.094
     231    0.279    0.149
     232    1.318    0.140
     233    0.367    0.069
     234    0.013    0.025
     235    1.257    0.184
     236    0.102    0.049
     237    0.003    0.008
     238    0.289    0.079
     239    0.331    0.055
     240    0.003    0.008
     241    0.146    0.040
     242    0.988    0.093
     243    0.161    0.038
     244    0.097    0.039
     245    1.145    0.156
     246    1.082    0.078
     247    0.479    0.109
     248    0.276    0.105
     249    0.301    0.085
     250    0.578    0.088
     251    0.490    0.114
     252    0.269    0.098
     253    1.084    0.097
     254    0.164    0.068
     255    0.132    0.058
     256    1.109    0.166
     257    0.960    0.082
     258    0.388    0.118
     259    0.368    0.062
     260    1.249    0.100
     261    0.513    0.111
     262    0.664    0.113
     263    0.771    0.081
     264    1.751    0.119
     265    0.245    0.042
     266    1.645    0.124
     267    1.120    0.243
     268    0.839    0.136
     269    0.325    0.079
     270    0.666    0.105
     271    0.453    0.125
     272    0.227    0.117
     273    0.308    0.195
     274    1.929    0.107
     275    0.264    0.071
     276    0.804    0.118
     277    0.906    0.194
     278    0.318    0.085
     279    0.562    0.138
     280    0.353    0.076
     281    0.817    0.075
     282    0.085    0.041
     283    0.563    0.084
     284    0.289    0.075
     285    0.547    0.085
     286    0.164    0.059
     287    0.041    0.038
     288    0.348    0.074
     289    0.083    0.033
     290    0.011    0.017
     291    0.224    0.057
     292    0.552    0.116
     293    0.005    0.014
     294    0.195    0.048
     295    1.171    0.093
     296    0.154    0.049
     297    0.025    0.026
     298    0.266    0.053
     299    1.540    0.118
     300    0.408    0.090
     301    0.092    0.025
     302    1.099    0.093
     303    0.782    0.082
     304    0.163    0.075
     305    1.066    0.093
     306    0.765    0.091
     307    0.511    0.057
     308    0.753    0.081
     309    1.267    0.092
     310    0.840    0.060
     311    1.019    0.088
     312    1.853    0.113
     313    1.861    0.067
      19    1.448    0.168
      20    0.290    0.087
      21    1.757    0.147
      22    1.817    0.114
      23    1.148    0.223
      24    1.087    0.277
      25    1.160    0.121
      26    0.718    0.081
      27    1.131    0.104
      28    1.295    0.143
      29    0.154    0.047
      30    0.306    0.076
      31    1.994    0.119
      32    0.908    0.130
      33    0.215    0.067
      34    0.580    0.093
      35    0.831    0.096
      36    0.891    0.094
      37    0.083    0.040
      38    0.730    0.051
      39    0.959    0.098
      40    0.370    0.081
      41    0.540    0.132
      42    0.932    0.077
      43    1.264    0.115
      44    0.000    0.000
      45    0.889    0.149
      46    0.612    0.098
      47    0.157    0.045
      48    0.000    0.000
      49    0.855    0.086
      50    0.451    0.095
      51    0.086    0.037
      52    0.264    0.060
      53    0.637    0.086
      54    0.048    0.029
      55    0.014    0.020
      56    0.981    0.074
      57    0.849    0.081
      58    0.735    0.100
      59    0.666    0.086
      60    1.962    0.084
      61    0.397    0.065
      62    1.476    0.086
      63    0.241    0.054
      64    0.046    0.037
      65    0.110    0.036
      66    0.065    0.045
      67    0.090    0.052
      68    0.049    0.020
      69    0.123    0.051
      70    0.299    0.056
      71    0.170    0.046
      72    0.003    0.014
      73    0.001    0.006
      74    0.509    0.084
      75    0.001    0.006
      76    0.101    0.036
      77    0.291    0.089
      78    0.866    0.113
      79    0.151    0.061
      80    0.017    0.023
      81    0.998    0.125
      82    0.019    0.019
      83    0.021    0.027
      84    0.713    0.113
      85    0.448    0.070
      86    0.197    0.055
      87    0.082    0.036
      88    1.013    0.100
      89    0.825    0.126
      90    0.033    0.027
      91    0.110    0.039
      92    0.537    0.067
      93    0.927    0.137
      94    0.035    0.034
      95    0.825    0.084
      96    0.775    0.107
      97    0.235    0.074
      98    0.525    0.080
      99    1.129    0.110
     100    0.634    0.119
     101    0.038    0.027
     102    0.412    0.071
     103    1.125    0.123
     104    0.143    0.044
     105    0.177    0.057
     106    0.024    0.012
     107    0.485    0.120
     108    0.340    0.083
     109    0.545    0.097
     110    0.246    0.080
     111    0.020    0.024
     112    0.531    0.138
     113    0.206    0.050
     114    0.000    0.000
     115    0.047    0.033
     116    0.019    0.021
     117    0.461    0.079
     118    0.000    0.000
     119    0.001    0.006
     120    0.059    0.044
     121    0.277    0.068
     122    0.003    0.008
     123    0.001    0.006
     124    0.662    0.088
     125    0.003    0.009
     126    0.232    0.067
     127    0.649    0.095
     128    0.300    0.091
     129    0.046    0.036
     130    0.206    0.060
     131    0.729    0.122
     132    1.032    0.087
     133    0.656    0.143
     134    0.939    0.123
     135    1.266    0.097
     136    0.027    0.021
     137    1.291    0.113
     138    1.675    0.096
     139    0.152    0.063
     140    0.592    0.064
     141    0.582    0.066
     142    0.386    0.061
     143    0.994    0.064
     144    1.055    0.068
     145    0.000    0.000
     146    0.675    0.081
     147    0.891    0.091
     148    0.248    0.070
     149    0.030    0.018
     150    0.882    0.089
     151    0.991    0.106
     152    0.055    0.031
     153    0.603    0.117
     154    0.690    0.071
     155    0.595    0.098
     156    0.000    0.000
     157    0.580    0.077
     158    1.436    0.100
     159    0.323    0.046
     160    0.000    0.000
     161    0.716    0.099
     162    0.386    0.060
     163    0.152    0.045
     164    0.354    0.066
     165    0.991    0.094
     166    0.121    0.061
     167    0.065    0.043
     168    1.239    0.136
     169    0.086    0.037
     170    0.731    0.177
     171    1.217    0.112
     172    1.826    0.108
     173    0.462    0.120
     174    1.861    0.114
     175    0.776    0.180
     176    0.716    0.128
     177    0.651    0.077
     178    0.183    0.076
     179    0.587    0.095
     180    0.524    0.101
     181    0.939    0.199
     182    0.540    0.151
     183    1.105    0.203
     184    1.612    0.161
     185    0.629    0.097
     186    1.277    0.098
     187    1.472    0.150
     188    0.735    0.147
     189    1.006    0.144
     190    0.288    0.075
     191    0.694    0.099
     192    0.732    0.098
     193    0.943    0.157
     194    0.495    0.109
     195    0.223    0.060
     196    0.973    0.101
     197    0.322    0.061
     198    0.203    0.072
     199    0.374    0.116
     200    0.774    0.098
     201    0.091    0.050
     202    0.079    0.048
     203    0.638    0.151
     204    0.687    0.062
     205    0.532    0.072
     206    0.073    0.049
     207    0.923    0.103
     208    1.005    0.067
     209    0.185    0.060
     210    0.428    0.077
     211    0.840    0.116
     212    0.714    0.125
     213    0.004    0.010
     214    1.178    0.111
     215    0.403    0.063
     216    0.073    0.040
     217    0.140    0.063
     218    0.812    0.105
     219    1.280    0.126
     220    0.129    0.055
     221    0.804    0.170
     222    1.104    0.111
     223    1.633    0.107
     224    1.179    0.096
     225    1.794    0.197
     226    0.359    0.127
     227    1.522    0.146
     228    1.408    0.139
     229    1.332    0.147
     230    1.017    0.148
     231    0.354    0.114
     232    1.153    0.197
     233    0.324    0.097
     234    0.030    0.027
     235    1.334    0.133
     236    0.046    0.033
     237    0.007    0.017
     238    0.357    0.042
     239    0.398    0.061
     240    0.007    0.019
     241    0.085    0.047
     242    0.849    0.095
     243    0.189    0.053
     244    0.106    0.044
     245    1.159    0.117
     246    1.117    0.067
     247    0.587    0.125
     248    0.254    0.116
     249    0.359    0.070
     250    0.682    0.099
     251    0.563    0.096
     252    0.240    0.148
     253    1.142    0.080
     254    0.186    0.045
     255    0.124    0.062
     256    0.978    0.123
     257    0.971    0.092
     258    0.420    0.101
     259    0.312    0.078
     260    1.216    0.141
     261    0.480    0.092
     262    0.725    0.161
     263    0.744    0.094
     264    1.760    0.136
     265    0.253    0.031
     266    1.670    0.120
     267    1.391    0.213
     268    0.740    0.095
     269    0.391    0.092
     270    0.587    0.066
     271    0.342    0.074
     272    0.251    0.080
     273    0.241    0.150
     274    1.879    0.149
     275    0.186    0.068
     276    0.667    0.123
     277    0.939    0.144
     278    0.294    0.071
     279    0.531    0.092
     280    0.344    0.060
     281    0.880    0.088
     282    0.103    0.079
     283    0.556    0.086
     284    0.254    0.076
     285    0.637    0.122
     286    0.164    0.047
     287    0.033    0.021
     288    0.297    0.088
     289    0.093    0.035
     290    0.015    0.019
     291    0.183    0.056
     292    0.593    0.102
     293    0.001    0.006
     294    0.180    0.038
     295    1.203    0.083
     296    0.161    0.066
     297    0.027    0.024
     298    0.258    0.050
     299    1.580    0.119
     300    0.370    0.066
     301    0.066    0.029
     302    0.957    0.129
     303    0.789    0.091
     304    0.109    0.058
     305    1.060    0.114
     306    0.840    0.102
     307    0.558    0.096
     308    0.596    0.121
     309    1.292    0.082
     310    0.823    0.086
     311    0.938    0.096
     312    1.720    0.112
     313    1.947    0.099
      19    1.533    0.242
      20    0.389    0.108
      21    1.694    0.182
      22    1.800    0.138
      23    1.106    0.211
      24    1.211    0.227
      25    1.292    0.099
      26    0.778    0.152
      27    0.964    0.141
      28    1.336    0.097
      29    0.162    0.068
      30    0.369    0.113
      31    1.873    0.124
      32    0.889    0.069
      33    0.158    0.051
      34    0.624    0.127
      35    0.871    0.076
      36    0.906    0.105
      37    0.100    0.036
      38    0.687    0.084
      39    0.942    0.113
      40    0.255    0.093
      41    0.607    0.130
      42    0.952    0.109
      43    1.258    0.081
      44    0.000    0.000
      45    0.980    0.140
      46    0.575    0.091
      47    0.147    0.039
      48    0.000    0.000
      49    0.888    0.106
      50    0.463    0.076
      51    0.086    0.026
      52    0.295    0.061
      53    0.564    0.097
      54    0.036    0.043
      55    0.008    0.012
      56    1.014    0.108
      57    0.822    0.107
      58    0.710    0.084
      59    0.668    0.093
      60    1.908    0.146
      61    0.398    0.060
      62    1.506    0.102
      63    0.253    0.062
      64    0.049    0.023
      65    0.112    0.058
      66    0.046    0.040
      67    0.095    0.044
      68    0.042    0.022
      69    0.125    0.058
      70    0.287    0.070
      71    0.205    0.043
      72    0.016    0.032
      73    0.001    0.006
      74    0.494    0.080
      75    0.000    0.000
      76    0.132    0.037
      77    0.362    0.073
      78    0.906    0.079
      79    0.161    0.044
      80    0.019    0.019
      81    1.085    0.118
      82    0.015    0.023
      83    0.009    0.015
      84    0.713    0.092
      85    0.349    0.085
      86    0.191    0.075
      87    0.071    0.041
      88    1.033    0.112
      89    0.931    0.149
      90    0.047    0.042
      91    0.176    0.079
      92    0.531    0.083
      93    0.970    0.173
      94    0.061    0.045
      95    0.836    0.098
      96    0.802    0.090
      97    0.233    0.044
      98    0.450    0.073
      99    1.053    0.120
     100    0.655    0.108
     101    0.040    0.034
     102    0.386    0.081
     103    1.100    0.106
     104    0.115    0.040
     105    0.181    0.061
     106    0.025    0.013
     107    0.481    0.101
     108    0.303    0.120
     109    0.527    0.085
     110    0.221    0.069
     111    0.014    0.017
     112    0.460    0.058
     113    0.224    0.062
     114    0.000    0.000
     115    0.053    0.028
     116    0.023    0.023
     117    0.486    0.075
     118    0.000    0.000
     119    0.004    0.017
     120    0.082    0.053
     121    0.332    0.099
     122    0.003    0.008
     123    0.000    0.000
     124    0.638    0.074
     125    0.007    0.012
     126    0.261    0.069
     127    0.655    0.079
     128    0.337    0.096
     129    0.019    0.034
     130    0.181    0.078
     131    0.849    0.119
     132    0.978    0.076
     133    0.386    0.154
     134    1.046    0.125
     135    1.212    0.135
     136    0.009    0.014
     137    1.297    0.123
     138    1.668    0.120
     139    0.139    0.055
     140    0.508    0.104
     141    0.564    0.079
     142    0.405    0.072
     143    1.008    0.080
     144    1.020    0.122
     145    0.000    0.000
     146    0.719    0.059
     147    0.872    0.110
     148    0.218    0.060
     149    0.032    0.023
     150    0.868    0.069
     151    0.963    0.108
     152    0.036    0.036
     153    0.498    0.096
     154    0.646    0.088
     155    0.564    0.057
     156    0.000    0.000
     157    0.549    0.092
     158    1.414    0.123
     159    0.282    0.059
     160    0.005    0.012
     161    0.658    0.059
     162    0.383    0.071
     163    0.110    0.058
     164    0.369    0.087
     165    0.973    0.092
     166    0.118    0.053
     167    0.066    0.049
     168    1.235    0.133
     169    0.041    0.038
     170    1.016    0.176
     171    1.295    0.143
     172    1.696    0.238
     173    0.360    0.115
     174    1.866    0.145
     175    0.806    0.146
     176    0.682    0.091
     177    0.613    0.129
     178    0.181    0.083
     179    0.705    0.068
     180    0.565    0.096
     181    1.178    0.181
     182    0.457    0.111
     183    0.926    0.143
     184    1.545    0.150
     185    0.813    0.112
     186    1.264    0.076
     187    1.449    0.154
     188    0.710    0.135
     189    1.076    0.109
     190    0.267    0.090
     191    0.714    0.107
     192    0.510    0.111
     193    0.867    0.126
     194    0.476    0.096
     195    0.207    0.063
     196    0.867    0.090
     197    0.323    0.113
     198    0.157    0.080
     199    0.175    0.043
     200    0.804    0.097
     201    0.073    0.031
     202    0.037    0.025
     203    0.497    0.089
     204    0.674    0.048
     205    0.564    0.090
     206    0.073    0.029
     207    0.923    0.078
     208    1.004    0.088
     209    0.160    0.053
     210    0.314    0.109
     211    0.800    0.089
     212    0.737    0.100
     213    0.001    0.006
     214    1.203    0.135
     215    0.415    0.086
     216    0.075    0.038
     217    0.144    0.043
     218    0.807    0.080
     219    1.235    0.180
     220    0.202    0.099
     221    0.876    0.112
     222    1.272    0.125
     223    1.595    0.182
     224    1.176    0.097
     225    1.858    0.161
     226    0.313    0.097
     227    1.292    0.215
     228    1.464    0.171
     229    1.433    0.143
     230    0.982    0.118
     231    0.260    0.119
     232    1.339    0.167
     233    0.348    0.075
     234    0.038    0.025
     235    1.382    0.124
     236    0.087    0.052
     237    0.009    0.018
     238    0.330    0.067
     239    0.380    0.052
     240    0.015    0.024
     241    0.073    0.060
     242    0.869    0.106
     243    0.240    0.051
     244    0.120    0.064
     245    1.151    0.180
     246    1.184    0.096
     247    0.553    0.126
     248    0.199    0.056
     249    0.309    0.102
     250    0.661    0.080
     251    0.534    0.092
     252    0.055    0.040
     253    1.183    0.103
     254    0.206    0.061
     255    0.078    0.044
     256    0.987    0.101
     257    0.919    0.115
     258    0.354    0.064
     259    0.397    0.067
     260    1.218    0.084
     261    0.416    0.107
     262    0.706    0.098
     263    0.736    0.181
     264    1.768    0.123
     265    0.224    0.038
     266    1.590    0.163
     267    1.277    0.136
     268    0.824    0.092
     269    0.436    0.077
     270    0.624    0.106
     271    0.364    0.076
     272    0.232    0.100
     273    0.227    0.081
     274    1.900    0.111
     275    0.215    0.073
     276    0.751    0.122
     277    0.903    0.173
     278    0.296    0.074
     279    0.578    0.065
     280    0.364    0.089
     281    0.851    0.082
     282    0.121    0.063
     283    0.517    0.116
     284    0.288    0.067
     285    0.711    0.124
     286    0.167    0.058
     287    0.011    0.013
     288    0.264    0.077
     289    0.099    0.029
     290    0.013    0.020
     291    0.182    0.067
     292    0.543    0.095
     293    0.005    0.015
     294    0.192    0.041
     295    1.268    0.090
     296    0.188    0.072
     297    0.025    0.028
     298    0.258    0.050
     299    1.600    0.165
     300    0.389    0.069
     301    0.071    0.024
     302    0.970    0.149
     303    0.762    0.101
     304    0.144    0.071
     305    1.038    0.123
     306    0.783    0.120
     307    0.546    0.102
     308    0.544    0.101
     309    1.223    0.127
     310    0.856    0.054
     311    0.824    0.125
     312    1.504    0.118
     313    1.946    0.110
      19    1.637    0.180
      20    0.353    0.107
      21    1.753    0.122
      22    1.707    0.164
      23    1.503    0.210
      24    0.870    0.204
      25    1.220    0.114
      26    0.918    0.191
      27    0.974    0.134
      28    1.269    0.107
      29    0.122    0.048
      30    0.354    0.108
      31    1.808    0.107
      32    0.877    0.101
      33    0.144    0.043
      34    0.576    0.078
      35    0.852    0.103
      36    0.850    0.104
      37    0.108    0.038
      38    0.743    0.081
      39    0.957    0.111
      40    0.237    0.095
      41    0.657    0.104
      42    0.957    0.103
      43    1.285    0.093
      44    0.000    0.000
      45    0.895    0.129
      46    0.592    0.088
      47    0.144    0.044
      48    0.000    0.000
      49    0.869    0.106
      50    0.461    0.084
      51    0.092    0.038
      52    0.318    0.065
      53    0.599    0.066
      54    0.040    0.027
      55    0.015    0.018
      56    0.981    0.095
      57    0.854    0.103
      58    0.746    0.114
      59    0.588    0.090
      60    1.921    0.123
      61    0.371    0.059
      62    1.490    0.084
      63    0.228    0.057
      64    0.048    0.026
      65    0.104    0.036
      66    0.041    0.044
      67    0.119    0.057
      68    0.054    0.027
      69    0.155    0.053
      70    0.299    0.064
      71    0.201    0.050
      72    0.009    0.022
      73    0.003    0.008
      74    0.438    0.059
      75    0.000    0.000
      76    0.139    0.043
      77    0.416    0.089
      78    0.828    0.131
      79    0.164    0.060
      80    0.025    0.026
      81    1.086    0.105
      82    0.008    0.019
      83    0.023    0.029
      84    0.709    0.106
      85    0.427    0.088
      86    0.172    0.059
      87    0.080    0.033
      88    0.994    0.081
      89    0.901    0.143
      90    0.053    0.066
      91    0.125    0.073
      92    0.488    0.092
      93    0.764    0.157
      94    0.033    0.024
      95    0.806    0.062
      96    0.725    0.100
      97    0.222    0.055
      98    0.444    0.106
      99    1.100    0.079
     100    0.688    0.085
     101    0.046    0.034
     102    0.504    0.072
     103    1.105    0.103
     104    0.138    0.045
     105    0.205    0.042
     106    0.025    0.010
     107    0.459    0.083
     108    0.346    0.098
     109    0.519    0.098
     110    0.225    0.043
     111    0.011    0.016
     112    0.438    0.080
     113    0.226    0.049
     114    0.000    0.000
     115    0.051    0.028
     116    0.025    0.025
     117    0.529    0.079
     118    0.000    0.000
     119    0.007    0.021
     120    0.090    0.046
     121    0.384    0.070
     122    0.006    0.014
     123    0.000    0.000
     124    0.631    0.060
     125    0.008    0.015
     126    0.268    0.081
     127    0.647    0.058
     128    0.303    0.075
     129    0.015    0.018
     130    0.174    0.065
     131    0.882    0.070
     132    1.010    0.118
     133    0.352    0.187
     134    0.941    0.145
     135    1.178    0.104
     136    0.014    0.021
     137    1.322    0.134
     138    1.611    0.106
     139    0.174    0.049
     140    0.497    0.109
     141    0.560    0.057
     142    0.408    0.092
     143    1.027    0.081
     144    1.007    0.104
     145    0.000    0.000
     146    0.701    0.074
     147    0.880    0.094
     148    0.245    0.067
     149    0.032    0.028
     150    0.874    0.101
     151    0.955    0.102
     152    0.046    0.035
     153    0.532    0.095
     154    0.685    0.058
     155    0.613    0.088
     156    0.000    0.000
     157    0.555    0.093
     158    1.386    0.103
     159    0.277    0.049
     160    0.005    0.012
     161    0.640    0.082
     162    0.377    0.083
     163    0.147    0.038
     164    0.369    0.065
     165    1.011    0.106
     166    0.107    0.055
     167    0.066    0.044
     168    1.249    0.179
     169    0.022    0.027
     170    0.941    0.205
     171    1.309    0.180
     172    1.392    0.262
     173    0.589    0.205
     174    1.825    0.104
     175    0.852    0.143
     176    0.700    0.068
     177    0.554    0.142
     178    0.166    0.077
     179    0.681    0.074
     180    0.522    0.091
     181    1.228    0.163
     182    0.486    0.118
     183    0.991    0.178
     184    1.486    0.101
     185    0.657    0.084
     186    1.194    0.074
     187    1.463    0.120
     188    0.572    0.116
     189    1.027    0.108
     190    0.221    0.068
     191    0.858    0.146
     192    0.456    0.083
     193    0.912    0.121
     194    0.437    0.074
     195    0.187    0.042
     196    0.920    0.095
     197    0.354    0.070
     198    0.160    0.045
     199    0.126    0.047
     200    0.790    0.075
     201    0.064    0.028
     202    0.041    0.022
     203    0.617    0.119
     204    0.662    0.064
     205    0.517    0.085
     206    0.103    0.042
     207    1.016    0.126
     208    1.020    0.096
     209    0.126    0.032
     210    0.520    0.124
     211    0.751    0.072
     212    0.688    0.119
     213    0.000    0.000
     214    1.117    0.100
     215    0.429    0.070
     216    0.093    0.035
     217    0.144    0.043
     218    0.772    0.077
     219    1.070    0.115
     220    0.198    0.053
     221    0.875    0.111
     222    1.286    0.147
     223    1.534    0.126
     224    1.105    0.119
     225    1.892    0.150
     226    0.254    0.071
     227    1.212    0.204
     228    1.517    0.170
     229    1.495    0.172
     230    0.958    0.098
     231    0.310    0.070
     232    1.364    0.164
     233    0.314    0.074
     234    0.038    0.029
     235    1.423    0.148
     236    0.091    0.051
     237    0.013    0.014
     238    0.378    0.074
     239    0.377    0.066
     240    0.014    0.014
     241    0.153    0.060
     242    0.920    0.111
     243    0.206    0.063
     244    0.128    0.053
     245    1.196    0.176
     246    1.094    0.094
     247    0.552    0.087
     248    0.202    0.081
     249    0.267    0.065
     250    0.657    0.073
     251    0.553    0.096
     252    0.045    0.033
     253    1.148    0.098
     254    0.197    0.055
     255    0.086    0.054
     256    0.942    0.113
     257    0.882    0.097
     258    0.405    0.125
     259    0.341    0.056
     260    1.175    0.118
     261    0.474    0.077
     262    0.692    0.089
     263    0.887    0.141
     264    1.761    0.127
     265    0.227    0.051
     266    1.643    0.136
     267    1.280    0.258
     268    0.820    0.099
     269    0.322    0.081
     270    0.561    0.067
     271    0.434    0.101
     272    0.283    0.099
     273    0.216    0.078
     274    1.866    0.102
     275    0.237    0.083
     276    0.795    0.138
     277    0.857    0.161
     278    0.279    0.055
     279    0.556    0.071
     280    0.359    0.092
     281    0.802    0.083
     282    0.116    0.055
     283    0.579    0.113
     284    0.242    0.069
     285    0.611    0.118
     286    0.189    0.056
     287    0.013    0.017
     288    0.289    0.069
     289    0.097    0.037
     290    0.015    0.013
     291    0.224    0.059
     292    0.552    0.123
     293    0.004    0.010
     294    0.182    0.050
     295    1.300    0.100
     296    0.188    0.069
     297    0.043    0.038
     298    0.251    0.055
     299    1.524    0.158
     300    0.364    0.077
     301    0.050    0.029
     302    0.848    0.175
     303    0.774    0.081
     304    0.114    0.058
     305    1.131    0.176
     306    0.835    0.106
     307    0.633    0.119
     308    0.463    0.091
     309    1.219    0.119
     310    0.796    0.053
     311    0.850    0.103
     312    1.544    0.118
     313    1.932    0.112
      19    1.706    0.221
      20    0.472    0.082
      21    1.809    0.164
      22    1.530    0.154
      23    1.183    0.198
      24    0.548    0.160
      25    1.137    0.143
      26    0.732    0.105
      27    1.079    0.114
      28    1.131    0.130
      29    0.123    0.042
      30    0.385    0.066
      31    1.800    0.131
      32    0.825    0.109
      33    0.211    0.061
      34    0.557    0.079
      35    0.853    0.098
      36    0.843    0.113
      37    0.112    0.039
      38    0.732    0.087
      39    0.998    0.104
      40    0.343    0.116
      41    0.630    0.072
      42    0.939    0.087
      43    1.281    0.108
      44    0.000    0.000
      45    0.893    0.093
      46    0.590    0.086
      47    0.145    0.047
      48    0.000    0.000
      49    0.841    0.097
      50    0.478    0.100
      51    0.075    0.038
      52    0.286    0.059
      53    0.645    0.118
      54    0.025    0.023
      55    0.013    0.022
      56    0.971    0.091
      57    0.837    0.112
      58    0.734    0.090
      59    0.610    0.100
      60    1.902    0.144
      61    0.367    0.058
      62    1.507    0.082
      63    0.217    0.055
      64    0.053    0.038
      65    0.084    0.048
      66    0.054    0.040
      67    0.088    0.040
      68    0.045    0.025
      69    0.121    0.037
      70    0.319    0.064
      71    0.218    0.041
      72    0.014    0.023
      73    0.000    0.000
      74    0.443    0.092
      75    0.001    0.006
      76    0.145    0.042
      77    0.431    0.087
      78    0.850    0.117
      79    0.154    0.076
      80    0.039    0.038
      81    1.087    0.073
      82    0.004    0.010
      83    0.020    0.022
      84    0.729    0.075
      85    0.421    0.081
      86    0.184    0.077
      87    0.059    0.039
      88    0.941    0.082
      89    0.890    0.135
      90    0.013    0.017
      91    0.111    0.047
      92    0.436    0.080
      93    0.926    0.086
      94    0.026    0.021
      95    0.833    0.077
      96    0.664    0.083
      97    0.209    0.045
      98    0.501    0.099
      99    1.089    0.092
     100    0.740    0.084
     101    0.048    0.030
     102    0.512    0.051
     103    1.108    0.111
     104    0.158    0.056
     105    0.196    0.050
     106    0.032    0.012
     107    0.422    0.066
     108    0.353    0.084
     109    0.466    0.095
     110    0.228    0.061
     111    0.010    0.018
     112    0.392    0.085
     113    0.210    0.047
     114    0.000    0.000
     115    0.057    0.029
     116    0.013    0.019
     117    0.556    0.089
     118    0.000    0.000
     119    0.002    0.008
     120    0.111    0.052
     121    0.355    0.059
     122    0.008    0.015
     123    0.000    0.000
     124    0.666    0.079
     125    0.014    0.017
     126    0.257    0.060
     127    0.639    0.092
     128    0.371    0.087
     129    0.032    0.046
     130    0.234    0.094
     131    0.871    0.091
     132    1.004    0.078
     133    0.409    0.189
     134    0.954    0.105
     135    1.121    0.113
     136    0.018    0.023
     137    1.319    0.148
     138    1.584    0.122
     139    0.126    0.060
     140    0.476    0.090
     141    0.566    0.079
     142    0.425    0.070
     143    1.007    0.060
     144    1.010    0.096
     145    0.000    0.000
     146    0.729    0.045
     147    0.891    0.072
     148    0.239    0.067
     149    0.036    0.019
     150    0.880    0.093
     151    0.944    0.107
     152    0.045    0.019
     153    0.516    0.073
     154    0.700    0.057
     155    0.595    0.073
     156    0.000    0.000
     157    0.579    0.074
     158    1.390    0.147
     159    0.325    0.076
     160    0.011    0.018
     161    0.675    0.118
     162    0.399    0.094
     163    0.115    0.048
     164    0.404    0.099
     165    1.064    0.102
     166    0.120    0.057
     167    0.071    0.048
     168    1.275    0.151
     169    0.024    0.026
     170    0.927    0.124
     171    1.215    0.153
     172    1.683    0.207
     173    0.412    0.084
     174    1.824    0.093
     175    0.904    0.125
     176    0.714    0.112
     177    0.490    0.118
     178    0.186    0.066
     179    0.741    0.085
     180    0.476    0.083
     181    1.194    0.119
     182    0.481    0.120
     183    0.929    0.119
     184    1.508    0.097
     185    0.742    0.110
     186    1.228    0.094
     187    1.429    0.119
     188    0.673    0.091
     189    1.070    0.094
     190    0.253    0.082
     191    0.767    0.094
     192    0.503    0.103
     193    0.861    0.132
     194    0.466    0.099
     195    0.168    0.052
     196    0.926    0.090
     197    0.338    0.081
     198    0.185    0.077
     199    0.174    0.056
     200    0.847    0.086
     201    0.079    0.043
     202    0.038    0.028
     203    0.583    0.112
     204    0.641    0.063
     205    0.485    0.084
     206    0.096    0.044
     207    1.020    0.125
     208    1.041    0.119
     209    0.147    0.052
     210    0.483    0.077
     211    0.751    0.078
     212    0.685    0.059
     213    0.000    0.000
     214    1.101    0.082
     215    0.398    0.091
     216    0.115    0.047
     217    0.124    0.050
     218    0.759    0.115
     219    1.058    0.124
     220    0.247    0.080
     221    0.869    0.110
     222    1.299    0.136
     223    1.613    0.130
     224    1.097    0.113
     225    1.947    0.103
     226    0.376    0.095
     227    1.374    0.239
     228    1.638    0.112
     229    1.460    0.070
     230    0.919    0.099
     231    0.402    0.104
     232    1.407    0.204
     233    0.315    0.086
     234    0.046    0.033
     235    1.642    0.196
     236    0.086    0.046
     237    0.005    0.011
     238    0.328    0.063
     239    0.340    0.061
     240    0.004    0.013
     241    0.125    0.041
     242    0.955    0.103
     243    0.219    0.059
     244    0.128    0.045
     245    1.203    0.141
     246    1.147    0.105
     247    0.609    0.090
     248    0.186    0.061
     249    0.245    0.088
     250    0.644    0.095
     251    0.482    0.105
     252    0.053    0.035
     253    1.149    0.090
     254    0.178    0.040
     255    0.101    0.074
     256    0.936    0.092
     257    0.893    0.073
     258    0.349    0.080
     259    0.346    0.078
     260    1.179    0.103
     261    0.468    0.128
     262    0.718    0.123
     263    0.726    0.119
     264    1.810    0.113
     265    0.266    0.074
     266    1.557    0.160
     267    0.947    0.205
     268    0.785    0.124
     269    0.356    0.063
     270    0.484    0.098
     271    0.537    0.096
     272    0.334    0.108
     273    0.114    0.034
     274    1.673    0.113
     275    0.241    0.083
     276    0.916    0.103
     277    0.815    0.125
     278    0.346    0.058
     279    0.545    0.075
     280    0.403    0.070
     281    0.873    0.083
     282    0.083    0.046
     283    0.529    0.097
     284    0.250    0.053
     285    0.579    0.087
     286    0.150    0.057
     287    0.027    0.024
     288    0.316    0.071
     289    0.082    0.029
     290    0.017    0.023
     291    0.215    0.075
     292    0.569    0.124
     293    0.000    0.000
     294    0.185    0.046
     295    1.245    0.097
     296    0.195    0.044
     297    0.014    0.019
     298    0.261    0.061
     299    1.603    0.147
     300    0.409    0.054
     301    0.077    0.037
     302    0.891    0.229
     303    0.809    0.091
     304    0.120    0.062
     305    1.261    0.130
     306    0.756    0.097
     307    0.614    0.123
     308    0.430    0.091
     309    1.206    0.112
     310    0.801    0.092
     311    0.893    0.124
     312    1.535    0.142
     313    1.989    0.098
      19    1.416    0.260
      20    0.423    0.084
      21    1.824    0.197
      22    1.624    0.205
      23    1.198    0.232
      24    0.526    0.110
      25    1.164    0.166
      26    0.628    0.157
      27    1.123    0.152
      28    1.168    0.125
      29    0.146    0.035
      30    0.335    0.065
      31    1.839    0.119
      32    0.881    0.141
      33    0.173    0.049
      34    0.538    0.107
      35    0.818    0.087
      36    0.849    0.093
      37    0.113    0.039
      38    0.747    0.072
      39    0.906    0.092
      40    0.328    0.078
      41    0.622    0.084
      42    0.881    0.113
      43    1.270    0.115
      44    0.000    0.000
      45    0.868    0.096
      46    0.582    0.080
      47    0.124    0.037
      48    0.000    0.000
      49    0.886    0.128
      50    0.497    0.133
      51    0.063    0.031
      52    0.253    0.047
      53    0.553    0.081
      54    0.015    0.016
      55    0.006    0.012
      56    0.968    0.111
      57    0.823    0.103
      58    0.727    0.073
      59    0.638    0.099
      60    1.956    0.085
      61    0.406    0.053
      62    1.532    0.096
      63    0.203    0.040
      64    0.046    0.026
      65    0.091    0.039
      66    0.037    0.035
      67    0.081    0.047
      68    0.046    0.029
      69    0.102    0.033
      70    0.316    0.070
      71    0.196    0.056
      72    0.001    0.006
      73    0.001    0.006
      74    0.467    0.098
      75    0.001    0.006
      76    0.092    0.038
      77    0.430    0.080
      78    0.847    0.114
      79    0.140    0.040
      80    0.025    0.023
      81    1.071    0.106
      82    0.009    0.015
      83    0.013    0.022
      84    0.701    0.100
      85    0.453    0.095
      86    0.285    0.093
      87    0.085    0.041
      88    0.958    0.071
      89    0.896    0.112
      90    0.020    0.030
      91    0.149    0.072
      92    0.538    0.087
      93    0.889    0.149
      94    0.060    0.030
      95    0.788    0.080
      96    0.679    0.092
      97    0.204    0.041
      98    0.573    0.111
      99    1.093    0.112
     100    0.739    0.096
     101    0.042    0.024
     102    0.498    0.067
     103    1.190    0.095
     104    0.210    0.055
     105    0.193    0.065
     106    0.026    0.020
     107    0.449    0.075
     108    0.246    0.091
     109    0.565    0.065
     110    0.221    0.053
     111    0.025    0.025
     112    0.353    0.087
     113    0.213    0.043
     114    0.000    0.000
     115    0.042    0.023
     116    0.006    0.012
     117    0.535    0.088
     118    0.000    0.000
     119    0.000    0.000
     120    0.116    0.047
     121    0.370    0.085
     122    0.001    0.006
     123    0.000    0.000
     124    0.696    0.068
     125    0.001    0.006
     126    0.253    0.076
     127    0.698    0.060
     128    0.386    0.098
     129    0.014    0.020
     130    0.206    0.071
     131    0.828    0.138
     132    1.092    0.131
     133    0.301    0.132
     134    0.974    0.155
     135    1.191    0.125
     136    0.004    0.010
     137    1.259    0.135
     138    1.570    0.123
     139    0.180    0.067
     140    0.490    0.088
     141    0.613    0.078
     142    0.423    0.072
     143    1.027    0.086
     144    1.050    0.103
     145    0.000    0.000
     146    0.730    0.073
     147    0.832    0.059
     148    0.252    0.085
     149    0.034    0.020
     150    0.905    0.060
     151    0.963    0.130
     152    0.054    0.032
     153    0.551    0.090
     154    0.681    0.068
     155    0.630    0.079
     156    0.000    0.000
     157    0.633    0.096
     158    1.398    0.085
     159    0.308    0.051
     160    0.003    0.010
     161    0.669    0.086
     162    0.394    0.083
     163    0.102    0.040
     164    0.422    0.094
     165    0.972    0.113
     166    0.090    0.038
     167    0.059    0.032
     168    1.267    0.105
     169    0.026    0.032
     170    0.734    0.168
     171    1.261    0.108
     172    1.448    0.196
     173    0.524    0.071
     174    1.689    0.127
     175    0.975    0.146
     176    0.799    0.119
     177    0.546    0.123
     178    0.223    0.077
     179    0.604    0.069
     180    0.459    0.084
     181    0.762    0.166
     182    0.483    0.105
     183    1.174    0.122
     184    1.434    0.123
     185    0.700    0.106
     186    1.271    0.137
     187    1.420    0.145
     188    0.605    0.099
     189    1.113    0.084
     190    0.297    0.140
     191    0.799    0.081
     192    0.510    0.092
     193    0.919    0.137
     194    0.486    0.077
     195    0.158    0.049
     196    0.909    0.098
     197    0.394    0.090
     198    0.148    0.067
     199    0.241    0.078
     200    0.880    0.116
     201    0.071    0.038
     202    0.044    0.035
     203    0.564    0.127
     204    0.712    0.090
     205    0.534    0.071
     206    0.074    0.035
     207    0.957    0.113
     208    1.022    0.081
     209    0.167    0.070
     210    0.406    0.099
     211    0.765    0.080
     212    0.730    0.088
     213    0.001    0.006
     214    1.167    0.079
     215    0.408    0.060
     216    0.122    0.055
     217    0.103    0.045
     218    0.750    0.084
     219    1.030    0.081
     220    0.246    0.064
     221    0.943    0.072
     222    1.334    0.134
     223    1.620    0.178
     224    1.125    0.079
     225    1.999    0.108
     226    0.391    0.081
     227    1.294    0.228
     228    1.676    0.088
     229    1.446    0.133
     230    0.910    0.137
     231    0.390    0.109
     232    1.461    0.117
     233    0.318    0.067
     234    0.068    0.038
     235    1.397    0.133
     236    0.058    0.034
     237    0.001    0.006
     238    0.261    0.063
     239    0.300    0.057
     240    0.000    0.000
     241    0.091    0.061
     242    0.925    0.117
     243    0.227    0.067
     244    0.108    0.039
     245    1.154    0.126
     246    1.113    0.098
     247    0.529    0.146
     248    0.153    0.053
     249    0.258    0.061
     250    0.619    0.077
     251    0.456    0.073
     252    0.067    0.049
     253    1.159    0.113
     254    0.183    0.048
     255    0.138    0.061
     256    0.983    0.135
     257    0.883    0.098
     258    0.436    0.099
     259    0.343    0.073
     260    1.234    0.117
     261    0.450    0.115
     262    0.642    0.101
     263    0.829    0.092
     264    1.739    0.111
     265    0.216    0.069
     266    1.689    0.125
     267    1.084    0.137
     268    0.792    0.129
     269    0.427    0.115
     270    0.481    0.082
     271    0.494    0.107
     272    0.202    0.161
     273    0.103    0.055
     274    1.761    0.132
     275    0.201    0.066
     276    0.851    0.132
     277    0.850    0.117
     278    0.344    0.065
     279    0.474    0.087
     280    0.373    0.089
     281    0.872    0.071
     282    0.081    0.056
     283    0.596    0.099
     284    0.272    0.064
     285    0.693    0.144
     286    0.121    0.035
     287    0.022    0.030
     288    0.349    0.068
     289    0.101    0.039
     290    0.008    0.014
     291    0.181    0.037
     292    0.623    0.068
     293    0.004    0.014
     294    0.208    0.050
     295    1.199    0.086
     296    0.150    0.041
     297    0.019    0.019
     298    0.253    0.063
     299    1.490    0.113
     300    0.364    0.050
     301    0.079    0.035
     302    1.086    0.141
     303    0.820    0.141
     304    0.111    0.043
     305    1.092    0.114
     306    0.817    0.085
     307    0.664    0.092
     308    0.414    0.068
     309    1.170    0.101
     310    0.803    0.068
     311    0.886    0.110
     312    1.574    0.146
     313    2.016    0.140
      19    1.487    0.286
      20    0.427    0.127
      21    1.904    0.121
      22    1.508    0.220
      23    1.259    0.256
      24    0.760    0.271
      25    1.228    0.135
      26    0.748    0.140
      27    1.016    0.138
      28    1.188    0.119
      29    0.195    0.039
      30    0.304    0.056
      31    1.873    0.088
      32    0.986    0.103
      33    0.163    0.085
      34    0.575    0.136
      35    0.859    0.065
      36    0.903    0.108
      37    0.105    0.028
      38    0.704    0.081
      39    0.877    0.124
      40    0.265    0.058
      41    0.643    0.106
      42    0.926    0.085
      43    1.273    0.092
      44    0.000    0.000
      45    0.893    0.104
      46    0.594    0.084
      47    0.137    0.040
      48    0.000    0.000
      49    0.822    0.115
      50    0.440    0.063
      51    0.073    0.032
      52    0.292    0.064
      53    0.656    0.125
      54    0.029    0.029
      55    0.021    0.018
      56    0.907    0.130
      57    0.820    0.083
      58    0.740    0.130
      59    0.681    0.073
      60    1.961    0.109
      61    0.377    0.070
      62    1.507    0.088
      63    0.189    0.056
      64    0.064    0.024
      65    0.118    0.038
      66    0.038    0.041
      67    0.099    0.031
      68    0.065    0.023
      69    0.110    0.046
      70    0.301    0.063
      71    0.215    0.055
      72    0.005    0.011
      73    0.001    0.006
      74    0.471    0.063
      75    0.001    0.006
      76    0.111    0.038
      77    0.437    0.080
      78    0.813    0.102
      79    0.161    0.061
      80    0.041    0.027
      81    1.079    0.107
      82    0.008    0.012
      83    0.024    0.029
      84    0.756    0.079
      85    0.442    0.073
      86    0.227    0.081
      87    0.073    0.051
      88    0.972    0.112
      89    0.840    0.126
      90    0.011    0.023
      91    0.123    0.048
      92    0.461    0.091
      93    0.681    0.184
      94    0.058    0.039
      95    0.783    0.085
      96    0.662    0.068
      97    0.324    0.078
      98    0.595    0.082
      99    1.136    0.085
     100    0.785    0.084
     101    0.042    0.024
     102    0.428    0.075
     103    1.191    0.118
     104    0.205    0.055
     105    0.203    0.050
     106    0.032    0.014
     107    0.442    0.076
     108    0.232    0.041
     109    0.539    0.090
     110    0.222    0.054
     111    0.014    0.019
     112    0.395    0.093
     113    0.213    0.052
     114    0.000    0.000
     115    0.043    0.020
     116    0.019    0.021
     117    0.495    0.058
     118    0.000    0.000
     119    0.001    0.006
     120    0.057    0.039
     121    0.331    0.086
     122    0.001    0.006
     123    0.000    0.000
     124    0.755    0.060
     125    0.006    0.012
     126    0.224    0.074
     127    0.670    0.090
     128    0.290    0.087
     129    0.004    0.011
     130    0.177    0.065
     131    0.574    0.086
     132    1.014    0.145
     133    0.395    0.124
     134    1.174    0.139
     135    1.371    0.108
     136    0.014    0.023
     137    1.274    0.119
     138    1.557    0.125
     139    0.148    0.048
     140    0.527    0.104
     141    0.539    0.059
     142    0.407    0.096
     143    0.989    0.074
     144    1.082    0.076
     145    0.000    0.000
     146    0.726    0.068
     147    0.879    0.088
     148    0.305    0.075
     149    0.037    0.021
     150    0.868    0.089
     151    0.989    0.102
     152    0.053    0.040
     153    0.516    0.084
     154    0.707    0.094
     155    0.628    0.055
     156    0.000    0.000
     157    0.635    0.090
     158    1.472    0.104
     159    0.288    0.048
     160    0.005    0.012
     161    0.713    0.102
     162    0.359    0.100
     163    0.111    0.045
     164    0.398    0.084
     165    0.997    0.094
     166    0.080    0.035
     167    0.039    0.035
     168    1.331    0.111
     169    0.086    0.044
     170    0.664    0.161
     171    1.179    0.139
     172    1.680    0.248
     173    0.535    0.096
     174    1.580    0.133
     175    1.044    0.119
     176    0.822    0.115
     177    0.662    0.094
     178    0.237    0.070
     179    0.561    0.059
     180    0.413    0.088
     181    0.798    0.138
     182    0.461    0.070
     183    1.235    0.130
     184    1.480    0.101
     185    0.673    0.128
     186    1.243    0.096
     187    1.418    0.134
     188    0.555    0.084
     189    1.146    0.174
     190    0.398    0.094
     191    0.787    0.105
     192    0.403    0.081
     193    1.006    0.205
     194    0.496    0.079
     195    0.154    0.052
     196    0.888    0.129
     197    0.372    0.101
     198    0.141    0.049
     199    0.207    0.076
     200    0.899    0.100
     201    0.086    0.045
     202    0.051    0.039
     203    0.516    0.088
     204    0.686    0.065
     205    0.590    0.115
     206    0.054    0.034
     207    0.965    0.083
     208    0.999    0.088
     209    0.196    0.059
     210    0.395    0.112
     211    0.772    0.087
     212    0.718    0.078
     213    0.001    0.006
     214    1.125    0.077
     215    0.404    0.084
     216    0.069    0.031
     217    0.101    0.059
     218    0.842    0.141
     219    1.310    0.160
     220    0.153    0.055
     221    0.933    0.131
     222    1.122    0.135
     223    1.708    0.108
     224    1.128    0.065
     225    1.958    0.093
     226    0.363    0.100
     227    1.314    0.142
     228    1.694    0.134
     229    1.468    0.150
     230    0.950    0.125
     231    0.382    0.103
     232    1.455    0.152
     233    0.316    0.070
     234    0.065    0.030
     235    1.453    0.172
     236    0.069    0.048
     237    0.006    0.016
     238    0.235    0.061
     239    0.358    0.065
     240    0.000    0.000
     241    0.110    0.064
     242    0.824    0.097
     243    0.248    0.062
     244    0.096    0.040
     245    1.057    0.111
     246    1.128    0.109
     247    0.583    0.106
     248    0.173    0.059
     249    0.273    0.057
     250    0.632    0.090
     251    0.485    0.063
     252    0.081    0.037
     253    1.149    0.116
     254    0.167    0.047
     255    0.108    0.064
     256    0.988    0.098
     257    0.888    0.096
     258    0.433    0.110
     259    0.362    0.076
     260    1.219    0.078
     261    0.402    0.066
     262    0.650    0.110
     263    0.964    0.126
     264    1.645    0.104
     265    0.233    0.042
     266    1.727    0.095
     267    1.271    0.192
     268    0.729    0.098
     269    0.463    0.067
     270    0.546    0.132
     271    0.363    0.055
     272    0.186    0.114
     273    0.180    0.109
     274    1.749    0.149
     275    0.200    0.067
     276    0.850    0.131
     277    1.047    0.161
     278    0.311    0.047
     279    0.511    0.084
     280    0.342    0.078
     281    0.806    0.075
     282    0.077    0.039
     283    0.556    0.117
     284    0.275    0.061
     285    0.687    0.096
     286    0.158    0.044
     287    0.024    0.023
     288    0.313    0.076
     289    0.097    0.027
     290    0.021    0.023
     291    0.120    0.055
     292    0.603    0.070
     293    0.000    0.000
     294    0.198    0.041
     295    1.203    0.114
     296    0.152    0.065
     297    0.018    0.016
     298    0.225    0.060
     299    1.475    0.093
     300    0.314    0.061
     301    0.069    0.024
     302    0.999    0.148
     303    0.802    0.103
     304    0.122    0.040
     305    1.099    0.110
     306    0.777    0.070
     307    0.579    0.116
     308    0.477    0.100
     309    1.193    0.138
     310    0.822    0.120
     311    0.862    0.130
     312    1.484    0.119
     313    2.026    0.105
      19    1.252    0.124
      20    0.424    0.090
      21    1.883    0.144
      22    1.446    0.192
      23    1.485    0.220
      24    0.668    0.212
      25    1.245    0.115
      26    0.753    0.164
      27    0.956    0.118
      28    1.297    0.110
      29    0.149    0.050
      30    0.266    0.052
      31    1.872    0.107
      32    0.936    0.123
      33    0.137    0.055
      34    0.572    0.111
      35    0.869    0.097
      36    0.881    0.078
      37    0.114    0.040
      38    0.749    0.072
      39    0.818    0.098
      40    0.290    0.071
      41    0.663    0.098
      42    0.960    0.125
      43    1.249    0.113
      44    0.000    0.000
      45    0.873    0.079
      46    0.646    0.086
      47    0.168    0.035
      48    0.000    0.000
      49    0.797    0.082
      50    0.487    0.107
      51    0.119    0.055
      52    0.278    0.053
      53    0.807    0.081
      54    0.044    0.035
      55    0.014    0.023
      56    0.831    0.101
      57    0.790    0.115
      58    0.786    0.092
      59    0.693    0.126
      60    1.938    0.141
      61    0.356    0.055
      62    1.496    0.098
      63    0.196    0.056
      64    0.056    0.032
      65    0.086    0.035
      66    0.056    0.039
      67    0.081    0.046
      68    0.057    0.027
      69    0.114    0.071
      70    0.342    0.060
      71    0.209    0.054
      72    0.006    0.015
      73    0.000    0.000
      74    0.501    0.076
      75    0.000    0.000
      76    0.098    0.030
      77    0.425    0.087
      78    0.852    0.086
      79    0.140    0.056
      80    0.021    0.025
      81    1.010    0.085
      82    0.000    0.000
      83    0.020    0.025
      84    0.743    0.057
      85    0.427    0.059
      86    0.153    0.082
      87    0.063    0.042
      88    0.927    0.094
      89    0.710    0.204
      90    0.017    0.035
      91    0.111    0.057
      92    0.559    0.089
      93    0.671    0.129
      94    0.030    0.032
      95    0.851    0.114
      96    0.759    0.078
      97    0.358    0.076
      98    0.570    0.082
      99    1.035    0.083
     100    0.715    0.071
     101    0.029    0.029
     102    0.421    0.071
     103    1.179    0.100
     104    0.222    0.070
     105    0.234    0.060
     106    0.025    0.016
     107    0.383    0.081
     108    0.264    0.087
     109    0.350    0.093
     110    0.242    0.058
     111    0.014    0.023
     112    0.287    0.081
     113    0.224    0.051
     114    0.000    0.000
     115    0.042    0.023
     116    0.012    0.019
     117    0.480    0.079
     118    0.000    0.000
     119    0.004    0.010
     120    0.088    0.053
     121    0.325    0.075
     122    0.006    0.014
     123    0.001    0.006
     124    0.721    0.088
     125    0.009    0.017
     126    0.202    0.076
     127    0.642    0.104
     128    0.254    0.081
     129    0.019    0.034
     130    0.133    0.069
     131    0.430    0.083
     132    0.987    0.139
     133    0.399    0.144
     134    1.162    0.108
     135    1.324    0.123
     136    0.026    0.024
     137    1.334    0.157
     138    1.577    0.110
     139    0.164    0.073
     140    0.529    0.079
     141    0.573    0.056
     142    0.417    0.078
     143    0.992    0.071
     144    1.087    0.107
     145    0.000    0.000
     146    0.719    0.077
     147    0.899    0.056
     148    0.237    0.070
     149    0.029    0.019
     150    0.880    0.081
     151    0.941    0.083
     152    0.026    0.026
     153    0.545    0.077
     154    0.678    0.080
     155    0.615    0.088
     156    0.000    0.000
     157    0.619    0.083
     158    1.413    0.102
     159    0.299    0.040
     160    0.000    0.000
     161    0.657    0.064
     162    0.362    0.091
     163    0.128    0.046
     164    0.441    0.085
     165    0.939    0.113
     166    0.176    0.060
     167    0.034    0.029
     168    1.191    0.145
     169    0.095    0.039
     170    0.486    0.211
     171    1.145    0.120
     172    1.689    0.196
     173    0.533    0.096
     174    1.593    0.141
     175    1.121    0.114
     176    0.904    0.251
     177    0.579    0.131
     178    0.129    0.085
     179    0.543    0.075
     180    0.475    0.114
     181    0.669    0.106
     182    0.470    0.110
     183    1.097    0.137
     184    1.653    0.107
     185    0.685    0.137
     186    1.234    0.086
     187    1.368    0.146
     188    0.510    0.111
     189    1.108    0.124
     190    0.463    0.115
     191    0.698    0.094
     192    0.383    0.074
     193    1.093    0.178
     194    0.429    0.082
     195    0.149    0.059
     196    0.789    0.117
     197    0.384    0.071
     198    0.049    0.048
     199    0.159    0.067
     200    0.916    0.109
     201    0.078    0.048
     202    0.045    0.033
     203    0.518    0.087
     204    0.718    0.091
     205    0.562    0.070
     206    0.061    0.033
     207    0.941    0.106
     208    1.001    0.103
     209    0.165    0.058
     210    0.437    0.099
     211    0.727    0.080
     212    0.740    0.104
     213    0.001    0.006
     214    1.167    0.087
     215    0.399    0.053
     216    0.060    0.027
     217    0.250    0.078
     218    0.822    0.093
     219    1.227    0.125
     220    0.043    0.042
     221    1.074    0.111
     222    1.094    0.151
     223    1.563    0.086
     224    1.213    0.105
     225    1.510    0.191
     226    0.345    0.121
     227    1.212    0.212
     228    1.590    0.149
     229    1.504    0.081
     230    0.988    0.136
     231    0.434    0.124
     232    1.561    0.121
     233    0.393    0.068
     234    0.081    0.047
     235    1.418    0.113
     236    0.087    0.043
     237    0.007    0.014
     238    0.286    0.080
     239    0.334    0.051
     240    0.004    0.010
     241    0.118    0.045
     242    0.929    0.101
     243    0.215    0.071
     244    0.079    0.043
     245    1.120    0.133
     246    1.130    0.089
     247    0.561    0.138
     248    0.165    0.041
     249    0.321    0.071
     250    0.628    0.096
     251    0.390    0.084
     252    0.076    0.031
     253    1.078    0.085
     254    0.124    0.047
     255    0.125    0.052
     256    0.864    0.116
     257    0.875    0.101
     258    0.423    0.072
     259    0.338    0.076
     260    1.199    0.095
     261    0.438    0.062
     262    0.636    0.116
     263    0.931    0.118
     264    1.701    0.110
     265    0.238    0.054
     266    1.714    0.092
     267    1.093    0.096
     268    0.696    0.052
     269    0.458    0.057
     270    0.611    0.101
     271    0.367    0.099
     272    0.092    0.056
     273    0.211    0.082
     274    1.838    0.080
     275    0.211    0.074
     276    0.890    0.122
     277    1.069    0.159
     278    0.336    0.083
     279    0.545    0.055
     280    0.413    0.097
     281    0.828    0.063
     282    0.062    0.052
     283    0.548    0.115
     284    0.291    0.039
     285    0.653    0.115
     286    0.120    0.049
     287    0.027    0.028
     288    0.334    0.074
     289    0.085    0.033
     290    0.004    0.011
     291    0.191    0.067
     292    0.572    0.106
     293    0.003    0.009
     294    0.197    0.045
     295    1.202    0.116
     296    0.167    0.065
     297    0.045    0.051
     298    0.232    0.053
     299    1.525    0.148
     300    0.400    0.084
     301    0.065    0.024
     302    1.120    0.112
     303    0.816    0.134
     304    0.107    0.077
     305    0.986    0.131
     306    0.740    0.088
     307    0.552    0.160
     308    0.547    0.103
     309    1.137    0.121
     310    0.840    0.074
     311    0.850    0.160
     312    1.489    0.149
     313    2.001    0.085
      19    1.155    0.130
      20    0.374    0.075
      21    1.643    0.275
      22    1.247    0.143
      23    1.566    0.163
      24    0.540    0.199
      25    1.263    0.096
      26    0.816    0.169
      27    1.093    0.191
      28    1.321    0.119
      29    0.181    0.052
      30    0.293    0.063
      31    1.937    0.166
      32    0.886    0.099
      33    0.140    0.043
      34    0.654    0.105
      35    0.833    0.063
      36    0.917    0.086
      37    0.097    0.038
      38    0.743    0.099
      39    0.876    0.113
      40    0.305    0.090
      41    0.689    0.084
      42    0.919    0.091
      43    1.234    0.103
      44    0.000    0.000
      45    0.903    0.102
      46    0.639    0.067
      47    0.139    0.048
      48    0.000    0.000
      49    0.881    0.101
      50    0.541    0.129
      51    0.079    0.049
      52    0.253    0.063
      53    0.728    0.105
      54    0.019    0.028
      55    0.012    0.017
      56    0.897    0.074
      57    0.817    0.103
      58    0.797    0.128
      59    0.656    0.086
      60    1.869    0.104
      61    0.411    0.074
      62    1.513    0.088
      63    0.200    0.056
      64    0.070    0.039
      65    0.113    0.040
      66    0.033    0.035
      67    0.086    0.034
      68    0.054    0.036
      69    0.109    0.082
      70    0.301    0.064
      71    0.192    0.052
      72    0.003    0.014
      73    0.003    0.008
      74    0.520    0.066
      75    0.000    0.000
      76    0.114    0.039
      77    0.339    0.084
      78    0.826    0.092
      79    0.148    0.071
      80    0.036    0.033
      81    1.119    0.113
      82    0.000    0.000
      83    0.021    0.023
      84    0.742    0.077
      85    0.388    0.072
      86    0.224    0.124
      87    0.082    0.041
      88    1.009    0.083
      89    0.608    0.100
      90    0.066    0.047
      91    0.160    0.056
      92    0.578    0.090
      93    0.582    0.118
      94    0.003    0.010
      95    0.974    0.103
      96    0.850    0.096
      97    0.422    0.054
      98    0.601    0.075
      99    0.964    0.071
     100    0.718    0.094
     101    0.034    0.023
     102    0.444    0.062
     103    1.107    0.086
     104    0.238    0.067
     105    0.199    0.045
     106    0.024    0.017
     107    0.423    0.087
     108    0.323    0.098
     109    0.328    0.085
     110    0.271    0.086
     111    0.013    0.020
     112    0.253    0.079
     113    0.213    0.050
     114    0.000    0.000
     115    0.047    0.024
     116    0.010    0.016
     117    0.466    0.075
     118    0.000    0.000
     119    0.003    0.010
     120    0.075    0.046
     121    0.317    0.057
     122    0.000    0.000
     123    0.000    0.000
     124    0.745    0.074
     125    0.009    0.016
     126    0.216    0.066
     127    0.655    0.096
     128    0.269    0.077
     129    0.013    0.025
     130    0.103    0.047
     131    0.381    0.153
     132    0.995    0.179
     133    0.313    0.088
     134    1.172    0.094
     135    1.261    0.127
     136    0.016    0.016
     137    1.356    0.108
     138    1.598    0.118
     139    0.178    0.063
     140    0.535    0.103
     141    0.591    0.059
     142    0.379    0.072
     143    1.006    0.063
     144    1.095    0.138
     145    0.000    0.000
     146    0.747    0.079
     147    0.919    0.084
     148    0.278    0.052
     149    0.030    0.022
     150    0.825    0.074
     151    0.987    0.069
     152    0.051    0.032
     153    0.482    0.072
     154    0.644    0.059
     155    0.603    0.080
     156    0.000    0.000
     157    0.590    0.069
     158    1.395    0.122
     159    0.285    0.048
     160    0.009    0.018
     161    0.661    0.080
     162    0.294    0.079
     163    0.123    0.044
     164    0.453    0.075
     165    1.035    0.101
     166    0.193    0.078
     167    0.073    0.043
     168    1.075    0.107
     169    0.146    0.047
     170    0.475    0.154
     171    1.140    0.101
     172    1.537    0.225
     173    0.496    0.140
     174    1.530    0.159
     175    1.106    0.149
     176    1.109    0.155
     177    0.457    0.086
     178    0.066    0.036
     179    0.574    0.100
     180    0.553    0.114
     181    0.728    0.136
     182    0.415    0.117
     183    0.979    0.098
     184    1.619    0.112
     185    0.822    0.094
     186    1.244    0.126
     187    1.379    0.145
     188    0.531    0.083
     189    1.144    0.084
     190    0.333    0.079
     191    0.747    0.109
     192    0.458    0.122
     193    0.886    0.125
     194    0.375    0.050
     195    0.166    0.057
     196    0.919    0.096
     197    0.366    0.082
     198    0.030    0.028
     199    0.186    0.056
     200    0.872    0.095
     201    0.072    0.036
     202    0.049    0.038
     203    0.495    0.085
     204    0.678    0.068
     205    0.569    0.081
     206    0.060    0.028
     207    0.940    0.095
     208    1.052    0.094
     209    0.169    0.064
     210    0.404    0.095
     211    0.710    0.084
     212    0.825    0.103
     213    0.001    0.006
     214    1.191    0.114
     215    0.461    0.065
     216    0.060    0.033
     217    0.107    0.056
     218    0.876    0.067
     219    1.356    0.122
     220    0.051    0.069
     221    0.933    0.124
     222    1.142    0.112
     223    1.751    0.183
     224    1.185    0.102
     225    1.499    0.289
     226    0.356    0.084
     227    1.169    0.174
     228    1.639    0.110
     229    1.478    0.127
     230    0.940    0.096
     231    0.415    0.096
     232    1.482    0.109
     233    0.365    0.070
     234    0.066    0.035
     235    1.377    0.134
     236    0.114    0.076
     237    0.001    0.006
     238    0.270    0.051
     239    0.340    0.052
     240    0.003    0.008
     241    0.084    0.043
     242    0.949    0.089
     243    0.172    0.049
     244    0.098    0.037
     245    1.165    0.171
     246    1.124    0.087
     247    0.504    0.107
     248    0.188    0.054
     249    0.321    0.063
     250    0.614    0.099
     251    0.443    0.103
     252    0.071    0.061
     253    1.152    0.092
     254    0.119    0.057
     255    0.114    0.049
     256    0.938    0.118
     257    0.865    0.083
     258    0.433    0.086
     259    0.365    0.074
     260    1.240    0.114
     261    0.375    0.102
     262    0.576    0.080
     263    0.976    0.142
     264    1.681    0.120
     265    0.234    0.045
     266    1.705    0.109
     267    1.114    0.108
     268    0.688    0.090
     269    0.512    0.068
     270    0.584    0.093
     271    0.352    0.073
     272    0.151    0.054
     273    0.238    0.084
     274    1.810    0.086
     275    0.201    0.051
     276    0.858    0.116
     277    1.121    0.121
     278    0.310    0.073
     279    0.605    0.089
     280    0.462    0.075
     281    0.843    0.074
     282    0.052    0.042
     283    0.619    0.095
     284    0.286    0.060
     285    0.621    0.114
     286    0.125    0.058
     287    0.023    0.029
     288    0.305    0.062
     289    0.098    0.035
     290    0.012    0.024
     291    0.205    0.041
     292    0.521    0.100
     293    0.000    0.000
     294    0.199    0.033
     295    1.173    0.111
     296    0.146    0.063
     297    0.035    0.036
     298    0.241    0.063
     299    1.587    0.146
     300    0.388    0.093
     301    0.059    0.024
     302    1.068    0.130
     303    0.824    0.093
     304    0.107    0.099
     305    1.019    0.149
     306    0.775    0.070
     307    0.543    0.143
     308    0.428    0.115
     309    1.165    0.120
     310    0.865    0.088
     311    0.868    0.144
     312    1.600    0.185
     313    2.004    0.071
      19    1.506    0.259
      20    0.474    0.058
      21    1.801    0.265
      22    1.269    0.087
      23    1.479    0.203
      24    0.562    0.147
      25    1.161    0.138
      26    0.861    0.144
      27    0.998    0.114
      28    1.372    0.130
      29    0.202    0.063
      30    0.282    0.060
      31    1.835    0.124
      32    0.879    0.079
      33    0.133    0.041
      34    0.616    0.077
      35    0.865    0.078
      36    0.876    0.104
      37    0.100    0.039
      38    0.761    0.083
      39    1.001    0.131
      40    0.310    0.104
      41    0.691    0.103
      42    0.954    0.089
      43    1.224    0.097
      44    0.000    0.000
      45    0.942    0.111
      46    0.746    0.104
      47    0.110    0.040
      48    0.000    0.000
      49    0.907    0.099
      50    0.530    0.063
      51    0.056    0.031
      52    0.241    0.067
      53    0.742    0.091
      54    0.006    0.012
      55    0.019    0.027
      56    0.902    0.114
      57    0.774    0.079
      58    0.731    0.095
      59    0.644    0.100
      60    1.896    0.101
      61    0.375    0.067
      62    1.505    0.101
      63    0.183    0.045
      64    0.049    0.031
      65    0.113    0.051
      66    0.040    0.044
      67    0.085    0.049
      68    0.046    0.034
      69    0.092    0.046
      70    0.264    0.054
      71    0.197    0.041
      72    0.004    0.013
      73    0.000    0.000
      74    0.497    0.078
      75    0.000    0.000
      76    0.104    0.045
      77    0.291    0.061
      78    0.856    0.095
      79    0.131    0.062
      80    0.048    0.022
      81    1.132    0.095
      82    0.000    0.000
      83    0.020    0.025
      84    0.750    0.074
      85    0.452    0.070
      86    0.177    0.076
      87    0.095    0.046
      88    0.986    0.100
      89    0.568    0.140
      90    0.035    0.039
      91    0.168    0.043
      92    0.534    0.082
      93    0.608    0.145
      94    0.011    0.024
      95    0.970    0.091
      96    0.845    0.106
      97    0.417    0.054
      98    0.625    0.129
      99    1.007    0.115
     100    0.711    0.094
     101    0.033    0.016
     102    0.461    0.070
     103    1.119    0.100
     104    0.239    0.054
     105    0.188    0.066
     106    0.027    0.008
     107    0.432    0.081
     108    0.312    0.080
     109    0.279    0.079
     110    0.287    0.067
     111    0.011    0.019
     112    0.209    0.077
     113    0.213    0.051
     114    0.000    0.000
     115    0.024    0.019
     116    0.009    0.013
     117    0.484    0.089
     118    0.000    0.000
     119    0.004    0.011
     120    0.088    0.043
     121    0.360    0.085
     122    0.005    0.011
     123    0.001    0.006
     124    0.691    0.093
     125    0.006    0.014
     126    0.168    0.082
     127    0.586    0.090
     128    0.289    0.076
     129    0.023    0.022
     130    0.088    0.066
     131    0.239    0.083
     132    0.889    0.127
     133    0.373    0.098
     134    1.156    0.126
     135    1.282    0.104
     136    0.017    0.022
     137    1.370    0.094
     138    1.603    0.089
     139    0.160    0.063
     140    0.542    0.087
     141    0.569    0.042
     142    0.395    0.066
     143    0.993    0.084
     144    1.015    0.105
     145    0.000    0.000
     146    0.756    0.071
     147    0.925    0.073
     148    0.259    0.038
     149    0.032    0.023
     150    0.859    0.064
     151    1.011    0.059
     152    0.053    0.034
     153    0.542    0.076
     154    0.666    0.079
     155    0.574    0.086
     156    0.000    0.000
     157    0.570    0.072
     158    1.398    0.088
     159    0.298    0.048
     160    0.006    0.012
     161    0.656    0.094
     162    0.322    0.087
     163    0.143    0.044
     164    0.393    0.073
     165    0.931    0.084
     166    0.170    0.084
     167    0.093    0.050
     168    1.036    0.108
     169    0.101    0.047
     170    0.511    0.147
     171    1.160    0.097
     172    1.607    0.301
     173    0.443    0.149
     174    1.481    0.181
     175    1.065    0.129
     176    1.136    0.134
     177    0.540    0.152
     178    0.098    0.058
     179    0.549    0.128
     180    0.669    0.096
     181    0.604    0.145
     182    0.490    0.123
     183    0.977    0.086
     184    1.591    0.126
     185    0.804    0.096
     186    1.290    0.092
     187    1.446    0.114
     188    0.549    0.096
     189    1.144    0.104
     190    0.358    0.070
     191    0.731    0.081
     192    0.429    0.072
     193    0.905    0.127
     194    0.401    0.058
     195    0.120    0.052
     196    0.919    0.142
     197    0.337    0.075
     198    0.032    0.041
     199    0.140    0.050
     200    0.815    0.104
     201    0.074    0.037
     202    0.021    0.020
     203    0.509    0.072
     204    0.609    0.085
     205    0.575    0.081
     206    0.050    0.030
     207    0.878    0.080
     208    1.056    0.111
     209    0.192    0.062
     210    0.395    0.071
     211    0.682    0.086
     212    0.848    0.125
     213    0.002    0.007
     214    1.084    0.117
     215    0.441    0.089
     216    0.060    0.031
     217    0.105    0.051
     218    0.910    0.116
     219    1.296    0.161
     220    0.040    0.037
     221    0.929    0.087
     222    1.281    0.162
     223    1.755    0.160
     224    1.178    0.090
     225    1.411    0.262
     226    0.356    0.096
     227    1.216    0.251
     228    1.604    0.142
     229    1.544    0.133
     230    0.951    0.142
     231    0.388    0.112
     232    1.404    0.208
     233    0.251    0.097
     234    0.070    0.027
     235    1.341    0.143
     236    0.062    0.042
     237    0.004    0.010
     238    0.285    0.064
     239    0.340    0.066
     240    0.004    0.013
     241    0.107    0.059
     242    1.003    0.112
     243    0.152    0.061
     244    0.102    0.044
     245    1.178    0.163
     246    1.099    0.082
     247    0.421    0.087
     248    0.166    0.071
     249    0.316    0.052
     250    0.585    0.085
     251    0.383    0.077
     252    0.059    0.034
     253    1.159    0.100
     254    0.121    0.047
     255    0.091    0.050
     256    0.900    0.124
     257    0.900    0.100
     258    0.328    0.129
     259    0.321    0.060
     260    1.241    0.129
     261    0.316    0.091
     262    0.617    0.099
     263    1.038    0.089
     264    1.740    0.120
     265    0.228    0.066
     266    1.678    0.101
     267    1.169    0.193
     268    0.739    0.116
     269    0.490    0.081
     270    0.589    0.099
     271    0.339    0.061
     272    0.255    0.144
     273    0.232    0.069
     274    1.827    0.128
     275    0.219    0.085
     276    0.922    0.101
     277    0.999    0.120
     278    0.308    0.052
     279    0.622    0.107
     280    0.412    0.067
     281    0.811    0.073
     282    0.044    0.028
     283    0.573    0.098
     284    0.271    0.071
     285    0.648    0.076
     286    0.101    0.045
     287    0.023    0.027
     288    0.328    0.056
     289    0.088    0.036
     290    0.021    0.023
     291    0.185    0.041
     292    0.507    0.101
     293    0.005    0.016
     294    0.188    0.032
     295    1.223    0.108
     296    0.155    0.054
     297    0.027    0.025
     298    0.326    0.087
     299    1.497    0.132
     300    0.290    0.055
     301    0.038    0.025
     302    0.897    0.187
     303    0.730    0.123
     304    0.059    0.043
     305    1.061    0.117
     306    0.775    0.109
     307    0.562    0.095
     308    0.346    0.079
     309    1.260    0.128
     310    0.859    0.085
     311    0.789    0.107
     312    1.564    0.227
     313    2.017    0.095
      19    1.439    0.164
      20    0.466    0.095
      21    1.272    0.466
      22    1.600    0.143
      23    1.219    0.159
      24    0.910    0.261
      25    1.067    0.089
      26    0.921    0.158
      27    0.885    0.079
      28    1.365    0.128
      29    0.196    0.037
      30    0.331    0.101
      31    1.843    0.114
      32    0.929    0.075
      33    0.120    0.046
      34    0.673    0.084
      35    0.850    0.079
      36    0.848    0.083
      37    0.101    0.033
      38    0.759    0.049
      39    0.901    0.098
      40    0.229    0.072
      41    0.677    0.075
      42    0.917    0.104
      43    1.224    0.118
      44    0.000    0.000
      45    0.991    0.123
      46    0.780    0.109
      47    0.132    0.044
      48    0.000    0.000
      49    0.975    0.108
      50    0.553    0.075
      51    0.079    0.047
      52    0.208    0.051
      53    0.755    0.125
      54    0.010    0.013
      55    0.010    0.016
      56    0.908    0.100
      57    0.794    0.125
      58    0.706    0.086
      59    0.637    0.130
      60    1.931    0.091
      61    0.432    0.078
      62    1.534    0.097
      63    0.211    0.054
      64    0.043    0.029
      65    0.100    0.029
      66    0.035    0.040
      67    0.091    0.046
      68    0.035    0.025
      69    0.114    0.038
      70    0.306    0.058
      71    0.207    0.057
      72    0.013    0.018
      73    0.001    0.006
      74    0.489    0.070
      75    0.001    0.006
      76    0.116    0.028
      77    0.276    0.057
      78    0.838    0.080
      79    0.133    0.066
      80    0.045    0.030
      81    1.100    0.110
      82    0.002    0.007
      83    0.010    0.016
      84    0.769    0.090
      85    0.467    0.065
      86    0.119    0.046
      87    0.095    0.053
      88    1.027    0.054
      89    0.590    0.098
      90    0.063    0.052
      91    0.176    0.070
      92    0.533    0.120
      93    0.534    0.089
      94    0.000    0.000
      95    1.008    0.094
      96    0.834    0.099
      97    0.431    0.064
      98    0.688    0.091
      99    1.047    0.077
     100    0.740    0.086
     101    0.021    0.021
     102    0.457    0.069
     103    1.173    0.080
     104    0.268    0.060
     105    0.162    0.045
     106    0.029    0.008
     107    0.450    0.054
     108    0.328    0.094
     109    0.490    0.109
     110    0.260    0.053
     111    0.006    0.013
     112    0.388    0.121
     113    0.210    0.038
     114    0.000    0.000
     115    0.030    0.015
     116    0.014    0.022
     117    0.488    0.075
     118    0.000    0.000
     119    0.003    0.010
     120    0.125    0.062
     121    0.361    0.058
     122    0.005    0.011
     123    0.000    0.000
     124    0.640    0.091
     125    0.003    0.009
     126    0.235    0.057
     127    0.535    0.062
     128    0.282    0.064
     129    0.041    0.030
     130    0.169    0.054
     131    0.532    0.067
     132    0.847    0.070
     133    0.365    0.123
     134    1.117    0.099
     135    1.273    0.119
     136    0.018    0.017
     137    1.308    0.131
     138    1.642    0.101
     139    0.144    0.052
     140    0.509    0.104
     141    0.559    0.052
     142    0.388    0.071
     143    0.993    0.069
     144    1.036    0.093
     145    0.000    0.000
     146    0.731    0.080
     147    0.916    0.067
     148    0.242    0.057
     149    0.029    0.012
     150    0.865    0.071
     151    1.016    0.091
     152    0.041    0.030
     153    0.525    0.098
     154    0.649    0.078
     155    0.606    0.072
     156    0.000    0.000
     157    0.544    0.066
     158    1.371    0.107
     159    0.302    0.060
     160    0.003    0.010
     161    0.627    0.081
     162    0.314    0.120
     163    0.125    0.045
     164    0.364    0.077
     165    0.977    0.122
     166    0.184    0.083
     167    0.084    0.031
     168    1.010    0.122
     169    0.130    0.053
     170    0.325    0.130
     171    1.181    0.108
     172    1.306    0.195
     173    0.317    0.121
     174    1.144    0.165
     175    0.878    0.173
     176    1.049    0.099
     177    0.479    0.104
     178    0.131    0.053
     179    0.475    0.079
     180    0.492    0.104
     181    0.878    0.219
     182    0.424    0.113
     183    1.031    0.097
     184    1.614    0.119
     185    0.790    0.075
     186    1.309    0.091
     187    1.451    0.153
     188    0.583    0.100
     189    1.146    0.145
     190    0.393    0.103
     191    0.773    0.101
     192    0.430    0.046
     193    1.025    0.166
     194    0.481    0.070
     195    0.110    0.058
     196    0.819    0.127
     197    0.331    0.075
     198    0.089    0.053
     199    0.133    0.044
     200    0.874    0.086
     201    0.083    0.036
     202    0.030    0.031
     203    0.493    0.074
     204    0.632    0.068
     205    0.601    0.075
     206    0.057    0.034
     207    0.920    0.073
     208    1.043    0.094
     209    0.170    0.055
     210    0.371    0.067
     211    0.659    0.087
     212    0.809    0.126
     213    0.005    0.011
     214    1.131    0.085
     215    0.368    0.047
     216    0.061    0.034
     217    0.114    0.047
     218    0.866    0.114
     219    1.115    0.132
     220    0.138    0.058
     221    0.954    0.109
     222    1.402    0.108
     223    1.719    0.101
     224    1.121    0.070
     225    1.893    0.177
     226    0.355    0.079
     227    1.169    0.245
     228    1.609    0.127
     229    1.408    0.148
     230    0.980    0.134
     231    0.313    0.123
     232    1.394    0.220
     233    0.276    0.077
     234    0.063    0.040
     235    1.338    0.109
     236    0.031    0.029
     237    0.008    0.017
     238    0.275    0.062
     239    0.311    0.079
     240    0.001    0.006
     241    0.121    0.039
     242    0.977    0.094
     243    0.198    0.055
     244    0.108    0.051
     245    1.139    0.151
     246    1.137    0.070
     247    0.480    0.100
     248    0.143    0.063
     249    0.308    0.060
     250    0.724    0.084
     251    0.477    0.084
     252    0.037    0.026
     253    1.116    0.070
     254    0.158    0.050
     255    0.082    0.038
     256    0.873    0.115
     257    0.855    0.070
     258    0.384    0.088
     259    0.342    0.090
     260    1.196    0.113
     261    0.252    0.079
     262    0.654    0.087
     263    0.984    0.107
     264    1.745    0.097
     265    0.231    0.048
     266    1.610    0.120
     267    1.033    0.221
     268    0.671    0.108
     269    0.389    0.104
     270    0.675    0.074
     271    0.351    0.048
     272    0.233    0.112
     273    0.430    0.094
     274    1.846    0.090
     275    0.207    0.059
     276    0.926    0.093
     277    0.971    0.152
     278    0.323    0.063
     279    0.567    0.084
     280    0.447    0.098
     281    0.816    0.056
     282    0.096    0.042
     283    0.565    0.083
     284    0.274    0.075
     285    0.699    0.116
     286    0.146    0.057
     287    0.011    0.016
     288    0.340    0.072
     289    0.109    0.040
     290    0.019    0.021
     291    0.184    0.062
     292    0.580    0.085
     293    0.003    0.008
     294    0.171    0.039
     295    1.182    0.109
     296    0.167    0.062
     297    0.027    0.026
     298    0.305    0.067
     299    1.452    0.125
     300    0.259    0.055
     301    0.051    0.027
     302    0.921    0.162
     303    0.780    0.098
     304    0.081    0.051
     305    1.148    0.109
     306    0.768    0.068
     307    0.541    0.106
     308    0.307    0.069
     309    1.326    0.135
     310    0.862    0.086
     311    0.805    0.066
     312    1.556    0.172
     313    2.017    0.106
      19    1.421    0.232
      20    0.402    0.124
      21    1.246    0.293
      22    1.638    0.146
      23    1.006    0.258
      24    0.937    0.271
      25    1.133    0.099
      26    0.863    0.195
      27    0.873    0.097
      28    1.376    0.124
      29    0.203    0.054
      30    0.418    0.075
      31    1.873    0.124
      32    0.940    0.086
      33    0.134    0.067
      34    0.636    0.092
      35    0.860    0.071
      36    0.836    0.099
      37    0.095    0.041
      38    0.747    0.062
      39    0.969    0.111
      40    0.238    0.062
      41    0.711    0.108
      42    0.895    0.124
      43    1.206    0.091
      44    0.000    0.000
      45    0.975    0.079
      46    0.697    0.085
      47    0.140    0.041
      48    0.000    0.000
      49    0.912    0.096
      50    0.578    0.092
      51    0.070    0.042
      52    0.191    0.062
      53    0.734    0.097
      54    0.016    0.023
      55    0.011    0.016
      56    0.946    0.087
      57    0.787    0.087
      58    0.699    0.094
      59    0.668    0.083
      60    1.901    0.079
      61    0.395    0.063
      62    1.539    0.134
      63    0.223    0.042
      64    0.041    0.028
      65    0.121    0.035
      66    0.043    0.030
      67    0.091    0.048
      68    0.040    0.024
      69    0.117    0.048
      70    0.316    0.057
      71    0.203    0.046
      72    0.008    0.015
      73    0.003    0.008
      74    0.533    0.076
      75    0.000    0.000
      76    0.113    0.045
      77    0.296    0.059
      78    0.867    0.093
      79    0.141    0.049
      80    0.052    0.023
      81    1.115    0.103
      82    0.003    0.009
      83    0.026    0.025
      84    0.793    0.065
      85    0.530    0.072
      86    0.122    0.056
      87    0.078    0.042
      88    1.004    0.117
      89    0.656    0.119
      90    0.102    0.053
      91    0.191    0.086
      92    0.593    0.115
      93    0.702    0.166
      94    0.019    0.027
      95    1.099    0.088
      96    0.914    0.090
      97    0.414    0.052
      98    0.540    0.070
      99    1.085    0.096
     100    0.696    0.085
     101    0.013    0.019
     102    0.368    0.057
     103    1.204    0.139
     104    0.274    0.050
     105    0.197    0.064
     106    0.024    0.014
     107    0.438    0.069
     108    0.267    0.084
     109    0.515    0.097
     110    0.245    0.059
     111    0.005    0.012
     112    0.383    0.099
     113    0.203    0.050
     114    0.000    0.000
     115    0.033    0.014
     116    0.009    0.015
     117    0.528    0.081
     118    0.000    0.000
     119    0.003    0.010
     120    0.139    0.044
     121    0.348    0.065
     122    0.014    0.025
     123    0.000    0.000
     124    0.583    0.079
     125    0.000    0.000
     126    0.220    0.061
     127    0.523    0.060
     128    0.285    0.063
     129    0.037    0.031
     130    0.154    0.061
     131    0.526    0.070
     132    0.811    0.087
     133    0.430    0.148
     134    1.112    0.095
     135    1.240    0.098
     136    0.031    0.022
     137    1.385    0.104
     138    1.621    0.104
     139    0.140    0.059
     140    0.536    0.096
     141    0.582    0.072
     142    0.405    0.068
     143    0.989    0.058
     144    1.034    0.088
     145    0.000    0.000
     146    0.736    0.084
     147    0.889    0.094
     148    0.251    0.054
     149    0.028    0.020
     150    0.868    0.069
     151    1.016    0.075
     152    0.045    0.037
     153    0.525    0.086
     154    0.666    0.100
     155    0.584    0.071
     156    0.000    0.000
     157    0.618    0.081
     158    1.397    0.106
     159    0.321    0.054
     160    0.000    0.000
     161    0.674    0.088
     162    0.455    0.111
     163    0.126    0.042
     164    0.452    0.060
     165    0.965    0.118
     166    0.185    0.062
     167    0.078    0.043
     168    1.097    0.138
     169    0.165    0.052
     170    0.492    0.142
     171    1.085    0.120
     172    1.349    0.179
     173    0.330    0.154
     174    1.281    0.238
     175    0.881    0.125
     176    0.996    0.099
     177    0.508    0.088
     178    0.200    0.069
     179    0.606    0.098
     180    0.465    0.086
     181    0.895    0.137
     182    0.280    0.093
     183    1.006    0.139
     184    1.510    0.151
     185    0.713    0.104
     186    1.327    0.086
     187    1.267    0.078
     188    0.730    0.088
     189    0.990    0.130
     190    0.435    0.105
     191    0.897    0.124
     192    0.405    0.097
     193    1.211    0.172
     194    0.512    0.072
     195    0.176    0.061
     196    0.733    0.132
     197    0.454    0.072
     198    0.121    0.059
     199    0.150    0.045
     200    0.893    0.086
     201    0.073    0.043
     202    0.030    0.031
     203    0.532    0.121
     204    0.642    0.073
     205    0.530    0.061
     206    0.075    0.032
     207    0.953    0.097
     208    1.029    0.092
     209    0.141    0.051
     210    0.364    0.078
     211    0.696    0.071
     212    0.724    0.079
     213    0.003    0.009
     214    1.116    0.076
     215    0.431    0.052
     216    0.056    0.032
     217    0.106    0.047
     218    0.935    0.134
     219    1.127    0.100
     220    0.101    0.033
     221    0.928    0.105
     222    1.455    0.099
     223    1.653    0.129
     224    1.131    0.086
     225    2.004    0.167
     226    0.351    0.129
     227    1.155    0.158
     228    1.618    0.136
     229    1.360    0.136
     230    0.976    0.082
     231    0.415    0.110
     232    1.490    0.124
     233    0.331    0.082
     234    0.056    0.032
     235    1.393    0.137
     236    0.044    0.033
     237    0.004    0.011
     238    0.313    0.046
     239    0.361    0.069
     240    0.006    0.012
     241    0.149    0.051
     242    0.993    0.100
     243    0.187    0.066
     244    0.108    0.058
     245    1.192    0.141
     246    1.093    0.112
     247    0.438    0.072
     248    0.157    0.045
     249    0.313    0.058
     250    0.705    0.092
     251    0.470    0.089
     252    0.041    0.029
     253    1.102    0.080
     254    0.140    0.059
     255    0.084    0.059
     256    0.826    0.116
     257    0.835    0.078
     258    0.459    0.109
     259    0.345    0.082
     260    1.174    0.093
     261    0.299    0.145
     262    0.678    0.076
     263    1.037    0.110
     264    1.782    0.131
     265    0.282    0.054
     266    1.556    0.195
     267    1.057    0.325
     268    0.649    0.126
     269    0.404    0.057
     270    0.622    0.078
     271    0.349    0.055
     272    0.243    0.113
     273    0.363    0.166
     274    1.817    0.097
     275    0.143    0.042
     276    0.914    0.094
     277    0.976    0.146
     278    0.326    0.067
     279    0.633    0.126
     280    0.490    0.070
     281    0.841    0.098
     282    0.094    0.067
     283    0.573    0.085
     284    0.267    0.065
     285    0.706    0.081
     286    0.154    0.059
     287    0.016    0.029
     288    0.358    0.067
     289    0.084    0.036
     290    0.016    0.030
     291    0.202    0.046
     292    0.595    0.078
     293    0.006    0.014
     294    0.194    0.033
     295    1.194    0.087
     296    0.183    0.068
     297    0.030    0.024
     298    0.241    0.045
     299    1.593    0.120
     300    0.364    0.076
     301    0.074    0.030
     302    1.071    0.133
     303    0.793    0.112
     304    0.100    0.055
     305    1.064    0.105
     306    0.764    0.108
     307    0.573    0.091
     308    0.355    0.082
     309    1.296    0.106
     310    0.824    0.088
     311    0.808    0.087
     312    1.515    0.114
     313    1.959    0.079
      19    1.125    0.314
      20    0.388    0.105
      21    1.336    0.193
      22    1.604    0.174
      23    0.766    0.136
      24    0.574    0.169
      25    1.250    0.128
      26    0.673    0.117
      27    0.887    0.131
      28    1.347    0.135
      29    0.211    0.081
      30    0.404    0.063
      31    1.812    0.126
      32    0.932    0.114
      33    0.142    0.051
      34    0.684    0.107
      35    0.877    0.060
      36    0.831    0.097
      37    0.123    0.033
      38    0.709    0.051
      39    0.895    0.101
      40    0.239    0.078
      41    0.723    0.085
      42    0.904    0.080
      43    1.203    0.127
      44    0.000    0.000
      45    0.940    0.117
      46    0.783    0.095
      47    0.126    0.034
      48    0.000    0.000
      49    0.819    0.128
      50    0.482    0.076
      51    0.063    0.040
      52    0.154    0.058
      53    0.765    0.144
      54    0.010    0.016
      55    0.008    0.013
      56    0.914    0.116
      57    0.759    0.136
      58    0.728    0.088
      59    0.667    0.120
      60    1.919    0.099
      61    0.405    0.070
      62    1.508    0.117
      63    0.227    0.030
      64    0.032    0.031
      65    0.134    0.044
      66    0.028    0.034
      67    0.084    0.039
      68    0.035    0.026
      69    0.106    0.050
      70    0.306    0.057
      71    0.200    0.037
      72    0.014    0.022
      73    0.003    0.008
      74    0.539    0.074
      75    0.000    0.000
      76    0.146    0.047
      77    0.328    0.062
      78    0.889    0.090
      79    0.173    0.057
      80    0.047    0.018
      81    1.142    0.094
      82    0.008    0.018
      83    0.017    0.025
      84    0.766    0.088
      85    0.494    0.099
      86    0.124    0.047
      87    0.097    0.045
      88    1.038    0.099
      89    0.605    0.113
      90    0.074    0.040
      91    0.244    0.093
      92    0.518    0.097
      93    0.686    0.137
      94    0.041    0.028
      95    1.077    0.126
      96    0.980    0.097
      97    0.399    0.061
      98    0.623    0.074
      99    1.131    0.076
     100    0.683    0.078
     101    0.015    0.027
     102    0.380    0.053
     103    1.211    0.129
     104    0.273    0.047
     105    0.174    0.034
     106    0.027    0.020
     107    0.477    0.071
     108    0.313    0.110
     109    0.514    0.094
     110    0.250    0.072
     111    0.009    0.018
     112    0.393    0.107
     113    0.205    0.054
     114    0.000    0.000
     115    0.037    0.016
     116    0.012    0.017
     117    0.487    0.077
     118    0.000    0.000
     119    0.001    0.006
     120    0.135    0.055
     121    0.350    0.085
     122    0.010    0.023
     123    0.000    0.000
     124    0.561    0.082
     125    0.000    0.000
     126    0.220    0.067
     127    0.527    0.069
     128    0.259    0.059
     129    0.045    0.031
     130    0.174    0.048
     131    0.528    0.035
     132    0.794    0.091
     133    0.401    0.153
     134    1.111    0.086
     135    1.262    0.105
     136    0.030    0.027
     137    1.340    0.133
     138    1.535    0.097
     139    0.126    0.041
     140    0.593    0.093
     141    0.537    0.061
     142    0.453    0.084
     143    0.994    0.052
     144    1.052    0.092
     145    0.000    0.000
     146    0.725    0.068
     147    0.885    0.077
     148    0.228    0.064
     149    0.023    0.017
     150    0.888    0.110
     151    0.964    0.099
     152    0.046    0.033
     153    0.511    0.098
     154    0.708    0.084
     155    0.618    0.072
     156    0.000    0.000
     157    0.639    0.089
     158    1.433    0.137
     159    0.311    0.051
     160    0.006    0.013
     161    0.699    0.101
     162    0.455    0.080
     163    0.107    0.040
     164    0.452    0.081
     165    1.028    0.117
     166    0.230    0.087
     167    0.082    0.039
     168    1.086    0.135
     169    0.191    0.054
     170    0.440    0.111
     171    1.157    0.116
     172    1.225    0.197
     173    0.177    0.078
     174    1.029    0.343
     175    0.849    0.120
     176    1.047    0.127
     177    0.413    0.125
     178    0.204    0.066
     179    0.585    0.100
     180    0.484    0.094
     181    0.795    0.119
     182    0.277    0.059
     183    0.921    0.093
     184    1.652    0.164
     185    0.701    0.084
     186    1.361    0.084
     187    1.288    0.155
     188    0.819    0.137
     189    1.044    0.131
     190    0.497    0.093
     191    0.841    0.104
     192    0.432    0.119
     193    1.125    0.140
     194    0.497    0.080
     195    0.174    0.054
     196    0.777    0.116
     197    0.426    0.081
     198    0.101    0.046
     199    0.200    0.067
     200    0.873    0.074
     201    0.062    0.033
     202    0.034    0.022
     203    0.526    0.131
     204    0.628    0.064
     205    0.568    0.103
     206    0.081    0.046
     207    0.955    0.088
     208    1.025    0.092
     209    0.130    0.043
     210    0.390    0.070
     211    0.744    0.063
     212    0.753    0.131
     213    0.002    0.007
     214    1.180    0.105
     215    0.439    0.059
     216    0.059    0.033
     217    0.078    0.038
     218    0.857    0.103
     219    1.164    0.119
     220    0.136    0.047
     221    0.957    0.119
     222    1.382    0.128
     223    1.706    0.138
     224    1.187    0.075
     225    1.948    0.114
     226    0.407    0.108
     227    1.172    0.179
     228    1.733    0.097
     229    1.350    0.128
     230    0.972    0.128
     231    0.367    0.073
     232    1.499    0.118
     233    0.340    0.085
     234    0.065    0.040
     235    1.376    0.115
     236    0.061    0.044
     237    0.001    0.006
     238    0.354    0.064
     239    0.395    0.059
     240    0.006    0.016
     241    0.085    0.040
     242    1.002    0.101
     243    0.212    0.065
     244    0.125    0.053
     245    1.095    0.128
     246    1.129    0.083
     247    0.430    0.094
     248    0.186    0.088
     249    0.280    0.060
     250    0.671    0.065
     251    0.520    0.085
     252    0.058    0.043
     253    1.105    0.089
     254    0.155    0.059
     255    0.100    0.062
     256    0.885    0.096
     257    0.844    0.090
     258    0.473    0.089
     259    0.314    0.078
     260    1.172    0.083
     261    0.456    0.087
     262    0.660    0.086
     263    1.029    0.096
     264    1.702    0.157
     265    0.248    0.047
     266    1.663    0.118
     267    1.395    0.211
     268    0.769    0.088
     269    0.311    0.108
     270    0.521    0.092
     271    0.383    0.040
     272    0.350    0.110
     273    0.142    0.053
     274    1.715    0.155
     275    0.179    0.056
     276    0.825    0.100
     277    0.757    0.184
     278    0.330    0.076
     279    0.599    0.109
     280    0.436    0.134
     281    0.811    0.084
     282    0.119    0.067
     283    0.535    0.091
     284    0.254    0.067
     285    0.724    0.098
     286    0.150    0.069
     287    0.017    0.022
     288    0.264    0.067
     289    0.116    0.044
     290    0.014    0.020
     291    0.130    0.057
     292    0.661    0.099
     293    0.010    0.019
     294    0.190    0.036
     295    1.202    0.098
     296    0.186    0.058
     297    0.036    0.041
     298    0.251    0.055
     299    1.659    0.112
     300    0.346    0.054
     301    0.068    0.032
     302    1.119    0.104
     303    0.758    0.104
     304    0.096    0.055
     305    1.075    0.099
     306    0.764    0.091
     307    0.544    0.074
     308    0.336    0.048
     309    1.320    0.117
     310    0.847    0.084
     311    0.794    0.076
     312    1.457    0.150
     313    2.027    0.113
      19    0.882    0.172
      20    0.252    0.083
      21    1.226    0.129
      22    1.720    0.117
      23    0.819    0.186
      24    0.578    0.203
      25    1.204    0.118
      26    0.614    0.121
      27    0.961    0.124
      28    1.433    0.109
      29    0.358    0.098
      30    0.291    0.080
      31    1.861    0.127
      32    0.918    0.084
      33    0.293    0.101
      34    0.591    0.126
      35    0.871    0.076
      36    0.771    0.076
      37    0.116    0.057
      38    0.700    0.067
      39    0.940    0.069
      40    0.259    0.062
      41    0.656    0.121
      42    0.897    0.071
      43    1.228    0.126
      44    0.000    0.000
      45    0.936    0.131
      46    0.748    0.085
      47    0.109    0.033
      48    0.002    0.007
      49    0.856    0.096
      50    0.412    0.076
      51    0.052    0.040
      52    0.193    0.062
      53    0.794    0.116
      54    0.004    0.013
      55    0.019    0.019
      56    0.904    0.083
      57    0.749    0.095
      58    0.722    0.085
      59    0.706    0.089
      60    1.910    0.090
      61    0.369    0.089
      62    1.522    0.086
      63    0.209    0.050
      64    0.032    0.023
      65    0.112    0.031
      66    0.022    0.027
      67    0.085    0.045
      68    0.047    0.027
      69    0.094    0.044
      70    0.303    0.049
      71    0.209    0.044
      72    0.007    0.017
      73    0.001    0.006
      74    0.531    0.083
      75    0.003    0.010
      76    0.108    0.034
      77    0.295    0.072
      78    0.805    0.127
      79    0.175    0.063
      80    0.024    0.020
      81    1.039    0.113
      82    0.003    0.008
      83    0.019    0.024
      84    0.733    0.075
      85    0.575    0.093
      86    0.170    0.059
      87    0.055    0.043
      88    0.958    0.077
      89    0.581    0.098
      90    0.137    0.071
      91    0.205    0.081
      92    0.617    0.087
      93    0.663    0.133
      94    0.033    0.031
      95    1.012    0.115
      96    0.883    0.116
      97    0.410    0.076
      98    0.625    0.078
      99    1.064    0.077
     100    0.682    0.075
     101    0.023    0.020
     102    0.406    0.068
     103    1.182    0.109
     104    0.269    0.069
     105    0.173    0.045
     106    0.031    0.022
     107    0.462    0.077
     108    0.291    0.101
     109    0.551    0.088
     110    0.249    0.075
     111    0.008    0.017
     112    0.362    0.077
     113    0.232    0.057
     114    0.000    0.000
     115    0.050    0.039
     116    0.010    0.013
     117    0.500    0.076
     118    0.000    0.000
     119    0.001    0.006
     120    0.078    0.038
     121    0.319    0.067
     122    0.005    0.011
     123    0.001    0.006
     124    0.677    0.077
     125    0.001    0.006
     126    0.204    0.075
     127    0.523    0.077
     128    0.277    0.059
     129    0.022    0.027
     130    0.175    0.061
     131    0.477    0.136
     132    0.827    0.064
     133    0.372    0.116
     134    1.264    0.095
     135    1.272    0.105
     136    0.023    0.021
     137    1.339    0.125
     138    1.681    0.089
     139    0.144    0.053
     140    0.513    0.077
     141    0.542    0.054
     142    0.375    0.079
     143    0.996    0.095
     144    1.083    0.087
     145    0.000    0.000
     146    0.736    0.055
     147    0.852    0.074
     148    0.251    0.066
     149    0.016    0.016
     150    0.836    0.098
     151    1.001    0.089
     152    0.045    0.037
     153    0.489    0.081
     154    0.700    0.087
     155    0.600    0.077
     156    0.000    0.000
     157    0.616    0.102
     158    1.452    0.122
     159    0.287    0.056
     160    0.002    0.007
     161    0.702    0.083
     162    0.338    0.100
     163    0.121    0.054
     164    0.453    0.086
     165    0.915    0.106
     166    0.221    0.057
     167    0.067    0.046
     168    1.006    0.129
     169    0.158    0.044
     170    0.434    0.085
     171    1.155    0.163
     172    1.111    0.188
     173    0.132    0.059
     174    1.200    0.299
     175    0.856    0.189
     176    1.056    0.127
     177    0.323    0.126
     178    0.176    0.065
     179    0.559    0.120
     180    0.466    0.103
     181    0.695    0.102
     182    0.248    0.094
     183    0.922    0.128
     184    1.750    0.164
     185    0.725    0.134
     186    1.362    0.097
     187    1.241    0.205
     188    0.667    0.116
     189    1.246    0.209
     190    0.369    0.093
     191    0.820    0.146
     192    0.657    0.076
     193    0.792    0.131
     194    0.498    0.074
     195    0.299    0.089
     196    1.026    0.092
     197    0.355    0.078
     198    0.175    0.046
     199    0.309    0.122
     200    0.768    0.083
     201    0.099    0.045
     202    0.052    0.029
     203    0.464    0.103
     204    0.632    0.050
     205    0.579    0.104
     206    0.068    0.042
     207    0.964    0.097
     208    1.030    0.090
     209    0.172    0.048
     210    0.383    0.070
     211    0.759    0.065
     212    0.731    0.100
     213    0.006    0.013
     214    1.194    0.092
     215    0.389    0.060
     216    0.059    0.036
     217    0.113    0.047
     218    0.779    0.109
     219    1.118    0.126
     220    0.116    0.065
     221    0.941    0.094
     222    1.364    0.075
     223    1.762    0.105
     224    1.164    0.082
     225    1.890    0.160
     226    0.363    0.102
     227    1.232    0.169
     228    1.723    0.123
     229    1.385    0.153
     230    0.990    0.140
     231    0.421    0.106
     232    1.415    0.160
     233    0.313    0.124
     234    0.055    0.034
     235    1.372    0.137
     236    0.032    0.028
     237    0.005    0.011
     238    0.330    0.080
     239    0.358    0.072
     240    0.003    0.008
     241    0.103    0.044
     242    1.004    0.076
     243    0.198    0.038
     244    0.109    0.040
     245    1.179    0.153
     246    1.163    0.090
     247    0.533    0.096
     248    0.204    0.072
     249    0.324    0.082
     250    0.619    0.082
     251    0.579    0.098
     252    0.185    0.086
     253    1.121    0.110
     254    0.149    0.050
     255    0.097    0.058
     256    1.107    0.122
     257    0.794    0.101
     258    0.405    0.108
     259    0.415    0.074
     260    1.156    0.100
     261    0.529    0.083
     262    0.657    0.113
     263    1.072    0.136
     264    1.734    0.106
     265    0.304    0.059
     266    1.563    0.139
     267    1.299    0.108
     268    0.761    0.103
     269    0.384    0.095
     270    0.582    0.092
     271    0.355    0.085
     272    0.174    0.098
     273    0.111    0.086
     274    1.778    0.114
     275    0.285    0.057
     276    0.736    0.098
     277    0.736    0.165
     278    0.332    0.072
     279    0.532    0.095
     280    0.432    0.090
     281    0.864    0.065
     282    0.080    0.051
     283    0.580    0.115
     284    0.294    0.072
     285    0.593    0.093
     286    0.137    0.048
     287    0.021    0.025
     288    0.281    0.052
     289    0.084    0.038
     290    0.010    0.017
     291    0.127    0.033
     292    0.637    0.106
     293    0.000    0.000
     294    0.166    0.035
     295    1.229    0.086
     296    0.187    0.065
     297    0.024    0.020
     298    0.343    0.069
     299    1.584    0.123
     300    0.262    0.068
     301    0.037    0.036
     302    0.921    0.153
     303    0.753    0.127
     304    0.109    0.056
     305    1.094    0.101
     306    0.792    0.094
     307    0.512    0.111
     308    0.310    0.097
     309    1.324    0.088
     310    0.833    0.082
     311    0.711    0.089
     312    1.401    0.111
     313    2.061    0.098
      19    0.825    0.275
      20    0.267    0.086
      21    1.206    0.156
      22    1.700    0.123
      23    0.867    0.194
      24    0.636    0.170
      25    1.297    0.083
      26    0.722    0.133
      27    1.020    0.126
      28    1.347    0.115
      29    0.219    0.111
      30    0.392    0.087
      31    1.847    0.124
      32    0.968    0.089
      33    0.211    0.084
      34    0.724    0.092
      35    0.898    0.084
      36    0.823    0.091
      37    0.107    0.033
      38    0.725    0.069
      39    0.912    0.087
      40    0.244    0.068
      41    0.658    0.076
      42    0.879    0.104
      43    1.262    0.096
      44    0.000    0.000
      45    0.884    0.087
      46    0.794    0.076
      47    0.103    0.038
      48    0.000    0.000
      49    0.915    0.089
      50    0.414    0.052
      51    0.055    0.033
      52    0.232    0.059
      53    0.787    0.083
      54    0.005    0.011
      55    0.017    0.016
      56    0.843    0.085
      57    0.705    0.084
      58    0.722    0.063
      59    0.663    0.083
      60    1.895    0.087
      61    0.370    0.075
      62    1.542    0.074
      63    0.199    0.033
      64    0.030    0.033
      65    0.126    0.043
      66    0.019    0.029
      67    0.046    0.029
      68    0.033    0.028
      69    0.120    0.047
      70    0.279    0.041
      71    0.187    0.027
      72    0.003    0.008
      73    0.001    0.006
      74    0.470    0.084
      75    0.000    0.000
      76    0.111    0.030
      77    0.314    0.062
      78    0.816    0.121
      79    0.106    0.052
      80    0.030    0.021
      81    1.110    0.099
      82    0.009    0.016
      83    0.015    0.018
      84    0.768    0.057
      85    0.493    0.104
      86    0.159    0.076
      87    0.097    0.056
      88    1.012    0.072
      89    0.586    0.110
      90    0.075    0.068
      91    0.199    0.074
      92    0.402    0.100
      93    0.758    0.090
      94    0.032    0.031
      95    0.966    0.093
      96    0.851    0.125
      97    0.393    0.052
      98    0.669    0.085
      99    1.132    0.079
     100    0.677    0.074
     101    0.013    0.019
     102    0.402    0.060
     103    1.176    0.111
     104    0.247    0.043
     105    0.180    0.044
     106    0.032    0.019
     107    0.492    0.069
     108    0.328    0.105
     109    0.560    0.101
     110    0.263    0.085
     111    0.000    0.000
     112    0.449    0.086
     113    0.226    0.061
     114    0.000    0.000
     115    0.030    0.019
     116    0.016    0.018
     117    0.464    0.072
     118    0.000    0.000
     119    0.000    0.000
     120    0.059    0.031
     121    0.287    0.052
     122    0.000    0.000
     123    0.004    0.010
     124    0.651    0.065
     125    0.001    0.006
     126    0.210    0.067
     127    0.554    0.102
     128    0.227    0.060
     129    0.110    0.097
     130    0.127    0.078
     131    0.313    0.106
     132    0.784    0.102
     133    0.479    0.131
     134    1.173    0.087
     135    1.287    0.094
     136    0.029    0.026
     137    1.415    0.126
     138    1.606    0.099
     139    0.126    0.053
     140    0.583    0.062
     141    0.541    0.042
     142    0.391    0.077
     143    1.013    0.057
     144    1.045    0.062
     145    0.000    0.000
     146    0.746    0.082
     147    0.866    0.060
     148    0.231    0.058
     149    0.022    0.023
     150    0.871    0.069
     151    0.932    0.093
     152    0.061    0.029
     153    0.495    0.076
     154    0.675    0.083
     155    0.595    0.053
     156    0.000    0.000
     157    0.613    0.091
     158    1.389    0.097
     159    0.231    0.059
     160    0.000    0.000
     161    0.738    0.105
     162    0.238    0.051
     163    0.118    0.059
     164    0.456    0.070
     165    0.892    0.083
     166    0.162    0.042
     167    0.071    0.050
     168    1.036    0.125
     169    0.159    0.058
     170    0.375    0.076
     171    1.225    0.184
     172    1.139    0.215
     173    0.131    0.076
     174    1.054    0.335
     175    0.996    0.206
     176    1.177    0.136
     177    0.349    0.109
     178    0.165    0.061
     179    0.589    0.088
     180    0.525    0.092
     181    0.747    0.099
     182    0.291    0.102
     183    0.888    0.109
     184    1.593    0.082
     185    0.818    0.094
     186    1.343    0.081
     187    1.260    0.129
     188    0.634    0.174
     189    1.245    0.138
     190    0.361    0.064
     191    0.519    0.112
     192    0.741    0.110
     193    0.695    0.098
     194    0.500    0.074
     195    0.439    0.100
     196    1.121    0.092
     197    0.266    0.056
     198    0.207    0.071
     199    0.478    0.122
     200    0.719    0.059
     201    0.068    0.042
     202    0.078    0.034
     203    0.569    0.069
     204    0.692    0.089
     205    0.547    0.096
     206    0.077    0.046
     207    0.915    0.113
     208    1.023    0.094
     209    0.175    0.043
     210    0.362    0.039
     211    0.720    0.078
     212    0.739    0.092
     213    0.005    0.014
     214    1.218    0.105
     215    0.439    0.057
     216    0.052    0.028
     217    0.131    0.047
     218    0.834    0.093
     219    1.199    0.152
     220    0.038    0.027
     221    0.839    0.080
     222    1.399    0.089
     223    1.809    0.103
     224    1.163    0.065
     225    1.361    0.265
     226    0.304    0.075
     227    1.081    0.247
     228    1.745    0.154
     229    1.479    0.176
     230    1.001    0.142
     231    0.399    0.089
     232    1.454    0.176
     233    0.307    0.115
     234    0.072    0.029
     235    1.372    0.120
     236    0.046    0.034
     237    0.007    0.014
     238    0.304    0.072
     239    0.381    0.077
     240    0.005    0.014
     241    0.112    0.046
     242    0.977    0.086
     243    0.225    0.040
     244    0.104    0.038
     245    1.257    0.122
     246    1.154    0.101
     247    0.505    0.095
     248    0.244    0.098
     249    0.370    0.071
     250    0.602    0.054
     251    0.558    0.108
     252    0.392    0.096
     253    0.980    0.095
     254    0.139    0.055
     255    0.170    0.067
     256    1.206    0.096
     257    0.884    0.094
     258    0.467    0.121
     259    0.470    0.062
     260    1.136    0.119
     261    0.454    0.127
     262    0.731    0.153
     263    1.104    0.156
     264    1.754    0.136
     265    0.224    0.058
     266    1.609    0.150
     267    1.354    0.181
     268    0.746    0.123
     269    0.389    0.087
     270    0.552    0.082
     271    0.269    0.070
     272    0.186    0.079
     273    0.159    0.076
     274    1.703    0.136
     275    0.286    0.095
     276    0.676    0.135
     277    0.828    0.132
     278    0.309    0.058
     279    0.585    0.090
     280    0.450    0.116
     281    0.806    0.097
     282    0.088    0.043
     283    0.675    0.140
     284    0.261    0.094
     285    0.640    0.103
     286    0.131    0.037
     287    0.035    0.033
     288    0.303    0.064
     289    0.093    0.028
     290    0.006    0.012
     291    0.166    0.057
     292    0.578    0.098
     293    0.003    0.008
     294    0.178    0.037
     295    1.285    0.089
     296    0.144    0.076
     297    0.023    0.023
     298    0.296    0.090
     299    1.586    0.126
     300    0.296    0.068
     301    0.052    0.030
     302    0.923    0.248
     303    0.739    0.107
     304    0.070    0.061
     305    1.096    0.098
     306    0.757    0.073
     307    0.521    0.088
     308    0.298    0.073
     309    1.287    0.113
     310    0.858    0.086
     311    0.712    0.097
     312    1.354    0.102
     313    2.011    0.083
      19    1.254    0.290
      20    0.340    0.077
      21    1.079    0.263
      22    1.616    0.154
      23    1.054    0.267
      24    0.615    0.234
      25    1.253    0.143
      26    0.623    0.141
      27    0.902    0.166
      28    1.382    0.094
      29    0.138    0.054
      30    0.402    0.087
      31    1.914    0.117
      32    1.046    0.139
      33    0.192    0.082
      34    0.805    0.166
      35    0.873    0.073
      36    0.905    0.112
      37    0.099    0.027
      38    0.788    0.068
      39    0.904    0.114
      40    0.322    0.068
      41    0.657    0.083
      42    0.914    0.092
      43    1.282    0.106
      44    0.000    0.000
      45    0.928    0.110
      46    0.787    0.077
      47    0.092    0.032
      48    0.000    0.000
      49    0.960    0.089
      50    0.459    0.073
      51    0.047    0.035
      52    0.247    0.047
      53    0.786    0.087
      54    0.005    0.011
      55    0.015    0.020
      56    0.893    0.088
      57    0.758    0.081
      58    0.715    0.064
      59    0.659    0.074
      60    1.890    0.084
      61    0.415    0.054
      62    1.592    0.110
      63    0.194    0.051
      64    0.042    0.037
      65    0.101    0.037
      66    0.014    0.023
      67    0.075    0.040
      68    0.042    0.029
      69    0.097    0.051
      70    0.264    0.063
      71    0.190    0.040
      72    0.006    0.014
      73    0.001    0.006
      74    0.493    0.076
      75    0.000    0.000
      76    0.126    0.042
      77    0.304    0.060
      78    0.802    0.071
      79    0.115    0.051
      80    0.037    0.020
      81    1.078    0.118
      82    0.006    0.013
      83    0.016    0.022
      84    0.761    0.071
      85    0.463    0.090
      86    0.153    0.076
      87    0.154    0.079
      88    1.041    0.110
      89    0.590    0.114
      90    0.078    0.062
      91    0.212    0.065
      92    0.415    0.060
      93    0.759    0.093
      94    0.022    0.027
      95    1.017    0.112
      96    0.802    0.080
      97    0.407    0.062
      98    0.643    0.058
      99    1.097    0.058
     100    0.682    0.079
     101    0.013    0.023
     102    0.381    0.053
     103    1.147    0.097
     104    0.230    0.052
     105    0.167    0.046
     106    0.031    0.016
     107    0.467    0.110
     108    0.301    0.063
     109    0.561    0.074
     110    0.243    0.044
     111    0.002    0.007
     112    0.420    0.101
     113    0.203    0.043
     114    0.000    0.000
     115    0.051    0.037
     116    0.001    0.006
     117    0.503    0.081
     118    0.000    0.000
     119    0.000    0.000
     120    0.074    0.032
     121    0.344    0.073
     122    0.001    0.006
     123    0.001    0.006
     124    0.686    0.069
     125    0.003    0.008
     126    0.215    0.083
     127    0.628    0.067
     128    0.254    0.071
     129    0.021    0.035
     130    0.092    0.064
     131    0.346    0.114
     132    0.913    0.124
     133    0.386    0.143
     134    1.184    0.116
     135    1.283    0.107
     136    0.024    0.019
     137    1.403    0.098
     138    1.623    0.114
     139    0.145    0.045
     140    0.531    0.082
     141    0.548    0.063
     142    0.432    0.079
     143    1.008    0.077
     144    1.072    0.081
     145    0.000    0.000
     146    0.721    0.047
     147    0.855    0.079
     148    0.269    0.043
     149    0.022    0.023
     150    0.884    0.081
     151    0.926    0.105
     152    0.057    0.036
     153    0.528    0.079
     154    0.718    0.080
     155    0.606    0.072
     156    0.000    0.000
     157    0.600    0.087
     158    1.404    0.133
     159    0.264    0.058
     160    0.000    0.000
     161    0.673    0.075
     162    0.243    0.052
     163    0.102    0.054
     164    0.433    0.065
     165    0.887    0.111
     166    0.151    0.060
     167    0.077    0.032
     168    1.052    0.133
     169    0.163    0.066
     170    0.417    0.115
     171    1.161    0.108
     172    1.281    0.192
     173    0.212    0.094
     174    1.131    0.256
     175    1.009    0.149
     176    1.161    0.132
     177    0.462    0.113
     178    0.142    0.067
     179    0.633    0.073
     180    0.527    0.101
     181    0.771    0.150
     182    0.332    0.090
     183    0.901    0.102
     184    1.561    0.118
     185    0.771    0.062
     186    1.310    0.110
     187    1.292    0.122
     188    0.853    0.092
     189    1.194    0.127
     190    0.345    0.074
     191    0.458    0.084
     192    0.697    0.135
     193    0.668    0.118
     194    0.501    0.097
     195    0.424    0.097
     196    1.148    0.101
     197    0.268    0.057
     198    0.234    0.053
     199    0.474    0.087
     200    0.746    0.064
     201    0.084    0.054
     202    0.076    0.037
     203    0.521    0.073
     204    0.672    0.064
     205    0.575    0.083
     206    0.056    0.033
     207    0.940    0.100
     208    1.023    0.097
     209    0.160    0.049
     210    0.303    0.054
     211    0.725    0.058
     212    0.716    0.116
     213    0.001    0.006
     214    1.185    0.096
     215    0.465    0.061
     216    0.055    0.027
     217    0.087    0.029
     218    0.833    0.056
     219    1.153    0.084
     220    0.044    0.036
     221    0.923    0.086
     222    1.382    0.080
     223    1.797    0.120
     224    1.187    0.076
     225    1.377    0.305
     226    0.356    0.077
     227    1.062    0.196
     228    1.679    0.087
     229    1.481    0.140
     230    1.004    0.119
     231    0.325    0.075
     232    1.320    0.178
     233    0.311    0.087
     234    0.084    0.030
     235    1.344    0.102
     236    0.057    0.042
     237    0.006    0.017
     238    0.344    0.062
     239    0.433    0.077
     240    0.003    0.008
     241    0.077    0.046
     242    0.927    0.084
     243    0.190    0.068
     244    0.105    0.042
     245    1.155    0.126
     246    1.114    0.120
     247    0.546    0.086
     248    0.225    0.080
     249    0.344    0.051
     250    0.551    0.059
     251    0.527    0.108
     252    0.408    0.078
     253    1.037    0.126
     254    0.146    0.045
     255    0.195    0.053
     256    1.243    0.096
     257    0.915    0.089
     258    0.430    0.083
     259    0.478    0.074
     260    1.094    0.119
     261    0.284    0.124
     262    0.756    0.129
     263    1.081    0.171
     264    1.785    0.113
     265    0.162    0.036
     266    1.558    0.168
     267    1.038    0.258
     268    0.849    0.125
     269    0.372    0.078
     270    0.552    0.086
     271    0.371    0.075
     272    0.215    0.114
     273    0.209    0.129
     274    1.762    0.104
     275    0.224    0.075
     276    0.790    0.139
     277    0.807    0.171
     278    0.296    0.065
     279    0.579    0.081
     280    0.357    0.061
     281    0.766    0.094
     282    0.063    0.050
     283    0.670    0.153
     284    0.280    0.063
     285    0.587    0.098
     286    0.133    0.039
     287    0.028    0.033
     288    0.297    0.052
     289    0.094    0.032
     290    0.014    0.020
     291    0.192    0.047
     292    0.505    0.096
     293    0.007    0.016
     294    0.171    0.032
     295    1.293    0.101
     296    0.176    0.064
     297    0.025    0.030
     298    0.386    0.053
     299    1.602    0.089
     300    0.265    0.054
     301    0.048    0.037
     302    0.820    0.151
     303    0.738    0.114
     304    0.084    0.047
     305    1.068    0.090
     306    0.792    0.118
     307    0.590    0.115
     308    0.262    0.067
     309    1.311    0.115
     310    0.844    0.062
     311    0.741    0.077
     312    1.376    0.095
     313    2.040    0.106
      19    1.445    0.247
      20    0.446    0.095
      21    1.055    0.215
      22    1.185    0.195
      23    1.179    0.259
      24    0.510    0.227
      25    1.182    0.120
      26    0.639    0.148
      27    0.950    0.139
      28    1.426    0.094
      29    0.171    0.058
      30    0.348    0.104
      31    2.015    0.132
      32    1.087    0.112
      33    0.263    0.071
      34    0.974    0.083
      35    0.844    0.082
      36    0.787    0.089
      37    0.184    0.069
      38    0.777    0.065
      39    0.836    0.094
      40    0.325    0.083
      41    0.695    0.083
      42    0.868    0.077
      43    1.273    0.109
      44    0.000    0.000
      45    0.945    0.114
      46    0.759    0.077
      47    0.089    0.041
      48    0.002    0.007
      49    0.887    0.127
      50    0.426    0.078
      51    0.045    0.029
      52    0.224    0.067
      53    0.845    0.138
      54    0.010    0.016
      55    0.022    0.025
      56    0.897    0.064
      57    0.791    0.074
      58    0.718    0.083
      59    0.665    0.077
      60    1.882    0.104
      61    0.438    0.065
      62    1.538    0.104
      63    0.233    0.049
      64    0.038    0.034
      65    0.087    0.035
      66    0.022    0.031
      67    0.053    0.034
      68    0.049    0.026
      69    0.122    0.042
      70    0.246    0.057
      71    0.198    0.045
      72    0.004    0.010
      73    0.000    0.000
      74    0.473    0.071
      75    0.000    0.000
      76    0.101    0.035
      77    0.334    0.060
      78    0.845    0.093
      79    0.110    0.057
      80    0.037    0.018
      81    1.129    0.109
      82    0.005    0.011
      83    0.009    0.026
      84    0.722    0.066
      85    0.426    0.069
      86    0.205    0.064
      87    0.170    0.059
      88    1.054    0.081
      89    0.603    0.097
      90    0.076    0.052
      91    0.220    0.069
      92    0.415    0.105
      93    0.679    0.111
      94    0.013    0.020
      95    1.053    0.091
      96    0.786    0.086
      97    0.389    0.061
      98    0.723    0.083
      99    1.114    0.078
     100    0.670    0.086
     101    0.008    0.016
     102    0.385    0.070
     103    1.134    0.082
     104    0.238    0.049
     105    0.159    0.050
     106    0.027    0.024
     107    0.423    0.084
     108    0.281    0.054
     109    0.527    0.085
     110    0.256    0.059
     111    0.003    0.010
     112    0.394    0.090
     113    0.182    0.053
     114    0.000    0.000
     115    0.034    0.019
     116    0.008    0.015
     117    0.457    0.068
     118    0.000    0.000
     119    0.001    0.006
     120    0.094    0.047
     121    0.296    0.064
     122    0.004    0.010
     123    0.000    0.000
     124    0.702    0.094
     125    0.004    0.010
     126    0.262    0.080
     127    0.648    0.081
     128    0.254    0.073
     129    0.009    0.017
     130    0.129    0.084
     131    0.448    0.146
     132    0.996    0.117
     133    0.229    0.117
     134    1.355    0.108
     135    1.222    0.139
     136    0.010    0.020
     137    1.261    0.168
     138    1.712    0.128
     139    0.184    0.041
     140    0.470    0.076
     141    0.552    0.067
     142    0.406    0.066
     143    1.004    0.081
     144    1.124    0.097
     145    0.000    0.000
     146    0.692    0.073
     147    0.843    0.086
     148    0.235    0.064
     149    0.020    0.023
     150    0.886    0.070
     151    0.917    0.077
     152    0.048    0.022
     153    0.478    0.098
     154    0.667    0.072
     155    0.581    0.053
     156    0.000    0.000
     157    0.568    0.083
     158    1.424    0.092
     159    0.249    0.062
     160    0.003    0.010
     161    0.670    0.074
     162    0.248    0.052
     163    0.122    0.056
     164    0.415    0.059
     165    0.883    0.078
     166    0.192    0.062
     167    0.067    0.036
     168    1.033    0.144
     169    0.124    0.058
     170    0.428    0.117
     171    1.145    0.119
     172    1.311    0.258
     173    0.284    0.089
     174    1.354    0.188
     175    0.981    0.140
     176    1.126    0.092
     177    0.490    0.096
     178    0.160    0.050
     179    0.661    0.086
     180    0.488    0.099
     181    0.804    0.083
     182    0.393    0.119
     183    0.961    0.108
     184    1.540    0.094
     185    0.728    0.090
     186    1.332    0.095
     187    1.330    0.137
     188    0.851    0.110
     189    1.272    0.105
     190    0.322    0.068
     191    0.583    0.179
     192    0.612    0.141
     193    0.662    0.100
     194    0.543    0.071
     195    0.380    0.054
     196    1.151    0.092
     197    0.277    0.072
     198    0.225    0.063
     199    0.508    0.097
     200    0.739    0.077
     201    0.075    0.048
     202    0.061    0.022
     203    0.522    0.077
     204    0.666    0.075
     205    0.558    0.073
     206    0.091    0.038
     207    0.904    0.126
     208    1.008    0.107
     209    0.157    0.059
     210    0.302    0.057
     211    0.735    0.074
     212    0.675    0.082
     213    0.003    0.008
     214    1.225    0.087
     215    0.402    0.098
     216    0.068    0.035
     217    0.111    0.051
     218    0.725    0.146
     219    1.181    0.085
     220    0.079    0.069
     221    0.954    0.098
     222    1.336    0.130
     223    1.802    0.114
     224    1.210    0.080
     225    1.653    0.252
     226    0.340    0.099
     227    1.061    0.221
     228    1.643    0.122
     229    1.357    0.138
     230    0.843    0.154
     231    0.430    0.110
     232    1.433    0.168
     233    0.297    0.079
     234    0.077    0.028
     235    1.411    0.084
     236    0.092    0.052
     237    0.008    0.013
     238    0.346    0.041
     239    0.411    0.067
     240    0.003    0.008
     241    0.067    0.048
     242    0.890    0.099
     243    0.174    0.056
     244    0.112    0.045
     245    1.098    0.103
     246    1.206    0.116
     247    0.484    0.089
     248    0.204    0.074
     249    0.383    0.044
     250    0.560    0.086
     251    0.531    0.081
     252    0.380    0.064
     253    1.075    0.119
     254    0.193    0.046
     255    0.226    0.059
     256    1.206    0.082
     257    0.891    0.058
     258    0.351    0.098
     259    0.421    0.082
     260    1.063    0.118
     261    0.327    0.101
     262    0.734    0.121
     263    0.984    0.091
     264    1.794    0.095
     265    0.193    0.047
     266    1.656    0.150
     267    0.706    0.353
     268    1.025    0.171
     269    0.509    0.081
     270    0.596    0.092
     271    0.381    0.047
     272    0.177    0.105
     273    0.234    0.120
     274    1.746    0.120
     275    0.154    0.059
     276    0.873    0.146
     277    0.821    0.206
     278    0.292    0.083
     279    0.582    0.057
     280    0.417    0.110
     281    0.814    0.079
     282    0.078    0.058
     283    0.739    0.128
     284    0.300    0.075
     285    0.649    0.093
     286    0.118    0.051
     287    0.062    0.038
     288    0.324    0.065
     289    0.079    0.037
     290    0.013    0.020
     291    0.180    0.047
     292    0.495    0.080
     293    0.005    0.011
     294    0.163    0.053
     295    1.212    0.095
     296    0.215    0.061
     297    0.028    0.026
     298    0.395    0.065
     299    1.593    0.096
     300    0.276    0.066
     301    0.024    0.021
     302    0.955    0.133
     303    0.752    0.121
     304    0.083    0.032
     305    1.131    0.109
     306    0.811    0.089
     307    0.523    0.104
     308    0.278    0.092
     309    1.309    0.092
     310    0.792    0.080
     311    0.767    0.091
     312    1.423    0.103
     313    1.966    0.106
      19    1.550    0.206
      20    0.459    0.099
      21    0.995    0.125
      22    1.138    0.160
      23    1.326    0.149
      24    0.791    0.204
      25    1.227    0.120
      26    0.665    0.112
      27    0.966    0.113
      28    1.348    0.139
      29    0.199    0.044
      30    0.359    0.058
      31    1.952    0.134
      32    1.116    0.083
      33    0.235    0.077
      34    0.994    0.044
      35    0.754    0.071
      36    0.830    0.070
      37    0.184    0.078
      38    0.761    0.066
      39    0.770    0.086
      40    0.306    0.061
      41    0.665    0.086
      42    0.819    0.058
      43    1.249    0.096
      44    0.000    0.000
      45    0.954    0.119
      46    0.791    0.090
      47    0.075    0.038
      48    0.009    0.015
      49    0.946    0.106
      50    0.403    0.044
      51    0.052    0.032
      52    0.208    0.046
      53    0.841    0.113
      54    0.009    0.013
      55    0.007    0.013
      56    0.870    0.102
      57    0.792    0.085
      58    0.716    0.069
      59    0.662    0.095
      60    1.869    0.086
      61    0.420    0.075
      62    1.515    0.087
      63    0.204    0.057
      64    0.055    0.037
      65    0.077    0.036
      66    0.037    0.037
      67    0.083    0.036
      68    0.031    0.030
      69    0.131    0.049
      70    0.298    0.065
      71    0.213    0.037
      72    0.009    0.017
      73    0.006    0.012
      74    0.544    0.069
      75    0.000    0.000
      76    0.086    0.033
      77    0.287    0.082
      78    0.837    0.086
      79    0.119    0.064
      80    0.038    0.026
      81    1.127    0.091
      82    0.010    0.017
      83    0.009    0.017
      84    0.750    0.091
      85    0.482    0.081
      86    0.255    0.062
      87    0.197    0.062
      88    1.064    0.067
      89    0.642    0.089
      90    0.089    0.058
      91    0.219    0.062
      92    0.449    0.118
      93    0.652    0.167
      94    0.018    0.030
      95    1.028    0.100
      96    0.805    0.077
      97    0.400    0.057
      98    0.638    0.103
      99    1.128    0.072
     100    0.667    0.070
     101    0.025    0.024
     102    0.377    0.079
     103    1.159    0.120
     104    0.218    0.047
     105    0.183    0.049
     106    0.023    0.013
     107    0.408    0.051
     108    0.250    0.088
     109    0.555    0.092
     110    0.270    0.063
     111    0.006    0.013
     112    0.457    0.091
     113    0.202    0.042
     114    0.000    0.000
     115    0.027    0.024
     116    0.003    0.008
     117    0.483    0.050
     118    0.000    0.000
     119    0.001    0.006
     120    0.134    0.052
     121    0.373    0.072
     122    0.004    0.013
     123    0.000    0.000
     124    0.636    0.074
     125    0.005    0.014
     126    0.234    0.080
     127    0.611    0.083
     128    0.249    0.063
     129    0.009    0.014
     130    0.127    0.067
     131    0.299    0.141
     132    1.026    0.144
     133    0.309    0.127
     134    1.301    0.120
     135    1.205    0.099
     136    0.014    0.016
     137    1.366    0.112
     138    1.690    0.131
     139    0.170    0.061
     140    0.505    0.070
     141    0.563    0.060
     142    0.414    0.072
     143    1.032    0.094
     144    1.038    0.115
     145    0.000    0.000
     146    0.718    0.056
     147    0.828    0.070
     148    0.255    0.053
     149    0.030    0.018
     150    0.909    0.072
     151    0.985    0.106
     152    0.052    0.033
     153    0.501    0.083
     154    0.707    0.075
     155    0.631    0.082
     156    0.000    0.000
     157    0.564    0.069
     158    1.390    0.096
     159    0.255    0.071
     160    0.001    0.006
     161    0.644    0.079
     162    0.293    0.058
     163    0.152    0.064
     164    0.421    0.055
     165    0.887    0.108
     166    0.174    0.043
     167    0.078    0.040
     168    1.044    0.125
     169    0.112    0.043
     170    0.409    0.105
     171    1.181    0.150
     172    1.207    0.199
     173    0.282    0.071
     174    1.213    0.242
     175    1.034    0.169
     176    1.133    0.117
     177    0.539    0.128
     178    0.138    0.078
     179    0.639    0.071
     180    0.494    0.111
     181    0.797    0.147
     182    0.368    0.105
     183    0.972    0.128
     184    1.539    0.110
     185    0.698    0.092
     186    1.347    0.080
     187    1.247    0.158
     188    0.937    0.138
     189    1.203    0.121
     190    0.304    0.070
     191    0.709    0.194
     192    0.576    0.086
     193    0.715    0.100
     194    0.504    0.090
     195    0.384    0.076
     196    1.102    0.052
     197    0.277    0.052
     198    0.219    0.080
     199    0.427    0.069
     200    0.727    0.078
     201    0.100    0.035
     202    0.059    0.041
     203    0.499    0.092
     204    0.707    0.072
     205    0.550    0.078
     206    0.076    0.042
     207    0.900    0.093
     208    0.959    0.096
     209    0.151    0.047
     210    0.337    0.041
     211    0.686    0.074
     212    0.625    0.086
     213    0.002    0.007
     214    1.162    0.091
     215    0.378    0.042
     216    0.057    0.033
     217    0.102    0.053
     218    0.649    0.078
     219    1.150    0.071
     220    0.035    0.036
     221    0.889    0.094
     222    1.303    0.077
     223    1.812    0.137
     224    1.179    0.076
     225    1.479    0.246
     226    0.366    0.086
     227    1.081    0.243
     228    1.668    0.131
     229    1.352    0.162
     230    0.889    0.104
     231    0.403    0.091
     232    1.019    0.323
     233    0.203    0.074
     234    0.060    0.024
     235    1.426    0.142
     236    0.091    0.045
     237    0.003    0.008
     238    0.353    0.076
     239    0.391    0.050
     240    0.003    0.008
     241    0.065    0.037
     242    0.934    0.083
     243    0.143    0.052
     244    0.092    0.046
     245    1.089    0.145
     246    1.190    0.073
     247    0.472    0.077
     248    0.249    0.085
     249    0.334    0.076
     250    0.516    0.114
     251    0.524    0.099
     252    0.310    0.115
     253    1.069    0.102
     254    0.192    0.057
     255    0.181    0.070
     256    1.128    0.135
     257    0.878    0.085
     258    0.405    0.104
     259    0.419    0.065
     260    1.134    0.131
     261    0.386    0.071
     262    0.772    0.090
     263    1.120    0.117
     264    1.723    0.162
     265    0.235    0.056
     266    1.561    0.137
     267    0.899    0.306
     268    0.950    0.126
     269    0.434    0.065
     270    0.705    0.147
     271    0.325    0.061
     272    0.269    0.098
     273    0.256    0.095
     274    1.783    0.128
     275    0.189    0.092
     276    0.949    0.119
     277    1.031    0.146
     278    0.282    0.065
     279    0.550    0.131
     280    0.538    0.148
     281    0.872    0.086
     282    0.083    0.044
     283    0.734    0.178
     284    0.362    0.077
     285    0.654    0.125
     286    0.119    0.038
     287    0.048    0.039
     288    0.306    0.062
     289    0.083    0.031
     290    0.009    0.018
     291    0.207    0.039
     292    0.464    0.101
     293    0.005    0.011
     294    0.157    0.031
     295    1.239    0.109
     296    0.225    0.064
     297    0.046    0.036
     298    0.408    0.073
     299    1.569    0.089
     300    0.252    0.042
     301    0.013    0.027
     302    0.704    0.219
     303    0.685    0.124
     304    0.089    0.052
     305    1.133    0.107
     306    0.814    0.107
     307    0.453    0.098
     308    0.259    0.078
     309    1.323    0.100
     310    0.782    0.082
     311    0.751    0.068
     312    1.432    0.107
     313    2.033    0.122
      19    1.475    0.182
      20    0.471    0.071
      21    0.851    0.200
      22    1.276    0.206
      23    1.083    0.251
      24    0.610    0.188
      25    1.166    0.089
      26    0.556    0.136
      27    0.941    0.101
      28    1.487    0.079
      29    0.180    0.041
      30    0.280    0.057
      31    1.978    0.124
      32    1.076    0.083
      33    0.263    0.054
      34    0.937    0.058
      35    0.820    0.065
      36    0.889    0.105
      37    0.165    0.041
      38    0.747    0.055
      39    0.807    0.102
      40    0.326    0.105
      41    0.636    0.079
      42    0.840    0.082
      43    1.285    0.100
      44    0.000    0.000
      45    0.937    0.094
      46    0.721    0.086
      47    0.108    0.045
      48    0.000    0.000
      49    0.940    0.089
      50    0.405    0.075
      51    0.043    0.028
      52    0.204    0.047
      53    0.723    0.112
      54    0.007    0.016
      55    0.018    0.024
      56    0.903    0.100
      57    0.813    0.088
      58    0.683    0.065
      59    0.652    0.079
      60    1.874    0.123
      61    0.438    0.094
      62    1.579    0.111
      63    0.238    0.047
      64    0.060    0.033
      65    0.081    0.038
      66    0.026    0.035
      67    0.073    0.030
      68    0.045    0.030
      69    0.151    0.099
      70    0.307    0.057
      71    0.231    0.056
      72    0.005    0.014
      73    0.000    0.000
      74    0.542    0.077
      75    0.000    0.000
      76    0.109    0.028
      77    0.210    0.063
      78    0.812    0.098
      79    0.166    0.040
      80    0.045    0.029
      81    1.103    0.106
      82    0.004    0.013
      83    0.018    0.021
      84    0.779    0.117
      85    0.534    0.071
      86    0.261    0.090
      87    0.153    0.041
      88    1.090    0.074
      89    0.533    0.117
      90    0.111    0.043
      91    0.173    0.050
      92    0.534    0.089
      93    0.691    0.135
      94    0.011    0.021
      95    0.962    0.108
      96    0.709    0.124
      97    0.387    0.078
      98    0.674    0.084
      99    1.074    0.090
     100    0.720    0.115
     101    0.031    0.018
     102    0.426    0.059
     103    1.097    0.102
     104    0.230    0.076
     105    0.179    0.043
     106    0.023    0.014
     107    0.429    0.052
     108    0.256    0.075
     109    0.577    0.086
     110    0.291    0.067
     111    0.011    0.019
     112    0.449    0.090
     113    0.184    0.053
     114    0.000    0.000
     115    0.037    0.020
     116    0.010    0.017
     117    0.483    0.093
     118    0.000    0.000
     119    0.003    0.010
     120    0.122    0.057
     121    0.371    0.079
     122    0.004    0.010
     123    0.001    0.006
     124    0.623    0.081
     125    0.006    0.012
     126    0.267    0.080
     127    0.679    0.069
     128    0.282    0.074
     129    0.009    0.018
     130    0.139    0.080
     131    0.352    0.148
     132    1.192    0.086
     133    0.308    0.136
     134    1.309    0.092
     135    1.179    0.104
     136    0.010    0.013
     137    1.333    0.117
     138    1.704    0.095
     139    0.135    0.037
     140    0.483    0.083
     141    0.534    0.058
     142    0.412    0.075
     143    1.012    0.072
     144    1.016    0.082
     145    0.000    0.000
     146    0.715    0.049
     147    0.917    0.078
     148    0.289    0.053
     149    0.027    0.023
     150    0.837    0.070
     151    1.041    0.116
     152    0.060    0.031
     153    0.536    0.104
     154    0.662    0.070
     155    0.616    0.078
     156    0.000    0.000
     157    0.624    0.098
     158    1.435    0.103
     159    0.261    0.060
     160    0.005    0.012
     161    0.662    0.087
     162    0.269    0.073
     163    0.158    0.068
     164    0.396    0.078
     165    0.886    0.125
     166    0.169    0.069
     167    0.087    0.041
     168    0.936    0.083
     169    0.084    0.036
     170    0.576    0.167
     171    1.205    0.097
     172    1.293    0.189
     173    0.261    0.063
     174    1.209    0.148
     175    0.853    0.133
     176    1.066    0.201
     177    0.478    0.132
     178    0.144    0.062
     179    0.726    0.074
     180    0.592    0.070
     181    0.719    0.127
     182    0.416    0.121
     183    0.865    0.096
     184    1.529    0.099
     185    0.714    0.106
     186    1.298    0.072
     187    1.266    0.162
     188    0.953    0.175
     189    1.135    0.148
     190    0.309    0.082
     191    0.518    0.100
     192    0.678    0.146
     193    0.718    0.185
     194    0.537    0.087
     195    0.449    0.088
     196    1.117    0.099
     197    0.298    0.067
     198    0.286    0.086
     199    0.398    0.082
     200    0.720    0.094
     201    0.099    0.039
     202    0.112    0.047
     203    0.549    0.110
     204    0.646    0.082
     205    0.505    0.082
     206    0.071    0.037
     207    0.868    0.124
     208    1.004    0.106
     209    0.141    0.053
     210    0.327    0.064
     211    0.674    0.068
     212    0.649    0.082
     213    0.003    0.010
     214    1.169    0.114
     215    0.353    0.050
     216    0.046    0.042
     217    0.108    0.044
     218    0.629    0.068
     219    1.140    0.093
     220    0.070    0.057
     221    0.893    0.094
     222    1.323    0.104
     223    1.832    0.158
     224    1.204    0.113
     225    1.626    0.222
     226    0.276    0.117
     227    1.108    0.194
     228    1.624    0.150
     229    1.332    0.148
     230    0.927    0.085
     231    0.435    0.076
     232    1.060    0.192
     233    0.309    0.072
     234    0.048    0.029
     235    1.398    0.175
     236    0.122    0.061
     237    0.008    0.015
     238    0.354    0.054
     239    0.405    0.070
     240    0.007    0.015
     241    0.068    0.033
     242    0.918    0.130
     243    0.156    0.043
     244    0.104    0.044
     245    1.140    0.208
     246    1.158    0.129
     247    0.501    0.092
     248    0.372    0.079
     249    0.317    0.061
     250    0.489    0.074
     251    0.632    0.079
     252    0.517    0.124
     253    1.087    0.099
     254    0.145    0.043
     255    0.190    0.076
     256    1.029    0.092
     257    0.948    0.089
     258    0.407    0.072
     259    0.449    0.071
     260    1.199    0.091
     261    0.334    0.065
     262    0.701    0.105
     263    1.247    0.168
     264    1.672    0.118
     265    0.299    0.061
     266    1.480    0.142
     267    0.871    0.182
     268    0.878    0.129
     269    0.489    0.075
     270    0.664    0.097
     271    0.298    0.054
     272    0.242    0.145
     273    0.248    0.079
     274    1.751    0.129
     275    0.215    0.059
     276    0.870    0.116
     277    0.900    0.147
     278    0.306    0.076
     279    0.604    0.105
     280    0.378    0.075
     281    0.808    0.070
     282    0.114    0.065
     283    0.810    0.128
     284    0.331    0.061
     285    0.604    0.109
     286    0.110    0.051
     287    0.066    0.039
     288    0.315    0.076
     289    0.072    0.026
     290    0.011    0.020
     291    0.207    0.054
     292    0.505    0.076
     293    0.005    0.015
     294    0.181    0.050
     295    1.243    0.107
     296    0.173    0.062
     297    0.030    0.024
     298    0.308    0.066
     299    1.621    0.129
     300    0.350    0.074
     301    0.062    0.043
     302    0.779    0.149
     303    0.819    0.163
     304    0.130    0.075
     305    1.170    0.081
     306    0.820    0.130
     307    0.456    0.090
     308    0.259    0.075
     309    1.312    0.157
     310    0.794    0.084
     311    0.835    0.112
     312    1.399    0.139
     313    2.016    0.093
      19    1.590    0.224
      20    0.488    0.069
      21    0.934    0.270
      22    1.216    0.172
      23    1.135    0.207
      24    0.637    0.163
      25    1.123    0.128
      26    0.376    0.139
      27    0.954    0.079
      28    1.497    0.090
      29    0.193    0.050
      30    0.277    0.064
      31    1.969    0.141
      32    1.209    0.078
      33    0.251    0.060
      34    0.937    0.089
      35    0.834    0.064
      36    0.904    0.093
      37    0.207    0.059
      38    0.784    0.077
      39    0.758    0.069
      40    0.297    0.067
      41    0.653    0.073
      42    0.859    0.066
      43    1.270    0.063
      44    0.000    0.000
      45    0.890    0.078
      46    0.730    0.092
      47    0.111    0.048
      48    0.000    0.000
      49    0.875    0.104
      50    0.455    0.073
      51    0.045    0.022
      52    0.184    0.049
      53    0.722    0.096
      54    0.008    0.012
      55    0.009    0.013
      56    0.907    0.093
      57    0.747    0.105
      58    0.668    0.082
      59    0.660    0.069
      60    1.898    0.108
      61    0.409    0.096
      62    1.558    0.094
      63    0.191    0.054
      64    0.049    0.027
      65    0.093    0.035
      66    0.029    0.030
      67    0.109    0.053
      68    0.046    0.029
      69    0.095    0.055
      70    0.315    0.050
      71    0.193    0.065
      72    0.001    0.006
      73    0.000    0.000
      74    0.541    0.087
      75    0.001    0.006
      76    0.110    0.032
      77    0.219    0.058
      78    0.798    0.119
      79    0.123    0.044
      80    0.042    0.031
      81    1.138    0.117
      82    0.014    0.022
      83    0.016    0.020
      84    0.746    0.106
      85    0.572    0.071
      86    0.288    0.088
      87    0.159    0.073
      88    1.059    0.085
      89    0.566    0.144
      90    0.142    0.040
      91    0.202    0.075
      92    0.523    0.107
      93    0.690    0.106
      94    0.008    0.014
      95    0.921    0.113
      96    0.600    0.114
      97    0.347    0.073
      98    0.635    0.091
      99    1.142    0.083
     100    0.745    0.082
     101    0.027    0.019
     102    0.443    0.070
     103    1.132    0.127
     104    0.264    0.060
     105    0.139    0.042
     106    0.029    0.014
     107    0.439    0.079
     108    0.235    0.078
     109    0.574    0.081
     110    0.273    0.054
     111    0.000    0.000
     112    0.525    0.159
     113    0.226    0.075
     114    0.000    0.000
     115    0.056    0.030
     116    0.042    0.053
     117    0.470    0.100
     118    0.000    0.000
     119    0.002    0.008
     120    0.132    0.039
     121    0.346    0.059
     122    0.000    0.000
     123    0.000    0.000
     124    0.636    0.069
     125    0.009    0.015
     126    0.258    0.097
     127    0.653    0.072
     128    0.299    0.070
     129    0.010    0.018
     130    0.159    0.092
     131    0.456    0.119
     132    1.248    0.083
     133    0.293    0.123
     134    1.275    0.111
     135    1.146    0.093
     136    0.013    0.021
     137    1.295    0.155
     138    1.703    0.101
     139    0.131    0.045
     140    0.478    0.093
     141    0.564    0.046
     142    0.450    0.094
     143    1.002    0.069
     144    1.068    0.075
     145    0.000    0.000
     146    0.724    0.072
     147    0.892    0.074
     148    0.301    0.082
     149    0.030    0.016
     150    0.837    0.097
     151    1.017    0.075
     152    0.052    0.034
     153    0.479    0.066
     154    0.659    0.084
     155    0.646    0.049
     156    0.000    0.000
     157    0.602    0.063
     158    1.422    0.117
     159    0.304    0.084
     160    0.007    0.020
     161    0.718    0.073
     162    0.313    0.059
     163    0.157    0.049
     164    0.445    0.065
     165    0.903    0.107
     166    0.173    0.067
     167    0.080    0.037
     168    0.949    0.097
     169    0.044    0.042
     170    0.778    0.200
     171    1.180    0.112
     172    1.401    0.197
     173    0.351    0.146
     174    1.286    0.168
     175    0.774    0.153
     176    0.983    0.213
     177    0.517    0.150
     178    0.111    0.062
     179    0.752    0.089
     180    0.673    0.113
     181    0.687    0.122
     182    0.355    0.083
     183    0.798    0.112
     184    1.559    0.074
     185    0.792    0.099
     186    1.264    0.079
     187    1.296    0.102
     188    1.060    0.116
     189    1.223    0.113
     190    0.369    0.060
     191    0.531    0.068
     192    0.740    0.110
     193    0.893    0.151
     194    0.566    0.091
     195    0.525    0.074
     196    1.104    0.111
     197    0.316    0.108
     198    0.337    0.101
     199    0.444    0.098
     200    0.689    0.087
     201    0.269    0.179
     202    0.134    0.063
     203    0.590    0.090
     204    0.656    0.077
     205    0.545    0.068
     206    0.058    0.036
     207    1.019    0.142
     208    0.960    0.086
     209    0.140    0.034
     210    0.361    0.086
     211    0.680    0.060
     212    0.712    0.113
     213    0.003    0.015
     214    1.171    0.110
     215    0.366    0.049
     216    0.055    0.046
     217    0.103    0.046
     218    0.602    0.074
     219    1.087    0.109
     220    0.087    0.052
     221    0.860    0.095
     222    1.281    0.090
     223    1.671    0.159
     224    1.164    0.094
     225    1.526    0.193
     226    0.345    0.075
     227    1.131    0.206
     228    1.616    0.158
     229    1.426    0.131
     230    0.868    0.119
     231    0.360    0.080
     232    0.980    0.168
     233    0.295    0.110
     234    0.040    0.028
     235    1.291    0.107
     236    0.080    0.066
     237    0.005    0.014
     238    0.362    0.060
     239    0.391    0.064
     240    0.004    0.010
     241    0.105    0.057
     242    0.922    0.112
     243    0.171    0.060
     244    0.064    0.044
     245    1.142    0.154
     246    1.134    0.095
     247    0.516    0.094
     248    0.378    0.093
     249    0.378    0.070
     250    0.487    0.076
     251    0.702    0.117
     252    0.506    0.085
     253    1.123    0.125
     254    0.150    0.043
     255    0.246    0.096
     256    1.038    0.071
     257    0.884    0.129
     258    0.405    0.097
     259    0.513    0.069
     260    1.126    0.102
     261    0.297    0.062
     262    0.818    0.101
     263    1.588    0.152
     264    1.705    0.160
     265    0.232    0.054
     266    1.530    0.124
     267    0.950    0.107
     268    0.782    0.141
     269    0.469    0.056
     270    0.659    0.101
     271    0.283    0.058
     272    0.350    0.118
     273    0.262    0.078
     274    1.735    0.109
     275    0.244    0.078
     276    0.810    0.092
     277    0.706    0.156
     278    0.303    0.076
     279    0.632    0.162
     280    0.291    0.078
     281    0.722    0.085
     282    0.144    0.061
     283    0.852    0.121
     284    0.310    0.091
     285    0.578    0.075
     286    0.096    0.040
     287    0.069    0.035
     288    0.308    0.062
     289    0.114    0.035
     290    0.009    0.015
     291    0.198    0.040
     292    0.476    0.092
     293    0.003    0.008
     294    0.183    0.041
     295    1.253    0.091
     296    0.147    0.049
     297    0.016    0.017
     298    0.327    0.077
     299    1.586    0.113
     300    0.356    0.082
     301    0.053    0.029
     302    0.784    0.134
     303    0.782    0.104
     304    0.095    0.059
     305    1.269    0.115
     306    0.755    0.097
     307    0.482    0.086
     308    0.295    0.087
     309    1.315    0.112
     310    0.785    0.098
     311    0.813    0.113
     312    1.330    0.115
     313    2.058    0.091
      19    1.626    0.188
      20    0.426    0.078
      21    1.304    0.238
      22    1.411    0.153
      23    1.123    0.375
      24    0.520    0.142
      25    1.121    0.142
      26    0.390    0.119
      27    0.924    0.088
      28    1.486    0.134
      29    0.173    0.066
      30    0.284    0.058
      31    1.977    0.132
      32    1.107    0.108
      33    0.242    0.058
      34    0.908    0.067
      35    0.808    0.079
      36    0.817    0.091
      37    0.203    0.097
      38    0.771    0.070
      39    0.786    0.081
      40    0.297    0.050
      41    0.659    0.064
      42    0.812    0.071
      43    1.199    0.092
      44    0.000    0.000
      45    0.945    0.097
      46    0.804    0.094
      47    0.090    0.046
      48    0.003    0.010
      49    0.969    0.093
      50    0.405    0.071
      51    0.056    0.022
      52    0.197    0.072
      53    0.776    0.068
      54    0.006    0.012
      55    0.017    0.018
      56    0.887    0.077
      57    0.749    0.103
      58    0.672    0.064
      59    0.539    0.118
      60    1.881    0.084
      61    0.401    0.073
      62    1.519    0.102
      63    0.187    0.043
      64    0.052    0.025
      65    0.056    0.046
      66    0.016    0.025
      67    0.078    0.033
      68    0.038    0.025
      69    0.096    0.072
      70    0.306    0.054
      71    0.190    0.050
      72    0.008    0.019
      73    0.001    0.006
      74    0.503    0.075
      75    0.001    0.006
      76    0.108    0.030
      77    0.202    0.056
      78    0.786    0.073
      79    0.120    0.056
      80    0.025    0.025
      81    1.123    0.098
      82    0.003    0.008
      83    0.010    0.020
      84    0.637    0.117
      85    0.653    0.103
      86    0.331    0.123
      87    0.145    0.061
      88    1.022    0.078
      89    0.812    0.115
      90    0.072    0.047
      91    0.205    0.067
      92    0.527    0.093
      93    0.807    0.145
      94    0.079    0.045
      95    0.846    0.080
      96    0.489    0.133
      97    0.232    0.054
      98    0.696    0.071
      99    1.122    0.071
     100    0.762    0.088
     101    0.036    0.018
     102    0.449    0.075
     103    1.111    0.087
     104    0.212    0.075
     105    0.157    0.054
     106    0.033    0.015
     107    0.486    0.074
     108    0.279    0.101
     109    0.445    0.098
     110    0.333    0.051
     111    0.005    0.012
     112    0.568    0.126
     113    0.214    0.049
     114    0.000    0.000
     115    0.044    0.028
     116    0.061    0.026
     117    0.435    0.112
     118    0.000    0.000
     119    0.001    0.006
     120    0.115    0.043
     121    0.346    0.073
     122    0.003    0.008
     123    0.000    0.000
     124    0.639    0.075
     125    0.011    0.016
     126    0.214    0.086
     127    0.629    0.071
     128    0.278    0.063
     129    0.008    0.014
     130    0.180    0.069
     131    0.513    0.065
     132    1.177    0.115
     133    0.360    0.151
     134    1.291    0.118
     135    1.121    0.115
     136    0.019    0.021
     137    1.352    0.164
     138    1.691    0.095
     139    0.145    0.053
     140    0.485    0.074
     141    0.559    0.063
     142    0.405    0.068
     143    1.002    0.065
     144    1.073    0.120
     145    0.000    0.000
     146    0.680    0.063
     147    0.913    0.080
     148    0.230    0.053
     149    0.033    0.017
     150    0.846    0.058
     151    0.963    0.106
     152    0.045    0.047
     153    0.441    0.048
     154    0.715    0.085
     155    0.623    0.074
     156    0.000    0.000
     157    0.608    0.107
     158    1.424    0.154
     159    0.227    0.063
     160    0.003    0.010
     161    0.701    0.068
     162    0.262    0.081
     163    0.153    0.056
     164    0.429    0.053
     165    0.898    0.101
     166    0.189    0.083
     167    0.087    0.037
     168    1.053    0.098
     169    0.078    0.040
     170    1.100    0.159
     171    1.268    0.149
     172    1.158    0.178
     173    0.648    0.100
     174    1.652    0.128
     175    0.786    0.195
     176    0.758    0.143
     177    0.538    0.150
     178    0.187    0.066
     179    0.737    0.108
     180    0.668    0.085
     181    0.758    0.133
     182    0.418    0.147
     183    0.826    0.082
     184    1.541    0.113
     185    0.790    0.066
     186    1.269    0.082
     187    1.277    0.150
     188    1.015    0.129
     189    1.236    0.092
     190    0.323    0.068
     191    0.529    0.095
     192    0.724    0.128
     193    0.839    0.104
     194    0.511    0.078
     195    0.520    0.071
     196    1.055    0.096
     197    0.207    0.077
     198    0.325    0.098
     199    0.404    0.077
     200    0.696    0.102
     201    0.463    0.109
     202    0.139    0.058
     203    0.512    0.107
     204    0.541    0.095
     205    0.586    0.053
     206    0.059    0.031
     207    0.920    0.102
     208    1.018    0.109
     209    0.165    0.046
     210    0.336    0.082
     211    0.742    0.085
     212    0.792    0.096
     213    0.002    0.009
     214    1.184    0.107
     215    0.381    0.062
     216    0.047    0.042
     217    0.098    0.052
     218    0.632    0.092
     219    1.103    0.152
     220    0.068    0.054
     221    0.891    0.105
     222    1.309    0.099
     223    1.609    0.163
     224    1.202    0.082
     225    1.454    0.183
     226    0.343    0.075
     227    1.269    0.244
     228    1.591    0.131
     229    1.345    0.109
     230    0.902    0.095
     231    0.474    0.097
     232    0.959    0.139
     233    0.172    0.060
     234    0.060    0.039
     235    1.584    0.229
     236    0.097    0.043
     237    0.006    0.012
     238    0.343    0.073
     239    0.417    0.066
     240    0.003    0.008
     241    0.089    0.039
     242    0.997    0.112
     243    0.133    0.063
     244    0.074    0.038
     245    1.120    0.213
     246    1.113    0.094
     247    0.479    0.100
     248    0.318    0.091
     249    0.317    0.091
     250    0.478    0.078
     251    0.566    0.131
     252    0.532    0.088
     253    1.175    0.115
     254    0.171    0.059
     255    0.180    0.037
     256    1.154    0.124
     257    0.917    0.133
     258    0.321    0.084
     259    0.544    0.069
     260    1.105    0.097
     261    0.351    0.134
     262    0.788    0.091
     263    1.544    0.115
     264    1.667    0.122
     265    0.266    0.065
     266    1.476    0.097
     267    0.997    0.217
     268    0.676    0.127
     269    0.406    0.072
     270    0.633    0.082
     271    0.290    0.048
     272    0.308    0.134
     273    0.225    0.070
     274    1.734    0.096
     275    0.301    0.095
     276    0.812    0.138
     277    0.738    0.117
     278    0.289    0.054
     279    0.528    0.117
     280    0.298    0.071
     281    0.807    0.090
     282    0.084    0.059
     283    0.698    0.164
     284    0.296    0.078
     285    0.599    0.078
     286    0.116    0.044
     287    0.057    0.031
     288    0.326    0.053
     289    0.113    0.048
     290    0.006    0.012
     291    0.220    0.050
     292    0.436    0.058
     293    0.007    0.018
     294    0.173    0.034
     295    1.236    0.101
     296    0.172    0.050
     297    0.026    0.030
     298    0.439    0.067
     299    1.588    0.104
     300    0.239    0.064
     301    0.013    0.019
     302    0.595    0.132
     303    0.626    0.104
     304    0.076    0.038
     305    1.135    0.089
     306    0.831    0.094
     307    0.488    0.079
     308    0.201    0.078
     309    1.371    0.117
     310    0.762    0.089
     311    0.762    0.107
     312    1.375    0.116
     313    2.000    0.118
      19    1.655    0.257
      20    0.431    0.079
      21    1.617    0.201
      22    1.532    0.116
      23    1.264    0.287
      24    0.374    0.182
      25    1.217    0.108
      26    0.384    0.153
      27    1.026    0.133
      28    1.404    0.125
      29    0.205    0.063
      30    0.283    0.071
      31    2.064    0.135
      32    1.197    0.115
      33    0.313    0.066
      34    0.917    0.080
      35    0.845    0.084
      36    0.905    0.101
      37    0.201    0.089
      38    0.725    0.087
      39    0.800    0.111
      40    0.252    0.115
      41    0.662    0.065
      42    0.852    0.070
      43    1.225    0.099
      44    0.000    0.000
      45    0.892    0.122
      46    0.787    0.090
      47    0.076    0.040
      48    0.003    0.010
      49    0.956    0.124
      50    0.401    0.063
      51    0.046    0.024
      52    0.285    0.063
      53    0.789    0.094
      54    0.010    0.018
      55    0.011    0.019
      56    0.887    0.094
      57    0.770    0.080
      58    0.723    0.087
      59    0.496    0.080
      60    1.848    0.091
      61    0.397    0.072
      62    1.548    0.087
      63    0.172    0.048
      64    0.041    0.035
      65    0.063    0.049
      66    0.008    0.015
      67    0.064    0.048
      68    0.024    0.021
      69    0.073    0.051
      70    0.273    0.055
      71    0.207    0.039
      72    0.007    0.013
      73    0.001    0.006
      74    0.487    0.083
      75    0.001    0.006
      76    0.119    0.022
      77    0.234    0.052
      78    0.735    0.076
      79    0.111    0.060
      80    0.013    0.023
      81    1.095    0.102
      82    0.004    0.010
      83    0.011    0.020
      84    0.598    0.129
      85    0.741    0.096
      86    0.247    0.084
      87    0.154    0.042
      88    1.088    0.093
      89    0.727    0.172
      90    0.059    0.045
      91    0.196    0.094
      92    0.543    0.121
      93    0.698    0.171
      94    0.063    0.046
      95    0.831    0.103
      96    0.502    0.082
      97    0.239    0.057
      98    0.561    0.103
      99    1.083    0.086
     100    0.739    0.083
     101    0.038    0.020
     102    0.373    0.067
     103    1.155    0.086
     104    0.176    0.080
     105    0.185    0.049
     106    0.037    0.025
     107    0.473    0.048
     108    0.322    0.124
     109    0.486    0.087
     110    0.291    0.054
     111    0.010    0.015
     112    0.654    0.135
     113    0.259    0.050
     114    0.000    0.000
     115    0.042    0.032
     116    0.075    0.038
     117    0.362    0.101
     118    0.000    0.000
     119    0.003    0.010
     120    0.129    0.048
     121    0.355    0.107
     122    0.001    0.006
     123    0.000    0.000
     124    0.620    0.081
     125    0.001    0.006
     126    0.212    0.060
     127    0.629    0.073
     128    0.211    0.069
     129    0.082    0.073
     130    0.176    0.107
     131    0.512    0.078
     132    0.914    0.172
     133    0.653    0.225
     134    1.223    0.092
     135    1.092    0.081
     136    0.028    0.024
     137    1.292    0.121
     138    1.700    0.086
     139    0.141    0.038
     140    0.503    0.098
     141    0.491    0.049
     142    0.411    0.074
     143    1.001    0.072
     144    1.064    0.095
     145    0.000    0.000
     146    0.670    0.086
     147    0.885    0.073
     148    0.192    0.068
     149    0.028    0.017
     150    0.839    0.089
     151    0.984    0.081
     152    0.051    0.037
     153    0.476    0.094
     154    0.694    0.074
     155    0.619    0.093
     156    0.000    0.000
     157    0.542    0.093
     158    1.428    0.157
     159    0.212    0.047
     160    0.004    0.015
     161    0.719    0.091
     162    0.304    0.082
     163    0.088    0.050
     164    0.274    0.079
     165    1.005    0.094
     166    0.245    0.117
     167    0.065    0.032
     168    1.328    0.140
     169    0.093    0.034
     170    1.090    0.148
     171    1.184    0.127
     172    1.355    0.180
     173    0.674    0.101
     174    1.554    0.138
     175    0.864    0.196
     176    0.710    0.071
     177    0.658    0.152
     178    0.206    0.063
     179    0.731    0.087
     180    0.538    0.089
     181    1.108    0.169
     182    0.232    0.084
     183    0.990    0.127
     184    1.559    0.106
     185    0.783    0.103
     186    1.208    0.145
     187    1.057    0.155
     188    1.019    0.131
     189    1.244    0.109
     190    0.361    0.084
     191    0.609    0.145
     192    0.613    0.112
     193    0.705    0.163
     194    0.573    0.089
     195    0.475    0.089
     196    1.120    0.120
     197    0.217    0.091
     198    0.376    0.114
     199    0.434    0.089
     200    0.739    0.084
     201    0.518    0.080
     202    0.128    0.034
     203    0.603    0.141
     204    0.487    0.087
     205    0.570    0.091
     206    0.060    0.035
     207    0.971    0.100
     208    1.035    0.101
     209    0.143    0.053
     210    0.344    0.060
     211    0.750    0.057
     212    0.782    0.098
     213    0.004    0.011
     214    1.196    0.111
     215    0.362    0.045
     216    0.060    0.042
     217    0.113    0.045
     218    0.652    0.092
     219    1.124    0.162
     220    0.073    0.044
     221    0.906    0.102
     222    1.310    0.138
     223    1.637    0.199
     224    1.160    0.096
     225    1.402    0.137
     226    0.351    0.094
     227    1.326    0.203
     228    1.585    0.153
     229    1.566    0.143
     230    0.976    0.165
     231    0.401    0.104
     232    1.133    0.225
     233    0.181    0.057
     234    0.042    0.028
     235    1.386    0.126
     236    0.056    0.033
     237    0.008    0.012
     238    0.339    0.063
     239    0.383    0.056
     240    0.003    0.012
     241    0.098    0.055
     242    0.902    0.095
     243    0.143    0.054
     244    0.119    0.056
     245    1.312    0.194
     246    1.080    0.108
     247    0.567    0.132
     248    0.269    0.113
     249    0.376    0.068
     250    0.515    0.087
     251    0.540    0.094
     252    0.402    0.107
     253    1.095    0.117
     254    0.167    0.045
     255    0.220    0.081
     256    1.157    0.117
     257    0.932    0.085
     258    0.398    0.090
     259    0.441    0.090
     260    1.158    0.119
     261    0.309    0.084
     262    0.825    0.146
     263    1.398    0.157
     264    1.732    0.114
     265    0.217    0.078
     266    1.636    0.111
     267    0.955    0.223
     268    0.783    0.127
     269    0.436    0.093
     270    0.564    0.092
     271    0.304    0.032
     272    0.286    0.110
     273    0.159    0.069
     274    1.686    0.128
     275    0.248    0.064
     276    0.802    0.087
     277    0.721    0.125
     278    0.297    0.057
     279    0.565    0.117
     280    0.357    0.079
     281    0.876    0.108
     282    0.106    0.041
     283    0.679    0.133
     284    0.288    0.063
     285    0.564    0.100
     286    0.152    0.061
     287    0.048    0.041
     288    0.327    0.075
     289    0.095    0.038
     290    0.017    0.020
     291    0.214    0.041
     292    0.491    0.083
     293    0.009    0.013
     294    0.163    0.043
     295    1.192    0.100
     296    0.193    0.051
     297    0.029    0.027
     298    0.431    0.064
     299    1.556    0.122
     300    0.253    0.053
     301    0.023    0.021
     302    0.780    0.123
     303    0.662    0.137
     304    0.072    0.056
     305    1.123    0.100
     306    0.809    0.112
     307    0.546    0.100
     308    0.218    0.078
     309    1.387    0.094
     310    0.783    0.100
     311    0.777    0.126
     312    1.319    0.064
     313    2.080    0.099
      19    1.587    0.206
      20    0.431    0.062
      21    1.611    0.159
      22    1.554    0.075
      23    1.445    0.176
      24    0.385    0.101
      25    1.139    0.095
      26    0.495    0.097
      27    1.077    0.115
      28    1.449    0.092
      29    0.178    0.046
      30    0.350    0.081
      31    2.022    0.112
      32    1.079    0.082
      33    0.185    0.083
      34    0.981    0.096
      35    0.820    0.054
      36    0.855    0.084
      37    0.121    0.058
      38    0.711    0.087
      39    0.853    0.088
      40    0.276    0.087
      41    0.653    0.088
      42    0.851    0.057
      43    1.238    0.107
      44    0.000    0.000
      45    0.919    0.113
      46    0.764    0.065
      47    0.098    0.046
      48    0.002    0.007
      49    0.817    0.100
      50    0.430    0.075
      51    0.045    0.038
      52    0.240    0.067
      53    0.897    0.101
      54    0.005    0.011
      55    0.037    0.039
      56    0.909    0.110
      57    0.768    0.090
      58    0.676    0.068
      59    0.526    0.091
      60    1.834    0.123
      61    0.433    0.085
      62    1.565    0.099
      63    0.226    0.057
      64    0.037    0.023
      65    0.083    0.057
      66    0.029    0.029
      67    0.060    0.041
      68    0.036    0.022
      69    0.247    0.113
      70    0.249    0.049
      71    0.213    0.062
      72    0.011    0.013
      73    0.000    0.000
      74    0.487    0.079
      75    0.000    0.000
      76    0.113    0.042
      77    0.280    0.070
      78    0.807    0.094
      79    0.123    0.062
      80    0.019    0.012
      81    1.168    0.128
      82    0.014    0.024
      83    0.023    0.023
      84    0.553    0.094
      85    0.794    0.120
      86    0.271    0.088
      87    0.175    0.042
      88    1.137    0.117
      89    0.727    0.092
      90    0.057    0.043
      91    0.178    0.074
      92    0.591    0.088
      93    0.783    0.148
      94    0.052    0.045
      95    0.873    0.115
      96    0.473    0.121
      97    0.241    0.064
      98    0.494    0.064
      99    1.084    0.093
     100    0.750    0.108
     101    0.040    0.013
     102    0.370    0.080
     103    1.135    0.101
     104    0.259    0.077
     105    0.161    0.060
     106    0.038    0.021
     107    0.459    0.068
     108    0.345    0.124
     109    0.471    0.089
     110    0.326    0.066
     111    0.003    0.010
     112    0.812    0.188
     113    0.242    0.071
     114    0.000    0.000
     115    0.046    0.023
     116    0.071    0.048
     117    0.456    0.084
     118    0.000    0.000
     119    0.004    0.013
     120    0.152    0.055
     121    0.334    0.082
     122    0.019    0.030
     123    0.001    0.006
     124    0.646    0.091
     125    0.004    0.011
     126    0.311    0.080
     127    0.651    0.057
     128    0.254    0.062
     129    0.056    0.049
     130    0.215    0.077
     131    0.555    0.119
     132    1.105    0.189
     133    0.586    0.134
     134    1.270    0.093
     135    1.131    0.126
     136    0.026    0.022
     137    1.333    0.099
     138    1.706    0.106
     139    0.124    0.036
     140    0.542    0.079
     141    0.525    0.079
     142    0.513    0.114
     143    0.989    0.064
     144    1.044    0.086
     145    0.000    0.000
     146    0.670    0.072
     147    0.881    0.082
     148    0.227    0.048
     149    0.032    0.022
     150    0.880    0.086
     151    0.926    0.088
     152    0.047    0.023
     153    0.454    0.091
     154    0.663    0.071
     155    0.591    0.079
     156    0.000    0.000
     157    0.558    0.081
     158    1.442    0.089
     159    0.273    0.064
     160    0.003    0.010
     161    0.717    0.108
     162    0.318    0.062
     163    0.069    0.049
     164    0.289    0.099
     165    1.048    0.098
     166    0.200    0.065
     167    0.071    0.037
     168    1.259    0.172
     169    0.075    0.053
     170    1.020    0.137
     171    1.255    0.127
     172    1.346    0.214
     173    0.698    0.091
     174    1.617    0.099
     175    0.869    0.134
     176    0.745    0.125
     177    0.711    0.148
     178    0.175    0.069
     179    0.747    0.104
     180    0.502    0.133
     181    1.010    0.131
     182    0.186    0.087
     183    0.975    0.084
     184    1.535    0.116
     185    0.802    0.064
     186    1.243    0.085
     187    1.191    0.186
     188    1.079    0.105
     189    1.163    0.081
     190    0.354    0.093
     191    0.592    0.113
     192    0.556    0.108
     193    0.719    0.144
     194    0.451    0.128
     195    0.293    0.083
     196    1.090    0.094
     197    0.278    0.082
     198    0.372    0.115
     199    0.529    0.108
     200    0.653    0.093
     201    0.404    0.136
     202    0.131    0.072
     203    0.612    0.157
     204    0.523    0.065
     205    0.582    0.074
     206    0.071    0.033
     207    0.932    0.104
     208    0.951    0.087
     209    0.146    0.042
     210    0.376    0.062
     211    0.706    0.081
     212    0.802    0.116
     213    0.000    0.000
     214    1.125    0.126
     215    0.395    0.068
     216    0.056    0.035
     217    0.196    0.087
     218    0.622    0.100
     219    1.078    0.141
     220    0.147    0.079
     221    0.962    0.099
     222    1.282    0.088
     223    1.653    0.114
     224    1.202    0.082
     225    1.494    0.227
     226    0.472    0.138
     227    1.294    0.151
     228    1.587    0.182
     229    1.283    0.212
     230    0.849    0.190
     231    0.533    0.126
     232    1.027    0.197
     233    0.268    0.084
     234    0.043    0.036
     235    1.379    0.125
     236    0.168    0.064
     237    0.011    0.014
     238    0.362    0.064
     239    0.412    0.050
     240    0.006    0.014
     241    0.104    0.054
     242    0.961    0.088
     243    0.144    0.046
     244    0.166    0.054
     245    1.163    0.168
     246    1.105    0.098
     247    0.563    0.131
     248    0.242    0.078
     249    0.376    0.080
     250    0.592    0.084
     251    0.522    0.085
     252    0.390    0.114
     253    1.063    0.101
     254    0.174    0.042
     255    0.186    0.074
     256    1.163    0.139
     257    0.931    0.068
     258    0.351    0.091
     259    0.356    0.093
     260    1.055    0.091
     261    0.260    0.064
     262    0.794    0.178
     263    1.264    0.108
     264    1.750    0.145
     265    0.165    0.048
     266    1.643    0.114
     267    0.925    0.176
     268    0.747    0.114
     269    0.390    0.070
     270    0.649    0.096
     271    0.320    0.046
     272    0.201    0.086
     273    0.179    0.056
     274    1.712    0.117
     275    0.183    0.066
     276    0.794    0.087
     277    0.682    0.061
     278    0.288    0.051
     279    0.526    0.086
     280    0.389    0.083
     281    0.927    0.110
     282    0.104    0.042
     283    0.782    0.130
     284    0.308    0.053
     285    0.532    0.080
     286    0.160    0.065
     287    0.042    0.034
     288    0.350    0.079
     289    0.075    0.045
     290    0.029    0.031
     291    0.221    0.077
     292    0.537    0.108
     293    0.012    0.020
     294    0.184    0.033
     295    1.210    0.113
     296    0.180    0.034
     297    0.055    0.052
     298    0.366    0.077
     299    1.579    0.096
     300    0.305    0.054
     301    0.047    0.039
     302    0.799    0.158
     303    0.918    0.137
     304    0.159    0.094
     305    1.002    0.172
     306    0.843    0.111
     307    0.561    0.078
     308    0.221    0.074
     309    1.284    0.104
     310    0.783    0.103
     311    0.774    0.112
     312    1.383    0.110
     313    2.073    0.132
      19    1.398    0.323
      20    0.404    0.086
      21    1.430    0.325
      22    1.554    0.191
      23    1.258    0.308
      24    0.346    0.175
      25    1.167    0.122
      26    0.434    0.125
      27    1.140    0.111
      28    1.348    0.134
      29    0.155    0.075
      30    0.327    0.072
      31    1.950    0.189
      32    1.098    0.135
      33    0.134    0.039
      34    1.006    0.078
      35    0.810    0.076
      36    0.839    0.091
      37    0.138    0.047
      38    0.682    0.064
      39    0.872    0.079
      40    0.292    0.092
      41    0.660    0.099
      42    0.847    0.103
      43    1.258    0.111
      44    0.000    0.000
      45    0.905    0.131
      46    0.816    0.095
      47    0.102    0.044
      48    0.000    0.000
      49    0.885    0.097
      50    0.412    0.077
      51    0.033    0.040
      52    0.251    0.070
      53    0.756    0.061
      54    0.000    0.000
      55    0.023    0.020
      56    0.954    0.116
      57    0.654    0.077
      58    0.683    0.083
      59    0.565    0.094
      60    1.839    0.137
      61    0.405    0.073
      62    1.602    0.092
      63    0.247    0.046
      64    0.055    0.032
      65    0.104    0.060
      66    0.054    0.034
      67    0.077    0.040
      68    0.036    0.028
      69    0.152    0.073
      70    0.245    0.046
      71    0.213    0.065
      72    0.006    0.016
      73    0.000    0.000
      74    0.470    0.096
      75    0.004    0.013
      76    0.089    0.027
      77    0.230    0.054
      78    0.771    0.063
      79    0.153    0.078
      80    0.014    0.021
      81    1.109    0.080
      82    0.009    0.016
      83    0.024    0.025
      84    0.583    0.111
      85    0.732    0.090
      86    0.330    0.098
      87    0.198    0.047
      88    1.087    0.113
      89    0.708    0.129
      90    0.073    0.050
      91    0.158    0.063
      92    0.420    0.077
      93    0.725    0.131
      94    0.052    0.026
      95    0.863    0.121
      96    0.503    0.101
      97    0.263    0.076
      98    0.500    0.083
      99    1.126    0.087
     100    0.697    0.079
     101    0.033    0.016
     102    0.399    0.066
     103    1.121    0.073
     104    0.202    0.061
     105    0.170    0.055
     106    0.032    0.014
     107    0.444    0.082
     108    0.412    0.171
     109    0.450    0.093
     110    0.313    0.052
     111    0.003    0.010
     112    0.710    0.199
     113    0.219    0.085
     114    0.000    0.000
     115    0.042    0.027
     116    0.073    0.047
     117    0.477    0.131
     118    0.000    0.000
     119    0.004    0.014
     120    0.167    0.062
     121    0.377    0.066
     122    0.024    0.029
     123    0.000    0.000
     124    0.619    0.085
     125    0.003    0.009
     126    0.286    0.098
     127    0.676    0.104
     128    0.265    0.079
     129    0.016    0.021
     130    0.165    0.078
     131    0.436    0.098
     132    1.166    0.106
     133    0.393    0.130
     134    1.301    0.111
     135    1.106    0.117
     136    0.019    0.019
     137    1.250    0.126
     138    1.741    0.100
     139    0.110    0.029
     140    0.456    0.069
     141    0.500    0.067
     142    0.469    0.081
     143    0.994    0.058
     144    1.047    0.083
     145    0.000    0.000
     146    0.715    0.075
     147    0.865    0.079
     148    0.245    0.041
     149    0.034    0.016
     150    0.875    0.090
     151    0.970    0.099
     152    0.064    0.031
     153    0.481    0.095
     154    0.663    0.066
     155    0.588    0.065
     156    0.000    0.000
     157    0.600    0.083
     158    1.443    0.146
     159    0.303    0.052
     160    0.006    0.021
     161    0.743    0.086
     162    0.332    0.078
     163    0.063    0.039
     164    0.303    0.061
     165    0.990    0.076
     166    0.206    0.061
     167    0.038    0.028
     168    1.240    0.124
     169    0.063    0.034
     170    1.140    0.119
     171    1.327    0.134
     172    1.150    0.389
     173    0.645    0.078
     174    1.622    0.125
     175    0.987    0.168
     176    0.733    0.152
     177    0.579    0.272
     178    0.176    0.076
     179    0.784    0.101
     180    0.457    0.105
     181    0.977    0.121
     182    0.144    0.074
     183    1.039    0.084
     184    1.525    0.092
     185    0.786    0.086
     186    1.201    0.129
     187    1.129    0.188
     188    1.188    0.140
     189    1.247    0.099
     190    0.390    0.073
     191    0.589    0.144
     192    0.597    0.096
     193    0.785    0.176
     194    0.384    0.085
     195    0.274    0.130
     196    1.124    0.110
     197    0.300    0.087
     198    0.377    0.153
     199    0.479    0.080
     200    0.683    0.074
     201    0.424    0.169
     202    0.135    0.063
     203    0.463    0.099
     204    0.607    0.101
     205    0.555    0.104
     206    0.059    0.047
     207    0.909    0.119
     208    1.005    0.088
     209    0.161    0.040
     210    0.356    0.073
     211    0.707    0.065
     212    0.822    0.126
     213    0.001    0.006
     214    1.145    0.112
     215    0.422    0.049
     216    0.092    0.040
     217    0.148    0.089
     218    0.663    0.086
     219    1.166    0.085
     220    0.120    0.067
     221    0.845    0.170
     222    1.341    0.112
     223    1.717    0.126
     224    1.226    0.100
     225    1.733    0.169
     226    0.356    0.124
     227    1.155    0.140
     228    1.629    0.140
     229    1.431    0.206
     230    0.951    0.135
     231    0.485    0.137
     232    1.203    0.258
     233    0.307    0.061
     234    0.054    0.034
     235    1.403    0.117
     236    0.103    0.064
     237    0.013    0.018
     238    0.356    0.046
     239    0.408    0.065
     240    0.003    0.014
     241    0.105    0.053
     242    0.999    0.098
     243    0.156    0.049
     244    0.107    0.057
     245    1.069    0.132
     246    1.114    0.103
     247    0.598    0.080
     248    0.304    0.098
     249    0.295    0.075
     250    0.556    0.077
     251    0.547    0.104
     252    0.344    0.086
     253    1.044    0.086
     254    0.176    0.065
     255    0.183    0.057
     256    1.194    0.078
     257    0.897    0.117
     258    0.322    0.084
     259    0.364    0.111
     260    1.124    0.071
     261    0.341    0.103
     262    0.691    0.164
     263    1.190    0.147
     264    1.701    0.115
     265    0.248    0.080
     266    1.661    0.104
     267    0.801    0.146
     268    0.784    0.110
     269    0.470    0.102
     270    0.629    0.127
     271    0.220    0.073
     272    0.224    0.119
     273    0.261    0.072
     274    1.825    0.129
     275    0.207    0.074
     276    0.741    0.083
     277    0.805    0.141
     278    0.287    0.065
     279    0.492    0.114
     280    0.358    0.096
     281    0.890    0.095
     282    0.136    0.051
     283    0.827    0.158
     284    0.219    0.069
     285    0.552    0.069
     286    0.121    0.057
     287    0.079    0.054
     288    0.353    0.056
     289    0.103    0.066
     290    0.011    0.019
     291    0.237    0.046
     292    0.458    0.113
     293    0.003    0.008
     294    0.213    0.057
     295    1.204    0.115
     296    0.159    0.077
     297    0.005    0.011
     298    0.304    0.063
     299    1.540    0.111
     300    0.308    0.095
     301    0.058    0.027
     302    0.921    0.162
     303    0.819    0.145
     304    0.129    0.055
     305    1.103    0.124
     306    0.832    0.087
     307    0.544    0.104
     308    0.228    0.068
     309    1.246    0.092
     310    0.779    0.077
     311    0.797    0.112
     312    1.376    0.115
     313    2.037    0.120
      19    1.367    0.308
      20    0.410    0.089
      21    1.243    0.325
      22    1.427    0.193
      23    1.434    0.351
      24    0.828    0.149
      25    1.194    0.157
      26    0.531    0.145
      27    1.062    0.101
      28    1.244    0.163
      29    0.205    0.058
      30    0.269    0.040
      31    1.896    0.135
      32    1.327    0.097
      33    0.185    0.072
      34    0.882    0.103
      35    0.872    0.044
      36    0.747    0.109
      37    0.126    0.038
      38    0.719    0.086
      39    0.887    0.093
      40    0.176    0.057
      41    0.708    0.074
      42    0.862    0.086
      43    1.259    0.096
      44    0.000    0.000
      45    0.942    0.104
      46    0.826    0.098
      47    0.074    0.041
      48    0.000    0.000
      49    0.892    0.099
      50    0.467    0.051
      51    0.009    0.013
      52    0.285    0.061
      53    0.780    0.087
      54    0.005    0.011
      55    0.025    0.021
      56    0.928    0.078
      57    0.708    0.101
      58    0.653    0.091
      59    0.535    0.090
      60    1.793    0.121
      61    0.365    0.061
      62    1.482    0.116
      63    0.219    0.052
      64    0.045    0.025
      65    0.122    0.077
      66    0.061    0.038
      67    0.083    0.048
      68    0.042    0.021
      69    0.175    0.064
      70    0.208    0.052
      71    0.176    0.046
      72    0.019    0.027
      73    0.000    0.000
      74    0.469    0.067
      75    0.012    0.018
      76    0.110    0.038
      77    0.241    0.059
      78    0.750    0.066
      79    0.215    0.057
      80    0.014    0.018
      81    1.082    0.104
      82    0.005    0.011
      83    0.019    0.025
      84    0.502    0.065
      85    0.668    0.089
      86    0.496    0.101
      87    0.178    0.052
      88    1.011    0.096
      89    0.796    0.146
      90    0.056    0.036
      91    0.191    0.065
      92    0.484    0.119
      93    0.680    0.118
      94    0.068    0.053
      95    0.799    0.114
      96    0.507    0.092
      97    0.276    0.070
      98    0.629    0.156
      99    1.143    0.093
     100    0.731    0.069
     101    0.033    0.021
     102    0.494    0.066
     103    1.088    0.090
     104    0.201    0.049
     105    0.199    0.050
     106    0.038    0.015
     107    0.411    0.072
     108    0.553    0.124
     109    0.403    0.074
     110    0.321    0.051
     111    0.002    0.007
     112    0.541    0.150
     113    0.217    0.059
     114    0.000    0.000
     115    0.079    0.036
     116    0.030    0.035
     117    0.579    0.085
     118    0.000    0.000
     119    0.008    0.015
     120    0.134    0.064
     121    0.356    0.095
     122    0.030    0.030
     123    0.000    0.000
     124    0.696    0.089
     125    0.010    0.014
     126    0.305    0.093
     127    0.635    0.105
     128    0.240    0.052
     129    0.010    0.023
     130    0.154    0.091
     131    0.463    0.071
     132    1.096    0.107
     133    0.410    0.144
     134    1.255    0.076
     135    1.159    0.086
     136    0.011    0.020
     137    1.303    0.134
     138    1.712    0.092
     139    0.140    0.045
     140    0.499    0.101
     141    0.500    0.049
     142    0.533    0.073
     143    0.978    0.090
     144    1.038    0.068
     145    0.000    0.000
     146    0.751    0.069
     147    0.868    0.074
     148    0.239    0.042
     149    0.047    0.025
     150    0.870    0.082
     151    0.954    0.096
     152    0.062    0.040
     153    0.504    0.070
     154    0.702    0.105
     155    0.594    0.072
     156    0.000    0.000
     157    0.540    0.075
     158    1.448    0.160
     159    0.374    0.075
     160    0.006    0.013
     161    0.709    0.079
     162    0.386    0.075
     163    0.049    0.046
     164    0.319    0.085
     165    1.003    0.123
     166    0.171    0.061
     167    0.051    0.052
     168    1.126    0.147
     169    0.077    0.040
     170    1.097    0.183
     171    1.218    0.125
     172    0.918    0.215
     173    0.601    0.112
     174    1.589    0.111
     175    0.773    0.132
     176    0.795    0.131
     177    0.411    0.154
     178    0.235    0.064
     179    0.802    0.110
     180    0.380    0.099
     181    0.795    0.153
     182    0.118    0.069
     183    1.006    0.112
     184    1.632    0.154
     185    0.824    0.082
     186    1.242    0.130
     187    1.060    0.233
     188    1.067    0.099
     189    1.237    0.113
     190    0.416    0.077
     191    0.583    0.165
     192    0.572    0.094
     193    0.752    0.144
     194    0.336    0.073
     195    0.194    0.071
     196    1.132    0.104
     197    0.271    0.075
     198    0.393    0.113
     199    0.477    0.080
     200    0.687    0.101
     201    0.175    0.120
     202    0.123    0.034
     203    0.551    0.102
     204    0.613    0.073
     205    0.538    0.070
     206    0.085    0.027
     207    0.946    0.113
     208    0.987    0.106
     209    0.139    0.069
     210    0.353    0.052
     211    0.744    0.082
     212    0.802    0.160
     213    0.003    0.010
     214    1.155    0.155
     215    0.413    0.071
     216    0.107    0.046
     217    0.054    0.034
     218    0.694    0.096
     219    1.170    0.156
     220    0.168    0.060
     221    0.746    0.190
     222    1.356    0.125
     223    1.686    0.125
     224    1.120    0.149
     225    1.924    0.197
     226    0.388    0.076
     227    1.219    0.201
     228    1.449    0.191
     229    1.575    0.200
     230    1.000    0.112
     231    0.309    0.086
     232    1.220    0.197
     233    0.360    0.087
     234    0.051    0.031
     235    1.356    0.130
     236    0.123    0.060
     237    0.010    0.013
     238    0.362    0.065
     239    0.391    0.065
     240    0.003    0.008
     241    0.109    0.065
     242    0.995    0.077
     243    0.155    0.054
     244    0.109    0.047
     245    1.088    0.141
     246    1.080    0.129
     247    0.497    0.103
     248    0.357    0.092
     249    0.365    0.076
     250    0.542    0.077
     251    0.408    0.118
     252    0.363    0.075
     253    1.002    0.097
     254    0.150    0.059
     255    0.168    0.063
     256    1.179    0.113
     257    0.887    0.090
     258    0.341    0.084
     259    0.194    0.063
     260    1.122    0.118
     261    0.331    0.087
     262    0.646    0.148
     263    1.054    0.112
     264    1.698    0.114
     265    0.311    0.081
     266    1.573    0.108
     267    0.954    0.290
     268    0.718    0.149
     269    0.446    0.080
     270    0.620    0.078
     271    0.303    0.120
     272    0.180    0.086
     273    0.343    0.100
     274    1.768    0.127
     275    0.186    0.062
     276    0.723    0.110
     277    1.068    0.125
     278    0.302    0.070
     279    0.408    0.100
     280    0.386    0.123
     281    0.866    0.086
     282    0.127    0.040
     283    0.911    0.121
     284    0.123    0.046
     285    0.583    0.089
     286    0.075    0.053
     287    0.066    0.054
     288    0.325    0.064
     289    0.101    0.049
     290    0.001    0.006
     291    0.209    0.058
     292    0.373    0.097
     293    0.000    0.000
     294    0.181    0.037
     295    1.227    0.113
     296    0.187    0.060
     297    0.019    0.022
     298    0.369    0.056
     299    1.574    0.093
     300    0.327    0.078
     301    0.065    0.036
     302    0.958    0.134
     303    0.919    0.103
     304    0.151    0.050
     305    1.089    0.083
     306    0.810    0.106
     307    0.584    0.095
     308    0.225    0.073
     309    1.288    0.091
     310    0.738    0.111
     311    0.762    0.104
     312    1.324    0.108
     313    2.005    0.122
      19    1.450    0.196
      20    0.381    0.063
      21    1.339    0.226
      22    1.623    0.195
      23    1.283    0.209
      24    0.397    0.134
      25    1.178    0.148
      26    0.516    0.196
      27    1.179    0.173
      28    1.395    0.080
      29    0.315    0.070
      30    0.319    0.094
      31    2.107    0.148
      32    1.355    0.086
      33    0.303    0.095
      34    0.911    0.080
      35    0.923    0.084
      36    0.754    0.143
      37    0.165    0.073
      38    0.692    0.068
      39    0.874    0.109
      40    0.189    0.056
      41    0.661    0.095
      42    0.843    0.104
      43    1.254    0.065
      44    0.000    0.000
      45    0.946    0.090
      46    0.847    0.103
      47    0.080    0.040
      48    0.000    0.000
      49    0.947    0.084
      50    0.445    0.056
      51    0.005    0.011
      52    0.295    0.065
      53    0.793    0.103
      54    0.003    0.008
      55    0.030    0.019
      56    0.916    0.092
      57    0.724    0.070
      58    0.649    0.094
      59    0.501    0.082
      60    1.793    0.086
      61    0.355    0.080
      62    1.519    0.134
      63    0.214    0.046
      64    0.038    0.026
      65    0.121    0.054
      66    0.046    0.032
      67    0.057    0.033
      68    0.049    0.021
      69    0.187    0.064
      70    0.200    0.050
      71    0.162    0.042
      72    0.012    0.020
      73    0.000    0.000
      74    0.485    0.078
      75    0.003    0.010
      76    0.089    0.027
      77    0.225    0.072
      78    0.761    0.075
      79    0.146    0.075
      80    0.011    0.013
      81    1.078    0.120
      82    0.007    0.016
      83    0.013    0.020
      84    0.464    0.075
      85    0.739    0.074
      86    0.439    0.084
      87    0.144    0.068
      88    1.084    0.125
      89    0.674    0.155
      90    0.080    0.051
      91    0.212    0.078
      92    0.407    0.064
      93    0.737    0.132
      94    0.055    0.037
      95    0.854    0.100
      96    0.472    0.092
      97    0.219    0.070
      98    0.752    0.122
      99    1.049    0.082
     100    0.757    0.079
     101    0.040    0.034
     102    0.503    0.070
     103    0.996    0.113
     104    0.164    0.068
     105    0.161    0.077
     106    0.039    0.022
     107    0.504    0.078
     108    0.380    0.127
     109    0.522    0.095
     110    0.271    0.054
     111    0.002    0.007
     112    0.668    0.138
     113    0.235    0.098
     114    0.000    0.000
     115    0.056    0.028
     116    0.051    0.044
     117    0.518    0.074
     118    0.000    0.000
     119    0.000    0.000
     120    0.142    0.078
     121    0.335    0.053
     122    0.032    0.029
     123    0.000    0.000
     124    0.721    0.096
     125    0.000    0.000
     126    0.344    0.072
     127    0.641    0.082
     128    0.263    0.075
     129    0.025    0.027
     130    0.204    0.093
     131    0.543    0.078
     132    1.172    0.148
     133    0.538    0.165
     134    1.326    0.104
     135    1.193    0.106
     136    0.019    0.022
     137    1.326    0.122
     138    1.741    0.090
     139    0.144    0.042
     140    0.513    0.063
     141    0.524    0.072
     142    0.520    0.092
     143    1.003    0.067
     144    1.022    0.090
     145    0.000    0.000
     146    0.720    0.062
     147    0.829    0.069
     148    0.232    0.047
     149    0.037    0.032
     150    0.849    0.082
     151    0.941    0.106
     152    0.052    0.036
     153    0.488    0.089
     154    0.718    0.085
     155    0.620    0.068
     156    0.000    0.000
     157    0.616    0.100
     158    1.465    0.099
     159    0.295    0.078
     160    0.013    0.018
     161    0.727    0.087
     162    0.345    0.072
     163    0.093    0.072
     164    0.390    0.074
     165    1.021    0.141
     166    0.232    0.081
     167    0.087    0.036
     168    1.098    0.144
     169    0.067    0.038
     170    0.906    0.182
     171    1.210    0.196
     172    0.823    0.164
     173    0.630    0.138
     174    1.649    0.156
     175    0.922    0.123
     176    0.835    0.151
     177    0.455    0.109
     178    0.208    0.053
     179    0.772    0.104
     180    0.419    0.142
     181    0.668    0.100
     182    0.133    0.111
     183    1.009    0.124
     184    1.610    0.167
     185    0.773    0.157
     186    1.315    0.093
     187    0.972    0.212
     188    1.108    0.129
     189    1.323    0.112
     190    0.403    0.074
     191    0.704    0.136
     192    0.699    0.122
     193    0.806    0.143
     194    0.356    0.109
     195    0.223    0.087
     196    1.114    0.106
     197    0.301    0.077
     198    0.390    0.127
     199    0.580    0.101
     200    0.642    0.073
     201    0.230    0.127
     202    0.134    0.073
     203    0.649    0.100
     204    0.543    0.073
     205    0.552    0.078
     206    0.108    0.035
     207    0.901    0.079
     208    0.921    0.081
     209    0.135    0.056
     210    0.367    0.084
     211    0.729    0.059
     212    0.718    0.120
     213    0.004    0.012
     214    1.156    0.148
     215    0.427    0.067
     216    0.082    0.049
     217    0.056    0.041
     218    0.753    0.139
     219    1.116    0.131
     220    0.182    0.057
     221    0.935    0.138
     222    1.296    0.120
     223    1.604    0.181
     224    1.138    0.125
     225    1.974    0.170
     226    0.374    0.093
     227    1.373    0.178
     228    1.421    0.139
     229    1.309    0.163
     230    0.988    0.110
     231    0.354    0.160
     232    1.096    0.118
     233    0.359    0.095
     234    0.026    0.027
     235    1.282    0.118
     236    0.146    0.066
     237    0.011    0.022
     238    0.339    0.059
     239    0.413    0.062
     240    0.004    0.010
     241    0.082    0.062
     242    0.977    0.109
     243    0.176    0.066
     244    0.098    0.049
     245    1.125    0.133
     246    1.083    0.084
     247    0.492    0.097
     248    0.314    0.081
     249    0.343    0.050
     250    0.518    0.048
     251    0.416    0.109
     252    0.327    0.063
     253    1.045    0.079
     254    0.168    0.050
     255    0.191    0.073
     256    1.161    0.068
     257    0.968    0.082
     258    0.327    0.086
     259    0.243    0.072
     260    1.214    0.112
     261    0.320    0.082
     262    0.755    0.116
     263    1.173    0.148
     264    1.706    0.123
     265    0.293    0.059
     266    1.533    0.138
     267    0.701    0.188
     268    0.705    0.112
     269    0.459    0.092
     270    0.600    0.055
     271    0.250    0.058
     272    0.156    0.082
     273    0.242    0.086
     274    1.826    0.118
     275    0.183    0.062
     276    0.684    0.110
     277    0.819    0.126
     278    0.304    0.082
     279    0.342    0.098
     280    0.460    0.135
     281    0.986    0.109
     282    0.094    0.046
     283    0.758    0.139
     284    0.178    0.066
     285    0.556    0.096
     286    0.092    0.034
     287    0.076    0.048
     288    0.315    0.059
     289    0.085    0.045
     290    0.003    0.008
     291    0.204    0.043
     292    0.397    0.070
     293    0.000    0.000
     294    0.185    0.046
     295    1.254    0.131
     296    0.132    0.062
     297    0.013    0.016
     298    0.335    0.058
     299    1.525    0.110
     300    0.333    0.066
     301    0.064    0.029
     302    1.002    0.146
     303    0.954    0.096
     304    0.138    0.051
     305    1.117    0.086
     306    0.804    0.088
     307    0.539    0.095
     308    0.232    0.067
     309    1.267    0.124
     310    0.743    0.083
     311    0.777    0.089
     312    1.370    0.128
     313    2.017    0.126
      19    1.549    0.241
      20    0.405    0.088
      21    1.335    0.279
      22    1.560    0.116
      23    1.369    0.147
      24    0.370    0.078
      25    1.195    0.113
      26    0.363    0.104
      27    1.016    0.099
      28    1.430    0.084
      29    0.318    0.077
      30    0.281    0.060
      31    2.070    0.132
      32    1.354    0.106
      33    0.330    0.079
      34    0.961    0.082
      35    0.915    0.077
      36    0.815    0.139
      37    0.248    0.060
      38    0.696    0.062
      39    0.806    0.091
      40    0.188    0.093
      41    0.689    0.077
      42    0.803    0.074
      43    1.271    0.068
      44    0.000    0.000
      45    0.910    0.114
      46    0.820    0.097
      47    0.074    0.041
      48    0.000    0.000
      49    0.887    0.109
      50    0.445    0.065
      51    0.006    0.012
      52    0.282    0.053
      53    0.776    0.113
      54    0.001    0.006
      55    0.027    0.022
      56    0.866    0.071
      57    0.732    0.093
      58    0.699    0.091
      59    0.514    0.036
      60    1.620    0.123
      61    0.419    0.063
      62    1.483    0.090
      63    0.227    0.031
      64    0.027    0.026
      65    0.150    0.035
      66    0.051    0.040
      67    0.063    0.027
      68    0.043    0.022
      69    0.144    0.071
      70    0.171    0.055
      71    0.151    0.038
      72    0.006    0.015
      73    0.000    0.000
      74    0.471    0.077
      75    0.002    0.007
      76    0.085    0.027
      77    0.313    0.064
      78    0.712    0.082
      79    0.138    0.060
      80    0.034    0.030
      81    1.059    0.094
      82    0.003    0.008
      83    0.009    0.017
      84    0.488    0.068
      85    0.720    0.068
      86    0.418    0.100
      87    0.069    0.049
      88    1.072    0.115
      89    0.702    0.108
      90    0.081    0.041
      91    0.159    0.070
      92    0.425    0.064
      93    0.641    0.167
      94    0.065    0.048
      95    0.853    0.087
      96    0.542    0.127
      97    0.230    0.050
      98    0.639    0.080
      99    1.065    0.099
     100    0.753    0.097
     101    0.029    0.019
     102    0.461    0.075
     103    1.027    0.080
     104    0.146    0.048
     105    0.123    0.039
     106    0.037    0.018
     107    0.477    0.100
     108    0.377    0.100
     109    0.472    0.116
     110    0.276    0.078
     111    0.000    0.000
     112    0.797    0.113
     113    0.260    0.097
     114    0.000    0.000
     115    0.069    0.030
     116    0.076    0.031
     117    0.508    0.068
     118    0.000    0.000
     119    0.000    0.000
     120    0.151    0.061
     121    0.282    0.073
     122    0.004    0.015
     123    0.000    0.000
     124    0.699    0.105
     125    0.003    0.009
     126    0.249    0.059
     127    0.613    0.098
     128    0.208    0.040
     129    0.051    0.042
     130    0.205    0.060
     131    0.475    0.088
     132    0.821    0.161
     133    0.566    0.085
     134    1.289    0.089
     135    1.092    0.121
     136    0.026    0.030
     137    1.404    0.123
     138    1.703    0.081
     139    0.115    0.043
     140    0.559    0.057
     141    0.488    0.051
     142    0.519    0.074
     143    0.982    0.076
     144    1.028    0.104
     145    0.000    0.000
     146    0.736    0.072
     147    0.888    0.078
     148    0.236    0.070
     149    0.031    0.023
     150    0.809    0.079
     151    0.986    0.083
     152    0.076    0.049
     153    0.502    0.071
     154    0.664    0.097
     155    0.613    0.085
     156    0.000    0.000
     157    0.605    0.070
     158    1.385    0.092
     159    0.361    0.076
     160    0.028    0.036
     161    0.778    0.117
     162    0.347    0.090
     163    0.096    0.074
     164    0.347    0.070
     165    0.988    0.112
     166    0.227    0.084
     167    0.111    0.055
     168    0.983    0.126
     169    0.060    0.038
     170    0.724    0.124
     171    1.324    0.096
     172    0.900    0.252
     173    0.652    0.102
     174    1.598    0.146
     175    0.982    0.138
     176    0.801    0.148
     177    0.441    0.129
     178    0.216    0.087
     179    0.692    0.088
     180    0.598    0.121
     181    0.653    0.097
     182    0.212    0.100
     183    0.872    0.081
     184    1.586    0.105
     185    0.928    0.079
     186    1.322    0.081
     187    1.093    0.174
     188    0.971    0.114
     189    1.436    0.138
     190    0.393    0.096
     191    0.490    0.100
     192    0.557    0.099
     193    0.691    0.119
     194    0.444    0.119
     195    0.318    0.065
     196    1.062    0.111
     197    0.332    0.113
     198    0.398    0.088
     199    0.577    0.101
     200    0.637    0.089
     201    0.300    0.080
     202    0.166    0.059
     203    0.739    0.111
     204    0.569    0.096
     205    0.607    0.113
     206    0.083    0.040
     207    0.878    0.096
     208    0.981    0.081
     209    0.165    0.059
     210    0.375    0.081
     211    0.689    0.076
     212    0.843    0.138
     213    0.000    0.000
     214    1.168    0.191
     215    0.424    0.057
     216    0.096    0.037
     217    0.051    0.038
     218    0.832    0.109
     219    1.348    0.168
     220    0.202    0.077
     221    0.691    0.075
     222    1.261    0.134
     223    1.689    0.169
     224    1.101    0.085
     225    1.930    0.151
     226    0.350    0.069
     227    1.281    0.140
     228    1.479    0.134
     229    1.293    0.223
     230    0.991    0.128
     231    0.329    0.125
     232    1.102    0.127
     233    0.332    0.106
     234    0.036    0.030
     235    1.475    0.127
     236    0.061    0.062
     237    0.008    0.012
     238    0.380    0.067
     239    0.462    0.055
     240    0.001    0.006
     241    0.099    0.030
     242    1.007    0.089
     243    0.228    0.069
     244    0.084    0.047
     245    1.086    0.132
     246    1.111    0.080
     247    0.541    0.058
     248    0.315    0.104
     249    0.327    0.053
     250    0.534    0.044
     251    0.426    0.092
     252    0.436    0.075
     253    1.134    0.100
     254    0.189    0.046
     255    0.194    0.071
     256    1.212    0.069
     257    0.989    0.096
     258    0.340    0.106
     259    0.209    0.058
     260    1.222    0.062
     261    0.375    0.098
     262    0.719    0.110
     263    1.200    0.145
     264    1.679    0.115
     265    0.298    0.068
     266    1.498    0.121
     267    0.870    0.230
     268    0.609    0.084
     269    0.421    0.097
     270    0.585    0.051
     271    0.174    0.048
     272    0.236    0.124
     273    0.193    0.056
     274    1.778    0.102
     275    0.187    0.075
     276    0.613    0.083
     277    0.862    0.105
     278    0.306    0.066
     279    0.363    0.099
     280    0.236    0.113
     281    0.838    0.102
     282    0.078    0.052
     283    0.759    0.118
     284    0.133    0.063
     285    0.641    0.092
     286    0.110    0.051
     287    0.042    0.028
     288    0.297    0.063
     289    0.110    0.044
     290    0.001    0.006
     291    0.211    0.044
     292    0.430    0.069
     293    0.000    0.000
     294    0.215    0.039
     295    1.286    0.106
     296    0.124    0.043
     297    0.011    0.017
     298    0.319    0.074
     299    1.641    0.119
     300    0.322    0.076
     301    0.070    0.041
     302    0.663    0.272
     303    0.885    0.078
     304    0.135    0.069
     305    1.048    0.103
     306    0.789    0.091
     307    0.602    0.095
     308    0.273    0.085
     309    1.279    0.087
     310    0.821    0.083
     311    0.791    0.122
     312    1.317    0.127
     313    1.974    0.103
      19    1.729    0.196
      20    0.430    0.095
      21    1.393    0.230
      22    1.603    0.122
      23    1.488    0.149
      24    0.358    0.092
      25    1.260    0.115
      26    0.321    0.078
      27    1.018    0.076
      28    1.342    0.089
      29    0.348    0.077
      30    0.333    0.080
      31    1.899    0.120
      32    1.253    0.095
      33    0.410    0.059
      34    0.855    0.110
      35    0.869    0.080
      36    0.874    0.135
      37    0.221    0.076
      38    0.701    0.066
      39    0.822    0.102
      40    0.238    0.080
      41    0.699    0.081
      42    0.859    0.092
      43    1.217    0.104
      44    0.000    0.000
      45    0.963    0.082
      46    0.809    0.109
      47    0.096    0.045
      48    0.000    0.000
      49    0.887    0.067
      50    0.497    0.067
      51    0.011    0.016
      52    0.237    0.059
      53    0.827    0.101
      54    0.004    0.010
      55    0.035    0.032
      56    0.953    0.077
      57    0.667    0.104
      58    0.705    0.060
      59    0.542    0.086
      60    1.725    0.119
      61    0.417    0.062
      62    1.425    0.105
      63    0.244    0.046
      64    0.027    0.022
      65    0.160    0.043
      66    0.058    0.038
      67    0.066    0.037
      68    0.046    0.023
      69    0.109    0.065
      70    0.167    0.044
      71    0.182    0.040
      72    0.000    0.000
      73    0.000    0.000
      74    0.487    0.068
      75    0.006    0.012
      76    0.101    0.037
      77    0.311    0.048
      78    0.751    0.108
      79    0.146    0.065
      80    0.028    0.025
      81    1.053    0.123
      82    0.007    0.015
[truncated: 3,208,168 more chars]
