# Supplementary material for: Structural basis of dimerization of chemokine receptors CCR5 and CXCR4
Source: Nat Commun. 2023 Oct 13;14:6439. doi: 10.1038/s41467-023-42082-z (PMC10575954; doi:10.1038/s41467-023-42082-z)
Supplement: Supplementary file 6 — Source Data [file 41467_2023_42082_MOESM6_ESM.zip › Supplementary Figure 10/Panel B/Surface_Area_Protomer2.dat]

      27    0.593    0.100
      28    0.487    0.073
      29    0.786    0.105
      30    0.615    0.096
      31    0.062    0.045
      32    1.085    0.177
      33    0.437    0.093
      34    0.800    0.112
      35    1.429    0.073
      36    1.265    0.106
      37    0.469    0.071
      38    0.263    0.058
      39    0.795    0.115
      40    0.691    0.089
      41    0.053    0.047
      42    0.131    0.054
      43    0.761    0.091
      44    0.505    0.130
      45    0.085    0.042
      46    0.506    0.070
      47    0.994    0.084
      48    0.052    0.041
      49    0.484    0.076
      50    1.137    0.121
      51    0.582    0.092
      52    0.000    0.000
      53    0.449    0.091
      54    0.986    0.098
      55    0.052    0.041
      56    0.000    0.000
      57    0.223    0.040
      58    0.771    0.105
      59    0.005    0.014
      60    0.469    0.083
      61    1.102    0.111
      62    0.572    0.074
      63    0.168    0.062
      64    0.234    0.074
      65    1.536    0.088
      66    1.257    0.126
      67    1.127    0.122
      68    1.733    0.135
      69    0.496    0.146
      70    2.214    0.128
      71    0.321    0.076
      72    0.249    0.120
      73    0.027    0.027
      74    0.298    0.087
      75    0.368    0.086
      76    0.000    0.000
      77    0.293    0.110
      78    0.144    0.035
      79    0.005    0.016
      80    0.025    0.024
      81    0.000    0.000
      82    0.501    0.090
      83    0.008    0.012
      84    0.001    0.006
      85    0.398    0.075
      86    0.840    0.106
      87    0.035    0.023
      88    0.002    0.008
      89    0.965    0.118
      90    0.244    0.075
      91    0.006    0.012
      92    0.507    0.105
      93    0.829    0.135
      94    0.291    0.086
      95    0.114    0.052
      96    0.546    0.137
      97    0.274    0.067
      98    0.102    0.084
      99    0.978    0.143
     100    0.500    0.106
     101    0.479    0.185
     102    0.089    0.063
     103    1.948    0.184
     104    0.571    0.118
     105    0.440    0.062
     106    0.713    0.086
     107    1.453    0.105
     108    0.716    0.148
     109    0.004    0.012
     110    0.336    0.061
     111    0.332    0.074
     112    0.056    0.046
     113    0.197    0.070
     114    0.306    0.068
     115    0.379    0.056
     116    0.306    0.098
     117    0.093    0.053
     118    0.059    0.033
     119    0.022    0.022
     120    0.104    0.072
     121    0.051    0.022
     122    0.005    0.011
     123    0.008    0.018
     124    0.006    0.012
     125    0.383    0.081
     126    0.004    0.010
     127    0.033    0.025
     128    0.000    0.000
     129    0.351    0.071
     130    0.004    0.010
     131    0.000    0.000
     132    0.544    0.098
     133    0.000    0.000
     134    0.113    0.061
     135    0.528    0.075
     136    0.294    0.074
     137    0.114    0.072
     138    0.348    0.126
     139    0.721    0.091
     140    0.882    0.106
     141    0.488    0.183
     142    1.040    0.079
     143    1.208    0.132
     144    0.114    0.051
     145    0.657    0.150
     146    1.861    0.190
     147    0.681    0.106
     148    0.142    0.059
     149    0.797    0.103
     150    0.972    0.113
     151    0.149    0.036
     152    0.021    0.025
     153    0.706    0.074
     154    1.325    0.087
     155    0.634    0.098
     156    0.000    0.000
     157    0.581    0.056
     158    0.848    0.074
     159    0.209    0.038
     160    0.018    0.020
     161    0.813    0.046
     162    0.902    0.124
     163    0.712    0.140
     164    0.022    0.021
     165    0.951    0.103
     166    1.203    0.109
     167    0.241    0.083
     168    0.031    0.017
     169    0.966    0.126
     170    0.266    0.057
     171    0.054    0.036
     172    0.698    0.112
     173    1.033    0.146
     174    0.085    0.074
     175    0.003    0.012
     176    0.406    0.081
     177    0.272    0.067
     178    0.420    0.096
     179    1.402    0.110
     180    0.274    0.077
     181    1.588    0.119
     182    1.044    0.131
     183    1.496    0.139
     184    0.765    0.097
     185    0.183    0.058
     186    0.221    0.088
     187    0.552    0.097
     188    0.872    0.156
     189    1.491    0.189
     190    0.608    0.138
     191    0.812    0.124
     192    0.841    0.073
     193    1.276    0.092
     194    1.204    0.100
     195    1.164    0.208
     196    0.202    0.075
     197    0.320    0.056
     198    0.555    0.073
     199    0.111    0.041
     200    0.268    0.069
     201    1.077    0.144
     202    0.774    0.062
     203    0.424    0.133
     204    0.284    0.063
     205    0.885    0.109
     206    0.300    0.068
     207    0.042    0.037
     208    0.209    0.060
     209    0.801    0.062
     210    0.665    0.072
     211    0.000    0.000
     212    0.188    0.047
     213    0.941    0.070
     214    0.405    0.065
     215    0.185    0.055
     216    1.176    0.105
     217    0.562    0.055
     218    0.059    0.036
     219    0.355    0.091
     220    0.852    0.073
     221    1.148    0.107
     222    0.188    0.100
     223    0.957    0.153
     224    1.035    0.086
     225    1.849    0.160
     226    0.557    0.114
     227    0.547    0.120
     228    1.658    0.166
     229    0.925    0.131
     230    1.136    0.233
     231    0.396    0.078
     232    1.507    0.117
     233    1.377    0.133
     234    1.239    0.264
     235    0.675    0.121
     236    1.403    0.117
     237    0.141    0.082
     238    0.140    0.053
     239    1.219    0.134
     240    0.300    0.098
     241    0.026    0.038
     242    0.533    0.070
     243    0.912    0.075
     244    0.026    0.042
     245    0.058    0.038
     246    1.079    0.084
     247    0.272    0.055
     248    0.036    0.028
     249    0.244    0.057
     250    0.619    0.079
     251    0.197    0.081
     252    0.129    0.068
     253    0.842    0.114
     254    0.614    0.112
     255    0.151    0.053
     256    0.536    0.124
     257    0.698    0.085
     258    0.001    0.006
     259    0.161    0.072
     260    0.151    0.058
     261    0.471    0.075
     262    0.145    0.064
     263    0.139    0.058
     264    0.851    0.077
     265    0.177    0.061
     266    0.485    0.063
     267    0.613    0.098
     268    1.536    0.085
     269    1.191    0.128
     270    0.475    0.071
     271    1.382    0.086
     272    1.465    0.130
     273    0.323    0.060
     274    0.563    0.068
     275    1.495    0.147
     276    0.839    0.070
     277    0.267    0.042
     278    0.456    0.075
     279    0.797    0.088
     280    0.075    0.034
     281    0.413    0.085
     282    0.893    0.100
     283    1.319    0.145
     284    0.137    0.049
     285    0.044    0.034
     286    1.120    0.159
     287    0.104    0.045
     288    0.238    0.063
     289    0.041    0.044
     290    0.792    0.087
     291    0.017    0.019
     292    0.026    0.037
     293    0.698    0.120
     294    0.055    0.036
     295    0.010    0.018
     296    0.043    0.035
     297    0.188    0.067
     298    0.007    0.013
     299    0.019    0.019
     300    1.134    0.101
     301    0.448    0.075
     302    0.512    0.094
     303    0.839    0.058
     304    1.452    0.153
      27    0.779    0.147
      28    0.498    0.065
      29    0.695    0.170
      30    0.578    0.140
      31    0.103    0.060
      32    1.271    0.103
      33    0.508    0.085
      34    0.711    0.123
      35    1.440    0.066
      36    1.309    0.118
      37    0.480    0.080
      38    0.267    0.066
      39    0.879    0.108
      40    0.836    0.141
      41    0.052    0.042
      42    0.085    0.040
      43    0.682    0.060
      44    0.454    0.082
      45    0.099    0.051
      46    0.444    0.063
      47    1.006    0.087
      48    0.124    0.038
      49    0.470    0.079
      50    1.146    0.079
      51    0.653    0.114
      52    0.001    0.006
      53    0.463    0.101
      54    0.951    0.086
      55    0.029    0.029
      56    0.000    0.000
      57    0.223    0.056
      58    0.788    0.120
      59    0.003    0.008
      60    0.492    0.088
      61    1.256    0.112
      62    0.661    0.096
      63    0.155    0.070
      64    0.186    0.054
      65    1.655    0.133
      66    1.318    0.135
      67    0.949    0.130
      68    1.797    0.131
      69    0.511    0.149
      70    2.188    0.134
      71    0.273    0.081
      72    0.174    0.110
      73    0.019    0.023
      74    0.249    0.059
      75    0.393    0.083
      76    0.000    0.000
      77    0.267    0.093
      78    0.144    0.050
      79    0.007    0.015
      80    0.027    0.023
      81    0.000    0.000
      82    0.549    0.104
      83    0.018    0.027
      84    0.003    0.009
      85    0.505    0.091
      86    0.949    0.105
      87    0.012    0.021
      88    0.013    0.023
      89    0.859    0.092
      90    0.106    0.105
      91    0.004    0.010
      92    0.491    0.082
      93    0.545    0.149
      94    0.335    0.085
      95    0.097    0.048
      96    0.688    0.070
      97    0.235    0.115
      98    0.199    0.061
      99    0.997    0.103
     100    0.471    0.051
     101    0.683    0.110
     102    0.172    0.059
     103    2.163    0.114
     104    0.833    0.126
     105    0.477    0.069
     106    0.735    0.086
     107    1.534    0.120
     108    0.552    0.123
     109    0.002    0.009
     110    0.306    0.054
     111    0.338    0.072
     112    0.061    0.059
     113    0.193    0.062
     114    0.281    0.071
     115    0.409    0.096
     116    0.373    0.090
     117    0.084    0.046
     118    0.070    0.049
     119    0.020    0.024
     120    0.101    0.059
     121    0.070    0.041
     122    0.006    0.019
     123    0.012    0.024
     124    0.017    0.021
     125    0.406    0.102
     126    0.003    0.008
     127    0.016    0.020
     128    0.000    0.000
     129    0.372    0.078
     130    0.003    0.008
     131    0.002    0.007
     132    0.524    0.083
     133    0.000    0.000
     134    0.086    0.055
     135    0.542    0.089
     136    0.363    0.082
     137    0.096    0.056
     138    0.386    0.142
     139    0.773    0.091
     140    0.881    0.147
     141    0.406    0.144
     142    1.034    0.095
     143    1.193    0.086
     144    0.102    0.034
     145    0.625    0.183
     146    1.515    0.173
     147    0.660    0.067
     148    0.120    0.047
     149    0.907    0.084
     150    0.811    0.081
     151    0.196    0.049
     152    0.008    0.015
     153    0.900    0.113
     154    1.258    0.100
     155    0.754    0.087
     156    0.003    0.012
     157    0.576    0.107
     158    0.907    0.074
     159    0.187    0.068
     160    0.018    0.023
     161    0.740    0.133
     162    0.887    0.103
     163    0.677    0.127
     164    0.013    0.018
     165    0.915    0.106
     166    1.197    0.103
     167    0.375    0.188
     168    0.025    0.022
     169    0.950    0.115
     170    0.265    0.067
     171    0.048    0.045
     172    0.678    0.111
     173    1.107    0.056
     174    0.194    0.052
     175    0.000    0.000
     176    0.419    0.093
     177    0.325    0.075
     178    0.386    0.085
     179    1.365    0.133
     180    0.304    0.065
     181    1.599    0.096
     182    1.201    0.180
     183    1.461    0.089
     184    0.755    0.106
     185    0.230    0.111
     186    0.084    0.048
     187    0.498    0.129
     188    0.698    0.101
     189    1.156    0.342
     190    0.566    0.132
     191    0.961    0.120
     192    0.824    0.057
     193    1.260    0.069
     194    1.250    0.111
     195    0.997    0.131
     196    0.293    0.095
     197    0.388    0.088
     198    0.580    0.097
     199    0.109    0.065
     200    0.250    0.071
     201    0.879    0.261
     202    0.713    0.155
     203    0.351    0.125
     204    0.190    0.068
     205    0.930    0.090
     206    0.276    0.067
     207    0.060    0.048
     208    0.202    0.076
     209    0.757    0.126
     210    0.752    0.106
     211    0.000    0.000
     212    0.192    0.029
     213    1.012    0.105
     214    0.391    0.071
     215    0.173    0.039
     216    1.149    0.097
     217    0.563    0.066
     218    0.074    0.048
     219    0.366    0.060
     220    0.830    0.103
     221    1.059    0.093
     222    0.148    0.076
     223    1.072    0.125
     224    1.098    0.103
     225    1.672    0.147
     226    0.651    0.181
     227    0.531    0.090
     228    1.709    0.169
     229    0.940    0.077
     230    1.092    0.220
     231    0.375    0.064
     232    1.460    0.123
     233    1.411    0.130
     234    1.192    0.198
     235    0.677    0.137
     236    1.401    0.115
     237    0.142    0.058
     238    0.170    0.060
     239    1.241    0.127
     240    0.350    0.106
     241    0.038    0.039
     242    0.580    0.056
     243    0.910    0.082
     244    0.039    0.032
     245    0.118    0.039
     246    1.091    0.088
     247    0.258    0.045
     248    0.048    0.035
     249    0.197    0.060
     250    0.614    0.044
     251    0.126    0.059
     252    0.141    0.077
     253    0.816    0.108
     254    0.580    0.084
     255    0.227    0.069
     256    0.500    0.064
     257    0.704    0.051
     258    0.001    0.006
     259    0.163    0.058
     260    0.212    0.073
     261    0.485    0.102
     262    0.140    0.067
     263    0.114    0.066
     264    0.861    0.097
     265    0.147    0.057
     266    0.538    0.116
     267    0.639    0.125
     268    1.487    0.088
     269    1.159    0.100
     270    0.511    0.061
     271    1.339    0.129
     272    1.518    0.131
     273    0.317    0.067
     274    0.545    0.063
     275    1.452    0.101
     276    0.737    0.087
     277    0.278    0.053
     278    0.532    0.104
     279    0.860    0.104
     280    0.111    0.035
     281    0.248    0.108
     282    0.977    0.095
     283    1.283    0.153
     284    0.082    0.048
     285    0.047    0.045
     286    1.151    0.121
     287    0.089    0.054
     288    0.284    0.075
     289    0.145    0.058
     290    0.764    0.133
     291    0.005    0.011
     292    0.059    0.038
     293    0.618    0.105
     294    0.026    0.032
     295    0.006    0.014
     296    0.025    0.033
     297    0.196    0.059
     298    0.007    0.020
     299    0.021    0.016
     300    1.086    0.109
     301    0.471    0.068
     302    0.473    0.096
     303    0.829    0.088
     304    1.416    0.113
      27    1.006    0.109
      28    0.618    0.080
      29    1.164    0.123
      30    0.991    0.200
      31    0.179    0.101
      32    1.399    0.151
      33    0.510    0.087
      34    0.648    0.090
      35    1.463    0.086
      36    1.308    0.099
      37    0.468    0.111
      38    0.363    0.123
      39    0.954    0.115
      40    0.871    0.161
      41    0.101    0.063
      42    0.108    0.047
      43    0.679    0.050
      44    0.461    0.092
      45    0.168    0.080
      46    0.503    0.108
      47    1.012    0.077
      48    0.084    0.041
      49    0.568    0.093
      50    1.161    0.058
      51    0.573    0.095
      52    0.000    0.000
      53    0.573    0.149
      54    0.942    0.109
      55    0.049    0.035
      56    0.000    0.000
      57    0.213    0.057
      58    0.794    0.072
      59    0.012    0.024
      60    0.504    0.085
      61    1.265    0.083
      62    0.667    0.138
      63    0.107    0.064
      64    0.242    0.058
      65    1.729    0.138
      66    1.295    0.128
      67    0.928    0.096
      68    1.831    0.139
      69    0.631    0.136
      70    2.101    0.197
      71    0.227    0.066
      72    0.203    0.088
      73    0.026    0.022
      74    0.229    0.059
      75    0.431    0.080
      76    0.000    0.000
      77    0.283    0.060
      78    0.157    0.046
      79    0.000    0.000
      80    0.038    0.050
      81    0.001    0.006
      82    0.461    0.055
      83    0.011    0.018
      84    0.004    0.010
      85    0.493    0.115
      86    0.823    0.136
      87    0.001    0.006
      88    0.001    0.006
      89    0.884    0.114
      90    0.057    0.048
      91    0.014    0.029
      92    0.429    0.071
      93    0.490    0.118
      94    0.462    0.133
      95    0.113    0.049
      96    0.729    0.093
      97    0.274    0.105
      98    0.252    0.084
      99    1.017    0.085
     100    0.478    0.061
     101    0.693    0.100
     102    0.138    0.057
     103    2.098    0.182
     104    0.843    0.111
     105    0.424    0.060
     106    0.707    0.060
     107    1.498    0.112
     108    0.726    0.106
     109    0.004    0.012
     110    0.319    0.052
     111    0.304    0.066
     112    0.105    0.043
     113    0.201    0.059
     114    0.250    0.065
     115    0.510    0.095
     116    0.412    0.119
     117    0.103    0.063
     118    0.125    0.046
     119    0.033    0.024
     120    0.142    0.062
     121    0.036    0.030
     122    0.001    0.006
     123    0.013    0.021
     124    0.009    0.015
     125    0.407    0.099
     126    0.000    0.000
     127    0.016    0.023
     128    0.000    0.000
     129    0.355    0.058
     130    0.001    0.006
     131    0.002    0.007
     132    0.487    0.084
     133    0.000    0.000
     134    0.083    0.039
     135    0.583    0.073
     136    0.425    0.093
     137    0.148    0.053
     138    0.442    0.178
     139    0.770    0.094
     140    0.849    0.098
     141    0.614    0.168
     142    1.003    0.067
     143    1.122    0.090
     144    0.087    0.026
     145    0.525    0.113
     146    1.509    0.108
     147    0.696    0.078
     148    0.110    0.034
     149    0.855    0.115
     150    0.870    0.136
     151    0.226    0.052
     152    0.026    0.028
     153    0.898    0.088
     154    1.380    0.114
     155    0.723    0.072
     156    0.000    0.000
     157    0.510    0.092
     158    0.927    0.090
     159    0.171    0.055
     160    0.008    0.017
     161    0.757    0.150
     162    0.889    0.087
     163    0.641    0.119
     164    0.005    0.011
     165    0.842    0.088
     166    1.194    0.136
     167    0.240    0.124
     168    0.015    0.018
     169    0.993    0.086
     170    0.302    0.058
     171    0.008    0.018
     172    0.763    0.146
     173    1.113    0.076
     174    0.189    0.067
     175    0.003    0.008
     176    0.370    0.097
     177    0.245    0.057
     178    0.307    0.082
     179    1.378    0.174
     180    0.364    0.070
     181    1.572    0.102
     182    1.164    0.230
     183    1.494    0.238
     184    0.839    0.131
     185    0.351    0.142
     186    0.121    0.041
     187    0.588    0.131
     188    0.798    0.156
     189    1.076    0.131
     190    0.610    0.102
     191    0.988    0.101
     192    0.819    0.075
     193    1.300    0.106
     194    1.262    0.111
     195    0.923    0.133
     196    0.374    0.130
     197    0.284    0.084
     198    0.567    0.083
     199    0.092    0.048
     200    0.288    0.071
     201    1.028    0.111
     202    0.732    0.108
     203    0.396    0.103
     204    0.187    0.051
     205    0.874    0.083
     206    0.248    0.079
     207    0.073    0.043
     208    0.241    0.062
     209    0.707    0.079
     210    0.791    0.104
     211    0.000    0.000
     212    0.171    0.041
     213    0.945    0.092
     214    0.353    0.050
     215    0.161    0.029
     216    1.214    0.100
     217    0.534    0.073
     218    0.055    0.036
     219    0.393    0.059
     220    0.824    0.067
     221    1.136    0.116
     222    0.102    0.047
     223    1.118    0.105
     224    0.940    0.095
     225    1.511    0.133
     226    0.677    0.121
     227    0.516    0.091
     228    1.678    0.143
     229    0.940    0.123
     230    1.200    0.266
     231    0.372    0.074
     232    1.427    0.116
     233    1.318    0.137
     234    1.265    0.159
     235    0.669    0.093
     236    1.407    0.088
     237    0.096    0.029
     238    0.181    0.069
     239    1.223    0.090
     240    0.177    0.066
     241    0.019    0.018
     242    0.580    0.091
     243    0.894    0.092
     244    0.015    0.018
     245    0.130    0.038
     246    1.132    0.087
     247    0.271    0.050
     248    0.042    0.031
     249    0.211    0.057
     250    0.629    0.060
     251    0.164    0.064
     252    0.183    0.075
     253    0.876    0.119
     254    0.603    0.075
     255    0.253    0.061
     256    0.518    0.105
     257    0.763    0.117
     258    0.000    0.000
     259    0.187    0.035
     260    0.254    0.069
     261    0.451    0.070
     262    0.226    0.085
     263    0.121    0.035
     264    0.965    0.072
     265    0.169    0.052
     266    0.548    0.111
     267    0.547    0.101
     268    1.555    0.103
     269    1.193    0.092
     270    0.485    0.066
     271    1.392    0.132
     272    1.574    0.148
     273    0.307    0.082
     274    0.547    0.055
     275    1.463    0.120
     276    0.792    0.089
     277    0.315    0.064
     278    0.456    0.124
     279    0.871    0.073
     280    0.083    0.036
     281    0.325    0.136
     282    0.941    0.097
     283    1.289    0.142
     284    0.106    0.038
     285    0.090    0.066
     286    1.193    0.137
     287    0.095    0.045
     288    0.339    0.072
     289    0.149    0.050
     290    0.883    0.131
     291    0.003    0.009
     292    0.082    0.052
     293    0.657    0.107
     294    0.032    0.051
     295    0.006    0.012
     296    0.018    0.029
     297    0.248    0.075
     298    0.007    0.015
     299    0.023    0.022
     300    1.155    0.140
     301    0.481    0.090
     302    0.390    0.066
     303    0.831    0.081
     304    1.388    0.120
      27    0.950    0.100
      28    0.596    0.045
      29    1.294    0.194
      30    1.056    0.193
      31    0.279    0.066
      32    1.452    0.149
      33    0.561    0.098
      34    0.680    0.100
      35    1.452    0.086
      36    1.244    0.126
      37    0.477    0.092
      38    0.467    0.102
      39    0.911    0.125
      40    0.720    0.138
      41    0.086    0.067
      42    0.120    0.061
      43    0.714    0.058
      44    0.455    0.069
      45    0.192    0.067
      46    0.523    0.060
      47    1.031    0.115
      48    0.064    0.043
      49    0.577    0.078
      50    1.130    0.090
      51    0.480    0.079
      52    0.001    0.006
      53    0.581    0.119
      54    0.890    0.083
      55    0.067    0.024
      56    0.000    0.000
      57    0.178    0.057
      58    0.796    0.105
      59    0.006    0.014
      60    0.515    0.068
      61    1.235    0.079
      62    0.639    0.120
      63    0.116    0.055
      64    0.214    0.050
      65    1.691    0.140
      66    1.213    0.119
      67    0.970    0.158
      68    1.788    0.154
      69    0.561    0.107
      70    2.176    0.152
      71    0.286    0.084
      72    0.100    0.072
      73    0.038    0.029
      74    0.257    0.061
      75    0.527    0.101
      76    0.001    0.006
      77    0.326    0.074
      78    0.183    0.067
      79    0.009    0.017
      80    0.009    0.017
      81    0.000    0.000
      82    0.505    0.096
      83    0.005    0.014
      84    0.000    0.000
      85    0.403    0.070
      86    0.751    0.079
      87    0.003    0.010
      88    0.003    0.010
      89    0.854    0.127
      90    0.024    0.025
      91    0.005    0.012
      92    0.453    0.084
      93    0.539    0.084
      94    0.423    0.073
      95    0.140    0.057
      96    0.723    0.101
      97    0.321    0.111
      98    0.235    0.075
      99    1.073    0.112
     100    0.488    0.069
     101    0.658    0.093
     102    0.090    0.047
     103    2.048    0.183
     104    0.885    0.119
     105    0.457    0.059
     106    0.725    0.075
     107    1.498    0.122
     108    0.685    0.110
     109    0.002    0.009
     110    0.314    0.045
     111    0.328    0.093
     112    0.126    0.049
     113    0.261    0.061
     114    0.231    0.057
     115    0.637    0.113
     116    0.416    0.072
     117    0.113    0.050
     118    0.106    0.037
     119    0.046    0.034
     120    0.239    0.103
     121    0.024    0.028
     122    0.000    0.000
     123    0.006    0.012
     124    0.021    0.028
     125    0.403    0.098
     126    0.000    0.000
     127    0.001    0.006
     128    0.003    0.008
     129    0.388    0.064
     130    0.003    0.008
     131    0.002    0.007
     132    0.553    0.071
     133    0.000    0.000
     134    0.094    0.053
     135    0.595    0.068
     136    0.374    0.073
     137    0.105    0.051
     138    0.455    0.106
     139    0.785    0.107
     140    0.870    0.092
     141    0.610    0.171
     142    1.028    0.076
     143    1.173    0.109
     144    0.116    0.053
     145    0.456    0.108
     146    1.578    0.118
     147    0.675    0.086
     148    0.094    0.036
     149    0.889    0.100
     150    0.912    0.107
     151    0.186    0.047
     152    0.013    0.022
     153    0.855    0.091
     154    1.370    0.112
     155    0.663    0.090
     156    0.001    0.006
     157    0.534    0.114
     158    0.909    0.084
     159    0.173    0.062
     160    0.009    0.016
     161    0.732    0.094
     162    0.836    0.065
     163    0.681    0.123
     164    0.014    0.022
     165    0.777    0.128
     166    1.253    0.086
     167    0.264    0.085
     168    0.017    0.017
     169    0.994    0.100
     170    0.316    0.061
     171    0.006    0.017
     172    0.687    0.137
     173    1.096    0.098
     174    0.184    0.072
     175    0.004    0.010
     176    0.319    0.077
     177    0.236    0.085
     178    0.296    0.090
     179    1.283    0.179
     180    0.352    0.085
     181    1.560    0.081
     182    1.209    0.253
     183    1.350    0.238
     184    0.822    0.123
     185    0.402    0.111
     186    0.154    0.071
     187    0.631    0.102
     188    0.866    0.113
     189    1.071    0.146
     190    0.594    0.075
     191    1.004    0.075
     192    0.809    0.074
     193    1.289    0.093
     194    1.199    0.108
     195    0.912    0.132
     196    0.424    0.089
     197    0.275    0.079
     198    0.547    0.085
     199    0.051    0.049
     200    0.306    0.087
     201    1.082    0.122
     202    0.719    0.089
     203    0.336    0.082
     204    0.236    0.087
     205    0.903    0.126
     206    0.300    0.075
     207    0.051    0.044
     208    0.235    0.088
     209    0.708    0.114
     210    0.821    0.087
     211    0.000    0.000
     212    0.171    0.044
     213    0.996    0.094
     214    0.427    0.071
     215    0.144    0.059
     216    1.228    0.111
     217    0.559    0.073
     218    0.086    0.038
     219    0.367    0.101
     220    0.840    0.100
     221    1.124    0.095
     222    0.150    0.078
     223    1.138    0.104
     224    0.900    0.103
     225    1.451    0.231
     226    0.583    0.170
     227    0.548    0.074
     228    1.703    0.119
     229    0.923    0.090
     230    1.173    0.204
     231    0.426    0.067
     232    1.383    0.122
     233    1.448    0.116
     234    1.310    0.213
     235    0.650    0.113
     236    1.431    0.147
     237    0.192    0.081
     238    0.206    0.052
     239    1.172    0.091
     240    0.232    0.080
     241    0.044    0.041
     242    0.600    0.077
     243    0.871    0.076
     244    0.018    0.032
     245    0.149    0.055
     246    1.131    0.076
     247    0.269    0.065
     248    0.034    0.039
     249    0.265    0.063
     250    0.619    0.065
     251    0.171    0.055
     252    0.208    0.085
     253    0.829    0.107
     254    0.564    0.092
     255    0.370    0.143
     256    0.539    0.110
     257    0.751    0.079
     258    0.000    0.000
     259    0.154    0.070
     260    0.320    0.097
     261    0.510    0.068
     262    0.360    0.133
     263    0.206    0.059
     264    0.942    0.102
     265    0.186    0.086
     266    0.585    0.143
     267    0.609    0.111
     268    1.544    0.092
     269    1.106    0.077
     270    0.462    0.076
     271    1.501    0.146
     272    1.844    0.157
     273    0.280    0.173
     274    0.546    0.068
     275    1.462    0.098
     276    0.847    0.093
     277    0.387    0.124
     278    0.375    0.081
     279    0.808    0.090
     280    0.088    0.039
     281    0.449    0.116
     282    0.943    0.111
     283    1.245    0.109
     284    0.118    0.048
     285    0.127    0.061
     286    1.061    0.174
     287    0.119    0.053
     288    0.360    0.072
     289    0.077    0.050
     290    1.057    0.153
     291    0.026    0.036
     292    0.126    0.070
     293    0.586    0.099
     294    0.024    0.037
     295    0.009    0.017
     296    0.006    0.016
     297    0.338    0.087
     298    0.005    0.011
     299    0.039    0.029
     300    1.138    0.107
     301    0.499    0.084
     302    0.376    0.104
     303    0.835    0.090
     304    1.311    0.077
      27    0.895    0.257
      28    0.605    0.102
      29    1.430    0.141
      30    1.152    0.175
      31    0.475    0.140
      32    1.517    0.149
      33    0.771    0.161
      34    0.663    0.062
      35    1.378    0.077
      36    1.278    0.097
      37    0.734    0.163
      38    0.408    0.106
      39    0.888    0.118
      40    0.731    0.101
      41    0.100    0.072
      42    0.112    0.061
      43    0.727    0.062
      44    0.491    0.081
      45    0.175    0.048
      46    0.458    0.074
      47    0.968    0.071
      48    0.062    0.041
      49    0.559    0.080
      50    1.130    0.080
      51    0.539    0.082
      52    0.003    0.012
      53    0.616    0.106
      54    0.952    0.080
      55    0.088    0.026
      56    0.001    0.006
      57    0.222    0.083
      58    0.743    0.082
      59    0.008    0.019
      60    0.574    0.079
      61    1.192    0.078
      62    0.696    0.096
      63    0.118    0.037
      64    0.261    0.064
      65    1.673    0.106
      66    1.295    0.095
      67    0.954    0.096
      68    1.824    0.157
      69    0.607    0.127
      70    2.162    0.109
      71    0.306    0.084
      72    0.080    0.066
      73    0.040    0.034
      74    0.256    0.067
      75    0.583    0.074
      76    0.001    0.006
      77    0.292    0.063
      78    0.212    0.046
      79    0.011    0.022
      80    0.014    0.022
      81    0.000    0.000
      82    0.456    0.067
      83    0.001    0.006
      84    0.003    0.010
      85    0.324    0.072
      86    0.701    0.091
      87    0.010    0.020
      88    0.012    0.019
      89    0.779    0.099
      90    0.010    0.018
      91    0.010    0.020
      92    0.443    0.061
      93    0.495    0.103
      94    0.396    0.094
      95    0.084    0.058
      96    0.719    0.090
      97    0.248    0.112
      98    0.329    0.095
      99    0.956    0.151
     100    0.510    0.080
     101    0.684    0.085
     102    0.099    0.033
     103    1.989    0.171
     104    0.890    0.130
     105    0.448    0.048
     106    0.732    0.044
     107    1.565    0.105
     108    0.696    0.080
     109    0.000    0.000
     110    0.296    0.050
     111    0.386    0.071
     112    0.123    0.038
     113    0.192    0.079
     114    0.269    0.070
     115    0.603    0.125
     116    0.409    0.062
     117    0.061    0.055
     118    0.088    0.035
     119    0.025    0.024
     120    0.195    0.098
     121    0.011    0.019
     122    0.000    0.000
     123    0.014    0.014
     124    0.014    0.032
     125    0.448    0.114
     126    0.000    0.000
     127    0.004    0.010
     128    0.004    0.011
     129    0.288    0.067
     130    0.004    0.010
     131    0.000    0.000
     132    0.535    0.102
     133    0.000    0.000
     134    0.099    0.066
     135    0.530    0.072
     136    0.334    0.068
     137    0.134    0.079
     138    0.402    0.181
     139    0.754    0.118
     140    0.833    0.056
     141    0.648    0.154
     142    1.012    0.116
     143    1.107    0.081
     144    0.097    0.023
     145    0.533    0.101
     146    1.493    0.160
     147    0.712    0.084
     148    0.107    0.041
     149    0.905    0.070
     150    0.891    0.081
     151    0.199    0.074
     152    0.001    0.006
     153    0.780    0.089
     154    1.279    0.093
     155    0.667    0.075
     156    0.003    0.008
     157    0.658    0.113
     158    0.797    0.084
     159    0.162    0.046
     160    0.006    0.017
     161    0.657    0.090
     162    0.875    0.089
     163    0.725    0.093
     164    0.016    0.020
     165    0.852    0.094
     166    1.158    0.092
     167    0.325    0.120
     168    0.014    0.018
     169    0.970    0.071
     170    0.364    0.060
     171    0.005    0.016
     172    0.681    0.119
     173    1.078    0.098
     174    0.227    0.075
     175    0.005    0.011
     176    0.305    0.088
     177    0.227    0.050
     178    0.313    0.059
     179    1.416    0.146
     180    0.312    0.078
     181    1.497    0.125
     182    1.174    0.205
     183    1.550    0.252
     184    0.967    0.115
     185    0.499    0.180
     186    0.142    0.078
     187    0.610    0.160
     188    0.730    0.135
     189    1.039    0.163
     190    0.557    0.109
     191    1.010    0.100
     192    0.797    0.081
     193    1.272    0.089
     194    1.173    0.099
     195    0.838    0.119
     196    0.415    0.096
     197    0.265    0.088
     198    0.560    0.086
     199    0.043    0.043
     200    0.343    0.087
     201    1.149    0.175
     202    0.658    0.169
     203    0.236    0.092
     204    0.289    0.077
     205    0.854    0.124
     206    0.254    0.087
     207    0.044    0.040
     208    0.356    0.125
     209    0.803    0.105
     210    0.759    0.074
     211    0.001    0.006
     212    0.148    0.023
     213    1.073    0.094
     214    0.475    0.088
     215    0.106    0.041
     216    1.229    0.108
     217    0.555    0.078
     218    0.079    0.028
     219    0.418    0.091
     220    0.914    0.090
     221    1.086    0.072
     222    0.151    0.077
     223    1.046    0.090
     224    1.004    0.107
     225    1.588    0.084
     226    0.722    0.125
     227    0.588    0.102
     228    1.699    0.109
     229    0.935    0.115
     230    1.157    0.289
     231    0.389    0.060
     232    1.451    0.109
     233    1.428    0.117
     234    1.241    0.236
     235    0.743    0.126
     236    1.443    0.104
     237    0.198    0.075
     238    0.264    0.091
     239    1.331    0.123
     240    0.205    0.068
     241    0.022    0.029
     242    0.634    0.080
     243    0.854    0.058
     244    0.034    0.053
     245    0.171    0.061
     246    1.171    0.108
     247    0.234    0.076
     248    0.038    0.044
     249    0.303    0.113
     250    0.608    0.058
     251    0.113    0.052
     252    0.175    0.093
     253    0.793    0.144
     254    0.540    0.099
     255    0.321    0.128
     256    0.611    0.180
     257    0.787    0.073
     258    0.000    0.000
     259    0.175    0.051
     260    0.313    0.069
     261    0.547    0.075
     262    0.390    0.101
     263    0.201    0.066
     264    0.979    0.110
     265    0.190    0.062
     266    0.547    0.068
     267    0.605    0.159
     268    1.517    0.093
     269    1.126    0.059
     270    0.529    0.097
     271    1.495    0.159
     272    1.605    0.096
     273    0.414    0.087
     274    0.480    0.077
     275    1.419    0.126
     276    0.826    0.072
     277    0.458    0.118
     278    0.282    0.098
     279    0.779    0.092
     280    0.081    0.037
     281    0.633    0.128
     282    0.929    0.119
     283    1.240    0.112
     284    0.088    0.044
     285    0.104    0.086
     286    1.103    0.157
     287    0.155    0.058
     288    0.270    0.083
     289    0.112    0.054
     290    1.043    0.144
     291    0.029    0.041
     292    0.083    0.057
     293    0.635    0.102
     294    0.075    0.063
     295    0.022    0.033
     296    0.020    0.023
     297    0.430    0.121
     298    0.007    0.015
     299    0.053    0.038
     300    1.154    0.085
     301    0.520    0.084
     302    0.306    0.089
     303    0.845    0.068
     304    1.314    0.097
      27    0.821    0.108
      28    0.561    0.061
      29    1.309    0.144
      30    1.069    0.182
      31    0.771    0.220
      32    1.637    0.170
      33    0.998    0.138
      34    0.516    0.129
      35    1.414    0.094
      36    1.210    0.077
      37    0.711    0.147
      38    0.482    0.094
      39    0.843    0.087
      40    0.850    0.101
      41    0.128    0.076
      42    0.128    0.048
      43    0.674    0.065
      44    0.475    0.061
      45    0.169    0.070
      46    0.497    0.058
      47    0.996    0.113
      48    0.074    0.060
      49    0.575    0.077
      50    1.136    0.102
      51    0.557    0.087
      52    0.001    0.006
      53    0.577    0.111
      54    0.916    0.088
      55    0.076    0.035
      56    0.000    0.000
      57    0.264    0.053
      58    0.776    0.116
      59    0.009    0.017
      60    0.593    0.063
      61    1.138    0.114
      62    0.627    0.087
      63    0.090    0.052
      64    0.280    0.050
      65    1.668    0.097
      66    1.292    0.107
      67    0.907    0.106
      68    1.840    0.132
      69    0.631    0.126
      70    2.084    0.164
      71    0.302    0.085
      72    0.119    0.057
      73    0.028    0.024
      74    0.192    0.066
      75    0.411    0.122
      76    0.000    0.000
      77    0.309    0.107
      78    0.234    0.056
      79    0.012    0.017
      80    0.023    0.024
      81    0.000    0.000
      82    0.446    0.080
      83    0.000    0.000
      84    0.002    0.007
      85    0.351    0.090
      86    0.696    0.095
      87    0.016    0.019
      88    0.009    0.015
      89    0.783    0.118
      90    0.022    0.033
      91    0.010    0.022
      92    0.429    0.048
      93    0.462    0.102
      94    0.477    0.102
      95    0.083    0.047
      96    0.748    0.082
      97    0.235    0.078
      98    0.343    0.067
      99    0.813    0.083
     100    0.517    0.077
     101    0.716    0.104
     102    0.122    0.046
     103    2.057    0.169
     104    0.820    0.100
     105    0.471    0.055
     106    0.696    0.066
     107    1.631    0.106
     108    0.714    0.075
     109    0.000    0.000
     110    0.326    0.057
     111    0.412    0.070
     112    0.118    0.047
     113    0.159    0.058
     114    0.329    0.078
     115    0.512    0.095
     116    0.371    0.084
     117    0.038    0.030
     118    0.091    0.028
     119    0.030    0.025
     120    0.171    0.089
     121    0.006    0.022
     122    0.001    0.006
     123    0.008    0.012
     124    0.000    0.000
     125    0.503    0.100
     126    0.000    0.000
     127    0.009    0.013
     128    0.003    0.008
     129    0.275    0.083
     130    0.001    0.006
     131    0.000    0.000
     132    0.541    0.094
     133    0.000    0.000
     134    0.072    0.056
     135    0.551    0.071
     136    0.360    0.058
     137    0.161    0.087
     138    0.405    0.105
     139    0.688    0.078
     140    0.877    0.085
     141    0.544    0.167
     142    1.075    0.109
     143    1.174    0.095
     144    0.083    0.035
     145    0.724    0.186
     146    1.596    0.170
     147    0.691    0.079
     148    0.153    0.052
     149    0.797    0.131
     150    0.966    0.091
     151    0.206    0.043
     152    0.006    0.015
     153    0.764    0.125
     154    1.418    0.089
     155    0.665    0.073
     156    0.006    0.012
     157    0.689    0.145
     158    0.858    0.074
     159    0.192    0.040
     160    0.009    0.014
     161    0.651    0.079
     162    0.806    0.092
     163    0.778    0.093
     164    0.026    0.025
     165    0.749    0.106
     166    1.167    0.102
     167    0.363    0.139
     168    0.023    0.018
     169    0.987    0.090
     170    0.378    0.070
     171    0.007    0.015
     172    0.678    0.111
     173    1.127    0.083
     174    0.258    0.078
     175    0.001    0.006
     176    0.315    0.085
     177    0.222    0.092
     178    0.315    0.076
     179    1.474    0.083
     180    0.369    0.087
     181    1.445    0.110
     182    1.048    0.191
     183    1.697    0.201
     184    1.083    0.106
     185    0.380    0.119
     186    0.112    0.064
     187    0.576    0.105
     188    0.670    0.118
     189    1.079    0.096
     190    0.547    0.068
     191    0.944    0.090
     192    0.824    0.088
     193    1.291    0.116
     194    1.246    0.120
     195    0.871    0.115
     196    0.328    0.062
     197    0.233    0.074
     198    0.609    0.074
     199    0.035    0.054
     200    0.288    0.083
     201    1.138    0.109
     202    0.668    0.150
     203    0.238    0.117
     204    0.271    0.074
     205    0.833    0.081
     206    0.258    0.062
     207    0.022    0.029
     208    0.309    0.075
     209    0.801    0.107
     210    0.788    0.081
     211    0.001    0.006
     212    0.180    0.046
     213    1.071    0.123
     214    0.421    0.072
     215    0.147    0.049
     216    1.248    0.125
     217    0.541    0.078
     218    0.056    0.051
     219    0.447    0.093
     220    0.839    0.078
     221    1.167    0.089
     222    0.116    0.058
     223    1.046    0.132
     224    1.044    0.062
     225    1.728    0.131
     226    0.661    0.143
     227    0.572    0.143
     228    1.677    0.130
     229    1.023    0.106
     230    1.239    0.228
     231    0.389    0.045
     232    1.468    0.093
     233    1.439    0.101
     234    1.345    0.209
     235    0.759    0.158
     236    1.345    0.089
     237    0.234    0.072
     238    0.186    0.056
     239    1.284    0.102
     240    0.256    0.071
     241    0.033    0.020
     242    0.626    0.088
     243    0.850    0.066
     244    0.025    0.030
     245    0.151    0.057
     246    1.154    0.103
     247    0.195    0.063
     248    0.066    0.045
     249    0.303    0.071
     250    0.614    0.044
     251    0.108    0.052
     252    0.145    0.065
     253    0.724    0.089
     254    0.537    0.140
     255    0.294    0.117
     256    0.531    0.104
     257    0.773    0.069
     258    0.000    0.000
     259    0.210    0.095
     260    0.307    0.093
     261    0.552    0.096
     262    0.461    0.089
     263    0.151    0.080
     264    0.975    0.132
     265    0.154    0.058
     266    0.583    0.069
     267    0.521    0.105
     268    1.565    0.146
     269    1.102    0.120
     270    0.554    0.086
     271    1.605    0.207
     272    1.611    0.107
     273    0.397    0.077
     274    0.440    0.064
     275    1.377    0.085
     276    0.859    0.099
     277    0.524    0.082
     278    0.210    0.087
     279    0.792    0.083
     280    0.109    0.038
     281    0.652    0.122
     282    0.930    0.084
     283    1.276    0.118
     284    0.110    0.045
     285    0.124    0.125
     286    1.101    0.152
     287    0.142    0.052
     288    0.277    0.068
     289    0.136    0.075
     290    1.013    0.148
     291    0.030    0.037
     292    0.088    0.061
     293    0.660    0.100
     294    0.108    0.071
     295    0.011    0.018
     296    0.039    0.040
     297    0.388    0.121
     298    0.004    0.010
     299    0.090    0.050
     300    1.163    0.108
     301    0.497    0.092
     302    0.314    0.101
     303    0.873    0.084
     304    1.379    0.131
      27    0.743    0.143
      28    0.568    0.065
      29    1.420    0.135
      30    1.117    0.216
      31    0.953    0.123
      32    1.733    0.090
      33    1.293    0.158
      34    0.368    0.098
      35    1.555    0.129
      36    1.215    0.136
      37    0.542    0.108
      38    0.456    0.094
      39    0.904    0.078
      40    0.944    0.078
      41    0.048    0.046
      42    0.103    0.026
      43    0.765    0.066
      44    0.452    0.121
      45    0.113    0.050
      46    0.537    0.084
      47    1.041    0.091
      48    0.050    0.044
      49    0.620    0.086
      50    1.094    0.096
      51    0.506    0.073
      52    0.003    0.010
      53    0.594    0.111
      54    0.906    0.092
      55    0.064    0.018
      56    0.003    0.008
      57    0.276    0.068
      58    0.799    0.084
      59    0.001    0.006
      60    0.618    0.058
      61    1.182    0.084
      62    0.667    0.084
      63    0.103    0.037
      64    0.261    0.060
      65    1.600    0.129
      66    1.257    0.122
      67    0.896    0.109
      68    1.830    0.121
      69    0.650    0.106
      70    2.080    0.131
      71    0.270    0.078
      72    0.123    0.062
      73    0.035    0.034
      74    0.179    0.037
      75    0.370    0.072
      76    0.005    0.011
      77    0.311    0.071
      78    0.237    0.056
      79    0.018    0.021
      80    0.011    0.020
      81    0.000    0.000
      82    0.431    0.051
      83    0.000    0.000
      84    0.006    0.016
      85    0.332    0.051
      86    0.698    0.070
      87    0.065    0.051
      88    0.016    0.028
      89    0.798    0.144
      90    0.014    0.019
      91    0.011    0.020
      92    0.455    0.090
      93    0.418    0.087
      94    0.442    0.081
      95    0.118    0.051
      96    0.689    0.099
      97    0.369    0.094
      98    0.357    0.069
      99    0.857    0.074
     100    0.453    0.069
     101    0.766    0.096
     102    0.115    0.055
     103    1.980    0.142
     104    0.764    0.107
     105    0.455    0.052
     106    0.713    0.082
     107    1.600    0.122
     108    0.752    0.108
     109    0.000    0.000
     110    0.282    0.048
     111    0.383    0.087
     112    0.094    0.031
     113    0.223    0.062
     114    0.288    0.073
     115    0.534    0.084
     116    0.496    0.101
     117    0.065    0.036
     118    0.080    0.036
     119    0.024    0.022
     120    0.278    0.118
     121    0.013    0.020
     122    0.000    0.000
     123    0.000    0.000
     124    0.000    0.000
     125    0.450    0.107
     126    0.000    0.000
     127    0.000    0.000
     128    0.001    0.006
     129    0.322    0.081
     130    0.003    0.008
     131    0.000    0.000
     132    0.512    0.084
     133    0.000    0.000
     134    0.088    0.047
     135    0.606    0.071
     136    0.353    0.063
     137    0.132    0.046
     138    0.307    0.154
     139    0.784    0.103
     140    0.865    0.100
     141    0.559    0.151
     142    0.994    0.118
     143    1.167    0.097
     144    0.084    0.021
     145    0.691    0.206
     146    1.542    0.112
     147    0.680    0.082
     148    0.154    0.094
     149    0.747    0.118
     150    0.923    0.097
     151    0.169    0.046
     152    0.009    0.021
     153    0.698    0.121
     154    1.478    0.100
     155    0.750    0.087
     156    0.001    0.006
     157    0.763    0.127
     158    0.911    0.086
     159    0.190    0.047
     160    0.005    0.011
     161    0.627    0.118
     162    0.857    0.065
     163    0.712    0.124
     164    0.018    0.018
     165    0.762    0.074
     166    1.195    0.077
     167    0.380    0.075
     168    0.012    0.015
     169    0.934    0.084
     170    0.371    0.059
     171    0.003    0.008
     172    0.671    0.106
     173    1.123    0.079
     174    0.283    0.085
     175    0.003    0.008
     176    0.336    0.084
     177    0.255    0.061
     178    0.330    0.081
     179    1.435    0.101
     180    0.377    0.067
     181    1.557    0.089
     182    1.093    0.163
     183    1.709    0.159
     184    0.943    0.111
     185    0.353    0.071
     186    0.150    0.057
     187    0.522    0.103
     188    0.743    0.115
     189    1.091    0.164
     190    0.536    0.081
     191    0.952    0.093
     192    0.784    0.079
     193    1.278    0.097
     194    1.288    0.078
     195    0.877    0.157
     196    0.299    0.072
     197    0.253    0.096
     198    0.658    0.132
     199    0.055    0.047
     200    0.265    0.059
     201    1.001    0.111
     202    0.724    0.094
     203    0.240    0.076
     204    0.259    0.069
     205    0.776    0.105
     206    0.270    0.074
     207    0.034    0.021
     208    0.326    0.103
     209    0.764    0.103
     210    0.853    0.079
     211    0.000    0.000
     212    0.128    0.044
     213    1.106    0.095
     214    0.407    0.073
     215    0.113    0.032
     216    1.265    0.094
     217    0.510    0.087
     218    0.055    0.045
     219    0.398    0.056
     220    0.914    0.057
     221    1.209    0.063
     222    0.177    0.061
     223    1.052    0.090
     224    1.054    0.091
     225    1.646    0.135
     226    0.687    0.172
     227    0.594    0.152
     228    1.692    0.172
     229    0.920    0.089
     230    1.087    0.279
     231    0.386    0.051
     232    1.450    0.091
     233    1.398    0.112
     234    1.335    0.175
     235    0.732    0.161
     236    1.376    0.119
     237    0.197    0.061
     238    0.206    0.076
     239    1.316    0.076
     240    0.312    0.074
     241    0.031    0.025
     242    0.680    0.077
     243    0.868    0.075
     244    0.015    0.023
     245    0.165    0.067
     246    1.240    0.101
     247    0.226    0.056
     248    0.015    0.029
     249    0.308    0.059
     250    0.614    0.058
     251    0.104    0.047
     252    0.221    0.074
     253    0.679    0.112
     254    0.481    0.073
     255    0.456    0.140
     256    0.467    0.154
     257    0.716    0.058
     258    0.000    0.000
     259    0.260    0.089
     260    0.227    0.069
     261    0.450    0.100
     262    0.517    0.109
     263    0.098    0.062
     264    0.889    0.103
     265    0.177    0.054
     266    0.634    0.071
     267    0.478    0.124
     268    1.410    0.117
     269    1.222    0.095
     270    0.514    0.101
     271    1.348    0.130
     272    1.560    0.140
     273    0.384    0.060
     274    0.438    0.070
     275    1.422    0.103
     276    0.860    0.104
     277    0.527    0.065
     278    0.254    0.083
     279    0.774    0.084
     280    0.103    0.041
     281    0.656    0.108
     282    0.942    0.092
     283    1.294    0.138
     284    0.113    0.044
     285    0.052    0.034
     286    1.170    0.159
     287    0.146    0.057
     288    0.194    0.050
     289    0.207    0.070
     290    0.962    0.088
     291    0.070    0.045
     292    0.194    0.092
     293    0.728    0.089
     294    0.086    0.050
     295    0.025    0.023
     296    0.030    0.036
     297    0.335    0.102
     298    0.006    0.014
     299    0.065    0.043
     300    1.153    0.167
     301    0.507    0.093
     302    0.297    0.065
     303    0.849    0.080
     304    1.310    0.109
      27    0.826    0.157
      28    0.566    0.058
      29    1.326    0.104
      30    1.269    0.232
      31    0.980    0.119
      32    1.782    0.199
      33    1.247    0.126
      34    0.404    0.087
      35    1.570    0.146
      36    1.201    0.124
      37    0.574    0.085
      38    0.520    0.125
      39    0.842    0.100
      40    0.894    0.099
      41    0.051    0.053
      42    0.081    0.035
      43    0.761    0.081
      44    0.392    0.110
      45    0.109    0.050
      46    0.478    0.085
      47    0.988    0.075
      48    0.109    0.043
      49    0.615    0.088
      50    1.155    0.130
      51    0.634    0.090
      52    0.003    0.008
      53    0.522    0.089
      54    0.895    0.083
      55    0.072    0.035
      56    0.000    0.000
      57    0.266    0.057
      58    0.757    0.102
      59    0.017    0.021
      60    0.560    0.086
      61    1.176    0.092
      62    0.529    0.076
      63    0.114    0.053
      64    0.323    0.044
      65    1.618    0.140
      66    1.416    0.133
      67    0.929    0.120
      68    1.879    0.101
      69    0.572    0.142
      70    2.110    0.176
      71    0.271    0.072
      72    0.188    0.092
      73    0.032    0.026
      74    0.164    0.054
      75    0.472    0.077
      76    0.008    0.015
      77    0.323    0.089
      78    0.263    0.052
      79    0.014    0.021
      80    0.008    0.015
      81    0.000    0.000
      82    0.461    0.072
      83    0.005    0.011
      84    0.002    0.007
      85    0.377    0.083
      86    0.695    0.091
      87    0.014    0.026
      88    0.006    0.012
      89    0.784    0.118
      90    0.010    0.018
      91    0.008    0.018
      92    0.490    0.089
      93    0.418    0.059
      94    0.348    0.074
      95    0.096    0.042
      96    0.717    0.085
      97    0.424    0.089
      98    0.409    0.065
      99    0.890    0.175
     100    0.469    0.082
     101    0.700    0.122
     102    0.127    0.046
     103    2.041    0.169
     104    0.789    0.129
     105    0.434    0.060
     106    0.691    0.071
     107    1.604    0.121
     108    0.744    0.087
     109    0.002    0.009
     110    0.351    0.058
     111    0.430    0.065
     112    0.089    0.048
     113    0.184    0.054
     114    0.303    0.048
     115    0.509    0.090
     116    0.470    0.080
     117    0.080    0.049
     118    0.114    0.035
     119    0.038    0.027
     120    0.237    0.122
     121    0.013    0.016
     122    0.000    0.000
     123    0.003    0.008
     124    0.009    0.024
     125    0.453    0.100
     126    0.000    0.000
     127    0.003    0.008
     128    0.000    0.000
     129    0.344    0.074
     130    0.000    0.000
     131    0.002    0.007
     132    0.497    0.067
     133    0.000    0.000
     134    0.089    0.050
     135    0.558    0.089
     136    0.365    0.074
     137    0.184    0.070
     138    0.307    0.114
     139    0.742    0.124
     140    0.861    0.122
     141    0.631    0.127
     142    1.043    0.093
     143    1.158    0.080
     144    0.075    0.033
     145    0.563    0.149
     146    1.503    0.149
     147    0.714    0.060
     148    0.130    0.051
     149    0.809    0.103
     150    0.863    0.089
     151    0.209    0.048
     152    0.011    0.016
     153    0.653    0.136
     154    1.402    0.143
     155    0.744    0.119
     156    0.001    0.006
     157    0.741    0.079
     158    0.936    0.085
     159    0.207    0.057
     160    0.007    0.018
     161    0.701    0.088
     162    0.860    0.072
     163    0.708    0.094
     164    0.015    0.017
     165    0.788    0.065
     166    1.171    0.099
     167    0.350    0.058
     168    0.012    0.014
     169    0.918    0.101
     170    0.306    0.078
     171    0.004    0.015
     172    0.694    0.086
     173    1.097    0.085
     174    0.244    0.072
     175    0.001    0.006
     176    0.367    0.086
     177    0.253    0.052
     178    0.315    0.062
     179    1.440    0.098
     180    0.378    0.068
     181    1.569    0.086
     182    1.229    0.210
     183    1.696    0.108
     184    0.994    0.103
     185    0.360    0.099
     186    0.161    0.059
     187    0.559    0.092
     188    0.823    0.119
     189    1.018    0.133
     190    0.603    0.099
     191    0.926    0.100
     192    0.826    0.063
     193    1.313    0.069
     194    1.329    0.118
     195    0.995    0.137
     196    0.390    0.092
     197    0.285    0.068
     198    0.656    0.141
     199    0.099    0.067
     200    0.275    0.074
     201    0.947    0.119
     202    0.709    0.064
     203    0.299    0.107
     204    0.344    0.091
     205    0.897    0.092
     206    0.298    0.078
     207    0.044    0.033
     208    0.260    0.084
     209    0.720    0.091
     210    0.833    0.077
     211    0.001    0.006
     212    0.149    0.038
     213    1.020    0.093
     214    0.434    0.071
     215    0.127    0.039
     216    1.285    0.085
     217    0.571    0.071
     218    0.063    0.040
     219    0.401    0.060
     220    0.862    0.089
     221    1.201    0.106
     222    0.148    0.058
     223    1.123    0.127
     224    0.959    0.119
     225    1.581    0.114
     226    0.734    0.134
     227    0.503    0.123
     228    1.668    0.166
     229    0.981    0.096
     230    1.123    0.274
     231    0.370    0.074
     232    1.450    0.083
     233    1.434    0.132
     234    1.283    0.192
     235    0.676    0.139
     236    1.447    0.102
     237    0.232    0.059
     238    0.224    0.077
     239    1.268    0.089
     240    0.334    0.051
     241    0.030    0.027
     242    0.618    0.070
     243    0.799    0.066
     244    0.005    0.014
     245    0.160    0.039
     246    1.207    0.096
     247    0.184    0.042
     248    0.023    0.041
     249    0.302    0.088
     250    0.582    0.057
     251    0.160    0.061
     252    0.158    0.105
     253    0.780    0.133
     254    0.578    0.078
     255    0.312    0.120
     256    0.251    0.191
     257    0.855    0.104
     258    0.000    0.000
     259    0.257    0.070
     260    0.331    0.098
     261    0.435    0.073
     262    0.510    0.071
     263    0.097    0.054
     264    0.883    0.107
     265    0.187    0.060
     266    0.630    0.085
     267    0.465    0.104
     268    1.443    0.130
     269    1.189    0.109
     270    0.529    0.108
     271    1.534    0.164
     272    1.553    0.156
     273    0.391    0.083
     274    0.455    0.060
     275    1.370    0.114
     276    0.866    0.079
     277    0.535    0.084
     278    0.235    0.066
     279    0.744    0.074
     280    0.093    0.035
     281    0.734    0.126
     282    0.940    0.107
     283    1.276    0.106
     284    0.120    0.059
     285    0.041    0.035
     286    1.252    0.131
     287    0.201    0.079
     288    0.173    0.082
     289    0.195    0.065
     290    0.925    0.173
     291    0.074    0.055
     292    0.176    0.060
     293    0.653    0.139
     294    0.038    0.047
     295    0.011    0.016
     296    0.034    0.026
     297    0.219    0.074
     298    0.005    0.011
     299    0.043    0.031
     300    1.262    0.126
     301    0.521    0.081
     302    0.306    0.064
     303    0.831    0.094
     304    1.330    0.110
      27    0.761    0.165
      28    0.569    0.066
      29    1.340    0.141
      30    1.017    0.255
      31    0.892    0.121
      32    1.772    0.164
      33    1.193    0.125
      34    0.387    0.063
      35    1.545    0.091
      36    1.222    0.104
      37    0.585    0.083
      38    0.635    0.174
      39    0.874    0.128
      40    0.873    0.105
      41    0.075    0.051
      42    0.107    0.065
      43    0.744    0.075
      44    0.456    0.122
      45    0.126    0.060
      46    0.494    0.089
      47    0.997    0.110
      48    0.077    0.045
      49    0.658    0.107
      50    1.135    0.092
      51    0.573    0.105
      52    0.001    0.006
      53    0.530    0.107
      54    0.927    0.071
      55    0.072    0.029
      56    0.000    0.000
      57    0.273    0.057
      58    0.753    0.087
      59    0.016    0.020
      60    0.600    0.103
      61    1.126    0.132
      62    0.544    0.097
      63    0.151    0.071
      64    0.361    0.052
      65    1.656    0.104
      66    1.422    0.178
      67    0.877    0.204
      68    1.880    0.109
      69    0.600    0.111
      70    2.074    0.141
      71    0.244    0.083
      72    0.167    0.074
      73    0.048    0.032
      74    0.156    0.067
      75    0.395    0.095
      76    0.001    0.006
      77    0.332    0.081
      78    0.255    0.054
      79    0.012    0.019
      80    0.001    0.006
      81    0.000    0.000
      82    0.456    0.050
      83    0.009    0.013
      84    0.000    0.000
      85    0.399    0.062
      86    0.751    0.067
      87    0.005    0.011
      88    0.003    0.010
      89    0.730    0.115
      90    0.008    0.012
      91    0.011    0.017
      92    0.458    0.072
      93    0.515    0.078
      94    0.389    0.091
      95    0.127    0.042
      96    0.756    0.106
      97    0.348    0.060
      98    0.398    0.059
      99    0.991    0.133
     100    0.506    0.068
     101    0.511    0.134
     102    0.128    0.058
     103    2.043    0.147
     104    0.794    0.131
     105    0.487    0.068
     106    0.697    0.101
     107    1.550    0.129
     108    0.664    0.120
     109    0.002    0.009
     110    0.303    0.080
     111    0.411    0.066
     112    0.110    0.039
     113    0.180    0.064
     114    0.327    0.067
     115    0.571    0.099
     116    0.443    0.083
     117    0.074    0.037
     118    0.161    0.041
     119    0.053    0.032
     120    0.209    0.085
     121    0.013    0.019
     122    0.000    0.000
     123    0.000    0.000
     124    0.000    0.000
     125    0.382    0.079
     126    0.000    0.000
     127    0.000    0.000
     128    0.001    0.006
     129    0.364    0.068
     130    0.003    0.008
     131    0.003    0.010
     132    0.506    0.062
     133    0.000    0.000
     134    0.090    0.055
     135    0.581    0.069
     136    0.296    0.061
     137    0.140    0.065
     138    0.405    0.079
     139    0.678    0.116
     140    0.878    0.128
     141    0.602    0.174
     142    1.043    0.105
     143    1.099    0.073
     144    0.075    0.028
     145    0.739    0.174
     146    1.622    0.136
     147    0.648    0.057
     148    0.133    0.051
     149    0.736    0.106
     150    0.767    0.097
     151    0.161    0.043
     152    0.011    0.015
     153    0.536    0.118
     154    1.407    0.093
     155    0.826    0.097
     156    0.003    0.008
     157    0.730    0.097
     158    0.910    0.085
     159    0.170    0.055
     160    0.003    0.010
     161    0.745    0.128
     162    0.840    0.085
     163    0.623    0.123
     164    0.010    0.018
     165    0.713    0.099
     166    1.218    0.109
     167    0.236    0.088
     168    0.003    0.008
     169    0.894    0.114
     170    0.298    0.062
     171    0.005    0.012
     172    0.681    0.100
     173    1.085    0.102
     174    0.263    0.094
     175    0.003    0.008
     176    0.275    0.101
     177    0.226    0.060
     178    0.317    0.104
     179    1.326    0.158
     180    0.394    0.083
     181    1.553    0.096
     182    0.864    0.321
     183    1.717    0.119
     184    1.027    0.117
     185    0.309    0.124
     186    0.135    0.055
     187    0.520    0.088
     188    0.833    0.105
     189    1.207    0.144
     190    0.548    0.094
     191    0.986    0.100
     192    0.835    0.072
     193    1.265    0.089
     194    1.283    0.112
     195    1.034    0.122
     196    0.347    0.090
     197    0.287    0.064
     198    0.653    0.124
     199    0.078    0.056
     200    0.280    0.062
     201    0.987    0.150
     202    0.799    0.081
     203    0.292    0.085
     204    0.298    0.081
     205    0.821    0.108
     206    0.241    0.055
     207    0.000    0.000
     208    0.205    0.070
     209    0.702    0.069
     210    0.782    0.082
     211    0.000    0.000
     212    0.159    0.041
     213    1.014    0.095
     214    0.426    0.071
     215    0.131    0.037
     216    1.192    0.082
     217    0.521    0.082
     218    0.100    0.031
     219    0.382    0.076
     220    0.761    0.086
     221    1.236    0.071
     222    0.146    0.063
     223    1.139    0.091
     224    0.938    0.103
     225    1.548    0.176
     226    0.655    0.184
     227    0.540    0.072
     228    1.652    0.201
     229    1.033    0.090
     230    1.274    0.159
     231    0.416    0.070
     232    1.451    0.135
     233    1.430    0.097
     234    1.277    0.210
     235    0.615    0.110
     236    1.403    0.142
     237    0.221    0.076
     238    0.249    0.082
     239    1.060    0.139
     240    0.224    0.098
     241    0.024    0.033
     242    0.687    0.082
     243    0.846    0.088
     244    0.011    0.014
     245    0.171    0.043
     246    1.272    0.108
     247    0.263    0.059
     248    0.003    0.012
     249    0.350    0.068
     250    0.596    0.058
     251    0.142    0.046
     252    0.063    0.039
     253    0.699    0.101
     254    0.573    0.082
     255    0.279    0.088
     256    0.061    0.038
     257    0.741    0.084
     258    0.000    0.000
     259    0.215    0.066
     260    0.292    0.063
     261    0.444    0.082
     262    0.498    0.085
     263    0.093    0.051
     264    0.915    0.094
     265    0.133    0.032
     266    0.636    0.090
     267    0.417    0.116
     268    1.381    0.086
     269    1.203    0.090
     270    0.630    0.092
     271    1.386    0.101
     272    1.551    0.137
     273    0.381    0.070
     274    0.467    0.054
     275    1.359    0.082
     276    0.882    0.109
     277    0.530    0.086
     278    0.196    0.054
     279    0.760    0.084
     280    0.084    0.032
     281    0.746    0.141
     282    0.952    0.069
     283    1.295    0.088
     284    0.136    0.055
     285    0.076    0.058
     286    1.296    0.135
     287    0.206    0.052
     288    0.233    0.097
     289    0.228    0.060
     290    1.008    0.151
     291    0.052    0.037
     292    0.110    0.064
     293    0.622    0.078
     294    0.008    0.019
     295    0.008    0.012
     296    0.018    0.027
     297    0.274    0.071
     298    0.001    0.006
     299    0.070    0.043
     300    1.190    0.131
     301    0.552    0.080
     302    0.331    0.112
     303    0.821    0.104
     304    1.389    0.126
      27    0.922    0.132
      28    0.563    0.061
      29    1.264    0.144
      30    1.384    0.163
      31    0.882    0.137
      32    1.874    0.153
      33    1.274    0.131
      34    0.353    0.090
      35    1.563    0.121
      36    1.185    0.137
      37    0.580    0.084
      38    0.512    0.067
      39    0.947    0.099
      40    0.870    0.096
      41    0.038    0.033
      42    0.101    0.046
      43    0.748    0.081
      44    0.383    0.077
      45    0.159    0.059
      46    0.457    0.076
      47    0.978    0.092
      48    0.047    0.032
      49    0.651    0.059
      50    1.120    0.098
      51    0.495    0.077
      52    0.000    0.000
      53    0.566    0.080
      54    0.905    0.091
      55    0.084    0.032
      56    0.001    0.006
      57    0.293    0.059
      58    0.772    0.088
      59    0.003    0.008
      60    0.626    0.081
      61    1.254    0.143
      62    0.577    0.124
      63    0.166    0.049
      64    0.336    0.069
      65    1.731    0.133
      66    1.281    0.303
      67    0.985    0.184
      68    1.945    0.230
      69    0.655    0.124
      70    1.948    0.143
      71    0.211    0.059
      72    0.168    0.083
      73    0.017    0.018
      74    0.194    0.057
      75    0.405    0.104
      76    0.010    0.018
      77    0.264    0.055
      78    0.290    0.062
      79    0.039    0.031
      80    0.000    0.000
      81    0.000    0.000
      82    0.510    0.089
      83    0.001    0.006
      84    0.000    0.000
      85    0.452    0.078
      86    0.791    0.100
      87    0.000    0.000
      88    0.000    0.000
      89    0.750    0.107
      90    0.009    0.017
      91    0.009    0.014
      92    0.417    0.061
      93    0.389    0.086
      94    0.362    0.073
      95    0.106    0.045
      96    0.677    0.125
      97    0.187    0.096
      98    0.394    0.088
      99    1.059    0.108
     100    0.454    0.056
     101    0.716    0.087
     102    0.122    0.042
     103    2.043    0.148
     104    0.749    0.121
     105    0.434    0.038
     106    0.657    0.107
     107    1.600    0.128
     108    0.766    0.080
     109    0.000    0.000
     110    0.302    0.075
     111    0.389    0.069
     112    0.058    0.040
     113    0.138    0.042
     114    0.286    0.098
     115    0.532    0.083
     116    0.483    0.059
     117    0.057    0.036
     118    0.144    0.033
     119    0.028    0.026
     120    0.165    0.058
     121    0.004    0.011
     122    0.000    0.000
     123    0.000    0.000
     124    0.000    0.000
     125    0.423    0.096
     126    0.000    0.000
     127    0.000    0.000
     128    0.005    0.018
     129    0.349    0.065
     130    0.000    0.000
     131    0.000    0.000
     132    0.472    0.079
     133    0.000    0.000
     134    0.101    0.049
     135    0.554    0.084
     136    0.294    0.041
     137    0.235    0.089
     138    0.443    0.077
     139    0.725    0.089
     140    0.819    0.073
     141    0.729    0.162
     142    1.057    0.072
     143    1.136    0.070
     144    0.063    0.032
     145    0.775    0.121
     146    1.758    0.116
     147    0.648    0.071
     148    0.164    0.048
     149    0.888    0.100
     150    0.745    0.114
     151    0.156    0.043
     152    0.027    0.025
     153    0.592    0.148
     154    1.347    0.085
     155    0.799    0.097
     156    0.004    0.013
     157    0.910    0.103
     158    0.949    0.093
     159    0.184    0.059
     160    0.003    0.013
     161    0.614    0.084
     162    0.844    0.060
     163    0.668    0.120
     164    0.011    0.016
     165    0.727    0.079
     166    1.236    0.101
     167    0.344    0.084
     168    0.000    0.000
     169    0.776    0.089
     170    0.265    0.066
     171    0.011    0.019
     172    0.707    0.130
     173    1.012    0.104
     174    0.271    0.072
     175    0.000    0.000
     176    0.466    0.116
     177    0.261    0.064
     178    0.404    0.103
     179    1.278    0.220
     180    0.385    0.064
     181    1.548    0.074
     182    1.145    0.172
     183    1.518    0.189
     184    0.869    0.153
     185    0.525    0.139
     186    0.122    0.043
     187    0.696    0.092
     188    0.786    0.109
     189    1.072    0.131
     190    0.625    0.108
     191    0.933    0.103
     192    0.818    0.064
     193    1.233    0.097
     194    1.328    0.108
     195    1.052    0.135
     196    0.355    0.081
     197    0.275    0.076
     198    0.758    0.119
     199    0.134    0.039
     200    0.276    0.059
     201    0.866    0.163
     202    0.769    0.089
     203    0.274    0.076
     204    0.274    0.074
     205    0.778    0.124
     206    0.242    0.075
     207    0.000    0.000
     208    0.212    0.071
     209    0.683    0.079
     210    0.803    0.076
     211    0.001    0.006
     212    0.163    0.036
     213    1.033    0.094
     214    0.484    0.101
     215    0.145    0.041
     216    1.199    0.092
     217    0.542    0.065
     218    0.102    0.035
     219    0.414    0.087
     220    0.778    0.084
     221    1.228    0.093
     222    0.115    0.066
     223    1.083    0.129
     224    0.974    0.108
     225    1.655    0.151
     226    0.457    0.217
     227    0.546    0.067
     228    1.452    0.241
     229    1.056    0.120
     230    1.247    0.148
     231    0.382    0.064
     232    1.437    0.098
     233    1.211    0.232
     234    1.353    0.102
     235    0.637    0.125
     236    1.516    0.141
     237    0.206    0.097
     238    0.239    0.080
     239    1.182    0.109
     240    0.125    0.064
     241    0.010    0.016
     242    0.715    0.059
     243    0.854    0.079
     244    0.000    0.000
     245    0.171    0.055
     246    1.282    0.069
     247    0.267    0.058
     248    0.000    0.000
     249    0.366    0.069
     250    0.592    0.048
     251    0.169    0.062
     252    0.076    0.036
     253    0.708    0.085
     254    0.577    0.055
     255    0.313    0.080
     256    0.047    0.040
     257    0.719    0.058
     258    0.008    0.016
     259    0.184    0.053
     260    0.363    0.072
     261    0.535    0.115
     262    0.497    0.096
     263    0.060    0.037
     264    0.888    0.100
     265    0.140    0.051
     266    0.633    0.121
     267    0.491    0.117
     268    1.413    0.153
     269    1.154    0.077
     270    0.602    0.082
     271    1.384    0.171
     272    1.454    0.123
     273    0.419    0.087
     274    0.456    0.061
     275    1.383    0.087
     276    0.847    0.059
     277    0.533    0.087
     278    0.188    0.068
     279    0.818    0.072
     280    0.105    0.036
     281    0.516    0.142
     282    1.058    0.125
     283    1.400    0.097
     284    0.151    0.094
     285    0.064    0.034
     286    1.312    0.092
     287    0.251    0.047
     288    0.134    0.038
     289    0.218    0.061
     290    1.036    0.157
     291    0.042    0.033
     292    0.072    0.052
     293    0.576    0.079
     294    0.000    0.000
     295    0.004    0.010
     296    0.005    0.011
     297    0.227    0.088
     298    0.000    0.000
     299    0.081    0.046
     300    1.209    0.095
     301    0.492    0.062
     302    0.284    0.087
     303    0.887    0.068
     304    1.349    0.105
      27    0.822    0.104
      28    0.561    0.066
      29    1.324    0.137
      30    1.323    0.164
      31    0.908    0.135
      32    1.777    0.132
      33    1.181    0.146
      34    0.341    0.097
      35    1.497    0.150
      36    1.237    0.117
      37    0.599    0.127
      38    0.452    0.108
      39    0.850    0.097
      40    0.814    0.102
      41    0.032    0.032
      42    0.104    0.047
      43    0.732    0.068
      44    0.371    0.104
      45    0.165    0.057
      46    0.469    0.072
      47    0.978    0.110
      48    0.057    0.044
      49    0.596    0.063
      50    1.091    0.091
      51    0.440    0.096
      52    0.000    0.000
      53    0.571    0.078
      54    0.898    0.058
      55    0.065    0.027
      56    0.003    0.009
      57    0.289    0.072
      58    0.693    0.083
      59    0.003    0.010
      60    0.627    0.079
      61    1.277    0.142
      62    0.516    0.120
      63    0.139    0.052
      64    0.523    0.166
      65    1.675    0.141
      66    1.350    0.297
      67    1.047    0.099
      68    1.841    0.153
      69    0.628    0.153
      70    1.906    0.200
      71    0.216    0.065
      72    0.121    0.057
      73    0.029    0.020
      74    0.233    0.069
      75    0.468    0.096
      76    0.010    0.013
      77    0.285    0.074
      78    0.359    0.052
      79    0.029    0.022
      80    0.000    0.000
      81    0.000    0.000
      82    0.505    0.065
      83    0.001    0.006
      84    0.000    0.000
      85    0.441    0.059
      86    0.792    0.113
      87    0.003    0.010
      88    0.000    0.000
      89    0.778    0.084
      90    0.000    0.000
      91    0.015    0.019
      92    0.419    0.055
      93    0.387    0.072
      94    0.366    0.094
      95    0.122    0.041
      96    0.671    0.113
      97    0.189    0.073
      98    0.342    0.081
      99    1.072    0.109
     100    0.485    0.059
     101    0.663    0.101
     102    0.098    0.042
     103    2.146    0.184
     104    0.764    0.165
     105    0.436    0.068
     106    0.659    0.079
     107    1.627    0.123
     108    0.751    0.109
     109    0.000    0.000
     110    0.285    0.060
     111    0.427    0.076
     112    0.071    0.037
     113    0.185    0.074
     114    0.352    0.043
     115    0.496    0.073
     116    0.497    0.074
     117    0.055    0.043
     118    0.151    0.045
     119    0.015    0.018
     120    0.109    0.063
     121    0.015    0.029
     122    0.000    0.000
     123    0.000    0.000
     124    0.000    0.000
     125    0.301    0.094
     126    0.000    0.000
     127    0.000    0.000
     128    0.001    0.006
     129    0.352    0.075
     130    0.001    0.006
     131    0.000    0.000
     132    0.461    0.074
     133    0.000    0.000
     134    0.100    0.058
     135    0.594    0.075
     136    0.344    0.059
     137    0.196    0.099
     138    0.422    0.106
     139    0.748    0.086
     140    0.823    0.081
     141    0.671    0.154
     142    1.071    0.094
     143    1.151    0.075
     144    0.072    0.033
     145    0.671    0.102
     146    1.618    0.108
     147    0.628    0.106
     148    0.160    0.052
     149    0.820    0.174
     150    0.900    0.083
     151    0.146    0.042
     152    0.025    0.024
     153    0.842    0.107
     154    1.503    0.163
     155    0.647    0.064
     156    0.008    0.012
     157    0.842    0.108
     158    0.922    0.075
     159    0.163    0.041
     160    0.000    0.000
     161    0.628    0.121
     162    0.818    0.075
     163    0.553    0.106
     164    0.000    0.000
     165    0.819    0.110
     166    1.154    0.104
     167    0.251    0.071
     168    0.009    0.015
     169    0.932    0.126
     170    0.318    0.088
     171    0.003    0.010
     172    0.701    0.081
     173    1.112    0.103
     174    0.200    0.055
     175    0.001    0.006
     176    0.383    0.089
     177    0.279    0.066
     178    0.419    0.084
     179    1.222    0.134
     180    0.371    0.093
     181    1.545    0.088
     182    1.003    0.112
     183    1.396    0.202
     184    0.888    0.134
     185    0.444    0.096
     186    0.127    0.055
     187    0.758    0.097
     188    0.752    0.120
     189    1.020    0.104
     190    0.589    0.105
     191    0.997    0.111
     192    0.817    0.078
     193    1.216    0.102
     194    1.289    0.088
     195    1.010    0.118
     196    0.344    0.070
     197    0.266    0.080
     198    0.620    0.096
     199    0.110    0.066
     200    0.224    0.083
     201    0.976    0.151
     202    0.714    0.046
     203    0.260    0.092
     204    0.340    0.069
     205    0.823    0.106
     206    0.189    0.064
     207    0.000    0.000
     208    0.260    0.074
     209    0.776    0.114
     210    0.771    0.083
     211    0.000    0.000
     212    0.154    0.038
     213    1.071    0.127
     214    0.444    0.074
     215    0.138    0.047
     216    1.208    0.116
     217    0.532    0.095
     218    0.076    0.060
     219    0.392    0.091
     220    0.782    0.073
     221    1.204    0.102
     222    0.172    0.068
     223    1.016    0.097
     224    1.001    0.131
     225    1.748    0.151
     226    0.427    0.195
     227    0.519    0.112
     228    1.460    0.239
     229    1.066    0.071
     230    1.259    0.178
     231    0.411    0.060
     232    1.384    0.151
     233    1.252    0.261
     234    1.313    0.152
     235    0.823    0.125
     236    1.402    0.150
     237    0.185    0.067
     238    0.302    0.105
     239    1.100    0.114
     240    0.127    0.057
     241    0.019    0.024
     242    0.712    0.066
     243    0.825    0.107
     244    0.003    0.008
     245    0.208    0.049
     246    1.311    0.111
     247    0.264    0.050
     248    0.002    0.008
     249    0.360    0.077
     250    0.540    0.073
     251    0.116    0.043
     252    0.032    0.032
     253    0.785    0.097
     254    0.514    0.068
     255    0.311    0.075
     256    0.055    0.044
     257    0.721    0.080
     258    0.000    0.000
     259    0.151    0.041
     260    0.409    0.044
     261    0.470    0.089
     262    0.501    0.074
     263    0.068    0.036
     264    0.936    0.121
     265    0.131    0.045
     266    0.627    0.124
     267    0.527    0.074
     268    1.338    0.098
     269    1.161    0.083
     270    0.582    0.075
     271    1.453    0.165
     272    1.590    0.145
     273    0.396    0.093
     274    0.452    0.058
     275    1.429    0.074
     276    0.847    0.090
     277    0.535    0.077
     278    0.219    0.074
     279    0.842    0.075
     280    0.090    0.034
     281    0.524    0.102
     282    1.050    0.115
     283    1.346    0.107
     284    0.159    0.054
     285    0.062    0.045
     286    1.292    0.121
     287    0.205    0.078
     288    0.200    0.041
     289    0.244    0.082
     290    0.901    0.134
     291    0.024    0.027
     292    0.083    0.053
     293    0.604    0.095
     294    0.002    0.008
     295    0.000    0.000
     296    0.005    0.014
     297    0.171    0.052
     298    0.006    0.013
     299    0.026    0.032
     300    1.132    0.078
     301    0.514    0.081
     302    0.326    0.097
     303    0.836    0.077
     304    1.320    0.087
      27    0.789    0.138
      28    0.558    0.059
      29    1.198    0.148
      30    0.961    0.316
      31    0.778    0.256
      32    1.697    0.134
      33    1.165    0.136
      34    0.672    0.279
      35    1.025    0.386
      36    1.398    0.135
      37    0.606    0.106
      38    0.542    0.129
      39    0.877    0.112
      40    0.781    0.118
      41    0.036    0.044
      42    0.100    0.059
      43    0.674    0.062
      44    0.367    0.082
      45    0.165    0.072
      46    0.461    0.061
      47    0.970    0.100
      48    0.060    0.037
      49    0.608    0.071
      50    1.078    0.123
      51    0.421    0.078
      52    0.000    0.000
      53    0.594    0.116
      54    0.863    0.097
      55    0.036    0.029
      56    0.003    0.009
      57    0.263    0.058
      58    0.730    0.086
      59    0.014    0.023
      60    0.617    0.084
      61    1.317    0.071
      62    0.604    0.122
      63    0.287    0.100
      64    0.645    0.077
      65    1.584    0.125
      66    1.379    0.166
      67    1.112    0.101
      68    1.754    0.173
      69    0.693    0.219
      70    2.023    0.220
      71    0.246    0.084
      72    0.310    0.111
      73    0.034    0.031
      74    0.282    0.082
      75    0.479    0.123
      76    0.004    0.010
      77    0.296    0.086
      78    0.246    0.088
      79    0.037    0.044
      80    0.000    0.000
      81    0.000    0.000
      82    0.496    0.074
      83    0.000    0.000
      84    0.004    0.010
      85    0.446    0.080
      86    0.740    0.102
      87    0.003    0.008
      88    0.001    0.006
      89    0.800    0.095
      90    0.000    0.000
      91    0.009    0.020
      92    0.425    0.077
      93    0.404    0.093
      94    0.359    0.096
      95    0.109    0.061
      96    0.594    0.104
      97    0.312    0.126
      98    0.340    0.057
      99    1.022    0.099
     100    0.432    0.091
     101    0.662    0.128
     102    0.102    0.049
     103    2.036    0.184
     104    0.788    0.116
     105    0.491    0.047
     106    0.653    0.079
     107    1.582    0.144
     108    0.717    0.090
     109    0.002    0.008
     110    0.292    0.056
     111    0.446    0.073
     112    0.073    0.044
     113    0.172    0.054
     114    0.366    0.047
     115    0.475    0.079
     116    0.435    0.092
     117    0.070    0.044
     118    0.140    0.052
     119    0.002    0.007
     120    0.055    0.040
     121    0.014    0.021
     122    0.000    0.000
     123    0.000    0.000
     124    0.000    0.000
     125    0.291    0.066
     126    0.000    0.000
     127    0.000    0.000
     128    0.000    0.000
     129    0.346    0.081
     130    0.001    0.006
     131    0.000    0.000
     132    0.490    0.085
     133    0.000    0.000
     134    0.144    0.062
     135    0.605    0.106
     136    0.316    0.074
     137    0.235    0.063
     138    0.390    0.078
     139    0.724    0.106
     140    0.884    0.125
     141    0.668    0.116
     142    1.090    0.091
     143    1.145    0.084
     144    0.051    0.031
     145    0.815    0.146
     146    1.654    0.118
     147    0.612    0.079
     148    0.175    0.039
     149    0.686    0.113
     150    0.929    0.094
     151    0.166    0.073
     152    0.018    0.026
     153    0.650    0.105
     154    1.492    0.135
     155    0.652    0.079
     156    0.007    0.013
     157    0.741    0.117
     158    0.910    0.072
     159    0.160    0.061
     160    0.002    0.007
     161    0.581    0.093
     162    0.833    0.086
     163    0.440    0.108
     164    0.002    0.007
     165    0.864    0.100
     166    1.186    0.103
     167    0.221    0.107
     168    0.014    0.016
     169    0.936    0.099
     170    0.268    0.076
     171    0.000    0.000
     172    0.706    0.114
     173    1.073    0.090
     174    0.192    0.058
     175    0.000    0.000
     176    0.371    0.062
     177    0.272    0.073
     178    0.370    0.059
     179    1.478    0.127
     180    0.381    0.083
     181    1.587    0.074
     182    1.027    0.237
     183    1.555    0.150
     184    0.818    0.161
     185    0.332    0.098
     186    0.126    0.055
     187    0.647    0.133
     188    0.808    0.173
     189    0.976    0.120
     190    0.555    0.076
     191    0.986    0.108
     192    0.846    0.079
     193    1.206    0.132
     194    1.245    0.077
     195    0.962    0.136
     196    0.370    0.073
     197    0.338    0.090
     198    0.639    0.117
     199    0.081    0.049
     200    0.170    0.070
     201    0.942    0.130
     202    0.761    0.077
     203    0.166    0.060
     204    0.294    0.055
     205    0.753    0.103
     206    0.161    0.055
     207    0.000    0.000
     208    0.344    0.070
     209    0.809    0.105
     210    0.840    0.086
     211    0.000    0.000
     212    0.150    0.038
     213    1.123    0.102
     214    0.464    0.068
     215    0.122    0.031
     216    1.204    0.129
     217    0.549    0.083
     218    0.074    0.056
     219    0.423    0.094
     220    0.810    0.075
     221    1.197    0.153
     222    0.130    0.074
     223    1.081    0.121
     224    0.923    0.129
     225    1.603    0.102
     226    0.335    0.121
     227    0.491    0.084
     228    1.333    0.171
     229    1.096    0.072
     230    1.273    0.083
     231    0.410    0.068
     232    1.436    0.110
     233    1.330    0.207
     234    1.374    0.166
     235    0.678    0.127
     236    1.424    0.155
     237    0.153    0.061
     238    0.227    0.075
     239    1.134    0.134
     240    0.160    0.111
     241    0.026    0.037
     242    0.719    0.079
     243    0.809    0.063
     244    0.000    0.000
     245    0.212    0.050
     246    1.245    0.088
     247    0.260    0.055
     248    0.000    0.000
     249    0.380    0.096
     250    0.637    0.065
     251    0.111    0.054
     252    0.002    0.008
     253    0.711    0.090
     254    0.402    0.098
     255    0.224    0.071
     256    0.022    0.039
     257    0.841    0.075
     258    0.031    0.038
     259    0.228    0.069
     260    0.438    0.092
     261    0.390    0.088
     262    0.572    0.075
     263    0.098    0.041
     264    1.087    0.103
     265    0.165    0.065
     266    0.653    0.103
     267    0.592    0.107
     268    1.274    0.086
     269    1.214    0.089
     270    0.611    0.077
     271    1.429    0.105
     272    1.553    0.077
     273    0.358    0.090
     274    0.472    0.079
     275    1.363    0.115
     276    0.860    0.089
     277    0.582    0.070
     278    0.160    0.076
     279    0.853    0.095
     280    0.056    0.032
     281    0.635    0.123
     282    0.934    0.136
     283    1.610    0.140
     284    0.234    0.081
     285    0.018    0.021
     286    1.053    0.108
     287    0.401    0.109
     288    0.294    0.073
     289    0.146    0.075
     290    1.046    0.131
     291    0.005    0.014
     292    0.068    0.057
     293    0.651    0.115
     294    0.000    0.000
     295    0.000    0.000
     296    0.002    0.009
     297    0.169    0.041
     298    0.003    0.009
     299    0.010    0.018
     300    1.044    0.136
     301    0.529    0.076
     302    0.378    0.102
     303    0.801    0.072
     304    1.281    0.118
      27    0.835    0.112
      28    0.550    0.041
      29    1.235    0.234
      30    1.293    0.180
      31    0.707    0.230
      32    1.764    0.139
      33    1.155    0.142
      34    0.810    0.158
      35    0.860    0.198
      36    1.472    0.114
      37    0.540    0.118
      38    0.681    0.190
      39    0.961    0.122
      40    0.771    0.099
      41    0.021    0.038
      42    0.127    0.062
      43    0.696    0.047
      44    0.345    0.065
      45    0.192    0.057
      46    0.460    0.062
      47    0.930    0.080
      48    0.050    0.033
      49    0.635    0.089
      50    1.093    0.127
      51    0.396    0.070
      52    0.000    0.000
      53    0.637    0.077
      54    0.932    0.102
      55    0.068    0.032
      56    0.000    0.000
      57    0.282    0.058
      58    0.795    0.101
      59    0.005    0.011
      60    0.565    0.104
      61    1.355    0.068
      62    0.608    0.078
      63    0.137    0.055
      64    0.524    0.101
      65    1.593    0.131
      66    1.399    0.129
      67    0.892    0.091
      68    1.826    0.241
      69    0.487    0.133
      70    2.249    0.170
      71    0.270    0.055
      72    0.245    0.084
      73    0.034    0.035
      74    0.230    0.071
      75    0.289    0.138
      76    0.004    0.015
      77    0.312    0.086
      78    0.259    0.107
      79    0.035    0.029
      80    0.001    0.006
      81    0.000    0.000
      82    0.489    0.076
      83    0.000    0.000
      84    0.000    0.000
      85    0.454    0.083
      86    0.681    0.084
      87    0.000    0.000
      88    0.000    0.000
      89    0.812    0.112
      90    0.013    0.016
      91    0.011    0.019
      92    0.381    0.068
      93    0.442    0.087
      94    0.442    0.097
      95    0.111    0.046
      96    0.640    0.090
      97    0.190    0.087
      98    0.352    0.060
      99    1.141    0.108
     100    0.489    0.078
     101    0.666    0.108
     102    0.080    0.038
     103    2.021    0.203
     104    0.773    0.119
     105    0.464    0.052
     106    0.676    0.077
     107    1.628    0.101
     108    0.773    0.067
     109    0.002    0.009
     110    0.275    0.044
     111    0.413    0.094
     112    0.099    0.042
     113    0.182    0.057
     114    0.320    0.085
     115    0.573    0.123
     116    0.500    0.075
     117    0.060    0.046
     118    0.156    0.063
     119    0.002    0.007
     120    0.047    0.049
     121    0.003    0.010
     122    0.000    0.000
     123    0.000    0.000
     124    0.000    0.000
     125    0.320    0.067
     126    0.000    0.000
     127    0.000    0.000
     128    0.002    0.008
     129    0.257    0.073
     130    0.003    0.008
     131    0.000    0.000
     132    0.533    0.055
     133    0.000    0.000
     134    0.067    0.034
     135    0.585    0.090
     136    0.274    0.073
     137    0.075    0.056
     138    0.314    0.088
     139    0.666    0.086
     140    0.972    0.103
     141    0.392    0.146
     142    1.085    0.102
     143    1.183    0.089
     144    0.086    0.021
     145    0.838    0.128
     146    1.677    0.181
     147    0.654    0.076
     148    0.136    0.051
     149    0.629    0.142
     150    0.907    0.096
     151    0.152    0.047
     152    0.020    0.024
     153    0.760    0.117
     154    1.491    0.119
     155    0.667    0.077
     156    0.015    0.022
     157    0.799    0.166
     158    0.984    0.096
     159    0.149    0.038
     160    0.002    0.007
     161    0.655    0.097
     162    0.837    0.065
     163    0.403    0.068
     164    0.000    0.000
     165    0.858    0.082
     166    1.230    0.088
     167    0.176    0.040
     168    0.011    0.013
     169    0.921    0.119
     170    0.286    0.066
     171    0.003    0.010
     172    0.748    0.127
     173    1.107    0.082
     174    0.174    0.074
     175    0.006    0.012
     176    0.383    0.097
     177    0.247    0.063
     178    0.416    0.058
     179    1.476    0.107
     180    0.372    0.062
     181    1.644    0.076
     182    1.120    0.227
     183    1.661    0.192
     184    0.832    0.081
     185    0.564    0.125
     186    0.089    0.062
     187    0.699    0.105
     188    0.760    0.123
     189    0.944    0.096
     190    0.628    0.102
     191    0.993    0.093
     192    0.825    0.086
     193    1.276    0.106
     194    1.293    0.106
     195    1.009    0.157
     196    0.365    0.095
     197    0.363    0.113
     198    0.592    0.089
     199    0.075    0.045
     200    0.170    0.053
     201    0.916    0.140
     202    0.751    0.071
     203    0.141    0.056
     204    0.296    0.073
     205    0.768    0.099
     206    0.159    0.044
     207    0.000    0.000
     208    0.334    0.075
     209    0.842    0.065
     210    0.824    0.111
     211    0.000    0.000
     212    0.144    0.032
     213    1.126    0.097
     214    0.437    0.076
     215    0.120    0.044
     216    1.183    0.099
     217    0.578    0.075
     218    0.104    0.027
     219    0.438    0.088
     220    0.812    0.086
     221    1.216    0.130
     222    0.130    0.061
     223    1.020    0.108
     224    0.955    0.109
     225    1.580    0.104
     226    0.439    0.155
     227    0.498    0.072
     228    1.349    0.152
     229    1.124    0.094
     230    1.161    0.129
     231    0.424    0.046
     232    1.430    0.122
     233    1.431    0.123
     234    0.940    0.232
     235    0.695    0.091
     236    1.449    0.104
     237    0.153    0.055
     238    0.236    0.061
     239    1.134    0.161
     240    0.219    0.086
     241    0.029    0.030
     242    0.701    0.091
     243    0.820    0.076
     244    0.009    0.019
     245    0.208    0.049
     246    1.217    0.122
     247    0.286    0.067
     248    0.000    0.000
     249    0.357    0.070
     250    0.625    0.055
     251    0.122    0.055
     252    0.008    0.021
     253    0.675    0.076
     254    0.341    0.074
     255    0.271    0.089
     256    0.005    0.011
     257    0.838    0.077
     258    0.031    0.037
     259    0.261    0.047
     260    0.462    0.065
     261    0.379    0.085
     262    0.496    0.055
     263    0.093    0.044
     264    1.059    0.078
     265    0.122    0.055
     266    0.570    0.070
     267    0.619    0.096
     268    1.359    0.077
     269    1.114    0.094
     270    0.619    0.098
     271    1.459    0.103
     272    1.587    0.105
     273    0.346    0.069
     274    0.458    0.063
     275    1.360    0.095
     276    0.802    0.104
     277    0.515    0.074
     278    0.187    0.078
     279    0.834    0.086
     280    0.049    0.036
     281    0.590    0.134
     282    0.965    0.134
     283    1.577    0.121
     284    0.302    0.061
     285    0.043    0.046
     286    1.119    0.118
     287    0.421    0.056
     288    0.297    0.068
     289    0.154    0.063
     290    0.987    0.128
     291    0.026    0.043
     292    0.112    0.050
     293    0.693    0.116
     294    0.000    0.000
     295    0.001    0.006
     296    0.004    0.010
     297    0.186    0.055
     298    0.003    0.009
     299    0.055    0.032
     300    1.181    0.098
     301    0.546    0.062
     302    0.292    0.077
     303    0.827    0.092
     304    1.301    0.118
      27    0.817    0.150
      28    0.563    0.057
      29    1.209    0.156
      30    1.166    0.156
      31    0.805    0.116
      32    1.861    0.118
      33    1.182    0.112
      34    0.875    0.214
      35    0.717    0.209
      36    1.473    0.102
      37    0.548    0.094
      38    0.714    0.124
      39    0.983    0.116
      40    0.775    0.119
      41    0.033    0.057
      42    0.119    0.051
      43    0.707    0.098
      44    0.413    0.095
      45    0.134    0.058
      46    0.480    0.053
      47    0.948    0.092
      48    0.057    0.037
      49    0.649    0.109
      50    1.115    0.114
      51    0.431    0.082
      52    0.001    0.006
      53    0.642    0.084
      54    0.896    0.080
      55    0.070    0.032
      56    0.000    0.000
      57    0.252    0.047
      58    0.693    0.088
      59    0.007    0.019
      60    0.638    0.050
      61    1.278    0.082
      62    0.514    0.079
      63    0.124    0.048
      64    0.620    0.080
      65    1.651    0.132
      66    1.401    0.127
      67    1.047    0.148
      68    1.677    0.200
      69    0.642    0.127
      70    2.174    0.206
      71    0.255    0.074
      72    0.397    0.093
      73    0.030    0.031
      74    0.240    0.064
      75    0.442    0.127
      76    0.006    0.012
      77    0.299    0.078
      78    0.275    0.048
      79    0.026    0.028
      80    0.001    0.006
      81    0.000    0.000
      82    0.476    0.064
      83    0.000    0.000
      84    0.000    0.000
      85    0.412    0.067
      86    0.717    0.070
      87    0.005    0.011
      88    0.000    0.000
      89    0.774    0.098
      90    0.032    0.023
      91    0.011    0.020
      92    0.364    0.072
      93    0.414    0.074
      94    0.359    0.081
      95    0.114    0.055
      96    0.623    0.091
      97    0.339    0.103
      98    0.354    0.082
      99    1.117    0.133
     100    0.500    0.084
     101    0.604    0.112
     102    0.087    0.068
     103    2.176    0.180
     104    0.787    0.096
     105    0.424    0.054
     106    0.632    0.081
     107    1.555    0.109
     108    0.738    0.081
     109    0.004    0.011
     110    0.266    0.064
     111    0.482    0.079
     112    0.125    0.045
     113    0.216    0.082
     114    0.310    0.068
     115    0.614    0.064
     116    0.507    0.087
     117    0.083    0.043
     118    0.124    0.047
     119    0.006    0.018
     120    0.085    0.050
     121    0.017    0.021
     122    0.000    0.000
     123    0.000    0.000
     124    0.000    0.000
     125    0.336    0.088
     126    0.000    0.000
     127    0.000    0.000
     128    0.004    0.010
     129    0.281    0.058
     130    0.001    0.006
     131    0.000    0.000
     132    0.560    0.082
     133    0.000    0.000
     134    0.066    0.034
     135    0.595    0.075
     136    0.314    0.070
     137    0.042    0.034
     138    0.366    0.098
     139    0.721    0.060
     140    0.943    0.097
     141    0.358    0.120
     142    0.965    0.110
     143    1.183    0.081
     144    0.110    0.022
     145    0.920    0.139
     146    1.746    0.127
     147    0.660    0.097
     148    0.130    0.038
     149    0.676    0.145
     150    0.988    0.137
     151    0.154    0.068
     152    0.054    0.039
     153    0.879    0.116
     154    1.509    0.103
     155    0.646    0.081
     156    0.023    0.024
     157    0.798    0.124
     158    0.881    0.089
     159    0.181    0.049
     160    0.004    0.015
     161    0.622    0.097
     162    0.823    0.084
     163    0.449    0.094
     164    0.002    0.007
     165    0.848    0.152
     166    1.155    0.089
     167    0.217    0.073
     168    0.021    0.028
     169    0.965    0.077
     170    0.305    0.068
     171    0.002    0.007
     172    0.685    0.094
     173    1.089    0.091
     174    0.169    0.055
     175    0.005    0.011
     176    0.367    0.077
     177    0.276    0.055
     178    0.414    0.080
     179    1.296    0.201
     180    0.407    0.103
     181    1.601    0.102
     182    1.023    0.097
     183    1.853    0.099
     184    0.992    0.150
     185    0.320    0.132
     186    0.129    0.063
     187    0.651    0.106
     188    0.809    0.094
     189    1.019    0.086
     190    0.565    0.092
     191    0.987    0.055
     192    0.830    0.081
     193    1.289    0.089
     194    1.298    0.085
     195    0.944    0.109
     196    0.290    0.066
     197    0.273    0.094
     198    0.636    0.114
     199    0.067    0.044
     200    0.189    0.061
     201    1.077    0.131
     202    0.791    0.093
     203    0.135    0.074
     204    0.370    0.064
     205    0.808    0.090
     206    0.181    0.055
     207    0.000    0.000
     208    0.296    0.073
     209    0.798    0.087
     210    0.780    0.102
     211    0.000    0.000
     212    0.158    0.036
     213    1.086    0.108
     214    0.439    0.087
     215    0.127    0.050
     216    1.222    0.112
     217    0.558    0.066
     218    0.091    0.044
     219    0.398    0.058
     220    0.794    0.090
     221    1.186    0.095
     222    0.145    0.069
     223    1.040    0.097
     224    0.897    0.074
     225    1.677    0.116
     226    0.372    0.135
     227    0.531    0.074
     228    1.256    0.187
     229    1.093    0.077
     230    1.177    0.133
     231    0.459    0.051
     232    1.473    0.111
     233    1.472    0.130
     234    0.942    0.178
     235    0.692    0.099
     236    1.379    0.129
     237    0.184    0.046
     238    0.207    0.065
     239    1.153    0.162
     240    0.203    0.114
     241    0.031    0.042
     242    0.684    0.066
     243    0.838    0.104
     244    0.003    0.008
     245    0.189    0.052
     246    1.243    0.114
     247    0.215    0.054
     248    0.000    0.000
     249    0.337    0.066
     250    0.622    0.057
     251    0.124    0.051
     252    0.013    0.020
     253    0.725    0.085
     254    0.317    0.085
     255    0.307    0.084
     256    0.004    0.010
     257    0.847    0.093
     258    0.047    0.040
     259    0.257    0.059
     260    0.428    0.073
     261    0.413    0.087
     262    0.573    0.079
     263    0.117    0.047
     264    1.062    0.091
     265    0.162    0.062
     266    0.607    0.053
     267    0.512    0.128
     268    1.371    0.074
     269    1.127    0.084
     270    0.549    0.091
     271    1.433    0.133
     272    1.618    0.099
     273    0.394    0.057
     274    0.468    0.057
     275    1.356    0.105
     276    0.805    0.070
     277    0.603    0.081
     278    0.131    0.051
     279    0.807    0.083
     280    0.032    0.029
     281    0.677    0.109
     282    0.910    0.113
     283    1.619    0.118
     284    0.258    0.068
     285    0.040    0.036
     286    1.156    0.121
     287    0.454    0.058
     288    0.330    0.080
     289    0.140    0.048
     290    1.021    0.098
     291    0.053    0.045
     292    0.177    0.067
     293    0.668    0.091
     294    0.002    0.008
     295    0.004    0.010
     296    0.012    0.024
     297    0.134    0.066
     298    0.001    0.006
     299    0.058    0.030
     300    1.100    0.116
     301    0.572    0.081
     302    0.322    0.092
     303    0.868    0.088
     304    1.310    0.056
      27    0.704    0.147
      28    0.616    0.057
      29    1.015    0.177
      30    0.995    0.193
      31    0.682    0.167
      32    1.770    0.180
      33    1.209    0.163
      34    1.094    0.090
      35    0.677    0.155
      36    1.516    0.112
      37    0.578    0.099
      38    0.743    0.126
      39    1.028    0.100
      40    0.847    0.074
      41    0.102    0.052
      42    0.092    0.043
      43    0.731    0.064
      44    0.483    0.072
      45    0.156    0.047
      46    0.467    0.057
      47    0.962    0.077
      48    0.079    0.044
      49    0.611    0.094
      50    1.065    0.124
      51    0.436    0.083
      52    0.000    0.000
      53    0.628    0.077
      54    0.915    0.061
      55    0.070    0.037
      56    0.000    0.000
      57    0.268    0.069
      58    0.691    0.069
      59    0.011    0.020
      60    0.700    0.078
      61    1.263    0.078
      62    0.448    0.084
      63    0.165    0.072
      64    0.615    0.062
      65    1.587    0.162
      66    1.539    0.161
      67    1.085    0.136
      68    1.816    0.133
      69    0.561    0.160
      70    2.149    0.177
      71    0.260    0.066
      72    0.212    0.116
      73    0.049    0.027
      74    0.245    0.068
      75    0.549    0.104
      76    0.012    0.017
      77    0.324    0.079
      78    0.282    0.052
      79    0.073    0.053
      80    0.004    0.013
      81    0.000    0.000
      82    0.535    0.071
      83    0.000    0.000
      84    0.000    0.000
      85    0.409    0.055
      86    0.717    0.089
      87    0.000    0.000
      88    0.000    0.000
      89    0.804    0.104
      90    0.028    0.027
      91    0.006    0.017
      92    0.447    0.074
      93    0.489    0.099
      94    0.435    0.130
      95    0.099    0.044
      96    0.641    0.087
      97    0.345    0.088
      98    0.351    0.085
      99    0.899    0.088
     100    0.499    0.068
     101    0.570    0.103
     102    0.121    0.062
     103    2.065    0.086
     104    0.791    0.073
     105    0.444    0.068
     106    0.627    0.100
     107    1.610    0.156
     108    0.690    0.073
     109    0.010    0.018
     110    0.274    0.087
     111    0.493    0.039
     112    0.146    0.047
     113    0.210    0.071
     114    0.345    0.065
     115    0.580    0.085
     116    0.481    0.075
     117    0.098    0.035
     118    0.160    0.057
     119    0.002    0.007
     120    0.075    0.058
     121    0.034    0.026
     122    0.000    0.000
     123    0.000    0.000
     124    0.000    0.000
     125    0.343    0.103
     126    0.000    0.000
     127    0.001    0.006
     128    0.001    0.006
     129    0.199    0.054
     130    0.000    0.000
     131    0.002    0.007
     132    0.534    0.082
     133    0.000    0.000
     134    0.078    0.046
     135    0.638    0.117
     136    0.325    0.060
     137    0.078    0.060
     138    0.366    0.076
     139    0.745    0.079
     140    0.856    0.088
     141    0.586    0.145
     142    1.079    0.085
     143    1.149    0.067
     144    0.076    0.034
     145    0.667    0.168
     146    1.674    0.167
     147    0.607    0.095
     148    0.155    0.040
     149    0.888    0.217
     150    0.833    0.126
     151    0.253    0.071
     152    0.047    0.034
     153    0.996    0.147
     154    1.546    0.117
     155    0.694    0.076
     156    0.016    0.020
     157    0.910    0.088
     158    0.992    0.063
     159    0.179    0.047
     160    0.003    0.013
     161    0.676    0.085
     162    0.871    0.062
     163    0.453    0.087
     164    0.000    0.000
     165    0.917    0.108
     166    1.149    0.073
     167    0.206    0.060
     168    0.048    0.036
     169    0.919    0.085
     170    0.278    0.064
     171    0.003    0.010
     172    0.725    0.115
     173    1.018    0.080
     174    0.232    0.110
     175    0.003    0.008
     176    0.368    0.085
     177    0.253    0.068
     178    0.421    0.081
     179    1.164    0.196
     180    0.429    0.106
     181    1.454    0.126
     182    1.041    0.124
     183    1.742    0.115
     184    1.142    0.082
     185    0.184    0.063
     186    0.162    0.037
     187    0.544    0.100
     188    0.840    0.106
     189    1.054    0.122
     190    0.574    0.096
     191    0.871    0.089
     192    0.869    0.090
     193    1.395    0.091
     194    1.297    0.092
     195    0.870    0.133
     196    0.384    0.079
     197    0.265    0.068
     198    0.841    0.074
     199    0.085    0.042
     200    0.211    0.071
     201    1.138    0.157
     202    0.842    0.065
     203    0.140    0.055
     204    0.442    0.107
     205    0.811    0.119
     206    0.179    0.057
     207    0.000    0.000
     208    0.268    0.058
     209    0.788    0.085
     210    0.802    0.077
     211    0.000    0.000
     212    0.147    0.049
     213    1.089    0.089
     214    0.365    0.053
     215    0.119    0.045
     216    1.242    0.085
     217    0.567    0.067
     218    0.085    0.036
     219    0.379    0.080
     220    0.770    0.050
     221    1.208    0.106
     222    0.170    0.080
     223    1.065    0.097
     224    0.954    0.110
     225    1.723    0.104
     226    0.377    0.097
     227    0.515    0.082
     228    1.341    0.129
     229    1.114    0.080
     230    1.163    0.084
     231    0.468    0.064
     232    1.435    0.071
     233    1.404    0.144
     234    0.926    0.201
     235    0.612    0.114
     236    1.359    0.134
     237    0.275    0.089
     238    0.207    0.052
     239    1.147    0.088
     240    0.277    0.096
     241    0.026    0.035
     242    0.701    0.083
     243    0.892    0.106
     244    0.001    0.006
     245    0.205    0.050
     246    1.227    0.121
     247    0.247    0.051
     248    0.002    0.008
     249    0.354    0.068
     250    0.610    0.052
     251    0.113    0.044
     252    0.008    0.018
     253    0.707    0.071
     254    0.326    0.096
     255    0.295    0.074
     256    0.007    0.012
     257    0.854    0.064
     258    0.021    0.025
     259    0.267    0.063
     260    0.394    0.087
     261    0.370    0.113
     262    0.570    0.076
     263    0.151    0.050
     264    0.940    0.100
     265    0.184    0.046
     266    0.559    0.115
     267    0.561    0.104
     268    1.395    0.088
     269    1.177    0.122
     270    0.547    0.078
     271    1.391    0.124
     272    1.604    0.144
     273    0.340    0.075
     274    0.473    0.061
     275    1.290    0.069
     276    0.817    0.096
     277    0.628    0.090
     278    0.099    0.041
     279    0.803    0.070
     280    0.028    0.028
     281    0.808    0.153
     282    0.879    0.144
     283    1.611    0.093
     284    0.210    0.060
     285    0.105    0.059
     286    1.030    0.111
     287    0.413    0.077
     288    0.446    0.108
     289    0.138    0.054
     290    1.055    0.089
     291    0.038    0.039
     292    0.177    0.074
     293    0.654    0.104
     294    0.000    0.000
     295    0.000    0.000
     296    0.005    0.013
     297    0.125    0.058
     298    0.006    0.016
     299    0.041    0.029
     300    1.117    0.097
     301    0.536    0.116
     302    0.346    0.107
     303    0.854    0.096
     304    1.358    0.102
      27    0.762    0.129
      28    0.569    0.058
      29    0.985    0.134
      30    0.880    0.165
      31    0.617    0.133
      32    1.613    0.180
      33    1.186    0.166
      34    1.010    0.120
      35    0.750    0.236
      36    1.524    0.129
      37    0.621    0.114
      38    0.661    0.121
      39    1.062    0.125
      40    0.819    0.078
      41    0.133    0.048
      42    0.104    0.045
      43    0.715    0.081
      44    0.477    0.075
      45    0.166    0.033
      46    0.471    0.086
      47    0.970    0.137
      48    0.079    0.036
      49    0.580    0.060
      50    1.089    0.093
      51    0.433    0.068
      52    0.001    0.006
      53    0.578    0.083
      54    0.892    0.073
      55    0.065    0.030
      56    0.003    0.010
      57    0.278    0.051
      58    0.730    0.090
      59    0.009    0.017
      60    0.610    0.081
      61    1.349    0.099
      62    0.579    0.119
      63    0.142    0.057
      64    0.648    0.107
      65    1.619    0.097
      66    1.534    0.129
      67    1.074    0.098
      68    1.979    0.149
      69    0.491    0.130
      70    2.261    0.124
      71    0.257    0.071
      72    0.115    0.111
      73    0.044    0.028
      74    0.279    0.068
      75    0.469    0.067
      76    0.012    0.021
      77    0.347    0.074
      78    0.314    0.067
      79    0.042    0.041
      80    0.000    0.000
      81    0.000    0.000
      82    0.535    0.049
      83    0.000    0.000
      84    0.000    0.000
      85    0.451    0.074
      86    0.722    0.096
      87    0.000    0.000
      88    0.001    0.006
      89    0.800    0.077
      90    0.033    0.022
      91    0.001    0.006
      92    0.394    0.074
      93    0.450    0.092
      94    0.495    0.177
      95    0.096    0.045
      96    0.641    0.104
      97    0.333    0.097
      98    0.346    0.089
      99    0.952    0.116
     100    0.493    0.083
     101    0.385    0.110
     102    0.143    0.067
     103    2.041    0.157
     104    0.740    0.108
     105    0.460    0.063
     106    0.668    0.088
     107    1.627    0.158
     108    0.657    0.065
     109    0.013    0.023
     110    0.287    0.041
     111    0.450    0.061
     112    0.156    0.043
     113    0.254    0.071
     114    0.338    0.068
     115    0.584    0.079
     116    0.505    0.119
     117    0.125    0.034
     118    0.158    0.050
     119    0.005    0.012
     120    0.090    0.047
     121    0.033    0.038
     122    0.000    0.000
     123    0.000    0.000
     124    0.000    0.000
     125    0.358    0.079
     126    0.002    0.008
     127    0.000    0.000
     128    0.004    0.010
     129    0.212    0.060
     130    0.000    0.000
     131    0.000    0.000
     132    0.536    0.098
     133    0.000    0.000
     134    0.058    0.039
     135    0.687    0.083
     136    0.340    0.066
     137    0.067    0.054
     138    0.334    0.058
     139    0.746    0.080
     140    0.850    0.082
     141    0.570    0.090
     142    1.100    0.069
     143    1.147    0.084
     144    0.062    0.026
     145    0.633    0.150
     146    1.492    0.137
     147    0.604    0.095
     148    0.150    0.061
     149    0.856    0.121
     150    0.891    0.089
     151    0.196    0.063
     152    0.028    0.031
     153    0.991    0.158
     154    1.607    0.139
     155    0.724    0.090
     156    0.019    0.015
     157    0.873    0.136
     158    0.956    0.082
     159    0.152    0.038
     160    0.002    0.007
     161    0.633    0.092
     162    0.836    0.065
     163    0.464    0.104
     164    0.000    0.000
     165    0.886    0.110
     166    1.181    0.091
     167    0.243    0.060
     168    0.026    0.028
     169    0.918    0.090
     170    0.382    0.078
     171    0.014    0.017
     172    0.702    0.112
     173    1.061    0.125
     174    0.239    0.065
     175    0.003    0.010
     176    0.348    0.068
     177    0.249    0.068
     178    0.441    0.080
     179    1.037    0.158
     180    0.418    0.109
     181    1.403    0.125
     182    0.902    0.120
     183    1.350    0.227
     184    1.172    0.117
     185    0.208    0.095
     186    0.199    0.065
     187    0.643    0.119
     188    0.821    0.133
     189    1.045    0.124
     190    0.553    0.090
     191    1.004    0.095
     192    0.864    0.070
     193    1.404    0.134
     194    1.255    0.079
     195    0.911    0.110
     196    0.363    0.079
     197    0.272    0.103
     198    0.793    0.104
     199    0.058    0.045
     200    0.328    0.092
     201    1.200    0.128
     202    0.801    0.102
     203    0.146    0.035
     204    0.511    0.067
     205    0.737    0.139
     206    0.187    0.063
     207    0.001    0.006
     208    0.276    0.077
     209    0.800    0.070
     210    0.824    0.082
     211    0.000    0.000
     212    0.147    0.044
     213    1.132    0.090
     214    0.395    0.067
     215    0.126    0.045
     216    1.236    0.078
     217    0.580    0.066
     218    0.066    0.045
     219    0.374    0.069
     220    0.761    0.045
     221    1.237    0.130
     222    0.164    0.074
     223    1.085    0.119
     224    0.997    0.109
     225    1.675    0.130
     226    0.419    0.157
     227    0.486    0.057
     228    1.358    0.194
     229    1.085    0.092
     230    1.178    0.146
     231    0.462    0.061
     232    1.411    0.103
     233    1.396    0.156
     234    0.926    0.075
     235    0.585    0.091
     236    1.390    0.129
     237    0.274    0.062
     238    0.191    0.053
     239    1.125    0.093
     240    0.296    0.087
     241    0.035    0.026
     242    0.718    0.075
     243    0.860    0.096
     244    0.006    0.014
     245    0.192    0.040
     246    1.267    0.085
     247    0.277    0.044
     248    0.000    0.000
     249    0.326    0.070
     250    0.588    0.056
     251    0.105    0.030
     252    0.010    0.018
     253    0.720    0.096
     254    0.371    0.095
     255    0.361    0.110
     256    0.019    0.018
     257    0.869    0.076
     258    0.044    0.036
     259    0.287    0.074
     260    0.404    0.084
     261    0.353    0.076
     262    0.618    0.085
     263    0.225    0.062
     264    0.920    0.072
     265    0.201    0.060
     266    0.664    0.081
     267    0.648    0.122
     268    1.455    0.101
     269    1.217    0.140
     270    0.578    0.076
     271    1.342    0.171
     272    1.530    0.121
     273    0.323    0.088
     274    0.474    0.050
     275    1.325    0.083
     276    0.810    0.084
     277    0.624    0.065
     278    0.094    0.060
     279    0.824    0.081
     280    0.049    0.041
     281    0.849    0.154
     282    0.834    0.165
     283    1.626    0.119
     284    0.203    0.051
     285    0.123    0.048
     286    1.035    0.102
     287    0.434    0.065
     288    0.486    0.094
     289    0.100    0.040
     290    1.073    0.087
     291    0.044    0.028
     292    0.166    0.069
     293    0.647    0.102
     294    0.003    0.009
     295    0.003    0.008
     296    0.005    0.013
     297    0.161    0.052
     298    0.003    0.013
     299    0.027    0.034
     300    1.132    0.101
     301    0.592    0.090
     302    0.288    0.105
     303    0.864    0.077
     304    1.260    0.122
      27    0.708    0.114
      28    0.587    0.056
      29    1.018    0.120
      30    0.908    0.216
      31    0.861    0.160
      32    1.617    0.172
      33    1.253    0.106
      34    0.893    0.181
      35    1.017    0.185
      36    1.515    0.104
      37    0.520    0.146
      38    0.575    0.125
      39    1.036    0.117
      40    0.830    0.094
      41    0.071    0.058
      42    0.086    0.041
      43    0.741    0.076
      44    0.514    0.060
      45    0.123    0.056
      46    0.458    0.099
      47    0.988    0.107
      48    0.057    0.034
      49    0.625    0.095
      50    1.050    0.111
      51    0.418    0.082
      52    0.000    0.000
      53    0.587    0.092
      54    0.894    0.081
      55    0.067    0.034
      56    0.003    0.008
      57    0.260    0.050
      58    0.693    0.085
      59    0.001    0.006
      60    0.625    0.055
      61    1.307    0.075
      62    0.500    0.092
      63    0.182    0.054
      64    0.670    0.078
      65    1.611    0.155
      66    1.462    0.137
      67    1.018    0.083
      68    1.878    0.142
      69    0.608    0.156
      70    2.084    0.240
      71    0.195    0.092
      72    0.257    0.150
      73    0.044    0.027
      74    0.257    0.063
      75    0.573    0.087
      76    0.021    0.026
      77    0.289    0.059
      78    0.305    0.041
      79    0.080    0.042
      80    0.000    0.000
      81    0.000    0.000
      82    0.556    0.074
      83    0.001    0.006
      84    0.002    0.007
      85    0.473    0.069
      86    0.722    0.114
      87    0.000    0.000
      88    0.003    0.008
      89    0.818    0.088
      90    0.032    0.024
      91    0.003    0.008
      92    0.415    0.103
      93    0.507    0.121
      94    0.379    0.066
      95    0.124    0.053
      96    0.645    0.099
      97    0.379    0.080
      98    0.284    0.068
      99    0.996    0.091
     100    0.472    0.060
     101    0.445    0.120
     102    0.121    0.045
     103    2.055    0.156
     104    0.734    0.118
     105    0.473    0.056
     106    0.639    0.095
     107    1.643    0.103
     108    0.655    0.083
     109    0.002    0.009
     110    0.295    0.058
     111    0.455    0.061
     112    0.126    0.046
     113    0.219    0.053
     114    0.320    0.072
     115    0.621    0.069
     116    0.496    0.078
     117    0.100    0.039
     118    0.176    0.055
     119    0.010    0.023
     120    0.080    0.048
     121    0.021    0.032
     122    0.000    0.000
     123    0.000    0.000
     124    0.001    0.006
     125    0.350    0.065
     126    0.000    0.000
     127    0.000    0.000
     128    0.001    0.006
     129    0.189    0.060
     130    0.000    0.000
     131    0.000    0.000
     132    0.472    0.066
     133    0.002    0.007
     134    0.040    0.041
     135    0.671    0.097
     136    0.316    0.042
     137    0.056    0.042
     138    0.352    0.100
     139    0.744    0.084
     140    0.853    0.103
     141    0.503    0.169
     142    1.063    0.126
     143    1.139    0.079
     144    0.074    0.027
     145    0.730    0.207
     146    1.484    0.134
     147    0.597    0.067
     148    0.122    0.061
     149    0.844    0.150
     150    0.900    0.133
     151    0.185    0.072
     152    0.071    0.048
     153    1.078    0.125
     154    1.512    0.106
     155    0.719    0.075
     156    0.015    0.013
     157    0.933    0.117
     158    0.967    0.085
     159    0.181    0.048
     160    0.000    0.000
     161    0.662    0.096
     162    0.832    0.085
     163    0.431    0.115
     164    0.001    0.006
     165    0.874    0.110
     166    1.168    0.102
     167    0.184    0.076
     168    0.040    0.022
     169    0.918    0.078
     170    0.351    0.093
     171    0.006    0.017
     172    0.690    0.065
     173    1.114    0.078
     174    0.200    0.093
     175    0.000    0.000
     176    0.350    0.088
     177    0.212    0.059
     178    0.414    0.063
     179    0.973    0.140
     180    0.461    0.141
     181    1.465    0.107
     182    0.901    0.082
     183    1.322    0.262
     184    1.123    0.128
     185    0.163    0.070
     186    0.178    0.059
     187    0.586    0.110
     188    0.842    0.128
     189    1.010    0.103
     190    0.596    0.095
     191    0.994    0.104
     192    0.856    0.098
     193    1.391    0.103
     194    1.237    0.079
     195    0.934    0.139
     196    0.316    0.069
     197    0.418    0.089
     198    0.776    0.111
     199    0.067    0.041
     200    0.279    0.090
     201    1.243    0.116
     202    0.719    0.082
     203    0.127    0.035
     204    0.474    0.073
     205    0.555    0.099
     206    0.141    0.050
     207    0.000    0.000
     208    0.284    0.066
     209    0.786    0.111
     210    0.801    0.107
     211    0.000    0.000
     212    0.141    0.034
     213    1.076    0.098
     214    0.386    0.055
     215    0.093    0.033
     216    1.201    0.077
     217    0.562    0.062
     218    0.084    0.033
     219    0.395    0.077
     220    0.819    0.063
     221    1.170    0.131
     222    0.145    0.058
     223    1.083    0.102
     224    0.989    0.086
     225    1.648    0.140
     226    0.437    0.154
     227    0.487    0.072
     228    1.374    0.207
     229    1.106    0.068
     230    1.225    0.122
     231    0.461    0.049
     232    1.501    0.098
     233    1.285    0.206
     234    0.907    0.148
     235    0.618    0.101
     236    1.303    0.124
     237    0.170    0.081
     238    0.194    0.059
     239    0.974    0.102
     240    0.194    0.078
     241    0.026    0.025
     242    0.727    0.097
     243    0.860    0.083
     244    0.004    0.010
     245    0.222    0.044
     246    1.271    0.097
     247    0.293    0.061
     248    0.001    0.006
     249    0.368    0.099
     250    0.634    0.055
     251    0.095    0.052
     252    0.007    0.017
     253    0.698    0.065
     254    0.426    0.085
     255    0.277    0.080
     256    0.008    0.013
     257    0.876    0.092
     258    0.074    0.046
     259    0.273    0.075
     260    0.358    0.082
     261    0.422    0.088
     262    0.566    0.077
     263    0.186    0.052
     264    0.858    0.122
     265    0.175    0.055
     266    0.668    0.094
     267    0.706    0.099
     268    1.422    0.088
     269    1.205    0.107
     270    0.540    0.088
     271    1.412    0.120
     272    1.545    0.107
     273    0.335    0.082
     274    0.486    0.041
     275    1.335    0.105
     276    0.806    0.094
     277    0.617    0.079
     278    0.135    0.057
     279    0.833    0.075
     280    0.040    0.030
     281    0.727    0.123
     282    0.909    0.169
     283    1.687    0.105
     284    0.329    0.085
     285    0.048    0.064
     286    1.146    0.165
     287    0.411    0.071
     288    0.390    0.108
     289    0.104    0.043
     290    1.134    0.098
     291    0.039    0.035
     292    0.135    0.050
     293    0.616    0.093
     294    0.004    0.011
     295    0.003    0.014
     296    0.005    0.014
     297    0.148    0.045
     298    0.003    0.009
     299    0.045    0.038
     300    1.159    0.083
     301    0.551    0.085
     302    0.279    0.070
     303    0.824    0.100
     304    1.294    0.112
      27    0.750    0.125
      28    0.536    0.075
      29    1.252    0.247
      30    1.109    0.161
      31    0.993    0.161
      32    1.640    0.207
      33    1.353    0.149
      34    0.810    0.122
      35    1.220    0.254
      36    1.521    0.157
      37    0.395    0.092
      38    0.535    0.108
      39    0.991    0.088
      40    0.793    0.111
      41    0.017    0.025
      42    0.128    0.048
      43    0.723    0.108
      44    0.489    0.062
      45    0.134    0.049
      46    0.525    0.081
      47    0.948    0.069
      48    0.060    0.032
      49    0.677    0.097
      50    1.083    0.130
      51    0.370    0.079
      52    0.000    0.000
      53    0.553    0.075
      54    0.827    0.073
      55    0.054    0.027
      56    0.003    0.008
      57    0.260    0.051
      58    0.717    0.083
      59    0.006    0.014
      60    0.620    0.070
      61    1.322    0.096
      62    0.534    0.116
      63    0.170    0.064
      64    0.649    0.083
      65    1.705    0.121
      66    1.555    0.139
      67    0.979    0.130
      68    1.913    0.139
      69    0.598    0.142
      70    2.280    0.201
      71    0.253    0.064
      72    0.313    0.118
      73    0.027    0.025
      74    0.268    0.057
      75    0.619    0.090
      76    0.021    0.028
      77    0.267    0.046
      78    0.327    0.083
      79    0.050    0.039
      80    0.000    0.000
      81    0.000    0.000
      82    0.546    0.058
      83    0.000    0.000
      84    0.000    0.000
      85    0.436    0.066
      86    0.752    0.086
      87    0.006    0.012
      88    0.001    0.006
      89    0.770    0.115
      90    0.012    0.023
      91    0.001    0.006
      92    0.412    0.086
      93    0.361    0.071
      94    0.359    0.098
      95    0.123    0.049
      96    0.612    0.099
      97    0.396    0.064
      98    0.372    0.091
      99    1.045    0.105
     100    0.484    0.091
     101    0.476    0.093
     102    0.115    0.043
     103    2.164    0.194
     104    0.657    0.108
     105    0.410    0.054
     106    0.635    0.075
     107    1.652    0.108
     108    0.763    0.090
     109    0.000    0.000
     110    0.282    0.062
     111    0.450    0.051
     112    0.121    0.037
     113    0.146    0.075
     114    0.401    0.080
     115    0.535    0.097
     116    0.426    0.089
     117    0.048    0.052
     118    0.190    0.063
     119    0.010    0.023
     120    0.080    0.049
     121    0.003    0.010
     122    0.000    0.000
     123    0.000    0.000
     124    0.000    0.000
     125    0.349    0.058
     126    0.000    0.000
     127    0.000    0.000
     128    0.006    0.016
     129    0.210    0.078
     130    0.001    0.006
     131    0.000    0.000
     132    0.491    0.113
     133    0.006    0.013
     134    0.098    0.051
     135    0.605    0.079
     136    0.313    0.101
     137    0.117    0.061
     138    0.394    0.078
     139    0.704    0.074
     140    0.903    0.097
     141    0.536    0.180
     142    1.106    0.083
     143    1.168    0.079
     144    0.077    0.039
     145    0.746    0.123
     146    1.542    0.107
     147    0.633    0.099
     148    0.170    0.059
     149    0.642    0.124
     150    0.898    0.126
     151    0.186    0.061
     152    0.106    0.049
     153    0.931    0.095
     154    1.493    0.128
     155    0.692    0.081
     156    0.014    0.018
     157    0.956    0.135
     158    1.003    0.093
     159    0.172    0.038
     160    0.000    0.000
     161    0.644    0.094
     162    0.843    0.065
     163    0.436    0.100
     164    0.000    0.000
     165    0.879    0.078
     166    1.167    0.103
     167    0.160    0.073
     168    0.027    0.031
     169    0.946    0.103
     170    0.315    0.059
     171    0.006    0.015
     172    0.716    0.089
     173    1.032    0.077
     174    0.210    0.080
     175    0.005    0.011
     176    0.402    0.069
     177    0.252    0.039
     178    0.418    0.056
     179    1.022    0.137
     180    0.412    0.075
     181    1.480    0.121
     182    0.914    0.099
     183    1.508    0.282
     184    1.191    0.119
     185    0.204    0.079
     186    0.112    0.049
     187    0.557    0.097
     188    0.683    0.165
     189    0.969    0.122
     190    0.579    0.081
     191    1.045    0.071
     192    0.829    0.060
     193    1.345    0.120
     194    1.305    0.067
     195    0.907    0.127
     196    0.335    0.066
     197    0.395    0.070
     198    0.622    0.093
     199    0.078    0.056
     200    0.214    0.074
     201    1.227    0.080
     202    0.634    0.087
     203    0.074    0.046
     204    0.403    0.058
     205    0.513    0.077
     206    0.131    0.053
     207    0.000    0.000
     208    0.345    0.079
     209    0.864    0.081
     210    0.804    0.077
     211    0.000    0.000
     212    0.141    0.040
     213    1.074    0.108
     214    0.413    0.079
     215    0.117    0.048
     216    1.212    0.095
     217    0.550    0.062
     218    0.073    0.056
     219    0.413    0.073
     220    0.824    0.094
     221    1.156    0.112
     222    0.182    0.080
     223    0.972    0.082
     224    0.939    0.085
     225    1.691    0.139
     226    0.364    0.093
     227    0.506    0.069
     228    1.259    0.125
     229    1.060    0.087
     230    1.178    0.121
     231    0.435    0.051
     232    1.477    0.112
     233    1.467    0.178
     234    1.197    0.257
     235    0.578    0.107
     236    1.372    0.118
     237    0.133    0.052
     238    0.204    0.054
     239    0.992    0.108
     240    0.146    0.077
     241    0.026    0.026
     242    0.678    0.079
     243    0.815    0.076
     244    0.001    0.006
     245    0.218    0.053
     246    1.226    0.101
     247    0.301    0.048
     248    0.000    0.000
     249    0.309    0.082
     250    0.618    0.065
     251    0.094    0.044
     252    0.013    0.018
     253    0.751    0.081
     254    0.395    0.107
     255    0.363    0.089
     256    0.009    0.021
     257    0.896    0.066
     258    0.046    0.044
     259    0.206    0.068
     260    0.311    0.081
     261    0.357    0.072
     262    0.529    0.069
     263    0.157    0.066
     264    0.926    0.098
     265    0.119    0.058
     266    0.664    0.091
     267    0.726    0.068
     268    1.549    0.131
     269    1.142    0.068
     270    0.610    0.066
     271    1.537    0.127
     272    1.585    0.126
     273    0.354    0.097
     274    0.465    0.050
     275    1.353    0.140
     276    0.846    0.069
     277    0.564    0.071
     278    0.169    0.077
     279    0.797    0.104
     280    0.030    0.032
     281    0.732    0.102
     282    1.001    0.119
     283    1.545    0.115
     284    0.316    0.066
     285    0.011    0.022
     286    1.219    0.100
     287    0.454    0.069
     288    0.404    0.086
     289    0.140    0.051
     290    1.048    0.126
     291    0.066    0.033
     292    0.203    0.069
     293    0.619    0.088
     294    0.003    0.015
     295    0.000    0.000
     296    0.004    0.012
     297    0.162    0.056
     298    0.003    0.010
     299    0.029    0.032
     300    1.156    0.084
     301    0.548    0.085
     302    0.316    0.104
     303    0.854    0.099
     304    1.319    0.104
      27    0.592    0.093
      28    0.490    0.055
      29    1.419    0.132
      30    1.079    0.127
      31    1.108    0.145
      32    1.668    0.150
      33    1.345    0.105
      34    0.522    0.102
      35    1.621    0.088
      36    1.331    0.130
      37    0.458    0.081
      38    0.512    0.115
      39    0.978    0.087
      40    0.847    0.087
      41    0.026    0.037
      42    0.159    0.045
      43    0.819    0.081
      44    0.433    0.092
      45    0.066    0.043
      46    0.478    0.075
      47    0.965    0.076
      48    0.076    0.033
      49    0.623    0.097
      50    1.044    0.094
      51    0.427    0.088
      52    0.000    0.000
      53    0.523    0.101
      54    0.813    0.089
      55    0.067    0.029
      56    0.001    0.006
      57    0.252    0.050
      58    0.754    0.076
      59    0.001    0.006
      60    0.612    0.102
      61    1.298    0.127
      62    0.552    0.101
      63    0.130    0.066
      64    0.656    0.108
      65    1.700    0.139
      66    1.478    0.124
      67    0.956    0.127
      68    1.983    0.139
      69    0.698    0.144
      70    1.950    0.293
      71    0.175    0.078
      72    0.314    0.107
      73    0.019    0.021
      74    0.235    0.047
      75    0.679    0.156
      76    0.024    0.029
      77    0.311    0.051
      78    0.356    0.088
      79    0.052    0.034
      80    0.002    0.008
      81    0.000    0.000
      82    0.588    0.114
      83    0.014    0.030
      84    0.000    0.000
      85    0.467    0.063
      86    0.812    0.095
      87    0.019    0.021
      88    0.006    0.015
      89    0.800    0.091
      90    0.015    0.018
      91    0.005    0.012
      92    0.437    0.100
      93    0.402    0.070
      94    0.325    0.102
      95    0.109    0.043
      96    0.538    0.109
      97    0.427    0.076
      98    0.306    0.081
      99    1.066    0.137
     100    0.508    0.088
     101    0.630    0.113
     102    0.121    0.051
     103    2.207    0.094
     104    0.597    0.134
     105    0.433    0.059
     106    0.643    0.080
     107    1.572    0.126
     108    0.812    0.102
     109    0.000    0.000
     110    0.289    0.060
     111    0.363    0.055
     112    0.095    0.042
     113    0.192    0.062
     114    0.401    0.078
     115    0.571    0.088
     116    0.391    0.058
     117    0.048    0.033
     118    0.228    0.068
     119    0.017    0.030
     120    0.082    0.048
     121    0.019    0.025
     122    0.000    0.000
     123    0.000    0.000
     124    0.000    0.000
     125    0.316    0.096
     126    0.000    0.000
     127    0.000    0.000
     128    0.001    0.006
     129    0.266    0.045
     130    0.000    0.000
     131    0.000    0.000
     132    0.516    0.072
     133    0.006    0.013
     134    0.105    0.058
     135    0.604    0.078
     136    0.299    0.065
     137    0.168    0.053
     138    0.351    0.083
     139    0.700    0.098
     140    0.922    0.102
     141    0.542    0.168
     142    1.095    0.095
     143    1.188    0.098
     144    0.096    0.038
     145    0.693    0.119
     146    1.568    0.117
     147    0.629    0.092
     148    0.166    0.056
     149    0.717    0.138
     150    0.860    0.119
     151    0.141    0.039
     152    0.078    0.039
     153    0.989    0.135
     154    1.547    0.084
     155    0.717    0.068
     156    0.009    0.013
     157    0.887    0.102
     158    0.974    0.092
     159    0.173    0.032
     160    0.000    0.000
     161    0.709    0.104
     162    0.877    0.079
     163    0.447    0.074
     164    0.000    0.000
     165    0.858    0.080
     166    1.201    0.109
     167    0.128    0.043
     168    0.031    0.033
     169    0.934    0.087
     170    0.330    0.058
     171    0.012    0.022
     172    0.647    0.088
     173    1.015    0.076
     174    0.190    0.054
     175    0.001    0.006
     176    0.378    0.058
     177    0.235    0.082
     178    0.410    0.085
     179    1.016    0.124
     180    0.472    0.119
     181    1.452    0.156
     182    0.938    0.098
     183    1.633    0.150
     184    1.203    0.074
     185    0.160    0.071
     186    0.122    0.066
     187    0.479    0.060
     188    0.780    0.094
     189    1.020    0.107
     190    0.536    0.071
     191    0.982    0.073
     192    0.843    0.092
     193    1.306    0.079
     194    1.352    0.086
     195    0.982    0.110
     196    0.287    0.068
     197    0.364    0.068
     198    0.603    0.100
     199    0.043    0.030
     200    0.159    0.056
     201    1.216    0.133
     202    0.643    0.086
     203    0.065    0.032
     204    0.410    0.070
     205    0.549    0.095
     206    0.128    0.049
     207    0.000    0.000
     208    0.335    0.066
     209    0.840    0.089
     210    0.805    0.097
     211    0.000    0.000
     212    0.153    0.049
     213    1.070    0.080
     214    0.419    0.057
     215    0.131    0.050
     216    1.236    0.072
     217    0.519    0.070
     218    0.087    0.053
     219    0.343    0.054
     220    0.794    0.090
     221    1.156    0.097
     222    0.215    0.078
     223    1.054    0.121
     224    0.932    0.087
     225    1.694    0.133
     226    0.376    0.103
     227    0.503    0.091
     228    1.324    0.186
     229    1.143    0.077
     230    1.133    0.153
     231    0.395    0.057
     232    1.449    0.085
     233    1.135    0.343
     234    1.275    0.203
     235    0.724    0.149
     236    1.439    0.131
     237    0.125    0.071
     238    0.195    0.084
     239    1.193    0.190
     240    0.145    0.082
     241    0.020    0.023
     242    0.575    0.095
     243    0.856    0.090
     244    0.001    0.006
     245    0.180    0.039
     246    1.233    0.092
     247    0.305    0.056
     248    0.001    0.006
     249    0.345    0.079
     250    0.607    0.060
     251    0.087    0.051
     252    0.018    0.024
     253    0.731    0.053
     254    0.374    0.094
     255    0.427    0.092
     256    0.005    0.011
     257    0.912    0.101
     258    0.041    0.034
     259    0.185    0.049
     260    0.381    0.063
     261    0.303    0.104
     262    0.529    0.076
     263    0.135    0.052
     264    0.903    0.102
     265    0.098    0.047
     266    0.700    0.077
     267    0.671    0.076
     268    1.575    0.109
     269    1.159    0.094
     270    0.619    0.072
     271    1.633    0.180
     272    1.610    0.124
     273    0.414    0.097
     274    0.422    0.052
     275    1.462    0.059
     276    0.846    0.088
     277    0.567    0.079
     278    0.206    0.061
     279    0.788    0.101
     280    0.038    0.031
     281    0.731    0.097
     282    1.051    0.104
     283    1.575    0.158
     284    0.332    0.085
     285    0.039    0.033
     286    1.277    0.119
     287    0.429    0.076
     288    0.316    0.082
     289    0.183    0.064
     290    0.912    0.129
     291    0.087    0.047
     292    0.219    0.067
     293    0.665    0.085
     294    0.019    0.024
     295    0.004    0.011
     296    0.008    0.017
     297    0.122    0.049
     298    0.003    0.013
     299    0.044    0.026
     300    1.149    0.077
     301    0.523    0.086
     302    0.291    0.089
     303    0.815    0.108
     304    1.329    0.119
      27    0.589    0.112
      28    0.483    0.055
      29    1.455    0.138
      30    0.986    0.148
      31    0.949    0.114
      32    1.686    0.159
      33    1.224    0.141
      34    0.572    0.222
      35    1.076    0.418
      36    1.416    0.166
      37    0.534    0.101
      38    0.522    0.127
      39    0.951    0.113
      40    0.992    0.130
      41    0.067    0.058
      42    0.232    0.072
      43    0.800    0.074
      44    0.449    0.081
      45    0.050    0.037
      46    0.513    0.058
      47    0.933    0.086
      48    0.105    0.050
      49    0.586    0.070
      50    1.136    0.094
      51    0.422    0.067
      52    0.000    0.000
      53    0.522    0.103
      54    0.763    0.074
      55    0.056    0.037
      56    0.002    0.007
      57    0.248    0.051
      58    0.694    0.114
      59    0.004    0.015
      60    0.530    0.070
      61    1.324    0.095
      62    0.524    0.065
      63    0.184    0.089
      64    0.628    0.104
      65    1.645    0.115
      66    1.540    0.122
      67    1.189    0.183
      68    2.001    0.141
      69    0.653    0.122
      70    1.654    0.170
      71    0.128    0.078
      72    0.320    0.142
      73    0.024    0.028
      74    0.262    0.061
      75    0.622    0.189
      76    0.014    0.020
      77    0.280    0.062
      78    0.464    0.084
      79    0.072    0.054
      80    0.003    0.008
      81    0.000    0.000
      82    0.632    0.082
      83    0.024    0.032
      84    0.000    0.000
      85    0.456    0.075
      86    0.852    0.119
      87    0.023    0.031
      88    0.003    0.008
      89    0.761    0.091
      90    0.013    0.021
      91    0.006    0.013
      92    0.458    0.090
      93    0.456    0.122
      94    0.362    0.109
      95    0.095    0.040
      96    0.455    0.089
      97    0.414    0.073
      98    0.186    0.044
      99    0.697    0.148
     100    0.544    0.089
     101    0.526    0.129
     102    0.100    0.044
     103    2.047    0.197
     104    0.599    0.093
     105    0.401    0.067
     106    0.631    0.079
     107    1.468    0.105
     108    0.825    0.087
     109    0.002    0.009
     110    0.279    0.049
     111    0.337    0.087
     112    0.104    0.045
     113    0.200    0.064
     114    0.410    0.077
     115    0.527    0.078
     116    0.364    0.093
     117    0.056    0.037
     118    0.315    0.070
     119    0.023    0.031
     120    0.060    0.038
     121    0.018    0.020
     122    0.000    0.000
     123    0.000    0.000
     124    0.000    0.000
     125    0.364    0.079
     126    0.000    0.000
     127    0.001    0.006
     128    0.009    0.017
     129    0.290    0.048
     130    0.003    0.008
     131    0.000    0.000
     132    0.535    0.074
     133    0.000    0.000
     134    0.061    0.036
     135    0.604    0.082
     136    0.306    0.051
     137    0.096    0.042
     138    0.286    0.096
     139    0.736    0.094
     140    0.898    0.090
     141    0.378    0.106
     142    1.146    0.089
     143    1.178    0.096
     144    0.110    0.039
     145    0.741    0.106
     146    1.525    0.100
     147    0.662    0.067
     148    0.095    0.042
     149    0.603    0.080
     150    0.773    0.126
     151    0.193    0.057
     152    0.072    0.040
     153    0.762    0.085
     154    1.529    0.065
     155    0.716    0.070
     156    0.008    0.012
     157    0.969    0.089
     158    0.931    0.100
     159    0.189    0.033
     160    0.002    0.007
     161    0.789    0.124
     162    0.843    0.069
     163    0.445    0.085
     164    0.000    0.000
     165    0.910    0.074
     166    1.202    0.095
     167    0.150    0.063
     168    0.042    0.036
     169    0.932    0.093
     170    0.333    0.091
     171    0.009    0.015
     172    0.695    0.111
     173    1.084    0.066
     174    0.201    0.054
     175    0.005    0.011
     176    0.352    0.097
     177    0.261    0.065
     178    0.406    0.092
     179    1.020    0.181
     180    0.485    0.193
     181    1.433    0.168
     182    0.973    0.080
     183    1.637    0.160
     184    1.195    0.087
     185    0.171    0.059
     186    0.151    0.043
     187    0.487    0.101
     188    0.772    0.087
     189    1.039    0.116
     190    0.520    0.077
     191    0.960    0.089
     192    0.879    0.066
     193    1.287    0.129
     194    1.300    0.061
     195    0.973    0.173
     196    0.302    0.076
     197    0.365    0.075
     198    0.628    0.111
     199    0.060    0.035
     200    0.186    0.068
     201    1.236    0.082
     202    0.680    0.069
     203    0.069    0.053
     204    0.390    0.074
     205    0.542    0.120
     206    0.117    0.046
     207    0.000    0.000
     208    0.319    0.074
     209    0.805    0.087
     210    0.781    0.072
     211    0.000    0.000
     212    0.153    0.035
     213    1.080    0.082
     214    0.452    0.069
     215    0.139    0.044
     216    1.205    0.086
     217    0.531    0.063
     218    0.091    0.042
     219    0.394    0.075
     220    0.783    0.068
     221    1.246    0.084
     222    0.185    0.088
     223    1.071    0.110
     224    1.030    0.133
     225    1.716    0.134
     226    0.409    0.181
     227    0.470    0.069
     228    1.436    0.203
     229    1.184    0.073
     230    1.117    0.213
     231    0.426    0.040
     232    1.539    0.106
     233    0.874    0.203
     234    1.072    0.217
     235    0.869    0.151
     236    1.397    0.143
     237    0.081    0.034
     238    0.241    0.080
     239    1.430    0.147
     240    0.126    0.086
     241    0.031    0.031
     242    0.624    0.063
     243    0.865    0.087
     244    0.006    0.014
     245    0.182    0.039
     246    1.197    0.118
     247    0.278    0.061
     248    0.006    0.012
     249    0.357    0.080
     250    0.594    0.073
     251    0.070    0.031
     252    0.030    0.027
     253    0.731    0.088
     254    0.364    0.080
     255    0.440    0.102
     256    0.004    0.010
     257    0.909    0.101
     258    0.044    0.036
     259    0.235    0.056
     260    0.320    0.066
     261    0.301    0.086
     262    0.533    0.073
     263    0.130    0.040
     264    0.950    0.068
     265    0.089    0.047
     266    0.626    0.096
     267    0.679    0.099
     268    1.552    0.097
     269    1.102    0.089
     270    0.629    0.069
     271    1.658    0.116
     272    1.577    0.086
     273    0.409    0.074
     274    0.443    0.058
     275    1.455    0.075
     276    0.871    0.070
     277    0.489    0.048
     278    0.224    0.081
     279    0.805    0.084
     280    0.027    0.025
     281    0.808    0.098
     282    0.972    0.096
     283    1.590    0.104
     284    0.374    0.087
     285    0.067    0.033
     286    1.202    0.126
     287    0.520    0.083
     288    0.244    0.072
     289    0.162    0.036
     290    0.957    0.089
     291    0.071    0.044
     292    0.219    0.067
     293    0.643    0.112
     294    0.017    0.018
     295    0.005    0.011
     296    0.007    0.018
     297    0.164    0.051
     298    0.004    0.014
     299    0.037    0.028
     300    1.102    0.062
     301    0.553    0.072
     302    0.366    0.091
     303    0.840    0.074
     304    1.340    0.126
      27    0.569    0.087
      28    0.518    0.067
      29    1.532    0.107
      30    0.972    0.168
      31    0.998    0.176
      32    1.475    0.181
      33    1.300    0.101
      34    0.552    0.215
      35    1.522    0.152
      36    1.202    0.103
      37    0.613    0.104
      38    0.517    0.181
      39    0.888    0.115
      40    0.987    0.127
      41    0.077    0.049
      42    0.195    0.047
      43    0.836    0.095
      44    0.521    0.080
      45    0.052    0.047
      46    0.505    0.057
      47    0.969    0.071
      48    0.099    0.056
      49    0.587    0.075
      50    1.107    0.103
      51    0.388    0.058
      52    0.000    0.000
      53    0.522    0.088
      54    0.783    0.080
      55    0.056    0.030
      56    0.003    0.010
      57    0.260    0.052
      58    0.717    0.052
      59    0.004    0.010
      60    0.540    0.077
      61    1.274    0.100
      62    0.502    0.084
      63    0.189    0.108
      64    0.645    0.080
      65    1.564    0.155
      66    1.471    0.204
      67    1.334    0.235
      68    1.746    0.200
      69    0.769    0.163
      70    1.635    0.195
      71    0.121    0.052
      72    0.495    0.079
      73    0.021    0.018
      74    0.265    0.083
      75    0.566    0.139
      76    0.017    0.020
      77    0.330    0.092
      78    0.542    0.101
      79    0.136    0.056
      80    0.005    0.011
      81    0.000    0.000
      82    0.611    0.067
      83    0.027    0.032
      84    0.000    0.000
      85    0.399    0.050
      86    0.857    0.078
      87    0.011    0.017
      88    0.001    0.006
      89    0.723    0.081
      90    0.010    0.016
      91    0.006    0.014
      92    0.428    0.048
      93    0.431    0.111
      94    0.347    0.090
      95    0.092    0.039
      96    0.442    0.076
      97    0.375    0.072
      98    0.192    0.045
      99    0.747    0.088
     100    0.609    0.108
     101    0.400    0.068
     102    0.050    0.048
     103    1.971    0.139
     104    0.824    0.171
     105    0.400    0.061
     106    0.621    0.088
     107    1.615    0.141
     108    0.747    0.089
     109    0.000    0.000
     110    0.325    0.049
     111    0.334    0.076
     112    0.088    0.046
     113    0.193    0.059
     114    0.413    0.064
     115    0.577    0.084
     116    0.413    0.091
     117    0.057    0.031
     118    0.288    0.069
     119    0.034    0.033
     120    0.064    0.048
     121    0.011    0.019
     122    0.000    0.000
     123    0.000    0.000
     124    0.000    0.000
     125    0.378    0.091
     126    0.000    0.000
     127    0.004    0.010
     128    0.005    0.011
     129    0.235    0.047
     130    0.000    0.000
     131    0.000    0.000
     132    0.543    0.063
     133    0.003    0.010
     134    0.095    0.041
     135    0.593    0.080
     136    0.295    0.087
     137    0.131    0.054
     138    0.346    0.079
     139    0.754    0.092
     140    0.931    0.076
     141    0.396    0.074
     142    1.115    0.086
     143    1.213    0.082
     144    0.104    0.028
     145    0.642    0.132
     146    1.587    0.123
     147    0.666    0.068
     148    0.158    0.035
     149    0.681    0.078
     150    0.762    0.099
     151    0.217    0.061
     152    0.077    0.031
     153    0.724    0.070
     154    1.523    0.117
     155    0.714    0.071
     156    0.023    0.021
     157    1.017    0.107
     158    0.904    0.072
     159    0.194    0.055
     160    0.000    0.000
     161    0.761    0.147
     162    0.818    0.076
     163    0.486    0.107
     164    0.000    0.000
     165    0.890    0.086
     166    1.230    0.088
     167    0.168    0.064
     168    0.038    0.029
     169    0.922    0.092
     170    0.308    0.092
     171    0.009    0.015
     172    0.761    0.089
     173    1.089    0.104
     174    0.194    0.056
     175    0.001    0.006
     176    0.351    0.069
     177    0.233    0.079
     178    0.371    0.082
     179    1.707    0.240
     180    0.469    0.142
     181    1.493    0.129
     182    1.017    0.069
     183    1.625    0.229
     184    0.924    0.177
     185    0.370    0.107
     186    0.145    0.052
     187    0.479    0.073
     188    0.891    0.127
     189    1.112    0.128
     190    0.548    0.081
     191    0.980    0.129
     192    0.840    0.094
     193    1.231    0.126
     194    1.322    0.109
     195    1.015    0.181
     196    0.291    0.089
     197    0.359    0.051
     198    0.655    0.128
     199    0.089    0.051
     200    0.165    0.055
     201    1.164    0.068
     202    0.625    0.072
     203    0.072    0.052
     204    0.335    0.062
     205    0.488    0.090
     206    0.123    0.064
     207    0.000    0.000
     208    0.329    0.082
     209    0.850    0.107
     210    0.767    0.127
     211    0.001    0.006
     212    0.142    0.040
     213    1.061    0.096
     214    0.407    0.059
     215    0.137    0.048
     216    1.240    0.101
     217    0.494    0.069
     218    0.091    0.041
     219    0.353    0.055
     220    0.793    0.077
     221    1.182    0.127
     222    0.206    0.075
     223    1.009    0.106
     224    1.009    0.107
     225    1.739    0.165
     226    0.305    0.097
     227    0.501    0.095
     228    1.231    0.168
     229    1.134    0.080
     230    1.322    0.132
     231    0.450    0.073
     232    1.662    0.173
     233    0.720    0.150
     234    1.309    0.128
     235    0.866    0.133
     236    1.485    0.123
     237    0.089    0.039
     238    0.206    0.091
     239    1.251    0.127
     240    0.209    0.070
     241    0.045    0.037
     242    0.619    0.058
     243    0.811    0.074
     244    0.006    0.014
     245    0.181    0.049
     246    1.223    0.121
     247    0.269    0.062
     248    0.009    0.019
     249    0.302    0.067
     250    0.628    0.060
     251    0.078    0.026
     252    0.029    0.027
     253    0.747    0.088
     254    0.348    0.095
     255    0.419    0.094
     256    0.005    0.012
     257    0.851    0.091
     258    0.031    0.031
     259    0.229    0.056
     260    0.323    0.067
     261    0.307    0.074
     262    0.491    0.085
     263    0.166    0.038
     264    0.940    0.089
     265    0.090    0.033
     266    0.552    0.076
     267    0.754    0.103
     268    1.526    0.127
     269    1.146    0.062
     270    0.607    0.055
     271    1.660    0.102
     272    1.674    0.101
     273    0.516    0.088
     274    0.417    0.041
     275    1.448    0.065
     276    0.847    0.107
     277    0.554    0.080
     278    0.255    0.079
     279    0.717    0.077
     280    0.042    0.032
     281    0.730    0.107
     282    1.049    0.095
     283    1.547    0.083
     284    0.394    0.081
     285    0.056    0.045
     286    1.179    0.123
     287    0.417    0.098
     288    0.314    0.090
     289    0.165    0.049
     290    0.980    0.114
     291    0.086    0.046
     292    0.179    0.073
     293    0.697    0.060
     294    0.013    0.020
     295    0.004    0.010
     296    0.005    0.013
     297    0.139    0.057
     298    0.002    0.007
     299    0.031    0.019
     300    1.116    0.083
     301    0.560    0.071
     302    0.384    0.096
     303    0.860    0.075
     304    1.316    0.126
      27    0.675    0.136
      28    0.550    0.048
      29    1.484    0.167
      30    1.120    0.143
      31    1.029    0.171
      32    1.354    0.113
      33    1.321    0.082
      34    0.471    0.108
      35    1.577    0.106
      36    1.233    0.140
      37    0.537    0.097
      38    0.515    0.106
      39    0.893    0.101
      40    0.930    0.105
      41    0.067    0.036
      42    0.219    0.056
      43    0.859    0.099
      44    0.502    0.080
      45    0.072    0.049
      46    0.513    0.090
      47    0.947    0.089
      48    0.082    0.033
      49    0.585    0.056
      50    1.102    0.094
      51    0.462    0.059
      52    0.000    0.000
      53    0.553    0.109
      54    0.814    0.049
      55    0.062    0.027
      56    0.003    0.008
      57    0.240    0.045
      58    0.751    0.103
      59    0.006    0.012
      60    0.625    0.093
      61    1.317    0.095
      62    0.540    0.100
      63    0.116    0.070
      64    0.683    0.075
      65    1.544    0.176
      66    1.434    0.114
      67    1.136    0.139
      68    1.803    0.135
      69    0.895    0.117
      70    1.543    0.170
      71    0.119    0.044
      72    0.403    0.206
      73    0.025    0.022
      74    0.159    0.049
      75    0.482    0.116
      76    0.012    0.017
      77    0.292    0.072
      78    0.451    0.072
      79    0.152    0.074
      80    0.003    0.010
      81    0.000    0.000
      82    0.617    0.073
      83    0.037    0.031
      84    0.000    0.000
      85    0.422    0.078
      86    0.821    0.097
      87    0.028    0.025
      88    0.008    0.015
      89    0.722    0.107
      90    0.024    0.020
      91    0.008    0.019
      92    0.463    0.111
      93    0.383    0.064
      94    0.320    0.073
      95    0.090    0.034
      96    0.416    0.077
      97    0.394    0.089
      98    0.197    0.065
      99    0.769    0.094
     100    0.566    0.073
     101    0.465    0.140
     102    0.063    0.038
     103    2.001    0.190
     104    0.796    0.125
     105    0.402    0.083
     106    0.654    0.075
     107    1.734    0.130
     108    0.678    0.103
     109    0.004    0.012
     110    0.382    0.064
     111    0.414    0.074
     112    0.107    0.040
     113    0.222    0.059
     114    0.393    0.097
     115    0.571    0.055
     116    0.413    0.069
     117    0.078    0.046
     118    0.277    0.082
     119    0.046    0.039
     120    0.082    0.053
     121    0.013    0.020
     122    0.004    0.011
     123    0.000    0.000
     124    0.000    0.000
     125    0.286    0.053
     126    0.000    0.000
     127    0.000    0.000
     128    0.000    0.000
     129    0.204    0.040
     130    0.004    0.010
     131    0.002    0.007
     132    0.472    0.077
     133    0.000    0.000
     134    0.090    0.044
     135    0.611    0.089
     136    0.303    0.089
     137    0.183    0.048
     138    0.322    0.065
     139    0.711    0.072
     140    0.886    0.094
     141    0.504    0.179
     142    1.145    0.077
     143    1.195    0.101
     144    0.073    0.025
     145    0.704    0.119
     146    1.645    0.155
     147    0.583    0.054
     148    0.216    0.085
     149    0.678    0.091
     150    0.840    0.109
     151    0.258    0.048
     152    0.063    0.035
     153    0.724    0.062
     154    1.504    0.130
     155    0.628    0.099
     156    0.019    0.019
     157    0.996    0.104
     158    0.964    0.086
     159    0.195    0.046
     160    0.002    0.007
     161    0.885    0.145
     162    0.861    0.091
     163    0.417    0.126
     164    0.000    0.000
     165    0.898    0.117
     166    1.184    0.118
     167    0.177    0.068
     168    0.047    0.045
     169    0.931    0.098
     170    0.348    0.066
     171    0.010    0.015
     172    0.870    0.130
     173    1.101    0.093
     174    0.217    0.047
     175    0.004    0.010
     176    0.357    0.060
     177    0.223    0.087
     178    0.250    0.078
     179    1.822    0.087
     180    0.458    0.103
     181    1.511    0.107
     182    1.029    0.066
     183    1.401    0.234
     184    1.013    0.111
     185    0.342    0.090
     186    0.189    0.059
     187    0.615    0.104
     188    0.842    0.129
     189    1.069    0.129
     190    0.541    0.086
     191    1.034    0.106
     192    0.810    0.069
     193    1.308    0.092
     194    1.304    0.096
     195    0.885    0.102
     196    0.339    0.096
     197    0.394    0.063
     198    0.685    0.084
     199    0.064    0.058
     200    0.218    0.068
     201    1.242    0.097
     202    0.661    0.076
     203    0.090    0.051
     204    0.324    0.059
     205    0.457    0.076
     206    0.124    0.068
     207    0.000    0.000
     208    0.349    0.055
     209    0.829    0.095
     210    0.789    0.079
     211    0.000    0.000
     212    0.155    0.050
     213    1.024    0.101
     214    0.364    0.056
     215    0.149    0.044
     216    1.216    0.122
     217    0.404    0.072
     218    0.095    0.036
     219    0.428    0.072
     220    0.820    0.076
     221    1.113    0.088
     222    0.102    0.065
     223    1.059    0.085
     224    0.981    0.108
     225    1.617    0.136
     226    0.417    0.078
     227    0.454    0.096
     228    1.319    0.159
     229    1.098    0.094
     230    1.290    0.090
     231    0.420    0.053
     232    1.499    0.111
     233    0.711    0.107
     234    1.301    0.148
     235    0.696    0.125
     236    1.357    0.144
     237    0.095    0.029
     238    0.193    0.068
     239    1.141    0.116
     240    0.277    0.065
     241    0.034    0.032
     242    0.650    0.086
     243    0.847    0.076
     244    0.005    0.011
     245    0.182    0.041
     246    1.257    0.130
     247    0.252    0.057
     248    0.001    0.006
     249    0.334    0.069
     250    0.610    0.061
     251    0.109    0.062
     252    0.034    0.038
     253    0.722    0.078
     254    0.358    0.087
     255    0.482    0.080
     256    0.009    0.017
     257    0.848    0.085
     258    0.046    0.031
     259    0.222    0.053
     260    0.372    0.082
     261    0.368    0.128
     262    0.544    0.079
     263    0.138    0.047
     264    0.939    0.117
     265    0.151    0.058
     266    0.592    0.095
     267    0.747    0.122
     268    1.700    0.134
     269    1.180    0.089
     270    0.583    0.081
     271    1.794    0.178
     272    1.626    0.142
     273    0.411    0.093
     274    0.428    0.048
     275    1.422    0.096
     276    0.849    0.094
     277    0.575    0.070
     278    0.243    0.072
     279    0.735    0.099
     280    0.039    0.027
     281    0.740    0.126
     282    1.070    0.148
     283    1.496    0.082
     284    0.456    0.080
     285    0.068    0.052
     286    1.238    0.133
     287    0.471    0.100
     288    0.320    0.083
     289    0.193    0.097
     290    0.906    0.130
     291    0.107    0.050
     292    0.209    0.068
     293    0.610    0.126
     294    0.014    0.017
     295    0.001    0.006
     296    0.002    0.009
     297    0.257    0.076
     298    0.007    0.016
     299    0.030    0.042
     300    1.064    0.099
     301    0.535    0.078
     302    0.387    0.113
     303    0.845    0.106
     304    1.326    0.110
      27    0.635    0.108
      28    0.565    0.089
      29    1.533    0.173
      30    1.108    0.140
      31    0.964    0.187
      32    1.430    0.222
      33    1.282    0.140
      34    0.430    0.118
      35    1.254    0.407
      36    1.362    0.189
      37    0.436    0.164
      38    0.464    0.116
      39    0.850    0.115
      40    0.924    0.083
      41    0.034    0.025
      42    0.285    0.070
      43    0.829    0.089
      44    0.430    0.069
      45    0.086    0.040
      46    0.577    0.088
      47    0.954    0.107
      48    0.079    0.044
      49    0.699    0.097
      50    1.141    0.098
      51    0.395    0.069
      52    0.001    0.006
      53    0.600    0.100
      54    0.750    0.081
      55    0.045    0.040
      56    0.003    0.009
      57    0.279    0.048
      58    0.716    0.096
      59    0.005    0.014
      60    0.653    0.076
      61    1.331    0.119
      62    0.406    0.091
      63    0.133    0.094
      64    0.709    0.053
      65    1.501    0.156
      66    1.434    0.114
      67    0.935    0.145
      68    1.806    0.172
      69    1.015    0.156
      70    1.437    0.246
      71    0.129    0.044
      72    0.451    0.166
      73    0.029    0.028
      74    0.140    0.079
      75    0.495    0.117
      76    0.024    0.021
      77    0.333    0.101
      78    0.473    0.078
      79    0.129    0.080
      80    0.006    0.017
      81    0.000    0.000
      82    0.654    0.065
      83    0.063    0.040
      84    0.000    0.000
      85    0.481    0.073
      86    0.865    0.098
      87    0.023    0.029
      88    0.006    0.013
      89    0.740    0.115
      90    0.015    0.016
      91    0.000    0.000
      92    0.462    0.098
      93    0.466    0.108
      94    0.310    0.078
      95    0.100    0.033
      96    0.416    0.071
      97    0.370    0.072
      98    0.199    0.066
      99    0.719    0.101
     100    0.564    0.073
     101    0.499    0.137
     102    0.044    0.035
     103    1.978    0.145
     104    0.833    0.157
     105    0.414    0.063
     106    0.650    0.083
     107    1.787    0.103
     108    0.648    0.110
     109    0.002    0.009
     110    0.416    0.060
     111    0.374    0.055
     112    0.103    0.049
     113    0.193    0.064
     114    0.452    0.085
     115    0.571    0.100
     116    0.371    0.090
     117    0.053    0.030
     118    0.305    0.084
     119    0.055    0.044
     120    0.098    0.070
     121    0.014    0.023
     122    0.004    0.011
     123    0.000    0.000
     124    0.000    0.000
     125    0.302    0.091
     126    0.000    0.000
     127    0.001    0.006
     128    0.001    0.006
     129    0.223    0.038
     130    0.004    0.010
     131    0.001    0.006
     132    0.453    0.097
     133    0.005    0.012
     134    0.100    0.046
     135    0.633    0.065
     136    0.303    0.078
     137    0.137    0.042
     138    0.362    0.085
     139    0.737    0.068
     140    0.912    0.093
     141    0.440    0.095
     142    1.062    0.091
     143    1.278    0.088
     144    0.088    0.039
     145    0.546    0.136
     146    1.630    0.120
     147    0.633    0.078
     148    0.127    0.037
     149    0.629    0.057
     150    0.967    0.101
     151    0.216    0.072
     152    0.063    0.041
     153    0.668    0.072
     154    1.283    0.225
     155    0.637    0.084
     156    0.022    0.029
     157    1.049    0.214
     158    0.949    0.094
     159    0.191    0.050
     160    0.000    0.000
     161    0.841    0.157
     162    0.944    0.120
     163    0.344    0.108
     164    0.001    0.006
     165    0.966    0.128
     166    1.260    0.100
     167    0.135    0.068
     168    0.050    0.043
     169    0.922    0.111
     170    0.324    0.074
     171    0.011    0.024
     172    0.770    0.140
     173    1.076    0.110
     174    0.178    0.066
     175    0.004    0.011
     176    0.372    0.084
     177    0.173    0.081
     178    0.257    0.083
     179    1.801    0.093
     180    0.505    0.113
     181    1.510    0.142
     182    1.139    0.086
     183    1.497    0.199
     184    1.049    0.161
     185    0.387    0.124
     186    0.158    0.065
     187    0.518    0.095
     188    0.805    0.146
     189    1.087    0.112
     190    0.522    0.080
     191    1.003    0.087
     192    0.880    0.112
     193    1.250    0.088
     194    1.334    0.095
     195    1.012    0.094
     196    0.275    0.076
     197    0.385    0.068
     198    0.650    0.100
     199    0.046    0.029
     200    0.171    0.049
     201    1.201    0.093
     202    0.654    0.093
     203    0.069    0.053
     204    0.340    0.063
     205    0.538    0.075
     206    0.118    0.057
     207    0.000    0.000
     208    0.304    0.072
     209    0.838    0.080
     210    0.739    0.094
     211    0.000    0.000
     212    0.177    0.051
     213    1.014    0.097
     214    0.385    0.051
     215    0.144    0.048
     216    1.242    0.110
     217    0.399    0.092
     218    0.102    0.057
     219    0.408    0.083
     220    0.811    0.076
     221    1.052    0.113
     222    0.116    0.047
     223    1.059    0.088
     224    0.916    0.070
     225    1.654    0.084
     226    0.363    0.065
     227    0.457    0.084
     228    1.291    0.133
     229    1.108    0.071
     230    1.225    0.138
     231    0.403    0.064
     232    1.495    0.116
     233    0.668    0.115
     234    1.279    0.205
     235    0.592    0.081
     236    1.293    0.113
     237    0.111    0.044
     238    0.180    0.058
     239    1.082    0.117
     240    0.233    0.054
     241    0.034    0.024
     242    0.720    0.108
     243    0.872    0.118
     244    0.008    0.017
     245    0.193    0.049
     246    1.270    0.105
     247    0.250    0.061
     248    0.006    0.017
     249    0.298    0.056
     250    0.610    0.083
     251    0.139    0.060
     252    0.021    0.026
     253    0.658    0.078
     254    0.358    0.077
     255    0.515    0.086
     256    0.006    0.014
     257    0.851    0.076
     258    0.044    0.037
     259    0.212    0.076
     260    0.366    0.065
     261    0.507    0.111
     262    0.502    0.058
     263    0.182    0.047
     264    1.065    0.140
     265    0.093    0.055
     266    0.584    0.087
     267    0.712    0.122
     268    1.721    0.116
     269    1.115    0.120
     270    0.602    0.079
     271    1.859    0.140
     272    1.537    0.082
     273    0.378    0.085
     274    0.388    0.062
     275    1.443    0.094
     276    0.898    0.095
     277    0.524    0.093
     278    0.194    0.071
     279    0.771    0.120
     280    0.033    0.022
     281    0.718    0.085
     282    0.855    0.191
     283    1.529    0.109
     284    0.447    0.087
     285    0.084    0.054
     286    1.291    0.124
     287    0.487    0.075
     288    0.289    0.072
     289    0.193    0.072
     290    0.974    0.158
     291    0.109    0.040
     292    0.251    0.071
     293    0.589    0.086
     294    0.022    0.023
     295    0.013    0.018
     296    0.003    0.010
     297    0.258    0.088
     298    0.003    0.010
     299    0.032    0.030
     300    1.077    0.100
     301    0.559    0.072
     302    0.409    0.120
     303    0.841    0.090
     304    1.270    0.134
      27    0.685    0.118
      28    0.521    0.062
      29    1.363    0.119
      30    0.971    0.123
      31    0.637    0.169
      32    1.455    0.118
      33    1.296    0.104
      34    0.336    0.061
      35    0.716    0.127
      36    1.633    0.095
      37    0.431    0.075
      38    0.298    0.119
      39    0.833    0.108
      40    0.964    0.076
      41    0.011    0.018
      42    0.311    0.048
      43    0.733    0.093
      44    0.424    0.087
      45    0.074    0.026
      46    0.579    0.054
      47    0.998    0.099
      48    0.101    0.048
      49    0.715    0.088
      50    1.093    0.131
      51    0.309    0.046
      52    0.000    0.000
      53    0.591    0.081
      54    0.757    0.073
      55    0.052    0.026
      56    0.001    0.006
      57    0.283    0.057
      58    0.735    0.066
      59    0.001    0.006
      60    0.621    0.103
      61    1.328    0.116
      62    0.474    0.086
      63    0.176    0.113
      64    0.714    0.057
      65    1.584    0.111
      66    1.518    0.149
      67    0.900    0.125
      68    1.855    0.163
      69    0.813    0.183
      70    1.537    0.250
      71    0.142    0.062
      72    0.498    0.118
      73    0.019    0.026
      74    0.170    0.039
      75    0.520    0.119
      76    0.008    0.013
      77    0.277    0.078
      78    0.463    0.074
      79    0.119    0.076
      80    0.004    0.010
      81    0.000    0.000
      82    0.678    0.073
      83    0.086    0.052
      84    0.000    0.000
      85    0.489    0.072
      86    0.876    0.100
      87    0.022    0.027
      88    0.001    0.006
      89    0.832    0.073
      90    0.019    0.025
      91    0.000    0.000
      92    0.488    0.091
      93    0.328    0.072
      94    0.356    0.086
      95    0.099    0.049
      96    0.430    0.069
      97    0.387    0.092
      98    0.223    0.083
      99    0.568    0.103
     100    0.545    0.097
     101    0.502    0.111
     102    0.084    0.071
     103    1.900    0.121
     104    0.692    0.184
     105    0.398    0.063
     106    0.664    0.075
     107    1.733    0.124
     108    0.673    0.106
     109    0.002    0.009
     110    0.408    0.061
     111    0.364    0.056
     112    0.084    0.034
     113    0.172    0.060
     114    0.464    0.083
     115    0.565    0.079
     116    0.362    0.083
     117    0.071    0.033
     118    0.354    0.081
     119    0.046    0.036
     120    0.063    0.046
     121    0.032    0.029
     122    0.007    0.014
     123    0.000    0.000
     124    0.000    0.000
     125    0.363    0.073
     126    0.000    0.000
     127    0.004    0.010
     128    0.009    0.015
     129    0.230    0.056
     130    0.005    0.011
     131    0.000    0.000
     132    0.478    0.069
     133    0.002    0.007
     134    0.101    0.039
     135    0.673    0.091
     136    0.270    0.069
     137    0.144    0.052
     138    0.346    0.055
     139    0.691    0.067
     140    0.924    0.127
     141    0.512    0.138
     142    1.100    0.109
     143    1.214    0.094
     144    0.103    0.033
     145    0.550    0.201
     146    1.588    0.159
     147    0.668    0.089
     148    0.147    0.064
     149    0.687    0.093
     150    0.926    0.108
     151    0.241    0.051
     152    0.060    0.036
     153    0.703    0.068
     154    1.464    0.155
     155    0.671    0.078
     156    0.013    0.016
     157    1.009    0.201
     158    0.960    0.106
     159    0.203    0.064
     160    0.001    0.006
     161    0.866    0.349
     162    0.927    0.148
     163    0.315    0.092
     164    0.000    0.000
     165    0.913    0.091
     166    1.230    0.106
     167    0.112    0.038
     168    0.037    0.041
     169    0.914    0.080
     170    0.289    0.072
     171    0.045    0.034
     172    0.696    0.164
     173    1.110    0.090
     174    0.227    0.092
     175    0.001    0.006
     176    0.386    0.100
     177    0.194    0.061
     178    0.335    0.115
     179    1.723    0.185
     180    0.472    0.118
     181    1.594    0.075
     182    1.135    0.083
     183    1.378    0.207
     184    0.942    0.159
     185    0.359    0.078
     186    0.147    0.052
     187    0.531    0.105
     188    0.830    0.115
     189    1.050    0.104
     190    0.546    0.066
     191    1.019    0.087
     192    0.830    0.071
     193    1.256    0.120
     194    1.288    0.085
     195    1.088    0.166
     196    0.286    0.081
     197    0.335    0.049
     198    0.687    0.090
     199    0.127    0.090
     200    0.226    0.064
     201    1.149    0.103
     202    0.697    0.117
     203    0.074    0.038
     204    0.376    0.057
     205    0.531    0.101
     206    0.144    0.063
     207    0.000    0.000
     208    0.309    0.071
     209    0.837    0.087
     210    0.825    0.110
     211    0.000    0.000
     212    0.173    0.040
     213    1.036    0.088
     214    0.411    0.076
     215    0.116    0.044
     216    1.246    0.093
     217    0.424    0.075
     218    0.107    0.046
     219    0.380    0.090
     220    0.686    0.087
     221    1.152    0.140
     222    0.135    0.080
     223    1.029    0.115
     224    0.947    0.092
     225    1.680    0.113
     226    0.393    0.102
     227    0.441    0.059
     228    1.392    0.108
     229    1.145    0.078
     230    1.234    0.143
     231    0.428    0.089
     232    1.465    0.137
     233    0.782    0.221
     234    1.236    0.139
     235    0.609    0.112
     236    1.331    0.105
     237    0.096    0.053
     238    0.184    0.060
     239    1.068    0.091
     240    0.236    0.076
     241    0.016    0.023
     242    0.659    0.099
     243    0.821    0.078
     244    0.005    0.014
     245    0.191    0.049
     246    1.214    0.086
     247    0.293    0.045
     248    0.000    0.000
     249    0.304    0.083
     250    0.611    0.078
     251    0.115    0.061
     252    0.021    0.026
     253    0.735    0.083
     254    0.360    0.093
     255    0.454    0.108
     256    0.010    0.021
     257    0.875    0.076
     258    0.052    0.036
     259    0.212    0.047
     260    0.439    0.073
     261    0.541    0.093
     262    0.508    0.078
     263    0.166    0.060
     264    1.015    0.125
     265    0.138    0.074
     266    0.568    0.109
     267    0.710    0.082
     268    1.754    0.121
     269    1.166    0.118
     270    0.633    0.106
     271    1.918    0.171
     272    1.439    0.176
     273    0.316    0.100
     274    0.387    0.050
     275    1.385    0.089
     276    0.847    0.110
     277    0.553    0.106
     278    0.197    0.090
     279    0.839    0.087
     280    0.020    0.030
     281    0.687    0.136
     282    0.880    0.159
     283    1.542    0.137
     284    0.445    0.061
     285    0.079    0.045
     286    1.351    0.096
     287    0.501    0.073
     288    0.311    0.063
     289    0.200    0.051
     290    0.891    0.148
     291    0.084    0.036
     292    0.236    0.062
     293    0.663    0.116
     294    0.020    0.028
     295    0.001    0.006
     296    0.005    0.013
     297    0.145    0.064
     298    0.002    0.007
     299    0.048    0.032
     300    1.150    0.147
     301    0.534    0.088
     302    0.335    0.124
     303    0.886    0.099
     304    1.371    0.170
      27    0.731    0.135
      28    0.535    0.054
      29    1.331    0.200
      30    1.039    0.191
      31    0.547    0.114
      32    1.489    0.180
      33    1.318    0.110
      34    0.446    0.141
      35    0.748    0.171
      36    1.617    0.097
      37    0.426    0.069
      38    0.280    0.075
      39    0.816    0.054
      40    0.968    0.082
      41    0.006    0.012
      42    0.349    0.076
      43    0.776    0.090
      44    0.392    0.086
      45    0.086    0.046
      46    0.593    0.062
      47    0.940    0.081
      48    0.120    0.033
      49    0.671    0.095
      50    1.076    0.093
      51    0.333    0.063
      52    0.000    0.000
      53    0.652    0.095
      54    0.700    0.092
      55    0.049    0.027
      56    0.004    0.010
      57    0.276    0.032
      58    0.725    0.090
      59    0.007    0.014
      60    0.610    0.098
      61    1.306    0.116
      62    0.456    0.108
      63    0.144    0.106
      64    0.699    0.060
      65    1.527    0.133
      66    1.469    0.101
      67    1.065    0.184
      68    1.836    0.190
      69    0.869    0.152
      70    1.532    0.201
      71    0.161    0.057
      72    0.536    0.155
      73    0.025    0.029
      74    0.203    0.070
      75    0.617    0.153
      76    0.007    0.014
      77    0.309    0.055
      78    0.470    0.068
      79    0.127    0.075
      80    0.010    0.017
      81    0.000    0.000
      82    0.694    0.076
      83    0.107    0.036
      84    0.002    0.007
      85    0.474    0.063
      86    0.929    0.115
      87    0.033    0.041
      88    0.001    0.006
      89    0.841    0.096
      90    0.021    0.022
      91    0.003    0.008
      92    0.449    0.088
      93    0.445    0.083
      94    0.334    0.066
      95    0.076    0.034
      96    0.414    0.072
      97    0.431    0.069
      98    0.233    0.052
      99    0.526    0.086
     100    0.547    0.090
     101    0.501    0.089
     102    0.087    0.060
     103    1.918    0.140
     104    0.835    0.105
     105    0.413    0.050
     106    0.664    0.073
     107    1.708    0.128
     108    0.529    0.126
     109    0.004    0.012
     110    0.373    0.052
     111    0.369    0.055
     112    0.069    0.030
     113    0.205    0.060
     114    0.400    0.062
     115    0.501    0.074
     116    0.381    0.098
     117    0.066    0.043
     118    0.408    0.063
     119    0.022    0.026
     120    0.078    0.047
     121    0.040    0.039
     122    0.004    0.011
     123    0.002    0.007
     124    0.002    0.008
     125    0.356    0.074
     126    0.001    0.006
     127    0.006    0.012
     128    0.008    0.012
     129    0.269    0.073
     130    0.003    0.008
     131    0.000    0.000
     132    0.580    0.081
     133    0.006    0.013
     134    0.107    0.040
     135    0.597    0.064
     136    0.284    0.060
     137    0.151    0.050
     138    0.364    0.100
     139    0.727    0.065
     140    0.907    0.092
     141    0.513    0.173
     142    1.093    0.123
     143    1.195    0.088
     144    0.086    0.029
     145    0.660    0.114
     146    1.721    0.245
     147    0.665    0.080
     148    0.152    0.059
     149    0.735    0.089
     150    0.954    0.134
     151    0.217    0.058
     152    0.062    0.036
     153    0.782    0.077
     154    1.549    0.077
     155    0.687    0.049
     156    0.016    0.013
     157    1.111    0.110
     158    0.986    0.095
     159    0.218    0.059
     160    0.003    0.012
     161    0.800    0.138
     162    0.900    0.091
     163    0.297    0.106
     164    0.003    0.010
     165    0.964    0.087
     166    1.302    0.099
     167    0.172    0.066
     168    0.100    0.085
     169    0.910    0.066
     170    0.283    0.079
     171    0.041    0.038
     172    0.857    0.123
     173    1.022    0.100
     174    0.340    0.080
     175    0.000    0.000
     176    0.338    0.094
     177    0.137    0.061
     178    0.232    0.062
     179    1.758    0.113
     180    0.603    0.063
     181    1.417    0.129
     182    1.048    0.099
     183    1.501    0.184
     184    0.943    0.108
     185    0.409    0.081
     186    0.124    0.047
     187    0.605    0.105
     188    0.739    0.133
     189    1.088    0.107
     190    0.533    0.100
     191    0.996    0.063
     192    0.875    0.096
     193    1.251    0.116
     194    1.269    0.103
     195    0.960    0.227
     196    0.325    0.072
     197    0.401    0.059
     198    0.741    0.081
     199    0.213    0.081
     200    0.228    0.076
     201    1.212    0.114
     202    0.680    0.082
     203    0.114    0.048
     204    0.323    0.058
     205    0.518    0.092
     206    0.151    0.051
     207    0.000    0.000
     208    0.284    0.070
     209    0.824    0.096
     210    0.796    0.067
     211    0.000    0.000
     212    0.160    0.050
     213    1.006    0.079
     214    0.478    0.102
     215    0.096    0.042
     216    1.194    0.094
     217    0.425    0.070
     218    0.123    0.059
     219    0.394    0.043
     220    0.731    0.094
     221    1.134    0.120
     222    0.133    0.056
     223    1.057    0.104
     224    0.930    0.086
     225    1.618    0.122
     226    0.387    0.077
     227    0.494    0.069
     228    1.380    0.126
     229    1.105    0.080
     230    1.201    0.144
     231    0.436    0.060
     232    1.398    0.122
     233    0.762    0.155
     234    1.252    0.154
     235    0.673    0.123
     236    1.264    0.130
     237    0.094    0.065
     238    0.203    0.045
     239    1.071    0.137
     240    0.260    0.050
     241    0.036    0.046
     242    0.670    0.087
     243    0.875    0.123
     244    0.009    0.015
     245    0.210    0.047
     246    1.294    0.160
     247    0.283    0.064
     248    0.013    0.022
     249    0.338    0.089
     250    0.611    0.075
     251    0.119    0.053
     252    0.060    0.040
     253    0.689    0.099
     254    0.382    0.090
     255    0.377    0.095
     256    0.007    0.013
     257    0.770    0.083
     258    0.062    0.035
     259    0.289    0.064
     260    0.446    0.085
     261    0.616    0.103
     262    0.581    0.111
     263    0.157    0.043
     264    0.964    0.099
     265    0.182    0.059
     266    0.621    0.114
     267    0.790    0.082
     268    1.641    0.209
     269    1.114    0.155
     270    0.645    0.121
     271    1.851    0.253
     272    1.366    0.159
     273    0.283    0.054
     274    0.397    0.053
     275    1.330    0.133
     276    0.963    0.106
     277    0.548    0.087
     278    0.146    0.063
     279    0.813    0.111
     280    0.164    0.067
     281    0.653    0.106
     282    0.932    0.109
     283    1.462    0.149
     284    0.419    0.070
     285    0.070    0.041
     286    1.376    0.096
     287    0.555    0.091
     288    0.318    0.073
     289    0.175    0.060
     290    0.900    0.134
     291    0.092    0.026
     292    0.259    0.049
     293    0.663    0.088
     294    0.016    0.021
     295    0.001    0.006
     296    0.003    0.010
     297    0.108    0.047
     298    0.002    0.007
     299    0.028    0.017
     300    1.135    0.107
     301    0.492    0.067
     302    0.363    0.103
     303    0.838    0.105
     304    1.384    0.125
      27    0.732    0.108
      28    0.573    0.049
      29    1.313    0.176
      30    1.100    0.151
      31    0.712    0.192
      32    1.346    0.134
      33    1.329    0.112
      34    0.423    0.088
      35    0.845    0.185
      36    1.586    0.156
      37    0.347    0.072
      38    0.368    0.081
      39    0.857    0.090
      40    0.998    0.096
      41    0.009    0.013
      42    0.339    0.063
      43    0.798    0.086
      44    0.424    0.077
      45    0.102    0.040
      46    0.572    0.081
      47    0.994    0.093
      48    0.081    0.038
      49    0.651    0.078
      50    1.033    0.143
      51    0.332    0.054
      52    0.000    0.000
      53    0.620    0.076
      54    0.798    0.076
      55    0.052    0.037
      56    0.000    0.000
      57    0.274    0.048
      58    0.730    0.082
      59    0.009    0.017
      60    0.674    0.112
      61    1.266    0.110
      62    0.464    0.101
      63    0.164    0.127
      64    0.712    0.077
      65    1.429    0.138
      66    1.431    0.164
      67    1.145    0.158
      68    1.705    0.207
      69    0.898    0.100
      70    1.460    0.172
      71    0.140    0.051
      72    0.582    0.161
      73    0.038    0.027
      74    0.170    0.065
      75    0.565    0.106
      76    0.011    0.013
      77    0.306    0.063
      78    0.494    0.075
      79    0.154    0.067
      80    0.008    0.019
      81    0.000    0.000
      82    0.744    0.073
      83    0.118    0.026
      84    0.003    0.010
      85    0.469    0.066
      86    0.980    0.074
      87    0.029    0.024
      88    0.004    0.013
      89    0.746    0.082
      90    0.009    0.015
      91    0.004    0.015
      92    0.493    0.082
      93    0.501    0.100
      94    0.334    0.069
      95    0.088    0.038
      96    0.454    0.106
      97    0.421    0.059
      98    0.226    0.065
      99    0.589    0.111
     100    0.530    0.079
     101    0.538    0.087
     102    0.113    0.051
     103    1.906    0.160
     104    0.904    0.132
     105    0.413    0.063
     106    0.672    0.053
     107    1.632    0.116
     108    0.465    0.066
     109    0.000    0.000
     110    0.345    0.041
     111    0.345    0.070
     112    0.040    0.032
     113    0.196    0.059
     114    0.293    0.101
     115    0.510    0.070
     116    0.348    0.098
     117    0.057    0.023
     118    0.401    0.051
     119    0.021    0.030
     120    0.052    0.046
     121    0.018    0.023
     122    0.005    0.014
     123    0.002    0.007
     124    0.000    0.000
     125    0.350    0.086
     126    0.000    0.000
     127    0.006    0.014
     128    0.001    0.006
     129    0.242    0.059
     130    0.006    0.012
     131    0.000    0.000
     132    0.505    0.079
     133    0.005    0.012
     134    0.088    0.033
     135    0.651    0.088
     136    0.274    0.058
     137    0.152    0.061
     138    0.332    0.097
     139    0.708    0.068
     140    0.824    0.083
     141    0.461    0.133
     142    1.038    0.112
     143    1.189    0.089
     144    0.099    0.045
     145    0.528    0.122
     146    1.670    0.124
     147    0.659    0.084
     148    0.145    0.049
     149    0.830    0.073
     150    0.902    0.112
     151    0.246    0.065
     152    0.049    0.033
     153    0.763    0.062
     154    1.505    0.103
     155    0.635    0.106
     156    0.009    0.013
     157    0.975    0.119
     158    1.010    0.083
     159    0.227    0.048
     160    0.000    0.000
     161    0.934    0.157
     162    0.868    0.085
     163    0.268    0.110
     164    0.003    0.008
     165    1.006    0.132
     166    1.272    0.098
     167    0.197    0.064
     168    0.178    0.103
     169    0.877    0.117
     170    0.156    0.072
     171    0.022    0.032
     172    0.960    0.114
     173    1.042    0.103
     174    0.318    0.081
     175    0.000    0.000
     176    0.382    0.101
     177    0.136    0.056
     178    0.217    0.072
     179    1.764    0.100
     180    0.612    0.092
     181    1.427    0.095
     182    1.067    0.092
     183    1.283    0.258
     184    0.916    0.119
     185    0.450    0.070
     186    0.123    0.062
     187    0.635    0.092
     188    0.635    0.111
     189    1.238    0.154
     190    0.500    0.108
     191    1.006    0.115
     192    0.832    0.064
     193    1.249    0.081
     194    1.325    0.072
     195    0.950    0.110
     196    0.304    0.077
     197    0.440    0.073
     198    0.745    0.096
     199    0.114    0.070
     200    0.206    0.063
     201    1.152    0.116
     202    0.662    0.080
     203    0.127    0.059
     204    0.303    0.078
     205    0.533    0.109
     206    0.158    0.071
     207    0.000    0.000
     208    0.314    0.061
     209    0.854    0.083
     210    0.775    0.092
     211    0.000    0.000
     212    0.164    0.042
     213    1.041    0.095
     214    0.415    0.065
     215    0.103    0.038
     216    1.193    0.100
     217    0.434    0.066
     218    0.090    0.047
     219    0.394    0.079
     220    0.789    0.079
     221    1.147    0.087
     222    0.127    0.052
     223    1.031    0.086
     224    0.870    0.063
     225    1.594    0.086
     226    0.307    0.081
     227    0.516    0.078
     228    1.299    0.143
     229    1.126    0.081
     230    1.053    0.175
     231    0.371    0.042
     232    1.478    0.107
     233    0.737    0.145
     234    1.209    0.173
     235    0.583    0.096
     236    1.303    0.099
     237    0.101    0.047
     238    0.199    0.060
     239    1.053    0.090
     240    0.247    0.049
     241    0.050    0.034
     242    0.603    0.064
     243    0.921    0.076
     244    0.006    0.012
     245    0.167    0.050
     246    1.248    0.079
     247    0.312    0.046
     248    0.008    0.020
     249    0.305    0.056
     250    0.621    0.060
     251    0.127    0.047
     252    0.052    0.030
     253    0.690    0.098
     254    0.357    0.087
     255    0.397    0.115
     256    0.001    0.006
     257    0.743    0.092
     258    0.074    0.057
     259    0.293    0.049
     260    0.444    0.060
     261    0.579    0.112
     262    0.681    0.086
     263    0.169    0.039
     264    0.843    0.114
     265    0.218    0.066
     266    0.654    0.109
     267    0.830    0.108
     268    1.590    0.159
     269    1.030    0.121
     270    0.652    0.098
     271    1.788    0.125
     272    1.533    0.127
     273    0.286    0.071
     274    0.433    0.049
     275    1.352    0.091
     276    0.872    0.127
     277    0.649    0.073
     278    0.160    0.095
     279    0.815    0.093
     280    0.192    0.047
     281    0.712    0.122
     282    0.981    0.114
     283    1.502    0.112
     284    0.405    0.067
     285    0.073    0.046
     286    1.311    0.135
     287    0.486    0.105
     288    0.313    0.048
     289    0.156    0.044
     290    0.938    0.099
     291    0.067    0.032
     292    0.228    0.060
     293    0.659    0.102
     294    0.024    0.026
     295    0.000    0.000
     296    0.000    0.000
     297    0.136    0.049
     298    0.005    0.012
     299    0.030    0.023
     300    1.089    0.113
     301    0.469    0.079
     302    0.355    0.098
     303    0.846    0.081
     304    1.257    0.210
      27    0.740    0.085
      28    0.535    0.051
      29    1.286    0.114
      30    1.085    0.140
      31    0.861    0.120
      32    1.376    0.105
      33    1.320    0.074
      34    0.456    0.075
      35    0.831    0.186
      36    1.627    0.099
      37    0.455    0.096
      38    0.328    0.091
      39    0.865    0.095
      40    0.999    0.095
      41    0.028    0.030
      42    0.333    0.051
      43    0.746    0.100
      44    0.431    0.081
      45    0.087    0.039
      46    0.595    0.077
      47    0.966    0.110
      48    0.080    0.031
      49    0.689    0.092
      50    1.085    0.122
      51    0.342    0.071
      52    0.000    0.000
      53    0.646    0.113
      54    0.762    0.079
      55    0.036    0.032
      56    0.001    0.006
      57    0.256    0.052
      58    0.765    0.098
      59    0.006    0.012
      60    0.644    0.079
      61    1.283    0.107
      62    0.509    0.089
      63    0.163    0.103
      64    0.645    0.077
      65    1.598    0.180
      66    1.412    0.129
      67    1.150    0.132
      68    1.771    0.285
      69    0.856    0.198
      70    1.915    0.236
      71    0.167    0.043
      72    0.304    0.183
      73    0.034    0.024
      74    0.136    0.053
      75    0.476    0.071
      76    0.014    0.016
      77    0.302    0.078
      78    0.449    0.072
      79    0.197    0.079
      80    0.008    0.019
      81    0.000    0.000
      82    0.745    0.072
      83    0.118    0.026
      84    0.005    0.012
      85    0.490    0.078
      86    0.909    0.077
      87    0.026    0.023
      88    0.009    0.017
      89    0.797    0.092
      90    0.016    0.018
      91    0.000    0.000
      92    0.464    0.098
      93    0.381    0.080
      94    0.321    0.093
      95    0.087    0.041
      96    0.478    0.097
      97    0.361    0.076
      98    0.210    0.059
      99    0.551    0.100
     100    0.565    0.082
     101    0.451    0.088
     102    0.102    0.050
     103    1.966    0.154
     104    0.779    0.179
     105    0.412    0.057
     106    0.685    0.074
     107    1.603    0.138
     108    0.687    0.152
     109    0.000    0.000
     110    0.330    0.054
     111    0.385    0.068
     112    0.107    0.029
     113    0.178    0.052
     114    0.332    0.103
     115    0.499    0.089
     116    0.352    0.077
     117    0.059    0.033
     118    0.383    0.047
     119    0.039    0.035
     120    0.067    0.042
     121    0.025    0.027
     122    0.007    0.015
     123    0.000    0.000
     124    0.000    0.000
     125    0.379    0.084
     126    0.001    0.006
     127    0.004    0.010
     128    0.009    0.017
     129    0.205    0.061
     130    0.001    0.006
     131    0.000    0.000
     132    0.522    0.083
     133    0.003    0.010
     134    0.088    0.038
     135    0.616    0.051
     136    0.301    0.068
     137    0.162    0.065
     138    0.338    0.082
     139    0.688    0.112
     140    0.850    0.123
     141    0.627    0.195
     142    1.061    0.086
     143    1.173    0.102
     144    0.060    0.043
     145    0.635    0.166
     146    1.743    0.192
     147    0.614    0.090
     148    0.137    0.063
     149    0.787    0.117
     150    0.935    0.086
     151    0.263    0.055
     152    0.048    0.033
     153    0.808    0.097
     154    1.429    0.098
     155    0.643    0.081
     156    0.023    0.025
     157    0.979    0.094
     158    0.980    0.096
     159    0.226    0.050
     160    0.000    0.000
     161    0.960    0.164
     162    0.999    0.103
     163    0.236    0.092
     164    0.003    0.008
     165    1.022    0.118
     166    1.186    0.131
     167    0.134    0.076
     168    0.147    0.103
     169    0.890    0.098
     170    0.175    0.087
     171    0.008    0.015
     172    0.936    0.163
     173    1.018    0.092
     174    0.309    0.065
     175    0.000    0.000
     176    0.430    0.085
     177    0.147    0.064
     178    0.220    0.057
     179    1.796    0.138
     180    0.516    0.116
     181    1.504    0.109
     182    1.057    0.084
     183    1.443    0.196
     184    0.889    0.148
     185    0.413    0.094
     186    0.107    0.036
     187    0.636    0.084
     188    0.675    0.125
     189    1.095    0.153
     190    0.454    0.054
     191    0.956    0.076
     192    0.848    0.062
     193    1.235    0.095
     194    1.311    0.078
     195    0.899    0.106
     196    0.320    0.066
     197    0.322    0.117
     198    0.768    0.092
     199    0.110    0.058
     200    0.216    0.049
     201    1.114    0.157
     202    0.738    0.116
     203    0.115    0.057
     204    0.306    0.069
     205    0.660    0.146
     206    0.152    0.066
     207    0.001    0.006
     208    0.354    0.060
     209    0.816    0.086
     210    0.768    0.130
     211    0.000    0.000
     212    0.163    0.051
     213    1.074    0.086
     214    0.437    0.072
     215    0.115    0.034
     216    1.208    0.119
     217    0.454    0.076
     218    0.076    0.046
     219    0.329    0.073
     220    0.703    0.104
     221    1.162    0.104
     222    0.148    0.055
     223    1.063    0.100
     224    0.895    0.061
     225    1.606    0.120
     226    0.409    0.110
     227    0.478    0.068
     228    1.367    0.142
     229    1.105    0.066
     230    1.207    0.167
     231    0.391    0.079
     232    1.461    0.088
     233    1.135    0.167
     234    1.300    0.153
     235    0.627    0.144
     236    1.372    0.095
     237    0.159    0.048
     238    0.209    0.063
     239    1.064    0.104
     240    0.298    0.064
     241    0.035    0.034
     242    0.653    0.078
     243    0.899    0.106
     244    0.006    0.012
     245    0.178    0.045
     246    1.306    0.102
     247    0.295    0.050
     248    0.006    0.016
     249    0.317    0.075
     250    0.654    0.068
     251    0.109    0.051
     252    0.022    0.022
     253    0.669    0.093
     254    0.330    0.078
     255    0.355    0.139
     256    0.004    0.010
     257    0.692    0.081
     258    0.061    0.056
     259    0.230    0.060
     260    0.457    0.068
     261    0.595    0.088
     262    0.638    0.101
     263    0.146    0.058
     264    0.884    0.101
     265    0.183    0.052
     266    0.662    0.086
     267    0.709    0.101
     268    1.523    0.128
     269    0.992    0.139
     270    0.694    0.088
     271    1.689    0.203
     272    1.538    0.170
     273    0.394    0.135
     274    0.414    0.086
     275    1.342    0.101
     276    0.910    0.129
     277    0.612    0.071
     278    0.223    0.079
     279    0.846    0.103
     280    0.179    0.051
     281    0.697    0.090
     282    1.036    0.172
     283    1.493    0.165
     284    0.367    0.085
     285    0.069    0.054
     286    1.305    0.116
     287    0.433    0.070
     288    0.326    0.072
     289    0.160    0.074
     290    0.999    0.132
     291    0.057    0.037
     292    0.268    0.071
     293    0.636    0.095
     294    0.012    0.021
     295    0.006    0.012
     296    0.008    0.014
     297    0.099    0.042
     298    0.003    0.010
     299    0.049    0.031
     300    0.996    0.108
     301    0.509    0.080
     302    0.250    0.060
     303    0.917    0.069
     304    1.283    0.153
      27    0.757    0.134
      28    0.565    0.043
      29    1.222    0.153
      30    1.123    0.145
      31    1.096    0.140
      32    1.335    0.094
      33    1.291    0.068
      34    0.461    0.088
      35    0.730    0.127
      36    1.664    0.148
      37    0.454    0.095
      38    0.410    0.095
      39    0.891    0.073
      40    0.961    0.123
      41    0.013    0.019
      42    0.291    0.043
      43    0.713    0.104
      44    0.417    0.105
      45    0.097    0.029
      46    0.576    0.085
      47    0.929    0.095
      48    0.092    0.034
      49    0.656    0.066
      50    1.136    0.085
      51    0.364    0.082
      52    0.002    0.008
      53    0.632    0.101
      54    0.771    0.088
      55    0.041    0.024
      56    0.004    0.010
      57    0.240    0.056
      58    0.753    0.081
      59    0.001    0.006
      60    0.623    0.084
      61    1.280    0.131
      62    0.551    0.098
      63    0.210    0.104
      64    0.646    0.090
      65    1.496    0.115
      66    1.378    0.126
      67    1.239    0.245
      68    1.795    0.236
      69    0.883    0.252
      70    1.734    0.287
      71    0.128    0.054
      72    0.378    0.188
      73    0.023    0.033
      74    0.196    0.061
      75    0.550    0.106
      76    0.016    0.021
      77    0.223    0.054
      78    0.448    0.088
      79    0.229    0.075
      80    0.004    0.014
      81    0.000    0.000
      82    0.739    0.067
      83    0.138    0.043
      84    0.002    0.007
      85    0.463    0.086
      86    0.882    0.108
      87    0.018    0.017
      88    0.010    0.023
      89    0.748    0.101
      90    0.006    0.012
      91    0.004    0.011
      92    0.499    0.099
      93    0.403    0.079
      94    0.345    0.102
      95    0.094    0.033
      96    0.467    0.131
      97    0.363    0.082
      98    0.243    0.089
      99    0.587    0.088
     100    0.543    0.068
     101    0.528    0.081
     102    0.072    0.049
     103    1.904    0.106
     104    0.681    0.158
     105    0.384    0.046
     106    0.733    0.073
     107    1.636    0.102
     108    0.753    0.124
     109    0.002    0.009
     110    0.373    0.050
     111    0.340    0.064
     112    0.081    0.039
     113    0.177    0.067
     114    0.487    0.085
     115    0.498    0.104
     116    0.350    0.075
     117    0.070    0.054
     118    0.363    0.061
     119    0.063    0.029
     120    0.052    0.034
     121    0.018    0.029
     122    0.003    0.011
     123    0.001    0.006
     124    0.000    0.000
     125    0.339    0.050
     126    0.003    0.008
     127    0.001    0.006
     128    0.001    0.006
     129    0.210    0.045
     130    0.001    0.006
     131    0.000    0.000
     132    0.475    0.064
     133    0.002    0.007
     134    0.038    0.032
     135    0.644    0.065
     136    0.288    0.079
     137    0.091    0.066
     138    0.398    0.076
     139    0.725    0.113
     140    0.834    0.090
     141    0.612    0.148
     142    1.081    0.114
     143    1.197    0.074
     144    0.063    0.045
     145    0.608    0.129
     146    1.691    0.225
     147    0.616    0.098
     148    0.135    0.044
     149    0.826    0.098
     150    0.914    0.112
     151    0.220    0.058
     152    0.060    0.036
     153    0.805    0.068
     154    1.486    0.098
     155    0.631    0.088
     156    0.025    0.024
     157    0.929    0.108
     158    0.960    0.089
     159    0.177    0.057
     160    0.000    0.000
     161    1.030    0.156
     162    1.075    0.063
     163    0.246    0.065
     164    0.000    0.000
     165    1.028    0.096
     166    1.208    0.108
     167    0.117    0.048
     168    0.049    0.034
     169    0.788    0.097
     170    0.180    0.036
     171    0.053    0.031
     172    0.896    0.103
     173    0.949    0.087
     174    0.281    0.071
     175    0.000    0.000
     176    0.436    0.111
     177    0.144    0.060
     178    0.229    0.055
     179    1.739    0.099
     180    0.624    0.072
     181    1.387    0.144
     182    1.084    0.088
     183    1.415    0.214
     184    0.932    0.121
     185    0.400    0.053
     186    0.099    0.045
     187    0.632    0.118
     188    0.751    0.154
     189    1.080    0.171
     190    0.461    0.106
     191    0.929    0.096
     192    0.840    0.062
     193    1.274    0.071
     194    1.332    0.086
     195    0.892    0.103
     196    0.314    0.066
     197    0.439    0.066
     198    0.782    0.083
     199    0.071    0.044
     200    0.213    0.074
     201    1.229    0.124
     202    0.675    0.105
     203    0.099    0.059
     204    0.275    0.067
     205    0.556    0.085
     206    0.107    0.049
     207    0.000    0.000
     208    0.360    0.082
     209    0.819    0.089
     210    0.789    0.078
     211    0.000    0.000
     212    0.149    0.043
     213    1.023    0.091
     214    0.399    0.067
     215    0.137    0.036
     216    1.192    0.100
     217    0.490    0.097
     218    0.103    0.067
     219    0.414    0.112
     220    0.758    0.099
     221    1.148    0.089
     222    0.117    0.049
     223    1.045    0.099
     224    0.923    0.103
     225    1.614    0.111
     226    0.421    0.114
     227    0.486    0.081
     228    1.260    0.147
     229    1.100    0.107
     230    1.205    0.080
     231    0.451    0.070
     232    1.479    0.098
     233    0.928    0.276
     234    0.968    0.182
     235    0.597    0.090
     236    1.316    0.128
     237    0.115    0.043
     238    0.210    0.070
     239    1.023    0.128
     240    0.259    0.080
     241    0.016    0.025
     242    0.690    0.075
     243    0.826    0.097
     244    0.006    0.017
     245    0.193    0.044
     246    1.269    0.102
     247    0.258    0.050
     248    0.001    0.006
     249    0.359    0.098
     250    0.643    0.063
     251    0.114    0.045
     252    0.013    0.024
     253    0.684    0.084
     254    0.316    0.072
     255    0.385    0.082
     256    0.002    0.007
     257    0.715    0.072
     258    0.076    0.051
     259    0.268    0.054
     260    0.421    0.060
     261    0.506    0.099
     262    0.692    0.095
     263    0.146    0.048
     264    0.892    0.106
     265    0.188    0.060
     266    0.664    0.094
     267    0.744    0.086
     268    1.536    0.113
     269    1.114    0.084
     270    0.688    0.083
     271    1.533    0.082
     272    1.496    0.187
     273    0.491    0.120
     274    0.440    0.072
     275    1.406    0.108
     276    0.937    0.137
     277    0.587    0.070
     278    0.207    0.055
     279    0.699    0.085
     280    0.199    0.061
     281    0.688    0.100
     282    1.174    0.142
     283    1.573    0.143
     284    0.330    0.057
     285    0.068    0.043
     286    1.376    0.091
     287    0.431    0.095
     288    0.342    0.047
     289    0.205    0.062
     290    0.931    0.095
     291    0.081    0.043
     292    0.258    0.069
     293    0.706    0.119
     294    0.012    0.021
     295    0.013    0.019
     296    0.012    0.024
     297    0.083    0.049
     298    0.001    0.006
     299    0.054    0.032
     300    1.030    0.116
     301    0.533    0.098
     302    0.226    0.073
     303    0.875    0.102
     304    1.302    0.129
      27    0.709    0.124
      28    0.560    0.061
      29    1.196    0.207
      30    1.237    0.148
      31    1.005    0.209
      32    1.598    0.208
      33    1.365    0.094
      34    0.490    0.126
      35    0.621    0.155
      36    1.661    0.118
      37    0.397    0.102
      38    0.395    0.091
      39    0.833    0.129
      40    0.950    0.094
      41    0.014    0.025
      42    0.304    0.040
      43    0.758    0.101
      44    0.394    0.086
      45    0.076    0.040
      46    0.641    0.079
      47    1.004    0.105
      48    0.087    0.048
      49    0.647    0.086
      50    1.137    0.104
      51    0.407    0.083
      52    0.000    0.000
      53    0.625    0.083
      54    0.758    0.083
      55    0.045    0.029
      56    0.003    0.008
      57    0.213    0.051
      58    0.747    0.086
      59    0.003    0.008
      60    0.701    0.093
      61    1.348    0.066
      62    0.468    0.092
      63    0.266    0.116
      64    0.668    0.089
      65    1.553    0.212
      66    1.385    0.159
      67    1.311    0.320
      68    1.454    0.273
      69    0.994    0.194
      70    1.588    0.195
      71    0.153    0.058
      72    0.487    0.214
      73    0.020    0.020
      74    0.193    0.073
      75    0.907    0.265
      76    0.067    0.053
      77    0.221    0.088
      78    0.407    0.061
      79    0.267    0.103
      80    0.008    0.019
      81    0.000    0.000
      82    0.733    0.090
      83    0.154    0.031
      84    0.000    0.000
      85    0.519    0.071
      86    0.925    0.079
      87    0.016    0.016
      88    0.001    0.006
      89    0.775    0.092
      90    0.009    0.017
      91    0.000    0.000
      92    0.573    0.098
      93    0.457    0.127
      94    0.341    0.068
      95    0.107    0.050
      96    0.488    0.085
      97    0.386    0.119
      98    0.182    0.054
      99    0.610    0.082
     100    0.519    0.063
     101    0.428    0.139
     102    0.057    0.045
     103    1.921    0.147
     104    0.693    0.141
     105    0.355    0.049
     106    0.735    0.081
     107    1.634    0.116
     108    0.777    0.131
     109    0.004    0.012
     110    0.376    0.048
     111    0.349    0.054
     112    0.105    0.056
     113    0.215    0.072
     114    0.512    0.070
     115    0.586    0.091
     116    0.323    0.053
     117    0.020    0.024
     118    0.372    0.070
     119    0.073    0.035
     120    0.048    0.029
     121    0.020    0.024
     122    0.003    0.010
     123    0.000    0.000
     124    0.001    0.006
     125    0.319    0.048
     126    0.009    0.016
     127    0.003    0.008
     128    0.005    0.014
     129    0.192    0.040
     130    0.004    0.015
     131    0.000    0.000
     132    0.509    0.088
     133    0.013    0.017
     134    0.048    0.035
     135    0.618    0.091
     136    0.247    0.052
     137    0.058    0.046
     138    0.316    0.059
     139    0.687    0.090
     140    0.879    0.095
     141    0.572    0.107
     142    1.059    0.127
     143    1.245    0.100
     144    0.063    0.039
     145    0.607    0.143
     146    1.581    0.148
     147    0.620    0.065
     148    0.130    0.048
     149    0.831    0.151
     150    0.931    0.108
     151    0.199    0.042
     152    0.154    0.095
     153    0.888    0.194
     154    1.409    0.118
     155    0.681    0.062
     156    0.035    0.026
     157    0.941    0.098
     158    0.949    0.098
     159    0.169    0.040
     160    0.000    0.000
     161    1.021    0.173
     162    0.916    0.109
     163    0.224    0.070
     164    0.000    0.000
     165    0.935    0.086
     166    1.153    0.091
     167    0.098    0.046
     168    0.049    0.037
     169    0.869    0.115
     170    0.212    0.059
     171    0.033    0.018
     172    0.792    0.087
     173    1.028    0.060
     174    0.248    0.059
     175    0.004    0.010
     176    0.418    0.087
     177    0.174    0.063
     178    0.219    0.065
     179    1.791    0.125
     180    0.617    0.084
     181    1.368    0.138
     182    1.081    0.088
     183    1.660    0.259
     184    0.914    0.136
     185    0.377    0.102
     186    0.161    0.049
     187    0.605    0.123
     188    0.711    0.105
     189    1.049    0.104
     190    0.505    0.096
     191    0.953    0.080
     192    0.817    0.093
     193    1.235    0.104
     194    1.299    0.121
     195    1.026    0.096
     196    0.270    0.072
     197    0.423    0.059
     198    0.794    0.090
     199    0.075    0.046
     200    0.174    0.046
     201    1.270    0.109
     202    0.757    0.132
     203    0.064    0.037
     204    0.316    0.046
     205    0.597    0.118
     206    0.170    0.082
     207    0.000    0.000
     208    0.323    0.059
     209    0.814    0.088
     210    0.855    0.069
     211    0.001    0.006
     212    0.174    0.056
     213    1.105    0.094
     214    0.397    0.051
     215    0.114    0.048
     216    1.279    0.090
     217    0.476    0.068
     218    0.081    0.050
     219    0.391    0.073
     220    0.754    0.095
     221    1.173    0.118
     222    0.126    0.056
     223    1.063    0.110
     224    0.885    0.071
     225    1.569    0.102
     226    0.408    0.118
     227    0.479    0.090
     228    1.272    0.146
     229    1.123    0.085
     230    1.220    0.105
     231    0.474    0.058
     232    1.528    0.091
     233    0.790    0.132
     234    0.831    0.080
     235    0.674    0.120
     236    1.324    0.168
     237    0.101    0.042
     238    0.191    0.064
     239    1.127    0.122
     240    0.241    0.081
     241    0.023    0.026
     242    0.702    0.069
     243    0.848    0.084
     244    0.001    0.006
     245    0.191    0.036
     246    1.264    0.125
     247    0.256    0.046
     248    0.005    0.017
     249    0.317    0.065
     250    0.631    0.071
     251    0.105    0.046
     252    0.006    0.012
     253    0.679    0.082
     254    0.310    0.069
     255    0.433    0.117
     256    0.001    0.006
     257    0.703    0.067
     258    0.066    0.047
     259    0.273    0.070
     260    0.393    0.046
     261    0.511    0.087
     262    0.676    0.126
     263    0.141    0.036
     264    0.912    0.099
     265    0.186    0.061
     266    0.661    0.085
     267    0.787    0.105
     268    1.503    0.097
     269    0.986    0.138
     270    0.728    0.080
     271    1.601    0.124
     272    1.663    0.104
     273    0.428    0.112
     274    0.434    0.054
     275    1.353    0.090
     276    0.937    0.137
     277    0.581    0.111
     278    0.190    0.078
     279    0.795    0.114
     280    0.233    0.058
     281    0.670    0.087
     282    1.031    0.264
     283    1.663    0.191
     284    0.334    0.072
     285    0.043    0.031
     286    1.348    0.120
     287    0.482    0.084
     288    0.316    0.078
     289    0.197    0.044
     290    0.965    0.114
     291    0.069    0.038
     292    0.277    0.086
     293    0.651    0.120
     294    0.004    0.011
     295    0.004    0.011
     296    0.008    0.016
     297    0.079    0.045
     298    0.005    0.012
     299    0.043    0.042
     300    1.068    0.122
     301    0.472    0.102
     302    0.196    0.064
     303    0.870    0.093
     304    1.187    0.163
      27    0.804    0.116
      28    0.572    0.065
      29    1.019    0.116
      30    1.166    0.150
      31    0.754    0.131
      32    1.659    0.206
      33    1.354    0.139
      34    0.575    0.147
      35    0.525    0.147
      36    1.576    0.102
      37    0.332    0.092
      38    0.426    0.101
      39    0.774    0.123
      40    0.960    0.125
      41    0.020    0.022
      42    0.338    0.069
      43    0.676    0.075
      44    0.432    0.087
      45    0.069    0.043
      46    0.678    0.071
      47    1.046    0.098
      48    0.104    0.049
      49    0.696    0.064
      50    1.194    0.122
      51    0.394    0.082
      52    0.000    0.000
      53    0.626    0.083
      54    0.786    0.096
      55    0.038    0.033
      56    0.007    0.013
      57    0.199    0.050
      58    0.754    0.092
      59    0.005    0.016
      60    0.671    0.054
      61    1.336    0.093
      62    0.354    0.096
      63    0.217    0.070
      64    0.694    0.077
      65    1.666    0.181
      66    1.398    0.186
      67    1.155    0.228
      68    1.157    0.186
      69    1.124    0.212
      70    1.638    0.208
      71    0.167    0.061
      72    0.833    0.267
      73    0.027    0.024
      74    0.197    0.054
      75    1.056    0.182
      76    0.047    0.035
      77    0.253    0.083
      78    0.425    0.064
      79    0.249    0.075
      80    0.015    0.022
      81    0.000    0.000
      82    0.739    0.082
      83    0.155    0.050
      84    0.004    0.011
      85    0.482    0.065
      86    0.884    0.097
      87    0.022    0.018
      88    0.003    0.010
      89    0.786    0.092
      90    0.023    0.026
      91    0.001    0.006
      92    0.610    0.106
      93    0.444    0.099
      94    0.330    0.091
      95    0.097    0.037
      96    0.494    0.121
      97    0.420    0.097
      98    0.153    0.048
      99    0.685    0.098
     100    0.490    0.074
     101    0.360    0.069
     102    0.079    0.069
     103    2.009    0.159
     104    0.714    0.139
     105    0.380    0.059
     106    0.725    0.051
     107    1.670    0.101
     108    0.697    0.113
     109    0.006    0.014
     110    0.372    0.052
     111    0.360    0.047
     112    0.099    0.030
     113    0.229    0.091
     114    0.474    0.076
     115    0.586    0.094
     116    0.324    0.087
     117    0.014    0.020
     118    0.401    0.061
     119    0.049    0.031
     120    0.043    0.041
     121    0.012    0.016
     122    0.005    0.019
     123    0.001    0.006
     124    0.001    0.006
     125    0.316    0.089
     126    0.006    0.012
     127    0.005    0.011
     128    0.008    0.012
     129    0.203    0.046
     130    0.005    0.011
     131    0.000    0.000
     132    0.467    0.055
     133    0.029    0.024
     134    0.087    0.051
     135    0.547    0.068
     136    0.246    0.062
     137    0.136    0.083
     138    0.401    0.099
     139    0.686    0.088
     140    0.903    0.091
     141    0.637    0.158
     142    1.077    0.138
     143    1.222    0.091
     144    0.082    0.043
     145    0.558    0.176
     146    1.487    0.162
     147    0.645    0.072
     148    0.194    0.061
     149    1.048    0.195
     150    0.862    0.129
     151    0.181    0.058
     152    0.148    0.071
     153    0.931    0.114
     154    1.352    0.128
     155    0.721    0.108
     156    0.045    0.033
     157    0.876    0.149
     158    0.982    0.088
     159    0.163    0.043
     160    0.000    0.000
     161    0.916    0.128
     162    0.935    0.077
     163    0.198    0.064
     164    0.001    0.006
     165    0.929    0.087
     166    1.218    0.093
     167    0.105    0.042
     168    0.070    0.036
     169    0.859    0.118
     170    0.209    0.055
     171    0.041    0.021
     172    0.786    0.065
     173    1.025    0.121
     174    0.270    0.060
     175    0.004    0.010
     176    0.365    0.059
     177    0.143    0.056
     178    0.238    0.072
     179    1.746    0.101
     180    0.632    0.067
     181    1.306    0.116
     182    1.130    0.081
     183    1.759    0.200
     184    0.921    0.108
     185    0.400    0.088
     186    0.147    0.053
     187    0.624    0.099
     188    0.756    0.118
     189    1.146    0.107
     190    0.527    0.109
     191    0.903    0.116
     192    0.778    0.073
     193    1.197    0.069
     194    1.334    0.099
     195    1.013    0.097
     196    0.221    0.075
     197    0.450    0.067
     198    0.790    0.104
     199    0.079    0.054
     200    0.190    0.062
     201    1.271    0.094
     202    0.717    0.089
     203    0.062    0.047
     204    0.337    0.050
     205    0.497    0.085
     206    0.134    0.063
     207    0.000    0.000
     208    0.330    0.083
     209    0.834    0.070
     210    0.783    0.090
     211    0.000    0.000
     212    0.167    0.052
     213    1.014    0.086
     214    0.445    0.074
     215    0.157    0.049
     216    1.169    0.090
     217    0.371    0.060
     218    0.050    0.034
     219    0.445    0.079
     220    0.771    0.062
     221    1.006    0.110
     222    0.117    0.058
     223    1.082    0.100
     224    0.880    0.069
     225    1.610    0.111
     226    0.488    0.074
     227    0.450    0.053
     228    1.310    0.106
     229    1.133    0.054
     230    1.139    0.143
     231    0.391    0.073
     232    1.566    0.110
     233    0.780    0.112
     234    1.064    0.194
     235    0.561    0.097
     236    1.411    0.114
     237    0.089    0.034
     238    0.222    0.071
     239    1.029    0.096
     240    0.246    0.081
     241    0.046    0.032
     242    0.666    0.099
     243    0.827    0.088
     244    0.005    0.011
     245    0.182    0.052
     246    1.270    0.093
     247    0.256    0.071
     248    0.016    0.024
     249    0.328    0.073
     250    0.633    0.052
     251    0.111    0.053
     252    0.014    0.017
     253    0.707    0.076
     254    0.339    0.072
     255    0.431    0.092
     256    0.005    0.011
     257    0.758    0.087
     258    0.084    0.054
     259    0.272    0.056
     260    0.435    0.072
     261    0.502    0.092
     262    0.574    0.147
     263    0.157    0.043
     264    0.921    0.125
     265    0.161    0.065
     266    0.673    0.085
     267    0.775    0.113
     268    1.604    0.181
     269    1.039    0.096
     270    0.689    0.105
     271    1.573    0.173
     272    1.636    0.111
     273    0.357    0.078
     274    0.478    0.051
     275    1.335    0.085
     276    0.905    0.102
     277    0.494    0.090
     278    0.092    0.061
     279    0.825    0.089
     280    0.226    0.044
     281    0.689    0.136
     282    0.819    0.111
     283    1.670    0.129
     284    0.318    0.059
     285    0.027    0.027
     286    1.320    0.124
     287    0.478    0.095
     288    0.371    0.042
     289    0.177    0.063
     290    0.933    0.140
     291    0.094    0.060
     292    0.281    0.077
     293    0.653    0.083
     294    0.009    0.016
     295    0.008    0.019
     296    0.008    0.018
     297    0.137    0.088
     298    0.004    0.013
     299    0.015    0.025
     300    1.039    0.085
     301    0.477    0.071
     302    0.138    0.082
     303    0.920    0.101
     304    0.983    0.138
      27    0.839    0.106
      28    0.550    0.056
      29    1.051    0.141
      30    1.324    0.265
      31    0.877    0.218
      32    1.663    0.213
      33    1.375    0.110
      34    0.486    0.143
      35    0.589    0.161
      36    1.583    0.113
      37    0.363    0.109
      38    0.580    0.118
      39    0.797    0.097
      40    0.937    0.120
      41    0.026    0.031
      42    0.360    0.075
      43    0.754    0.078
      44    0.365    0.118
      45    0.072    0.036
      46    0.630    0.069
      47    0.953    0.083
      48    0.105    0.048
      49    0.637    0.119
      50    1.142    0.131
      51    0.473    0.087
      52    0.001    0.006
      53    0.556    0.116
      54    0.823    0.082
      55    0.050    0.036
      56    0.006    0.012
      57    0.218    0.053
      58    0.753    0.087
      59    0.000    0.000
      60    0.637    0.061
      61    1.230    0.109
      62    0.309    0.096
      63    0.124    0.060
      64    0.577    0.104
      65    1.747    0.104
      66    1.021    0.184
      67    1.269    0.152
      68    1.164    0.374
      69    1.142    0.166
      70    1.616    0.184
      71    0.120    0.031
      72    0.683    0.158
      73    0.036    0.024
      74    0.198    0.063
      75    0.842    0.140
      76    0.029    0.033
      77    0.284    0.096
      78    0.445    0.090
      79    0.245    0.065
      80    0.018    0.024
      81    0.000    0.000
      82    0.778    0.077
      83    0.150    0.054
      84    0.002    0.007
      85    0.444    0.077
      86    0.872    0.112
      87    0.023    0.024
      88    0.013    0.021
      89    0.702    0.080
      90    0.010    0.016
      91    0.000    0.000
      92    0.606    0.096
      93    0.584    0.120
      94    0.346    0.088
      95    0.100    0.035
      96    0.549    0.148
      97    0.445    0.097
      98    0.202    0.061
      99    0.640    0.083
     100    0.533    0.100
     101    0.431    0.079
     102    0.087    0.057
     103    1.994    0.157
     104    0.697    0.169
     105    0.383    0.052
     106    0.705    0.058
     107    1.663    0.117
     108    0.787    0.108
     109    0.008    0.021
     110    0.376    0.046
     111    0.345    0.063
     112    0.092    0.043
     113    0.239    0.059
     114    0.469    0.063
     115    0.590    0.066
     116    0.331    0.091
     117    0.021    0.023
     118    0.357    0.075
     119    0.082    0.052
     120    0.057    0.040
     121    0.027    0.018
     122    0.007    0.020
     123    0.003    0.010
     124    0.000    0.000
     125    0.312    0.068
     126    0.000    0.000
     127    0.009    0.015
     128    0.007    0.013
     129    0.195    0.060
     130    0.004    0.011
     131    0.000    0.000
     132    0.476    0.062
     133    0.021    0.025
     134    0.095    0.028
     135    0.542    0.068
     136    0.234    0.046
     137    0.147    0.076
     138    0.360    0.132
     139    0.736    0.072
     140    0.979    0.171
     141    0.528    0.120
     142    1.144    0.126
     143    1.205    0.085
     144    0.071    0.045
     145    0.630    0.220
     146    1.520    0.186
     147    0.628    0.077
     148    0.213    0.070
     149    1.006    0.145
     150    0.743    0.085
     151    0.203    0.067
     152    0.116    0.042
     153    0.889    0.094
     154    1.355    0.103
     155    0.762    0.082
     156    0.023    0.030
     157    0.976    0.115
     158    0.980    0.094
     159    0.155    0.052
     160    0.000    0.000
     161    0.866    0.141
     162    0.921    0.100
     163    0.185    0.060
     164    0.000    0.000
     165    0.879    0.098
     166    1.190    0.084
     167    0.076    0.041
     168    0.041    0.021
     169    0.847    0.109
     170    0.194    0.054
     171    0.030    0.018
     172    0.796    0.073
     173    1.009    0.072
     174    0.260    0.066
     175    0.001    0.006
     176    0.386    0.066
     177    0.166    0.062
     178    0.208    0.048
     179    1.767    0.098
     180    0.621    0.057
     181    1.371    0.104
     182    1.154    0.137
     183    1.730    0.233
     184    0.988    0.148
     185    0.441    0.168
     186    0.160    0.053
     187    0.589    0.112
     188    0.729    0.073
     189    1.097    0.103
     190    0.532    0.091
     191    0.982    0.085
     192    0.807    0.094
     193    1.249    0.086
     194    1.296    0.090
     195    1.076    0.120
     196    0.263    0.054
     197    0.470    0.108
     198    0.726    0.111
     199    0.074    0.042
     200    0.193    0.044
     201    1.297    0.108
     202    0.771    0.085
     203    0.072    0.044
     204    0.368    0.073
     205    0.558    0.102
     206    0.189    0.104
     207    0.000    0.000
     208    0.333    0.099
     209    0.856    0.067
     210    0.781    0.081
     211    0.001    0.006
     212    0.161    0.053
     213    0.953    0.117
     214    0.456    0.076
     215    0.151    0.060
     216    1.179    0.112
     217    0.380    0.062
     218    0.078    0.026
     219    0.447    0.075
     220    0.784    0.085
     221    1.006    0.089
     222    0.120    0.046
     223    1.064    0.095
     224    0.924    0.079
     225    1.648    0.106
     226    0.414    0.102
     227    0.463    0.099
     228    1.325    0.111
     229    1.094    0.070
     230    1.122    0.179
     231    0.359    0.068
     232    1.547    0.114
     233    0.803    0.132
     234    1.152    0.168
     235    0.613    0.113
     236    1.417    0.107
     237    0.108    0.040
     238    0.211    0.051
     239    1.101    0.092
     240    0.238    0.064
     241    0.039    0.036
     242    0.715    0.075
     243    0.820    0.052
     244    0.008    0.013
     245    0.179    0.045
     246    1.198    0.085
     247    0.257    0.065
     248    0.014    0.020
     249    0.385    0.090
     250    0.607    0.053
     251    0.139    0.042
     252    0.015    0.021
     253    0.617    0.095
     254    0.376    0.087
     255    0.491    0.103
     256    0.007    0.015
     257    0.747    0.080
     258    0.082    0.067
     259    0.285    0.062
     260    0.414    0.057
     261    0.549    0.083
     262    0.464    0.107
     263    0.155    0.041
     264    0.892    0.143
     265    0.181    0.070
     266    0.687    0.122
     267    0.845    0.077
     268    1.570    0.172
     269    1.084    0.164
     270    0.728    0.105
     271    1.605    0.200
     272    1.650    0.105
     273    0.424    0.095
     274    0.484    0.053
     275    1.286    0.110
     276    0.798    0.083
     277    0.505    0.102
     278    0.131    0.077
     279    0.737    0.103
     280    0.180    0.048
     281    0.490    0.102
     282    1.017    0.236
     283    1.644    0.104
     284    0.336    0.073
     285    0.026    0.028
     286    1.279    0.134
     287    0.493    0.060
     288    0.350    0.076
     289    0.193    0.075
     290    0.934    0.085
     291    0.099    0.044
     292    0.273    0.065
     293    0.635    0.064
     294    0.007    0.014
     295    0.019    0.028
     296    0.011    0.023
     297    0.227    0.065
     298    0.003    0.008
     299    0.055    0.036
     300    1.082    0.112
     301    0.514    0.098
     302    0.211    0.126
     303    0.849    0.107
     304    1.042    0.208
      27    0.812    0.124
      28    0.559    0.070
      29    1.068    0.132
      30    1.077    0.165
      31    0.936    0.199
      32    1.609    0.143
      33    1.268    0.114
      34    0.505    0.129
      35    0.714    0.138
      36    1.558    0.139
      37    0.329    0.071
      38    0.688    0.106
      39    0.820    0.092
      40    0.872    0.116
      41    0.021    0.024
      42    0.338    0.077
      43    0.713    0.072
      44    0.317    0.079
      45    0.089    0.033
      46    0.608    0.075
      47    0.998    0.103
      48    0.080    0.047
      49    0.555    0.130
      50    1.072    0.089
      51    0.500    0.075
      52    0.003    0.009
      53    0.544    0.083
      54    0.830    0.073
      55    0.038    0.034
      56    0.003    0.010
      57    0.272    0.062
      58    0.755    0.072
      59    0.001    0.006
      60    0.557    0.093
      61    1.282    0.140
      62    0.394    0.084
      63    0.139    0.062
      64    0.506    0.102
      65    1.762    0.124
      66    0.749    0.244
      67    1.497    0.220
      68    1.673    0.267
      69    0.949    0.191
      70    1.849    0.242
      71    0.187    0.079
      72    0.586    0.172
      73    0.056    0.029
      74    0.282    0.090
      75    0.825    0.103
      76    0.023    0.030
      77    0.376    0.068
      78    0.586    0.105
      79    0.249    0.068
      80    0.056    0.044
      81    0.000    0.000
      82    0.758    0.046
      83    0.118    0.047
      84    0.008    0.021
      85    0.404    0.065
      86    0.835    0.091
      87    0.031    0.037
      88    0.014    0.019
      89    0.760    0.106
      90    0.005    0.011
      91    0.003    0.008
      92    0.621    0.082
      93    0.430    0.094
      94    0.335    0.104
      95    0.103    0.057
      96    0.448    0.087
      97    0.444    0.125
      98    0.225    0.069
      99    0.610    0.096
     100    0.509    0.055
     101    0.417    0.083
     102    0.068    0.040
     103    2.014    0.148
     104    0.685    0.111
     105    0.369    0.040
     106    0.686    0.081
     107    1.632    0.151
     108    0.736    0.089
     109    0.010    0.022
     110    0.343    0.065
     111    0.338    0.058
     112    0.083    0.040
     113    0.182    0.051
     114    0.451    0.079
     115    0.599    0.097
     116    0.393    0.089
     117    0.024    0.026
     118    0.415    0.074
     119    0.077    0.044
     120    0.073    0.053
     121    0.025    0.017
     122    0.008    0.019
     123    0.020    0.021
     124    0.000    0.000
     125    0.310    0.049
     126    0.004    0.010
     127    0.016    0.021
     128    0.004    0.011
     129    0.212    0.047
     130    0.004    0.011
     131    0.000    0.000
     132    0.465    0.076
     133    0.005    0.012
     134    0.108    0.046
     135    0.552    0.064
     136    0.235    0.055
     137    0.149    0.073
     138    0.373    0.116
     139    0.688    0.095
     140    0.914    0.112
     141    0.544    0.162
     142    1.087    0.101
     143    1.216    0.117
     144    0.100    0.052
     145    0.551    0.217
     146    1.550    0.215
     147    0.635    0.107
     148    0.189    0.090
     149    1.022    0.125
     150    0.756    0.116
     151    0.234    0.051
     152    0.102    0.030
     153    0.865    0.090
     154    1.416    0.096
     155    0.761    0.076
     156    0.027    0.024
     157    0.996    0.096
     158    0.954    0.101
     159    0.158    0.058
     160    0.001    0.006
     161    0.939    0.175
     162    0.908    0.088
     163    0.204    0.050
     164    0.000    0.000
     165    0.983    0.115
     166    1.162    0.077
     167    0.101    0.059
     168    0.064    0.040
     169    0.895    0.089
     170    0.193    0.069
     171    0.021    0.025
     172    0.862    0.113
     173    1.069    0.101
     174    0.229    0.043
     175    0.004    0.010
     176    0.371    0.071
     177    0.140    0.057
     178    0.222    0.038
     179    1.780    0.103
     180    0.649    0.063
     181    1.331    0.103
     182    1.130    0.101
     183    1.816    0.214
     184    1.027    0.106
     185    0.362    0.107
     186    0.151    0.067
     187    0.529    0.126
     188    0.831    0.084
     189    1.062    0.112
     190    0.583    0.094
     191    0.958    0.072
     192    0.830    0.072
     193    1.205    0.081
     194    1.271    0.094
     195    1.073    0.108
     196    0.267    0.052
     197    0.527    0.070
     198    0.735    0.097
     199    0.081    0.040
     200    0.193    0.054
     201    1.355    0.100
     202    0.760    0.095
     203    0.057    0.042
     204    0.367    0.073
     205    0.645    0.116
     206    0.206    0.073
     207    0.000    0.000
     208    0.303    0.074
     209    0.790    0.078
     210    0.820    0.093
     211    0.000    0.000
     212    0.172    0.049
     213    1.082    0.083
     214    0.480    0.067
     215    0.124    0.047
     216    1.209    0.078
     217    0.442    0.083
     218    0.070    0.037
     219    0.404    0.077
     220    0.743    0.111
     221    1.025    0.093
     222    0.096    0.046
     223    1.130    0.080
     224    1.005    0.080
     225    1.631    0.163
     226    0.414    0.103
     227    0.463    0.085
     228    1.415    0.165
     229    1.127    0.103
     230    1.201    0.199
     231    0.358    0.065
     232    1.564    0.074
     233    0.969    0.221
     234    1.157    0.197
     235    0.652    0.119
     236    1.434    0.103
     237    0.149    0.066
     238    0.199    0.060
     239    1.068    0.120
     240    0.311    0.078
     241    0.079    0.048
     242    0.686    0.092
     243    0.827    0.068
     244    0.027    0.025
     245    0.157    0.056
     246    1.211    0.109
     247    0.227    0.046
     248    0.037    0.037
     249    0.334    0.075
     250    0.625    0.072
     251    0.095    0.044
     252    0.032    0.035
     253    0.679    0.102
     254    0.368    0.110
     255    0.487    0.123
     256    0.005    0.011
     257    0.731    0.063
     258    0.068    0.038
     259    0.262    0.069
     260    0.458    0.054
     261    0.532    0.074
     262    0.472    0.103
     263    0.140    0.032
     264    0.976    0.088
     265    0.231    0.046
     266    0.716    0.082
     267    0.861    0.067
     268    1.691    0.185
     269    1.044    0.142
     270    0.737    0.100
     271    1.751    0.199
     272    1.634    0.165
     273    0.428    0.073
     274    0.465    0.076
     275    1.300    0.092
     276    0.706    0.158
     277    0.571    0.054
     278    0.140    0.052
     279    0.765    0.068
     280    0.205    0.040
     281    0.454    0.092
     282    1.055    0.176
     283    1.604    0.165
     284    0.354    0.050
     285    0.071    0.043
     286    1.317    0.104
     287    0.428    0.097
     288    0.354    0.058
     289    0.150    0.041
     290    1.043    0.100
     291    0.109    0.050
     292    0.344    0.078
     293    0.686    0.120
     294    0.029    0.034
     295    0.035    0.029
     296    0.004    0.010
     297    0.210    0.077
     298    0.016    0.017
     299    0.086    0.052
     300    1.011    0.123
     301    0.483    0.104
     302    0.345    0.096
     303    0.811    0.085
     304    1.359    0.125
      27    0.771    0.147
      28    0.587    0.064
      29    0.940    0.137
      30    1.065    0.183
      31    0.812    0.107
      32    1.792    0.110
      33    1.323    0.107
      34    0.487    0.101
      35    0.792    0.127
      36    1.527    0.115
      37    0.361    0.073
      38    0.687    0.079
      39    0.774    0.069
      40    0.885    0.110
      41    0.017    0.018
      42    0.344    0.061
      43    0.674    0.057
      44    0.314    0.080
      45    0.077    0.052
      46    0.636    0.058
      47    1.053    0.098
      48    0.085    0.034
      49    0.602    0.104
      50    1.076    0.098
      51    0.577    0.067
      52    0.002    0.007
      53    0.551    0.099
      54    0.855    0.092
      55    0.053    0.037
      56    0.004    0.010
      57    0.285    0.052
      58    0.795    0.091
      59    0.001    0.006
      60    0.535    0.079
      61    1.332    0.113
      62    0.354    0.060
      63    0.133    0.072
      64    0.423    0.107
      65    1.878    0.152
      66    0.673    0.187
      67    1.521    0.131
      68    1.782    0.266
      69    0.785    0.217
      70    1.850    0.275
      71    0.186    0.050
      72    0.639    0.156
      73    0.042    0.027
      74    0.244    0.074
      75    0.792    0.171
      76    0.034    0.030
      77    0.312    0.076
      78    0.688    0.126
      79    0.236    0.066
      80    0.077    0.047
      81    0.000    0.000
      82    0.753    0.054
      83    0.137    0.043
      84    0.006    0.013
      85    0.420    0.085
      86    0.833    0.097
      87    0.046    0.045
      88    0.001    0.006
      89    0.832    0.093
      90    0.011    0.016
      91    0.002    0.008
      92    0.601    0.075
      93    0.340    0.073
      94    0.409    0.144
      95    0.105    0.044
      96    0.455    0.073
      97    0.417    0.113
      98    0.236    0.082
      99    0.632    0.076
     100    0.502    0.078
     101    0.342    0.089
     102    0.072    0.051
     103    1.969    0.117
     104    0.611    0.088
     105    0.387    0.050
     106    0.638    0.053
     107    1.555    0.144
     108    0.717    0.094
     109    0.010    0.018
     110    0.315    0.049
     111    0.340    0.059
     112    0.082    0.057
     113    0.242    0.067
     114    0.418    0.059
     115    0.623    0.082
     116    0.330    0.082
     117    0.045    0.033
     118    0.435    0.057
     119    0.049    0.036
     120    0.099    0.058
     121    0.014    0.023
     122    0.017    0.026
     123    0.025    0.023
     124    0.000    0.000
     125    0.264    0.057
     126    0.006    0.014
     127    0.013    0.016
     128    0.003    0.008
     129    0.230    0.042
     130    0.003    0.008
     131    0.000    0.000
     132    0.497    0.107
     133    0.008    0.015
     134    0.096    0.055
     135    0.498    0.087
     136    0.259    0.053
     137    0.175    0.091
     138    0.412    0.092
     139    0.734    0.060
     140    0.896    0.101
     141    0.703    0.141
     142    1.055    0.115
     143    1.214    0.119
     144    0.048    0.038
     145    0.684    0.203
     146    1.485    0.179
     147    0.640    0.072
     148    0.232    0.082
     149    0.964    0.113
     150    0.862    0.087
     151    0.190    0.047
     152    0.088    0.057
     153    0.903    0.090
     154    1.359    0.074
     155    0.694    0.101
     156    0.035    0.028
     157    0.968    0.102
     158    0.993    0.078
     159    0.158    0.052
     160    0.000    0.000
     161    1.125    0.141
     162    0.932    0.090
     163    0.239    0.053
     164    0.001    0.006
     165    1.000    0.079
     166    1.119    0.092
     167    0.130    0.069
     168    0.074    0.041
     169    0.913    0.101
     170    0.179    0.047
     171    0.040    0.042
     172    0.795    0.117
     173    1.032    0.090
     174    0.236    0.056
     175    0.004    0.010
     176    0.440    0.054
     177    0.161    0.061
     178    0.183    0.042
     179    1.791    0.096
     180    0.552    0.113
     181    1.484    0.124
     182    1.089    0.110
     183    1.830    0.128
     184    0.855    0.142
     185    0.371    0.114
     186    0.158    0.041
     187    0.506    0.106
     188    0.765    0.138
     189    1.173    0.104
     190    0.567    0.092
     191    0.957    0.096
     192    0.840    0.057
     193    1.217    0.114
     194    1.293    0.111
     195    1.092    0.113
     196    0.267    0.039
     197    0.515    0.083
     198    0.782    0.115
     199    0.071    0.033
     200    0.203    0.087
     201    1.309    0.120
     202    0.763    0.115
     203    0.085    0.053
     204    0.351    0.065
     205    0.559    0.119
     206    0.126    0.061
     207    0.000    0.000
     208    0.372    0.088
     209    0.783    0.092
     210    0.785    0.068
     211    0.001    0.006
     212    0.149    0.041
     213    1.003    0.075
     214    0.512    0.082
     215    0.150    0.041
     216    1.236    0.136
     217    0.476    0.056
     218    0.096    0.045
     219    0.411    0.057
     220    0.738    0.050
     221    1.047    0.128
     222    0.082    0.052
     223    1.028    0.117
     224    1.090    0.102
     225    1.690    0.152
     226    0.358    0.076
     227    0.465    0.080
     228    1.313    0.120
     229    1.107    0.072
     230    1.255    0.146
     231    0.416    0.064
     232    1.536    0.101
     233    0.896    0.243
     234    1.215    0.210
     235    0.620    0.102
     236    1.430    0.094
     237    0.129    0.062
     238    0.218    0.054
     239    1.022    0.100
     240    0.260    0.084
     241    0.049    0.043
     242    0.584    0.097
     243    0.824    0.077
     244    0.032    0.039
     245    0.146    0.049
     246    1.160    0.104
     247    0.230    0.050
     248    0.049    0.041
     249    0.359    0.107
     250    0.643    0.060
     251    0.110    0.070
     252    0.081    0.048
     253    0.690    0.116
     254    0.374    0.083
     255    0.429    0.108
     256    0.011    0.016
     257    0.751    0.101
     258    0.067    0.056
     259    0.261    0.061
     260    0.445    0.073
     261    0.486    0.090
     262    0.498    0.117
     263    0.161    0.039
     264    0.979    0.121
     265    0.210    0.047
     266    0.690    0.073
     267    0.887    0.092
     268    1.457    0.103
     269    1.096    0.087
     270    0.745    0.082
     271    1.335    0.151
     272    1.645    0.138
     273    0.350    0.081
     274    0.436    0.063
     275    1.277    0.081
     276    0.779    0.121
     277    0.560    0.073
     278    0.080    0.053
     279    0.859    0.086
     280    0.221    0.056
     281    0.432    0.090
     282    0.801    0.101
     283    1.649    0.092
     284    0.331    0.066
     285    0.050    0.038
     286    1.283    0.113
     287    0.452    0.082
     288    0.365    0.070
     289    0.155    0.059
     290    0.958    0.125
     291    0.106    0.054
     292    0.254    0.087
     293    0.735    0.115
     294    0.094    0.051
     295    0.006    0.014
     296    0.003    0.008
     297    0.172    0.070
     298    0.011    0.018
     299    0.153    0.053
     300    1.030    0.117
     301    0.430    0.078
     302    0.321    0.083
     303    0.844    0.058
     304    1.352    0.108
      27    0.895    0.151
      28    0.577    0.067
      29    0.954    0.112
      30    1.254    0.243
      31    0.833    0.093
      32    1.903    0.144
      33    1.318    0.108
      34    0.453    0.146
      35    0.695    0.072
      36    1.542    0.094
      37    0.308    0.074
      38    0.644    0.120
      39    0.759    0.084
      40    0.912    0.116
      41    0.021    0.020
      42    0.332    0.061
      43    0.666    0.068
      44    0.326    0.069
      45    0.077    0.032
      46    0.656    0.061
      47    0.995    0.094
      48    0.095    0.042
      49    0.658    0.118
      50    1.116    0.106
      51    0.544    0.084
      52    0.000    0.000
      53    0.573    0.080
      54    0.889    0.118
      55    0.040    0.042
      56    0.003    0.008
      57    0.293    0.048
      58    0.768    0.118
      59    0.000    0.000
      60    0.560    0.052
      61    1.280    0.117
      62    0.292    0.091
      63    0.139    0.053
      64    0.511    0.106
      65    1.780    0.156
      66    0.689    0.152
      67    1.610    0.158
      68    1.537    0.211
      69    0.830    0.204
      70    1.651    0.225
      71    0.153    0.057
      72    0.707    0.153
      73    0.044    0.017
      74    0.252    0.057
      75    1.001    0.163
      76    0.061    0.058
      77    0.302    0.066
      78    0.658    0.092
      79    0.268    0.070
      80    0.089    0.047
      81    0.000    0.000
      82    0.776    0.080
      83    0.118    0.028
      84    0.008    0.015
      85    0.418    0.082
      86    0.844    0.092
      87    0.023    0.027
      88    0.000    0.000
      89    0.849    0.105
      90    0.013    0.018
      91    0.002    0.008
      92    0.584    0.066
      93    0.353    0.097
      94    0.313    0.083
      95    0.107    0.052
      96    0.461    0.104
      97    0.478    0.079
      98    0.231    0.060
      99    0.632    0.094
     100    0.523    0.088
     101    0.350    0.060
     102    0.066    0.045
     103    1.824    0.157
     104    0.670    0.147
     105    0.360    0.053
     106    0.655    0.071
     107    1.492    0.123
     108    0.829    0.097
     109    0.000    0.000
     110    0.298    0.056
     111    0.321    0.056
     112    0.086    0.037
     113    0.247    0.058
     114    0.430    0.068
     115    0.656    0.107
     116    0.381    0.079
     117    0.049    0.026
     118    0.435    0.065
     119    0.070    0.029
     120    0.089    0.049
     121    0.036    0.026
     122    0.005    0.014
     123    0.023    0.023
     124    0.004    0.015
     125    0.261    0.050
     126    0.004    0.010
     127    0.016    0.021
     128    0.008    0.017
     129    0.236    0.079
     130    0.009    0.013
     131    0.000    0.000
     132    0.498    0.065
     133    0.024    0.022
     134    0.077    0.051
     135    0.520    0.063
     136    0.258    0.066
     137    0.201    0.078
     138    0.426    0.102
     139    0.690    0.111
     140    0.896    0.092
     141    0.715    0.131
     142    1.078    0.097
     143    1.192    0.087
     144    0.041    0.024
     145    0.723    0.151
     146    1.540    0.119
     147    0.617    0.060
     148    0.267    0.065
     149    0.996    0.151
     150    0.837    0.094
     151    0.149    0.054
     152    0.178    0.102
     153    0.947    0.088
     154    1.346    0.114
     155    0.680    0.075
     156    0.028    0.030
     157    1.016    0.130
     158    0.959    0.065
     159    0.146    0.039
     160    0.000    0.000
     161    1.067    0.133
     162    0.937    0.108
     163    0.167    0.047
     164    0.001    0.006
     165    0.969    0.110
     166    1.161    0.103
     167    0.105    0.044
     168    0.088    0.044
     169    0.854    0.083
     170    0.205    0.075
     171    0.082    0.045
     172    0.739    0.103
     173    1.028    0.116
     174    0.283    0.075
     175    0.000    0.000
     176    0.420    0.080
     177    0.147    0.049
     178    0.224    0.063
     179    1.823    0.133
     180    0.609    0.100
     181    1.446    0.133
     182    1.076    0.118
     183    1.789    0.128
     184    0.898    0.145
     185    0.361    0.071
     186    0.179    0.058
     187    0.548    0.130
     188    0.802    0.075
     189    1.196    0.170
     190    0.583    0.116
     191    0.941    0.086
     192    0.796    0.054
     193    1.152    0.104
     194    1.345    0.101
     195    1.129    0.186
     196    0.246    0.051
     197    0.505    0.109
     198    0.881    0.101
     199    0.116    0.059
     200    0.218    0.061
     201    1.265    0.142
     202    0.726    0.102
     203    0.122    0.043
     204    0.354    0.048
     205    0.592    0.095
     206    0.134    0.074
     207    0.000    0.000
     208    0.413    0.090
     209    0.772    0.096
     210    0.802    0.083
     211    0.004    0.010
     212    0.157    0.053
     213    1.076    0.084
     214    0.500    0.077
     215    0.136    0.044
     216    1.214    0.096
     217    0.461    0.057
     218    0.084    0.042
     219    0.400    0.084
     220    0.761    0.067
     221    1.079    0.130
     222    0.071    0.065
     223    1.042    0.101
     224    1.107    0.070
     225    1.719    0.195
     226    0.427    0.116
     227    0.473    0.060
     228    1.313    0.148
     229    1.029    0.130
     230    1.178    0.138
     231    0.421    0.044
     232    1.553    0.077
     233    0.819    0.136
     234    1.277    0.213
     235    0.661    0.129
     236    1.418    0.125
     237    0.083    0.045
     238    0.216    0.069
     239    1.065    0.118
     240    0.197    0.064
     241    0.035    0.029
     242    0.601    0.062
     243    0.839    0.090
     244    0.021    0.018
     245    0.175    0.046
     246    1.190    0.067
     247    0.283    0.070
     248    0.044    0.031
     249    0.430    0.124
     250    0.647    0.060
     251    0.104    0.085
     252    0.042    0.053
     253    0.689    0.098
     254    0.370    0.105
     255    0.440    0.141
     256    0.001    0.006
     257    0.706    0.069
     258    0.058    0.060
     259    0.274    0.056
     260    0.470    0.060
     261    0.499    0.054
     262    0.516    0.128
     263    0.167    0.026
     264    0.944    0.091
     265    0.248    0.049
     266    0.678    0.053
     267    0.928    0.112
     268    1.608    0.159
     269    0.995    0.072
     270    0.778    0.069
     271    1.557    0.202
     272    1.625    0.126
     273    0.369    0.088
     274    0.453    0.045
     275    1.320    0.105
     276    0.837    0.102
     277    0.594    0.074
     278    0.104    0.053
     279    0.856    0.071
     280    0.225    0.059
     281    0.507    0.130
     282    0.798    0.096
     283    1.557    0.129
     284    0.308    0.061
     285    0.068    0.049
     286    1.320    0.083
     287    0.429    0.084
     288    0.381    0.053
     289    0.136    0.042
     290    0.888    0.094
     291    0.108    0.049
     292    0.265    0.073
     293    0.726    0.140
     294    0.063    0.055
     295    0.021    0.020
     296    0.002    0.009
     297    0.182    0.073
     298    0.017    0.021
     299    0.103    0.050
     300    1.075    0.102
     301    0.490    0.101
     302    0.376    0.085
     303    0.815    0.084
     304    1.307    0.097
      27    0.664    0.130
      28    0.513    0.063
      29    1.192    0.160
      30    1.237    0.180
      31    0.743    0.122
      32    1.695    0.305
      33    1.311    0.121
      34    0.480    0.126
      35    0.814    0.150
      36    1.580    0.117
      37    0.406    0.096
      38    0.416    0.083
      39    0.716    0.078
      40    0.856    0.086
      41    0.013    0.027
      42    0.299    0.058
      43    0.662    0.081
      44    0.397    0.071
      45    0.090    0.040
      46    0.572    0.065
      47    1.044    0.090
      48    0.081    0.036
      49    0.638    0.080
      50    1.107    0.112
      51    0.484    0.110
      52    0.000    0.000
      53    0.657    0.075
      54    0.950    0.084
      55    0.050    0.032
      56    0.004    0.010
      57    0.299    0.058
      58    0.813    0.118
      59    0.000    0.000
      60    0.576    0.060
      61    1.304    0.110
      62    0.304    0.070
      63    0.177    0.075
      64    0.548    0.106
      65    1.810    0.137
      66    0.590    0.127
      67    1.660    0.188
      68    1.599    0.283
      69    0.997    0.237
      70    1.709    0.174
      71    0.160    0.050
      72    0.825    0.160
      73    0.027    0.025
      74    0.252    0.078
      75    0.995    0.202
      76    0.041    0.035
      77    0.303    0.064
      78    0.575    0.066
      79    0.235    0.040
      80    0.107    0.045
      81    0.000    0.000
      82    0.773    0.050
      83    0.122    0.028
      84    0.014    0.020
      85    0.469    0.067
      86    0.852    0.073
      87    0.030    0.032
      88    0.000    0.000
      89    0.835    0.078
      90    0.006    0.012
      91    0.001    0.006
      92    0.585    0.084
      93    0.391    0.087
      94    0.347    0.090
      95    0.110    0.051
      96    0.469    0.110
      97    0.497    0.072
      98    0.230    0.077
      99    0.687    0.104
     100    0.514    0.059
     101    0.361    0.069
     102    0.086    0.073
     103    1.831    0.164
     104    0.786    0.120
     105    0.362    0.047
     106    0.639    0.080
     107    1.461    0.106
     108    0.868    0.119
     109    0.002    0.009
     110    0.289    0.047
     111    0.340    0.095
     112    0.122    0.045
     113    0.212    0.074
     114    0.404    0.067
     115    0.567    0.056
     116    0.401    0.095
     117    0.042    0.032
     118    0.468    0.059
     119    0.064    0.033
     120    0.119    0.066
     121    0.020    0.031
     122    0.014    0.023
     123    0.024    0.031
     124    0.005    0.012
     125    0.290    0.081
     126    0.004    0.010
     127    0.017    0.018
     128    0.010    0.023
     129    0.271    0.057
     130    0.007    0.013
     131    0.002    0.007
     132    0.520    0.078
     133    0.011    0.016
     134    0.095    0.050
     135    0.497    0.059
     136    0.225    0.049
     137    0.226    0.072
     138    0.434    0.084
     139    0.712    0.099
     140    0.834    0.097
     141    0.678    0.091
     142    1.112    0.085
     143    1.181    0.096
     144    0.038    0.025
     145    0.764    0.125
     146    1.496    0.161
     147    0.611    0.072
     148    0.232    0.098
     149    1.070    0.136
     150    0.815    0.077
     151    0.121    0.055
     152    0.095    0.054
     153    0.893    0.104
     154    1.458    0.120
     155    0.695    0.073
     156    0.022    0.028
     157    1.038    0.106
     158    0.962    0.080
     159    0.157    0.055
     160    0.000    0.000
     161    1.050    0.167
     162    0.844    0.074
     163    0.167    0.050
     164    0.000    0.000
     165    0.947    0.119
     166    1.194    0.084
     167    0.156    0.058
     168    0.095    0.046
     169    0.920    0.129
     170    0.364    0.081
     171    0.020    0.022
     172    0.737    0.101
     173    1.076    0.092
     174    0.218    0.059
     175    0.000    0.000
     176    0.408    0.071
     177    0.219    0.084
     178    0.191    0.061
     179    1.848    0.058
     180    0.619    0.057
     181    1.362    0.110
     182    1.048    0.098
     183    1.637    0.318
     184    0.876    0.140
     185    0.343    0.119
     186    0.155    0.062
     187    0.436    0.094
     188    0.717    0.090
     189    1.033    0.105
     190    0.554    0.093
     191    0.965    0.087
     192    0.757    0.086
     193    1.163    0.091
     194    1.278    0.122
     195    1.173    0.148
     196    0.276    0.046
     197    0.496    0.086
     198    0.854    0.128
     199    0.168    0.061
     200    0.212    0.059
     201    1.314    0.110
     202    0.734    0.092
     203    0.069    0.046
     204    0.345    0.061
     205    0.569    0.125
     206    0.150    0.071
     207    0.000    0.000
     208    0.385    0.085
     209    0.741    0.069
     210    0.784    0.109
     211    0.003    0.008
     212    0.169    0.049
     213    0.970    0.086
     214    0.554    0.068
     215    0.156    0.041
     216    1.195    0.098
     217    0.447    0.068
     218    0.091    0.040
     219    0.419    0.079
     220    0.780    0.094
     221    1.084    0.119
     222    0.088    0.067
     223    1.092    0.072
     224    0.991    0.069
     225    1.702    0.112
     226    0.450    0.105
     227    0.491    0.085
     228    1.393    0.145
     229    1.076    0.134
     230    1.288    0.157
     231    0.406    0.080
     232    1.453    0.123
     233    0.935    0.203
     234    1.249    0.150
     235    0.664    0.104
     236    1.416    0.106
     237    0.115    0.058
     238    0.215    0.046
     239    1.056    0.101
     240    0.196    0.085
     241    0.028    0.030
     242    0.623    0.070
     243    0.810    0.079
     244    0.051    0.033
     245    0.167    0.044
     246    1.171    0.062
     247    0.226    0.061
     248    0.057    0.031
     249    0.391    0.089
     250    0.673    0.070
     251    0.094    0.040
     252    0.043    0.038
     253    0.735    0.109
     254    0.323    0.062
     255    0.401    0.083
     256    0.017    0.026
     257    0.683    0.064
     258    0.047    0.047
     259    0.240    0.061
     260    0.485    0.064
     261    0.537    0.072
     262    0.586    0.100
     263    0.157    0.040
     264    0.957    0.076
     265    0.209    0.073
     266    0.624    0.097
     267    0.863    0.085
     268    1.372    0.157
     269    1.009    0.104
     270    0.775    0.076
     271    1.423    0.148
     272    1.347    0.175
     273    0.550    0.102
     274    0.462    0.093
     275    1.242    0.127
     276    0.983    0.146
     277    0.523    0.115
     278    0.153    0.077
     279    0.853    0.073
     280    0.204    0.080
     281    0.663    0.128
     282    0.743    0.095
     283    1.466    0.108
     284    0.313    0.074
     285    0.074    0.044
     286    1.401    0.098
     287    0.414    0.108
     288    0.318    0.073
     289    0.156    0.048
     290    0.913    0.090
     291    0.086    0.052
     292    0.272    0.077
     293    0.687    0.081
     294    0.107    0.051
     295    0.011    0.018
     296    0.003    0.010
     297    0.111    0.064
     298    0.038    0.029
     299    0.066    0.035
     300    0.994    0.101
     301    0.554    0.091
     302    0.335    0.091
     303    0.829    0.067
     304    1.365    0.209
      27    0.619    0.110
      28    0.510    0.063
      29    1.229    0.129
      30    1.187    0.115
      31    0.848    0.125
      32    1.597    0.204
      33    1.256    0.120
      34    0.609    0.081
      35    0.826    0.133
      36    1.616    0.116
      37    0.387    0.092
      38    0.447    0.088
      39    0.770    0.103
      40    0.920    0.117
      41    0.019    0.029
      42    0.275    0.054
      43    0.780    0.102
      44    0.419    0.078
      45    0.067    0.031
      46    0.550    0.107
      47    1.014    0.082
      48    0.066    0.042
      49    0.626    0.072
      50    1.077    0.094
      51    0.486    0.075
      52    0.000    0.000
      53    0.654    0.070
      54    0.924    0.082
      55    0.029    0.025
      56    0.002    0.007
      57    0.256    0.041
      58    0.771    0.089
      59    0.000    0.000
      60    0.614    0.063
      61    1.325    0.088
      62    0.298    0.061
      63    0.137    0.056
      64    0.509    0.058
      65    1.821    0.137
      66    0.645    0.140
      67    1.548    0.215
      68    1.585    0.303
      69    1.036    0.222
      70    1.762    0.221
      71    0.181    0.074
      72    0.539    0.195
      73    0.025    0.023
      74    0.264    0.065
      75    0.804    0.132
      76    0.036    0.033
      77    0.315    0.074
      78    0.547    0.080
      79    0.283    0.068
      80    0.095    0.039
      81    0.001    0.006
      82    0.767    0.082
      83    0.145    0.042
      84    0.016    0.023
      85    0.418    0.061
      86    0.919    0.089
      87    0.017    0.023
      88    0.000    0.000
      89    0.791    0.100
      90    0.003    0.008
      91    0.000    0.000
      92    0.514    0.099
      93    0.407    0.075
      94    0.312    0.055
      95    0.118    0.066
      96    0.446    0.083
      97    0.481    0.086
      98    0.205    0.052
      99    0.735    0.082
     100    0.570    0.081
     101    0.398    0.094
     102    0.065    0.034
     103    1.869    0.137
     104    0.650    0.121
     105    0.360    0.069
     106    0.696    0.096
     107    1.480    0.091
     108    0.782    0.113
     109    0.000    0.000
     110    0.283    0.065
     111    0.308    0.077
     112    0.077    0.040
     113    0.239    0.058
     114    0.441    0.055
     115    0.562    0.109
     116    0.439    0.092
     117    0.044    0.023
     118    0.482    0.062
     119    0.064    0.037
     120    0.090    0.059
     121    0.037    0.028
     122    0.024    0.029
     123    0.032    0.032
     124    0.000    0.000
     125    0.261    0.068
     126    0.005    0.011
     127    0.015    0.016
     128    0.001    0.006
     129    0.296    0.084
     130    0.008    0.012
     131    0.002    0.007
     132    0.510    0.096
     133    0.003    0.010
     134    0.116    0.043
     135    0.518    0.074
     136    0.228    0.057
     137    0.234    0.060
     138    0.446    0.104
     139    0.715    0.087
     140    0.860    0.055
     141    0.697    0.086
     142    1.126    0.086
     143    1.217    0.060
     144    0.036    0.025
     145    0.608    0.087
     146    1.669    0.239
     147    0.620    0.074
     148    0.144    0.044
     149    0.888    0.102
     150    0.916    0.104
     151    0.143    0.044
     152    0.061    0.039
     153    0.874    0.075
     154    1.496    0.071
     155    0.720    0.086
     156    0.038    0.041
     157    0.945    0.085
     158    0.953    0.064
     159    0.155    0.037
     160    0.001    0.006
     161    1.004    0.142
     162    0.889    0.082
     163    0.185    0.057
     164    0.000    0.000
     165    0.921    0.115
     166    1.152    0.110
     167    0.110    0.052
     168    0.113    0.047
     169    0.938    0.103
     170    0.311    0.092
     171    0.033    0.043
     172    0.730    0.108
     173    1.105    0.097
     174    0.266    0.063
     175    0.000    0.000
     176    0.350    0.081
     177    0.194    0.069
     178    0.182    0.043
     179    1.796    0.089
     180    0.627    0.078
     181    1.392    0.113
     182    1.083    0.070
     183    1.636    0.319
     184    0.934    0.143
     185    0.367    0.112
     186    0.148    0.060
     187    0.465    0.083
     188    0.726    0.092
     189    1.065    0.137
     190    0.524    0.085
     191    0.928    0.120
     192    0.773    0.060
     193    1.182    0.116
     194    1.309    0.117
     195    1.165    0.169
     196    0.265    0.060
     197    0.473    0.080
     198    0.806    0.105
     199    0.126    0.068
     200    0.188    0.062
     201    1.306    0.091
     202    0.788    0.094
     203    0.073    0.035
     204    0.369    0.069
     205    0.537    0.094
     206    0.189    0.063
     207    0.000    0.000
     208    0.350    0.062
     209    0.671    0.074
     210    0.803    0.104
     211    0.000    0.000
     212    0.172    0.051
     213    0.930    0.090
     214    0.533    0.069
     215    0.144    0.046
     216    1.215    0.086
     217    0.456    0.084
     218    0.098    0.042
     219    0.453    0.077
     220    0.779    0.083
     221    1.060    0.086
     222    0.071    0.056
     223    1.106    0.070
     224    0.943    0.091
     225    1.586    0.150
     226    0.429    0.084
     227    0.434    0.086
     228    1.306    0.087
     229    1.120    0.101
     230    1.137    0.153
     231    0.388    0.073
     232    1.481    0.108
     233    1.004    0.177
     234    1.374    0.123
     235    0.634    0.125
     236    1.414    0.160
     237    0.079    0.054
     238    0.201    0.045
     239    1.001    0.115
     240    0.164    0.102
     241    0.026    0.029
     242    0.548    0.070
     243    0.860    0.104
     244    0.038    0.041
     245    0.133    0.033
     246    1.236    0.084
     247    0.233    0.038
     248    0.054    0.038
     249    0.358    0.082
     250    0.706    0.068
     251    0.164    0.080
     252    0.059    0.047
     253    0.707    0.083
     254    0.336    0.079
     255    0.383    0.117
     256    0.010    0.019
     257    0.716    0.095
     258    0.026    0.032
     259    0.230    0.061
     260    0.469    0.082
     261    0.567    0.081
     262    0.557    0.085
     263    0.183    0.042
     264    0.920    0.086
     265    0.202    0.063
     266    0.616    0.077
     267    0.891    0.102
     268    1.379    0.197
     269    1.065    0.096
     270    0.823    0.115
     271    1.575    0.137
     272    1.382    0.094
     273    0.557    0.095
     274    0.522    0.084
     275    1.162    0.090
     276    1.063    0.154
     277    0.434    0.092
     278    0.170    0.071
     279    0.830    0.097
     280    0.212    0.059
     281    0.722    0.081
     282    0.772    0.138
     283    1.416    0.114
     284    0.323    0.070
     285    0.084    0.042
     286    1.398    0.097
     287    0.417    0.096
     288    0.334    0.077
     289    0.240    0.083
     290    0.885    0.123
     291    0.148    0.066
     292    0.277    0.062
     293    0.656    0.118
     294    0.134    0.074
     295    0.009    0.021
     296    0.002    0.009
     297    0.137    0.057
     298    0.022    0.027
     299    0.061    0.037
     300    0.983    0.088
     301    0.611    0.123
     302    0.297    0.074
     303    0.846    0.096
     304    1.299    0.103
      27    0.683    0.136
      28    0.476    0.092
      29    1.430    0.105
      30    0.974    0.161
      31    0.906    0.138
      32    1.336    0.169
      33    1.258    0.087
      34    0.524    0.100
      35    0.877    0.129
      36    1.603    0.096
      37    0.430    0.090
      38    0.406    0.096
      39    0.700    0.090
      40    0.864    0.097
      41    0.019    0.023
      42    0.317    0.072
      43    0.680    0.076
      44    0.420    0.078
      45    0.107    0.030
      46    0.659    0.075
      47    0.966    0.099
      48    0.080    0.040
      49    0.688    0.127
      50    1.142    0.094
      51    0.432    0.055
      52    0.001    0.006
      53    0.621    0.097
      54    0.839    0.090
      55    0.035    0.035
      56    0.004    0.011
      57    0.194    0.041
      58    0.812    0.093
      59    0.000    0.000
      60    0.587    0.101
      61    1.292    0.083
      62    0.376    0.067
      63    0.165    0.052
      64    0.530    0.141
      65    1.835    0.128
      66    0.610    0.189
      67    1.675    0.141
      68    1.623    0.213
      69    1.296    0.192
      70    1.707    0.266
      71    0.231    0.062
      72    0.455    0.129
      73    0.020    0.028
      74    0.269    0.064
      75    0.832    0.141
      76    0.033    0.027
      77    0.220    0.073
      78    0.546    0.079
      79    0.251    0.065
      80    0.058    0.041
      81    0.000    0.000
      82    0.739    0.084
      83    0.142    0.039
      84    0.003    0.010
      85    0.445    0.057
      86    0.922    0.087
      87    0.024    0.021
      88    0.000    0.000
      89    0.828    0.115
      90    0.003    0.008
      91    0.008    0.013
      92    0.653    0.133
      93    0.375    0.089
      94    0.315    0.074
      95    0.155    0.036
      96    0.444    0.079
      97    0.555    0.036
      98    0.246    0.052
      99    0.736    0.094
     100    0.544    0.064
     101    0.410    0.078
     102    0.084    0.037
     103    1.900    0.106
     104    0.640    0.136
     105    0.419    0.049
     106    0.685    0.096
     107    1.515    0.104
     108    0.730    0.092
     109    0.006    0.019
     110    0.288    0.062
     111    0.312    0.066
     112    0.076    0.036
     113    0.228    0.049
     114    0.391    0.064
     115    0.657    0.082
     116    0.521    0.088
     117    0.073    0.048
     118    0.496    0.051
     119    0.068    0.036
     120    0.139    0.062
     121    0.059    0.048
     122    0.011    0.018
     123    0.019    0.021
     124    0.001    0.006
     125    0.259    0.071
     126    0.004    0.010
     127    0.008    0.012
     128    0.000    0.000
     129    0.277    0.050
     130    0.001    0.006
     131    0.003    0.010
     132    0.534    0.102
     133    0.005    0.012
     134    0.124    0.030
     135    0.485    0.058
     136    0.213    0.067
     137    0.229    0.046
     138    0.506    0.081
     139    0.713    0.101
     140    0.844    0.104
     141    0.702    0.133
     142    1.023    0.128
     143    1.173    0.084
     144    0.039    0.031
     145    0.704    0.084
     146    1.495    0.118
     147    0.600    0.054
     148    0.155    0.038
     149    0.853    0.095
     150    0.831    0.107
     151    0.149    0.052
     152    0.069    0.036
     153    0.978    0.123
     154    1.524    0.076
     155    0.691    0.098
     156    0.029    0.031
     157    0.983    0.091
     158    0.932    0.070
     159    0.150    0.032
     160    0.000    0.000
     161    1.054    0.155
     162    0.841    0.056
     163    0.169    0.045
     164    0.000    0.000
     165    1.004    0.126
     166    1.138    0.115
     167    0.116    0.037
     168    0.122    0.027
     169    1.033    0.076
     170    0.382    0.095
     171    0.048    0.025
     172    0.661    0.114
     173    1.110    0.111
     174    0.198    0.054
     175    0.005    0.011
     176    0.331    0.078
     177    0.180    0.072
     178    0.190    0.060
     179    1.812    0.089
     180    0.635    0.095
     181    1.363    0.111
     182    1.134    0.087
     183    1.414    0.188
     184    1.011    0.172
     185    0.357    0.089
     186    0.194    0.050
     187    0.418    0.104
     188    0.776    0.082
     189    1.084    0.092
     190    0.529    0.087
     191    0.965    0.092
     192    0.785    0.089
     193    1.174    0.111
     194    1.324    0.100
     195    1.121    0.207
     196    0.261    0.061
     197    0.448    0.050
     198    0.819    0.081
     199    0.101    0.051
     200    0.216    0.050
     201    1.300    0.123
     202    0.815    0.096
     203    0.086    0.035
     204    0.420    0.092
     205    0.553    0.120
     206    0.154    0.047
     207    0.000    0.000
     208    0.348    0.092
     209    0.683    0.107
     210    0.818    0.095
     211    0.000    0.000
     212    0.171    0.042
     213    0.899    0.073
     214    0.478    0.077
     215    0.157    0.050
     216    1.210    0.101
     217    0.444    0.073
     218    0.081    0.031
     219    0.467    0.084
     220    0.766    0.048
     221    1.018    0.107
     222    0.056    0.053
     223    1.074    0.085
     224    1.018    0.095
     225    1.589    0.186
     226    0.457    0.096
     227    0.480    0.088
     228    1.313    0.138
     229    1.037    0.140
     230    1.212    0.161
     231    0.392    0.078
     232    1.458    0.092
     233    1.098    0.187
     234    1.419    0.139
     235    0.584    0.101
     236    1.386    0.145
     237    0.128    0.064
     238    0.208    0.064
     239    0.968    0.090
     240    0.163    0.080
     241    0.004    0.010
     242    0.523    0.079
     243    0.868    0.084
     244    0.019    0.025
     245    0.149    0.049
     246    1.231    0.061
     247    0.264    0.053
     248    0.031    0.035
     249    0.363    0.107
     250    0.663    0.070
     251    0.161    0.091
     252    0.072    0.047
     253    0.694    0.075
     254    0.382    0.074
     255    0.363    0.082
     256    0.008    0.016
     257    0.741    0.081
     258    0.029    0.028
     259    0.246    0.068
     260    0.450    0.065
     261    0.557    0.083
     262    0.489    0.146
     263    0.193    0.048
     264    1.013    0.118
     265    0.199    0.077
     266    0.583    0.089
     267    0.834    0.091
     268    1.266    0.108
     269    1.025    0.075
     270    0.808    0.088
     271    1.374    0.104
     272    1.404    0.148
     273    0.513    0.129
     274    0.500    0.080
     275    1.261    0.134
     276    0.980    0.121
     277    0.498    0.138
     278    0.299    0.070
     279    0.815    0.113
     280    0.196    0.075
     281    0.695    0.105
     282    1.013    0.168
     283    1.451    0.130
     284    0.358    0.071
     285    0.086    0.043
     286    1.466    0.088
     287    0.342    0.101
     288    0.319    0.069
     289    0.199    0.053
     290    0.840    0.147
     291    0.167    0.070
     292    0.261    0.073
     293    0.656    0.100
     294    0.082    0.038
     295    0.017    0.030
     296    0.000    0.000
     297    0.090    0.051
     298    0.024    0.028
     299    0.067    0.041
     300    0.924    0.120
     301    0.541    0.124
     302    0.345    0.114
     303    0.858    0.068
     304    1.264    0.133
      27    0.617    0.130
      28    0.475    0.063
      29    1.238    0.155
      30    1.073    0.134
      31    0.811    0.143
      32    1.490    0.203
      33    1.324    0.138
      34    0.620    0.147
      35    0.751    0.202
      36    1.624    0.109
      37    0.398    0.087
      38    0.427    0.104
      39    0.688    0.084
      40    0.903    0.105
      41    0.018    0.024
      42    0.303    0.069
      43    0.683    0.066
      44    0.401    0.067
      45    0.082    0.044
      46    0.630    0.080
      47    0.980    0.087
      48    0.066    0.025
      49    0.660    0.118
      50    1.107    0.118
      51    0.460    0.064
      52    0.000    0.000
      53    0.595    0.089
      54    0.885    0.072
      55    0.041    0.036
      56    0.001    0.006
      57    0.198    0.040
      58    0.776    0.102
      59    0.001    0.006
      60    0.563    0.074
      61    1.329    0.116
      62    0.318    0.075
      63    0.204    0.060
      64    0.443    0.083
      65    1.859    0.179
      66    0.623    0.120
      67    1.854    0.141
      68    1.484    0.170
      69    1.151    0.117
      70    1.495    0.222
      71    0.141    0.054
      72    0.535    0.206
      73    0.018    0.017
      74    0.257    0.080
      75    0.765    0.104
      76    0.030    0.025
      77    0.250    0.067
      78    0.536    0.086
      79    0.238    0.064
      80    0.045    0.035
      81    0.000    0.000
      82    0.744    0.064
      83    0.121    0.054
      84    0.001    0.006
      85    0.426    0.053
      86    0.904    0.089
      87    0.014    0.017
      88    0.000    0.000
      89    0.793    0.090
      90    0.004    0.010
      91    0.007    0.013
      92    0.597    0.090
      93    0.325    0.077
      94    0.341    0.086
      95    0.127    0.055
      96    0.420    0.059
      97    0.517    0.064
      98    0.223    0.055
      99    0.723    0.097
     100    0.526    0.063
     101    0.363    0.058
     102    0.096    0.070
     103    1.988    0.178
     104    0.727    0.126
     105    0.385    0.050
     106    0.701    0.064
     107    1.555    0.105
     108    0.745    0.092
     109    0.004    0.012
     110    0.258    0.049
     111    0.352    0.053
     112    0.073    0.038
     113    0.229    0.075
     114    0.433    0.089
     115    0.584    0.065
     116    0.450    0.085
     117    0.036    0.032
     118    0.501    0.063
     119    0.054    0.044
     120    0.109    0.067
     121    0.035    0.029
     122    0.004    0.011
     123    0.012    0.023
     124    0.000    0.000
     125    0.242    0.064
     126    0.003    0.008
     127    0.005    0.014
     128    0.006    0.014
     129    0.280    0.071
     130    0.000    0.000
     131    0.000    0.000
     132    0.562    0.082
     133    0.006    0.013
     134    0.105    0.048
     135    0.487    0.075
     136    0.231    0.054
     137    0.212    0.064
     138    0.474    0.098
     139    0.691    0.091
     140    0.851    0.106
     141    0.700    0.186
     142    1.021    0.121
     143    1.192    0.097
     144    0.071    0.063
     145    0.603    0.170
     146    1.570    0.153
     147    0.622    0.072
     148    0.175    0.055
     149    0.846    0.100
     150    0.828    0.133
     151    0.146    0.067
     152    0.066    0.040
     153    0.999    0.128
     154    1.544    0.093
     155    0.715    0.112
     156    0.030    0.025
     157    0.997    0.086
     158    0.930    0.101
     159    0.164    0.032
     160    0.000    0.000
     161    1.112    0.156
     162    0.841    0.070
     163    0.170    0.061
     164    0.000    0.000
     165    0.988    0.061
     166    1.163    0.122
     167    0.091    0.032
     168    0.134    0.032
     169    0.965    0.089
     170    0.339    0.045
     171    0.037    0.038
     172    0.677    0.085
     173    1.070    0.128
     174    0.212    0.066
     175    0.004    0.010
     176    0.380    0.067
     177    0.205    0.087
     178    0.174    0.042
     179    1.849    0.083
     180    0.623    0.065
     181    1.475    0.117
     182    1.058    0.099
     183    1.416    0.179
     184    0.958    0.127
     185    0.301    0.075
     186    0.148    0.048
     187    0.453    0.078
     188    0.813    0.129
     189    1.034    0.126
     190    0.542    0.093
     191    0.997    0.095
     192    0.735    0.093
     193    1.169    0.097
     194    1.307    0.085
     195    1.210    0.150
     196    0.241    0.049
     197    0.522    0.076
     198    0.807    0.098
     199    0.076    0.035
     200    0.205    0.061
     201    1.342    0.101
     202    0.785    0.098
     203    0.080    0.039
     204    0.412    0.085
     205    0.563    0.109
     206    0.149    0.054
     207    0.000    0.000
     208    0.314    0.074
     209    0.708    0.107
     210    0.832    0.090
     211    0.000    0.000
     212    0.148    0.049
     213    0.935    0.097
     214    0.539    0.093
     215    0.156    0.049
     216    1.085    0.102
     217    0.450    0.061
     218    0.076    0.037
     219    0.443    0.065
     220    0.784    0.081
     221    1.113    0.131
     222    0.069    0.058
     223    1.070    0.058
     224    1.000    0.112
     225    1.587    0.133
     226    0.442    0.097
     227    0.491    0.080
     228    1.310    0.116
     229    1.059    0.125
     230    1.262    0.115
     231    0.420    0.055
     232    1.283    0.105
     233    0.954    0.259
     234    1.371    0.121
     235    0.642    0.104
     236    1.402    0.132
     237    0.096    0.051
     238    0.203    0.058
     239    0.985    0.095
     240    0.220    0.047
     241    0.009    0.018
     242    0.536    0.067
     243    0.874    0.069
     244    0.006    0.012
     245    0.140    0.036
     246    1.251    0.078
     247    0.253    0.064
     248    0.024    0.025
     249    0.376    0.121
     250    0.673    0.074
     251    0.122    0.060
     252    0.038    0.043
     253    0.712    0.086
     254    0.335    0.046
     255    0.350    0.087
     256    0.009    0.016
     257    0.723    0.080
     258    0.050    0.040
     259    0.243    0.061
     260    0.492    0.095
     261    0.545    0.069
     262    0.615    0.095
     263    0.158    0.051
     264    0.921    0.142
     265    0.211    0.075
     266    0.601    0.092
     267    0.902    0.091
     268    1.313    0.134
     269    0.974    0.126
     270    0.840    0.088
     271    1.416    0.132
     272    1.384    0.143
     273    0.540    0.083
     274    0.479    0.087
     275    1.221    0.090
     276    1.051    0.170
     277    0.531    0.084
     278    0.242    0.084
     279    0.829    0.112
     280    0.177    0.076
     281    0.709    0.130
     282    0.939    0.177
     283    1.491    0.143
     284    0.331    0.075
     285    0.076    0.048
     286    1.384    0.086
     287    0.415    0.089
     288    0.299    0.055
     289    0.181    0.036
     290    0.882    0.123
     291    0.130    0.056
     292    0.272    0.068
     293    0.666    0.096
     294    0.052    0.053
     295    0.016    0.018
     296    0.002    0.009
     297    0.090    0.038
     298    0.016    0.021
     299    0.079    0.049
     300    0.925    0.065
     301    0.491    0.094
     302    0.373    0.087
     303    0.831    0.086
     304    1.237    0.081
      27    0.594    0.084
      28    0.500    0.075
      29    1.275    0.155
      30    1.159    0.239
      31    0.881    0.165
      32    1.575    0.229
      33    1.332    0.104
      34    0.590    0.155
      35    0.682    0.093
      36    1.637    0.111
      37    0.450    0.068
      38    0.445    0.113
      39    0.778    0.118
      40    0.902    0.126
      41    0.017    0.019
      42    0.295    0.063
      43    0.688    0.089
      44    0.427    0.063
      45    0.089    0.036
      46    0.652    0.070
      47    1.019    0.082
      48    0.071    0.026
      49    0.696    0.144
      50    1.050    0.113
      51    0.433    0.075
      52    0.000    0.000
      53    0.656    0.112
      54    0.898    0.072
      55    0.047    0.037
      56    0.004    0.010
      57    0.210    0.040
      58    0.799    0.067
      59    0.000    0.000
      60    0.546    0.076
      61    1.282    0.098
      62    0.340    0.088
      63    0.211    0.058
      64    0.449    0.085
      65    1.849    0.159
      66    0.557    0.152
      67    1.830    0.126
      68    1.499    0.151
      69    1.161    0.108
      70    1.510    0.286
      71    0.169    0.053
      72    0.490    0.178
      73    0.031    0.030
      74    0.264    0.062
      75    0.754    0.117
      76    0.017    0.021
      77    0.250    0.073
      78    0.521    0.062
      79    0.219    0.061
      80    0.050    0.036
      81    0.000    0.000
      82    0.728    0.064
      83    0.135    0.049
      84    0.000    0.000
      85    0.448    0.080
      86    0.875    0.089
      87    0.011    0.015
      88    0.018    0.024
      89    0.819    0.097
      90    0.001    0.006
      91    0.023    0.031
      92    0.680    0.087
      93    0.370    0.075
      94    0.332    0.098
      95    0.158    0.056
      96    0.453    0.109
      97    0.483    0.087
      98    0.226    0.065
      99    0.753    0.094
     100    0.541    0.084
     101    0.382    0.092
     102    0.085    0.047
     103    1.961    0.157
     104    0.780    0.152
     105    0.343    0.049
     106    0.687    0.089
     107    1.598    0.141
     108    0.778    0.113
     109    0.000    0.000
     110    0.341    0.075
     111    0.338    0.059
     112    0.080    0.032
     113    0.205    0.094
     114    0.439    0.077
     115    0.536    0.107
     116    0.402    0.079
     117    0.061    0.051
     118    0.468    0.068
     119    0.062    0.038
     120    0.134    0.063
     121    0.037    0.025
     122    0.006    0.013
     123    0.018    0.024
     124    0.016    0.033
     125    0.255    0.080
     126    0.003    0.008
     127    0.010    0.016
     128    0.009    0.013
     129    0.250    0.071
     130    0.004    0.010
     131    0.000    0.000
     132    0.557    0.096
     133    0.003    0.010
     134    0.143    0.057
     135    0.480    0.071
     136    0.211    0.049
     137    0.190    0.088
     138    0.398    0.103
     139    0.632    0.111
     140    0.860    0.102
     141    0.613    0.133
     142    1.044    0.101
     143    1.214    0.106
     144    0.058    0.035
     145    0.644    0.156
     146    1.590    0.156
     147    0.607    0.078
     148    0.149    0.051
     149    0.861    0.134
     150    0.798    0.120
     151    0.132    0.047
     152    0.043    0.025
     153    0.898    0.091
     154    1.511    0.077
     155    0.760    0.071
     156    0.031    0.031
     157    1.042    0.122
     158    0.932    0.095
     159    0.148    0.030
     160    0.000    0.000
     161    1.058    0.123
     162    0.877    0.078
     163    0.219    0.071
     164    0.005    0.011
     165    0.948    0.095
     166    1.169    0.087
     167    0.092    0.045
     168    0.087    0.027
     169    0.910    0.102
     170    0.274    0.092
     171    0.029    0.022
     172    0.780    0.147
     173    1.036    0.069
     174    0.213    0.064
     175    0.001    0.006
     176    0.353    0.059
     177    0.212    0.077
     178    0.150    0.058
     179    1.846    0.083
     180    0.602    0.078
     181    1.485    0.071
     182    1.052    0.079
     183    1.444    0.344
     184    0.973    0.177
     185    0.315    0.075
     186    0.141    0.036
     187    0.481    0.102
     188    0.818    0.118
     189    1.023    0.108
     190    0.537    0.090
     191    1.021    0.076
     192    0.734    0.083
     193    1.190    0.122
     194    1.350    0.055
     195    1.189    0.197
     196    0.264    0.063
     197    0.525    0.104
     198    0.890    0.093
     199    0.091    0.046
     200    0.205    0.061
     201    1.235    0.108
     202    0.741    0.086
     203    0.093    0.056
     204    0.410    0.065
     205    0.564    0.077
     206    0.105    0.047
     207    0.001    0.006
     208    0.327    0.080
     209    0.726    0.093
     210    0.823    0.082
     211    0.005    0.011
     212    0.158    0.066
     213    0.954    0.086
     214    0.533    0.065
     215    0.140    0.071
     216    1.073    0.103
     217    0.465    0.075
     218    0.063    0.034
     219    0.407    0.087
     220    0.771    0.092
     221    1.101    0.103
     222    0.085    0.056
     223    1.022    0.062
     224    1.065    0.097
     225    1.540    0.226
     226    0.384    0.103
     227    0.496    0.083
     228    1.276    0.116
     229    1.072    0.066
     230    1.279    0.140
     231    0.425    0.052
     232    1.398    0.106
     233    1.056    0.204
     234    1.322    0.202
     235    0.592    0.098
     236    1.388    0.143
     237    0.133    0.077
     238    0.210    0.045
     239    0.935    0.075
     240    0.262    0.061
     241    0.012    0.028
     242    0.521    0.061
     243    0.862    0.073
     244    0.016    0.021
     245    0.158    0.053
     246    1.235    0.049
     247    0.259    0.052
     248    0.025    0.030
     249    0.502    0.275
     250    0.687    0.096
     251    0.110    0.068
     252    0.031    0.034
     253    0.757    0.107
     254    0.353    0.068
     255    0.344    0.112
     256    0.017    0.023
     257    0.645    0.077
     258    0.050    0.035
     259    0.260    0.092
     260    0.482    0.061
     261    0.537    0.060
     262    0.662    0.110
     263    0.154    0.035
     264    0.827    0.120
     265    0.203    0.090
     266    0.661    0.085
     267    0.850    0.099
     268    1.692    0.134
     269    0.988    0.109
     270    0.755    0.100
     271    1.795    0.099
     272    1.392    0.158
     273    0.568    0.097
     274    0.458    0.089
     275    1.217    0.105
     276    1.131    0.173
     277    0.489    0.125
     278    0.218    0.085
     279    0.810    0.099
     280    0.232    0.105
     281    0.675    0.116
     282    1.014    0.188
     283    1.461    0.160
     284    0.308    0.094
     285    0.056    0.046
     286    1.398    0.095
     287    0.386    0.073
     288    0.376    0.066
     289    0.174    0.036
     290    0.876    0.114
     291    0.076    0.052
     292    0.257    0.057
     293    0.692    0.076
     294    0.029    0.032
     295    0.014    0.021
     296    0.000    0.000
     297    0.086    0.041
     298    0.018    0.017
     299    0.062    0.033
     300    0.993    0.106
     301    0.590    0.115
     302    0.317    0.072
     303    0.861    0.073
     304    1.205    0.175
      27    0.552    0.098
      28    0.476    0.061
      29    1.256    0.109
      30    1.007    0.145
      31    0.787    0.119
      32    1.709    0.139
      33    1.355    0.103
      34    0.674    0.096
      35    0.687    0.127
      36    1.596    0.114
      37    0.417    0.100
      38    0.480    0.080
      39    0.778    0.081
      40    0.961    0.125
      41    0.020    0.028
      42    0.300    0.075
      43    0.716    0.093
      44    0.441    0.094
      45    0.088    0.039
      46    0.521    0.085
      47    0.989    0.106
      48    0.085    0.036
      49    0.566    0.086
      50    0.984    0.092
      51    0.446    0.084
      52    0.000    0.000
      53    0.565    0.095
      54    0.912    0.097
      55    0.048    0.028
      56    0.003    0.008
      57    0.248    0.057
      58    0.798    0.107
      59    0.000    0.000
      60    0.600    0.118
      61    1.303    0.102
      62    0.299    0.085
      63    0.211    0.052
      64    0.571    0.108
      65    1.721    0.192
      66    0.708    0.150
      67    1.914    0.133
      68    1.686    0.180
      69    1.136    0.097
      70    1.641    0.200
      71    0.171    0.054
      72    0.614    0.156
      73    0.039    0.020
      74    0.270    0.057
      75    0.859    0.094
      76    0.016    0.023
      77    0.248    0.055
      78    0.548    0.070
      79    0.180    0.049
      80    0.044    0.044
      81    0.001    0.006
      82    0.753    0.058
      83    0.117    0.045
      84    0.002    0.007
      85    0.443    0.079
      86    0.827    0.101
      87    0.011    0.014
      88    0.000    0.000
      89    0.788    0.118
      90    0.001    0.006
      91    0.009    0.019
      92    0.664    0.088
      93    0.425    0.084
      94    0.319    0.082
      95    0.134    0.041
      96    0.436    0.087
      97    0.434    0.095
      98    0.208    0.054
      99    0.705    0.070
     100    0.530    0.088
     101    0.357    0.083
     102    0.067    0.035
     103    1.916    0.153
     104    0.820    0.112
     105    0.358    0.048
     106    0.644    0.058
     107    1.611    0.136
     108    0.670    0.104
     109    0.004    0.012
     110    0.357    0.053
     111    0.334    0.073
     112    0.070    0.030
     113    0.185    0.048
     114    0.472    0.094
     115    0.545    0.113
     116    0.388    0.077
     117    0.056    0.041
     118    0.393    0.077
     119    0.041    0.034
     120    0.079    0.040
     121    0.042    0.032
     122    0.010    0.017
     123    0.010    0.014
     124    0.000    0.000
     125    0.320    0.048
     126    0.001    0.006
     127    0.003    0.008
     128    0.008    0.015
     129    0.187    0.047
     130    0.001    0.006
     131    0.002    0.007
     132    0.435    0.095
     133    0.005    0.012
     134    0.164    0.063
     135    0.592    0.083
     136    0.281    0.065
     137    0.169    0.058
     138    0.428    0.118
     139    0.780    0.103
     140    0.846    0.080
     141    0.693    0.111
     142    1.025    0.115
     143    1.190    0.105
     144    0.089    0.031
     145    0.617    0.158
     146    1.720    0.158
     147    0.632    0.068
     148    0.185    0.066
     149    0.981    0.139
     150    0.819    0.196
     151    0.192    0.061
     152    0.064    0.036
     153    0.849    0.112
     154    1.545    0.121
     155    0.739    0.129
     156    0.031    0.030
     157    0.993    0.102
     158    0.930    0.084
     159    0.137    0.046
     160    0.000    0.000
     161    1.139    0.138
     162    0.853    0.080
     163    0.293    0.048
     164    0.003    0.008
     165    0.929    0.107
     166    1.186    0.081
     167    0.159    0.072
     168    0.065    0.044
     169    0.810    0.084
     170    0.181    0.095
     171    0.016    0.033
     172    0.900    0.125
     173    0.940    0.110
     174    0.260    0.072
     175    0.000    0.000
     176    0.439    0.089
     177    0.140    0.056
     178    0.215    0.069
     179    1.800    0.126
     180    0.617    0.093
     181    1.467    0.125
     182    1.031    0.089
     183    1.722    0.233
     184    0.908    0.182
     185    0.305    0.073
     186    0.081    0.037
     187    0.426    0.099
     188    0.716    0.106
     189    1.011    0.120
     190    0.511    0.065
     191    0.917    0.107
     192    0.782    0.102
     193    1.219    0.100
     194    1.420    0.101
     195    1.030    0.166
     196    0.231    0.074
     197    0.483    0.066
     198    0.903    0.107
     199    0.063    0.024
     200    0.213    0.061
     201    1.307    0.117
     202    0.712    0.075
     203    0.115    0.055
     204    0.377    0.050
     205    0.533    0.093
     206    0.082    0.039
     207    0.000    0.000
     208    0.347    0.064
     209    0.828    0.119
     210    0.792    0.101
     211    0.000    0.000
     212    0.164    0.041
     213    0.933    0.100
     214    0.436    0.080
     215    0.138    0.047
     216    1.148    0.087
     217    0.409    0.070
     218    0.059    0.034
     219    0.428    0.076
     220    0.764    0.048
     221    1.094    0.082
     222    0.080    0.065
     223    1.057    0.076
     224    0.938    0.110
     225    1.568    0.117
     226    0.418    0.117
     227    0.474    0.070
     228    1.340    0.204
     229    1.119    0.110
     230    1.170    0.166
     231    0.405    0.047
     232    1.413    0.128
     233    1.098    0.149
     234    1.384    0.149
     235    0.642    0.119
     236    1.211    0.168
     237    0.154    0.053
     238    0.211    0.043
     239    1.000    0.121
     240    0.285    0.072
     241    0.007    0.015
     242    0.521    0.082
     243    0.919    0.078
     244    0.016    0.026
     245    0.158    0.038
     246    1.254    0.074
     247    0.236    0.048
     248    0.013    0.022
     249    0.363    0.078
     250    0.662    0.059
     251    0.121    0.069
     252    0.011    0.016
     253    0.722    0.081
     254    0.383    0.099
     255    0.388    0.084
     256    0.037    0.033
     257    0.711    0.084
     258    0.033    0.046
     259    0.264    0.066
     260    0.455    0.062
     261    0.566    0.073
     262    0.502    0.074
     263    0.149    0.044
     264    0.887    0.085
     265    0.175    0.065
     266    0.633    0.084
     267    0.806    0.076
     268    1.761    0.118
     269    1.033    0.082
     270    0.693    0.103
     271    1.761    0.157
     272    1.362    0.152
     273    0.615    0.089
     274    0.476    0.084
     275    1.161    0.137
     276    1.119    0.176
     277    0.425    0.074
     278    0.216    0.065
     279    0.792    0.106
     280    0.223    0.075
     281    0.681    0.111
     282    0.880    0.135
     283    1.534    0.137
     284    0.292    0.039
     285    0.051    0.029
     286    1.389    0.090
     287    0.429    0.078
     288    0.312    0.046
     289    0.206    0.060
     290    0.941    0.168
     291    0.078    0.045
     292    0.203    0.061
     293    0.732    0.123
     294    0.009    0.017
     295    0.017    0.020
     296    0.005    0.016
     297    0.104    0.058
     298    0.021    0.023
     299    0.079    0.039
     300    1.003    0.093
     301    0.595    0.116
     302    0.314    0.084
     303    0.816    0.069
     304    1.244    0.136
      27    0.672    0.119
      28    0.484    0.056
      29    1.216    0.103
      30    1.337    0.163
      31    0.854    0.142
      32    1.816    0.100
      33    1.343    0.117
      34    0.551    0.139
      35    0.758    0.139
      36    1.618    0.115
      37    0.481    0.129
      38    0.409    0.092
      39    0.753    0.108
      40    1.034    0.102
      41    0.018    0.027
      42    0.311    0.078
      43    0.751    0.094
      44    0.423    0.098
      45    0.093    0.028
      46    0.499    0.071
      47    1.024    0.056
      48    0.070    0.033
      49    0.572    0.078
      50    0.955    0.091
      51    0.492    0.099
      52    0.000    0.000
      53    0.547    0.080
      54    0.864    0.068
      55    0.053    0.028
      56    0.009    0.017
      57    0.220    0.062
      58    0.800    0.095
      59    0.000    0.000
      60    0.554    0.096
      61    1.281    0.093
      62    0.364    0.103
      63    0.200    0.065
      64    0.407    0.105
      65    1.775    0.172
      66    0.727    0.142
      67    1.843    0.124
      68    1.623    0.182
      69    0.946    0.157
      70    1.813    0.231
      71    0.190    0.051
      72    0.537    0.119
      73    0.033    0.024
      74    0.290    0.070
      75    0.800    0.104
      76    0.014    0.022
      77    0.253    0.072
      78    0.574    0.097
      79    0.228    0.054
      80    0.066    0.051
      81    0.003    0.008
      82    0.736    0.058
      83    0.120    0.037
      84    0.008    0.015
      85    0.437    0.063
      86    0.863    0.108
      87    0.004    0.010
      88    0.000    0.000
      89    0.798    0.110
      90    0.013    0.016
      91    0.006    0.013
      92    0.614    0.098
      93    0.412    0.091
      94    0.314    0.074
      95    0.138    0.057
      96    0.448    0.056
      97    0.460    0.095
      98    0.206    0.069
      99    0.696    0.087
     100    0.477    0.045
     101    0.378    0.102
     102    0.058    0.039
     103    1.906    0.110
     104    0.792    0.107
     105    0.360    0.059
     106    0.696    0.090
     107    1.590    0.119
     108    0.631    0.095
     109    0.000    0.000
     110    0.374    0.059
     111    0.321    0.081
     112    0.075    0.034
     113    0.172    0.069
     114    0.420    0.091
     115    0.593    0.114
     116    0.428    0.080
     117    0.079    0.035
     118    0.404    0.067
     119    0.049    0.034
     120    0.078    0.053
     121    0.049    0.034
     122    0.010    0.025
     123    0.009    0.018
     124    0.001    0.006
     125    0.331    0.063
     126    0.001    0.006
     127    0.004    0.013
     128    0.000    0.000
     129    0.152    0.037
     130    0.000    0.000
     131    0.002    0.007
     132    0.449    0.072
     133    0.003    0.010
     134    0.119    0.047
     135    0.566    0.064
     136    0.292    0.057
     137    0.159    0.053
     138    0.400    0.111
     139    0.730    0.094
     140    0.860    0.098
     141    0.624    0.154
     142    1.032    0.101
     143    1.223    0.072
     144    0.076    0.027
     145    0.533    0.137
     146    1.820    0.114
     147    0.651    0.059
     148    0.153    0.035
     149    0.898    0.150
     150    1.115    0.107
     151    0.216    0.061
     152    0.084    0.043
     153    0.728    0.098
     154    1.440    0.123
     155    0.721    0.058
     156    0.020    0.020
     157    1.046    0.105
     158    0.966    0.079
     159    0.173    0.058
     160    0.000    0.000
     161    1.109    0.192
     162    0.942    0.070
     163    0.250    0.053
     164    0.009    0.013
     165    0.918    0.063
     166    1.180    0.091
     167    0.160    0.060
     168    0.118    0.051
     169    0.833    0.089
     170    0.203    0.067
     171    0.016    0.020
     172    0.941    0.115
     173    0.949    0.085
     174    0.290    0.081
     175    0.000    0.000
     176    0.437    0.078
     177    0.132    0.066
     178    0.195    0.063
     179    1.744    0.146
     180    0.624    0.054
     181    1.393    0.108
     182    1.066    0.091
     183    1.883    0.138
     184    0.952    0.116
     185    0.426    0.118
     186    0.129    0.058
     187    0.569    0.107
     188    0.733    0.123
     189    1.052    0.137
     190    0.495    0.112
     191    0.900    0.068
     192    0.827    0.080
     193    1.211    0.089
     194    1.372    0.123
     195    0.969    0.156
     196    0.232    0.059
     197    0.438    0.058
     198    0.913    0.090
     199    0.075    0.033
     200    0.225    0.074
     201    1.276    0.130
     202    0.680    0.091
     203    0.143    0.059
     204    0.340    0.059
     205    0.572    0.083
     206    0.090    0.056
     207    0.003    0.008
     208    0.306    0.058
     209    0.828    0.107
     210    0.803    0.088
     211    0.001    0.006
     212    0.164    0.060
     213    0.962    0.095
     214    0.375    0.063
     215    0.122    0.022
     216    1.159    0.112
     217    0.427    0.055
     218    0.054    0.032
     219    0.435    0.078
     220    0.790    0.060
     221    1.133    0.115
     222    0.088    0.076
     223    1.044    0.103
     224    1.043    0.092
     225    1.689    0.179
     226    0.407    0.141
     227    0.480    0.060
     228    1.312    0.129
     229    1.127    0.066
     230    1.176    0.189
     231    0.442    0.072
     232    1.426    0.084
     233    1.181    0.139
     234    1.333    0.145
     235    0.695    0.136
     236    1.340    0.092
     237    0.169    0.052
     238    0.189    0.062
     239    1.010    0.100
     240    0.280    0.047
     241    0.007    0.012
     242    0.522    0.070
     243    0.884    0.078
     244    0.024    0.024
     245    0.175    0.055
     246    1.259    0.097
     247    0.261    0.050
     248    0.025    0.039
     249    0.386    0.100
     250    0.674    0.074
     251    0.080    0.040
     252    0.016    0.017
     253    0.734    0.087
     254    0.382    0.100
     255    0.324    0.117
     256    0.028    0.033
     257    0.732    0.103
     258    0.038    0.050
     259    0.290    0.063
     260    0.438    0.086
     261    0.557    0.062
     262    0.583    0.076
     263    0.152    0.037
     264    0.887    0.130
     265    0.205    0.076
     266    0.683    0.070
     267    0.825    0.091
     268    1.759    0.152
     269    0.986    0.099
     270    0.746    0.129
     271    1.761    0.165
     272    1.392    0.145
     273    0.571    0.097
     274    0.478    0.087
     275    1.146    0.116
     276    1.151    0.162
     277    0.443    0.102
     278    0.148    0.054
     279    0.824    0.080
     280    0.246    0.071
     281    0.693    0.093
     282    0.863    0.159
     283    1.492    0.143
     284    0.347    0.078
     285    0.080    0.054
     286    1.412    0.122
     287    0.363    0.069
     288    0.320    0.082
     289    0.225    0.079
     290    0.927    0.193
     291    0.081    0.053
     292    0.197    0.064
     293    0.684    0.121
     294    0.044    0.039
     295    0.019    0.020
     296    0.004    0.012
     297    0.122    0.065
     298    0.023    0.029
     299    0.063    0.037
     300    0.957    0.102
     301    0.555    0.099
     302    0.388    0.076
     303    0.813    0.080
     304    1.349    0.192
      27    0.576    0.090
      28    0.488    0.056
      29    1.203    0.118
      30    1.215    0.142
      31    0.916    0.177
      32    1.702    0.190
      33    1.328    0.083
      34    0.539    0.079
      35    0.666    0.107
      36    1.589    0.125
      37    0.640    0.087
      38    0.415    0.079
      39    0.662    0.081
      40    1.001    0.098
      41    0.054    0.034
      42    0.400    0.077
      43    0.667    0.091
      44    0.475    0.087
      45    0.090    0.033
      46    0.559    0.060
      47    1.042    0.098
      48    0.066    0.035
      49    0.594    0.105
      50    1.021    0.107
      51    0.448    0.074
      52    0.000    0.000
      53    0.592    0.060
      54    0.882    0.079
      55    0.052    0.034
      56    0.011    0.018
      57    0.292    0.046
      58    0.798    0.095
      59    0.001    0.006
      60    0.466    0.084
      61    1.320    0.090
      62    0.433    0.084
      63    0.112    0.042
      64    0.294    0.053
      65    1.738    0.123
      66    0.621    0.173
      67    1.688    0.101
      68    1.605    0.204
      69    0.716    0.146
      70    2.042    0.260
      71    0.213    0.058
      72    0.520    0.091
      73    0.021    0.014
      74    0.236    0.060
      75    0.555    0.154
      76    0.009    0.017
      77    0.247    0.069
      78    0.517    0.081
      79    0.194    0.062
      80    0.071    0.040
      81    0.001    0.006
      82    0.776    0.059
      83    0.111    0.033
      84    0.021    0.020
      85    0.471    0.057
      86    0.894    0.094
      87    0.005    0.014
      88    0.000    0.000
      89    0.880    0.096
      90    0.018    0.019
      91    0.015    0.031
      92    0.679    0.095
      93    0.328    0.075
      94    0.321    0.063
      95    0.133    0.049
      96    0.420    0.062
      97    0.448    0.077
      98    0.195    0.046
      99    0.699    0.077
     100    0.564    0.062
     101    0.305    0.085
     102    0.064    0.032
     103    1.983    0.138
     104    0.630    0.139
     105    0.389    0.056
     106    0.718    0.096
     107    1.720    0.125
     108    0.655    0.072
     109    0.000    0.000
     110    0.435    0.074
     111    0.366    0.065
     112    0.088    0.028
     113    0.193    0.068
     114    0.377    0.069
     115    0.551    0.092
     116    0.439    0.101
     117    0.067    0.042
     118    0.374    0.063
     119    0.046    0.035
     120    0.058    0.029
     121    0.043    0.034
     122    0.006    0.016
     123    0.015    0.025
     124    0.009    0.022
     125    0.307    0.078
     126    0.000    0.000
     127    0.008    0.015
     128    0.005    0.014
     129    0.203    0.065
     130    0.008    0.015
     131    0.000    0.000
     132    0.477    0.080
     133    0.000    0.000
     134    0.170    0.073
     135    0.562    0.072
     136    0.294    0.071
     137    0.177    0.050
     138    0.376    0.114
     139    0.732    0.083
     140    0.855    0.092
     141    0.633    0.133
     142    1.044    0.108
     143    1.180    0.091
     144    0.072    0.030
     145    0.615    0.123
     146    1.781    0.130
     147    0.642    0.096
     148    0.136    0.044
     149    0.965    0.150
     150    0.961    0.215
     151    0.263    0.063
     152    0.072    0.038
     153    0.637    0.136
     154    1.409    0.132
     155    0.649    0.071
     156    0.009    0.013
     157    1.001    0.111
     158    0.976    0.087
     159    0.193    0.055
     160    0.000    0.000
     161    1.058    0.149
     162    0.895    0.102
     163    0.280    0.067
     164    0.011    0.013
     165    0.976    0.097
     166    1.159    0.081
     167    0.212    0.074
     168    0.116    0.042
     169    0.795    0.104
     170    0.203    0.064
     171    0.018    0.020
     172    0.955    0.169
     173    0.968    0.095
     174    0.341    0.070
     175    0.000    0.000
     176    0.449    0.074
     177    0.129    0.069
     178    0.226    0.059
     179    1.741    0.119
     180    0.645    0.086
     181    1.460    0.111
     182    1.085    0.077
     183    1.731    0.301
     184    1.031    0.189
     185    0.395    0.126
     186    0.118    0.046
     187    0.519    0.100
     188    0.713    0.125
     189    1.114    0.148
     190    0.568    0.109
     191    0.889    0.093
     192    0.858    0.093
     193    1.133    0.144
     194    1.325    0.110
     195    0.892    0.157
     196    0.208    0.068
     197    0.372    0.060
     198    0.878    0.093
     199    0.127    0.049
     200    0.214    0.058
     201    1.256    0.109
     202    0.746    0.086
     203    0.118    0.062
     204    0.342    0.067
     205    0.570    0.093
     206    0.185    0.058
     207    0.001    0.006
     208    0.294    0.060
     209    0.737    0.096
     210    0.853    0.056
     211    0.004    0.010
     212    0.124    0.043
     213    0.973    0.081
     214    0.449    0.054
     215    0.074    0.032
     216    1.108    0.129
     217    0.554    0.070
     218    0.044    0.036
     219    0.386    0.080
     220    0.717    0.098
     221    1.239    0.082
     222    0.151    0.079
     223    1.121    0.102
     224    1.048    0.091
     225    1.688    0.131
     226    0.427    0.122
     227    0.499    0.121
     228    1.251    0.129
     229    1.132    0.085
     230    1.205    0.241
     231    0.428    0.055
     232    1.442    0.106
     233    1.315    0.162
     234    1.405    0.189
     235    0.620    0.140
     236    1.241    0.112
     237    0.126    0.060
     238    0.181    0.062
     239    0.985    0.125
     240    0.149    0.083
     241    0.027    0.027
     242    0.500    0.066
     243    0.799    0.083
     244    0.023    0.021
     245    0.116    0.053
     246    1.254    0.077
     247    0.267    0.059
     248    0.030    0.029
     249    0.398    0.090
     250    0.642    0.070
     251    0.091    0.053
     252    0.006    0.012
     253    0.715    0.098
     254    0.337    0.093
     255    0.268    0.087
     256    0.016    0.022
     257    0.729    0.105
     258    0.074    0.054
     259    0.284    0.077
     260    0.423    0.058
     261    0.507    0.065
     262    0.627    0.061
     263    0.154    0.045
     264    0.844    0.114
     265    0.187    0.090
     266    0.668    0.077
     267    0.763    0.085
     268    1.643    0.162
     269    0.977    0.095
     270    0.695    0.108
     271    1.733    0.232
     272    1.460    0.128
     273    0.577    0.090
     274    0.503    0.081
     275    1.223    0.102
     276    1.054    0.180
     277    0.436    0.084
     278    0.161    0.043
     279    0.772    0.092
     280    0.147    0.084
     281    0.700    0.124
     282    0.878    0.175
     283    1.523    0.131
     284    0.354    0.060
     285    0.091    0.035
     286    1.303    0.099
     287    0.439    0.093
     288    0.281    0.053
     289    0.210    0.074
     290    0.897    0.117
     291    0.075    0.045
     292    0.204    0.061
     293    0.625    0.121
     294    0.050    0.040
     295    0.031    0.029
     296    0.000    0.000
     297    0.092    0.038
     298    0.044    0.034
     299    0.063    0.045
     300    0.916    0.128
     301    0.481    0.089
     302    0.395    0.113
     303    0.804    0.084
     304    1.494    0.162
      27    0.691    0.143
      28    0.537    0.061
      29    1.123    0.095
      30    1.257    0.152
      31    1.001    0.147
      32    1.416    0.221
      33    1.328    0.122
      34    0.634    0.108
      35    0.746    0.132
      36    1.555    0.089
      37    0.718    0.105
      38    0.446    0.088
      39    0.605    0.113
      40    0.998    0.074
      41    0.060    0.042
      42    0.399    0.055
      43    0.623    0.051
      44    0.457    0.108
      45    0.088    0.047
      46    0.556    0.079
      47    1.024    0.066
      48    0.050    0.033
      49    0.632    0.096
      50    1.037    0.121
      51    0.434    0.071
      52    0.000    0.000
      53    0.592    0.063
      54    0.898    0.076
      55    0.051    0.029
      56    0.010    0.020
      57    0.296    0.039
      58    0.761    0.098
      59    0.000    0.000
      60    0.546    0.096
      61    1.248    0.100
      62    0.397    0.112
      63    0.110    0.062
      64    0.295    0.122
      65    1.759    0.157
      66    0.614    0.220
      67    1.614    0.168
      68    1.677    0.160
      69    0.641    0.111
      70    1.971    0.198
      71    0.210    0.056
      72    0.532    0.103
      73    0.023    0.015
      74    0.239    0.082
      75    0.389    0.099
      76    0.004    0.010
      77    0.170    0.066
      78    0.477    0.110
      79    0.182    0.062
      80    0.051    0.036
      81    0.005    0.011
      82    0.697    0.083
      83    0.118    0.038
      84    0.011    0.016
      85    0.465    0.076
      86    0.898    0.086
      87    0.008    0.015
      88    0.000    0.000
      89    0.776    0.080
      90    0.004    0.010
      91    0.029    0.032
      92    0.669    0.116
      93    0.311    0.054
      94    0.328    0.068
      95    0.161    0.051
      96    0.460    0.071
      97    0.488    0.085
      98    0.226    0.054
      99    0.719    0.110
     100    0.539    0.079
     101    0.457    0.089
     102    0.078    0.051
     103    1.969    0.137
     104    0.714    0.140
     105    0.348    0.043
     106    0.677    0.085
     107    1.707    0.110
     108    0.630    0.130
     109    0.000    0.000
     110    0.517    0.054
     111    0.337    0.070
     112    0.059    0.046
     113    0.171    0.062
     114    0.399    0.070
     115    0.510    0.102
     116    0.410    0.112
     117    0.097    0.038
     118    0.309    0.070
     119    0.038    0.036
     120    0.059    0.042
     121    0.051    0.042
     122    0.005    0.016
     123    0.005    0.011
     124    0.006    0.018
     125    0.342    0.055
     126    0.001    0.006
     127    0.000    0.000
     128    0.003    0.010
     129    0.212    0.044
     130    0.004    0.010
     131    0.000    0.000
     132    0.486    0.097
     133    0.000    0.000
     134    0.113    0.070
     135    0.613    0.074
     136    0.273    0.063
     137    0.159    0.058
     138    0.422    0.110
     139    0.755    0.099
     140    0.868    0.080
     141    0.615    0.138
     142    1.028    0.108
     143    1.200    0.092
     144    0.085    0.052
     145    0.679    0.107
     146    1.816    0.179
     147    0.575    0.085
     148    0.153    0.054
     149    1.180    0.084
     150    0.631    0.089
     151    0.313    0.059
     152    0.045    0.036
     153    0.679    0.082
     154    1.416    0.134
     155    0.636    0.096
     156    0.008    0.012
     157    0.922    0.115
     158    0.983    0.073
     159    0.207    0.048
     160    0.003    0.009
     161    0.948    0.211
     162    0.924    0.091
     163    0.416    0.082
     164    0.003    0.008
     165    1.027    0.068
     166    1.160    0.080
     167    0.262    0.084
     168    0.029    0.034
     169    0.716    0.102
     170    0.239    0.072
     171    0.010    0.019
     172    0.927    0.124
     173    0.975    0.090
     174    0.424    0.094
     175    0.000    0.000
     176    0.510    0.068
     177    0.154    0.058
     178    0.238    0.060
     179    1.738    0.127
     180    0.604    0.092
     181    1.389    0.125
     182    1.174    0.086
     183    1.392    0.250
     184    1.047    0.139
     185    0.350    0.066
     186    0.127    0.058
     187    0.465    0.105
     188    0.604    0.115
     189    1.029    0.106
     190    0.536    0.090
     191    0.824    0.057
     192    0.884    0.077
     193    1.150    0.105
     194    1.350    0.104
     195    0.761    0.126
     196    0.264    0.061
     197    0.414    0.074
     198    0.861    0.099
     199    0.142    0.050
     200    0.240    0.058
     201    1.244    0.139
     202    0.732    0.069
     203    0.175    0.052
     204    0.357    0.062
     205    0.562    0.114
     206    0.167    0.053
     207    0.001    0.006
     208    0.300    0.069
     209    0.722    0.081
     210    0.855    0.083
     211    0.001    0.006
     212    0.141    0.045
     213    0.966    0.088
     214    0.391    0.072
     215    0.095    0.041
     216    1.118    0.157
     217    0.596    0.046
     218    0.072    0.036
     219    0.409    0.089
     220    0.800    0.089
     221    1.182    0.110
     222    0.155    0.078
     223    1.064    0.095
     224    1.157    0.089
     225    1.770    0.102
     226    0.374    0.069
     227    0.502    0.089
     228    1.371    0.179
     229    1.098    0.070
     230    1.204    0.181
     231    0.420    0.062
     232    1.467    0.099
     233    1.326    0.252
     234    1.360    0.167
     235    0.676    0.129
     236    1.285    0.154
     237    0.101    0.052
     238    0.199    0.069
     239    1.090    0.217
     240    0.072    0.036
     241    0.007    0.017
     242    0.490    0.076
     243    0.861    0.062
     244    0.011    0.018
     245    0.132    0.056
     246    1.285    0.085
     247    0.251    0.055
     248    0.019    0.028
     249    0.389    0.083
     250    0.697    0.084
     251    0.087    0.041
     252    0.010    0.018
     253    0.698    0.062
     254    0.351    0.076
     255    0.261    0.081
     256    0.011    0.018
     257    0.625    0.056
     258    0.061    0.050
     259    0.271    0.060
     260    0.462    0.067
     261    0.569    0.054
     262    0.634    0.054
     263    0.151    0.036
     264    0.895    0.098
     265    0.173    0.056
     266    0.642    0.085
     267    0.781    0.080
     268    1.440    0.136
     269    1.004    0.106
     270    0.684    0.089
     271    1.521    0.119
     272    1.575    0.138
     273    0.515    0.126
     274    0.457    0.059
     275    1.331    0.131
     276    1.063    0.114
     277    0.480    0.083
     278    0.183    0.072
     279    0.760    0.093
     280    0.150    0.046
     281    0.720    0.070
     282    1.109    0.151
     283    1.481    0.146
     284    0.354    0.084
     285    0.103    0.040
     286    1.361    0.133
     287    0.342    0.093
     288    0.304    0.062
     289    0.180    0.082
     290    0.937    0.111
     291    0.081    0.062
     292    0.202    0.042
     293    0.643    0.091
     294    0.043    0.033
     295    0.023    0.019
     296    0.001    0.006
     297    0.112    0.072
     298    0.023    0.022
     299    0.051    0.035
     300    0.903    0.122
     301    0.519    0.090
     302    0.387    0.092
     303    0.826    0.069
     304    1.429    0.213
      27    0.768    0.181
      28    0.486    0.055
      29    1.236    0.148
      30    1.357    0.257
      31    0.974    0.141
      32    1.322    0.134
      33    1.285    0.087
      34    0.617    0.116
      35    0.764    0.192
      36    1.489    0.101
      37    0.714    0.115
      38    0.387    0.085
      39    0.661    0.084
      40    0.980    0.102
      41    0.050    0.033
      42    0.393    0.065
      43    0.661    0.058
      44    0.399    0.120
      45    0.088    0.044
      46    0.552    0.053
      47    1.019    0.084
      48    0.042    0.027
      49    0.600    0.099
      50    1.013    0.094
      51    0.462    0.064
      52    0.000    0.000
      53    0.577    0.103
      54    0.843    0.090
      55    0.049    0.036
      56    0.007    0.013
      57    0.283    0.037
      58    0.760    0.122
      59    0.004    0.011
      60    0.590    0.077
      61    1.314    0.076
      62    0.430    0.090
      63    0.089    0.054
      64    0.337    0.106
      65    1.832    0.119
      66    0.678    0.181
      67    1.642    0.184
      68    1.658    0.203
      69    0.596    0.149
      70    2.117    0.158
      71    0.217    0.054
      72    0.512    0.118
      73    0.015    0.022
      74    0.239    0.066
      75    0.403    0.089
      76    0.001    0.006
      77    0.185    0.081
      78    0.445    0.094
      79    0.163    0.063
      80    0.061    0.048
      81    0.001    0.006
      82    0.672    0.071
      83    0.081    0.030
      84    0.014    0.023
      85    0.504    0.076
      86    0.844    0.080
      87    0.003    0.008
      88    0.000    0.000
      89    0.802    0.115
      90    0.011    0.018
      91    0.007    0.014
      92    0.652    0.096
      93    0.396    0.092
      94    0.330    0.072
      95    0.125    0.051
      96    0.445    0.091
      97    0.465    0.096
      98    0.304    0.072
      99    0.722    0.078
     100    0.558    0.076
     101    0.416    0.078
     102    0.078    0.047
     103    1.990    0.152
     104    0.693    0.120
     105    0.387    0.064
     106    0.662    0.070
     107    1.606    0.176
     108    0.697    0.106
     109    0.002    0.009
     110    0.441    0.109
     111    0.324    0.077
     112    0.076    0.038
     113    0.184    0.053
     114    0.338    0.092
     115    0.548    0.077
     116    0.492    0.082
     117    0.108    0.040
     118    0.305    0.082
     119    0.032    0.036
     120    0.079    0.061
     121    0.032    0.033
     122    0.000    0.000
     123    0.008    0.012
     124    0.000    0.000
     125    0.324    0.059
     126    0.000    0.000
     127    0.000    0.000
     128    0.005    0.016
     129    0.248    0.069
     130    0.005    0.014
     131    0.000    0.000
     132    0.455    0.072
     133    0.000    0.000
     134    0.153    0.060
     135    0.600    0.107
     136    0.257    0.060
     137    0.163    0.053
     138    0.366    0.081
     139    0.706    0.085
     140    0.837    0.112
     141    0.697    0.106
     142    1.048    0.096
     143    1.204    0.082
     144    0.088    0.033
     145    0.711    0.153
     146    1.879    0.084
     147    0.572    0.076
     148    0.136    0.045
     149    1.148    0.100
     150    0.677    0.102
     151    0.275    0.049
     152    0.057    0.040
     153    0.661    0.086
     154    1.518    0.097
     155    0.608    0.088
     156    0.010    0.018
     157    0.963    0.133
     158    0.942    0.085
     159    0.205    0.059
     160    0.000    0.000
     161    0.982    0.272
     162    0.941    0.082
     163    0.368    0.088
     164    0.003    0.008
     165    1.000    0.103
     166    1.187    0.117
     167    0.247    0.111
     168    0.047    0.030
     169    0.779    0.105
     170    0.206    0.068
     171    0.008    0.015
     172    0.959    0.153
     173    1.003    0.073
     174    0.372    0.086
     175    0.000    0.000
     176    0.530    0.178
     177    0.122    0.065
     178    0.234    0.087
     179    1.700    0.155
     180    0.634    0.076
     181    1.405    0.091
     182    1.118    0.104
     183    1.265    0.153
     184    0.988    0.125
     185    0.415    0.155
     186    0.140    0.052
     187    0.557    0.093
     188    0.696    0.142
     189    1.119    0.152
     190    0.562    0.066
     191    0.917    0.090
     192    0.853    0.090
     193    1.174    0.089
     194    1.325    0.079
     195    0.890    0.113
     196    0.233    0.052
     197    0.368    0.065
     198    0.878    0.053
     199    0.173    0.055
     200    0.235    0.076
     201    1.295    0.112
     202    0.758    0.087
     203    0.196    0.065
     204    0.317    0.046
     205    0.559    0.124
     206    0.206    0.080
     207    0.001    0.006
     208    0.291    0.067
     209    0.714    0.105
     210    0.789    0.091
     211    0.000    0.000
     212    0.163    0.043
     213    0.933    0.077
     214    0.438    0.067
     215    0.122    0.049
     216    1.251    0.110
     217    0.609    0.071
     218    0.078    0.028
     219    0.393    0.079
     220    0.754    0.113
     221    1.255    0.102
     222    0.132    0.075
     223    1.075    0.093
     224    1.193    0.080
     225    1.598    0.177
     226    0.375    0.135
     227    0.455    0.076
     228    1.303    0.203
     229    1.103    0.089
     230    1.300    0.127
     231    0.391    0.087
     232    1.554    0.109
     233    1.462    0.086
     234    1.625    0.252
     235    0.549    0.151
     236    1.281    0.098
     237    0.165    0.065
     238    0.144    0.050
     239    0.960    0.118
     240    0.181    0.119
     241    0.011    0.014
     242    0.475    0.086
     243    0.882    0.064
     244    0.016    0.021
     245    0.144    0.057
     246    1.264    0.077
     247    0.295    0.054
     248    0.022    0.031
     249    0.377    0.079
     250    0.697    0.058
     251    0.095    0.033
     252    0.006    0.016
     253    0.705    0.081
     254    0.379    0.084
     255    0.307    0.110
     256    0.011    0.021
     257    0.691    0.065
     258    0.068    0.041
     259    0.266    0.075
     260    0.433    0.052
     261    0.515    0.073
     262    0.606    0.096
     263    0.152    0.045
     264    0.929    0.116
     265    0.182    0.068
     266    0.754    0.129
     267    0.777    0.089
     268    1.396    0.175
     269    1.029    0.088
     270    0.745    0.096
     271    1.568    0.154
     272    1.503    0.180
     273    0.484    0.129
     274    0.475    0.071
     275    1.289    0.108
     276    1.056    0.165
     277    0.471    0.102
     278    0.319    0.069
     279    0.718    0.081
     280    0.104    0.041
     281    0.656    0.094
     282    1.245    0.136
     283    1.390    0.127
     284    0.351    0.096
     285    0.120    0.048
     286    1.388    0.085
     287    0.383    0.145
     288    0.289    0.075
     289    0.182    0.102
     290    1.001    0.117
     291    0.081    0.040
     292    0.205    0.054
     293    0.644    0.090
     294    0.045    0.036
     295    0.014    0.016
     296    0.000    0.000
     297    0.139    0.063
     298    0.030    0.033
     299    0.034    0.028
     300    0.873    0.082
     301    0.519    0.106
     302    0.428    0.091
     303    0.832    0.082
     304    1.358    0.117
      27    0.564    0.126
      28    0.477    0.067
      29    1.211    0.124
      30    1.556    0.222
      31    1.126    0.169
      32    1.315    0.179
      33    1.321    0.126
      34    0.592    0.106
      35    0.936    0.210
      36    1.534    0.122
      37    0.800    0.099
      38    0.513    0.121
      39    0.708    0.110
      40    0.940    0.078
      41    0.068    0.040
      42    0.398    0.069
      43    0.635    0.057
      44    0.476    0.084
      45    0.101    0.045
      46    0.562    0.089
      47    1.064    0.084
      48    0.056    0.026
      49    0.607    0.123
      50    1.057    0.095
      51    0.466    0.077
      52    0.000    0.000
      53    0.514    0.079
      54    0.858    0.077
      55    0.035    0.030
      56    0.004    0.010
      57    0.286    0.043
      58    0.787    0.085
      59    0.003    0.008
      60    0.573    0.074
      61    1.266    0.100
      62    0.360    0.081
      63    0.107    0.046
      64    0.429    0.091
      65    1.827    0.158
      66    0.647    0.137
      67    1.739    0.147
      68    1.608    0.187
      69    0.719    0.202
      70    2.112    0.140
      71    0.174    0.060
      72    0.529    0.150
      73    0.024    0.024
      74    0.207    0.083
      75    0.481    0.121
      76    0.003    0.008
      77    0.248    0.107
      78    0.551    0.083
      79    0.157    0.051
      80    0.066    0.046
      81    0.003    0.008
      82    0.670    0.081
      83    0.075    0.037
      84    0.019    0.022
      85    0.487    0.054
      86    0.847    0.114
      87    0.007    0.015
      88    0.000    0.000
      89    0.770    0.098
      90    0.013    0.022
      91    0.012    0.022
      92    0.601    0.109
      93    0.360    0.090
      94    0.283    0.055
      95    0.134    0.050
      96    0.441    0.077
      97    0.527    0.074
      98    0.303    0.079
      99    0.694    0.111
     100    0.548    0.067
     101    0.431    0.079
     102    0.066    0.036
     103    1.993    0.173
     104    0.738    0.102
     105    0.344    0.051
     106    0.691    0.082
     107    1.507    0.168
     108    0.714    0.116
     109    0.002    0.009
     110    0.358    0.064
     111    0.324    0.087
     112    0.080    0.038
     113    0.183    0.049
     114    0.350    0.123
     115    0.497    0.109
     116    0.487    0.078
     117    0.080    0.046
     118    0.306    0.055
     119    0.024    0.023
     120    0.065    0.051
     121    0.041    0.041
     122    0.002    0.008
     123    0.006    0.014
     124    0.001    0.006
     125    0.335    0.083
     126    0.000    0.000
     127    0.001    0.006
     128    0.004    0.010
     129    0.243    0.058
     130    0.003    0.008
     131    0.002    0.007
     132    0.438    0.065
     133    0.000    0.000
     134    0.162    0.056
     135    0.504    0.060
     136    0.252    0.055
     137    0.177    0.070
     138    0.404    0.135
     139    0.655    0.127
     140    0.887    0.096
     141    0.717    0.122
     142    1.034    0.092
     143    1.180    0.098
     144    0.081    0.040
     145    0.703    0.183
     146    1.855    0.165
     147    0.590    0.107
     148    0.168    0.086
     149    1.105    0.098
     150    0.651    0.123
     151    0.286    0.067
     152    0.051    0.023
     153    0.743    0.090
     154    1.427    0.105
     155    0.590    0.092
     156    0.010    0.018
     157    1.024    0.069
     158    0.898    0.069
     159    0.196    0.054
     160    0.001    0.006
     161    0.995    0.190
     162    1.048    0.120
     163    0.297    0.079
     164    0.004    0.010
     165    1.049    0.114
     166    1.253    0.078
     167    0.232    0.077
     168    0.011    0.016
     169    0.858    0.080
     170    0.228    0.073
     171    0.019    0.025
     172    0.811    0.112
     173    1.060    0.100
     174    0.302    0.070
     175    0.000    0.000
     176    0.472    0.082
     177    0.130    0.051
     178    0.226    0.086
     179    1.809    0.107
     180    0.631    0.071
     181    1.443    0.134
     182    1.100    0.110
     183    1.360    0.157
     184    0.990    0.121
     185    0.649    0.227
     186    0.149    0.058
     187    0.524    0.150
     188    0.707    0.123
     189    1.146    0.164
     190    0.528    0.080
     191    0.902    0.100
     192    0.850    0.086
     193    1.176    0.134
     194    1.345    0.100
     195    0.907    0.124
     196    0.231    0.066
     197    0.341    0.062
     198    0.857    0.069
     199    0.117    0.056
     200    0.213    0.073
     201    1.336    0.143
     202    0.770    0.080
     203    0.158    0.051
     204    0.318    0.046
     205    0.563    0.118
     206    0.167    0.058
     207    0.000    0.000
     208    0.298    0.056
     209    0.713    0.073
     210    0.765    0.100
     211    0.003    0.008
     212    0.170    0.046
     213    0.977    0.089
     214    0.453    0.087
     215    0.093    0.036
     216    1.232    0.090
     217    0.568    0.093
     218    0.066    0.033
     219    0.425    0.092
     220    0.848    0.102
     221    1.151    0.088
     222    0.095    0.073
     223    1.073    0.077
     224    1.174    0.071
     225    1.531    0.233
     226    0.466    0.102
     227    0.427    0.068
     228    1.278    0.119
     229    1.097    0.096
     230    1.307    0.157
     231    0.396    0.079
     232    1.565    0.142
     233    1.494    0.200
     234    1.602    0.224
     235    0.536    0.292
     236    1.333    0.133
     237    0.144    0.052
     238    0.173    0.078
     239    0.984    0.115
     240    0.160    0.085
     241    0.017    0.022
     242    0.514    0.074
     243    0.827    0.086
     244    0.020    0.026
     245    0.161    0.055
     246    1.236    0.071
     247    0.280    0.047
     248    0.026    0.027
     249    0.367    0.081
     250    0.711    0.074
     251    0.109    0.051
     252    0.009    0.015
     253    0.673    0.081
     254    0.405    0.104
     255    0.238    0.084
     256    0.001    0.006
     257    0.703    0.081
     258    0.089    0.052
     259    0.280    0.048
     260    0.384    0.068
     261    0.556    0.086
     262    0.548    0.109
     263    0.139    0.037
     264    0.852    0.118
     265    0.163    0.050
     266    0.738    0.119
     267    0.768    0.110
     268    1.565    0.145
     269    1.137    0.122
     270    0.748    0.148
     271    1.747    0.181
     272    1.400    0.098
     273    0.587    0.099
     274    0.466    0.069
     275    1.228    0.123
     276    1.013    0.107
     277    0.360    0.098
     278    0.241    0.097
     279    0.720    0.076
     280    0.134    0.056
     281    0.603    0.121
     282    1.405    0.133
     283    1.365    0.148
     284    0.340    0.071
     285    0.160    0.054
     286    1.392    0.101
     287    0.362    0.100
     288    0.277    0.060
     289    0.205    0.086
     290    1.091    0.123
     291    0.119    0.048
     292    0.240    0.071
     293    0.589    0.094
     294    0.037    0.030
     295    0.023    0.019
     296    0.000    0.000
     297    0.174    0.053
     298    0.047    0.028
     299    0.050    0.029
     300    0.883    0.063
     301    0.571    0.107
     302    0.419    0.099
     303    0.830    0.077
     304    1.330    0.125
      27    0.597    0.109
      28    0.495    0.065
      29    1.220    0.094
      30    1.578    0.227
      31    1.067    0.193
      32    1.615    0.319
      33    1.282    0.133
      34    0.483    0.143
      35    0.776    0.228
      36    1.517    0.105
      37    0.921    0.127
      38    0.498    0.088
      39    0.668    0.097
      40    0.965    0.112
      41    0.059    0.025
      42    0.414    0.065
      43    0.731    0.067
      44    0.527    0.092
      45    0.108    0.044
      46    0.538    0.074
      47    1.072    0.078
      48    0.045    0.030
      49    0.597    0.115
      50    1.028    0.098
      51    0.464    0.084
      52    0.000    0.000
      53    0.519    0.074
      54    0.844    0.085
      55    0.043    0.031
      56    0.002    0.007
      57    0.289    0.043
      58    0.770    0.079
      59    0.000    0.000
      60    0.565    0.065
      61    1.208    0.124
      62    0.320    0.081
      63    0.238    0.060
      64    0.431    0.079
      65    1.728    0.106
      66    0.767    0.136
      67    1.886    0.099
      68    1.488    0.168
      69    0.930    0.129
      70    1.995    0.240
      71    0.181    0.063
      72    0.497    0.162
      73    0.033    0.029
      74    0.249    0.058
      75    0.465    0.109
      76    0.003    0.010
      77    0.250    0.062
      78    0.573    0.076
      79    0.183    0.066
      80    0.068    0.043
      81    0.004    0.010
      82    0.715    0.066
      83    0.100    0.043
      84    0.005    0.012
      85    0.502    0.064
      86    0.907    0.128
      87    0.004    0.010
      88    0.001    0.006
      89    0.779    0.089
      90    0.023    0.019
      91    0.012    0.026
      92    0.672    0.080
      93    0.347    0.073
      94    0.292    0.078
      95    0.166    0.051
      96    0.449    0.057
      97    0.516    0.080
      98    0.242    0.081
      99    0.643    0.099
     100    0.552    0.072
     101    0.353    0.067
     102    0.089    0.054
     103    1.917    0.156
     104    0.758    0.122
     105    0.335    0.048
     106    0.672    0.081
     107    1.412    0.139
     108    0.697    0.084
     109    0.002    0.009
     110    0.341    0.050
     111    0.318    0.062
     112    0.069    0.033
     113    0.194    0.043
     114    0.349    0.084
     115    0.585    0.067
     116    0.394    0.072
     117    0.087    0.050
     118    0.335    0.065
     119    0.064    0.039
     120    0.056    0.035
     121    0.031    0.032
     122    0.000    0.000
     123    0.004    0.010
     124    0.000    0.000
     125    0.343    0.092
     126    0.000    0.000
     127    0.003    0.008
     128    0.004    0.010
     129    0.244    0.072
     130    0.001    0.006
     131    0.003    0.010
     132    0.463    0.068
     133    0.000    0.000
     134    0.156    0.061
     135    0.473    0.079
     136    0.254    0.069
     137    0.226    0.063
     138    0.430    0.068
     139    0.714    0.076
     140    0.837    0.074
     141    0.673    0.112
     142    1.057    0.092
     143    1.191    0.097
     144    0.078    0.052
     145    0.700    0.128
     146    1.762    0.129
     147    0.537    0.083
     148    0.148    0.046
     149    1.078    0.118
     150    0.561    0.101
     151    0.298    0.061
     152    0.056    0.036
     153    0.710    0.082
     154    1.433    0.118
     155    0.554    0.093
     156    0.003    0.008
     157    1.015    0.127
     158    0.961    0.090
     159    0.188    0.035
     160    0.000    0.000
     161    1.054    0.128
     162    0.947    0.078
     163    0.298    0.086
     164    0.004    0.010
     165    0.941    0.096
     166    1.206    0.111
     167    0.214    0.070
     168    0.059    0.040
     169    0.822    0.064
     170    0.182    0.068
     171    0.013    0.017
     172    0.815    0.172
     173    0.997    0.058
     174    0.383    0.085
     175    0.000    0.000
     176    0.466    0.074
     177    0.129    0.062
     178    0.237    0.057
     179    1.806    0.118
     180    0.601    0.075
     181    1.321    0.083
     182    1.141    0.095
     183    1.639    0.359
     184    0.918    0.128
     185    0.734    0.179
     186    0.169    0.038
     187    0.512    0.093
     188    0.724    0.118
     189    1.159    0.106
     190    0.535    0.101
     191    0.853    0.122
     192    0.849    0.104
     193    1.156    0.092
     194    1.358    0.111
     195    0.806    0.120
     196    0.204    0.061
     197    0.314    0.058
     198    0.888    0.079
     199    0.149    0.050
     200    0.207    0.077
     201    1.130    0.148
     202    0.784    0.091
     203    0.147    0.062
     204    0.287    0.058
     205    0.685    0.121
     206    0.149    0.063
     207    0.000    0.000
     208    0.315    0.068
     209    0.705    0.067
     210    0.820    0.095
     211    0.000    0.000
     212    0.141    0.040
     213    0.959    0.092
     214    0.451    0.072
     215    0.075    0.049
     216    1.250    0.077
     217    0.449    0.047
     218    0.061    0.026
     219    0.392    0.127
     220    0.825    0.082
     221    1.132    0.127
     222    0.080    0.065
     223    1.061    0.121
     224    1.116    0.084
     225    1.724    0.096
     226    0.354    0.131
     227    0.509    0.108
     228    1.227    0.154
     229    1.100    0.067
     230    1.243    0.131
     231    0.398    0.073
     232    1.532    0.190
     233    1.335    0.224
     234    1.487    0.202
     235    0.765    0.257
     236    1.337    0.148
     237    0.158    0.068
     238    0.189    0.059
     239    0.932    0.121
     240    0.182    0.071
     241    0.007    0.017
     242    0.531    0.071
     243    0.837    0.074
     244    0.024    0.029
     245    0.170    0.034
     246    1.226    0.087
     247    0.280    0.071
     248    0.031    0.038
     249    0.333    0.073
     250    0.696    0.077
     251    0.119    0.046
     252    0.001    0.006
     253    0.681    0.094
     254    0.514    0.121
     255    0.258    0.088
     256    0.009    0.017
     257    0.676    0.073
     258    0.047    0.038
     259    0.266    0.059
     260    0.392    0.065
     261    0.503    0.066
     262    0.489    0.084
     263    0.087    0.051
     264    0.834    0.109
     265    0.176    0.064
     266    0.718    0.115
     267    0.571    0.093
     268    1.485    0.199
     269    1.051    0.084
     270    0.742    0.101
     271    1.731    0.209
     272    1.459    0.126
     273    0.541    0.082
     274    0.528    0.073
     275    1.239    0.112
     276    1.041    0.096
     277    0.379    0.070
     278    0.307    0.082
     279    0.762    0.078
     280    0.112    0.051
     281    0.516    0.147
     282    1.270    0.227
     283    1.490    0.118
     284    0.327    0.083
     285    0.151    0.042
     286    1.378    0.091
     287    0.359    0.080
     288    0.295    0.063
     289    0.115    0.043
     290    1.003    0.100
     291    0.108    0.058
     292    0.174    0.062
     293    0.563    0.095
     294    0.025    0.029
     295    0.019    0.020
     296    0.000    0.000
     297    0.191    0.070
     298    0.024    0.024
     299    0.047    0.022
     300    0.885    0.114
     301    0.568    0.114
     302    0.413    0.071
     303    0.863    0.091
     304    1.307    0.112
      27    0.632    0.142
      28    0.496    0.055
      29    1.182    0.118
      30    1.453    0.217
      31    0.987    0.199
      32    1.798    0.180
      33    1.321    0.108
      34    0.516    0.192
      35    0.769    0.186
      36    1.559    0.118
      37    0.814    0.099
      38    0.477    0.085
      39    0.644    0.112
      40    0.993    0.101
      41    0.077    0.030
      42    0.413    0.092
      43    0.724    0.079
      44    0.525    0.058
      45    0.117    0.042
      46    0.518    0.057
      47    1.052    0.090
      48    0.050    0.028
      49    0.610    0.094
      50    0.999    0.102
      51    0.461    0.069
      52    0.000    0.000
      53    0.497    0.057
      54    0.833    0.100
      55    0.044    0.023
      56    0.004    0.011
      57    0.272    0.049
      58    0.809    0.106
      59    0.001    0.006
      60    0.502    0.071
      61    1.206    0.110
      62    0.387    0.096
      63    0.224    0.066
      64    0.390    0.092
      65    1.772    0.157
      66    0.843    0.129
      67    1.837    0.107
      68    1.480    0.127
      69    0.884    0.167
      70    2.105    0.140
      71    0.224    0.066
      72    0.539    0.123
      73    0.040    0.026
      74    0.222    0.076
      75    0.496    0.099
      76    0.007    0.023
      77    0.364    0.071
      78    0.640    0.099
      79    0.273    0.071
      80    0.066    0.042
      81    0.000    0.000
      82    0.762    0.055
      83    0.106    0.046
      84    0.006    0.013
      85    0.489    0.092
      86    0.920    0.121
      87    0.005    0.011
      88    0.000    0.000
      89    0.816    0.134
      90    0.015    0.020
      91    0.015    0.022
      92    0.665    0.098
      93    0.414    0.084
      94    0.341    0.070
      95    0.153    0.060
      96    0.451    0.102
      97    0.525    0.068
      98    0.272    0.049
      99    0.684    0.103
     100    0.515    0.078
     101    0.422    0.079
     102    0.068    0.049
     103    1.960    0.204
     104    0.796    0.153
     105    0.346    0.057
     106    0.683    0.067
     107    1.479    0.082
     108    0.793    0.087
     109    0.008    0.016
     110    0.311    0.036
     111    0.356    0.067
     112    0.069    0.038
     113    0.148    0.049
     114    0.398    0.067
     115    0.509    0.154
     116    0.347    0.099
     117    0.069    0.022
     118    0.327    0.067
     119    0.035    0.032
     120    0.073    0.049
     121    0.030    0.032
     122    0.008    0.017
     123    0.007    0.015
     124    0.006    0.019
     125    0.312    0.059
     126    0.000    0.000
     127    0.013    0.016
     128    0.002    0.008
     129    0.208    0.046
     130    0.013    0.018
     131    0.002    0.007
     132    0.471    0.074
     133    0.002    0.007
     134    0.189    0.029
     135    0.496    0.074
     136    0.225    0.052
     137    0.226    0.065
     138    0.529    0.088
     139    0.745    0.111
     140    0.835    0.118
     141    0.744    0.103
     142    1.080    0.119
     143    1.171    0.052
     144    0.058    0.040
     145    0.765    0.157
     146    1.723    0.112
     147    0.522    0.071
     148    0.162    0.054
     149    1.124    0.096
     150    0.612    0.089
     151    0.270    0.063
     152    0.069    0.042
     153    0.706    0.083
     154    1.383    0.112
     155    0.513    0.082
     156    0.004    0.010
     157    1.001    0.113
     158    0.939    0.071
     159    0.166    0.051
     160    0.004    0.013
     161    1.117    0.204
     162    0.900    0.114
     163    0.340    0.117
     164    0.004    0.010
     165    0.946    0.100
     166    1.191    0.120
     167    0.263    0.084
     168    0.060    0.034
     169    0.811    0.107
     170    0.194    0.050
     171    0.008    0.015
     172    0.897    0.104
     173    0.957    0.106
     174    0.373    0.054
     175    0.000    0.000
     176    0.474    0.073
     177    0.139    0.058
     178    0.223    0.061
     179    1.771    0.057
     180    0.641    0.067
     181    1.387    0.081
     182    1.120    0.098
     183    1.829    0.201
     184    0.978    0.106
     185    0.518    0.211
     186    0.121    0.046
     187    0.517    0.083
     188    0.642    0.128
     189    1.039    0.131
     190    0.541    0.089
     191    0.925    0.091
     192    0.858    0.077
     193    1.104    0.108
     194    1.253    0.086
     195    0.763    0.112
     196    0.218    0.049
     197    0.299    0.076
     198    0.875    0.105
     199    0.185    0.086
     200    0.202    0.063
     201    1.103    0.119
     202    0.762    0.069
     203    0.109    0.045
     204    0.274    0.048
     205    0.718    0.105
     206    0.183    0.057
     207    0.000    0.000
     208    0.296    0.065
     209    0.736    0.082
     210    0.752    0.094
     211    0.003    0.008
     212    0.142    0.033
     213    0.951    0.094
     214    0.431    0.074
     215    0.102    0.035
     216    1.243    0.104
     217    0.493    0.077
     218    0.060    0.028
     219    0.396    0.077
     220    0.772    0.117
     221    1.092    0.102
     222    0.156    0.067
     223    1.033    0.108
     224    1.049    0.089
     225    1.831    0.117
     226    0.392    0.149
     227    0.518    0.079
     228    1.359    0.223
     229    1.110    0.097
     230    1.204    0.168
     231    0.377    0.058
     232    1.465    0.098
     233    1.536    0.152
     234    1.600    0.120
     235    0.694    0.153
     236    1.372    0.133
     237    0.236    0.066
     238    0.177    0.048
     239    0.969    0.124
     240    0.198    0.076
     241    0.036    0.039
     242    0.547    0.072
     243    0.869    0.073
     244    0.030    0.031
     245    0.176    0.058
     246    1.264    0.078
     247    0.293    0.056
     248    0.043    0.031
     249    0.379    0.102
     250    0.697    0.076
     251    0.100    0.048
     252    0.022    0.031
     253    0.676    0.083
     254    0.422    0.087
     255    0.352    0.094
     256    0.006    0.014
     257    0.690    0.078
     258    0.060    0.053
     259    0.252    0.048
     260    0.422    0.070
     261    0.464    0.073
     262    0.531    0.090
     263    0.069    0.036
     264    0.913    0.094
     265    0.238    0.057
     266    0.646    0.094
     267    0.536    0.137
     268    1.553    0.150
     269    0.952    0.084
     270    0.765    0.080
     271    1.733    0.158
     272    1.447    0.131
     273    0.574    0.115
     274    0.505    0.089
     275    1.158    0.124
     276    1.085    0.151
     277    0.408    0.113
     278    0.267    0.107
     279    0.769    0.068
     280    0.104    0.045
     281    0.637    0.113
     282    1.153    0.167
     283    1.513    0.109
     284    0.375    0.082
     285    0.127    0.043
     286    1.352    0.096
     287    0.364    0.096
     288    0.365    0.061
     289    0.127    0.051
     290    0.936    0.104
     291    0.093    0.060
     292    0.199    0.072
     293    0.622    0.114
     294    0.054    0.040
     295    0.013    0.017
     296    0.000    0.000
     297    0.167    0.067
     298    0.021    0.028
     299    0.047    0.033
     300    0.848    0.097
     301    0.506    0.081
     302    0.469    0.100
     303    0.795    0.095
     304    1.486    0.130
      27    0.822    0.152
      28    0.479    0.054
      29    1.240    0.110
      30    1.579    0.189
      31    0.805    0.113
      32    1.737    0.135
      33    1.381    0.124
      34    0.661    0.147
      35    0.755    0.125
      36    1.586    0.101
      37    0.648    0.060
      38    0.519    0.126
      39    0.667    0.121
      40    0.965    0.096
      41    0.052    0.037
      42    0.408    0.085
      43    0.694    0.068
      44    0.476    0.107
      45    0.111    0.045
      46    0.542    0.071
      47    1.007    0.095
      48    0.036    0.024
      49    0.598    0.083
      50    1.029    0.098
      51    0.450    0.070
      52    0.000    0.000
      53    0.528    0.087
      54    0.806    0.093
      55    0.040    0.025
      56    0.000    0.000
      57    0.249    0.043
      58    0.834    0.128
      59    0.001    0.006
      60    0.506    0.065
      61    1.282    0.093
      62    0.406    0.100
      63    0.144    0.062
      64    0.445    0.090
      65    1.817    0.080
      66    0.883    0.199
      67    1.780    0.186
      68    1.613    0.175
      69    0.884    0.314
      70    2.049    0.193
      71    0.275    0.090
      72    0.568    0.117
      73    0.041    0.030
      74    0.245    0.080
      75    0.497    0.117
      76    0.008    0.021
      77    0.377    0.111
      78    0.645    0.072
      79    0.242    0.060
      80    0.063    0.040
      81    0.000    0.000
      82    0.811    0.052
      83    0.108    0.042
      84    0.006    0.013
      85    0.508    0.072
      86    0.863    0.123
      87    0.008    0.013
      88    0.000    0.000
      89    0.796    0.086
      90    0.008    0.015
      91    0.010    0.018
      92    0.634    0.087
      93    0.356    0.100
      94    0.340    0.078
      95    0.142    0.060
      96    0.424    0.057
      97    0.452    0.093
      98    0.303    0.070
      99    0.716    0.076
     100    0.600    0.080
     101    0.417    0.086
     102    0.073    0.041
     103    1.941    0.150
     104    0.739    0.095
     105    0.403    0.050
     106    0.681    0.064
     107    1.400    0.091
     108    0.820    0.102
     109    0.002    0.009
     110    0.288    0.040
     111    0.327    0.045
     112    0.049    0.036
     113    0.167    0.063
     114    0.393    0.035
     115    0.407    0.085
     116    0.316    0.070
     117    0.078    0.033
     118    0.345    0.067
     119    0.028    0.034
     120    0.052    0.045
     121    0.031    0.035
     122    0.003    0.011
     123    0.016    0.028
     124    0.004    0.014
     125    0.359    0.082
     126    0.000    0.000
     127    0.009    0.019
     128    0.008    0.016
     129    0.207    0.054
     130    0.009    0.015
     131    0.000    0.000
     132    0.444    0.066
     133    0.003    0.010
     134    0.215    0.065
     135    0.512    0.056
     136    0.242    0.064
     137    0.197    0.058
     138    0.501    0.080
     139    0.722    0.079
     140    0.883    0.102
     141    0.722    0.098
     142    1.071    0.111
     143    1.199    0.093
     144    0.059    0.039
     145    0.709    0.111
     146    1.721    0.167
     147    0.523    0.081
     148    0.155    0.050
     149    1.106    0.107
     150    0.608    0.104
     151    0.298    0.061
     152    0.055    0.028
     153    0.705    0.080
     154    1.478    0.157
     155    0.515    0.076
     156    0.006    0.018
     157    1.019    0.122
     158    0.895    0.067
     159    0.230    0.056
     160    0.000    0.000
     161    0.988    0.140
     162    0.888    0.079
     163    0.357    0.109
     164    0.001    0.006
     165    0.964    0.082
     166    1.160    0.092
     167    0.264    0.075
     168    0.070    0.054
     169    0.809    0.112
     170    0.195    0.052
     171    0.016    0.020
     172    0.908    0.101
     173    0.994    0.082
     174    0.367    0.069
     175    0.000    0.000
     176    0.420    0.072
     177    0.195    0.077
     178    0.221    0.066
     179    1.831    0.110
     180    0.587    0.101
     181    1.453    0.115
     182    1.038    0.188
     183    1.874    0.141
     184    0.873    0.140
     185    0.463    0.148
     186    0.139    0.055
     187    0.542    0.104
     188    0.694    0.128
     189    1.181    0.161
     190    0.459    0.092
     191    0.971    0.095
     192    0.803    0.075
     193    1.031    0.122
     194    1.218    0.106
     195    0.876    0.122
     196    0.304    0.101
     197    0.154    0.088
     198    0.743    0.095
     199    0.132    0.066
     200    0.211    0.075
     201    0.977    0.184
     202    0.805    0.082
     203    0.111    0.081
     204    0.262    0.070
     205    0.801    0.070
     206    0.163    0.080
     207    0.001    0.006
     208    0.275    0.054
     209    0.711    0.102
     210    0.739    0.117
     211    0.003    0.008
     212    0.156    0.042
     213    0.964    0.117
     214    0.387    0.050
     215    0.082    0.042
     216    1.215    0.079
     217    0.434    0.062
     218    0.063    0.034
     219    0.345    0.063
     220    0.767    0.097
     221    1.090    0.098
     222    0.102    0.055
     223    1.118    0.088
     224    0.966    0.129
     225    1.701    0.099
     226    0.415    0.082
     227    0.576    0.140
     228    1.026    0.108
     229    1.074    0.089
     230    1.370    0.188
     231    0.428    0.062
     232    1.413    0.083
     233    1.374    0.250
     234    1.656    0.165
     235    0.595    0.111
     236    1.299    0.121
     237    0.234    0.074
     238    0.150    0.048
     239    0.850    0.085
     240    0.214    0.085
     241    0.029    0.036
     242    0.558    0.082
     243    0.868    0.076
     244    0.028    0.037
     245    0.154    0.040
     246    1.239    0.087
     247    0.314    0.075
     248    0.045    0.038
     249    0.368    0.089
     250    0.749    0.065
     251    0.121    0.055
     252    0.020    0.023
     253    0.667    0.095
     254    0.426    0.129
     255    0.378    0.079
     256    0.005    0.014
     257    0.659    0.073
     258    0.040    0.045
     259    0.245    0.063
     260    0.423    0.078
     261    0.536    0.087
     262    0.437    0.121
     263    0.041    0.036
     264    0.852    0.124
     265    0.180    0.053
     266    0.603    0.127
     267    0.544    0.067
     268    1.574    0.153
     269    1.087    0.140
     270    0.721    0.123
     271    1.713    0.154
     272    1.405    0.129
     273    0.581    0.102
     274    0.515    0.067
     275    1.230    0.128
     276    1.080    0.123
     277    0.298    0.073
     278    0.181    0.071
     279    0.739    0.070
     280    0.101    0.025
     281    0.639    0.136
     282    1.133    0.167
     283    1.443    0.175
     284    0.371    0.085
     285    0.087    0.041
     286    1.338    0.113
     287    0.362    0.127
     288    0.343    0.057
     289    0.109    0.042
     290    0.962    0.086
     291    0.069    0.039
     292    0.174    0.062
     293    0.603    0.092
     294    0.053    0.039
     295    0.010    0.016
     296    0.000    0.000
     297    0.163    0.036
     298    0.019    0.023
     299    0.035    0.026
     300    0.861    0.079
     301    0.447    0.074
     302    0.377    0.110
     303    0.789    0.096
     304    1.501    0.167
      27    0.733    0.194
      28    0.531    0.080
      29    1.127    0.118
      30    1.771    0.243
      31    0.803    0.137
      32    1.788    0.119
      33    1.370    0.137
      34    0.803    0.232
      35    1.015    0.220
      36    1.531    0.108
      37    0.672    0.134
      38    0.817    0.129
      39    0.727    0.102
      40    0.971    0.099
      41    0.081    0.040
      42    0.443    0.060
      43    0.660    0.070
      44    0.459    0.075
      45    0.109    0.049
      46    0.520    0.061
      47    1.013    0.076
      48    0.029    0.026
      49    0.629    0.083
      50    1.065    0.096
      51    0.439    0.087
      52    0.000    0.000
      53    0.522    0.071
      54    0.822    0.055
      55    0.049    0.041
      56    0.001    0.006
      57    0.253    0.037
      58    0.827    0.085
      59    0.003    0.008
      60    0.517    0.071
      61    1.259    0.099
      62    0.358    0.124
      63    0.140    0.064
      64    0.525    0.092
      65    1.860    0.121
      66    0.988    0.176
      67    1.603    0.183
      68    1.733    0.180
      69    0.776    0.234
      70    2.016    0.285
      71    0.249    0.103
      72    0.586    0.135
      73    0.038    0.028
      74    0.276    0.086
      75    0.472    0.109
      76    0.010    0.013
      77    0.349    0.098
      78    0.585    0.097
      79    0.229    0.068
      80    0.078    0.040
      81    0.000    0.000
      82    0.764    0.063
      83    0.100    0.032
      84    0.013    0.020
      85    0.457    0.066
      86    0.939    0.078
      87    0.000    0.000
      88    0.001    0.006
      89    0.789    0.089
      90    0.006    0.012
      91    0.008    0.020
      92    0.612    0.080
      93    0.280    0.078
      94    0.340    0.055
      95    0.133    0.058
      96    0.432    0.048
      97    0.490    0.106
      98    0.255    0.057
      99    0.748    0.104
     100    0.547    0.071
     101    0.566    0.135
     102    0.119    0.047
     103    1.992    0.125
     104    0.666    0.163
     105    0.392    0.051
     106    0.656    0.069
     107    1.547    0.123
     108    0.755    0.105
     109    0.000    0.000
     110    0.277    0.026
     111    0.362    0.061
     112    0.048    0.031
     113    0.189    0.068
     114    0.402    0.049
     115    0.525    0.088
     116    0.363    0.059
     117    0.100    0.036
     118    0.399    0.063
     119    0.048    0.025
     120    0.062    0.037
     121    0.051    0.042
     122    0.009    0.018
     123    0.014    0.024
     124    0.004    0.010
     125    0.312    0.070
     126    0.000    0.000
     127    0.014    0.020
     128    0.001    0.006
     129    0.208    0.053
     130    0.010    0.016
     131    0.000    0.000
     132    0.433    0.055
     133    0.002    0.007
     134    0.214    0.046
     135    0.552    0.062
     136    0.250    0.060
     137    0.198    0.070
     138    0.449    0.094
     139    0.707    0.067
     140    0.880    0.094
     141    0.703    0.081
     142    1.052    0.095
     143    1.200    0.093
     144    0.073    0.035
     145    0.689    0.111
     146    1.797    0.113
     147    0.537    0.054
     148    0.181    0.054
     149    1.101    0.110
     150    0.614    0.074
     151    0.296    0.041
     152    0.060    0.039
     153    0.680    0.093
     154    1.372    0.126
     155    0.571    0.093
     156    0.007    0.018
     157    0.977    0.125
     158    0.875    0.082
     159    0.185    0.049
     160    0.000    0.000
     161    1.058    0.161
     162    0.985    0.114
     163    0.278    0.080
     164    0.000    0.000
     165    0.898    0.099
     166    1.230    0.118
     167    0.135    0.047
     168    0.048    0.037
     169    0.776    0.073
     170    0.177    0.054
     171    0.005    0.012
     172    0.831    0.069
     173    1.029    0.068
     174    0.365    0.077
     175    0.000    0.000
     176    0.419    0.074
     177    0.265    0.075
     178    0.190    0.063
     179    1.780    0.100
     180    0.432    0.072
     181    1.534    0.091
     182    1.078    0.121
     183    1.979    0.165
     184    0.779    0.106
     185    0.667    0.182
     186    0.153    0.060
     187    0.638    0.101
     188    0.685    0.123
     189    1.077    0.110
     190    0.529    0.093
     191    0.899    0.139
     192    0.849    0.077
     193    1.032    0.133
     194    1.303    0.097
     195    0.946    0.105
     196    0.284    0.055
     197    0.270    0.088
     198    0.836    0.130
     199    0.104    0.062
     200    0.195    0.071
     201    1.037    0.167
     202    0.751    0.091
     203    0.146    0.051
     204    0.261    0.060
     205    0.757    0.110
     206    0.110    0.049
     207    0.000    0.000
     208    0.310    0.069
     209    0.684    0.082
     210    0.795    0.073
     211    0.001    0.006
     212    0.152    0.053
     213    0.998    0.109
     214    0.406    0.072
     215    0.076    0.033
     216    1.273    0.090
     217    0.439    0.066
     218    0.047    0.032
     219    0.321    0.045
     220    0.745    0.107
     221    1.024    0.090
     222    0.144    0.056
     223    1.156    0.098
     224    0.905    0.085
     225    1.605    0.103
     226    0.391    0.088
     227    0.587    0.155
     228    1.160    0.152
     229    1.014    0.120
     230    1.354    0.160
     231    0.390    0.061
     232    1.450    0.089
     233    1.374    0.201
     234    1.661    0.129
     235    0.547    0.097
     236    1.282    0.088
     237    0.202    0.078
     238    0.177    0.048
     239    0.904    0.112
     240    0.138    0.087
     241    0.055    0.040
     242    0.580    0.057
     243    0.867    0.064
     244    0.025    0.025
     245    0.161    0.053
     246    1.259    0.077
     247    0.307    0.065
     248    0.049    0.029
     249    0.396    0.107
     250    0.741    0.064
     251    0.099    0.053
     252    0.007    0.017
     253    0.699    0.094
     254    0.407    0.088
     255    0.314    0.102
     256    0.006    0.015
     257    0.708    0.087
     258    0.020    0.028
     259    0.241    0.084
     260    0.418    0.077
     261    0.582    0.102
     262    0.422    0.090
     263    0.077    0.053
     264    0.843    0.149
     265    0.213    0.059
     266    0.584    0.104
     267    0.555    0.095
     268    1.463    0.222
     269    1.194    0.144
     270    0.683    0.086
     271    1.624    0.211
     272    1.469    0.159
     273    0.566    0.096
     274    0.483    0.092
     275    1.159    0.109
     276    1.031    0.138
     277    0.466    0.132
     278    0.213    0.074
     279    0.791    0.092
     280    0.098    0.043
     281    0.560    0.142
     282    1.132    0.161
     283    1.277    0.144
     284    0.367    0.076
     285    0.129    0.056
     286    1.328    0.103
     287    0.323    0.126
     288    0.259    0.087
     289    0.102    0.077
     290    1.170    0.168
     291    0.023    0.030
     292    0.195    0.066
     293    0.567    0.089
     294    0.030    0.028
     295    0.010    0.013
     296    0.000    0.000
     297    0.161    0.046
     298    0.019    0.019
     299    0.045    0.029
     300    0.878    0.096
     301    0.482    0.071
     302    0.409    0.090
     303    0.818    0.085
     304    1.409    0.143
      27    0.863    0.195
      28    0.441    0.068
      29    1.089    0.145
      30    1.954    0.186
      31    0.705    0.162
      32    1.855    0.084
      33    1.354    0.172
      34    0.986    0.160
      35    0.957    0.175
      36    1.509    0.099
      37    0.733    0.160
      38    0.615    0.112
      39    0.774    0.109
      40    0.934    0.102
      41    0.060    0.037
      42    0.426    0.062
      43    0.617    0.051
      44    0.330    0.093
      45    0.142    0.067
      46    0.532    0.059
      47    1.000    0.090
      48    0.035    0.021
      49    0.569    0.089
      50    1.120    0.117
      51    0.481    0.091
      52    0.000    0.000
      53    0.517    0.084
      54    0.789    0.084
      55    0.053    0.035
      56    0.000    0.000
      57    0.245    0.047
      58    0.843    0.118
      59    0.001    0.006
      60    0.475    0.084
      61    1.364    0.105
      62    0.410    0.085
      63    0.050    0.036
      64    0.407    0.089
      65    1.862    0.141
      66    0.902    0.122
      67    1.358    0.224
      68    1.679    0.079
      69    0.564    0.154
      70    2.178    0.116
      71    0.266    0.069
      72    0.497    0.092
      73    0.039    0.025
      74    0.243    0.084
      75    0.440    0.105
      76    0.009    0.013
      77    0.363    0.120
      78    0.418    0.111
      79    0.253    0.079
      80    0.044    0.036
      81    0.000    0.000
      82    0.723    0.079
      83    0.069    0.041
      84    0.021    0.020
      85    0.488    0.090
      86    0.808    0.131
      87    0.000    0.000
      88    0.000    0.000
      89    0.721    0.087
      90    0.010    0.016
      91    0.008    0.014
      92    0.571    0.060
      93    0.445    0.105
      94    0.342    0.105
      95    0.102    0.054
      96    0.476    0.102
      97    0.536    0.073
      98    0.261    0.073
      99    0.686    0.073
     100    0.511    0.098
     101    0.627    0.102
     102    0.095    0.044
     103    1.992    0.130
     104    0.584    0.106
     105    0.405    0.061
     106    0.662    0.067
     107    1.509    0.149
     108    0.737    0.070
     109    0.002    0.009
     110    0.269    0.045
     111    0.362    0.067
     112    0.077    0.029
     113    0.167    0.063
     114    0.355    0.071
     115    0.550    0.094
     116    0.352    0.051
     117    0.084    0.044
     118    0.309    0.063
     119    0.046    0.028
     120    0.086    0.041
     121    0.044    0.026
     122    0.003    0.015
     123    0.004    0.014
     124    0.006    0.013
     125    0.325    0.085
     126    0.000    0.000
     127    0.003    0.008
     128    0.000    0.000
     129    0.183    0.062
     130    0.018    0.019
     131    0.002    0.007
     132    0.486    0.078
     133    0.000    0.000
     134    0.208    0.043
     135    0.573    0.081
     136    0.261    0.071
     137    0.177    0.050
     138    0.458    0.079
     139    0.740    0.106
     140    0.859    0.066
     141    0.764    0.151
     142    0.966    0.114
     143    1.243    0.099
     144    0.053    0.030
     145    0.642    0.131
     146    1.771    0.117
     147    0.568    0.070
     148    0.153    0.047
     149    1.158    0.097
     150    0.598    0.054
     151    0.294    0.058
     152    0.080    0.019
     153    0.668    0.075
     154    1.428    0.093
     155    0.617    0.072
     156    0.020    0.029
     157    1.012    0.096
     158    0.896    0.069
     159    0.207    0.050
     160    0.000    0.000
     161    0.980    0.158
     162    0.967    0.119
     163    0.352    0.124
     164    0.004    0.011
     165    0.954    0.127
     166    1.220    0.088
     167    0.192    0.060
     168    0.025    0.029
     169    0.790    0.088
     170    0.158    0.052
     171    0.008    0.018
     172    0.857    0.137
     173    1.009    0.101
     174    0.333    0.095
     175    0.000    0.000
     176    0.437    0.076
     177    0.290    0.091
     178    0.211    0.048
     179    1.858    0.090
     180    0.461    0.118
     181    1.547    0.086
     182    1.056    0.103
     183    1.892    0.154
     184    0.792    0.106
     185    0.759    0.113
     186    0.173    0.059
     187    0.692    0.074
     188    0.727    0.093
     189    1.121    0.164
     190    0.568    0.065
     191    0.825    0.093
     192    0.854    0.069
     193    1.160    0.071
     194    1.336    0.122
     195    0.956    0.192
     196    0.245    0.071
     197    0.256    0.088
     198    0.814    0.078
     199    0.107    0.047
     200    0.222    0.051
     201    0.960    0.140
     202    0.744    0.081
     203    0.146    0.060
     204    0.237    0.059
     205    0.758    0.085
     206    0.155    0.078
     207    0.001    0.006
     208    0.264    0.068
     209    0.710    0.077
     210    0.722    0.099
     211    0.001    0.006
     212    0.175    0.055
     213    0.999    0.081
     214    0.408    0.068
     215    0.092    0.027
     216    1.272    0.076
     217    0.469    0.082
     218    0.050    0.034
     219    0.374    0.081
     220    0.727    0.087
     221    1.044    0.085
     222    0.113    0.058
     223    1.137    0.070
     224    0.918    0.062
     225    1.594    0.128
     226    0.431    0.101
     227    0.653    0.104
     228    1.075    0.133
     229    0.971    0.117
     230    1.413    0.165
     231    0.397    0.055
     232    1.459    0.096
     233    1.424    0.133
     234    1.635    0.235
     235    0.600    0.089
     236    1.248    0.158
     237    0.250    0.065
     238    0.188    0.072
     239    0.892    0.101
     240    0.164    0.086
     241    0.039    0.037
     242    0.572    0.072
     243    0.902    0.077
     244    0.033    0.024
     245    0.157    0.052
     246    1.258    0.100
     247    0.295    0.044
     248    0.040    0.031
     249    0.400    0.074
     250    0.712    0.064
     251    0.091    0.037
     252    0.012    0.019
     253    0.658    0.085
     254    0.486    0.067
     255    0.340    0.083
     256    0.032    0.024
     257    0.624    0.068
     258    0.006    0.017
     259    0.258    0.064
     260    0.418    0.083
     261    0.545    0.085
     262    0.637    0.104
     263    0.057    0.034
     264    0.902    0.112
     265    0.337    0.076
     266    0.650    0.073
     267    0.503    0.069
     268    1.371    0.221
     269    1.153    0.161
     270    0.783    0.104
     271    1.492    0.188
     272    1.400    0.122
     273    0.606    0.083
     274    0.483    0.065
     275    1.114    0.145
     276    1.002    0.113
     277    0.602    0.094
     278    0.133    0.057
     279    0.755    0.078
     280    0.105    0.058
     281    0.670    0.096
     282    1.018    0.129
     283    1.120    0.138
     284    0.371    0.075
     285    0.120    0.068
     286    1.405    0.142
     287    0.218    0.055
     288    0.183    0.061
     289    0.273    0.071
     290    1.352    0.103
     291    0.020    0.017
     292    0.209    0.058
     293    0.558    0.111
     294    0.031    0.025
     295    0.004    0.010
     296    0.000    0.000
     297    0.175    0.055
     298    0.016    0.024
     299    0.055    0.045
     300    0.911    0.065
     301    0.514    0.086
     302    0.356    0.103
     303    0.820    0.096
     304    1.425    0.135
      27    1.009    0.198
      28    0.544    0.082
      29    1.114    0.152
      30    2.252    0.232
      31    0.657    0.105
      32    1.829    0.101
      33    1.344    0.137
      34    1.014    0.131
      35    0.834    0.167
      36    1.521    0.080
      37    0.630    0.090
      38    0.574    0.070
      39    0.703    0.086
      40    0.936    0.113
      41    0.068    0.038
      42    0.402    0.049
      43    0.641    0.054
      44    0.305    0.082
      45    0.156    0.054
      46    0.507    0.056
      47    1.026    0.105
      48    0.034    0.019
      49    0.592    0.074
      50    1.051    0.077
      51    0.436    0.077
      52    0.001    0.006
      53    0.537    0.099
      54    0.835    0.089
      55    0.052    0.030
      56    0.000    0.000
      57    0.232    0.038
      58    0.789    0.074
      59    0.006    0.015
      60    0.553    0.098
      61    1.304    0.102
      62    0.395    0.073
      63    0.089    0.050
      64    0.444    0.088
      65    1.781    0.136
      66    0.781    0.184
      67    1.684    0.233
      68    1.632    0.169
      69    0.579    0.179
      70    2.109    0.157
      71    0.260    0.076
      72    0.540    0.098
      73    0.035    0.031
      74    0.192    0.069
      75    0.466    0.075
      76    0.009    0.017
      77    0.381    0.081
      78    0.606    0.067
      79    0.203    0.081
      80    0.039    0.022
      81    0.000    0.000
      82    0.699    0.063
      83    0.054    0.038
      84    0.013    0.017
      85    0.446    0.060
      86    0.767    0.095
      87    0.000    0.000
      88    0.000    0.000
      89    0.818    0.109
      90    0.024    0.022
      91    0.017    0.019
      92    0.622    0.083
      93    0.439    0.105
      94    0.326    0.103
      95    0.093    0.052
      96    0.502    0.085
      97    0.540    0.065
      98    0.295    0.087
      99    0.754    0.076
     100    0.512    0.075
     101    0.606    0.116
     102    0.088    0.055
     103    2.013    0.142
     104    0.663    0.124
     105    0.381    0.044
     106    0.698    0.106
     107    1.461    0.105
     108    0.749    0.111
     109    0.000    0.000
     110    0.289    0.056
     111    0.381    0.094
     112    0.090    0.030
     113    0.123    0.051
     114    0.325    0.068
     115    0.508    0.082
     116    0.369    0.096
     117    0.090    0.044
     118    0.259    0.054
     119    0.038    0.034
     120    0.079    0.041
     121    0.059    0.049
     122    0.002    0.008
     123    0.004    0.013
     124    0.001    0.006
     125    0.305    0.075
     126    0.000    0.000
     127    0.004    0.010
     128    0.000    0.000
     129    0.213    0.053
     130    0.013    0.018
     131    0.000    0.000
     132    0.460    0.069
     133    0.000    0.000
     134    0.243    0.059
     135    0.525    0.043
     136    0.272    0.063
     137    0.199    0.062
     138    0.458    0.071
     139    0.755    0.080
     140    0.892    0.125
     141    0.737    0.123
     142    1.007    0.101
     143    1.218    0.113
     144    0.055    0.030
     145    0.630    0.091
     146    1.920    0.181
     147    0.532    0.070
     148    0.158    0.042
     149    1.106    0.135
     150    0.793    0.139
     151    0.299    0.061
     152    0.048    0.036
     153    0.705    0.064
     154    1.501    0.119
     155    0.589    0.064
     156    0.019    0.029
     157    0.968    0.126
     158    0.942    0.097
     159    0.194    0.068
     160    0.000    0.000
     161    1.100    0.148
     162    0.840    0.107
     163    0.355    0.073
     164    0.000    0.000
     165    0.945    0.091
     166    1.177    0.113
     167    0.218    0.078
     168    0.048    0.034
     169    0.764    0.071
     170    0.166    0.045
     171    0.011    0.016
     172    0.974    0.117
     173    0.984    0.106
     174    0.363    0.073
     175    0.000    0.000
     176    0.487    0.096
     177    0.226    0.082
     178    0.250    0.058
     179    1.865    0.096
     180    0.531    0.143
     181    1.505    0.112
     182    1.019    0.089
     183    1.918    0.126
     184    0.835    0.136
     185    0.849    0.110
     186    0.146    0.047
     187    0.706    0.068
     188    0.706    0.113
     189    1.161    0.168
     190    0.599    0.089
     191    0.788    0.094
     192    0.832    0.077
     193    1.126    0.099
     194    1.317    0.113
     195    0.759    0.128
     196    0.260    0.041
     197    0.247    0.096
     198    0.803    0.095
     199    0.174    0.081
     200    0.214    0.041
     201    0.979    0.110
     202    0.782    0.096
     203    0.182    0.080
     204    0.241    0.068
     205    0.762    0.093
     206    0.146    0.058
     207    0.000    0.000
     208    0.239    0.071
     209    0.715    0.097
     210    0.807    0.088
     211    0.000    0.000
     212    0.140    0.045
     213    0.963    0.086
     214    0.421    0.036
     215    0.100    0.041
     216    1.201    0.082
     217    0.439    0.067
     218    0.064    0.033
     219    0.356    0.064
     220    0.731    0.084
     221    1.021    0.108
     222    0.112    0.053
     223    1.130    0.085
     224    0.930    0.069
     225    1.679    0.090
     226    0.437    0.104
     227    0.737    0.116
     228    1.074    0.187
     229    0.956    0.084
     230    1.516    0.128
     231    0.405    0.064
     232    1.481    0.095
     233    1.399    0.153
     234    1.611    0.131
     235    0.639    0.081
     236    1.336    0.124
     237    0.260    0.080
     238    0.176    0.061
     239    0.912    0.081
     240    0.220    0.095
     241    0.055    0.038
     242    0.575    0.059
     243    0.917    0.084
     244    0.028    0.032
     245    0.160    0.047
     246    1.290    0.093
     247    0.305    0.069
     248    0.052    0.033
     249    0.327    0.081
     250    0.721    0.054
     251    0.111    0.035
     252    0.008    0.018
     253    0.626    0.089
     254    0.434    0.068
     255    0.354    0.115
     256    0.017    0.023
     257    0.586    0.069
     258    0.005    0.015
     259    0.233    0.085
     260    0.388    0.071
     261    0.545    0.065
     262    0.594    0.092
     263    0.054    0.035
     264    0.919    0.117
     265    0.299    0.060
     266    0.684    0.092
     267    0.493    0.090
     268    1.471    0.111
     269    0.948    0.100
     270    0.695    0.084
     271    1.707    0.138
     272    1.604    0.200
     273    0.584    0.123
     274    0.492    0.052
     275    1.171    0.139
     276    0.941    0.098
     277    0.639    0.118
     278    0.137    0.051
     279    0.733    0.091
     280    0.078    0.056
     281    0.699    0.126
     282    1.068    0.100
     283    1.033    0.108
     284    0.439    0.087
     285    0.108    0.050
     286    1.406    0.124
     287    0.258    0.053
     288    0.166    0.043
     289    0.361    0.096
     290    1.327    0.127
     291    0.021    0.023
     292    0.197    0.062
     293    0.593    0.106
     294    0.028    0.018
     295    0.000    0.000
     296    0.000    0.000
     297    0.202    0.071
     298    0.025    0.028
     299    0.038    0.032
     300    0.924    0.090
     301    0.493    0.087
     302    0.322    0.099
     303    0.822    0.090
     304    1.449    0.159
      27    1.046    0.117
      28    0.582    0.085
      29    1.056    0.131
      30    2.346    0.130
      31    0.645    0.094
      32    1.847    0.103
      33    1.368    0.101
      34    1.025    0.136
      35    0.638    0.103
      36    1.525    0.115
      37    0.720    0.120
      38    0.553    0.101
      39    0.637    0.113
      40    0.948    0.108
      41    0.072    0.047
      42    0.394    0.087
      43    0.725    0.081
      44    0.320    0.084
      45    0.202    0.084
      46    0.550    0.053
      47    1.080    0.108
      48    0.046    0.035
      49    0.593    0.091
      50    1.134    0.119
      51    0.466    0.065
      52    0.000    0.000
      53    0.538    0.101
      54    0.839    0.111
      55    0.045    0.033
      56    0.000    0.000
      57    0.198    0.032
      58    0.767    0.095
      59    0.000    0.000
      60    0.443    0.086
      61    1.277    0.102
      62    0.427    0.126
      63    0.143    0.063
      64    0.335    0.062
      65    1.809    0.152
      66    0.889    0.152
      67    1.799    0.099
      68    1.630    0.118
      69    0.564    0.141
      70    2.119    0.174
      71    0.274    0.070
      72    0.506    0.113
      73    0.032    0.020
      74    0.182    0.070
      75    0.418    0.082
      76    0.004    0.010
      77    0.395    0.068
      78    0.623    0.092
      79    0.172    0.081
      80    0.046    0.028
      81    0.000    0.000
      82    0.643    0.099
      83    0.045    0.035
      84    0.026    0.021
      85    0.506    0.072
      86    0.780    0.078
      87    0.019    0.026
      88    0.001    0.006
      89    0.823    0.088
      90    0.031    0.028
      91    0.057    0.040
      92    0.582    0.071
      93    0.435    0.100
      94    0.353    0.065
      95    0.155    0.059
      96    0.477    0.073
      97    0.535    0.060
      98    0.344    0.090
      99    0.813    0.082
     100    0.522    0.066
     101    0.633    0.128
     102    0.039    0.023
     103    2.017    0.168
     104    0.650    0.090
     105    0.368    0.040
     106    0.700    0.066
     107    1.502    0.134
     108    0.777    0.100
     109    0.000    0.000
     110    0.279    0.054
     111    0.369    0.068
     112    0.074    0.035
     113    0.164    0.045
     114    0.367    0.044
     115    0.440    0.056
     116    0.441    0.120
     117    0.106    0.058
     118    0.268    0.047
     119    0.021    0.025
     120    0.049    0.044
     121    0.040    0.043
     122    0.000    0.000
     123    0.000    0.000
     124    0.003    0.012
     125    0.313    0.045
     126    0.000    0.000
     127    0.001    0.006
     128    0.003    0.008
     129    0.235    0.047
     130    0.009    0.015
     131    0.002    0.007
     132    0.437    0.061
     133    0.000    0.000
     134    0.135    0.079
     135    0.463    0.069
     136    0.242    0.081
     137    0.153    0.058
     138    0.387    0.147
     139    0.738    0.116
     140    0.843    0.078
     141    0.606    0.190
     142    1.024    0.096
     143    1.222    0.094
     144    0.059    0.043
     145    0.681    0.164
     146    1.788    0.139
     147    0.562    0.075
     148    0.131    0.053
     149    1.107    0.119
     150    0.656    0.127
     151    0.303    0.067
     152    0.046    0.027
     153    0.752    0.063
     154    1.499    0.120
     155    0.612    0.078
     156    0.018    0.028
     157    0.921    0.094
     158    1.002    0.096
     159    0.179    0.051
     160    0.000    0.000
     161    1.129    0.098
     162    0.911    0.096
     163    0.361    0.065
     164    0.000    0.000
     165    0.827    0.085
     166    1.195    0.102
     167    0.155    0.064
     168    0.056    0.037
     169    0.762    0.089
     170    0.140    0.032
     171    0.008    0.015
     172    0.923    0.126
     173    0.990    0.075
     174    0.276    0.064
     175    0.000    0.000
     176    0.451    0.069
     177    0.225    0.086
     178    0.251    0.068
     179    1.845    0.119
     180    0.620    0.052
     181    1.395    0.083
     182    0.983    0.107
     183    2.015    0.140
     184    0.865    0.119
     185    0.895    0.118
     186    0.160    0.044
     187    0.714    0.070
     188    0.783    0.126
     189    1.190    0.141
     190    0.559    0.081
     191    0.844    0.124
     192    0.816    0.078
     193    1.131    0.102
     194    1.275    0.081
     195    0.908    0.205
     196    0.317    0.069
     197    0.284    0.073
     198    0.708    0.103
     199    0.152    0.057
     200    0.192    0.058
     201    0.977    0.130
     202    0.754    0.077
     203    0.174    0.048
     204    0.258    0.062
     205    0.747    0.090
     206    0.158    0.057
     207    0.000    0.000
     208    0.277    0.086
     209    0.677    0.084
     210    0.804    0.124
     211    0.000    0.000
     212    0.130    0.039
     213    0.896    0.110
     214    0.496    0.080
     215    0.121    0.046
     216    1.188    0.076
     217    0.458    0.112
     218    0.078    0.021
     219    0.406    0.096
     220    0.729    0.099
     221    1.002    0.083
     222    0.139    0.076
     223    1.076    0.067
     224    0.964    0.065
     225    1.669    0.106
     226    0.429    0.096
     227    0.572    0.130
     228    1.159    0.133
     229    1.035    0.111
     230    1.257    0.242
     231    0.412    0.076
     232    1.491    0.120
     233    1.615    0.154
     234    1.395    0.221
     235    0.626    0.114
     236    1.500    0.117
     237    0.222    0.091
     238    0.190    0.066
     239    0.878    0.078
     240    0.174    0.083
     241    0.045    0.028
     242    0.566    0.073
     243    0.884    0.119
     244    0.023    0.028
     245    0.172    0.055
     246    1.263    0.089
     247    0.310    0.057
     248    0.040    0.029
     249    0.328    0.146
     250    0.717    0.052
     251    0.117    0.038
     252    0.018    0.024
     253    0.640    0.061
     254    0.466    0.046
     255    0.307    0.092
     256    0.003    0.009
     257    0.616    0.079
     258    0.006    0.015
     259    0.212    0.059
     260    0.356    0.048
     261    0.550    0.078
     262    0.584    0.077
     263    0.070    0.045
     264    0.917    0.125
     265    0.270    0.056
     266    0.661    0.112
     267    0.506    0.102
     268    1.545    0.183
     269    0.978    0.180
     270    0.715    0.112
     271    1.742    0.146
     272    1.467    0.124
     273    0.371    0.130
     274    0.387    0.087
     275    1.161    0.094
     276    1.017    0.111
     277    0.649    0.092
     278    0.119    0.066
     279    0.708    0.089
     280    0.081    0.043
     281    0.613    0.132
     282    1.050    0.100
     283    1.140    0.106
     284    0.405    0.073
     285    0.108    0.042
     286    1.444    0.115
     287    0.249    0.072
     288    0.176    0.081
     289    0.361    0.098
     290    1.327    0.117
     291    0.034    0.031
     292    0.280    0.103
     293    0.557    0.123
     294    0.029    0.021
     295    0.000    0.000
     296    0.000    0.000
     297    0.197    0.057
     298    0.028    0.023
     299    0.052    0.043
     300    0.950    0.087
     301    0.450    0.060
     302    0.406    0.118
     303    0.792    0.070
     304    1.428    0.171
      27    1.023    0.116
      28    0.558    0.062
      29    1.128    0.124
      30    2.266    0.110
      31    0.752    0.113
      32    1.915    0.102
      33    1.273    0.169
      34    1.055    0.133
      35    0.701    0.189
      36    1.488    0.111
      37    0.624    0.131
      38    0.591    0.104
      39    0.749    0.111
      40    0.947    0.096
      41    0.045    0.040
      42    0.419    0.083
      43    0.648    0.085
      44    0.293    0.068
      45    0.135    0.056
      46    0.539    0.062
      47    1.076    0.090
      48    0.063    0.033
      49    0.549    0.078
      50    1.121    0.098
      51    0.518    0.073
      52    0.000    0.000
      53    0.541    0.083
      54    0.880    0.070
      55    0.070    0.044
      56    0.000    0.000
      57    0.190    0.039
      58    0.828    0.095
      59    0.001    0.006
      60    0.451    0.102
      61    1.261    0.102
      62    0.424    0.073
      63    0.162    0.064
      64    0.408    0.060
      65    1.826    0.134
      66    0.826    0.088
      67    1.820    0.142
      68    1.601    0.174
      69    0.885    0.180
      70    2.066    0.147
      71    0.196    0.094
      72    0.493    0.100
      73    0.027    0.027
      74    0.234    0.085
      75    0.550    0.088
      76    0.005    0.011
      77    0.361    0.110
      78    0.592    0.065
      79    0.206    0.062
      80    0.040    0.028
      81    0.001    0.006
      82    0.640    0.096
      83    0.038    0.028
      84    0.019    0.017
      85    0.424    0.075
      86    0.792    0.065
      87    0.001    0.006
      88    0.000    0.000
      89    0.841    0.125
      90    0.030    0.027
      91    0.005    0.012
      92    0.586    0.104
      93    0.464    0.112
      94    0.299    0.088
      95    0.142    0.052
      96    0.554    0.090
      97    0.519    0.079
      98    0.298    0.067
      99    0.805    0.071
     100    0.515    0.067
     101    0.568    0.090
     102    0.063    0.045
     103    1.970    0.126
     104    0.593    0.112
     105    0.379    0.063
     106    0.674    0.074
     107    1.484    0.103
     108    0.812    0.071
     109    0.000    0.000
     110    0.280    0.047
     111    0.370    0.059
     112    0.108    0.042
     113    0.178    0.050
     114    0.297    0.071
     115    0.542    0.098
     116    0.397    0.068
     117    0.072    0.040
     118    0.228    0.052
     119    0.026    0.026
     120    0.031    0.030
     121    0.036    0.050
     122    0.003    0.008
     123    0.000    0.000
     124    0.000    0.000
     125    0.295    0.082
     126    0.000    0.000
     127    0.006    0.014
     128    0.001    0.006
     129    0.244    0.041
     130    0.010    0.018
     131    0.003    0.010
     132    0.467    0.059
     133    0.001    0.006
     134    0.208    0.036
     135    0.499    0.084
     136    0.231    0.077
     137    0.199    0.067
     138    0.510    0.066
     139    0.763    0.080
     140    0.884    0.067
     141    0.737    0.122
     142    1.053    0.065
     143    1.209    0.082
     144    0.038    0.033
     145    0.683    0.144
     146    1.853    0.083
     147    0.549    0.079
     148    0.132    0.046
     149    1.127    0.110
     150    0.620    0.083
     151    0.280    0.057
     152    0.038    0.028
     153    0.721    0.079
     154    1.447    0.090
     155    0.560    0.073
     156    0.014    0.019
     157    0.925    0.108
     158    0.933    0.072
     159    0.156    0.041
     160    0.000    0.000
     161    1.060    0.113
     162    0.910    0.078
     163    0.351    0.074
     164    0.000    0.000
     165    0.896    0.097
     166    1.188    0.098
     167    0.130    0.060
     168    0.038    0.033
     169    0.806    0.098
     170    0.159    0.063
     171    0.013    0.020
     172    0.847    0.104
     173    0.966    0.096
     174    0.292    0.085
     175    0.000    0.000
     176    0.404    0.056
     177    0.232    0.069
     178    0.251    0.058
     179    1.880    0.109
     180    0.561    0.109
     181    1.519    0.106
     182    1.007    0.082
     183    1.874    0.148
     184    0.842    0.085
     185    0.851    0.122
     186    0.189    0.061
     187    0.788    0.091
     188    0.719    0.119
     189    1.135    0.133
     190    0.542    0.092
     191    0.835    0.096
     192    0.873    0.097
     193    1.151    0.100
     194    1.298    0.106
     195    1.002    0.183
     196    0.277    0.089
     197    0.261    0.078
     198    0.736    0.096
     199    0.109    0.043
     200    0.195    0.065
     201    1.055    0.161
     202    0.693    0.120
     203    0.141    0.068
     204    0.271    0.050
     205    0.734    0.084
     206    0.139    0.067
     207    0.000    0.000
     208    0.250    0.085
     209    0.788    0.119
     210    0.757    0.088
     211    0.000    0.000
     212    0.159    0.043
     213    0.916    0.072
     214    0.467    0.082
     215    0.128    0.044
     216    1.201    0.069
     217    0.489    0.094
     218    0.073    0.028
     219    0.371    0.098
     220    0.740    0.097
     221    1.051    0.124
     222    0.096    0.066
     223    1.135    0.083
     224    0.921    0.085
     225    1.694    0.088
     226    0.413    0.108
     227    0.751    0.155
     228    1.047    0.116
     229    0.973    0.120
     230    1.416    0.171
     231    0.417    0.051
     232    1.437    0.134
     233    1.554    0.119
     234    1.662    0.147
     235    0.624    0.095
     236    1.291    0.122
     237    0.240    0.076
     238    0.188    0.046
     239    0.885    0.074
     240    0.136    0.065
     241    0.034    0.029
     242    0.553    0.054
     243    0.835    0.089
     244    0.032    0.031
     245    0.168    0.045
     246    1.285    0.077
     247    0.285    0.056
     248    0.035    0.035
     249    0.304    0.084
     250    0.703    0.062
     251    0.119    0.037
     252    0.010    0.018
     253    0.638    0.064
     254    0.460    0.056
     255    0.296    0.080
     256    0.008    0.013
     257    0.625    0.062
     258    0.009    0.022
     259    0.273    0.068
     260    0.377    0.069
     261    0.579    0.060
     262    0.599    0.082
     263    0.085    0.042
     264    0.892    0.108
     265    0.259    0.058
     266    0.643    0.096
     267    0.442    0.077
     268    1.471    0.138
     269    1.055    0.089
     270    0.710    0.119
     271    1.705    0.115
     272    1.502    0.161
     273    0.318    0.120
     274    0.376    0.074
     275    1.205    0.104
     276    0.994    0.113
     277    0.648    0.105
     278    0.107    0.050
     279    0.711    0.063
     280    0.091    0.046
     281    0.576    0.134
     282    1.001    0.090
     283    1.148    0.091
     284    0.334    0.075
     285    0.079    0.048
     286    1.388    0.119
     287    0.247    0.063
     288    0.233    0.082
     289    0.267    0.077
     290    1.409    0.126
     291    0.037    0.034
     292    0.169    0.061
     293    0.651    0.126
     294    0.015    0.020
     295    0.004    0.011
     296    0.001    0.006
     297    0.175    0.053
     298    0.035    0.028
     299    0.065    0.046
     300    0.963    0.112
     301    0.440    0.083
     302    0.351    0.121
     303    0.840    0.087
     304    1.445    0.139
      27    1.011    0.120
      28    0.509    0.059
      29    1.232    0.113
      30    1.932    0.258
      31    0.622    0.064
      32    1.914    0.112
      33    1.226    0.127
      34    0.994    0.094
      35    0.602    0.128
      36    1.560    0.119
      37    0.677    0.099
      38    0.537    0.130
      39    0.755    0.080
      40    0.961    0.092
      41    0.046    0.037
      42    0.418    0.066
      43    0.615    0.068
      44    0.275    0.067
      45    0.110    0.041
      46    0.526    0.061
      47    1.045    0.085
      48    0.042    0.032
      49    0.552    0.060
      50    1.115    0.112
      51    0.472    0.068
      52    0.000    0.000
      53    0.526    0.095
      54    0.864    0.080
      55    0.069    0.027
      56    0.000    0.000
      57    0.282    0.048
      58    0.735    0.111
      59    0.001    0.006
      60    0.474    0.069
      61    1.167    0.074
      62    0.364    0.083
      63    0.213    0.053
      64    0.390    0.070
      65    1.752    0.149
      66    0.823    0.137
      67    1.816    0.113
      68    1.525    0.155
      69    0.904    0.165
      70    2.072    0.130
      71    0.221    0.056
      72    0.587    0.122
      73    0.035    0.027
      74    0.215    0.065
      75    0.597    0.098
      76    0.008    0.013
      77    0.285    0.084
      78    0.651    0.078
      79    0.194    0.059
      80    0.032    0.025
      81    0.000    0.000
      82    0.594    0.083
      83    0.029    0.027
      84    0.019    0.020
      85    0.490    0.077
      86    0.771    0.073
      87    0.000    0.000
      88    0.001    0.006
      89    0.818    0.110
      90    0.016    0.020
      91    0.004    0.011
      92    0.558    0.091
      93    0.459    0.083
      94    0.284    0.092
      95    0.116    0.046
      96    0.560    0.075
      97    0.513    0.065
      98    0.275    0.067
      99    0.792    0.078
     100    0.518    0.063
     101    0.469    0.064
     102    0.074    0.046
     103    1.865    0.104
     104    0.586    0.102
     105    0.372    0.057
     106    0.705    0.065
[truncated: 3,000,241 more chars]
