# Supplementary material for: Structural basis of dimerization of chemokine receptors CCR5 and CXCR4
Source: Nat Commun. 2023 Oct 13;14:6439. doi: 10.1038/s41467-023-42082-z (PMC10575954; doi:10.1038/s41467-023-42082-z)
Supplement: Supplementary file 6 — Source Data [file 41467_2023_42082_MOESM6_ESM.zip › Supplementary Figure 11/Panel A/Exploration_CCR5_4mbs.dat]

#! FIELDS time d2 torsion
#! SET min_torsion -pi
#! SET max_torsion pi
 0.000000 3.564693 3.049734
 1.000000 3.427495 -3.120058
 2.000000 3.487723 -3.131198
 3.000000 3.417537 3.127530
 4.000000 3.329861 -3.102423
 5.000000 3.330898 3.054306
 6.000000 3.375771 3.091675
 7.000000 3.325116 3.053690
 8.000000 3.383774 3.007990
 9.000000 3.361027 -3.128344
 10.000000 3.316134 3.040461
 11.000000 3.324286 3.042212
 12.000000 3.329424 3.039916
 13.000000 3.367482 3.119654
 14.000000 3.397570 3.070365
 15.000000 3.362064 3.041342
 16.000000 3.406466 3.100783
 17.000000 3.418226 -3.139977
 18.000000 3.379656 3.061345
 19.000000 3.411399 -3.108995
 20.000000 3.403611 3.073643
 21.000000 3.451828 3.066861
 22.000000 3.450688 3.040646
 23.000000 3.505877 3.052271
 24.000000 3.432866 2.928519
 25.000000 3.481462 2.986473
 26.000000 3.448217 2.951915
 27.000000 3.526551 2.916335
 28.000000 3.512020 3.020976
 29.000000 3.500949 2.969746
 30.000000 3.461944 3.066048
 31.000000 3.410637 3.051485
 32.000000 3.462120 3.122078
 33.000000 3.453026 -3.136775
 34.000000 3.428656 3.136209
 35.000000 3.428789 3.090812
 36.000000 3.450218 3.037332
 37.000000 3.459597 3.044349
 38.000000 3.457960 3.056506
 39.000000 3.408303 3.042818
 40.000000 3.440427 3.022311
 41.000000 3.425878 2.972906
 42.000000 3.400322 3.100180
 43.000000 3.372725 3.123059
 44.000000 3.403590 3.096852
 45.000000 3.382564 3.034739
 46.000000 3.397209 3.055658
 47.000000 3.457399 3.002557
 48.000000 3.381200 3.047203
 49.000000 3.426413 3.070058
 50.000000 3.383034 3.137190
 51.000000 3.415120 3.046873
 52.000000 3.457562 3.113219
 53.000000 3.385988 3.102422
 54.000000 3.392900 3.043242
 55.000000 3.379295 3.108134
 56.000000 3.445046 3.019116
 57.000000 3.396267 3.000729
 58.000000 3.419581 2.965824
 59.000000 3.413235 2.973600
 60.000000 3.377744 3.073655
 61.000000 3.418462 3.070643
 62.000000 3.428113 -3.129242
 63.000000 3.459596 3.024644
 64.000000 3.447841 3.025483
 65.000000 3.403476 3.000015
 66.000000 3.415342 3.096381
 67.000000 3.455693 3.066986
 68.000000 3.404221 3.028608
 69.000000 3.512383 3.066726
 70.000000 3.468119 2.967114
 71.000000 3.456133 3.003205
 72.000000 3.436404 2.980289
 73.000000 3.440611 2.925337
 74.000000 3.443958 2.956261
 75.000000 3.489774 2.952657
 76.000000 3.468016 2.946751
 77.000000 3.494678 2.964795
 78.000000 3.521625 3.003324
 79.000000 3.458777 2.967926
 80.000000 3.415980 3.074265
 81.000000 3.512982 3.026995
 82.000000 3.488817 3.010679
 83.000000 3.464059 3.076373
 84.000000 3.416426 3.066257
 85.000000 3.503452 2.999232
 86.000000 3.474053 3.026826
 87.000000 3.443330 3.077201
 88.000000 3.509153 3.078382
 89.000000 3.467414 2.996716
 90.000000 3.467172 3.062576
 91.000000 3.483209 3.131273
 92.000000 3.499527 3.014728
 93.000000 3.487372 2.986168
 94.000000 3.495583 3.045135
 95.000000 3.462864 3.003769
 96.000000 3.392125 3.028522
 97.000000 3.421149 2.995326
 98.000000 3.443139 2.984908
 99.000000 3.498099 2.919148
 100.000000 3.479759 3.085368
 101.000000 3.425287 3.031026
 102.000000 3.521595 2.927760
 103.000000 3.487923 3.009238
 104.000000 3.478300 3.012531
 105.000000 3.424085 2.993047
 106.000000 3.469925 2.946073
 107.000000 3.490725 2.963039
 108.000000 3.520383 2.889196
 109.000000 3.480792 2.984542
 110.000000 3.563209 2.858066
 111.000000 3.567770 2.865174
 112.000000 3.529278 2.923002
 113.000000 3.523624 2.931417
 114.000000 3.533065 2.866470
 115.000000 3.519766 2.871125
 116.000000 3.567108 2.857935
 117.000000 3.540572 2.871178
 118.000000 3.572548 2.838355
 119.000000 3.532962 2.901105
 120.000000 3.543826 2.887983
 121.000000 3.506515 2.913795
 122.000000 3.478220 2.976149
 123.000000 3.506374 3.051372
 124.000000 3.482628 3.105350
 125.000000 3.446149 3.054508
 126.000000 3.544695 2.954561
 127.000000 3.526146 2.901060
 128.000000 3.536842 2.892753
 129.000000 3.476469 2.978475
 130.000000 3.532808 3.010960
 131.000000 3.519077 2.992903
 132.000000 3.456276 2.995461
 133.000000 3.463278 3.012968
 134.000000 3.467526 3.021358
 135.000000 3.470767 3.064083
 136.000000 3.484341 2.982505
 137.000000 3.508152 2.925897
 138.000000 3.499947 2.951598
 139.000000 3.480950 2.887887
 140.000000 3.499855 2.877176
 141.000000 3.529445 2.828411
 142.000000 3.508446 2.935875
 143.000000 3.459950 2.975399
 144.000000 3.453433 2.897808
 145.000000 3.469410 2.996959
 146.000000 3.445698 3.085007
 147.000000 3.459143 3.064632
 148.000000 3.447774 3.101733
 149.000000 3.422225 3.076366
 150.000000 3.467882 3.094082
 151.000000 3.525996 2.957213
 152.000000 3.472897 3.041446
 153.000000 3.455733 3.040362
 154.000000 3.447094 2.894924
 155.000000 3.421707 2.911855
 156.000000 3.493785 2.973642
 157.000000 3.456801 2.984251
 158.000000 3.451169 2.956053
 159.000000 3.449229 2.967606
 160.000000 3.394138 2.992673
 161.000000 3.484149 2.945477
 162.000000 3.429486 2.882625
 163.000000 3.462746 2.915162
 164.000000 3.490460 2.957562
 165.000000 3.544586 2.899932
 166.000000 3.466676 3.082226
 167.000000 3.490503 2.991564
 168.000000 3.524353 2.941226
 169.000000 3.477268 3.042558
 170.000000 3.452348 2.982926
 171.000000 3.544200 2.976608
 172.000000 3.512913 2.956846
 173.000000 3.515363 2.917908
 174.000000 3.473308 2.874441
 175.000000 3.464446 2.906332
 176.000000 3.467690 2.952703
 177.000000 3.458879 2.970708
 178.000000 3.466279 2.956988
 179.000000 3.533106 2.913327
 180.000000 3.492217 2.956692
 181.000000 3.494802 2.921075
 182.000000 3.545095 2.952204
 183.000000 3.503666 2.930422
 184.000000 3.532957 2.966288
 185.000000 3.523314 2.863496
 186.000000 3.490603 2.994464
 187.000000 3.487197 2.895802
 188.000000 3.496452 2.874659
 189.000000 3.533609 2.881739
 190.000000 3.474821 2.876208
 191.000000 3.502951 2.916878
 192.000000 3.509256 2.946655
 193.000000 3.481044 2.937435
 194.000000 3.509863 2.886792
 195.000000 3.475556 2.977854
 196.000000 3.418008 2.996178
 197.000000 3.449969 2.930502
 198.000000 3.436304 2.950832
 199.000000 3.478854 2.920889
 200.000000 3.489060 2.890706
 201.000000 3.449290 2.841672
 202.000000 3.441252 2.893226
 203.000000 3.492617 2.938809
 204.000000 3.511234 2.892085
 205.000000 3.508395 2.901089
 206.000000 3.509747 2.825659
 207.000000 3.484633 2.858619
 208.000000 3.484099 2.995634
 209.000000 3.467045 2.978442
 210.000000 3.470149 2.965916
 211.000000 3.469213 2.875393
 212.000000 3.485467 2.869680
 213.000000 3.511045 2.874766
 214.000000 3.522060 2.795155
 215.000000 3.491614 2.867971
 216.000000 3.473034 2.814299
 217.000000 3.508121 2.793504
 218.000000 3.575550 2.885693
 219.000000 3.573534 2.837980
 220.000000 3.570497 2.910249
 221.000000 3.554768 2.851010
 222.000000 3.565602 2.834022
 223.000000 3.526037 2.848188
 224.000000 3.628065 2.930292
 225.000000 3.589062 2.944299
 226.000000 3.554041 2.867299
 227.000000 3.546523 2.840271
 228.000000 3.537588 2.903042
 229.000000 3.619228 2.970945
 230.000000 3.572822 2.941192
 231.000000 3.544097 2.854945
 232.000000 3.531890 2.826977
 233.000000 3.577093 2.870403
 234.000000 3.592015 2.723794
 235.000000 3.610023 2.834840
 236.000000 3.633804 2.871252
 237.000000 3.588644 2.849696
 238.000000 3.514432 2.907374
 239.000000 3.583201 2.882061
 240.000000 3.552912 2.868119
 241.000000 3.593646 2.740235
 242.000000 3.601351 2.841093
 243.000000 3.633645 2.666642
 244.000000 3.569665 2.735377
 245.000000 3.551772 2.713561
 246.000000 3.583032 2.710830
 247.000000 3.568188 2.932515
 248.000000 3.571725 2.838395
 249.000000 3.576247 2.775651
 250.000000 3.635719 2.833097
 251.000000 3.587805 2.875704
 252.000000 3.582227 2.893712
 253.000000 3.597632 2.765610
 254.000000 3.613021 2.828755
 255.000000 3.580806 2.836635
 256.000000 3.510712 2.868942
 257.000000 3.548327 2.846954
 258.000000 3.541255 2.843875
 259.000000 3.541602 2.908519
 260.000000 3.527766 2.896986
 261.000000 3.602899 2.832589
 262.000000 3.584684 2.852320
 263.000000 3.593405 2.868520
 264.000000 3.564541 2.878109
 265.000000 3.516069 2.867330
 266.000000 3.584570 2.852855
 267.000000 3.554613 2.887777
 268.000000 3.559055 2.802798
 269.000000 3.549365 2.893254
 270.000000 3.596736 2.952617
 271.000000 3.557785 2.819270
 272.000000 3.512031 2.941614
 273.000000 3.556644 2.867354
 274.000000 3.557338 2.842301
 275.000000 3.548181 2.853239
 276.000000 3.562894 2.908679
 277.000000 3.559288 2.870638
 278.000000 3.536946 2.949982
 279.000000 3.592803 2.861592
 280.000000 3.589379 2.903335
 281.000000 3.545746 2.959778
 282.000000 3.495146 2.886289
 283.000000 3.535234 2.909821
 284.000000 3.526694 2.883345
 285.000000 3.535731 2.869094
 286.000000 3.523955 2.887159
 287.000000 3.549247 2.973569
 288.000000 3.483081 3.037837
 289.000000 3.505231 3.046926
 290.000000 3.509169 3.061935
 291.000000 3.526695 3.056990
 292.000000 3.524553 3.065956
 293.000000 3.508335 2.964983
 294.000000 3.542165 3.020764
 295.000000 3.552952 2.977301
 296.000000 3.497176 2.839758
 297.000000 3.521311 3.019785
 298.000000 3.560568 2.976030
 299.000000 3.532125 2.971413
 300.000000 3.490795 3.036348
 301.000000 3.491693 2.997600
 302.000000 3.482677 3.008097
 303.000000 3.547348 2.982703
 304.000000 3.591607 2.856819
 305.000000 3.540484 2.979957
 306.000000 3.536165 2.887558
 307.000000 3.542172 2.891608
 308.000000 3.540890 2.990280
 309.000000 3.570551 2.968460
 310.000000 3.565395 2.901317
 311.000000 3.566687 2.979718
 312.000000 3.577444 2.855076
 313.000000 3.521199 2.930199
 314.000000 3.522620 2.975861
 315.000000 3.541115 2.980553
 316.000000 3.541527 2.934320
 317.000000 3.509421 2.993841
 318.000000 3.492875 2.992198
 319.000000 3.540952 2.962196
 320.000000 3.500900 3.037881
 321.000000 3.504206 3.008366
 322.000000 3.473681 2.947353
 323.000000 3.526864 2.866789
 324.000000 3.443035 2.884127
 325.000000 3.499283 3.003939
 326.000000 3.466101 3.023713
 327.000000 3.537436 2.972718
 328.000000 3.455016 3.077346
 329.000000 3.493008 2.971647
 330.000000 3.487203 3.054814
 331.000000 3.512101 2.972111
 332.000000 3.485965 3.025465
 333.000000 3.505714 2.981983
 334.000000 3.510994 2.996289
 335.000000 3.549733 3.035779
 336.000000 3.479439 3.100679
 337.000000 3.502741 3.070102
 338.000000 3.547422 2.943438
 339.000000 3.541959 2.960251
 340.000000 3.490498 3.044361
 341.000000 3.544759 3.076010
 342.000000 3.526180 3.033379
 343.000000 3.512293 2.930887
 344.000000 3.503437 3.019586
 345.000000 3.566104 2.949837
 346.000000 3.512317 3.118702
 347.000000 3.601154 2.996048
 348.000000 3.492172 3.104226
 349.000000 3.563779 3.025167
 350.000000 3.535265 3.100392
 351.000000 3.549330 3.056609
 352.000000 3.563850 3.014725
 353.000000 3.547817 3.035132
 354.000000 3.531372 2.992018
 355.000000 3.549549 2.966802
 356.000000 3.531156 2.959598
 357.000000 3.462037 2.962894
 358.000000 3.502721 3.052145
 359.000000 3.484855 2.935026
 360.000000 3.468148 2.968588
 361.000000 3.566013 2.988175
 362.000000 3.523328 2.974617
 363.000000 3.578358 2.927287
 364.000000 3.500018 2.914504
 365.000000 3.522439 2.977741
 366.000000 3.497875 3.033593
 367.000000 3.532184 3.031693
 368.000000 3.525155 2.988871
 369.000000 3.547626 2.988862
 370.000000 3.488147 2.971711
 371.000000 3.552323 3.070487
 372.000000 3.503402 2.947357
 373.000000 3.504462 3.042790
 374.000000 3.556089 2.973093
 375.000000 3.548243 3.011939
 376.000000 3.533499 2.938408
 377.000000 3.538366 2.877630
 378.000000 3.527657 3.006274
 379.000000 3.463658 3.026471
 380.000000 3.450164 3.076010
 381.000000 3.485099 2.924140
 382.000000 3.495986 2.942934
 383.000000 3.484186 2.947569
 384.000000 3.511434 3.011287
 385.000000 3.475987 3.069883
 386.000000 3.452135 3.072284
 387.000000 3.481907 2.990395
 388.000000 3.499471 3.044848
 389.000000 3.471983 2.987269
 390.000000 3.502977 2.996019
 391.000000 3.496608 3.037387
 392.000000 3.514374 2.913870
 393.000000 3.543458 2.902654
 394.000000 3.501087 3.029656
 395.000000 3.521700 2.940516
 396.000000 3.458462 2.873551
 397.000000 3.505565 2.930086
 398.000000 3.545704 2.934483
 399.000000 3.569596 2.881949
 400.000000 3.532377 2.975631
 401.000000 3.516857 2.864068
 402.000000 3.535931 2.886228
 403.000000 3.577441 2.913237
 404.000000 3.558549 2.871132
 405.000000 3.525252 2.966091
 406.000000 3.522642 2.922881
 407.000000 3.497107 2.993031
 408.000000 3.527427 3.016939
 409.000000 3.488845 2.948822
 410.000000 3.489061 2.919579
 411.000000 3.529916 2.912577
 412.000000 3.452353 2.991633
 413.000000 3.464933 2.890886
 414.000000 3.479633 3.045358
 415.000000 3.484478 3.126484
 416.000000 3.473577 3.036956
 417.000000 3.465241 3.017232
 418.000000 3.483183 2.954781
 419.000000 3.467139 3.010631
 420.000000 3.468561 3.018314
 421.000000 3.487202 3.056857
 422.000000 3.439361 3.055722
 423.000000 3.464567 3.041647
 424.000000 3.491179 3.013103
 425.000000 3.458702 2.956981
 426.000000 3.481865 3.021639
 427.000000 3.440590 3.100358
 428.000000 3.453614 2.939823
 429.000000 3.490137 2.948853
 430.000000 3.496092 2.888074
 431.000000 3.477651 2.900739
 432.000000 3.508040 2.886652
 433.000000 3.472823 2.991813
 434.000000 3.455349 2.998828
 435.000000 3.465788 2.976756
 436.000000 3.463287 2.870785
 437.000000 3.454356 2.942345
 438.000000 3.430475 2.936400
 439.000000 3.480419 2.914503
 440.000000 3.543463 2.880350
 441.000000 3.522427 2.908075
 442.000000 3.468307 2.972073
 443.000000 3.461265 3.006912
 444.000000 3.528856 2.874019
 445.000000 3.536333 2.848755
 446.000000 3.511698 2.892321
 447.000000 3.517304 2.927775
 448.000000 3.536929 2.841740
 449.000000 3.502380 2.935914
 450.000000 3.531161 2.905912
 451.000000 3.519421 2.821819
 452.000000 3.539179 3.041959
 453.000000 3.506233 2.973459
 454.000000 3.486915 2.921769
 455.000000 3.458868 3.006732
 456.000000 3.534371 2.929127
 457.000000 3.494445 2.855240
 458.000000 3.546124 3.028106
 459.000000 3.594247 2.857488
 460.000000 3.527029 2.862314
 461.000000 3.549454 2.912198
 462.000000 3.558298 2.879386
 463.000000 3.552335 2.877615
 464.000000 3.523390 2.906668
 465.000000 3.510993 2.933853
 466.000000 3.501787 2.902348
 467.000000 3.512543 2.913000
 468.000000 3.458253 2.961870
 469.000000 3.505180 3.104433
 470.000000 3.500748 3.100956
 471.000000 3.563766 2.973882
 472.000000 3.579900 3.080545
 473.000000 3.531101 2.942289
 474.000000 3.550037 3.049868
 475.000000 3.611008 2.957881
 476.000000 3.534221 2.986965
 477.000000 3.568459 2.926783
 478.000000 3.593489 2.961302
 479.000000 3.652230 2.959651
 480.000000 3.623376 2.996149
 481.000000 3.628150 2.917798
 482.000000 3.634805 2.942818
 483.000000 3.588676 2.944320
 484.000000 3.568197 2.873079
 485.000000 3.565233 2.904379
 486.000000 3.516106 2.868517
 487.000000 3.509021 2.967790
 488.000000 3.562486 2.876983
 489.000000 3.580467 2.882592
 490.000000 3.574035 2.892736
 491.000000 3.565553 2.880571
 492.000000 3.572489 2.931300
 493.000000 3.670799 2.852206
 494.000000 3.606467 2.903462
 495.000000 3.628574 2.828739
 496.000000 3.617256 2.890053
 497.000000 3.626065 2.915441
 498.000000 3.518322 3.030682
 499.000000 3.546382 2.977781
 500.000000 3.493697 2.939763
 501.000000 3.527486 2.942011
 502.000000 3.557740 2.948602
 503.000000 3.563894 2.915954
 504.000000 3.617220 2.830634
 505.000000 3.602746 2.961973
 506.000000 3.588242 2.898385
 507.000000 3.582383 2.994780
 508.000000 3.625049 2.958290
 509.000000 3.555061 3.044356
 510.000000 3.577574 2.913251
 511.000000 3.542828 2.986010
 512.000000 3.542163 3.016335
 513.000000 3.576603 3.000133
 514.000000 3.566109 2.857608
 515.000000 3.494801 3.023783
 516.000000 3.560506 2.917355
 517.000000 3.484761 2.954482
 518.000000 3.583196 2.898709
 519.000000 3.564229 2.911762
 520.000000 3.525978 2.962334
 521.000000 3.514216 2.987007
 522.000000 3.531397 3.031469
 523.000000 3.475198 2.948462
 524.000000 3.586143 2.833343
 525.000000 3.577781 3.060083
 526.000000 3.582926 2.968949
 527.000000 3.566647 2.919162
 528.000000 3.544154 2.888439
 529.000000 3.559738 2.992098
 530.000000 3.560898 2.931808
 531.000000 3.564213 2.872749
 532.000000 3.590257 2.957364
 533.000000 3.508422 2.871202
 534.000000 3.558868 2.892639
 535.000000 3.571117 2.908290
 536.000000 3.579233 3.029059
 537.000000 3.616089 3.023193
 538.000000 3.568307 3.014552
 539.000000 3.571307 2.965568
 540.000000 3.566526 2.853959
 541.000000 3.552454 2.945106
 542.000000 3.583390 3.063889
 543.000000 3.548108 3.013038
 544.000000 3.514332 3.083646
 545.000000 3.573292 2.982239
 546.000000 3.530041 3.035505
 547.000000 3.517681 3.076911
 548.000000 3.568003 3.064652
 549.000000 3.632640 2.959152
 550.000000 3.565775 3.028615
 551.000000 3.513081 3.046037
 552.000000 3.553284 3.016583
 553.000000 3.587738 2.985700
 554.000000 3.582321 2.949051
 555.000000 3.507215 2.964540
 556.000000 3.512331 2.978921
 557.000000 3.521855 3.047864
 558.000000 3.538252 3.067088
 559.000000 3.526835 3.006397
 560.000000 3.531057 3.040158
 561.000000 3.472086 3.072570
 562.000000 3.448706 3.076677
 563.000000 3.481055 2.977689
 564.000000 3.479591 3.051634
 565.000000 3.505946 2.997523
 566.000000 3.523103 2.927764
 567.000000 3.500304 3.063991
 568.000000 3.537625 3.004247
 569.000000 3.504221 2.999017
 570.000000 3.484613 3.002414
 571.000000 3.481867 2.921605
 572.000000 3.520355 2.912821
 573.000000 3.479084 2.884548
 574.000000 3.498804 2.973781
 575.000000 3.499594 2.992675
 576.000000 3.470151 2.958733
 577.000000 3.481270 3.060590
 578.000000 3.511637 2.898497
 579.000000 3.468102 2.992108
 580.000000 3.489155 3.008659
 581.000000 3.475709 2.997421
 582.000000 3.474566 3.033269
 583.000000 3.450995 3.011949
 584.000000 3.466789 3.048917
 585.000000 3.405665 3.011074
 586.000000 3.447295 3.045134
 587.000000 3.501331 3.023569
 588.000000 3.500253 2.894459
 589.000000 3.434163 2.992424
 590.000000 3.448354 3.058231
 591.000000 3.469899 3.064386
 592.000000 3.483784 3.054576
 593.000000 3.498581 3.006416
 594.000000 3.508329 3.005179
 595.000000 3.479930 3.022900
 596.000000 3.536688 3.007901
 597.000000 3.481147 2.965950
 598.000000 3.465218 3.080640
 599.000000 3.470586 2.901779
 600.000000 3.426880 3.044489
 601.000000 3.435862 3.022905
 602.000000 3.505297 3.066632
 603.000000 3.455593 3.075718
 604.000000 3.444210 2.913055
 605.000000 3.451349 2.955379
 606.000000 3.436159 2.992932
 607.000000 3.398452 3.003175
 608.000000 3.369678 2.942587
 609.000000 3.387004 3.059513
 610.000000 3.410435 3.011445
 611.000000 3.402605 3.027776
 612.000000 3.423133 2.971513
 613.000000 3.464419 2.994607
 614.000000 3.466568 2.901262
 615.000000 3.404378 2.961355
 616.000000 3.478930 3.019617
 617.000000 3.438672 2.964343
 618.000000 3.378541 3.081470
 619.000000 3.382868 2.984759
 620.000000 3.439493 2.973675
 621.000000 3.465893 2.997854
 622.000000 3.459125 2.982770
 623.000000 3.392189 3.080579
 624.000000 3.462820 3.036764
 625.000000 3.483202 3.009861
 626.000000 3.499248 3.032311
 627.000000 3.493375 3.068562
 628.000000 3.463984 3.076869
 629.000000 3.434713 2.955481
 630.000000 3.441783 -3.109300
 631.000000 3.468822 3.064692
 632.000000 3.452102 3.091071
 633.000000 3.496264 3.006585
 634.000000 3.504754 3.031563
 635.000000 3.501890 3.083517
 636.000000 3.522356 3.047715
 637.000000 3.478618 -3.132507
 638.000000 3.513636 3.014061
 639.000000 3.516684 -3.061506
 640.000000 3.505740 2.959517
 641.000000 3.519512 3.049264
 642.000000 3.488835 3.019286
 643.000000 3.511568 3.000103
 644.000000 3.513429 3.032531
 645.000000 3.473247 2.921340
 646.000000 3.521424 3.001458
 647.000000 3.446385 3.089205
 648.000000 3.475487 3.014500
 649.000000 3.436957 3.135178
 650.000000 3.485799 3.050454
 651.000000 3.523785 2.941312
 652.000000 3.546257 3.056377
 653.000000 3.490151 3.024188
 654.000000 3.463664 3.034590
 655.000000 3.481958 3.019856
 656.000000 3.460816 3.078188
 657.000000 3.453142 3.099571
 658.000000 3.416462 3.095683
 659.000000 3.418067 3.111202
 660.000000 3.433069 -3.110288
 661.000000 3.423706 3.115824
 662.000000 3.384100 3.112791
 663.000000 3.513422 -3.087027
 664.000000 3.400054 3.114088
 665.000000 3.398262 3.083803
 666.000000 3.387612 3.075325
 667.000000 3.428314 3.112288
 668.000000 3.427752 3.081449
 669.000000 3.406643 -3.139667
 670.000000 3.423422 -3.122051
 671.000000 3.441948 3.062030
 672.000000 3.366527 3.056829
 673.000000 3.358829 -3.111853
 674.000000 3.379622 3.105199
 675.000000 3.371162 -3.099748
 676.000000 3.353874 -3.046102
 677.000000 3.378048 -3.081058
 678.000000 3.356486 3.129778
 679.000000 3.346852 3.126237
 680.000000 3.383423 3.082769
 681.000000 3.425811 -3.123614
 682.000000 3.334651 -3.051369
 683.000000 3.338559 3.137734
 684.000000 3.375039 3.116332
 685.000000 3.350101 -3.109055
 686.000000 3.425400 3.125658
 687.000000 3.409457 3.113444
 688.000000 3.390802 -3.121735
 689.000000 3.357297 -3.110160
 690.000000 3.393631 3.123862
 691.000000 3.401013 3.126115
 692.000000 3.377920 3.052429
 693.000000 3.387515 2.901373
 694.000000 3.460650 3.043350
 695.000000 3.430229 2.960889
 696.000000 3.381940 3.113124
 697.000000 3.458786 3.004643
 698.000000 3.433956 3.007631
 699.000000 3.384943 3.095684
 700.000000 3.379583 3.079529
 701.000000 3.446722 3.009872
 702.000000 3.460019 -3.128215
 703.000000 3.441217 3.076883
 704.000000 3.469847 2.996704
 705.000000 3.424320 3.059668
 706.000000 3.456195 3.086287
 707.000000 3.423899 3.071665
 708.000000 3.434364 3.034585
 709.000000 3.418341 3.009907
 710.000000 3.484027 3.016832
 711.000000 3.442057 3.027696
 712.000000 3.467888 2.937512
 713.000000 3.470157 3.071163
 714.000000 3.474421 3.036208
 715.000000 3.435707 3.062964
 716.000000 3.408731 3.008367
 717.000000 3.438155 2.968649
 718.000000 3.402896 3.083950
 719.000000 3.406351 3.090886
 720.000000 3.469773 3.027474
 721.000000 3.428408 2.979910
 722.000000 3.374283 3.107323
 723.000000 3.404724 3.104559
 724.000000 3.403976 3.008442
 725.000000 3.464829 3.034060
 726.000000 3.414642 3.066980
 727.000000 3.407863 -3.087517
 728.000000 3.334711 -3.128985
 729.000000 3.313535 -3.108268
 730.000000 3.364858 -3.088446
 731.000000 3.442479 2.937811
 732.000000 3.495610 3.012080
 733.000000 3.485500 2.967212
 734.000000 3.512421 3.069753
 735.000000 3.463555 3.036086
 736.000000 3.491538 3.085533
 737.000000 3.523863 2.987726
 738.000000 3.529982 3.037158
 739.000000 3.554393 2.989709
 740.000000 3.520753 3.092143
 741.000000 3.471645 3.061790
 742.000000 3.493491 3.106884
 743.000000 3.451141 3.042860
 744.000000 3.505952 3.006599
 745.000000 3.452927 3.058457
 746.000000 3.491186 3.112801
 747.000000 3.452115 -3.123413
 748.000000 3.448113 -3.132616
 749.000000 3.463392 3.068066
 750.000000 3.481199 3.046213
 751.000000 3.440189 3.025588
 752.000000 3.409293 -3.082259
 753.000000 3.410545 3.098338
 754.000000 3.408984 3.130935
 755.000000 3.415632 3.099098
 756.000000 3.369129 3.028078
 757.000000 3.341832 3.055711
 758.000000 3.410245 3.072616
 759.000000 3.376436 3.065079
 760.000000 3.432343 2.989736
 761.000000 3.474637 3.132146
 762.000000 3.376970 2.989414
 763.000000 3.426693 3.074548
 764.000000 3.382629 2.981758
 765.000000 3.426794 2.997257
 766.000000 3.420204 3.044191
 767.000000 3.409916 3.105788
 768.000000 3.407515 -3.107084
 769.000000 3.398955 2.996907
 770.000000 3.397849 3.098468
 771.000000 3.404930 3.043941
 772.000000 3.387894 3.027256
 773.000000 3.386147 3.085954
 774.000000 3.416414 -3.127123
 775.000000 3.435636 3.054742
 776.000000 3.418303 3.077319
 777.000000 3.457415 3.086384
 778.000000 3.470167 3.092815
 779.000000 3.415688 3.081903
 780.000000 3.391316 3.043599
 781.000000 3.432023 3.014121
 782.000000 3.418054 3.066776
 783.000000 3.441332 3.070893
 784.000000 3.436394 -3.103688
 785.000000 3.440508 3.045704
 786.000000 3.476619 2.969919
 787.000000 3.441177 3.092945
 788.000000 3.428921 2.929489
 789.000000 3.464509 2.999690
 790.000000 3.413162 3.075088
 791.000000 3.464428 3.072062
 792.000000 3.450245 3.058522
 793.000000 3.369120 3.099046
 794.000000 3.386806 -3.109036
 795.000000 3.372468 3.131018
 796.000000 3.386871 3.100415
 797.000000 3.398138 3.135857
 798.000000 3.360427 -3.045254
 799.000000 3.404335 3.117312
 800.000000 3.338184 -3.018135
 801.000000 3.384508 -3.093437
 802.000000 3.415261 -3.136430
 803.000000 3.440406 -3.075775
 804.000000 3.429327 3.106119
 805.000000 3.355270 -3.031311
 806.000000 3.381581 3.120844
 807.000000 3.416342 -3.067708
 808.000000 3.319662 3.076759
 809.000000 3.360058 3.131711
 810.000000 3.391681 -3.086846
 811.000000 3.359362 3.053524
 812.000000 3.348679 -3.070737
 813.000000 3.393108 -3.029241
 814.000000 3.415714 -3.103884
 815.000000 3.366527 -3.080754
 816.000000 3.429025 -3.095694
 817.000000 3.394548 -3.046702
 818.000000 3.394322 -3.102934
 819.000000 3.378698 -3.117186
 820.000000 3.388858 3.062645
 821.000000 3.380399 3.095475
 822.000000 3.368728 3.094882
 823.000000 3.410606 3.083705
 824.000000 3.373483 -3.087487
 825.000000 3.369854 3.058608
 826.000000 3.375787 -3.122901
 827.000000 3.369714 -3.049438
 828.000000 3.387993 -3.105555
 829.000000 3.336379 3.137665
 830.000000 3.351664 -3.087643
 831.000000 3.365485 3.055551
 832.000000 3.375411 3.084529
 833.000000 3.377608 3.067826
 834.000000 3.347527 -3.119998
 835.000000 3.327398 3.108988
 836.000000 3.391245 3.112326
 837.000000 3.364940 -3.084331
 838.000000 3.377229 3.139853
 839.000000 3.436060 3.107539
 840.000000 3.447728 -3.114457
 841.000000 3.357366 -3.129726
 842.000000 3.406380 -3.135217
 843.000000 3.452380 3.046687
 844.000000 3.430909 3.109164
 845.000000 3.364264 3.107450
 846.000000 3.440582 -3.128031
 847.000000 3.389998 3.109184
 848.000000 3.362218 -3.116824
 849.000000 3.419409 3.023016
 850.000000 3.466476 3.136311
 851.000000 3.420290 -3.042733
 852.000000 3.397138 3.043180
 853.000000 3.426977 3.064014
 854.000000 3.386209 3.098728
 855.000000 3.407878 -3.089125
 856.000000 3.456561 3.112147
 857.000000 3.396294 3.130113
 858.000000 3.444129 -3.067779
 859.000000 3.391326 3.124903
 860.000000 3.454678 -3.067966
 861.000000 3.436946 3.042091
 862.000000 3.457272 -3.071459
 863.000000 3.450675 3.013999
 864.000000 3.440310 3.069121
 865.000000 3.476200 3.061112
 866.000000 3.449637 3.073020
 867.000000 3.445779 -3.127779
 868.000000 3.448690 3.087271
 869.000000 3.466666 3.076839
 870.000000 3.444376 3.101133
 871.000000 3.457397 3.046669
 872.000000 3.422647 3.132528
 873.000000 3.435808 3.098772
 874.000000 3.399964 3.089055
 875.000000 3.395138 3.095474
 876.000000 3.435261 3.122622
 877.000000 3.434122 -3.135682
 878.000000 3.414026 -3.105468
 879.000000 3.471624 2.989673
 880.000000 3.397042 2.940539
 881.000000 3.407194 3.053670
 882.000000 3.388932 3.004721
 883.000000 3.407800 3.043396
 884.000000 3.456261 3.062634
 885.000000 3.418182 3.050762
 886.000000 3.403779 3.127414
 887.000000 3.391302 3.130553
 888.000000 3.430131 3.133853
 889.000000 3.414572 3.046624
 890.000000 3.429044 3.028748
 891.000000 3.485501 2.964353
 892.000000 3.511675 3.087606
 893.000000 3.483310 3.017708
 894.000000 3.523591 3.107354
 895.000000 3.436886 3.003265
 896.000000 3.464727 3.045310
 897.000000 3.398975 3.114149
 898.000000 3.444615 3.109575
 899.000000 3.428936 3.114167
 900.000000 3.474247 3.083492
 901.000000 3.483288 3.141288
 902.000000 3.456987 3.098391
 903.000000 3.402908 3.098710
 904.000000 3.453656 -3.123765
 905.000000 3.412894 3.140233
 906.000000 3.415311 3.012977
 907.000000 3.448181 3.094989
 908.000000 3.442072 3.134567
 909.000000 3.430635 3.134081
 910.000000 3.436179 -3.125166
 911.000000 3.442890 3.071858
 912.000000 3.403118 3.077606
 913.000000 3.448017 3.120313
 914.000000 3.387736 3.104579
 915.000000 3.422350 -3.035475
 916.000000 3.387901 3.122758
 917.000000 3.414395 3.009924
 918.000000 3.395141 3.125876
 919.000000 3.447856 -3.128555
 920.000000 3.442479 -3.108502
 921.000000 3.452235 -3.069094
 922.000000 3.425643 -3.115943
 923.000000 3.424279 3.078016
 924.000000 3.404726 3.080923
 925.000000 3.430445 3.039964
 926.000000 3.414201 -3.078301
 927.000000 3.388233 -3.085808
 928.000000 3.444175 3.139491
 929.000000 3.405410 3.078308
 930.000000 3.418639 3.123363
 931.000000 3.453787 -3.107613
 932.000000 3.455368 3.034102
 933.000000 3.416845 -3.113804
 934.000000 3.383344 -3.095810
 935.000000 3.371590 3.107988
 936.000000 3.436176 -3.132687
 937.000000 3.386242 3.102596
 938.000000 3.362906 -3.115876
 939.000000 3.407945 3.095820
 940.000000 3.365345 -3.048800
 941.000000 3.385921 -3.103422
 942.000000 3.397105 -3.041688
 943.000000 3.408773 -3.135522
 944.000000 3.413724 -3.041643
 945.000000 3.442488 -3.078375
 946.000000 3.396883 -2.997941
 947.000000 3.316010 -3.019227
 948.000000 3.375782 -3.010194
 949.000000 3.394804 -3.026858
 950.000000 3.442131 -2.982214
 951.000000 3.314277 -3.101256
 952.000000 3.297733 -3.070810
 953.000000 3.353101 -3.053786
 954.000000 3.292034 -2.871866
 955.000000 3.283695 -3.001902
 956.000000 3.333894 -2.971306
 957.000000 3.297828 -2.918013
 958.000000 3.343959 -3.052100
 959.000000 3.301321 -3.065298
 960.000000 3.300200 -3.016935
 961.000000 3.234700 -3.006824
 962.000000 3.239000 -3.007530
 963.000000 3.220731 -3.027402
 964.000000 3.234615 -3.062239
 965.000000 3.253893 -3.003979
 966.000000 3.249286 -3.034107
 967.000000 3.283220 -3.027986
 968.000000 3.253081 -3.072639
 969.000000 3.265523 -2.940891
 970.000000 3.278320 -3.091283
 971.000000 3.251034 -2.869938
 972.000000 3.252987 -2.939534
 973.000000 3.261541 -3.034782
 974.000000 3.239499 -2.992333
 975.000000 3.304916 -2.997965
 976.000000 3.213466 -3.036410
 977.000000 3.331608 -3.020559
 978.000000 3.291056 -3.069078
 979.000000 3.281639 -3.056824
 980.000000 3.238183 -3.016103
 981.000000 3.203708 -3.034418
 982.000000 3.247220 -3.025246
 983.000000 3.295931 -3.083027
 984.000000 3.254272 -3.004825
 985.000000 3.275673 -3.028587
 986.000000 3.209975 -3.000393
 987.000000 3.226245 -3.025051
 988.000000 3.239174 -2.959430
 989.000000 3.251607 -2.979804
 990.000000 3.207458 -2.944976
 991.000000 3.212872 -2.902000
 992.000000 3.248810 -2.934557
 993.000000 3.204552 -2.980719
 994.000000 3.176252 -2.972708
 995.000000 3.264006 -2.912639
 996.000000 3.237800 -3.001665
 997.000000 3.238621 -3.017531
 998.000000 3.307087 -3.028014
 999.000000 3.219049 -2.936589
 1000.000000 3.244364 -2.911684
 1001.000000 3.288783 -2.959060
 1002.000000 3.293229 -3.010728
 1003.000000 3.227207 -3.033486
 1004.000000 3.239411 -2.946643
 1005.000000 3.212184 -2.963043
 1006.000000 3.262802 -2.925111
 1007.000000 3.254455 -2.968576
 1008.000000 3.266164 -2.962346
 1009.000000 3.267543 -3.018817
 1010.000000 3.240851 -2.985800
 1011.000000 3.217207 -2.936921
 1012.000000 3.251626 -3.073684
 1013.000000 3.257620 -3.076072
 1014.000000 3.244638 -3.003557
 1015.000000 3.215545 -2.966350
 1016.000000 3.261665 -3.131076
 1017.000000 3.232046 -3.049334
 1018.000000 3.243733 -2.933300
 1019.000000 3.251287 -2.958985
 1020.000000 3.238865 -2.965490
 1021.000000 3.262514 -3.072999
 1022.000000 3.287642 -2.946247
 1023.000000 3.280404 -3.033645
 1024.000000 3.296131 -3.003957
 1025.000000 3.258078 -2.914759
 1026.000000 3.268578 -2.920040
 1027.000000 3.241108 -2.938933
 1028.000000 3.235146 -2.935657
 1029.000000 3.230948 -2.918947
 1030.000000 3.220198 -2.919470
 1031.000000 3.286729 -3.052894
 1032.000000 3.268746 -2.974988
 1033.000000 3.267449 -2.961444
 1034.000000 3.212159 -2.943659
 1035.000000 3.287225 -2.985297
 1036.000000 3.224519 -2.957841
 1037.000000 3.262912 -3.023805
 1038.000000 3.259751 -2.912781
 1039.000000 3.242468 -2.955592
 1040.000000 3.245166 -2.909184
 1041.000000 3.261042 -2.954617
 1042.000000 3.256421 -2.937396
 1043.000000 3.254691 -2.906739
 1044.000000 3.206644 -2.878830
 1045.000000 3.227403 -2.947019
 1046.000000 3.264108 -2.931728
 1047.000000 3.243806 -2.948485
 1048.000000 3.227059 -2.970373
 1049.000000 3.273071 -3.021940
 1050.000000 3.259726 -2.931511
 1051.000000 3.233009 -2.977442
 1052.000000 3.204125 -3.014731
 1053.000000 3.246816 -2.882778
 1054.000000 3.244388 -2.984612
 1055.000000 3.230003 -2.987665
 1056.000000 3.251399 -3.013250
 1057.000000 3.211531 -2.907976
 1058.000000 3.252740 -2.906835
 1059.000000 3.242329 -3.023683
 1060.000000 3.272701 -3.009829
 1061.000000 3.222878 -2.992714
 1062.000000 3.304214 -3.033962
 1063.000000 3.250791 -2.983343
 1064.000000 3.301794 -2.916691
 1065.000000 3.244248 -3.002662
 1066.000000 3.249934 -3.018883
 1067.000000 3.228242 -3.020439
 1068.000000 3.241614 -2.959585
 1069.000000 3.259326 -3.032054
 1070.000000 3.255286 -3.088587
 1071.000000 3.219876 -3.001182
 1072.000000 3.230667 -3.037253
 1073.000000 3.283962 -3.018401
 1074.000000 3.276172 -3.136158
 1075.000000 3.279787 -2.993881
 1076.000000 3.257823 -2.908432
 1077.000000 3.229485 -2.997032
 1078.000000 3.259715 -3.011768
 1079.000000 3.237075 -3.000250
 1080.000000 3.196847 -3.004070
 1081.000000 3.224014 -2.894211
 1082.000000 3.188259 -3.015099
 1083.000000 3.184196 -2.898091
 1084.000000 3.203205 -2.943375
 1085.000000 3.189252 -2.869124
 1086.000000 3.261090 -3.073375
 1087.000000 3.198284 -2.902025
 1088.000000 3.222891 -2.983485
 1089.000000 3.192307 -2.972531
 1090.000000 3.242309 -2.900022
 1091.000000 3.184756 -3.014846
 1092.000000 3.241667 -3.055545
 1093.000000 3.241930 -2.968991
 1094.000000 3.262306 -3.012806
 1095.000000 3.240032 -2.901336
 1096.000000 3.267878 -2.975490
 1097.000000 3.263571 -3.067799
 1098.000000 3.276721 -3.044139
 1099.000000 3.326572 -3.046006
 1100.000000 3.234047 -3.002359
 1101.000000 3.251959 -3.035116
 1102.000000 3.259115 -3.019650
 1103.000000 3.288751 -3.040494
 1104.000000 3.271764 -2.893510
 1105.000000 3.273080 -2.967359
 1106.000000 3.248926 -2.999028
 1107.000000 3.256529 -2.968610
 1108.000000 3.267292 -3.020595
 1109.000000 3.286464 -3.021003
 1110.000000 3.268011 -3.023088
 1111.000000 3.297575 -2.976712
 1112.000000 3.280102 -2.998441
 1113.000000 3.263204 -3.089527
 1114.000000 3.252983 -3.044702
 1115.000000 3.264768 -3.064622
 1116.000000 3.225210 -3.008929
 1117.000000 3.289977 -2.973932
 1118.000000 3.283032 -2.909202
 1119.000000 3.288063 -2.988762
 1120.000000 3.267444 -3.011788
 1121.000000 3.248818 -3.042253
 1122.000000 3.278500 -2.972519
 1123.000000 3.226542 -2.973585
 1124.000000 3.287613 -3.008756
 1125.000000 3.275707 -3.015689
 1126.000000 3.273994 -2.964892
 1127.000000 3.204375 -3.007013
 1128.000000 3.220910 -2.995527
 1129.000000 3.217300 -2.973623
 1130.000000 3.296533 -3.107184
 1131.000000 3.210417 -2.985588
 1132.000000 3.262831 -3.046406
 1133.000000 3.292982 -3.086228
 1134.000000 3.290044 -2.982874
 1135.000000 3.269638 -2.915863
 1136.000000 3.217724 -2.962933
 1137.000000 3.264079 -3.061897
 1138.000000 3.245194 -3.084860
 1139.000000 3.287610 -3.071518
 1140.000000 3.262468 -2.986735
 1141.000000 3.288385 -2.983122
 1142.000000 3.270354 -3.018474
 1143.000000 3.296092 -2.876784
 1144.000000 3.182011 -2.844408
 1145.000000 3.189121 -2.948063
 1146.000000 3.236547 -2.895368
 1147.000000 3.207190 -2.868004
 1148.000000 3.199033 -2.963631
 1149.000000 3.191421 -2.955148
 1150.000000 3.247803 -2.967682
 1151.000000 3.232302 -2.980352
 1152.000000 3.232079 -2.899832
 1153.000000 3.196566 -2.945685
 1154.000000 3.242681 -2.967042
 1155.000000 3.197669 -2.942216
 1156.000000 3.264455 -2.942503
 1157.000000 3.241635 -3.035339
 1158.000000 3.268227 -2.967898
 1159.000000 3.315881 -2.939914
 1160.000000 3.245566 -3.050389
 1161.000000 3.242756 -2.927444
 1162.000000 3.248854 -3.089760
 1163.000000 3.267207 -2.968033
 1164.000000 3.299661 -3.009816
 1165.000000 3.297898 -3.111023
 1166.000000 3.240262 -3.020024
 1167.000000 3.218083 -3.007765
 1168.000000 3.212070 -3.119026
 1169.000000 3.275121 -2.918218
 1170.000000 3.242563 -2.964902
 1171.000000 3.293663 -2.911823
 1172.000000 3.266482 -2.992512
 1173.000000 3.259642 -2.949323
 1174.000000 3.298024 -3.008748
 1175.000000 3.275655 -3.045773
 1176.000000 3.279023 -2.975337
 1177.000000 3.260084 -3.030213
 1178.000000 3.243646 -2.981251
 1179.000000 3.197229 -3.051799
 1180.000000 3.252805 -3.011975
 1181.000000 3.295536 -2.963891
 1182.000000 3.295456 -3.008483
 1183.000000 3.231567 -2.972661
 1184.000000 3.267103 -3.115374
 1185.000000 3.242378 -3.032920
 1186.000000 3.325469 -3.040644
 1187.000000 3.254224 -3.027319
 1188.000000 3.279657 -3.062632
 1189.000000 3.291525 -3.081943
 1190.000000 3.295806 -2.976154
 1191.000000 3.253485 -3.047882
 1192.000000 3.267616 -3.075434
 1193.000000 3.258228 -3.010954
 1194.000000 3.246376 -3.032122
 1195.000000 3.269864 -3.044301
 1196.000000 3.308832 -2.984323
 1197.000000 3.259251 -2.921101
 1198.000000 3.280653 -2.938678
 1199.000000 3.291314 -3.060972
 1200.000000 3.323852 -3.045779
 1201.000000 3.326809 -3.044590
 1202.000000 3.290144 -3.066923
 1203.000000 3.304560 -3.031497
 1204.000000 3.297375 -3.039055
 1205.000000 3.370688 -3.054216
 1206.000000 3.353217 -3.113898
 1207.000000 3.343569 3.098889
 1208.000000 3.321514 -3.063442
 1209.000000 3.342570 -3.125700
 1210.000000 3.400245 3.128250
 1211.000000 3.363420 3.104317
 1212.000000 3.358325 3.117786
 1213.000000 3.384759 -3.087709
 1214.000000 3.384128 -3.138194
 1215.000000 3.414026 -3.091309
 1216.000000 3.395086 -3.063526
 1217.000000 3.425712 3.052917
 1218.000000 3.428141 3.092922
 1219.000000 3.391565 3.047334
 1220.000000 3.426480 3.063997
 1221.000000 3.393413 3.126712
 1222.000000 3.445494 3.117227
 1223.000000 3.464683 3.066969
 1224.000000 3.392564 3.078857
 1225.000000 3.406478 3.107949
 1226.000000 3.395010 3.106659
 1227.000000 3.417565 -3.106041
 1228.000000 3.389055 3.104122
 1229.000000 3.427645 3.035096
 1230.000000 3.405045 -3.113374
 1231.000000 3.360275 3.086047
 1232.000000 3.398387 3.086147
 1233.000000 3.380327 -3.104574
 1234.000000 3.391648 3.117466
 1235.000000 3.370946 -3.117178
 1236.000000 3.389120 -3.140312
 1237.000000 3.345300 -3.100712
 1238.000000 3.349456 3.118717
 1239.000000 3.381881 3.135638
 1240.000000 3.384238 -3.031783
 1241.000000 3.380627 -3.096800
 1242.000000 3.350276 -3.118794
 1243.000000 3.382077 3.073549
 1244.000000 3.359898 3.079947
 1245.000000 3.332094 -3.140356
 1246.000000 3.307585 -3.131372
 1247.000000 3.324010 -3.086756
 1248.000000 3.308014 3.119944
 1249.000000 3.327662 3.129074
 1250.000000 3.363497 -3.114805
 1251.000000 3.318016 -3.106229
 1252.000000 3.306728 3.133838
 1253.000000 3.343985 3.141539
 1254.000000 3.320648 -3.110943
 1255.000000 3.343109 -3.038621
 1256.000000 3.320044 3.135766
 1257.000000 3.338257 -3.027743
 1258.000000 3.295806 -3.026428
 1259.000000 3.308235 -3.000685
 1260.000000 3.308051 -3.102988
 1261.000000 3.330836 -3.026954
 1262.000000 3.279559 -3.065804
 1263.000000 3.314117 -3.093669
 1264.000000 3.338046 -3.110199
 1265.000000 3.325128 -3.062594
 1266.000000 3.353274 3.086149
 1267.000000 3.313775 -3.038347
 1268.000000 3.341541 3.115819
 1269.000000 3.372009 3.124846
 1270.000000 3.340010 3.100800
 1271.000000 3.392018 -3.075128
 1272.000000 3.333195 -3.086054
 1273.000000 3.320757 -3.013302
 1274.000000 3.347682 3.132026
 1275.000000 3.336208 -3.062349
 1276.000000 3.438732 -3.083096
 1277.000000 3.307832 -3.025122
 1278.000000 3.333793 -3.045244
 1279.000000 3.324729 -3.137076
 1280.000000 3.350204 -3.011515
 1281.000000 3.308568 -2.983609
 1282.000000 3.301481 3.131436
 1283.000000 3.346936 -3.060967
 1284.000000 3.272394 -3.066066
 1285.000000 3.282590 -3.140575
 1286.000000 3.336809 -2.995833
 1287.000000 3.373073 3.113176
 1288.000000 3.295418 3.136613
 1289.000000 3.423204 3.104042
 1290.000000 3.408672 3.135136
 1291.000000 3.344810 -3.095662
 1292.000000 3.437316 3.127019
 1293.000000 3.429447 3.135025
 1294.000000 3.428568 3.085028
 1295.000000 3.447854 3.029986
 1296.000000 3.386495 3.044935
 1297.000000 3.400351 2.979676
 1298.000000 3.367130 3.121311
 1299.000000 3.408124 3.124822
 1300.000000 3.366634 -3.099088
 1301.000000 3.362928 3.077182
 1302.000000 3.376649 3.071623
 1303.000000 3.404623 -3.128449
 1304.000000 3.362535 3.099920
 1305.000000 3.382178 -3.126912
 1306.000000 3.367464 -3.089387
 1307.000000 3.360285 3.043151
 1308.000000 3.362995 3.128956
 1309.000000 3.376843 3.099981
 1310.000000 3.358636 3.136867
 1311.000000 3.375937 3.133811
 1312.000000 3.386903 3.060852
 1313.000000 3.364959 3.084602
 1314.000000 3.380785 3.059613
 1315.000000 3.351064 3.103608
 1316.000000 3.367747 3.133338
 1317.000000 3.393324 -3.107288
 1318.000000 3.383665 3.136556
 1319.000000 3.431748 3.020239
 1320.000000 3.402597 3.095351
 1321.000000 3.383232 -3.047908
 1322.000000 3.402328 -3.136539
 1323.000000 3.437972 -3.141245
 1324.000000 3.450001 3.128031
 1325.000000 3.392076 3.103441
 1326.000000 3.358431 3.104818
 1327.000000 3.373312 3.065455
 1328.000000 3.429590 3.057029
 1329.000000 3.385980 3.117767
 1330.000000 3.388929 3.017436
 1331.000000 3.408704 3.101606
 1332.000000 3.419094 3.080767
 1333.000000 3.460986 3.003281
 1334.000000 3.399583 -3.107888
 1335.000000 3.386712 2.986474
 1336.000000 3.420471 3.083043
 1337.000000 3.397029 -3.140032
 1338.000000 3.390742 3.079406
 1339.000000 3.441146 3.046821
 1340.000000 3.351588 -3.108398
 1341.000000 3.391523 3.067724
 1342.000000 3.420356 3.052710
 1343.000000 3.450739 -3.115758
 1344.000000 3.437076 -3.128098
 1345.000000 3.407484 3.123633
 1346.000000 3.339523 -3.101734
 1347.000000 3.437795 3.079436
 1348.000000 3.425479 -3.119055
 1349.000000 3.420331 3.053382
 1350.000000 3.391800 3.105865
 1351.000000 3.398490 -3.099579
 1352.000000 3.394588 -3.132571
 1353.000000 3.433471 -3.087924
 1354.000000 3.373209 -3.109429
 1355.000000 3.346458 -3.106551
 1356.000000 3.402649 3.117514
 1357.000000 3.349753 3.101896
 1358.000000 3.333265 -3.021232
 1359.000000 3.351654 3.083093
 1360.000000 3.315838 -3.086665
 1361.000000 3.364473 -3.107946
 1362.000000 3.297234 -3.072897
 1363.000000 3.313973 -3.015842
 1364.000000 3.342700 -3.127428
 1365.000000 3.321331 -3.091669
 1366.000000 3.328305 -3.129092
 1367.000000 3.298427 3.080418
 1368.000000 3.346428 -3.094136
 1369.000000 3.342190 -3.108895
 1370.000000 3.341889 -3.005948
 1371.000000 3.366793 -3.002476
 1372.000000 3.337751 -3.085140
 1373.000000 3.292074 -3.136533
 1374.000000 3.313604 -3.037302
 1375.000000 3.298959 -2.943923
 1376.000000 3.301385 -3.117778
 1377.000000 3.323685 -3.019004
 1378.000000 3.277141 -3.098948
 1379.000000 3.316382 -3.054040
 1380.000000 3.309884 -2.963926
 1381.000000 3.291692 -2.997619
 1382.000000 3.367259 -2.929625
 1383.000000 3.343610 -3.090263
 1384.000000 3.342330 -3.072697
 1385.000000 3.329112 -3.017334
 1386.000000 3.352279 -2.953970
 1387.000000 3.259411 -3.067768
 1388.000000 3.327218 -3.072511
 1389.000000 3.282636 -2.994426
 1390.000000 3.269946 -3.061916
 1391.000000 3.266080 -3.135246
 1392.000000 3.310578 -3.113177
 1393.000000 3.311767 -3.040486
 1394.000000 3.294296 -3.082345
 1395.000000 3.323142 -2.976427
 1396.000000 3.302503 -3.053596
 1397.000000 3.364731 -3.104786
 1398.000000 3.313826 -2.855120
 1399.000000 3.318633 -2.957196
 1400.000000 3.274642 -3.046693
 1401.000000 3.260654 -3.004851
 1402.000000 3.314787 -2.928033
 1403.000000 3.252952 -2.932994
 1404.000000 3.257319 -3.096812
 1405.000000 3.283292 -3.013971
 1406.000000 3.262145 -3.016477
 1407.000000 3.215282 -2.954369
 1408.000000 3.258745 -3.032968
 1409.000000 3.204443 -3.016967
 1410.000000 3.262396 -3.064546
 1411.000000 3.267921 -3.064835
 1412.000000 3.265607 -3.055903
 1413.000000 3.234084 -3.085588
 1414.000000 3.305322 -3.100143
 1415.000000 3.292353 -3.008810
 1416.000000 3.289124 -3.070867
 1417.000000 3.225444 -3.061490
 1418.000000 3.270419 -3.097443
 1419.000000 3.258186 -3.046372
 1420.000000 3.356980 -3.134741
 1421.000000 3.314924 -3.128710
 1422.000000 3.363188 3.131678
 1423.000000 3.322456 3.112515
 1424.000000 3.314254 -3.086021
 1425.000000 3.369999 3.060737
 1426.000000 3.328120 -3.130114
 1427.000000 3.345522 -3.079805
 1428.000000 3.389501 -3.131842
 1429.000000 3.384535 3.107909
 1430.000000 3.400160 -3.119141
 1431.000000 3.304581 -3.088214
 1432.000000 3.301038 -3.125522
 1433.000000 3.318062 -3.086337
 1434.000000 3.244815 -3.101315
 1435.000000 3.302690 -3.097359
 1436.000000 3.269985 -3.052153
 1437.000000 3.315624 -3.057953
 1438.000000 3.310621 -3.040604
 1439.000000 3.248380 -3.038334
 1440.000000 3.340763 3.048707
 1441.000000 3.335952 3.113749
 1442.000000 3.274977 -3.046529
 1443.000000 3.316735 -3.096419
 1444.000000 3.296675 3.078383
 1445.000000 3.323807 -3.090460
 1446.000000 3.294245 -3.063446
 1447.000000 3.309470 -3.137101
 1448.000000 3.254790 -3.080628
 1449.000000 3.329366 -3.133267
 1450.000000 3.343424 3.073547
 1451.000000 3.333531 -3.095153
 1452.000000 3.307763 -3.108494
 1453.000000 3.314959 -3.108224
 1454.000000 3.298086 -3.073521
 1455.000000 3.319313 -3.127104
 1456.000000 3.320380 -3.115151
 1457.000000 3.370257 3.139087
 1458.000000 3.322337 -3.123131
 1459.000000 3.322218 -3.096844
 1460.000000 3.335364 -3.134955
 1461.000000 3.347058 -3.093540
 1462.000000 3.317326 -3.076945
 1463.000000 3.290227 -3.120296
 1464.000000 3.323776 -3.106853
 1465.000000 3.289161 3.127291
 1466.000000 3.319109 3.132180
 1467.000000 3.303533 3.133681
 1468.000000 3.355742 3.128694
 1469.000000 3.330147 -3.136360
 1470.000000 3.304488 -3.122927
 1471.000000 3.287413 -3.080614
 1472.000000 3.354792 -3.115899
 1473.000000 3.290924 3.122625
 1474.000000 3.229078 -3.037775
 1475.000000 3.247030 -3.045840
 1476.000000 3.318119 -3.129382
 1477.000000 3.274295 -3.052807
 1478.000000 3.252552 -3.109269
 1479.000000 3.273394 -3.095267
 1480.000000 3.274518 -3.035261
 1481.000000 3.289754 3.137308
 1482.000000 3.291618 -3.026896
 1483.000000 3.301073 -3.007439
 1484.000000 3.234833 -2.958823
 1485.000000 3.252390 -2.978760
 1486.000000 3.269450 -3.096167
 1487.000000 3.273194 -3.040255
 1488.000000 3.312184 -3.043295
 1489.000000 3.252533 3.128277
 1490.000000 3.291413 -3.065828
 1491.000000 3.245868 -3.047532
 1492.000000 3.269169 -2.987582
 1493.000000 3.268750 -3.074217
 1494.000000 3.239092 -2.972123
 1495.000000 3.284360 -3.090889
 1496.000000 3.224775 -3.093712
 1497.000000 3.239402 -3.065900
 1498.000000 3.217222 -3.088629
 1499.000000 3.299239 3.094862
 1500.000000 3.319278 -3.060687
 1501.000000 3.284560 -3.129080
 1502.000000 3.289619 -3.080267
 1503.000000 3.288832 -3.126448
 1504.000000 3.379337 -3.139986
 1505.000000 3.303544 -3.135272
 1506.000000 3.312657 -3.127634
 1507.000000 3.260004 -2.980799
 1508.000000 3.294978 3.134909
 1509.000000 3.283190 3.117771
 1510.000000 3.274822 -3.092660
 1511.000000 3.278040 -3.109030
 1512.000000 3.307755 -3.090112
 1513.000000 3.269111 -3.061603
 1514.000000 3.317897 -2.969341
 1515.000000 3.339683 -3.093999
 1516.000000 3.386495 3.133018
 1517.000000 3.357699 -3.070281
 1518.000000 3.342095 -3.050946
 1519.000000 3.347823 -3.087671
 1520.000000 3.375278 -3.070622
 1521.000000 3.326529 -3.075359
 1522.000000 3.345534 3.127940
 1523.000000 3.309369 -3.086424
 1524.000000 3.316780 -3.050939
 1525.000000 3.340912 -3.062694
 1526.000000 3.415881 -3.095315
 1527.000000 3.275293 -2.976795
 1528.000000 3.305840 -2.980992
 1529.000000 3.272235 -3.068364
 1530.000000 3.290249 -3.088656
 1531.000000 3.295235 -3.091779
 1532.000000 3.240464 -3.088478
 1533.000000 3.335645 -3.088697
 1534.000000 3.301129 -3.007596
 1535.000000 3.328094 -3.015211
 1536.000000 3.343037 -3.084753
 1537.000000 3.312954 3.119976
 1538.000000 3.300727 -3.098034
 1539.000000 3.246695 -2.984385
 1540.000000 3.264145 -3.076251
 1541.000000 3.292035 -3.088331
 1542.000000 3.291565 -3.117881
 1543.000000 3.291917 -3.000858
 1544.000000 3.241415 -3.036882
 1545.000000 3.276450 -2.872884
 1546.000000 3.302734 -2.911646
 1547.000000 3.253375 -2.970041
 1548.000000 3.244437 -2.995123
 1549.000000 3.269687 -2.901312
 1550.000000 3.250958 -3.077550
 1551.000000 3.256881 -3.073109
 1552.000000 3.257199 -2.966362
 1553.000000 3.321978 -3.064772
 1554.000000 3.306697 -3.014884
 1555.000000 3.289462 -3.062413
 1556.000000 3.272336 -3.008108
 1557.000000 3.282532 -2.957985
 1558.000000 3.302752 -3.017719
 1559.000000 3.279784 -3.080997
 1560.000000 3.270389 -3.109915
 1561.000000 3.260055 -2.979564
 1562.000000 3.195402 -2.988956
 1563.000000 3.197364 -2.941716
 1564.000000 3.246503 -2.920781
 1565.000000 3.311422 -3.113239
 1566.000000 3.227950 -3.006919
 1567.000000 3.292276 -2.985223
 1568.000000 3.259504 -3.020633
 1569.000000 3.251870 -2.943069
 1570.000000 3.312618 -2.975451
 1571.000000 3.315206 -2.985448
 1572.000000 3.274904 -3.119924
 1573.000000 3.304308 -3.123185
 1574.000000 3.293458 -2.999507
 1575.000000 3.281038 -3.056893
 1576.000000 3.213503 -3.022084
 1577.000000 3.257210 -2.943690
 1578.000000 3.328976 3.128125
 1579.000000 3.265184 -2.997733
 1580.000000 3.244761 -2.897624
 1581.000000 3.213486 -2.976266
 1582.000000 3.234246 -2.891033
 1583.000000 3.247584 -2.972765
 1584.000000 3.233459 -3.015770
 1585.000000 3.251025 -2.990497
 1586.000000 3.253311 -2.914194
 1587.000000 3.255456 -3.000013
 1588.000000 3.239455 -2.952358
 1589.000000 3.236862 -2.945543
 1590.000000 3.180160 -2.988005
 1591.000000 3.288546 -2.974943
 1592.000000 3.299367 -3.025820
 1593.000000 3.282294 -3.065361
 1594.000000 3.269387 -2.994032
 1595.000000 3.299172 -3.048866
 1596.000000 3.301552 -3.058904
 1597.000000 3.272585 -3.069543
 1598.000000 3.260196 3.132797
 1599.000000 3.293914 -2.971000
 1600.000000 3.272102 -2.971151
 1601.000000 3.323970 -3.065236
 1602.000000 3.302662 -3.102749
 1603.000000 3.281527 -3.080174
 1604.000000 3.305767 -3.134408
 1605.000000 3.331427 -3.018521
 1606.000000 3.318515 -2.925085
 1607.000000 3.320248 -3.041378
 1608.000000 3.339997 -3.066300
 1609.000000 3.297515 3.122296
 1610.000000 3.357967 -3.110697
 1611.000000 3.276667 -3.044966
 1612.000000 3.306380 -2.987270
 1613.000000 3.248585 -3.114490
 1614.000000 3.299050 -3.043421
 1615.000000 3.277157 -3.124131
 1616.000000 3.317007 -3.041687
 1617.000000 3.299817 -3.025521
 1618.000000 3.311136 -3.022973
 1619.000000 3.347248 -3.053794
 1620.000000 3.296677 -3.119022
 1621.000000 3.320123 -2.977367
 1622.000000 3.280430 -3.078045
 1623.000000 3.307034 -3.133698
 1624.000000 3.346569 3.060877
 1625.000000 3.320469 -3.059095
 1626.000000 3.315046 -3.122067
 1627.000000 3.316871 3.039984
 1628.000000 3.374716 3.035095
 1629.000000 3.349698 -3.094121
 1630.000000 3.308636 -3.066387
 1631.000000 3.227177 -3.081778
 1632.000000 3.282008 -3.114467
 1633.000000 3.264874 -3.127207
 1634.000000 3.286448 -3.102372
 1635.000000 3.294396 -3.082589
 1636.000000 3.250106 -3.004855
 1637.000000 3.276851 -3.075465
 1638.000000 3.289954 -3.034849
 1639.000000 3.324464 -2.946667
 1640.000000 3.264602 -2.975628
 1641.000000 3.323575 -2.979813
 1642.000000 3.299447 -3.017884
 1643.000000 3.260121 -2.981538
 1644.000000 3.257448 -2.940330
 1645.000000 3.284298 -3.015020
 1646.000000 3.293081 -3.016327
 1647.000000 3.269308 -3.048882
 1648.000000 3.264966 -3.031446
 1649.000000 3.254352 -2.981161
 1650.000000 3.320065 -3.036808
 1651.000000 3.273452 -3.071698
 1652.000000 3.253312 -3.098390
 1653.000000 3.273247 -3.088720
 1654.000000 3.289874 -3.069757
 1655.000000 3.278276 -2.995337
 1656.000000 3.265741 -3.064196
 1657.000000 3.241795 -3.039973
 1658.000000 3.221965 -3.011527
 1659.000000 3.266690 -3.024041
 1660.000000 3.236209 -3.002290
 1661.000000 3.303768 -2.905156
 1662.000000 3.229024 -2.984264
 1663.000000 3.225712 -3.037239
 1664.000000 3.282320 -3.004935
 1665.000000 3.295633 -2.985184
 1666.000000 3.282417 -2.933978
 1667.000000 3.291307 -3.054155
 1668.000000 3.315879 -3.049196
 1669.000000 3.296602 -2.991014
 1670.000000 3.348713 -3.045094
 1671.000000 3.268243 -3.004633
 1672.000000 3.291249 -2.953158
 1673.000000 3.324105 -2.938099
 1674.000000 3.277304 -3.048363
 1675.000000 3.278815 -2.963540
 1676.000000 3.280003 -2.935541
 1677.000000 3.243917 -3.026428
 1678.000000 3.272262 -3.004930
 1679.000000 3.231956 -2.998124
 1680.000000 3.245551 -3.106975
 1681.000000 3.208014 -3.006045
 1682.000000 3.289874 -3.006203
 1683.000000 3.316670 -3.001004
 1684.000000 3.269408 -3.003801
 1685.000000 3.317266 -3.039910
 1686.000000 3.325676 -3.092339
 1687.000000 3.342296 -2.979777
 1688.000000 3.335084 -3.086468
 1689.000000 3.292588 -3.004234
 1690.000000 3.304830 -3.013719
 1691.000000 3.342403 -3.020275
 1692.000000 3.267169 -2.940477
 1693.000000 3.320481 -2.997978
 1694.000000 3.296877 -3.035862
 1695.000000 3.274246 -3.041098
 1696.000000 3.262612 3.131795
 1697.000000 3.275146 -3.040295
 1698.000000 3.303930 -3.116345
 1699.000000 3.269711 -3.018791
 1700.000000 3.259487 -2.970430
 1701.000000 3.301906 -2.998412
 1702.000000 3.281733 -2.943400
 1703.000000 3.247422 -3.032444
 1704.000000 3.262602 -3.064863
 1705.000000 3.232003 -2.949866
 1706.000000 3.299367 -3.029058
 1707.000000 3.279151 -2.936974
 1708.000000 3.296108 -3.005822
 1709.000000 3.317600 -3.068976
 1710.000000 3.295089 -3.004644
 1711.000000 3.317424 -3.101169
 1712.000000 3.279652 -2.982388
 1713.000000 3.309289 -3.022119
 1714.000000 3.290022 -3.086979
 1715.000000 3.313368 -3.057159
 1716.000000 3.293619 3.105304
 1717.000000 3.294443 -3.047792
 1718.000000 3.267624 -3.083187
 1719.000000 3.320565 -3.043863
 1720.000000 3.248697 -3.066696
 1721.000000 3.244541 -3.029869
 1722.000000 3.247748 3.057867
 1723.000000 3.274564 -3.090627
 1724.000000 3.297888 -3.067741
 1725.000000 3.280548 -3.037917
 1726.000000 3.265645 -3.130882
 1727.000000 3.304230 -3.121546
 1728.000000 3.303543 3.054221
 1729.000000 3.312751 -3.122352
 1730.000000 3.297155 -3.079522
 1731.000000 3.283380 -3.081725
 1732.000000 3.263840 -3.111758
 1733.000000 3.278363 -3.128358
 1734.000000 3.269279 3.113234
 1735.000000 3.336187 -3.116310
 1736.000000 3.355212 3.139039
 1737.000000 3.358309 -3.094270
 1738.000000 3.282178 3.117618
 1739.000000 3.264813 -3.073069
 1740.000000 3.253059 -3.058326
 1741.000000 3.260099 -2.993580
 1742.000000 3.243826 -3.051092
 1743.000000 3.256781 -3.094371
 1744.000000 3.238021 -3.058583
 1745.000000 3.259993 -3.081494
 1746.000000 3.257786 -3.005510
 1747.000000 3.249768 -3.006746
 1748.000000 3.265070 -3.128440
 1749.000000 3.285845 -3.100403
 1750.000000 3.268204 -3.100739
 1751.000000 3.267040 -2.993879
 1752.000000 3.244726 -3.018116
 1753.000000 3.255735 -2.966252
 1754.000000 3.319704 -2.926736
 1755.000000 3.272119 -3.051179
 1756.000000 3.265626 -2.879497
 1757.000000 3.307420 -3.038040
 1758.000000 3.298810 -3.059356
 1759.000000 3.306283 -2.989650
 1760.000000 3.276575 -3.050888
 1761.000000 3.286834 -2.999311
 1762.000000 3.267978 -3.005680
 1763.000000 3.264743 -2.992391
 1764.000000 3.213464 -2.928041
 1765.000000 3.299104 -2.970469
 1766.000000 3.299570 -3.068790
 1767.000000 3.253884 -3.051705
 1768.000000 3.255531 -2.993104
 1769.000000 3.263627 -3.092287
 1770.000000 3.304947 -3.045199
 1771.000000 3.309885 -3.039337
 1772.000000 3.280105 -2.950945
 1773.000000 3.273734 -3.070988
 1774.000000 3.294294 -3.030427
 1775.000000 3.251044 -3.064711
 1776.000000 3.298543 -2.951417
 1777.000000 3.252316 -3.057660
 1778.000000 3.288711 -3.061846
 1779.000000 3.294178 -3.039290
 1780.000000 3.280385 -3.103772
 1781.000000 3.319936 -3.066343
 1782.000000 3.260945 -3.025765
 1783.000000 3.298131 -3.021123
 1784.000000 3.269017 -2.907542
 1785.000000 3.234979 -3.102095
 1786.000000 3.240382 -3.057083
 1787.000000 3.280895 -3.078703
 1788.000000 3.218870 -3.000993
 1789.000000 3.224965 -3.065394
 1790.000000 3.256163 -2.947112
 1791.000000 3.253373 -2.906939
 1792.000000 3.284034 -3.008171
 1793.000000 3.263593 -3.022013
 1794.000000 3.286737 3.141571
 1795.000000 3.291267 -3.073024
 1796.000000 3.290519 -3.049197
 1797.000000 3.301397 -3.019970
 1798.000000 3.267484 -3.020824
 1799.000000 3.278972 3.106779
 1800.000000 3.321799 -3.083895
 1801.000000 3.263588 -3.089892
 1802.000000 3.302261 -3.066383
 1803.000000 3.280730 -3.001506
 1804.000000 3.320961 -3.103102
 1805.000000 3.284195 -2.990479
 1806.000000 3.341791 -2.990438
 1807.000000 3.340649 -2.984973
 1808.000000 3.305066 -2.985209
 1809.000000 3.333519 -3.051965
 1810.000000 3.340578 -3.010041
 1811.000000 3.289950 -3.079862
 1812.000000 3.296103 -3.081680
 1813.000000 3.300263 -3.008560
 1814.000000 3.358873 -3.017250
 1815.000000 3.306160 -2.970376
 1816.000000 3.283354 -2.968750
 1817.000000 3.299214 -3.085127
 1818.000000 3.250283 -2.948386
 1819.000000 3.304371 -3.132160
 1820.000000 3.296564 -3.050059
 1821.000000 3.284129 -3.054301
 1822.000000 3.271693 -3.013100
 1823.000000 3.265762 -3.013687
 1824.000000 3.285895 -3.096774
 1825.000000 3.278183 -2.944288
 1826.000000 3.323151 -2.979920
 1827.000000 3.260590 -2.992219
 1828.000000 3.260145 -2.997609
 1829.000000 3.255903 -3.132812
 1830.000000 3.278743 -3.126178
 1831.000000 3.295529 -3.075080
 1832.000000 3.264698 -2.996176
 1833.000000 3.290797 -3.062594
 1834.000000 3.268099 -3.008816
 1835.000000 3.272721 -3.108382
 1836.000000 3.301596 -3.052955
 1837.000000 3.309915 -3.059619
 1838.000000 3.283390 -3.118461
 1839.000000 3.294180 -2.978656
 1840.000000 3.256358 -3.030674
 1841.000000 3.267283 -3.019690
 1842.000000 3.325979 -2.946851
 1843.000000 3.347963 -3.062704
 1844.000000 3.310923 -3.026926
 1845.000000 3.271509 -3.048590
 1846.000000 3.284114 -2.920488
 1847.000000 3.263953 -3.018787
 1848.000000 3.263941 -3.019498
 1849.000000 3.271095 -2.975525
 1850.000000 3.268088 -3.055055
 1851.000000 3.324470 -2.974642
 1852.000000 3.322266 -3.077096
 1853.000000 3.305455 -3.024398
 1854.000000 3.318931 -2.993147
 1855.000000 3.261111 -3.035547
 1856.000000 3.338286 -3.001772
 1857.000000 3.319138 -3.007832
 1858.000000 3.347194 -3.055425
 1859.000000 3.289339 -3.021221
 1860.000000 3.279694 -3.045025
 1861.000000 3.312962 -3.134582
 1862.000000 3.277326 -2.966478
 1863.000000 3.303450 -2.992005
 1864.000000 3.264084 -3.085035
 1865.000000 3.250129 -3.028045
 1866.000000 3.317335 -3.121922
 1867.000000 3.244203 -3.013923
 1868.000000 3.298206 -3.043843
 1869.000000 3.214810 -3.023031
 1870.000000 3.189140 -3.029132
 1871.000000 3.173505 -2.982029
 1872.000000 3.239776 -2.961426
 1873.000000 3.236397 -2.889739
 1874.000000 3.207175 -3.068190
 1875.000000 3.190918 -3.017903
 1876.000000 3.241050 -2.961737
 1877.000000 3.263083 -2.955778
 1878.000000 3.248606 -2.997838
 1879.000000 3.225521 -3.094003
 1880.000000 3.248684 3.118907
 1881.000000 3.250160 -3.141322
 1882.000000 3.247830 -3.012815
 1883.000000 3.251870 -3.020715
 1884.000000 3.229443 -3.020147
 1885.000000 3.187770 -2.941140
 1886.000000 3.280687 -2.940497
 1887.000000 3.239859 -2.992591
 1888.000000 3.237632 -3.071562
 1889.000000 3.298479 -2.977703
 1890.000000 3.295215 -3.038092
 1891.000000 3.236452 -3.055085
 1892.000000 3.303624 -3.036934
 1893.000000 3.265388 -3.090528
 1894.000000 3.259594 -3.105989
 1895.000000 3.292412 -3.018371
 1896.000000 3.297245 -3.076681
 1897.000000 3.307476 -3.137203
 1898.000000 3.355032 -3.117182
 1899.000000 3.339132 -3.062588
 1900.000000 3.281970 -3.092512
 1901.000000 3.292057 -3.067886
 1902.000000 3.278611 -3.074005
 1903.000000 3.247506 -3.068958
 1904.000000 3.301622 -3.061710
 1905.000000 3.293632 -3.001016
 1906.000000 3.266633 -2.985874
 1907.000000 3.270205 -3.097333
 1908.000000 3.216266 -3.141398
 1909.000000 3.211191 -3.109915
 1910.000000 3.245690 -3.049702
 1911.000000 3.212866 -2.918434
 1912.000000 3.296212 -2.994579
 1913.000000 3.251417 -3.025523
 1914.000000 3.259432 -3.035249
 1915.000000 3.263291 -3.112449
 1916.000000 3.302967 -3.088267
 1917.000000 3.358203 -3.023959
 1918.000000 3.309385 -3.118082
 1919.000000 3.319658 -3.091032
 1920.000000 3.292685 -3.061589
 1921.000000 3.295258 -3.055840
 1922.000000 3.278988 -2.952928
 1923.000000 3.371529 -2.956699
 1924.000000 3.346287 -3.086644
 1925.000000 3.311227 -2.982088
 1926.000000 3.309239 -3.039377
 1927.000000 3.317794 -2.962957
 1928.000000 3.317902 -3.048597
 1929.000000 3.297212 -3.060722
 1930.000000 3.341020 -2.996866
 1931.000000 3.308120 -3.057860
 1932.000000 3.304126 -3.058451
 1933.000000 3.329448 -3.039346
 1934.000000 3.282352 -3.074909
 1935.000000 3.292318 -3.032136
 1936.000000 3.303688 -3.099203
 1937.000000 3.246022 -3.066566
 1938.000000 3.299933 -2.991400
 1939.000000 3.363602 -2.983203
 1940.000000 3.322100 -3.053688
 1941.000000 3.295884 -3.068725
 1942.000000 3.325678 -2.985370
 1943.000000 3.355860 -3.057911
 1944.000000 3.284594 -3.031957
 1945.000000 3.334645 -3.092446
 1946.000000 3.378017 -3.093966
 1947.000000 3.347602 -3.058564
 1948.000000 3.316332 -2.995048
 1949.000000 3.301591 -2.944247
 1950.000000 3.304120 -2.980215
 1951.000000 3.331595 -3.070702
 1952.000000 3.321003 -3.123475
 1953.000000 3.306216 -2.898714
 1954.000000 3.337385 -2.979295
 1955.000000 3.321910 -2.846771
 1956.000000 3.302395 -3.084496
 1957.000000 3.316954 -3.014559
 1958.000000 3.329765 -3.130638
 1959.000000 3.368406 -3.010487
 1960.000000 3.336722 -3.048577
 1961.000000 3.369805 -3.095509
 1962.000000 3.351632 -3.109679
 1963.000000 3.353568 -3.076028
 1964.000000 3.346071 3.134185
 1965.000000 3.361931 -3.045191
 1966.000000 3.364577 -3.110434
 1967.000000 3.360268 -3.101013
 1968.000000 3.302583 -3.110815
 1969.000000 3.276608 -3.076320
 1970.000000 3.328239 3.090084
 1971.000000 3.358546 3.131776
 1972.000000 3.341988 -3.080882
 1973.000000 3.368038 -3.054325
 1974.000000 3.284928 -2.943830
 1975.000000 3.320004 -3.106482
 1976.000000 3.289863 -3.120672
 1977.000000 3.293029 -3.021186
 1978.000000 3.361595 -3.095887
 1979.000000 3.327932 3.079072
 1980.000000 3.350338 -3.075306
 1981.000000 3.343326 -3.113305
 1982.000000 3.370695 3.025103
 1983.000000 3.364316 -3.108721
 1984.000000 3.342928 3.127847
 1985.000000 3.393991 3.125689
 1986.000000 3.347968 -3.071707
 1987.000000 3.396913 -3.097748
 1988.000000 3.404058 3.109680
 1989.000000 3.362659 3.112054
 1990.000000 3.401512 -3.106188
 1991.000000 3.326524 -3.106684
 1992.000000 3.387487 -3.028475
 1993.000000 3.410381 -3.055668
 1994.000000 3.382218 3.123164
 1995.000000 3.415071 3.113968
 1996.000000 3.369473 -3.136686
 1997.000000 3.335555 -3.127704
 1998.000000 3.387707 -3.076975
 1999.000000 3.399869 3.133599
 2000.000000 3.367212 -3.011432
 2001.000000 3.369747 3.109987
 2002.000000 3.344505 -3.110474
 2003.000000 3.348039 -3.101729
 2004.000000 3.274496 -3.132711
 2005.000000 3.332653 3.114762
 2006.000000 3.249767 -2.984857
 2007.000000 3.301826 -3.093709
 2008.000000 3.286886 3.122996
 2009.000000 3.316426 -3.098147
 2010.000000 3.295066 -3.056984
 2011.000000 3.268599 -3.044452
 2012.000000 3.322731 -3.073342
 2013.000000 3.330171 -3.125917
 2014.000000 3.303095 -3.095628
 2015.000000 3.330367 -2.991568
 2016.000000 3.319482 -3.000856
 2017.000000 3.393958 -3.108882
 2018.000000 3.349169 -3.105143
 2019.000000 3.350152 -3.033748
 2020.000000 3.339459 -3.067118
 2021.000000 3.342201 -3.096009
 2022.000000 3.352197 -3.038638
 2023.000000 3.322430 -3.080901
 2024.000000 3.359347 -3.039829
 2025.000000 3.330953 -3.105723
 2026.000000 3.364841 -3.134462
 2027.000000 3.363143 -3.075830
 2028.000000 3.364574 -3.063549
 2029.000000 3.364954 -2.990343
 2030.000000 3.342198 -3.093375
 2031.000000 3.299909 -3.043364
 2032.000000 3.295844 -3.027504
 2033.000000 3.333390 -2.911919
 2034.000000 3.272220 -3.031753
 2035.000000 3.279192 -2.939607
 2036.000000 3.273080 -2.981849
 2037.000000 3.310876 -3.044847
 2038.000000 3.317934 -3.135407
 2039.000000 3.323091 3.140807
 2040.000000 3.331008 -3.068570
 2041.000000 3.306733 3.130136
 2042.000000 3.311007 -3.140577
 2043.000000 3.341658 -3.076706
 2044.000000 3.337769 -3.096508
 2045.000000 3.332782 -3.104435
 2046.000000 3.284990 -3.071249
 2047.000000 3.317255 3.139206
 2048.000000 3.302813 3.141210
 2049.000000 3.402236 3.113853
 2050.000000 3.375930 -3.124001
 2051.000000 3.378992 -3.125860
 2052.000000 3.358248 3.132630
 2053.000000 3.406213 3.135714
 2054.000000 3.374990 3.120382
 2055.000000 3.390666 -3.132903
 2056.000000 3.374307 -3.082472
 2057.000000 3.367201 -3.079338
 2058.000000 3.362897 3.121749
 2059.000000 3.282398 -3.104315
 2060.000000 3.313547 -3.078686
 2061.000000 3.312966 -3.040385
 2062.000000 3.293156 3.116407
 2063.000000 3.339870 -3.111416
 2064.000000 3.316830 -3.109546
 2065.000000 3.309788 -3.097876
 2066.000000 3.318955 -3.079994
 2067.000000 3.312707 -3.048737
 2068.000000 3.334356 -3.047606
 2069.000000 3.357683 -3.081976
 2070.000000 3.319932 -3.027562
 2071.000000 3.310126 -3.035241
 2072.000000 3.381998 -3.042931
 2073.000000 3.300765 -3.060370
 2074.000000 3.285743 -3.023154
 2075.000000 3.289652 -2.977572
 2076.000000 3.251412 -2.996495
 2077.000000 3.274930 -3.070105
 2078.000000 3.329610 -3.114949
 2079.000000 3.278993 -3.061037
 2080.000000 3.294096 -3.033653
 2081.000000 3.320635 -2.981841
 2082.000000 3.392685 3.130030
 2083.000000 3.264133 -2.983659
 2084.000000 3.303430 -3.049859
 2085.000000 3.296857 -3.077462
 2086.000000 3.269510 -3.033655
 2087.000000 3.322994 -3.036890
 2088.000000 3.350532 -3.098137
 2089.000000 3.338385 -3.010969
 2090.000000 3.359100 -3.076076
 2091.000000 3.325973 -3.112335
 2092.000000 3.324082 -3.022178
 2093.000000 3.303914 3.115449
 2094.000000 3.262019 -2.975325
 2095.000000 3.273860 -3.085053
 2096.000000 3.287733 -2.992967
 2097.000000 3.244181 -2.865217
 2098.000000 3.281308 -2.935863
 2099.000000 3.279625 -2.989141
 2100.000000 3.319200 -3.095832
 2101.000000 3.304928 -3.016917
 2102.000000 3.319584 -3.083930
 2103.000000 3.270671 -2.938423
 2104.000000 3.318467 -3.050623
 2105.000000 3.264444 -3.009469
 2106.000000 3.284510 -3.034461
 2107.000000 3.290401 -3.110964
 2108.000000 3.282067 -3.007385
 2109.000000 3.265330 -3.045669
 2110.000000 3.291027 -2.952475
 2111.000000 3.254356 -3.031027
 2112.000000 3.268532 -3.061552
 2113.000000 3.334151 -3.128666
 2114.000000 3.283220 -3.040307
 2115.000000 3.284960 -3.056389
 2116.000000 3.304759 -3.072684
 2117.000000 3.338650 -3.050337
 2118.000000 3.337150 -3.128152
 2119.000000 3.304802 -3.135210
 2120.000000 3.338655 -3.100171
 2121.000000 3.314385 3.121848
 2122.000000 3.332047 -3.100834
 2123.000000 3.261480 -3.092023
 2124.000000 3.304254 -3.012050
 2125.000000 3.281760 -2.999710
 2126.000000 3.310008 -3.054716
 2127.000000 3.320306 -3.034915
 2128.000000 3.313572 -3.047742
 2129.000000 3.271282 -3.057227
 2130.000000 3.295011 -3.068774
 2131.000000 3.253166 -3.063548
 2132.000000 3.287683 -3.037347
 2133.000000 3.269098 -3.034395
 2134.000000 3.270870 -3.052727
 2135.000000 3.261082 -3.087755
 2136.000000 3.272356 -3.003352
 2137.000000 3.239069 -3.007919
 2138.000000 3.245295 -3.083872
 2139.000000 3.254027 -2.982761
 2140.000000 3.260898 -2.903058
 2141.000000 3.228227 -3.071306
 2142.000000 3.271870 -3.047880
 2143.000000 3.253038 -3.004391
 2144.000000 3.259610 -3.030540
 2145.000000 3.257162 -2.971348
 2146.000000 3.268529 -3.064257
 2147.000000 3.297591 -3.065298
 2148.000000 3.247483 -3.046177
 2149.000000 3.258513 -3.018884
 2150.000000 3.234349 -2.931927
 2151.000000 3.259058 -3.037395
 2152.000000 3.280090 -3.078570
 2153.000000 3.272135 -3.127285
 2154.000000 3.300674 -3.037124
 2155.000000 3.355589 -3.131997
 2156.000000 3.292467 -3.122735
 2157.000000 3.294348 -3.063850
 2158.000000 3.375194 -3.048892
 2159.000000 3.381769 -3.095532
 2160.000000 3.333530 3.120491
 2161.000000 3.352161 -3.071315
 2162.000000 3.324425 3.056443
 2163.000000 3.376380 -3.073878
 2164.000000 3.374990 -3.090497
 2165.000000 3.269953 -3.112218
 2166.000000 3.319180 -3.069744
 2167.000000 3.301987 3.140609
 2168.000000 3.264379 -3.056950
 2169.000000 3.309573 -3.064233
 2170.000000 3.340841 2.991728
 2171.000000 3.407818 -3.066759
 2172.000000 3.334506 3.126449
 2173.000000 3.402006 3.095698
 2174.000000 3.335773 -3.117465
 2175.000000 3.350410 3.123246
 2176.000000 3.278285 -3.066762
 2177.000000 3.324094 3.108349
 2178.000000 3.347782 -3.083675
 2179.000000 3.301108 -3.099743
 2180.000000 3.351022 3.111258
 2181.000000 3.422152 3.083775
 2182.000000 3.390739 3.061027
 2183.000000 3.405182 3.076935
 2184.000000 3.381763 2.975718
 2185.000000 3.415179 3.139173
 2186.000000 3.448020 2.984611
 2187.000000 3.427865 2.929761
 2188.000000 3.387397 3.060788
 2189.000000 3.407039 3.010782
 2190.000000 3.418482 2.973309
 2191.000000 3.446471 3.054612
 2192.000000 3.406417 3.048547
 2193.000000 3.403796 -3.137660
 2194.000000 3.334061 3.050435
 2195.000000 3.349815 -3.110225
 2196.000000 3.272553 3.075690
 2197.000000 3.284181 -3.115222
 2198.000000 3.349663 3.036265
 2199.000000 3.373612 -3.118945
 2200.000000 3.360200 3.134583
 2201.000000 3.380601 3.141463
 2202.000000 3.410916 -3.114160
 2203.000000 3.350601 -3.080946
 2204.000000 3.383205 3.066323
 2205.000000 3.373521 -3.044159
 2206.000000 3.358830 -3.136665
 2207.000000 3.349430 -3.134809
 2208.000000 3.362993 3.113215
 2209.000000 3.436605 3.052956
 2210.000000 3.341697 -3.116627
 2211.000000 3.364447 -3.051531
 2212.000000 3.405384 -3.050704
 2213.000000 3.392637 -3.054392
 2214.000000 3.380122 -3.096128
 2215.000000 3.337452 -3.119629
 2216.000000 3.385292 3.048683
 2217.000000 3.346601 -3.077256
 2218.000000 3.346611 -3.078538
 2219.000000 3.427696 -3.119607
 2220.000000 3.381704 3.126952
 2221.000000 3.374723 -3.112768
 2222.000000 3.436330 3.058816
 2223.000000 3.420966 3.106106
 2224.000000 3.416277 3.109444
 2225.000000 3.335150 -3.113412
 2226.000000 3.346902 3.062015
 2227.000000 3.419657 3.043872
 2228.000000 3.289949 3.135338
 2229.000000 3.297657 3.104433
 2230.000000 3.380479 3.082653
 2231.000000 3.388259 3.062107
 2232.000000 3.340885 3.069224
 2233.000000 3.370496 3.047363
 2234.000000 3.369934 3.123767
 2235.000000 3.418385 3.110696
 2236.000000 3.311398 3.084720
 2237.000000 3.400702 -3.120238
 2238.000000 3.373753 3.023979
 2239.000000 3.323398 -3.127703
 2240.000000 3.337976 3.073844
 2241.000000 3.390861 3.099583
 2242.000000 3.370490 3.005191
 2243.000000 3.337464 3.063794
 2244.000000 3.333095 3.109773
 2245.000000 3.369384 3.052070
 2246.000000 3.380011 3.075878
 2247.000000 3.348932 2.985676
 2248.000000 3.331927 3.111402
 2249.000000 3.435009 3.072685
 2250.000000 3.384465 3.096878
 2251.000000 3.353386 3.140402
 2252.000000 3.296936 -3.075055
 2253.000000 3.340489 -3.138626
 2254.000000 3.298753 3.126574
 2255.000000 3.323736 -3.125125
 2256.000000 3.324674 -3.052324
 2257.000000 3.345575 3.034845
 2258.000000 3.366104 3.081375
 2259.000000 3.348397 -3.100371
 2260.000000 3.348417 3.115472
 2261.000000 3.250119 3.038416
 2262.000000 3.264403 3.088381
 2263.000000 3.329659 3.105446
 2264.000000 3.293956 -3.135943
 2265.000000 3.319114 -3.140140
 2266.000000 3.252537 -3.052949
 2267.000000 3.272703 -3.072066
 2268.000000 3.269366 3.111997
 2269.000000 3.307475 -3.134953
 2270.000000 3.278228 3.091017
 2271.000000 3.309040 3.117387
 2272.000000 3.323076 3.097149
 2273.000000 3.284329 3.042825
 2274.000000 3.348644 -3.127993
 2275.000000 3.341727 3.140117
 2276.000000 3.367494 3.056769
 2277.000000 3.381899 3.140912
 2278.000000 3.373420 -3.116679
 2279.000000 3.363831 -3.109430
 2280.000000 3.343153 -3.137388
 2281.000000 3.327761 -3.013328
 2282.000000 3.269285 -3.099957
 2283.000000 3.356849 3.102806
 2284.000000 3.307974 -3.055766
 2285.000000 3.286385 -3.093720
 2286.000000 3.372800 -3.043088
 2287.000000 3.280353 -3.084494
 2288.000000 3.286445 3.089849
 2289.000000 3.352418 -3.115661
 2290.000000 3.354282 -3.064315
 2291.000000 3.347845 -3.097706
 2292.000000 3.344300 -3.042524
 2293.000000 3.340168 3.101355
 2294.000000 3.355493 3.130325
 2295.000000 3.421545 3.114425
 2296.000000 3.387969 3.115997
 2297.000000 3.359195 -3.122165
 2298.000000 3.339608 3.058853
 2299.000000 3.410275 3.095697
 2300.000000 3.433574 3.051334
 2301.000000 3.431557 3.119289
 2302.000000 3.325179 -3.101421
 2303.000000 3.385580 -3.129779
 2304.000000 3.370009 3.099164
 2305.000000 3.343078 -3.062857
 2306.000000 3.351916 -3.094764
 2307.000000 3.350102 -3.123782
 2308.000000 3.308816 -3.093745
 2309.000000 3.364186 -3.107085
 2310.000000 3.417043 3.055970
 2311.000000 3.328504 3.136718
 2312.000000 3.377934 -3.104673
 2313.000000 3.368256 -3.106052
 2314.000000 3.388573 -3.087846
 2315.000000 3.341269 -3.079562
 2316.000000 3.316041 3.087266
 2317.000000 3.364328 3.104569
 2318.000000 3.439212 3.064262
 2319.000000 3.386291 3.065845
 2320.000000 3.424054 3.133297
 2321.000000 3.376618 3.112416
 2322.000000 3.315120 -3.061324
 2323.000000 3.417665 -3.121958
 2324.000000 3.398496 -3.038591
 2325.000000 3.367546 -3.021656
 2326.000000 3.306167 -3.110818
 2327.000000 3.337776 3.120996
 2328.000000 3.384983 3.099040
 2329.000000 3.337686 3.093892
 2330.000000 3.400822 -3.060968
 2331.000000 3.301365 3.126276
 2332.000000 3.366856 3.139297
 2333.000000 3.401767 -3.112271
 2334.000000 3.358258 -3.132309
 2335.000000 3.325410 -2.993364
 2336.000000 3.360765 3.126593
 2337.000000 3.348457 3.109480
 2338.000000 3.317052 -3.116069
 2339.000000 3.373516 -3.054057
 2340.000000 3.342962 -3.068665
 2341.000000 3.369493 -3.047739
 2342.000000 3.392636 -3.108220
 2343.000000 3.340122 -3.005806
 2344.000000 3.355818 -3.125239
 2345.000000 3.286535 3.053109
 2346.000000 3.355002 -3.092928
 2347.000000 3.346907 -3.073125
 2348.000000 3.306710 -3.111513
 2349.000000 3.337138 -3.055318
 2350.000000 3.394409 -3.079512
 2351.000000 3.304138 -3.040138
 2352.000000 3.329357 -3.140496
 2353.000000 3.386681 -3.111153
 2354.000000 3.338502 -3.106043
 2355.000000 3.353813 -3.017191
 2356.000000 3.362230 -3.100123
 2357.000000 3.339677 -3.120124
 2358.000000 3.406874 3.122784
 2359.000000 3.320264 -3.034265
 2360.000000 3.380908 -3.066435
 2361.000000 3.373451 -3.102568
 2362.000000 3.358861 -2.961422
 2363.000000 3.302499 3.102165
 2364.000000 3.364649 -3.131973
 2365.000000 3.388610 -3.138940
 2366.000000 3.422951 3.134262
 2367.000000 3.361487 -3.088372
 2368.000000 3.327342 -3.025834
 2369.000000 3.371766 -3.041182
 2370.000000 3.378501 -3.073201
 2371.000000 3.344019 -3.087906
 2372.000000 3.380897 -3.090056
 2373.000000 3.337357 -3.061989
 2374.000000 3.329142 -3.088967
 2375.000000 3.309462 -3.053155
 2376.000000 3.322935 -3.042038
 2377.000000 3.316201 -3.093136
 2378.000000 3.331788 -3.092571
 2379.000000 3.315494 -3.018031
 2380.000000 3.332106 -3.068365
 2381.000000 3.314651 3.106969
 2382.000000 3.357591 2.984813
 2383.000000 3.338353 3.097727
 2384.000000 3.413574 -3.129633
 2385.000000 3.383790 3.132755
 2386.000000 3.393711 2.988841
 2387.000000 3.403962 3.104111
 2388.000000 3.378166 -3.118511
 2389.000000 3.376699 -3.110602
 2390.000000 3.362444 3.108182
 2391.000000 3.317393 3.130961
 2392.000000 3.417521 -3.132514
 2393.000000 3.326124 3.099662
 2394.000000 3.380580 -3.073221
 2395.000000 3.427186 -3.097935
 2396.000000 3.363920 -3.124229
 2397.000000 3.369251 -3.085237
 2398.000000 3.405165 -3.098154
 2399.000000 3.400635 3.036282
 2400.000000 3.406313 3.098566
 2401.000000 3.376526 3.085037
 2402.000000 3.332811 3.092113
 2403.000000 3.302628 -3.056114
 2404.000000 3.339664 -3.135340
 2405.000000 3.370617 -3.096849
 2406.000000 3.364840 3.121007
 2407.000000 3.353331 3.083498
 2408.000000 3.313252 -3.082822
 2409.000000 3.322022 -3.053500
 2410.000000 3.282194 -3.119331
 2411.000000 3.313510 3.049272
 2412.000000 3.369298 -3.095226
 2413.000000 3.297965 -3.076303
 2414.000000 3.359492 3.080358
 2415.000000 3.340163 -3.120767
 2416.000000 3.393301 -3.118437
 2417.000000 3.352794 -3.138975
 2418.000000 3.339457 -3.082091
 2419.000000 3.372177 3.102302
 2420.000000 3.355095 -3.057920
 2421.000000 3.353237 -3.109088
 2422.000000 3.401418 3.083722
 2423.000000 3.345549 3.055623
 2424.000000 3.334827 3.078406
 2425.000000 3.393853 3.048659
 2426.000000 3.321163 3.111843
 2427.000000 3.339253 3.084828
 2428.000000 3.388787 3.066402
 2429.000000 3.361324 3.102702
 2430.000000 3.314789 3.126476
 2431.000000 3.403719 3.090538
 2432.000000 3.342372 3.134585
 2433.000000 3.383520 -3.101573
 2434.000000 3.391556 3.078877
 2435.000000 3.432562 3.074088
 2436.000000 3.323243 3.135266
 2437.000000 3.356763 3.141356
 2438.000000 3.336322 -3.103525
 2439.000000 3.391895 3.135478
 2440.000000 3.380650 3.092563
 2441.000000 3.337523 -3.120184
 2442.000000 3.384217 -3.076146
 2443.000000 3.384778 -3.102676
 2444.000000 3.362781 3.135002
 2445.000000 3.314299 -3.098119
 2446.000000 3.359141 -3.138212
 2447.000000 3.360151 3.117433
 2448.000000 3.362837 3.134644
 2449.000000 3.383703 -3.106166
 2450.000000 3.351680 3.107326
 2451.000000 3.385944 3.079479
 2452.000000 3.440751 3.048326
 2453.000000 3.452809 3.123444
 2454.000000 3.406173 3.115893
 2455.000000 3.426799 3.082474
 2456.000000 3.397011 3.126704
 2457.000000 3.422054 3.112118
 2458.000000 3.370476 -3.108164
 2459.000000 3.323238 3.128179
 2460.000000 3.351700 3.127558
 2461.000000 3.288353 -3.084629
 2462.000000 3.353893 3.035631
 2463.000000 3.341620 -3.089158
 2464.000000 3.362408 3.136666
 2465.000000 3.376254 3.121247
 2466.000000 3.392205 3.066875
 2467.000000 3.405937 3.016665
 2468.000000 3.404658 3.058032
 2469.000000 3.438384 3.022419
 2470.000000 3.371348 3.117791
 2471.000000 3.386736 2.985600
 2472.000000 3.346591 3.086227
 2473.000000 3.312453 3.096495
 2474.000000 3.361304 3.112913
 2475.000000 3.278533 3.139609
 2476.000000 3.354137 3.096633
 2477.000000 3.335689 3.127047
 2478.000000 3.315095 -3.117789
 2479.000000 3.310002 -3.089382
 2480.000000 3.344369 3.141412
 2481.000000 3.281584 -3.139571
 2482.000000 3.332687 3.123580
 2483.000000 3.358299 3.137868
 2484.000000 3.317085 3.106895
 2485.000000 3.311986 -3.077820
 2486.000000 3.270381 -3.081260
 2487.000000 3.258978 -3.014707
 2488.000000 3.263758 -3.079761
 2489.000000 3.332848 -3.046417
 2490.000000 3.303478 -3.104350
 2491.000000 3.222134 -3.080392
 2492.000000 3.200672 -3.034324
 2493.000000 3.298882 -3.063818
 2494.000000 3.314008 -3.125782
 2495.000000 3.315448 -3.135632
 2496.000000 3.306690 -3.130421
 2497.000000 3.345951 -3.013645
 2498.000000 3.390581 -3.094624
 2499.000000 3.368353 3.137252
 2500.000000 3.350699 -3.097042
 2501.000000 3.397447 -3.128297
 2502.000000 3.339209 3.062416
 2503.000000 3.356962 3.090870
 2504.000000 3.354065 -3.083038
 2505.000000 3.340753 3.044112
 2506.000000 3.353112 3.108915
 2507.000000 3.335041 3.103959
 2508.000000 3.310730 3.138201
 2509.000000 3.405904 3.109137
 2510.000000 3.371593 3.101701
 2511.000000 3.326344 -3.139122
 2512.000000 3.339478 3.135234
 2513.000000 3.371416 3.046354
 2514.000000 3.360157 3.027965
 2515.000000 3.365942 -3.110511
 2516.000000 3.380499 -3.120875
 2517.000000 3.374517 3.014611
 2518.000000 3.437489 3.073210
 2519.000000 3.350402 3.086781
 2520.000000 3.401241 3.140581
 2521.000000 3.386222 3.099962
 2522.000000 3.381984 -3.130853
 2523.000000 3.428362 3.095645
 2524.000000 3.409951 -3.095260
 2525.000000 3.430744 3.097075
 2526.000000 3.401623 -3.090765
 2527.000000 3.372403 3.118187
 2528.000000 3.441748 3.013191
 2529.000000 3.430666 3.122606
 2530.000000 3.435912 3.115315
 2531.000000 3.395450 2.974650
 2532.000000 3.440972 -3.135947
 2533.000000 3.399739 3.129491
 2534.000000 3.432727 3.029701
 2535.000000 3.464494 3.138955
 2536.000000 3.443102 3.136444
 2537.000000 3.434208 3.126135
 2538.000000 3.411819 3.073015
 2539.000000 3.434389 3.020999
 2540.000000 3.460488 2.955108
 2541.000000 3.391039 3.108755
 2542.000000 3.404485 3.089253
 2543.000000 3.414949 3.095660
 2544.000000 3.375665 3.072561
 2545.000000 3.359133 -3.113746
 2546.000000 3.427621 3.108843
 2547.000000 3.403269 3.120185
 2548.000000 3.424504 -3.131411
 2549.000000 3.363054 3.072311
 2550.000000 3.414881 3.036918
 2551.000000 3.489334 3.057058
 2552.000000 3.421770 -3.105151
 2553.000000 3.427524 3.126314
 2554.000000 3.416087 3.062000
 2555.000000 3.469934 2.999749
 2556.000000 3.428872 3.079201
 2557.000000 3.443098 2.985981
 2558.000000 3.442469 3.045482
 2559.000000 3.443852 3.089110
 2560.000000 3.448968 2.982203
 2561.000000 3.390243 3.026841
 2562.000000 3.378682 3.016271
 2563.000000 3.423235 3.013644
 2564.000000 3.409100 2.983183
 2565.000000 3.409726 2.972736
 2566.000000 3.436408 3.042636
 2567.000000 3.424993 3.062248
 2568.000000 3.381091 -3.134198
 2569.000000 3.416044 -3.129501
 2570.000000 3.407426 3.075605
 2571.000000 3.422433 3.133487
 2572.000000 3.429536 3.083829
 2573.000000 3.371284 3.072262
 2574.000000 3.406280 3.100446
 2575.000000 3.424855 3.036396
 2576.000000 3.421923 3.025193
 2577.000000 3.416558 3.061457
 2578.000000 3.412438 -3.138680
 2579.000000 3.377016 3.063751
 2580.000000 3.393182 3.121085
 2581.000000 3.402740 -3.135781
 2582.000000 3.371302 2.989394
 2583.000000 3.432885 3.086165
 2584.000000 3.431216 3.026588
 2585.000000 3.442215 3.063257
 2586.000000 3.402972 -3.130530
 2587.000000 3.418917 3.119342
 2588.000000 3.391277 3.050497
 2589.000000 3.379757 3.035391
 2590.000000 3.406611 3.088617
 2591.000000 3.324190 3.128069
 2592.000000 3.408243 3.081139
 2593.000000 3.411924 -3.139726
 2594.000000 3.349661 -3.124351
 2595.000000 3.374930 3.098822
 2596.000000 3.335690 3.133410
 2597.000000 3.426499 3.107709
 2598.000000 3.407470 3.102766
 2599.000000 3.406036 -3.067609
 2600.000000 3.421650 3.107865
 2601.000000 3.463348 3.043189
 2602.000000 3.447028 3.070749
 2603.000000 3.447081 3.057290
 2604.000000 3.422905 3.047566
 2605.000000 3.386793 3.096459
 2606.000000 3.369229 -3.118810
 2607.000000 3.394851 3.126421
 2608.000000 3.482484 3.024246
 2609.000000 3.395747 3.137210
 2610.000000 3.445892 3.086012
 2611.000000 3.406191 3.020231
 2612.000000 3.382185 3.008759
 2613.000000 3.332729 3.136898
 2614.000000 3.407869 3.054526
 2615.000000 3.387693 2.991308
 2616.000000 3.372093 3.097422
 2617.000000 3.371584 3.041626
 2618.000000 3.412005 -3.122627
 2619.000000 3.404542 3.059309
 2620.000000 3.470102 3.092102
 2621.000000 3.416123 3.122404
 2622.000000 3.437388 -3.138831
 2623.000000 3.472535 3.069340
 2624.000000 3.453080 3.083299
 2625.000000 3.420848 -3.141577
 2626.000000 3.352497 3.121970
 2627.000000 3.351081 3.026023
 2628.000000 3.386650 -3.133258
 2629.000000 3.393669 -3.110364
 2630.000000 3.438562 3.117888
 2631.000000 3.361127 -3.032733
 2632.000000 3.384145 -3.099133
 2633.000000 3.402317 -3.126890
 2634.000000 3.378535 -3.118994
 2635.000000 3.324628 -3.077264
 2636.000000 3.345286 -3.078839
 2637.000000 3.363824 -3.100557
 2638.000000 3.342127 3.080787
 2639.000000 3.308877 -3.075950
 2640.000000 3.376459 -3.005318
 2641.000000 3.339199 -3.128428
 2642.000000 3.313846 -3.054783
 2643.000000 3.345722 -3.132716
 2644.000000 3.340124 -3.062329
 2645.000000 3.344589 3.131987
 2646.000000 3.298207 -3.123467
 2647.000000 3.292559 -3.124343
 2648.000000 3.357873 3.110829
 2649.000000 3.357199 -3.056025
 2650.000000 3.362901 -3.122819
 2651.000000 3.388821 -3.094564
 2652.000000 3.318779 -3.047412
 2653.000000 3.311259 -3.132517
 2654.000000 3.259145 -3.055694
 2655.000000 3.333943 3.117458
 2656.000000 3.359568 -3.072331
 2657.000000 3.320372 -3.055605
 2658.000000 3.294746 -3.091283
 2659.000000 3.339547 -3.017339
 2660.000000 3.318407 -3.094761
 2661.000000 3.366955 -3.038255
 2662.000000 3.313186 -3.033263
 2663.000000 3.318031 -3.047006
 2664.000000 3.312851 -3.137076
 2665.000000 3.332379 3.019459
 2666.000000 3.393360 3.111881
 2667.000000 3.325845 3.125805
 2668.000000 3.332734 -3.098323
 2669.000000 3.335043 -3.033634
 2670.000000 3.333327 -3.094340
 2671.000000 3.308048 -3.015053
 2672.000000 3.303872 -3.077335
 2673.000000 3.290887 -3.061782
 2674.000000 3.355959 -3.116254
 2675.000000 3.347774 -3.127758
 2676.000000 3.329017 -3.098996
 2677.000000 3.340158 -3.102076
 2678.000000 3.324839 -2.939708
 2679.000000 3.283514 -3.084139
 2680.000000 3.317653 -3.017710
 2681.000000 3.276666 -3.094858
 2682.000000 3.312645 -3.043231
 2683.000000 3.338973 3.126864
 2684.000000 3.306767 3.116455
 2685.000000 3.287022 -3.081945
 2686.000000 3.273366 -2.992392
 2687.000000 3.315434 -3.038754
 2688.000000 3.287217 -2.932554
 2689.000000 3.301158 -2.873077
 2690.000000 3.274944 -3.031823
 2691.000000 3.272144 -3.003407
 2692.000000 3.272163 -2.953844
 2693.000000 3.285156 -3.031977
 2694.000000 3.314560 -2.933977
 2695.000000 3.287612 -3.111404
 2696.000000 3.286535 -2.953386
 2697.000000 3.272943 -2.996963
 2698.000000 3.290451 -2.984035
 2699.000000 3.307663 -2.973354
 2700.000000 3.288125 -3.106190
 2701.000000 3.287532 -3.110711
 2702.000000 3.356660 -3.127525
 2703.000000 3.332237 -3.082339
 2704.000000 3.268904 -3.050952
 2705.000000 3.267282 -3.043362
 2706.000000 3.326080 3.106387
 2707.000000 3.336711 -3.069096
 2708.000000 3.294306 -3.018927
 2709.000000 3.270956 -2.968194
 2710.000000 3.355549 -3.082855
 2711.000000 3.271725 -3.052117
 2712.000000 3.286382 -3.011683
 2713.000000 3.303544 -3.009756
 2714.000000 3.294916 -3.002277
 2715.000000 3.291106 -2.964456
 2716.000000 3.292149 -2.982962
 2717.000000 3.322318 -3.030356
 2718.000000 3.350714 -3.026774
 2719.000000 3.266373 -3.021555
 2720.000000 3.270691 -2.999195
 2721.000000 3.313355 -2.964537
 2722.000000 3.297785 -3.007671
 2723.000000 3.289784 -3.076036
 2724.000000 3.287511 -2.932650
 2725.000000 3.312456 -3.105808
 2726.000000 3.241976 -2.963195
 2727.000000 3.292149 -2.958397
 2728.000000 3.265992 -3.062942
 2729.000000 3.273303 -2.981494
 2730.000000 3.311382 -3.101782
 2731.000000 3.283808 -2.985405
 2732.000000 3.287528 -3.036446
 2733.000000 3.318593 -3.134473
 2734.000000 3.260196 -2.972734
 2735.000000 3.322850 -3.082841
 2736.000000 3.297843 3.072470
 2737.000000 3.332860 3.137389
 2738.000000 3.324213 -3.117128
 2739.000000 3.322778 -3.111026
 2740.000000 3.324713 -3.118549
 2741.000000 3.299012 -3.134828
 2742.000000 3.382631 -3.127456
 2743.000000 3.326742 3.133056
 2744.000000 3.324744 -3.075421
 2745.000000 3.262298 -3.040475
 2746.000000 3.293171 3.084505
 2747.000000 3.280678 3.078256
 2748.000000 3.352949 -3.097671
 2749.000000 3.295713 3.131651
 2750.000000 3.345514 -3.082371
 2751.000000 3.326323 -3.062467
 2752.000000 3.338718 3.106070
 2753.000000 3.386709 3.042449
 2754.000000 3.390970 -3.069646
 2755.000000 3.294646 -3.025760
 2756.000000 3.329319 -3.137160
 2757.000000 3.298405 -3.108680
 2758.000000 3.352574 -3.010073
 2759.000000 3.380971 -3.059146
 2760.000000 3.318112 -3.042829
 2761.000000 3.327138 -3.086905
 2762.000000 3.359182 3.126567
 2763.000000 3.332221 -3.140420
 2764.000000 3.356067 -3.075890
 2765.000000 3.354686 -3.053652
 2766.000000 3.356133 -3.116608
 2767.000000 3.340086 -3.107189
 2768.000000 3.373417 -3.057892
 2769.000000 3.367379 -3.124502
 2770.000000 3.349234 -3.058662
 2771.000000 3.328993 -3.080046
 2772.000000 3.359605 -3.117426
 2773.000000 3.336545 -3.052458
 2774.000000 3.293917 -2.990078
 2775.000000 3.362535 -3.022939
 2776.000000 3.337152 -2.997334
 2777.000000 3.330885 -3.064451
 2778.000000 3.326024 -3.089539
 2779.000000 3.317366 -3.057812
 2780.000000 3.335103 -3.069448
 2781.000000 3.354419 -3.100764
 2782.000000 3.349036 -3.029772
 2783.000000 3.351285 -3.057528
 2784.000000 3.357156 -3.093677
 2785.000000 3.300004 -3.092263
 2786.000000 3.307010 -3.113128
 2787.000000 3.339597 -3.039147
 2788.000000 3.283340 -2.958097
 2789.000000 3.306035 -3.053608
 2790.000000 3.326705 -3.079492
 2791.000000 3.320107 -3.087203
 2792.000000 3.298703 -3.094251
 2793.000000 3.295483 -2.998896
 2794.000000 3.308998 -3.009003
 2795.000000 3.326089 -2.968374
 2796.000000 3.375587 -3.065328
 2797.000000 3.311560 -3.054547
 2798.000000 3.310926 -3.136216
 2799.000000 3.296532 -3.008730
 2800.000000 3.300284 -3.132210
 2801.000000 3.250579 -2.935219
 2802.000000 3.346452 3.140407
 2803.000000 3.349342 -3.106194
 2804.000000 3.368764 -3.138058
 2805.000000 3.323047 3.107558
 2806.000000 3.349256 -3.034943
 2807.000000 3.329137 3.102743
 2808.000000 3.284379 3.120791
 2809.000000 3.338316 3.108536
 2810.000000 3.310919 -3.005414
 2811.000000 3.336964 3.118248
 2812.000000 3.323242 -3.119381
 2813.000000 3.309594 -3.106441
 2814.000000 3.293980 -2.926117
 2815.000000 3.294244 -2.964822
 2816.000000 3.315624 -3.032753
 2817.000000 3.325631 -3.089123
 2818.000000 3.316663 3.139221
 2819.000000 3.298119 -3.123057
 2820.000000 3.324542 -3.106153
 2821.000000 3.308601 -3.126409
 2822.000000 3.335721 -2.997232
 2823.000000 3.296787 -3.008702
 2824.000000 3.397117 -3.126877
 2825.000000 3.375394 -3.135093
 2826.000000 3.300041 -3.110884
 2827.000000 3.354813 -3.105477
 2828.000000 3.319386 3.086311
 2829.000000 3.356449 -3.085136
 2830.000000 3.361734 -3.094081
 2831.000000 3.330093 -3.072824
 2832.000000 3.331270 3.112099
 2833.000000 3.293477 -3.032438
 2834.000000 3.327580 -3.039635
 2835.000000 3.281507 -3.115186
 2836.000000 3.297606 -3.057714
 2837.000000 3.246347 -2.908591
 2838.000000 3.281081 -3.126702
 2839.000000 3.298351 -3.060505
 2840.000000 3.307126 -2.961875
 2841.000000 3.348546 -2.939021
 2842.000000 3.313432 -2.958022
 2843.000000 3.322124 -3.078138
 2844.000000 3.336058 -3.038790
 2845.000000 3.270422 -2.963969
 2846.000000 3.259733 -3.010029
 2847.000000 3.280210 -3.063229
 2848.000000 3.269321 -3.009490
 2849.000000 3.353024 -3.008920
 2850.000000 3.326138 -3.004332
 2851.000000 3.313097 -3.047694
 2852.000000 3.348599 -3.058976
 2853.000000 3.353501 -3.041942
 2854.000000 3.368695 -3.070593
 2855.000000 3.370096 3.121131
 2856.000000 3.369245 -3.141343
 2857.000000 3.337208 -3.029161
 2858.000000 3.381091 3.128025
 2859.000000 3.344851 3.063159
 2860.000000 3.359825 -3.108922
 2861.000000 3.342773 -3.044819
 2862.000000 3.362513 -3.133114
 2863.000000 3.322587 -3.067994
 2864.000000 3.352960 -3.110449
 2865.000000 3.364899 -2.955214
 2866.000000 3.335255 -3.091922
 2867.000000 3.340259 3.078497
 2868.000000 3.312139 3.067108
 2869.000000 3.333327 3.121558
 2870.000000 3.253713 -3.121252
 2871.000000 3.302998 -3.076432
 2872.000000 3.317496 -3.028011
 2873.000000 3.348123 -2.991251
 2874.000000 3.273087 -3.067976
 2875.000000 3.344659 -2.983944
 2876.000000 3.339406 -3.101128
 2877.000000 3.308058 -3.018867
 2878.000000 3.317201 -3.113787
 2879.000000 3.323973 -3.000364
 2880.000000 3.317485 -3.114239
 2881.000000 3.313139 -3.094148
 2882.000000 3.313739 -3.115466
 2883.000000 3.315378 -2.981995
 2884.000000 3.284897 3.089998
 2885.000000 3.290909 -3.089395
 2886.000000 3.295116 -3.051090
 2887.000000 3.346628 -3.105887
 2888.000000 3.331815 -3.133168
 2889.000000 3.323245 -3.092468
 2890.000000 3.282965 -3.126849
 2891.000000 3.388267 -3.113835
 2892.000000 3.359699 -3.088819
 2893.000000 3.345717 -3.107293
 2894.000000 3.409621 3.110607
 2895.000000 3.386503 3.130804
 2896.000000 3.381798 3.068529
 2897.000000 3.408280 -3.120740
 2898.000000 3.434870 -3.039336
 2899.000000 3.386627 3.117814
 2900.000000 3.349823 -3.069175
 2901.000000 3.368454 -3.067598
 2902.000000 3.386223 -3.121252
 2903.000000 3.370985 3.088136
 2904.000000 3.416389 -3.106752
 2905.000000 3.379490 -3.098301
 2906.000000 3.371138 -3.096914
 2907.000000 3.411652 3.116730
 2908.000000 3.411404 -3.109182
 2909.000000 3.371235 3.067024
 2910.000000 3.364133 -3.069254
 2911.000000 3.406716 3.114009
 2912.000000 3.354277 3.099050
 2913.000000 3.347317 -3.051926
 2914.000000 3.358378 -3.131164
 2915.000000 3.387269 -3.059128
 2916.000000 3.375373 -3.100435
 2917.000000 3.378436 3.002527
 2918.000000 3.322659 -3.105149
 2919.000000 3.340496 -3.075976
 2920.000000 3.296867 -3.093529
 2921.000000 3.317050 3.114308
 2922.000000 3.270051 -3.035825
 2923.000000 3.255576 -2.980318
 2924.000000 3.288712 -3.037988
 2925.000000 3.293641 -3.002000
 2926.000000 3.285216 -3.018314
 2927.000000 3.286264 -3.035621
 2928.000000 3.263032 -3.118194
 2929.000000 3.304745 -3.121897
 2930.000000 3.269536 -3.102219
 2931.000000 3.344208 -3.043784
 2932.000000 3.335400 -3.096352
 2933.000000 3.329821 -3.065958
 2934.000000 3.324372 -3.088729
 2935.000000 3.319019 -3.119447
 2936.000000 3.349486 -3.121120
 2937.000000 3.319705 -3.067180
 2938.000000 3.320058 -3.056010
 2939.000000 3.320217 -3.106783
 2940.000000 3.294992 -3.072514
 2941.000000 3.302070 -3.074862
 2942.000000 3.340702 3.125005
 2943.000000 3.333537 -3.138221
 2944.000000 3.294076 -2.995714
 2945.000000 3.307922 -2.988604
 2946.000000 3.310421 -3.126241
 2947.000000 3.357670 -3.123948
 2948.000000 3.288479 -3.093695
 2949.000000 3.247106 -3.104180
 2950.000000 3.283865 -3.060743
 2951.000000 3.305430 -3.017072
 2952.000000 3.326943 3.138807
 2953.000000 3.332408 -3.038359
 2954.000000 3.299081 3.101193
 2955.000000 3.316792 -3.085584
 2956.000000 3.331279 -3.122301
 2957.000000 3.339455 -3.118542
 2958.000000 3.352008 -3.023424
 2959.000000 3.359071 3.067916
 2960.000000 3.338266 -3.031708
 2961.000000 3.315136 -3.040975
 2962.000000 3.325068 -2.994823
 2963.000000 3.288047 -3.060784
 2964.000000 3.359219 -3.074666
 2965.000000 3.330515 -3.029622
 2966.000000 3.273907 -3.076012
 2967.000000 3.305478 -2.971195
 2968.000000 3.292756 -3.086004
 2969.000000 3.348989 3.136959
 2970.000000 3.369298 -3.131176
 2971.000000 3.383133 -3.116775
 2972.000000 3.337891 -3.073647
 2973.000000 3.327141 -3.094400
 2974.000000 3.313782 -2.998388
 2975.000000 3.379887 -3.035810
 2976.000000 3.341337 -3.070246
 2977.000000 3.310193 -3.012337
 2978.000000 3.359032 -3.114440
 2979.000000 3.332994 -3.033627
 2980.000000 3.346092 3.089388
 2981.000000 3.375623 -3.094540
 2982.000000 3.370816 -3.090867
 2983.000000 3.302393 -3.053446
 2984.000000 3.338934 -3.040216
 2985.000000 3.288225 -3.008980
 2986.000000 3.345298 -3.137708
 2987.000000 3.388010 3.133767
 2988.000000 3.354519 -3.131890
 2989.000000 3.363736 -3.105037
 2990.000000 3.361338 -3.100209
 2991.000000 3.342306 -3.121899
 2992.000000 3.385522 -3.075346
 2993.000000 3.372396 -3.026117
 2994.000000 3.420890 3.128283
 2995.000000 3.404269 -3.046706
 2996.000000 3.421647 -3.102301
 2997.000000 3.369211 3.113633
 2998.000000 3.351454 -3.108027
 2999.000000 3.328004 -3.107340
 3000.000000 3.357845 -3.111216
 3001.000000 3.339658 -3.126522
 3002.000000 3.364743 -3.058914
 3003.000000 3.370274 3.130794
 3004.000000 3.315716 -3.070377
 3005.000000 3.347637 -3.094812
 3006.000000 3.346137 -3.100428
 3007.000000 3.326039 -3.062570
 3008.000000 3.360556 -3.116559
 3009.000000 3.342841 3.138872
 3010.000000 3.307992 -3.072603
 3011.000000 3.289570 -3.008096
 3012.000000 3.284189 -3.069136
 3013.000000 3.360763 -3.101694
 3014.000000 3.304967 -3.104182
 3015.000000 3.340442 3.086071
 3016.000000 3.354186 -3.099407
 3017.000000 3.281313 3.074302
 3018.000000 3.344054 -3.051032
 3019.000000 3.332211 3.131422
 3020.000000 3.268117 -3.015836
 3021.000000 3.288285 -3.048397
 3022.000000 3.330714 3.122847
 3023.000000 3.298358 -3.135959
 3024.000000 3.267980 -3.055862
 3025.000000 3.300511 -3.019061
 3026.000000 3.288255 -3.043154
 3027.000000 3.285538 -3.117026
 3028.000000 3.284573 -3.043034
 3029.000000 3.309015 -3.017948
 3030.000000 3.342263 -3.022297
 3031.000000 3.301811 -3.095193
 3032.000000 3.296831 -3.094256
 3033.000000 3.360928 3.119053
 3034.000000 3.323531 -2.987805
 3035.000000 3.325489 -3.015650
 3036.000000 3.270780 -2.917288
 3037.000000 3.330578 -3.044200
 3038.000000 3.367639 -3.009400
 3039.000000 3.360398 -2.921048
 3040.000000 3.411581 -3.110721
 3041.000000 3.372742 -3.094059
 3042.000000 3.429148 -3.017134
 3043.000000 3.385997 -3.060149
 3044.000000 3.341365 -3.048696
 3045.000000 3.394403 -2.997078
 3046.000000 3.423375 3.128947
 3047.000000 3.330298 -3.063678
 3048.000000 3.309334 -3.111257
 3049.000000 3.392808 -3.045681
 3050.000000 3.356235 -3.117685
 3051.000000 3.321438 -2.979556
 3052.000000 3.292257 -3.114189
 3053.000000 3.353732 -3.098029
 3054.000000 3.319755 -3.081889
 3055.000000 3.328627 -3.096278
 3056.000000 3.312033 -3.032628
 3057.000000 3.354245 -3.062398
 3058.000000 3.290002 -3.099245
 3059.000000 3.294430 -3.044267
 3060.000000 3.278539 -2.910314
 3061.000000 3.295246 -3.004452
 3062.000000 3.274427 -3.046083
 3063.000000 3.297521 -2.960653
 3064.000000 3.265567 -3.073424
 3065.000000 3.316038 -2.923887
 3066.000000 3.328320 -3.026811
 3067.000000 3.250874 -3.039003
 3068.000000 3.317410 -3.018946
 3069.000000 3.307899 -3.031525
 3070.000000 3.316675 -2.986864
 3071.000000 3.261523 -3.120412
 3072.000000 3.278757 -3.047000
 3073.000000 3.260288 -3.049665
 3074.000000 3.293534 -3.109202
 3075.000000 3.282171 -3.066507
 3076.000000 3.292739 -3.033502
 3077.000000 3.338366 -3.064298
 3078.000000 3.336371 -3.048921
 3079.000000 3.302705 -3.078062
 3080.000000 3.269665 -3.010463
 3081.000000 3.291234 -3.028794
 3082.000000 3.265425 -3.023163
 3083.000000 3.287093 -3.042266
 3084.000000 3.249669 -2.962623
 3085.000000 3.211825 -2.951950
 3086.000000 3.289366 -2.971121
 3087.000000 3.259323 -3.023514
 3088.000000 3.300313 -3.120102
 3089.000000 3.287000 -3.007463
 3090.000000 3.331440 -3.002168
 3091.000000 3.343880 -3.069036
 3092.000000 3.304733 -3.046958
 3093.000000 3.339005 3.119883
 3094.000000 3.290044 -3.021688
 3095.000000 3.248095 -3.011598
 3096.000000 3.270379 -3.091797
 3097.000000 3.323910 -3.024653
 3098.000000 3.287596 -3.078484
 3099.000000 3.306386 -3.010257
 3100.000000 3.334352 -3.079878
 3101.000000 3.256675 -2.976232
 3102.000000 3.273999 -3.005211
 3103.000000 3.261420 -3.112724
 3104.000000 3.271468 3.131173
 3105.000000 3.294980 -3.066674
 3106.000000 3.273950 -3.099408
 3107.000000 3.226332 -2.932587
 3108.000000 3.277593 -2.949712
 3109.000000 3.330798 -3.019233
 3110.000000 3.299580 -2.945831
 3111.000000 3.266995 -3.026109
 3112.000000 3.275662 -2.984280
 3113.000000 3.296763 -2.995539
 3114.000000 3.339912 -2.984255
 3115.000000 3.294983 -2.963067
 3116.000000 3.261826 -3.028126
 3117.000000 3.265406 -2.959073
 3118.000000 3.319106 -3.027609
 3119.000000 3.366452 3.112937
 3120.000000 3.319985 -3.024464
 3121.000000 3.271735 -3.041962
 3122.000000 3.266571 -3.017983
 3123.000000 3.284365 -2.979762
 3124.000000 3.312844 -3.095064
 3125.000000 3.360659 -3.094188
 3126.000000 3.297838 -3.050779
 3127.000000 3.340903 -3.071524
 3128.000000 3.286260 -3.033808
 3129.000000 3.284355 -3.052540
 3130.000000 3.304201 -2.990708
 3131.000000 3.274902 -2.990185
 3132.000000 3.337368 -3.060690
 3133.000000 3.353534 -3.029619
 3134.000000 3.287776 -3.120090
 3135.000000 3.304272 -3.068370
 3136.000000 3.353311 3.101754
 3137.000000 3.343347 -2.977166
 3138.000000 3.277147 -3.051290
 3139.000000 3.285451 -3.112709
 3140.000000 3.295564 -3.097860
 3141.000000 3.325962 -3.124780
 3142.000000 3.293082 -3.001909
 3143.000000 3.325096 -3.009717
 3144.000000 3.270761 -3.023008
 3145.000000 3.277470 -3.095210
 3146.000000 3.238825 -3.022310
 3147.000000 3.259151 -2.967492
 3148.000000 3.295622 -2.996701
 3149.000000 3.290417 -3.024286
 3150.000000 3.271692 -3.131015
 3151.000000 3.318110 -3.043897
 3152.000000 3.243173 -2.990766
 3153.000000 3.302717 -2.987430
 3154.000000 3.318229 -2.997263
 3155.000000 3.308119 -3.030269
 3156.000000 3.306724 -3.080148
 3157.000000 3.314002 -3.070912
 3158.000000 3.326744 -3.026630
 3159.000000 3.324461 -3.038190
 3160.000000 3.327400 -3.099396
 3161.000000 3.310383 -3.109694
 3162.000000 3.351880 -3.117604
 3163.000000 3.310218 -2.950035
 3164.000000 3.357488 -3.026122
 3165.000000 3.302018 -3.100923
 3166.000000 3.318107 -3.109495
 3167.000000 3.303145 -3.102545
 3168.000000 3.299084 -3.087900
 3169.000000 3.277585 -3.130133
 3170.000000 3.357117 -3.046058
 3171.000000 3.335031 3.133295
 3172.000000 3.324998 -3.106655
 3173.000000 3.318542 3.110658
 3174.000000 3.340068 -3.140635
 3175.000000 3.320410 -3.127084
 3176.000000 3.317816 3.139841
 3177.000000 3.331020 -3.091082
 3178.000000 3.320260 3.130724
 3179.000000 3.345775 -3.137554
 3180.000000 3.362124 -3.131047
 3181.000000 3.373232 -3.096263
 3182.000000 3.387301 3.090277
 3183.000000 3.389198 -3.114237
 3184.000000 3.309634 -3.062083
 3185.000000 3.346093 -3.092117
 3186.000000 3.360728 -3.116357
 3187.000000 3.268348 -3.029059
 3188.000000 3.309355 -3.139986
 3189.000000 3.305014 -3.134173
 3190.000000 3.311060 -3.092371
 3191.000000 3.279348 -3.036130
 3192.000000 3.303099 -3.009163
 3193.000000 3.313713 -2.990733
 3194.000000 3.320636 -3.021758
 3195.000000 3.345291 -3.138023
 3196.000000 3.280318 -3.028462
 3197.000000 3.298631 -3.057656
 3198.000000 3.314098 -3.140117
 3199.000000 3.309020 -3.126508
 3200.000000 3.333472 3.071599
 3201.000000 3.365574 -3.111650
 3202.000000 3.343037 3.103911
 3203.000000 3.372600 3.120170
 3204.000000 3.329196 3.121713
 3205.000000 3.307582 -3.103075
 3206.000000 3.366891 3.055025
 3207.000000 3.353719 -3.062392
 3208.000000 3.344038 -3.108172
 3209.000000 3.329755 -3.052691
 3210.000000 3.315639 -3.130631
 3211.000000 3.345920 3.123546
 3212.000000 3.342292 -3.105280
 3213.000000 3.288862 -3.045397
 3214.000000 3.362938 -3.074705
 3215.000000 3.313538 -3.059879
 3216.000000 3.283225 -3.008634
 3217.000000 3.257258 -3.119552
 3218.000000 3.294017 3.016644
 3219.000000 3.288842 3.131459
 3220.000000 3.318223 -3.078422
 3221.000000 3.226968 -3.096148
 3222.000000 3.259111 -3.085796
 3223.000000 3.257213 -2.973315
 3224.000000 3.284072 -2.994548
 3225.000000 3.263831 -3.046471
 3226.000000 3.260910 -2.959913
 3227.000000 3.285465 -3.120281
 3228.000000 3.312297 -3.058903
 3229.000000 3.310466 -3.011822
 3230.000000 3.273624 -3.010793
 3231.000000 3.290582 -3.036035
 3232.000000 3.265047 -2.957072
 3233.000000 3.280696 -3.038561
 3234.000000 3.310526 -3.003658
 3235.000000 3.256638 -3.040289
 3236.000000 3.227161 -3.001499
 3237.000000 3.296407 -3.064022
 3238.000000 3.333590 -3.134360
 3239.000000 3.297157 -3.007959
 3240.000000 3.256035 -3.034839
 3241.000000 3.287289 -3.025562
 3242.000000 3.210870 -2.988958
 3243.000000 3.334426 -3.083313
 3244.000000 3.310322 -3.086687
 3245.000000 3.285965 -3.035059
 3246.000000 3.314264 -3.075971
 3247.000000 3.278089 -3.002186
 3248.000000 3.334089 -2.999027
 3249.000000 3.375033 -2.997215
 3250.000000 3.347339 -3.059627
 3251.000000 3.324453 -2.944955
 3252.000000 3.334690 -3.027136
 3253.000000 3.280903 -3.063982
 3254.000000 3.361150 -3.134561
 3255.000000 3.326153 -2.944887
 3256.000000 3.332338 -3.022809
 3257.000000 3.367831 -3.130606
 3258.000000 3.344028 -3.092948
 3259.000000 3.360184 3.083087
 3260.000000 3.361129 -3.060788
 3261.000000 3.334277 -3.079563
 3262.000000 3.305305 -3.123592
 3263.000000 3.330401 -3.094805
 3264.000000 3.318292 3.129679
 3265.000000 3.330217 3.098434
 3266.000000 3.324588 3.044233
 3267.000000 3.315186 -3.039443
 3268.000000 3.268816 -3.112139
 3269.000000 3.332086 -3.073876
 3270.000000 3.364974 -3.133768
 3271.000000 3.388415 3.130713
 3272.000000 3.351589 3.038221
 3273.000000 3.412206 3.081425
 3274.000000 3.362110 3.052492
 3275.000000 3.368831 3.116843
 3276.000000 3.384401 -3.021663
 3277.000000 3.334365 3.044140
 3278.000000 3.358611 -3.091330
 3279.000000 3.331506 3.071840
 3280.000000 3.380679 3.122958
 3281.000000 3.340136 3.104393
 3282.000000 3.360881 3.064646
 3283.000000 3.351158 -3.098878
 3284.000000 3.293595 -3.051426
 3285.000000 3.390328 3.092016
 3286.000000 3.259135 -3.118516
 3287.000000 3.328009 3.129809
 3288.000000 3.303248 3.141054
 3289.000000 3.308958 -3.092518
 3290.000000 3.318505 3.045624
 3291.000000 3.294959 -3.010578
 3292.000000 3.376695 -3.104494
 3293.000000 3.339416 3.117111
 3294.000000 3.308373 -3.058332
 3295.000000 3.352237 3.133231
 3296.000000 3.325368 -3.119421
 3297.000000 3.342126 -3.033530
 3298.000000 3.330436 -3.123852
 3299.000000 3.257748 -3.044354
 3300.000000 3.285123 -3.041360
 3301.000000 3.301585 -3.044196
 3302.000000 3.293866 3.133462
 3303.000000 3.351474 -3.111663
 3304.000000 3.364473 3.140485
 3305.000000 3.378821 -3.106187
 3306.000000 3.351180 3.121597
 3307.000000 3.301331 3.094936
 3308.000000 3.325102 3.124811
 3309.000000 3.333954 -3.091809
 3310.000000 3.298357 -3.025638
 3311.000000 3.339663 -3.069598
 3312.000000 3.306517 3.128964
 3313.000000 3.323129 -3.072120
 3314.000000 3.389020 -3.102451
 3315.000000 3.311163 -3.105260
 3316.000000 3.337760 3.132940
 3317.000000 3.336642 -3.116130
 3318.000000 3.292452 -3.132599
 3319.000000 3.362562 -3.073385
 3320.000000 3.344693 3.119111
 3321.000000 3.358678 3.135290
 3322.000000 3.336570 -3.100435
 3323.000000 3.328660 -3.125616
 3324.000000 3.280800 -3.062079
 3325.000000 3.347216 3.098787
 3326.000000 3.321493 3.088192
 3327.000000 3.405917 3.096378
 3328.000000 3.386552 3.082084
 3329.000000 3.341525 3.040843
 3330.000000 3.374434 -3.075246
 3331.000000 3.334761 -3.135534
 3332.000000 3.330461 -3.031473
 3333.000000 3.363256 -3.058954
 3334.000000 3.369935 -3.115892
 3335.000000 3.378096 -3.077512
 3336.000000 3.314868 -3.060767
 3337.000000 3.330622 -3.048710
 3338.000000 3.295367 -3.118041
 3339.000000 3.296218 -3.099333
 3340.000000 3.329777 -3.089022
 3341.000000 3.352573 -3.086089
 3342.000000 3.298053 3.127930
 3343.000000 3.389357 -3.134601
 3344.000000 3.308593 -3.053942
 3345.000000 3.294938 -3.077486
 3346.000000 3.304001 3.100723
 3347.000000 3.285576 -3.135966
 3348.000000 3.279176 -3.094168
 3349.000000 3.268167 -3.000532
 3350.000000 3.248950 -3.062774
 3351.000000 3.323432 3.097469
 3352.000000 3.284005 -3.061736
 3353.000000 3.328083 -3.134914
 3354.000000 3.326661 3.085488
 3355.000000 3.325507 -3.121553
 3356.000000 3.335777 -3.104370
 3357.000000 3.311861 -3.072605
 3358.000000 3.388360 -3.083354
 3359.000000 3.344834 -3.101508
 3360.000000 3.266444 -3.064081
 3361.000000 3.289146 -2.938896
 3362.000000 3.268195 -3.117407
 3363.000000 3.249421 -3.026318
 3364.000000 3.304222 -3.020901
 3365.000000 3.342230 -3.025407
 3366.000000 3.296158 -3.114299
 3367.000000 3.360256 -3.107033
 3368.000000 3.276215 3.124520
 3369.000000 3.287212 -3.068233
 3370.000000 3.333343 -3.006820
 3371.000000 3.240451 -3.095063
 3372.000000 3.298185 -3.046288
 3373.000000 3.265391 -3.083654
 3374.000000 3.319438 -3.023750
 3375.000000 3.236628 -3.018872
 3376.000000 3.313571 -3.036365
 3377.000000 3.279184 -3.025788
 3378.000000 3.319612 -3.077741
 3379.000000 3.234283 -3.073645
 3380.000000 3.260561 -2.979182
 3381.000000 3.272096 -2.990308
 3382.000000 3.261975 -3.021582
 3383.000000 3.287760 -2.989073
 3384.000000 3.288611 -3.027730
 3385.000000 3.246611 -2.986296
 3386.000000 3.233826 -3.082946
 3387.000000 3.265391 -3.077507
 3388.000000 3.263095 -3.057697
 3389.000000 3.241734 -3.063539
 3390.000000 3.305060 -3.067252
 3391.000000 3.244499 -3.061150
 3392.000000 3.269784 -2.965403
 3393.000000 3.257572 -3.003652
 3394.000000 3.230652 -2.990123
 3395.000000 3.276701 -3.117212
 3396.000000 3.300900 -3.001291
 3397.000000 3.291220 -3.038333
 3398.000000 3.302211 -3.103392
 3399.000000 3.256209 -3.013074
 3400.000000 3.249397 -3.020975
 3401.000000 3.301182 -3.018296
 3402.000000 3.280013 -3.053249
 3403.000000 3.311961 -2.977008
 3404.000000 3.326828 -3.140353
 3405.000000 3.300074 -3.093839
 3406.000000 3.278251 3.123605
 3407.000000 3.241163 -3.082089
 3408.000000 3.255151 -3.070139
 3409.000000 3.242103 3.124101
 3410.000000 3.250354 -3.058911
 3411.000000 3.268645 -3.101115
 3412.000000 3.257808 -3.056091
 3413.000000 3.292373 -3.017241
 3414.000000 3.286953 -3.091441
 3415.000000 3.341644 -3.003780
 3416.000000 3.349576 -3.042949
 3417.000000 3.303994 -3.081749
 3418.000000 3.294290 -2.904416
 3419.000000 3.268291 -3.109452
 3420.000000 3.259956 -3.071145
 3421.000000 3.309322 3.132534
 3422.000000 3.281134 3.130008
 3423.000000 3.326545 -3.089677
 3424.000000 3.280239 -3.101481
 3425.000000 3.240514 -3.107821
 3426.000000 3.217326 -3.063248
 3427.000000 3.232675 3.134414
 3428.000000 3.240217 -3.125322
 3429.000000 3.302192 -3.067427
 3430.000000 3.227145 -3.066144
 3431.000000 3.327904 -3.119460
 3432.000000 3.276951 -3.072427
 3433.000000 3.254041 -3.035825
 3434.000000 3.262670 -3.024261
 3435.000000 3.295871 -3.092764
 3436.000000 3.215520 -3.139910
 3437.000000 3.282161 3.105866
 3438.000000 3.247787 -3.039749
 3439.000000 3.254022 -3.017306
 3440.000000 3.242177 -3.100124
 3441.000000 3.283526 -3.012194
 3442.000000 3.264450 -3.117438
 3443.000000 3.246438 -2.977273
 3444.000000 3.334195 -3.089041
 3445.000000 3.263813 -2.983045
 3446.000000 3.350275 -3.082327
 3447.000000 3.308612 -2.993700
 3448.000000 3.318277 -3.095927
 3449.000000 3.333770 -3.139789
 3450.000000 3.265553 -2.974106
 3451.000000 3.286504 -3.083169
 3452.000000 3.301833 -3.130238
 3453.000000 3.274858 -3.058634
 3454.000000 3.342358 -3.124668
 3455.000000 3.308255 -2.954183
 3456.000000 3.292412 -3.060832
 3457.000000 3.272359 -2.989428
 3458.000000 3.263984 -2.935456
 3459.000000 3.242569 -3.032130
 3460.000000 3.212546 -3.101836
 3461.000000 3.220665 -3.059582
 3462.000000 3.244181 -3.031766
 3463.000000 3.239605 -3.023093
 3464.000000 3.226171 -3.088591
 3465.000000 3.249920 3.137345
 3466.000000 3.246902 -3.006139
 3467.000000 3.261065 -3.016572
 3468.000000 3.355018 -3.052056
 3469.000000 3.235028 -2.964245
 3470.000000 3.236495 -2.997291
 3471.000000 3.252619 -3.040544
 3472.000000 3.262778 -3.033238
 3473.000000 3.253326 -3.033997
 3474.000000 3.275133 3.118166
 3475.000000 3.357508 -3.104687
 3476.000000 3.276877 -3.079788
 3477.000000 3.281341 -3.051869
 3478.000000 3.309907 -3.050559
 3479.000000 3.336693 -3.121337
 3480.000000 3.266444 -3.073226
 3481.000000 3.340089 -3.104481
 3482.000000 3.253613 -3.076258
 3483.000000 3.293362 -3.131231
 3484.000000 3.306299 -3.031996
 3485.000000 3.328339 -3.132188
 3486.000000 3.372610 -3.121627
 3487.000000 3.375008 -3.100191
 3488.000000 3.382725 -3.124690
 3489.000000 3.373381 3.083976
 3490.000000 3.342277 -3.096759
 3491.000000 3.380566 3.131598
 3492.000000 3.378246 -3.127384
 3493.000000 3.339753 -3.007209
 3494.000000 3.363996 -3.053236
 3495.000000 3.325928 -3.085120
 3496.000000 3.285009 -2.992330
 3497.000000 3.262174 -3.101529
 3498.000000 3.303472 -2.931128
 3499.000000 3.279754 -3.047404
 3500.000000 3.346892 -3.049712
 3501.000000 3.301422 -3.064868
 3502.000000 3.360444 -2.987037
 3503.000000 3.354283 -3.069300
 3504.000000 3.348415 -3.018738
 3505.000000 3.331475 -3.138914
 3506.000000 3.327705 -3.093023
 3507.000000 3.363701 -3.006486
 3508.000000 3.313290 -3.083213
 3509.000000 3.263005 -3.018350
 3510.000000 3.311172 -3.050303
 3511.000000 3.376297 -3.049862
 3512.000000 3.321063 -3.051638
 3513.000000 3.242576 -3.023558
 3514.000000 3.317648 -3.033392
 3515.000000 3.282022 -2.990245
 3516.000000 3.283829 -2.996040
 3517.000000 3.296395 -2.950810
 3518.000000 3.296847 -3.034571
 3519.000000 3.279810 -3.026486
 3520.000000 3.283003 -3.010450
 3521.000000 3.294661 -3.005961
 3522.000000 3.259436 -2.988722
 3523.000000 3.291828 -3.083401
 3524.000000 3.276529 -3.011316
 3525.000000 3.282254 -3.133424
 3526.000000 3.253758 -2.992583
 3527.000000 3.304465 -2.984207
 3528.000000 3.293763 -2.927260
 3529.000000 3.283479 -2.988530
 3530.000000 3.304168 -3.082414
 3531.000000 3.301849 -3.058932
 3532.000000 3.261957 -3.073751
 3533.000000 3.253547 -3.018663
 3534.000000 3.244596 -3.099357
 3535.000000 3.312382 -3.098298
 3536.000000 3.272938 -3.105045
 3537.000000 3.289590 -3.100883
 3538.000000 3.289177 -3.074371
 3539.000000 3.267490 -2.991479
 3540.000000 3.311224 -3.068673
 3541.000000 3.283977 -3.085701
 3542.000000 3.221664 -2.971600
 3543.000000 3.328349 -3.074810
 3544.000000 3.341747 -3.070230
 3545.000000 3.304628 -3.010307
 3546.000000 3.253397 -3.054490
 3547.000000 3.273973 -3.060348
 3548.000000 3.242420 -3.033394
 3549.000000 3.325861 -3.091703
 3550.000000 3.292290 -3.084566
 3551.000000 3.308558 -3.069714
 3552.000000 3.309897 -3.046529
 3553.000000 3.350901 -3.109159
 3554.000000 3.336105 -3.038468
 3555.000000 3.312063 -2.987762
 3556.000000 3.329702 -3.073513
 3557.000000 3.343138 -2.917824
 3558.000000 3.296930 -3.008840
 3559.000000 3.330000 -3.042370
 3560.000000 3.284946 -3.090648
 3561.000000 3.360295 -3.046859
 3562.000000 3.323787 -3.131529
 3563.000000 3.365811 -3.005604
 3564.000000 3.362396 3.102305
 3565.000000 3.256030 -3.023637
 3566.000000 3.295918 -3.131254
 3567.000000 3.343539 -3.078428
 3568.000000 3.361695 -3.027354
 3569.000000 3.340394 -3.137085
 3570.000000 3.374243 -3.093052
 3571.000000 3.361988 -3.094991
 3572.000000 3.356764 3.113914
 3573.000000 3.390275 -3.081800
 3574.000000 3.389909 -3.118230
 3575.000000 3.346139 -3.062185
 3576.000000 3.300281 -3.048201
 3577.000000 3.316038 -3.071212
 3578.000000 3.266835 -3.053471
 3579.000000 3.285426 3.130518
 3580.000000 3.266578 -3.084657
 3581.000000 3.320868 -3.091415
 3582.000000 3.291679 -2.995342
 3583.000000 3.319413 -3.114425
 3584.000000 3.282610 -3.103228
 3585.000000 3.313333 -3.090505
 3586.000000 3.292823 -3.029865
 3587.000000 3.273457 -3.012727
 3588.000000 3.340934 -3.069909
 3589.000000 3.303860 -2.999410
 3590.000000 3.249211 -3.089591
 3591.000000 3.257876 -3.001044
 3592.000000 3.267376 -3.045443
 3593.000000 3.253437 -3.024936
 3594.000000 3.247120 -2.938118
 3595.000000 3.262627 -3.102752
 3596.000000 3.300421 -3.060863
 3597.000000 3.293778 -3.070527
 3598.000000 3.345419 -2.992328
 3599.000000 3.336705 -3.090887
 3600.000000 3.315962 -3.097855
 3601.000000 3.278244 -3.127170
 3602.000000 3.268553 -2.974547
 3603.000000 3.289097 -2.994295
 3604.000000 3.240765 -3.009729
 3605.000000 3.351952 3.124255
 3606.000000 3.305928 -3.135024
 3607.000000 3.281090 3.101798
 3608.000000 3.301456 -3.116737
 3609.000000 3.288833 -3.034236
 3610.000000 3.342790 -3.061846
 3611.000000 3.260279 -3.054169
 3612.000000 3.265360 3.129376
 3613.000000 3.291177 -3.051721
 3614.000000 3.350595 -3.101128
 3615.000000 3.245653 -3.063156
 3616.000000 3.214257 -3.014973
 3617.000000 3.254153 -3.078071
 3618.000000 3.244223 -2.976206
 3619.000000 3.289105 -3.059130
 3620.000000 3.291609 -3.050934
 3621.000000 3.279845 -2.993118
 3622.000000 3.228233 -2.935837
 3623.000000 3.242793 -2.927310
 3624.000000 3.236711 -2.986796
 3625.000000 3.227280 -2.941706
 3626.000000 3.222391 -2.864866
 3627.000000 3.215910 -2.898197
 3628.000000 3.213466 -2.945223
 3629.000000 3.200357 -2.970491
 3630.000000 3.195963 -2.947377
 3631.000000 3.270907 -2.854243
 3632.000000 3.229644 -2.863725
 3633.000000 3.264691 -2.960170
 3634.000000 3.310760 -2.997092
 3635.000000 3.277137 -2.963773
 3636.000000 3.292438 -2.893418
 3637.000000 3.276006 -2.952056
 3638.000000 3.294137 -2.949693
 3639.000000 3.312108 -2.936442
 3640.000000 3.300844 -2.981593
 3641.000000 3.302191 -2.927902
 3642.000000 3.297830 -2.970278
 3643.000000 3.289754 -3.032947
 3644.000000 3.284580 -3.051669
 3645.000000 3.233788 -3.023627
 3646.000000 3.263233 -3.038225
 3647.000000 3.276041 -3.034748
 3648.000000 3.240107 -2.969892
 3649.000000 3.232377 -2.885398
 3650.000000 3.245855 -2.857304
 3651.000000 3.270525 -2.982710
 3652.000000 3.277265 -3.045220
 3653.000000 3.254059 -2.954466
 3654.000000 3.265369 -3.038741
 3655.000000 3.227378 -2.896438
 3656.000000 3.271207 -2.993790
 3657.000000 3.272247 -3.002646
 3658.000000 3.231643 -2.928951
 3659.000000 3.236166 -2.987408
 3660.000000 3.241060 -2.929236
 3661.000000 3.225540 -2.970097
 3662.000000 3.235843 -2.989371
 3663.000000 3.198103 -2.989117
 3664.000000 3.202210 -2.940805
 3665.000000 3.180285 -2.933130
 3666.000000 3.199943 -3.035399
 3667.000000 3.194892 -2.892590
 3668.000000 3.186520 -3.092456
 3669.000000 3.203655 -2.996971
 3670.000000 3.222490 -2.939311
 3671.000000 3.195120 -2.930491
 3672.000000 3.204244 -3.067262
 3673.000000 3.184325 -2.989816
 3674.000000 3.196285 -2.982055
 3675.000000 3.193037 -2.954029
 3676.000000 3.216696 -3.000531
 3677.000000 3.224766 -2.928469
 3678.000000 3.245461 -2.933354
 3679.000000 3.194897 -2.875112
 3680.000000 3.260637 -2.899146
 3681.000000 3.260057 -2.972162
 3682.000000 3.208388 -2.961441
 3683.000000 3.261430 -2.930151
 3684.000000 3.238830 -2.934620
 3685.000000 3.177247 -3.112906
 3686.000000 3.232109 -3.131522
 3687.000000 3.197672 -2.986172
 3688.000000 3.234045 -2.964664
 3689.000000 3.239134 -3.134169
 3690.000000 3.195401 -3.075914
 3691.000000 3.201170 -2.974203
 3692.000000 3.226272 -2.921967
 3693.000000 3.174501 -2.898439
 3694.000000 3.211043 -2.961646
 3695.000000 3.232427 -2.940770
 3696.000000 3.204581 -2.993499
 3697.000000 3.214775 -2.948189
 3698.000000 3.228716 -2.957182
 3699.000000 3.220614 -2.901007
 3700.000000 3.189002 -2.984346
 3701.000000 3.253118 -2.989575
 3702.000000 3.202692 -2.976145
 3703.000000 3.218279 -3.006760
 3704.000000 3.226215 -2.983462
 3705.000000 3.205848 -2.898090
 3706.000000 3.215618 -2.995452
 3707.000000 3.213035 -2.966289
 3708.000000 3.177959 -2.949946
 3709.000000 3.166617 -2.910333
 3710.000000 3.231314 -3.024477
 3711.000000 3.181065 -3.051101
 3712.000000 3.181058 -2.952877
 3713.000000 3.211866 -2.999392
 3714.000000 3.192455 -3.050417
 3715.000000 3.221838 -2.982973
 3716.000000 3.182513 -2.993272
 3717.000000 3.174763 -3.006823
 3718.000000 3.194886 -2.987382
 3719.000000 3.160250 -2.974230
 3720.000000 3.180741 -3.025670
 3721.000000 3.186227 -2.969786
 3722.000000 3.264382 -3.016531
 3723.000000 3.192501 -2.967534
 3724.000000 3.238401 -2.976020
 3725.000000 3.197597 -2.984267
 3726.000000 3.220648 -3.045023
 3727.000000 3.211481 -2.992282
 3728.000000 3.223283 -3.015085
 3729.000000 3.166081 -2.971105
 3730.000000 3.235493 -2.945159
 3731.000000 3.184228 -3.035404
 3732.000000 3.175956 -3.022802
 3733.000000 3.166882 -2.969967
 3734.000000 3.181075 -3.017074
 3735.000000 3.195856 -2.925250
 3736.000000 3.184719 -3.055328
 3737.000000 3.221995 -3.040896
 3738.000000 3.184222 -2.982886
 3739.000000 3.187483 -2.928242
 3740.000000 3.225214 -2.951303
 3741.000000 3.171928 -2.986008
 3742.000000 3.169656 -2.972971
 3743.000000 3.225551 -3.040759
 3744.000000 3.249204 -3.064391
 3745.000000 3.235474 -3.016466
 3746.000000 3.191301 -2.983434
 3747.000000 3.209057 -3.051843
 3748.000000 3.198281 -2.932049
 3749.000000 3.160416 -3.005324
 3750.000000 3.192085 -3.052587
 3751.000000 3.216293 -3.090813
 3752.000000 3.179718 -3.019546
 3753.000000 3.199089 -2.937242
 3754.000000 3.233877 -3.000210
 3755.000000 3.195412 -3.011388
 3756.000000 3.224986 -2.997546
 3757.000000 3.196628 -2.893208
 3758.000000 3.197036 -3.005638
 3759.000000 3.193669 -2.951986
 3760.000000 3.165557 -2.983908
 3761.000000 3.185625 -2.965665
 3762.000000 3.267145 -2.974472
 3763.000000 3.196327 -3.092227
 3764.000000 3.229600 -3.047340
 3765.000000 3.213838 -2.965168
 3766.000000 3.235747 -2.940658
 3767.000000 3.173236 -2.980307
 3768.000000 3.209226 -2.987684
 3769.000000 3.207640 -2.948032
 3770.000000 3.221827 -2.974599
 3771.000000 3.252852 -2.889218
 3772.000000 3.241822 -2.962684
 3773.000000 3.251290 -2.943542
 3774.000000 3.227099 -2.964501
 3775.000000 3.246512 -2.996165
 3776.000000 3.227299 -2.980807
 3777.000000 3.212622 -2.959559
 3778.000000 3.304310 -2.919412
 3779.000000 3.235900 -2.958038
 3780.000000 3.271377 -2.908665
 3781.000000 3.247626 -2.990152
 3782.000000 3.206053 -2.930091
 3783.000000 3.171041 -2.927498
 3784.000000 3.218794 -2.994700
 3785.000000 3.170613 -3.005849
 3786.000000 3.255775 -2.955023
 3787.000000 3.247858 -2.896106
 3788.000000 3.194846 -2.905543
 3789.000000 3.226984 -2.941328
 3790.000000 3.231032 -3.066536
 3791.000000 3.202744 -2.845590
 3792.000000 3.247456 -2.886854
 3793.000000 3.203056 -3.045324
 3794.000000 3.187162 -2.883692
 3795.000000 3.269847 -3.025211
 3796.000000 3.216725 -2.975147
 3797.000000 3.215706 -2.995194
 3798.000000 3.203739 -2.916824
 3799.000000 3.201339 -2.901674
 3800.000000 3.186313 -2.893861
 3801.000000 3.233109 -2.886418
 3802.000000 3.198827 -2.965140
 3803.000000 3.220981 -2.917239
 3804.000000 3.188724 -2.864382
 3805.000000 3.247231 -2.946800
 3806.000000 3.166531 -2.937653
 3807.000000 3.261333 -3.007385
 3808.000000 3.203550 -2.882902
 3809.000000 3.238106 -2.956568
 3810.000000 3.233818 -2.973873
 3811.000000 3.237428 -2.985042
 3812.000000 3.209263 -2.938624
 3813.000000 3.255008 -3.041828
 3814.000000 3.237467 -2.939111
 3815.000000 3.257187 -2.914362
 3816.000000 3.264228 -2.896042
 3817.000000 3.255375 -2.974176
 3818.000000 3.309183 -2.952663
 3819.000000 3.274903 -2.957704
 3820.000000 3.264174 -3.052713
 3821.000000 3.287198 -3.013102
 3822.000000 3.227985 -2.975416
 3823.000000 3.270011 -2.999585
 3824.000000 3.262793 -2.940927
 3825.000000 3.234388 -2.897281
 3826.000000 3.301101 -2.948559
 3827.000000 3.292632 -3.085686
 3828.000000 3.292874 -3.001450
 3829.000000 3.253608 -3.006762
 3830.000000 3.240182 -2.978871
 3831.000000 3.326619 -2.898198
 3832.000000 3.288070 -2.974916
 3833.000000 3.273676 -2.939604
 3834.000000 3.278488 -2.981957
 3835.000000 3.261510 -2.953273
 3836.000000 3.199397 -2.923288
 3837.000000 3.226742 -2.968890
 3838.000000 3.228375 -2.965124
 3839.000000 3.273464 -3.024153
 3840.000000 3.283571 -3.029403
 3841.000000 3.285754 -2.989725
 3842.000000 3.297874 -2.991123
 3843.000000 3.360150 -2.956856
 3844.000000 3.344065 -3.031564
 3845.000000 3.323234 -3.049658
 3846.000000 3.367416 -2.891429
 3847.000000 3.356530 -2.965408
 3848.000000 3.366904 -2.945029
 3849.000000 3.317582 -2.930711
 3850.000000 3.315288 -2.899966
 3851.000000 3.315095 -2.927104
 3852.000000 3.303594 -2.930051
 3853.000000 3.326134 -2.872465
 3854.000000 3.358230 -2.981282
 3855.000000 3.246200 -2.958146
 3856.000000 3.280104 -2.861559
 3857.000000 3.249197 -3.043677
 3858.000000 3.253410 -3.019098
 3859.000000 3.244394 -2.990052
 3860.000000 3.303898 -2.983194
 3861.000000 3.302281 -3.038240
 3862.000000 3.313245 -3.047043
 3863.000000 3.257192 -2.963323
 3864.000000 3.276234 -2.851778
 3865.000000 3.268258 -2.885754
 3866.000000 3.316192 -2.900054
 3867.000000 3.306154 -2.997000
 3868.000000 3.292199 -2.983825
 3869.000000 3.289317 -2.984595
 3870.000000 3.306768 -3.005107
 3871.000000 3.315509 -2.985909
 3872.000000 3.246433 -2.905037
 3873.000000 3.312525 -3.043835
 3874.000000 3.315349 -2.989751
 3875.000000 3.294384 -3.010491
 3876.000000 3.341210 -2.928221
 3877.000000 3.314538 -3.037206
 3878.000000 3.301988 -3.005941
 3879.000000 3.244955 -2.986012
 3880.000000 3.275923 -3.010191
 3881.000000 3.275666 -2.950689
 3882.000000 3.300957 -2.965194
 3883.000000 3.322755 -2.933539
 3884.000000 3.331752 -2.918284
 3885.000000 3.362393 -3.029758
 3886.000000 3.356909 -3.011423
 3887.000000 3.336207 -2.987099
 3888.000000 3.268035 -2.965621
 3889.000000 3.295742 -3.009717
 3890.000000 3.359657 -2.940220
 3891.000000 3.328023 -2.960448
 3892.000000 3.326089 -2.999146
 3893.000000 3.354450 -2.989828
 3894.000000 3.295484 -3.053332
 3895.000000 3.374618 -3.082935
 3896.000000 3.365359 3.124072
 3897.000000 3.330445 -3.057052
 3898.000000 3.353791 3.045590
 3899.000000 3.270647 -3.022264
 3900.000000 3.278153 -3.042129
 3901.000000 3.358914 -3.014312
 3902.000000 3.319581 -3.028167
 3903.000000 3.298442 -3.017717
 3904.000000 3.284896 -3.056136
 3905.000000 3.330678 -3.030328
 3906.000000 3.286502 -3.050569
 3907.000000 3.274823 -3.137213
 3908.000000 3.282578 -3.102289
 3909.000000 3.304513 -3.014554
 3910.000000 3.302709 -3.005639
 3911.000000 3.346233 -2.967733
 3912.000000 3.320843 -3.108865
 3913.000000 3.273917 -3.024862
 3914.000000 3.294828 -3.079492
 3915.000000 3.274013 -3.121007
 3916.000000 3.325605 -2.997997
 3917.000000 3.277787 -2.973472
 3918.000000 3.297581 -3.008714
 3919.000000 3.344196 -2.977252
 3920.000000 3.293171 -3.005795
 3921.000000 3.280913 -2.976992
 3922.000000 3.339720 -3.135784
 3923.000000 3.343604 -3.030229
 3924.000000 3.289230 -3.030638
 3925.000000 3.348940 -3.113089
 3926.000000 3.297699 -3.088211
 3927.000000 3.365977 -3.132810
 3928.000000 3.301824 -3.061060
 3929.000000 3.341227 -3.131514
 3930.000000 3.358281 -3.139831
 3931.000000 3.425008 -3.111125
 3932.000000 3.321923 -3.019233
 3933.000000 3.402457 -3.081832
 3934.000000 3.359764 -2.989364
 3935.000000 3.348745 3.120271
 3936.000000 3.395351 -3.090258
 3937.000000 3.359439 -3.135230
 3938.000000 3.348788 -3.132695
 3939.000000 3.361547 3.052635
 3940.000000 3.348210 -3.106365
 3941.000000 3.352818 3.076955
 3942.000000 3.368301 -3.133110
 3943.000000 3.352886 -3.137098
 3944.000000 3.337022 3.132571
 3945.000000 3.340488 -3.037065
 3946.000000 3.323856 -2.969909
 3947.000000 3.340385 -3.078318
 3948.000000 3.343899 3.110880
 3949.000000 3.298646 -3.102824
 3950.000000 3.262887 -3.047271
 3951.000000 3.298869 -3.050616
 3952.000000 3.357751 -3.139514
 3953.000000 3.324938 -3.035390
 3954.000000 3.351850 -3.077021
 3955.000000 3.348384 -3.037415
 3956.000000 3.325949 -3.132785
 3957.000000 3.357808 -3.132332
 3958.000000 3.385133 -3.102868
 3959.000000 3.337511 -3.122926
 3960.000000 3.331649 3.125649
 3961.000000 3.334068 -3.132198
 3962.000000 3.284985 -3.112111
 3963.000000 3.364293 -3.104021
 3964.000000 3.292981 -3.089023
 3965.000000 3.315314 3.099659
 3966.000000 3.350549 -3.121749
 3967.000000 3.334304 -3.083989
 3968.000000 3.319069 3.122569
 3969.000000 3.324174 -3.108494
 3970.000000 3.314714 3.121213
 3971.000000 3.347924 -3.122086
 3972.000000 3.353276 -3.006708
 3973.000000 3.306092 -3.088174
 3974.000000 3.345747 -3.086875
 3975.000000 3.385092 3.131687
 3976.000000 3.328408 -3.139626
 3977.000000 3.329731 3.136602
 3978.000000 3.337869 3.095041
 3979.000000 3.338682 -3.107463
 3980.000000 3.347470 3.115484
 3981.000000 3.353025 3.137650
 3982.000000 3.284164 -3.027425
 3983.000000 3.312324 -3.028386
 3984.000000 3.306938 -2.968234
 3985.000000 3.348921 -3.060552
 3986.000000 3.350525 -2.982522
 3987.000000 3.326289 -3.046697
 3988.000000 3.329843 3.125081
 3989.000000 3.347579 3.132530
 3990.000000 3.334896 -3.129097
 3991.000000 3.314524 -3.053748
 3992.000000 3.327831 3.080056
 3993.000000 3.366751 3.100146
 3994.000000 3.384275 3.122689
 3995.000000 3.332358 3.133409
 3996.000000 3.360147 -3.063123
 3997.000000 3.340886 3.130662
 3998.000000 3.385380 3.084308
 3999.000000 3.343385 3.088165
 4000.000000 3.360060 3.132527
 4001.000000 3.361353 -3.115151
 4002.000000 3.392056 3.103667
 4003.000000 3.407939 3.019736
 4004.000000 3.343942 3.078915
 4005.000000 3.379556 3.073388
 4006.000000 3.295775 3.130419
 4007.000000 3.303539 3.137653
 4008.000000 3.359302 2.965704
 4009.000000 3.299064 3.078955
 4010.000000 3.311084 3.141035
 4011.000000 3.317894 -3.125930
 4012.000000 3.269320 -3.054987
 4013.000000 3.294063 3.061906
 4014.000000 3.266054 -3.068952
 4015.000000 3.224922 3.121447
 4016.000000 3.277539 -3.115255
 4017.000000 3.275985 -3.060709
 4018.000000 3.262217 -3.124879
 4019.000000 3.277089 3.121990
 4020.000000 3.287756 -3.117201
 4021.000000 3.285869 -3.082345
 4022.000000 3.242186 -3.121987
 4023.000000 3.288302 3.131309
 4024.000000 3.259780 -3.037560
 4025.000000 3.327665 3.090908
 4026.000000 3.343707 3.048576
 4027.000000 3.361447 3.091641
 4028.000000 3.308599 -3.114868
 4029.000000 3.277401 3.117967
 4030.000000 3.299739 -3.059944
 4031.000000 3.295794 3.094272
 4032.000000 3.244052 3.101071
 4033.000000 3.283619 -3.077622
 4034.000000 3.255141 -3.035154
 4035.000000 3.310437 -3.121196
 4036.000000 3.272747 -3.125117
 4037.000000 3.291707 -2.989014
 4038.000000 3.286484 3.127857
 4039.000000 3.263921 -3.066225
 4040.000000 3.277527 -3.052359
 4041.000000 3.298670 -3.066444
 4042.000000 3.266107 -3.066976
 4043.000000 3.262637 -2.989756
 4044.000000 3.248735 -3.078219
 4045.000000 3.282541 -3.103414
 4046.000000 3.248020 -2.987090
 4047.000000 3.283536 -3.093724
 4048.000000 3.252505 -3.011211
 4049.000000 3.282131 -3.098602
 4050.000000 3.307351 -3.128792
 4051.000000 3.278943 -3.048816
 4052.000000 3.293768 -3.081262
 4053.000000 3.275629 -2.968940
 4054.000000 3.293588 -3.102186
 4055.000000 3.251838 -3.116521
 4056.000000 3.327388 -3.048654
 4057.000000 3.305805 -3.094534
 4058.000000 3.341416 3.129192
 4059.000000 3.340219 3.137321
 4060.000000 3.320260 -3.115762
 4061.000000 3.338875 -3.065010
 4062.000000 3.320807 -3.073320
 4063.000000 3.319540 -3.091673
 4064.000000 3.302095 -3.086956
 4065.000000 3.333877 3.111504
 4066.000000 3.359445 -3.098160
 4067.000000 3.386313 3.092000
 4068.000000 3.317123 -3.077661
 4069.000000 3.311891 -3.082791
 4070.000000 3.348459 -3.089819
 4071.000000 3.327821 -3.032865
 4072.000000 3.317131 -3.058455
 4073.000000 3.333576 -3.079476
 4074.000000 3.338139 -3.101336
 4075.000000 3.328958 3.113652
 4076.000000 3.330568 -3.096155
 4077.000000 3.351977 3.139867
 4078.000000 3.304637 3.114118
 4079.000000 3.278165 -3.061329
 4080.000000 3.333748 -3.129532
 4081.000000 3.295970 -3.039843
 4082.000000 3.365501 3.128186
 4083.000000 3.363364 3.113832
 4084.000000 3.326806 3.124953
 4085.000000 3.301487 -3.121375
 4086.000000 3.321970 -3.094884
 4087.000000 3.339249 -3.041345
 4088.000000 3.363394 -3.097437
 4089.000000 3.425749 3.141438
 4090.000000 3.402823 -3.134361
 4091.000000 3.352266 -3.102644
 4092.000000 3.368378 -3.070313
 4093.000000 3.380563 -3.063839
 4094.000000 3.391956 3.133930
 4095.000000 3.362244 3.067724
 4096.000000 3.324005 -3.053942
 4097.000000 3.305601 -3.121510
 4098.000000 3.318545 -3.080466
 4099.000000 3.287553 -3.032196
 4100.000000 3.300772 -3.112501
 4101.000000 3.259450 -3.030667
 4102.000000 3.254460 -3.059896
 4103.000000 3.244308 -3.004495
 4104.000000 3.237099 -3.038374
 4105.000000 3.205198 -2.980935
 4106.000000 3.217828 -3.053319
 4107.000000 3.293319 -2.970242
 4108.000000 3.279422 -3.023859
 4109.000000 3.269421 -2.972607
 4110.000000 3.273096 -3.001061
 4111.000000 3.231326 -2.906379
 4112.000000 3.246224 -2.920457
 4113.000000 3.297282 -3.056132
 4114.000000 3.263873 -3.033649
 4115.000000 3.270747 -2.969376
 4116.000000 3.298639 -3.088886
 4117.000000 3.291257 -2.972799
 4118.000000 3.314018 -3.069377
 4119.000000 3.262215 -2.997766
 4120.000000 3.291655 -3.037528
 4121.000000 3.261826 -3.045183
 4122.000000 3.297939 -3.001425
 4123.000000 3.296407 -3.056273
 4124.000000 3.322754 -3.061750
 4125.000000 3.316825 3.076091
 4126.000000 3.282620 -3.007616
 4127.000000 3.315259 -3.122353
 4128.000000 3.269593 -3.060135
 4129.000000 3.327365 -3.086398
 4130.000000 3.337131 -3.053383
 4131.000000 3.345607 -3.098875
 4132.000000 3.347263 -3.089110
 4133.000000 3.362899 -3.112611
 4134.000000 3.356085 3.086652
 4135.000000 3.344665 3.030549
 4136.000000 3.380764 3.086733
 4137.000000 3.354838 3.107258
 4138.000000 3.313968 -3.079072
 4139.000000 3.350022 -3.118730
 4140.000000 3.379176 -3.134136
 4141.000000 3.321459 -3.082028
 4142.000000 3.357563 -3.140437
 4143.000000 3.346722 -3.135268
 4144.000000 3.376141 3.101979
 4145.000000 3.388525 3.051444
 4146.000000 3.392633 3.059787
 4147.000000 3.391674 3.103344
 4148.000000 3.416716 3.071107
 4149.000000 3.357100 3.102685
 4150.000000 3.353769 -3.133766
 4151.000000 3.343957 3.079324
 4152.000000 3.371618 3.132383
 4153.000000 3.346880 3.083891
 4154.000000 3.409726 3.105697
 4155.000000 3.411556 3.044238
 4156.000000 3.348792 3.070316
 4157.000000 3.388953 3.018115
 4158.000000 3.384507 3.124654
 4159.000000 3.381289 3.120539
 4160.000000 3.415263 3.084078
 4161.000000 3.380778 3.089929
 4162.000000 3.341118 3.128882
 4163.000000 3.398349 3.064545
 4164.000000 3.349152 3.136034
 4165.000000 3.400772 3.078152
 4166.000000 3.419235 3.030875
 4167.000000 3.382205 3.103378
 4168.000000 3.383526 3.063531
 4169.000000 3.373241 2.981217
 4170.000000 3.372174 3.075496
 4171.000000 3.420155 3.065031
 4172.000000 3.380481 3.071328
 4173.000000 3.357673 3.046881
 4174.000000 3.358215 3.139128
 4175.000000 3.321158 3.134161
 4176.000000 3.320549 3.114374
 4177.000000 3.370282 3.075795
 4178.000000 3.410493 3.023059
 4179.000000 3.455846 -3.130668
 4180.000000 3.410237 3.043921
 4181.000000 3.395788 -3.116729
 4182.000000 3.407600 3.105160
 4183.000000 3.377344 -3.138599
 4184.000000 3.392964 -3.092162
 4185.000000 3.391300 3.099213
 4186.000000 3.378580 3.082675
 4187.000000 3.401045 3.120260
 4188.000000 3.358423 -3.057165
 4189.000000 3.353478 -3.110869
 4190.000000 3.377565 3.135843
 4191.000000 3.395643 3.026161
 4192.000000 3.436426 -3.101073
 4193.000000 3.361178 -3.062796
 4194.000000 3.416744 3.042946
 4195.000000 3.358318 3.101808
 4196.000000 3.386517 3.044854
 4197.000000 3.441222 3.107797
 4198.000000 3.426418 3.037020
 4199.000000 3.398912 3.053616
 4200.000000 3.393231 -3.130840
 4201.000000 3.398324 -3.122248
 4202.000000 3.346342 3.123100
 4203.000000 3.343250 -3.094248
 4204.000000 3.366674 -3.049305
 4205.000000 3.394804 3.065060
 4206.000000 3.382978 3.113952
 4207.000000 3.399770 -3.118493
 4208.000000 3.437446 3.044832
 4209.000000 3.405291 3.119491
 4210.000000 3.357529 3.118965
 4211.000000 3.403557 -3.113458
 4212.000000 3.367808 2.943343
 4213.000000 3.332742 3.125422
 4214.000000 3.395445 -3.094946
 4215.000000 3.396316 3.101366
 4216.000000 3.379469 3.127011
 4217.000000 3.380106 3.110185
 4218.000000 3.382298 3.126950
 4219.000000 3.382866 -3.132800
 4220.000000 3.380094 3.127484
 4221.000000 3.409758 3.067517
 4222.000000 3.416187 3.139421
 4223.000000 3.437843 3.033712
 4224.000000 3.434620 -3.139657
 4225.000000 3.385545 3.110200
 4226.000000 3.412875 -3.135693
 4227.000000 3.406468 3.134818
 4228.000000 3.434060 3.011003
 4229.000000 3.414465 3.014862
 4230.000000 3.373200 3.096635
 4231.000000 3.353318 -3.111993
 4232.000000 3.409942 -3.092360
 4233.000000 3.448298 3.046188
 4234.000000 3.366291 3.106066
 4235.000000 3.435959 -3.108858
 4236.000000 3.453351 3.116266
 4237.000000 3.408513 3.069132
 4238.000000 3.362627 3.129547
 4239.000000 3.364052 3.126161
 4240.000000 3.379245 3.033390
 4241.000000 3.364718 3.120127
 4242.000000 3.354241 -3.074978
 4243.000000 3.362242 3.121577
 4244.000000 3.381390 -3.089049
 4245.000000 3.411580 3.135661
 4246.000000 3.447816 3.080009
 4247.000000 3.406126 3.135836
 4248.000000 3.425207 3.111457
 4249.000000 3.416424 3.123666
 4250.000000 3.453425 3.102475
 4251.000000 3.422694 -3.068191
 4252.000000 3.410061 -3.088405
 4253.000000 3.392129 -3.088584
 4254.000000 3.375159 -3.107265
 4255.000000 3.376242 -3.070498
 4256.000000 3.404378 3.132933
 4257.000000 3.388585 3.077402
 4258.000000 3.423762 -3.069771
 4259.000000 3.349421 -3.084554
 4260.000000 3.358995 3.123857
 4261.000000 3.384708 3.133036
 4262.000000 3.418126 3.088630
 4263.000000 3.350251 -3.092024
 4264.000000 3.393536 -3.129443
 4265.000000 3.366909 3.006066
 4266.000000 3.313180 -2.972427
 4267.000000 3.348600 -3.104807
 4268.000000 3.363123 -3.024750
 4269.000000 3.341311 -3.126073
 4270.000000 3.356270 3.131998
 4271.000000 3.368474 3.099696
 4272.000000 3.400390 -3.125375
 4273.000000 3.387998 -3.126556
 4274.000000 3.334952 -3.090748
 4275.000000 3.410870 3.137107
 4276.000000 3.403693 -3.077683
 4277.000000 3.372642 3.095735
 4278.000000 3.449627 -3.113435
 4279.000000 3.377788 3.137296
 4280.000000 3.406418 3.078502
 4281.000000 3.414022 3.130708
 4282.000000 3.394046 3.106783
 4283.000000 3.415917 2.962693
 4284.000000 3.375063 -3.129515
 4285.000000 3.365686 3.081813
 4286.000000 3.364869 3.122741
 4287.000000 3.360106 3.019475
 4288.000000 3.344817 3.119502
 4289.000000 3.412148 -3.085102
 4290.000000 3.342551 -3.123438
 4291.000000 3.347010 -3.037732
 4292.000000 3.320978 -3.086859
 4293.000000 3.226878 -3.018007
 4294.000000 3.315068 -3.131087
 4295.000000 3.194569 -2.964934
 4296.000000 3.232957 -3.030609
 4297.000000 3.218584 -3.018907
 4298.000000 3.208252 -3.024438
 4299.000000 3.311352 3.132379
 4300.000000 3.267086 -2.997255
 4301.000000 3.244262 -3.017689
 4302.000000 3.254121 -3.029965
 4303.000000 3.261207 -2.933701
 4304.000000 3.298858 -2.983498
 4305.000000 3.281842 -3.082674
 4306.000000 3.261534 -3.138232
 4307.000000 3.266439 -3.029314
 4308.000000 3.298443 -3.100048
 4309.000000 3.288935 -3.014479
 4310.000000 3.295914 -2.954588
 4311.000000 3.320705 -3.076968
 4312.000000 3.314272 -3.091433
 4313.000000 3.319005 -3.078931
 4314.000000 3.303600 -3.023060
 4315.000000 3.302594 -2.964678
 4316.000000 3.312758 -3.030780
 4317.000000 3.245154 -3.016154
 4318.000000 3.297016 -3.120343
 4319.000000 3.257788 -2.928232
 4320.000000 3.277849 -3.054093
 4321.000000 3.271683 -3.024449
 4322.000000 3.278628 -3.028529
 4323.000000 3.236126 -2.970288
 4324.000000 3.279146 -3.075951
 4325.000000 3.314859 -2.985466
 4326.000000 3.295980 -3.038742
 4327.000000 3.254309 -3.084430
 4328.000000 3.244664 -3.009259
 4329.000000 3.307406 -3.081127
 4330.000000 3.296140 -3.039413
 4331.000000 3.288622 -2.993690
 4332.000000 3.329381 -3.023810
 4333.000000 3.311672 3.095908
 4334.000000 3.306351 -3.068817
 4335.000000 3.347563 -3.085645
 4336.000000 3.335894 3.130184
 4337.000000 3.351603 3.117155
 4338.000000 3.329149 -3.055151
 4339.000000 3.308255 -3.101941
 4340.000000 3.311996 -3.122517
 4341.000000 3.361142 -3.097236
 4342.000000 3.324420 -3.034095
 4343.000000 3.300980 -3.059813
 4344.000000 3.351884 -3.121949
 4345.000000 3.293609 -3.048588
 4346.000000 3.294026 -3.048024
 4347.000000 3.275329 -2.986320
 4348.000000 3.344652 -3.130034
 4349.000000 3.373618 -3.078261
 4350.000000 3.421806 3.049230
 4351.000000 3.381126 -3.028503
 4352.000000 3.379496 -3.071517
 4353.000000 3.366519 -3.079079
 4354.000000 3.338161 -3.098640
 4355.000000 3.308501 3.136817
 4356.000000 3.291739 -3.023047
 4357.000000 3.309964 -2.976615
 4358.000000 3.331720 3.128678
 4359.000000 3.380227 -3.028405
 4360.000000 3.315653 -3.086683
 4361.000000 3.319844 -3.093958
 4362.000000 3.313357 -3.051352
 4363.000000 3.345356 -3.030853
 4364.000000 3.268491 -2.999785
 4365.000000 3.258575 -3.076509
 4366.000000 3.297018 -3.082068
 4367.000000 3.372631 -3.114045
 4368.000000 3.295551 -3.003324
 4369.000000 3.347761 -3.101578
 4370.000000 3.331421 -3.026463
 4371.000000 3.346108 -3.045503
 4372.000000 3.374758 -2.974164
 4373.000000 3.385707 -3.078284
 4374.000000 3.393835 -3.058285
 4375.000000 3.398362 -3.073187
 4376.000000 3.347397 -3.040641
 4377.000000 3.373300 -3.075949
 4378.000000 3.371323 -3.082569
 4379.000000 3.376021 -3.059320
 4380.000000 3.373438 -3.048684
 4381.000000 3.363628 -3.001307
 4382.000000 3.361673 -3.076065
 4383.000000 3.384135 3.093078
 4384.000000 3.391454 -3.046639
 4385.000000 3.347041 -3.070740
 4386.000000 3.354810 -3.069276
 4387.000000 3.368308 3.094728
 4388.000000 3.416933 3.086360
 4389.000000 3.385396 3.084038
 4390.000000 3.374943 3.105209
 4391.000000 3.347060 -3.077882
 4392.000000 3.325533 -3.068126
 4393.000000 3.349019 -2.982841
 4394.000000 3.347897 -3.039059
 4395.000000 3.416391 -3.105508
 4396.000000 3.386606 -3.094729
 4397.000000 3.352388 -3.061292
 4398.000000 3.395803 -3.100002
 4399.000000 3.424608 -3.113535
 4400.000000 3.398082 -3.069640
 4401.000000 3.353215 -3.006840
 4402.000000 3.391345 -3.120579
 4403.000000 3.341446 -3.033242
 4404.000000 3.353003 -3.000322
 4405.000000 3.399848 -3.062473
 4406.000000 3.402002 3.130591
 4407.000000 3.360502 -3.052838
 4408.000000 3.350477 -3.138909
 4409.000000 3.403744 -3.135374
 4410.000000 3.404029 3.057694
 4411.000000 3.374096 -3.135560
 4412.000000 3.336114 -3.088151
 4413.000000 3.359736 -3.127365
 4414.000000 3.337712 -3.130162
 4415.000000 3.312747 -3.133746
 4416.000000 3.341444 -3.091469
 4417.000000 3.382268 -3.077597
 4418.000000 3.395981 -3.131273
 4419.000000 3.388792 -3.131581
 4420.000000 3.343651 3.096618
 4421.000000 3.306245 -3.038072
 4422.000000 3.316661 -3.090599
 4423.000000 3.314201 3.130289
 4424.000000 3.315175 -3.103846
 4425.000000 3.342552 -3.055415
 4426.000000 3.322103 -3.052816
 4427.000000 3.267482 -3.014820
 4428.000000 3.252832 -3.107703
 4429.000000 3.280897 -3.047460
 4430.000000 3.282148 -3.106841
 4431.000000 3.244134 -3.040668
 4432.000000 3.324200 -3.092557
 4433.000000 3.290308 -3.043948
 4434.000000 3.209184 -3.033652
 4435.000000 3.284110 -3.067659
 4436.000000 3.278378 3.136316
 4437.000000 3.288300 -3.058812
 4438.000000 3.328798 -3.137234
 4439.000000 3.319896 -3.113103
 4440.000000 3.336787 -3.073614
 4441.000000 3.333868 3.084120
 4442.000000 3.239549 -3.038301
 4443.000000 3.204410 -2.998012
 4444.000000 3.279499 3.104162
 4445.000000 3.262721 -3.052686
 4446.000000 3.354122 -3.090532
 4447.000000 3.293121 -3.095415
 4448.000000 3.293533 -3.048322
 4449.000000 3.295291 -2.967707
 4450.000000 3.246154 -3.028018
 4451.000000 3.293440 -2.888372
 4452.000000 3.281395 -2.967778
 4453.000000 3.225121 -2.915542
 4454.000000 3.247784 -2.998207
 4455.000000 3.210868 -3.039745
 4456.000000 3.290577 -2.996844
 4457.000000 3.244843 -2.884787
 4458.000000 3.264637 -3.048688
 4459.000000 3.273051 -2.959560
 4460.000000 3.241262 -2.955358
 4461.000000 3.309900 -3.053383
 4462.000000 3.334919 -3.095529
 4463.000000 3.314565 -3.086417
 4464.000000 3.305727 3.130722
 4465.000000 3.279544 3.131681
 4466.000000 3.324254 -3.100237
 4467.000000 3.330773 -3.074932
 4468.000000 3.358915 -3.086815
 4469.000000 3.390309 -3.062772
 4470.000000 3.370380 -3.065898
 4471.000000 3.324834 -3.081278
 4472.000000 3.352490 -2.974784
 4473.000000 3.351106 -3.021661
 4474.000000 3.353587 -3.001018
 4475.000000 3.382611 -3.044644
 4476.000000 3.361854 -3.120669
 4477.000000 3.335712 -3.010978
 4478.000000 3.338040 -2.996242
 4479.000000 3.375577 -3.005059
 4480.000000 3.362746 -3.015741
 4481.000000 3.379228 -2.979688
 4482.000000 3.332430 -3.036054
 4483.000000 3.428402 -3.092663
 4484.000000 3.388875 -3.048105
 4485.000000 3.424658 -3.133230
 4486.000000 3.389424 -2.972850
 4487.000000 3.375031 -3.056157
 4488.000000 3.343668 -3.062146
 4489.000000 3.407497 -3.064939
 4490.000000 3.367562 -3.104584
 4491.000000 3.409794 -3.021536
 4492.000000 3.340460 -3.072379
 4493.000000 3.332800 -3.102401
 4494.000000 3.375966 -3.018546
 4495.000000 3.403727 -3.101825
 4496.000000 3.312525 -3.081674
 4497.000000 3.358588 -3.094054
 4498.000000 3.327792 -3.103614
 4499.000000 3.362402 -3.068281
 4500.000000 3.348505 -3.124381
 4501.000000 3.358165 -3.109497
 4502.000000 3.397178 -3.060858
 4503.000000 3.320138 -3.101280
 4504.000000 3.372122 -3.062340
 4505.000000 3.376879 -3.078402
 4506.000000 3.354466 -3.069318
 4507.000000 3.318297 -3.062304
 4508.000000 3.318372 -3.125022
 4509.000000 3.326713 -2.987128
 4510.000000 3.378721 -3.061825
 4511.000000 3.383513 -3.036333
 4512.000000 3.333063 -3.093130
 4513.000000 3.366585 -3.069134
 4514.000000 3.394128 -3.022946
 4515.000000 3.372795 -2.984242
 4516.000000 3.394472 -2.982525
 4517.000000 3.354982 -3.060067
 4518.000000 3.367925 -2.992687
 4519.000000 3.361545 -3.044343
 4520.000000 3.404012 3.133220
 4521.000000 3.345051 -3.098882
 4522.000000 3.306488 -3.083560
 4523.000000 3.377205 -3.037520
 4524.000000 3.399287 -3.114201
 4525.000000 3.352109 -3.060436
 4526.000000 3.339854 -2.988957
 4527.000000 3.386429 -3.070465
 4528.000000 3.387437 3.134396
 4529.000000 3.326108 -3.067580
 4530.000000 3.321209 -3.111092
 4531.000000 3.326069 -3.105512
 4532.000000 3.379090 -3.129699
 4533.000000 3.367682 -3.107410
 4534.000000 3.336575 -3.081793
 4535.000000 3.344991 -3.111718
 4536.000000 3.373827 -3.092141
 4537.000000 3.357099 -3.096656
 4538.000000 3.355730 -3.078345
 4539.000000 3.351097 -3.072266
 4540.000000 3.373760 -3.121021
 4541.000000 3.350188 -3.138101
 4542.000000 3.336372 -3.064194
 4543.000000 3.382136 -3.078413
 4544.000000 3.393594 -3.135623
 4545.000000 3.352623 3.070619
 4546.000000 3.370756 3.123676
 4547.000000 3.407035 3.133764
 4548.000000 3.415978 3.070013
 4549.000000 3.360121 -3.058352
 4550.000000 3.320191 -3.122933
 4551.000000 3.401740 -3.125139
 4552.000000 3.390177 -3.065772
 4553.000000 3.318031 -3.075325
 4554.000000 3.393720 3.132936
 4555.000000 3.376243 3.102357
 4556.000000 3.319038 -3.114958
 4557.000000 3.334416 -3.057449
 4558.000000 3.345200 -3.109370
 4559.000000 3.334597 -3.098542
 4560.000000 3.327999 -3.005839
 4561.000000 3.389566 -3.108018
 4562.000000 3.375837 -3.082063
 4563.000000 3.358071 -3.042291
 4564.000000 3.392553 -3.115077
 4565.000000 3.295405 -3.106583
 4566.000000 3.325282 -3.055845
 4567.000000 3.381467 -3.104003
 4568.000000 3.284431 -2.999467
 4569.000000 3.310983 -3.044964
 4570.000000 3.292817 -3.064062
 4571.000000 3.268213 -3.071019
 4572.000000 3.274360 -2.984861
 4573.000000 3.326408 3.108938
 4574.000000 3.308436 -3.007720
 4575.000000 3.295948 -3.046494
 4576.000000 3.258756 -3.072175
 4577.000000 3.236900 -2.950871
 4578.000000 3.254443 -3.016147
 4579.000000 3.316053 -3.030169
 4580.000000 3.307026 -3.104950
 4581.000000 3.293386 3.132011
 4582.000000 3.290691 -3.094040
 4583.000000 3.303090 -3.110292
 4584.000000 3.255316 -3.066790
 4585.000000 3.274257 -3.046824
 4586.000000 3.260308 -2.992732
 4587.000000 3.282828 -2.904203
 4588.000000 3.343511 -3.089597
 4589.000000 3.286976 -3.050378
 4590.000000 3.308525 -3.007612
 4591.000000 3.308951 -3.056295
 4592.000000 3.306728 -3.023902
 4593.000000 3.299901 -3.096428
 4594.000000 3.259909 -3.071381
 4595.000000 3.311228 -3.026305
 4596.000000 3.347629 -3.106472
 4597.000000 3.329748 -3.117920
 4598.000000 3.379873 -3.043943
 4599.000000 3.342562 -3.085000
 4600.000000 3.341084 -3.093151
 4601.000000 3.335696 -3.083747
 4602.000000 3.345871 -3.029081
 4603.000000 3.329912 -3.042012
 4604.000000 3.343342 -3.011043
 4605.000000 3.311856 -3.088117
 4606.000000 3.383720 -3.079471
 4607.000000 3.323202 -3.127529
 4608.000000 3.401912 -3.105345
 4609.000000 3.363341 -3.020058
 4610.000000 3.370335 -2.973027
 4611.000000 3.389406 -3.076580
 4612.000000 3.353179 -3.075272
 4613.000000 3.359727 -3.089324
 4614.000000 3.339335 -3.110724
 4615.000000 3.354225 -3.061324
 4616.000000 3.315282 -3.075467
 4617.000000 3.371163 3.079188
 4618.000000 3.379757 -3.020399
 4619.000000 3.309166 -3.074101
 4620.000000 3.323653 -3.046876
 4621.000000 3.310225 -3.042594
 4622.000000 3.291024 -3.057683
 4623.000000 3.351820 -2.929867
 4624.000000 3.316709 -3.023527
 4625.000000 3.293854 -3.122863
 4626.000000 3.350838 -2.935366
 4627.000000 3.337026 -3.080709
 4628.000000 3.331123 -3.073368
 4629.000000 3.358717 -2.984659
 4630.000000 3.335172 -3.057308
 4631.000000 3.297502 -3.081318
 4632.000000 3.354683 -3.131190
 4633.000000 3.393388 -3.089626
 4634.000000 3.371808 -3.107762
 4635.000000 3.380654 -3.057788
 4636.000000 3.375189 -3.097283
 4637.000000 3.357941 -3.018452
 4638.000000 3.324464 -3.036240
 4639.000000 3.336910 -3.039100
 4640.000000 3.349630 -3.019574
 4641.000000 3.320635 -3.015930
 4642.000000 3.344520 -2.958446
 4643.000000 3.331500 -3.009494
 4644.000000 3.338091 -3.035295
 4645.000000 3.312095 -2.971676
 4646.000000 3.291968 -3.009652
 4647.000000 3.314663 -3.041534
 4648.000000 3.293798 -3.001951
 4649.000000 3.312207 -3.014480
 4650.000000 3.285408 -3.060272
 4651.000000 3.286464 -3.024320
 4652.000000 3.297972 -2.997622
 4653.000000 3.293772 -2.966489
 4654.000000 3.288155 -3.127446
 4655.000000 3.274753 -2.991486
 4656.000000 3.297302 -3.020100
 4657.000000 3.279667 -3.003045
 4658.000000 3.338347 -2.981833
 4659.000000 3.301540 -3.018309
 4660.000000 3.332812 -3.076355
 4661.000000 3.279109 -3.020933
 4662.000000 3.360064 3.120845
 4663.000000 3.326750 -3.084416
 4664.000000 3.279602 -3.096360
 4665.000000 3.317392 -3.032542
 4666.000000 3.314099 -3.137729
 4667.000000 3.364241 -3.076061
 4668.000000 3.297242 -2.977117
 4669.000000 3.299937 -2.995037
 4670.000000 3.309183 -3.013375
 4671.000000 3.314551 -2.990056
 4672.000000 3.262736 -3.010573
 4673.000000 3.237977 -2.995451
 4674.000000 3.285560 -2.980629
 4675.000000 3.330227 -2.932464
 4676.000000 3.308096 -3.057986
 4677.000000 3.331083 -3.036920
 4678.000000 3.308616 -3.126117
 4679.000000 3.300357 -2.953112
 4680.000000 3.320985 -2.901379
 4681.000000 3.292472 -3.080467
 4682.000000 3.289893 -3.036691
 4683.000000 3.304417 -3.030899
 4684.000000 3.291805 -2.964419
 4685.000000 3.260531 -2.878638
 4686.000000 3.224509 -3.031664
 4687.000000 3.263143 -3.048284
 4688.000000 3.320176 -2.927951
 4689.000000 3.322509 -3.095466
 4690.000000 3.321838 -3.122036
 4691.000000 3.320795 -3.005700
 4692.000000 3.369249 -3.135298
 4693.000000 3.373094 -3.000315
 4694.000000 3.379012 -3.107846
 4695.000000 3.398425 3.138403
 4696.000000 3.286465 -3.053027
 4697.000000 3.360996 -3.036568
 4698.000000 3.383372 -3.056090
 4699.000000 3.341744 -3.094287
 4700.000000 3.305668 -3.080439
 4701.000000 3.324893 -3.034646
 4702.000000 3.327896 -2.950666
 4703.000000 3.306082 -3.008763
 4704.000000 3.363787 -3.025324
 4705.000000 3.321205 -3.070981
 4706.000000 3.323567 -3.008119
 4707.000000 3.315669 -3.010295
 4708.000000 3.331066 -3.035383
 4709.000000 3.293092 -3.070495
 4710.000000 3.323476 -2.953133
 4711.000000 3.272889 -2.953035
 4712.000000 3.343074 -2.977010
 4713.000000 3.301213 -3.090859
 4714.000000 3.277964 -3.091352
 4715.000000 3.279527 -3.090424
 4716.000000 3.272208 -3.085895
 4717.000000 3.289550 -3.054188
 4718.000000 3.290614 -3.126513
 4719.000000 3.300522 -3.123876
 4720.000000 3.349718 -3.117786
 4721.000000 3.274021 -3.095457
 4722.000000 3.312524 -3.001179
 4723.000000 3.343504 -3.138276
 4724.000000 3.301181 -3.010642
 4725.000000 3.276700 -3.002021
 4726.000000 3.315007 -3.069992
 4727.000000 3.285114 -3.010586
 4728.000000 3.271373 -3.031796
 4729.000000 3.305596 -3.064960
 4730.000000 3.231994 -2.995613
 4731.000000 3.259693 -3.002637
 4732.000000 3.216271 -3.044683
 4733.000000 3.262484 -3.007042
 4734.000000 3.221087 -3.062261
 4735.000000 3.262125 -3.028055
 4736.000000 3.216744 -3.051177
 4737.000000 3.270153 -3.030446
 4738.000000 3.269921 -3.053418
 4739.000000 3.276162 -3.123355
 4740.000000 3.224709 -3.064451
 4741.000000 3.231883 -2.950266
 4742.000000 3.232806 -3.044998
 4743.000000 3.251263 -3.001564
 4744.000000 3.321919 -3.110484
 4745.000000 3.260788 -3.050561
 4746.000000 3.283203 -3.009707
 4747.000000 3.297749 -3.021422
 4748.000000 3.281526 -3.087352
 4749.000000 3.294172 -2.991364
 4750.000000 3.328839 -3.113673
 4751.000000 3.258875 -3.077166
 4752.000000 3.282439 -3.000547
 4753.000000 3.274159 -2.905298
 4754.000000 3.340659 -3.025323
 4755.000000 3.292166 -3.002806
 4756.000000 3.279079 -3.037201
 4757.000000 3.322585 -3.049136
 4758.000000 3.273676 -3.109167
 4759.000000 3.358179 -3.036145
 4760.000000 3.311943 -3.076394
 4761.000000 3.343004 -3.048292
 4762.000000 3.306055 -3.042660
 4763.000000 3.314205 -2.989477
 4764.000000 3.285923 -2.992002
 4765.000000 3.322986 -2.981121
 4766.000000 3.278957 -3.012324
 4767.000000 3.258520 -2.914598
 4768.000000 3.271346 -3.055137
 4769.000000 3.269811 -2.983458
 4770.000000 3.281036 -3.002794
 4771.000000 3.253730 -2.993167
 4772.000000 3.336094 -3.003048
 4773.000000 3.251912 -2.910659
 4774.000000 3.298209 -3.059802
 4775.000000 3.306647 -3.081196
 4776.000000 3.262343 -3.054371
 4777.000000 3.253069 -3.011496
 4778.000000 3.246384 -2.967734
 4779.000000 3.248909 -3.000558
 4780.000000 3.298497 -3.058320
 4781.000000 3.309271 -3.100940
 4782.000000 3.306960 -3.116669
 4783.000000 3.288794 -3.059567
 4784.000000 3.289074 -3.120412
 4785.000000 3.276078 -3.103602
 4786.000000 3.214713 -3.066233
 4787.000000 3.301510 -3.019825
 4788.000000 3.339287 -3.008427
 4789.000000 3.245024 -3.078144
 4790.000000 3.258026 -2.991780
 4791.000000 3.232162 -2.997442
 4792.000000 3.315887 -3.113049
 4793.000000 3.272018 -2.968022
 4794.000000 3.247331 -3.041379
 4795.000000 3.241173 -3.015080
 4796.000000 3.275545 -2.980648
 4797.000000 3.299008 -3.054405
 4798.000000 3.244485 -2.985115
 4799.000000 3.236791 -2.999014
 4800.000000 3.214961 -3.041320
 4801.000000 3.240786 -3.017268
 4802.000000 3.200924 3.122689
 4803.000000 3.249199 -3.008530
 4804.000000 3.197087 -2.995518
 4805.000000 3.259106 -3.135329
 4806.000000 3.307322 -3.023549
 4807.000000 3.311181 -3.049493
 4808.000000 3.274802 -3.048967
 4809.000000 3.292492 -3.075407
 4810.000000 3.264573 -3.132572
 4811.000000 3.259710 -3.053710
 4812.000000 3.298224 -3.037865
 4813.000000 3.336840 -3.055474
 4814.000000 3.327526 -3.116691
 4815.000000 3.213496 -3.048906
 4816.000000 3.251627 -3.042488
 4817.000000 3.234481 -3.000519
 4818.000000 3.301812 -3.120442
 4819.000000 3.304693 -3.072222
 4820.000000 3.316647 -3.038269
 4821.000000 3.281226 -3.063383
 4822.000000 3.230940 -3.060330
 4823.000000 3.235514 -2.960794
 4824.000000 3.224663 -2.930817
 4825.000000 3.274961 -3.037531
 4826.000000 3.243266 -2.947208
 4827.000000 3.255957 -3.094273
 4828.000000 3.229634 -3.085811
 4829.000000 3.299634 -2.986100
 4830.000000 3.201774 -2.980390
 4831.000000 3.256424 -3.027634
 4832.000000 3.191211 -2.960083
 4833.000000 3.261501 -3.031140
 4834.000000 3.235763 -3.039218
 4835.000000 3.232938 -3.006152
 4836.000000 3.208334 -3.065333
 4837.000000 3.217536 -3.005641
 4838.000000 3.208482 -2.995496
 4839.000000 3.306510 -3.102902
 4840.000000 3.294359 -3.129727
 4841.000000 3.293824 3.018589
 4842.000000 3.262664 -3.069072
 4843.000000 3.270607 -3.120583
 4844.000000 3.193055 -2.982327
 4845.000000 3.205320 -3.061781
 4846.000000 3.214591 -2.977794
 4847.000000 3.260836 -3.004895
 4848.000000 3.242940 -3.115771
 4849.000000 3.235918 3.139131
 4850.000000 3.229502 -3.033088
 4851.000000 3.259874 -3.004707
 4852.000000 3.247454 -3.124103
 4853.000000 3.227740 -3.070894
 4854.000000 3.238294 -3.075870
 4855.000000 3.249767 -2.926481
 4856.000000 3.240229 -3.038433
 4857.000000 3.265974 3.119196
 4858.000000 3.277626 -3.128294
 4859.000000 3.323551 -3.083092
 4860.000000 3.298916 -3.141223
 4861.000000 3.320168 -3.071847
 4862.000000 3.308014 -3.085236
 4863.000000 3.276052 -3.027295
 4864.000000 3.251165 -3.026075
 4865.000000 3.247878 -2.996474
 4866.000000 3.301232 -3.051847
 4867.000000 3.301007 -3.046052
 4868.000000 3.288174 3.097057
 4869.000000 3.313195 3.137157
 4870.000000 3.270806 -2.935390
 4871.000000 3.258809 -3.040427
 4872.000000 3.294675 -3.059690
 4873.000000 3.237641 -2.912837
 4874.000000 3.250436 -3.011033
 4875.000000 3.296165 -3.024008
 4876.000000 3.270020 -3.035460
 4877.000000 3.264902 -3.068021
 4878.000000 3.260870 -3.026612
 4879.000000 3.322060 -3.007680
 4880.000000 3.273472 -3.015978
 4881.000000 3.304528 -2.965914
 4882.000000 3.287652 -2.936891
 4883.000000 3.287485 -2.984352
 4884.000000 3.297107 -3.028565
 4885.000000 3.348109 -3.015348
 4886.000000 3.333949 -3.007919
 4887.000000 3.313523 -3.026081
 4888.000000 3.285576 -3.120161
 4889.000000 3.348122 -3.072216
 4890.000000 3.333946 -3.003465
 4891.000000 3.344908 -2.973399
 4892.000000 3.333611 -2.977237
 4893.000000 3.289438 -2.953592
 4894.000000 3.343206 -3.008618
 4895.000000 3.371175 -3.070286
 4896.000000 3.330039 -3.018877
 4897.000000 3.346450 -2.969117
 4898.000000 3.351313 -2.989365
 4899.000000 3.393568 -2.984207
 4900.000000 3.406087 3.127728
 4901.000000 3.350468 -3.067013
 4902.000000 3.346572 -3.100364
 4903.000000 3.330096 -2.966670
 4904.000000 3.288924 -3.105486
 4905.000000 3.346855 -3.044839
 4906.000000 3.301970 3.085409
 4907.000000 3.318543 -3.094884
 4908.000000 3.388183 3.034658
 4909.000000 3.283223 -3.054838
 4910.000000 3.332178 3.116932
 4911.000000 3.328319 3.131827
 4912.000000 3.341817 -3.100898
 4913.000000 3.301837 -3.045292
 4914.000000 3.275937 -3.039202
 4915.000000 3.300034 -3.061443
 4916.000000 3.321779 3.139354
 4917.000000 3.329410 -3.129659
 4918.000000 3.328280 -3.084936
 4919.000000 3.340342 -3.131579
 4920.000000 3.329777 -3.008203
 4921.000000 3.289187 -3.097143
 4922.000000 3.295986 -3.033031
 4923.000000 3.269607 -2.991752
 4924.000000 3.254718 -2.977605
 4925.000000 3.248338 -3.017500
 4926.000000 3.301934 -3.009734
 4927.000000 3.285967 -3.051365
 4928.000000 3.337372 3.087904
 4929.000000 3.300873 -3.000199
 4930.000000 3.280657 -3.082461
 4931.000000 3.293471 -3.033298
 4932.000000 3.343526 -3.009536
 4933.000000 3.251355 -3.033320
 4934.000000 3.299760 -3.024742
 4935.000000 3.282714 -3.004812
 4936.000000 3.284323 -3.023017
 4937.000000 3.262917 -3.128959
 4938.000000 3.261019 -3.054003
 4939.000000 3.289075 -3.038217
 4940.000000 3.279944 -3.120771
 4941.000000 3.279607 -2.953011
 4942.000000 3.309784 -3.035854
 4943.000000 3.279357 -3.108395
 4944.000000 3.278322 -3.098692
 4945.000000 3.207376 -3.090825
 4946.000000 3.247261 -3.002289
 4947.000000 3.278578 -3.000433
 4948.000000 3.240892 -2.965268
 4949.000000 3.272225 -2.974947
 4950.000000 3.284291 -2.962364
 4951.000000 3.230138 -3.008913
 4952.000000 3.222908 -3.023763
 4953.000000 3.296116 -3.024624
 4954.000000 3.289622 -2.973038
 4955.000000 3.304264 -3.098583
 4956.000000 3.249375 -3.052380
 4957.000000 3.241015 -2.944409
 4958.000000 3.238006 -2.937529
 4959.000000 3.251834 -2.868469
 4960.000000 3.281441 -2.921248
 4961.000000 3.235405 -2.979530
 4962.000000 3.249684 -2.999877
 4963.000000 3.269837 -2.978719
 4964.000000 3.287159 -2.892400
 4965.000000 3.211738 -2.979842
 4966.000000 3.193533 -2.923857
 4967.000000 3.273042 -2.951313
 4968.000000 3.250159 -3.044051
 4969.000000 3.217229 -3.085706
 4970.000000 3.277221 -2.955193
 4971.000000 3.281101 -3.004185
 4972.000000 3.278391 -3.034407
 4973.000000 3.266892 -2.924984
 4974.000000 3.216607 -2.967878
 4975.000000 3.260787 -2.888138
 4976.000000 3.257135 -2.955717
 4977.000000 3.306729 -3.002276
 4978.000000 3.231018 -2.935488
 4979.000000 3.338231 -3.094091
 4980.000000 3.318280 -3.079659
 4981.000000 3.222172 -2.992354
 4982.000000 3.265295 -3.113038
 4983.000000 3.261711 -3.073681
 4984.000000 3.263645 -3.031765
 4985.000000 3.310537 -3.042326
 4986.000000 3.225538 -2.967814
 4987.000000 3.206197 -2.987491
 4988.000000 3.212802 -3.018636
 4989.000000 3.241384 -3.024592
 4990.000000 3.236947 -2.970975
 4991.000000 3.284683 -3.065188
 4992.000000 3.255415 -2.999835
 4993.000000 3.252433 -3.097768
 4994.000000 3.251584 -2.980297
 4995.000000 3.242281 -3.047387
 4996.000000 3.192490 -2.945592
 4997.000000 3.272094 -3.129247
 4998.000000 3.227754 -3.014407
 4999.000000 3.245954 -2.925750
 5000.000000 3.262598 -3.008749
 5001.000000 3.262367 -2.970550
 5002.000000 3.230857 -2.997723
 5003.000000 3.297215 -2.999150
 5004.000000 3.214536 -3.024152
 5005.000000 3.232083 -3.105752
 5006.000000 3.264397 3.130976
 5007.000000 3.255518 -3.071068
 5008.000000 3.279761 3.132957
 5009.000000 3.264711 -3.012820
 5010.000000 3.206281 -2.871355
 5011.000000 3.244773 -2.994849
 5012.000000 3.289741 -2.905079
 5013.000000 3.291211 -2.884118
 5014.000000 3.258672 -3.046029
 5015.000000 3.219319 -3.038841
 5016.000000 3.229939 -2.985838
 5017.000000 3.207768 -2.925360
 5018.000000 3.266745 -3.045175
 5019.000000 3.248086 -2.926496
 5020.000000 3.226682 -3.032450
 5021.000000 3.262245 -2.938849
 5022.000000 3.277652 -3.023371
 5023.000000 3.253609 -2.964721
 5024.000000 3.252457 -3.051827
 5025.000000 3.289688 -3.011221
 5026.000000 3.229070 -3.001782
 5027.000000 3.261612 -2.993003
 5028.000000 3.231154 -2.944064
 5029.000000 3.245307 -3.065452
 5030.000000 3.266510 -2.969653
 5031.000000 3.246781 -3.018961
 5032.000000 3.255574 -2.952228
 5033.000000 3.274571 -2.925131
 5034.000000 3.255299 -3.027281
 5035.000000 3.247592 -3.003051
 5036.000000 3.262164 -2.990717
 5037.000000 3.264154 -3.025096
 5038.000000 3.309610 -2.896128
 5039.000000 3.271510 -2.916572
 5040.000000 3.301781 -3.000854
 5041.000000 3.236317 -2.941252
 5042.000000 3.252922 -3.021043
 5043.000000 3.188255 -2.984404
 5044.000000 3.190725 -2.975732
 5045.000000 3.228722 -2.960354
 5046.000000 3.274774 -2.996979
 5047.000000 3.333879 -2.955777
 5048.000000 3.333538 -3.132795
 5049.000000 3.289117 -2.990517
 5050.000000 3.286762 -2.982949
 5051.000000 3.260190 -3.006862
 5052.000000 3.264145 -2.981476
 5053.000000 3.224751 -2.935676
 5054.000000 3.190949 -2.848569
 5055.000000 3.219213 -2.849821
 5056.000000 3.206896 -2.988327
 5057.000000 3.220083 -2.917519
 5058.000000 3.250141 -2.919567
 5059.000000 3.210126 -2.949458
 5060.000000 3.187193 -2.939303
 5061.000000 3.243500 -3.008326
 5062.000000 3.252874 -3.070847
 5063.000000 3.206751 -2.888776
 5064.000000 3.197760 -2.874071
 5065.000000 3.216342 -2.837470
 5066.000000 3.212367 -2.894769
 5067.000000 3.176013 -2.946321
 5068.000000 3.192439 -2.932368
 5069.000000 3.194092 -2.977762
 5070.000000 3.216639 -2.887504
 5071.000000 3.225950 -2.968432
 5072.000000 3.222292 -3.039604
 5073.000000 3.262187 -3.004533
 5074.000000 3.196648 -2.978201
 5075.000000 3.258032 -3.027239
 5076.000000 3.244236 -2.956765
 5077.000000 3.242785 -2.981365
 5078.000000 3.208621 -2.909549
 5079.000000 3.210077 -2.877634
 5080.000000 3.233783 -2.950471
 5081.000000 3.231988 -2.874946
 5082.000000 3.194823 -2.877482
 5083.000000 3.211611 -2.900740
 5084.000000 3.227030 -2.921198
 5085.000000 3.256610 -2.904139
 5086.000000 3.236701 -2.861655
 5087.000000 3.205229 -2.861910
 5088.000000 3.258952 -2.847012
 5089.000000 3.191427 -2.967418
 5090.000000 3.192322 -2.919503
 5091.000000 3.214656 -2.858035
 5092.000000 3.194976 -2.868818
 5093.000000 3.244735 -2.944047
 5094.000000 3.205778 -2.975133
 5095.000000 3.231295 -2.971623
 5096.000000 3.262398 -2.921525
 5097.000000 3.202864 -2.932643
 5098.000000 3.263456 -3.004083
 5099.000000 3.232585 -2.925354
 5100.000000 3.208427 -2.856903
 5101.000000 3.190308 -2.967737
 5102.000000 3.211895 -2.885461
 5103.000000 3.181207 -2.968218
 5104.000000 3.197459 -2.935819
 5105.000000 3.219792 -2.949066
 5106.000000 3.226908 -2.952995
 5107.000000 3.195184 -2.865120
 5108.000000 3.177643 -2.932466
 5109.000000 3.198881 -2.906812
 5110.000000 3.166921 -2.906039
 5111.000000 3.201487 -2.913073
 5112.000000 3.211261 -2.908458
 5113.000000 3.207400 -2.902399
 5114.000000 3.214457 -2.831673
 5115.000000 3.231456 -2.882903
 5116.000000 3.192045 -2.916093
 5117.000000 3.203065 -2.871978
 5118.000000 3.181995 -2.857383
 5119.000000 3.198462 -2.879576
 5120.000000 3.164278 -2.882790
 5121.000000 3.213418 -2.919904
 5122.000000 3.193399 -2.932814
 5123.000000 3.187742 -2.871216
 5124.000000 3.126388 -2.818230
 5125.000000 3.203148 -2.856602
 5126.000000 3.190877 -2.867645
 5127.000000 3.194899 -2.928018
 5128.000000 3.165729 -2.880167
 5129.000000 3.192129 -2.946866
 5130.000000 3.189316 -2.913541
 5131.000000 3.192261 -2.967806
 5132.000000 3.254546 -2.907703
 5133.000000 3.207547 -3.009524
 5134.000000 3.263058 -2.867922
 5135.000000 3.213729 -2.982642
 5136.000000 3.190802 -2.958015
 5137.000000 3.242739 -2.991860
 5138.000000 3.219686 -3.082127
 5139.000000 3.187178 -2.939915
 5140.000000 3.223926 -2.911008
 5141.000000 3.245874 -2.920405
 5142.000000 3.236038 -2.993008
 5143.000000 3.282872 -2.960176
 5144.000000 3.234553 -2.853138
 5145.000000 3.277098 -3.029404
 5146.000000 3.299915 -2.946996
 5147.000000 3.294847 -2.966252
 5148.000000 3.233900 -2.907904
 5149.000000 3.283881 -2.881477
 5150.000000 3.260858 -2.917776
 5151.000000 3.241363 -2.932030
 5152.000000 3.255524 -3.041304
 5153.000000 3.256779 -2.939023
 5154.000000 3.267485 -3.018566
 5155.000000 3.221836 -2.968393
 5156.000000 3.280648 -3.028557
 5157.000000 3.252107 -3.002812
 5158.000000 3.224681 -2.966439
 5159.000000 3.223954 -3.011242
 5160.000000 3.267659 -2.957719
 5161.000000 3.270739 -2.891181
 5162.000000 3.283151 -2.942504
 5163.000000 3.223279 -2.873859
 5164.000000 3.206154 -3.070405
 5165.000000 3.255333 -3.027530
 5166.000000 3.240431 -2.963839
 5167.000000 3.255604 -2.931975
 5168.000000 3.219308 -3.048422
 5169.000000 3.286071 -2.992128
 5170.000000 3.245247 -2.962235
 5171.000000 3.286238 -3.015745
 5172.000000 3.255929 -2.987456
 5173.000000 3.217268 -2.957287
 5174.000000 3.251408 -2.914664
 5175.000000 3.254774 -2.850957
 5176.000000 3.293865 -2.960608
 5177.000000 3.269750 -2.924343
 5178.000000 3.284784 -2.971792
 5179.000000 3.268120 -2.953550
 5180.000000 3.198910 -2.902239
 5181.000000 3.270428 -3.009597
 5182.000000 3.249256 -3.008504
 5183.000000 3.262232 -2.935210
 5184.000000 3.231161 -3.077310
 5185.000000 3.239808 -3.040687
 5186.000000 3.249549 -3.055437
 5187.000000 3.293468 -2.993077
 5188.000000 3.177715 -2.874218
 5189.000000 3.223846 -3.035114
 5190.000000 3.211713 -3.085021
 5191.000000 3.232976 -3.026501
 5192.000000 3.209740 -2.895791
 5193.000000 3.225772 -2.997606
 5194.000000 3.302029 -2.999814
 5195.000000 3.252589 -3.079898
 5196.000000 3.215745 -2.978582
 5197.000000 3.221717 -3.037700
 5198.000000 3.219517 -3.113542
 5199.000000 3.281328 3.138092
 5200.000000 3.239656 -3.097650
 5201.000000 3.282333 -3.077024
 5202.000000 3.288143 -3.083499
 5203.000000 3.303304 -3.045289
 5204.000000 3.299938 -3.066803
 5205.000000 3.302645 -3.093959
 5206.000000 3.342093 -3.102247
 5207.000000 3.303669 -3.060881
 5208.000000 3.293060 -2.992392
 5209.000000 3.320027 -3.056209
 5210.000000 3.281606 -3.121849
 5211.000000 3.395944 3.055411
 5212.000000 3.333189 -3.041017
 5213.000000 3.300648 3.060320
 5214.000000 3.327724 3.120573
 5215.000000 3.290225 3.126181
 5216.000000 3.312247 -3.100181
 5217.000000 3.322611 3.110647
 5218.000000 3.326929 3.101970
 5219.000000 3.346403 -3.126807
 5220.000000 3.297683 -3.051677
 5221.000000 3.292356 -3.112954
 5222.000000 3.313137 -3.068103
 5223.000000 3.268979 3.120930
 5224.000000 3.305662 3.077763
 5225.000000 3.347503 3.129657
 5226.000000 3.329241 -3.135437
 5227.000000 3.379751 -3.097590
 5228.000000 3.332568 3.102956
 5229.000000 3.324893 3.090925
 5230.000000 3.322314 3.107534
 5231.000000 3.378291 -3.122561
 5232.000000 3.332031 -3.134067
 5233.000000 3.348194 -3.131678
 5234.000000 3.358065 3.121709
 5235.000000 3.311132 3.137010
 5236.000000 3.356629 3.135043
 5237.000000 3.372739 3.116311
 5238.000000 3.341822 -3.132229
 5239.000000 3.377283 3.088873
 5240.000000 3.336448 -3.119603
 5241.000000 3.342043 3.103970
 5242.000000 3.339153 -3.103182
 5243.000000 3.321431 3.118831
 5244.000000 3.354490 3.072525
 5245.000000 3.349274 3.072071
 5246.000000 3.433956 2.916608
 5247.000000 3.399852 3.046057
 5248.000000 3.393717 3.017061
 5249.000000 3.357554 3.108288
 5250.000000 3.327602 -3.131458
 5251.000000 3.357034 3.040890
 5252.000000 3.390721 3.125879
 5253.000000 3.371829 3.135364
 5254.000000 3.311712 -3.110177
 5255.000000 3.386650 3.096057
 5256.000000 3.357350 3.038424
 5257.000000 3.326512 3.124696
 5258.000000 3.323120 3.059022
 5259.000000 3.274509 -3.069252
 5260.000000 3.297377 -3.100995
 5261.000000 3.297638 -3.105059
 5262.000000 3.277809 3.127993
 5263.000000 3.262713 -3.016744
 5264.000000 3.356568 -3.097942
 5265.000000 3.289598 -3.139280
 5266.000000 3.298871 -3.093771
 5267.000000 3.280781 -3.109327
 5268.000000 3.308914 -2.914068
 5269.000000 3.286235 -3.135655
 5270.000000 3.284033 -3.101383
 5271.000000 3.282148 -3.128223
 5272.000000 3.290083 -3.126066
 5273.000000 3.303080 -3.092889
 5274.000000 3.331072 -3.137495
 5275.000000 3.293424 -3.092303
 5276.000000 3.309643 -3.048305
 5277.000000 3.308396 -3.085723
 5278.000000 3.253384 3.136218
 5279.000000 3.268402 -3.058307
 5280.000000 3.334943 -3.132482
 5281.000000 3.318767 -3.119288
 5282.000000 3.320601 -3.054218
 5283.000000 3.341089 -3.097679
 5284.000000 3.310143 -3.036824
 5285.000000 3.305062 -3.026266
 5286.000000 3.306795 -3.071247
 5287.000000 3.275983 -3.023725
 5288.000000 3.321495 3.113486
 5289.000000 3.342843 3.132946
 5290.000000 3.330304 -3.074180
 5291.000000 3.241277 -2.988448
 5292.000000 3.267269 -3.074058
 5293.000000 3.247714 -3.034545
 5294.000000 3.316427 -3.072138
 5295.000000 3.345134 -3.071694
 5296.000000 3.348344 -3.130848
 5297.000000 3.337789 3.114098
 5298.000000 3.337783 -3.038040
 5299.000000 3.304551 -3.052405
 5300.000000 3.375078 -3.108080
 5301.000000 3.329712 -3.070083
 5302.000000 3.323985 -3.104173
 5303.000000 3.311270 -3.082427
 5304.000000 3.361287 -2.977153
 5305.000000 3.342008 -3.124301
 5306.000000 3.373134 -3.122841
 5307.000000 3.318351 3.128042
 5308.000000 3.379455 -3.123054
 5309.000000 3.321051 3.137124
 5310.000000 3.342148 -3.084049
 5311.000000 3.327388 -3.100290
 5312.000000 3.368852 -3.123481
 5313.000000 3.347617 -3.123422
 5314.000000 3.375705 -3.037520
 5315.000000 3.363169 -3.135310
 5316.000000 3.337948 -3.035907
 5317.000000 3.396766 3.101652
 5318.000000 3.390460 -3.081075
 5319.000000 3.355335 -3.081122
 5320.000000 3.350585 3.085880
 5321.000000 3.333459 -3.129030
 5322.000000 3.334598 -2.998124
 5323.000000 3.343011 -3.069935
 5324.000000 3.362131 -3.141402
 5325.000000 3.348854 3.083470
 5326.000000 3.332199 -3.075560
 5327.000000 3.268714 -3.022299
 5328.000000 3.327733 -3.118665
 5329.000000 3.322410 -3.051452
 5330.000000 3.338955 -3.035394
 5331.000000 3.323896 -2.981116
 5332.000000 3.386694 -3.069390
 5333.000000 3.386169 3.097341
 5334.000000 3.406455 -3.095392
 5335.000000 3.363517 -3.048554
 5336.000000 3.302341 -3.015259
 5337.000000 3.329051 -3.007457
 5338.000000 3.384839 3.102204
 5339.000000 3.297490 -3.106442
 5340.000000 3.329815 -3.022003
 5341.000000 3.349532 -3.082250
 5342.000000 3.323465 -3.127502
 5343.000000 3.322636 -3.037964
 5344.000000 3.279906 -3.084670
 5345.000000 3.343158 -3.056399
 5346.000000 3.320186 -3.106907
 5347.000000 3.369530 -3.133823
 5348.000000 3.325885 3.112233
 5349.000000 3.356122 -3.111650
 5350.000000 3.396612 -3.134149
 5351.000000 3.326741 3.122378
 5352.000000 3.310515 -3.137801
 5353.000000 3.313477 3.073382
 5354.000000 3.357221 3.141102
 5355.000000 3.330935 -3.068536
 5356.000000 3.320276 -3.103987
 5357.000000 3.306406 -3.123148
 5358.000000 3.301880 -3.009086
 5359.000000 3.320617 -2.980514
 5360.000000 3.311674 3.115393
 5361.000000 3.334417 -3.077684
 5362.000000 3.325188 -3.052452
 5363.000000 3.321681 -3.067877
 5364.000000 3.291225 -2.993070
 5365.000000 3.309619 -3.122537
 5366.000000 3.272663 -3.092143
 5367.000000 3.262157 -3.049943
 5368.000000 3.331837 -3.000551
 5369.000000 3.320639 -3.058089
 5370.000000 3.344099 -3.061288
 5371.000000 3.319036 -3.075308
 5372.000000 3.319827 -3.030854
 5373.000000 3.296649 -3.057682
 5374.000000 3.349765 -3.088655
 5375.000000 3.354936 -3.107200
 5376.000000 3.324865 -3.020914
 5377.000000 3.308821 -3.032535
 5378.000000 3.348288 -3.024261
 5379.000000 3.375049 -3.067107
 5380.000000 3.379314 -3.105093
 5381.000000 3.350062 -3.066559
 5382.000000 3.351132 -3.132436
 5383.000000 3.356791 3.110516
 5384.000000 3.338435 3.092368
 5385.000000 3.328592 -3.075417
 5386.000000 3.353683 3.058509
 5387.000000 3.392157 -3.094299
 5388.000000 3.331364 -3.105674
 5389.000000 3.380272 -3.081285
 5390.000000 3.333000 3.108326
 5391.000000 3.395344 3.121769
 5392.000000 3.403082 3.102035
 5393.000000 3.365030 3.102246
 5394.000000 3.365452 -3.067753
 5395.000000 3.352736 -3.060686
 5396.000000 3.374910 -3.118537
 5397.000000 3.333765 -3.118781
 5398.000000 3.365843 -3.082368
 5399.000000 3.366943 -3.123546
 5400.000000 3.407769 3.136785
 5401.000000 3.347495 -3.136022
 5402.000000 3.298391 -3.052879
 5403.000000 3.400339 -3.105930
 5404.000000 3.382197 3.115253
 5405.000000 3.370414 -3.091057
 5406.000000 3.373155 -3.039709
 5407.000000 3.373956 3.070673
 5408.000000 3.374216 -3.051740
 5409.000000 3.340808 -3.139339
 5410.000000 3.318095 -3.047627
 5411.000000 3.390877 -3.081366
 5412.000000 3.295127 -3.122761
 5413.000000 3.369373 3.122681
 5414.000000 3.310586 3.109503
 5415.000000 3.303634 3.066973
 5416.000000 3.318550 3.098397
 5417.000000 3.362685 3.111174
 5418.000000 3.339767 -3.042156
 5419.000000 3.299570 3.141236
 5420.000000 3.297651 -3.112876
 5421.000000 3.317457 -3.055518
 5422.000000 3.291800 -3.105148
 5423.000000 3.350660 -3.056865
 5424.000000 3.307108 3.136200
 5425.000000 3.346782 -3.073178
 5426.000000 3.306477 -2.980588
 5427.000000 3.318399 -3.020899
 5428.000000 3.343363 -3.092732
 5429.000000 3.285995 -3.011033
 5430.000000 3.300394 -3.046939
 5431.000000 3.297179 -3.001541
 5432.000000 3.294128 -3.031264
 5433.000000 3.328861 -3.080424
 5434.000000 3.310943 3.032132
 5435.000000 3.352551 -3.114589
 5436.000000 3.372631 -3.101294
 5437.000000 3.354562 -3.099896
 5438.000000 3.323998 -3.018736
 5439.000000 3.285683 -3.060117
 5440.000000 3.332673 -3.118464
 5441.000000 3.281953 -3.065037
 5442.000000 3.364426 -3.089244
 5443.000000 3.340293 -3.110307
 5444.000000 3.357999 -3.088002
 5445.000000 3.348291 -3.113345
 5446.000000 3.350824 -3.123848
 5447.000000 3.382699 -3.071408
 5448.000000 3.348889 -3.092153
 5449.000000 3.332040 -3.029564
 5450.000000 3.343387 -3.020769
 5451.000000 3.348421 -3.039860
 5452.000000 3.323954 -2.963686
 5453.000000 3.307626 -3.113578
 5454.000000 3.333128 -3.130890
 5455.000000 3.350716 -3.138625
 5456.000000 3.353665 3.102971
 5457.000000 3.328923 -3.084630
 5458.000000 3.296526 -3.101402
 5459.000000 3.334723 -3.107838
 5460.000000 3.352848 -2.999858
 5461.000000 3.391751 -3.078748
 5462.000000 3.315487 -3.116420
 5463.000000 3.279989 -3.087352
 5464.000000 3.347088 -3.054510
 5465.000000 3.285458 -3.055459
 5466.000000 3.309554 -3.015087
 5467.000000 3.311419 -2.947083
 5468.000000 3.333402 -3.073737
 5469.000000 3.352493 3.071229
 5470.000000 3.348728 -3.106320
 5471.000000 3.357821 -3.066142
 5472.000000 3.365033 -3.134436
 5473.000000 3.329815 -3.070246
 5474.000000 3.325071 -3.019062
 5475.000000 3.352460 -3.050017
 5476.000000 3.285114 -3.038253
 5477.000000 3.348609 -3.079572
 5478.000000 3.390630 -3.053567
 5479.000000 3.331109 -3.035790
 5480.000000 3.317122 -3.089016
 5481.000000 3.305912 -3.091573
 5482.000000 3.291042 -3.102581
 5483.000000 3.343765 -3.137058
 5484.000000 3.283683 -3.094258
 5485.000000 3.332117 -3.123945
 5486.000000 3.283439 -3.127066
 5487.000000 3.284082 -3.070924
 5488.000000 3.296511 3.126244
 5489.000000 3.308013 -3.080378
 5490.000000 3.327923 -3.097726
 5491.000000 3.313446 -2.986356
 5492.000000 3.243948 -2.911569
 5493.000000 3.261039 -2.985772
 5494.000000 3.322676 -3.090271
 5495.000000 3.287199 -3.004229
 5496.000000 3.355127 -3.096433
 5497.000000 3.349294 -3.111288
 5498.000000 3.324583 -3.068287
 5499.000000 3.323142 -3.078811
 5500.000000 3.330743 -3.085873
 5501.000000 3.370707 3.112864
 5502.000000 3.288683 3.136397
 5503.000000 3.302939 -3.124634
 5504.000000 3.339600 -3.096414
 5505.000000 3.345457 -3.105718
 5506.000000 3.343350 3.087048
 5507.000000 3.294444 -3.066204
 5508.000000 3.309545 3.111008
 5509.000000 3.359175 3.110066
 5510.000000 3.327671 -3.134530
 5511.000000 3.336142 -3.038086
 5512.000000 3.303282 3.060181
 5513.000000 3.323036 -3.004419
 5514.000000 3.310042 -3.058152
 5515.000000 3.262659 -3.014756
 5516.000000 3.250194 -3.014468
 5517.000000 3.320317 -3.063275
 5518.000000 3.267675 -3.069640
 5519.000000 3.283700 -3.044405
 5520.000000 3.317546 -2.975827
 5521.000000 3.315116 -3.081893
 5522.000000 3.318102 -3.096080
 5523.000000 3.313150 -3.116125
 5524.000000 3.329618 -3.007293
 5525.000000 3.303733 -3.023740
 5526.000000 3.321916 3.073280
 5527.000000 3.356559 -3.088454
 5528.000000 3.276053 -3.028824
 5529.000000 3.276980 -3.084874
 5530.000000 3.339962 -3.069313
 5531.000000 3.317609 -3.139919
 5532.000000 3.353817 3.139123
 5533.000000 3.316752 -3.070683
 5534.000000 3.271324 -3.108769
 5535.000000 3.313271 3.114811
 5536.000000 3.269168 -3.123739
 5537.000000 3.259102 -3.066146
 5538.000000 3.324624 -3.014352
 5539.000000 3.338764 -3.056630
 5540.000000 3.326322 3.133736
 5541.000000 3.378979 3.126598
 5542.000000 3.312096 -3.110564
 5543.000000 3.330838 -3.087742
 5544.000000 3.308993 3.127773
 5545.000000 3.325711 3.118132
 5546.000000 3.342653 -3.097447
 5547.000000 3.328081 3.112845
 5548.000000 3.342909 -3.102532
 5549.000000 3.350829 3.099922
 5550.000000 3.357139 -3.106846
 5551.000000 3.362242 -3.031574
 5552.000000 3.332753 -2.979450
 5553.000000 3.347050 -3.071847
 5554.000000 3.306464 -3.000897
 5555.000000 3.363125 -3.139185
 5556.000000 3.337085 3.122011
 5557.000000 3.407297 3.127916
 5558.000000 3.310912 3.113715
 5559.000000 3.344349 -3.110279
 5560.000000 3.326873 3.120187
 5561.000000 3.344774 -3.127996
 5562.000000 3.398730 3.034083
 5563.000000 3.325646 -3.101706
 5564.000000 3.324353 3.050249
 5565.000000 3.361203 3.069071
 5566.000000 3.376696 3.091080
 5567.000000 3.312813 -3.081685
 5568.000000 3.359277 3.059375
 5569.000000 3.323091 3.138229
 5570.000000 3.342713 3.075107
 5571.000000 3.379175 3.039958
 5572.000000 3.403061 3.116665
 5573.000000 3.318817 3.079276
 5574.000000 3.340949 3.044090
 5575.000000 3.307752 -3.073417
 5576.000000 3.320251 3.073307
 5577.000000 3.330298 -3.126505
 5578.000000 3.388965 3.116042
 5579.000000 3.369474 -3.102197
 5580.000000 3.325647 -3.133045
 5581.000000 3.334408 -3.112220
 5582.000000 3.331238 3.109542
 5583.000000 3.348206 3.089322
 5584.000000 3.282348 -3.090461
 5585.000000 3.332589 -3.130315
 5586.000000 3.280900 3.082185
 5587.000000 3.372087 3.126581
 5588.000000 3.330592 3.102800
 5589.000000 3.353872 3.096159
 5590.000000 3.283467 -3.023255
 5591.000000 3.324250 -3.031260
 5592.000000 3.362716 -3.131713
 5593.000000 3.349351 3.136041
 5594.000000 3.353316 3.120617
 5595.000000 3.343631 3.125055
 5596.000000 3.307079 -3.044831
 5597.000000 3.328631 -3.141273
 5598.000000 3.332562 -3.050105
 5599.000000 3.371284 -3.113537
 5600.000000 3.357962 -3.105337
 5601.000000 3.333809 -3.100947
 5602.000000 3.289715 -3.034486
 5603.000000 3.356482 3.099821
 5604.000000 3.417945 3.101210
 5605.000000 3.344595 -3.119003
 5606.000000 3.377994 3.130204
 5607.000000 3.347131 3.111081
 5608.000000 3.414278 3.042575
 5609.000000 3.427426 3.023436
 5610.000000 3.352175 3.049665
 5611.000000 3.379482 -3.119227
 5612.000000 3.350022 -3.134003
 5613.000000 3.370081 3.133071
 5614.000000 3.413899 3.065065
 5615.000000 3.402327 3.134049
 5616.000000 3.343010 3.098659
 5617.000000 3.426944 2.994564
 5618.000000 3.357957 3.001168
 5619.000000 3.368104 3.028012
 5620.000000 3.380122 3.110988
 5621.000000 3.352834 3.065659
 5622.000000 3.426521 3.063919
 5623.000000 3.382056 3.127700
 5624.000000 3.388468 3.074851
 5625.000000 3.380790 2.985769
 5626.000000 3.387582 -3.133219
 5627.000000 3.367454 2.947307
 5628.000000 3.371262 3.084741
 5629.000000 3.360334 3.129143
 5630.000000 3.348689 -3.136552
 5631.000000 3.368085 3.069919
 5632.000000 3.374697 3.103213
 5633.000000 3.340931 3.052865
 5634.000000 3.285401 3.023168
 5635.000000 3.356040 3.135236
 5636.000000 3.361246 3.082987
 5637.000000 3.352462 3.108853
 5638.000000 3.306698 3.095037
 5639.000000 3.373525 3.001418
 5640.000000 3.345128 3.122505
 5641.000000 3.336285 3.124988
 5642.000000 3.333138 3.075596
 5643.000000 3.371329 3.113780
 5644.000000 3.282131 -3.056863
 5645.000000 3.356402 3.095024
 5646.000000 3.350370 -3.108653
 5647.000000 3.385942 3.051149
 5648.000000 3.366156 3.141197
 5649.000000 3.365084 3.011108
 5650.000000 3.368409 3.059888
 5651.000000 3.313227 3.104648
 5652.000000 3.380178 -3.071109
 5653.000000 3.355095 -3.071016
 5654.000000 3.386006 3.121665
 5655.000000 3.348497 3.096469
 5656.000000 3.327789 -2.954652
 5657.000000 3.341282 3.131664
 5658.000000 3.368488 3.064599
 5659.000000 3.322347 3.107612
 5660.000000 3.375036 3.116886
 5661.000000 3.280262 -3.112870
 5662.000000 3.348458 3.106657
 5663.000000 3.341437 -3.134585
 5664.000000 3.348575 3.096468
 5665.000000 3.317585 3.103931
 5666.000000 3.338417 3.083958
 5667.000000 3.319230 3.114804
 5668.000000 3.347889 3.117401
 5669.000000 3.372869 3.117479
 5670.000000 3.297933 3.091978
 5671.000000 3.324841 -3.118024
 5672.000000 3.371732 3.103273
 5673.000000 3.244983 -3.048445
 5674.000000 3.330377 3.081764
 5675.000000 3.306344 3.112432
 5676.000000 3.347763 -3.044054
 5677.000000 3.350643 3.108088
 5678.000000 3.373064 -3.019634
 5679.000000 3.361880 -3.125477
 5680.000000 3.299184 3.125229
 5681.000000 3.319820 -3.132851
 5682.000000 3.299951 3.033963
 5683.000000 3.362428 3.132538
 5684.000000 3.337293 3.117105
 5685.000000 3.346139 3.036472
 5686.000000 3.335800 3.111572
 5687.000000 3.378056 3.092855
 5688.000000 3.416399 3.105246
 5689.000000 3.335770 3.135772
 5690.000000 3.334297 3.103191
 5691.000000 3.309087 -3.140736
 5692.000000 3.328015 -3.124042
 5693.000000 3.366629 3.066875
 5694.000000 3.363293 -3.083299
 5695.000000 3.347373 -3.116558
 5696.000000 3.368643 3.066417
 5697.000000 3.304440 -3.130299
 5698.000000 3.343373 -3.111342
 5699.000000 3.337674 3.137247
 5700.000000 3.379595 3.085883
 5701.000000 3.343934 3.125668
 5702.000000 3.369719 3.117891
 5703.000000 3.340717 -3.006201
 5704.000000 3.377627 -3.107081
 5705.000000 3.378295 3.116383
 5706.000000 3.366167 3.020137
 5707.000000 3.314905 -3.084929
 5708.000000 3.308894 -3.090809
 5709.000000 3.340657 3.103414
 5710.000000 3.368954 3.130886
 5711.000000 3.355457 3.060037
 5712.000000 3.381763 3.133139
 5713.000000 3.338229 -3.032098
 5714.000000 3.373413 3.123863
 5715.000000 3.357216 3.134420
 5716.000000 3.375160 -3.081207
 5717.000000 3.313231 -3.060588
 5718.000000 3.347443 -3.083488
 5719.000000 3.368316 -3.136481
 5720.000000 3.318375 3.104982
 5721.000000 3.348701 3.127374
 5722.000000 3.360093 3.017419
 5723.000000 3.311557 -3.089923
 5724.000000 3.299496 -3.109543
 5725.000000 3.326773 -3.099050
 5726.000000 3.342623 -3.081174
 5727.000000 3.316753 -3.115160
 5728.000000 3.340867 -3.106420
 5729.000000 3.323093 -3.114668
 5730.000000 3.326516 -3.115488
 5731.000000 3.336992 -3.050572
 5732.000000 3.381274 -3.065862
 5733.000000 3.326800 -3.139915
 5734.000000 3.356501 -3.123324
 5735.000000 3.330385 -3.044962
 5736.000000 3.335479 3.088522
 5737.000000 3.356135 -3.122802
 5738.000000 3.329929 3.134527
 5739.000000 3.382399 -3.083314
 5740.000000 3.384048 -3.141514
 5741.000000 3.416380 -3.108929
 5742.000000 3.399206 3.096580
 5743.000000 3.350540 -3.116832
 5744.000000 3.409686 3.047019
 5745.000000 3.386676 3.138724
 5746.000000 3.382795 -3.114824
 5747.000000 3.397313 3.117499
 5748.000000 3.356687 -3.016905
 5749.000000 3.368128 3.116457
 5750.000000 3.351654 3.127928
 5751.000000 3.371782 -3.039393
 5752.000000 3.388390 -3.139367
 5753.000000 3.364401 3.131982
 5754.000000 3.367106 3.102955
 5755.000000 3.362096 3.104000
 5756.000000 3.428371 3.056081
 5757.000000 3.388909 3.138423
 5758.000000 3.378695 -3.137980
 5759.000000 3.335155 3.092995
 5760.000000 3.335101 3.131983
 5761.000000 3.362063 -3.111539
 5762.000000 3.423323 3.081734
 5763.000000 3.405387 3.130040
 5764.000000 3.432601 3.066358
 5765.000000 3.389553 3.005186
 5766.000000 3.400637 3.061848
 5767.000000 3.421716 3.044655
 5768.000000 3.417292 3.137120
 5769.000000 3.444839 3.013058
 5770.000000 3.381033 3.118703
 5771.000000 3.461266 3.136213
 5772.000000 3.427214 3.072846
 5773.000000 3.393474 2.970723
 5774.000000 3.389591 3.000218
 5775.000000 3.414844 3.016921
 5776.000000 3.447464 3.137470
 5777.000000 3.405226 3.062660
 5778.000000 3.388330 2.994533
 5779.000000 3.417048 3.061416
 5780.000000 3.411570 3.019424
 5781.000000 3.417447 2.963810
 5782.000000 3.420194 3.097829
 5783.000000 3.395455 3.072403
 5784.000000 3.422183 3.033534
 5785.000000 3.426017 3.132080
 5786.000000 3.470029 3.118641
 5787.000000 3.444636 3.132962
 5788.000000 3.470995 3.127727
 5789.000000 3.464890 3.086385
 5790.000000 3.464363 3.084054
 5791.000000 3.487911 3.051019
 5792.000000 3.498874 2.969763
 5793.000000 3.444055 3.032993
 5794.000000 3.421961 2.937099
 5795.000000 3.403056 3.093157
 5796.000000 3.474097 3.004752
 5797.000000 3.436868 3.063696
 5798.000000 3.450181 3.082842
 5799.000000 3.411637 2.943290
 5800.000000 3.441594 3.062766
 5801.000000 3.438215 3.046176
 5802.000000 3.479662 3.121575
 5803.000000 3.503900 3.011405
 5804.000000 3.408123 3.056490
 5805.000000 3.424667 3.009551
 5806.000000 3.384089 3.035954
 5807.000000 3.410581 3.113643
 5808.000000 3.388705 -3.133101
 5809.000000 3.416057 3.066456
 5810.000000 3.462995 3.088897
 5811.000000 3.405716 3.067795
 5812.000000 3.393003 3.073184
 5813.000000 3.452625 3.104692
 5814.000000 3.471501 3.049322
 5815.000000 3.426273 3.071951
 5816.000000 3.468923 3.070885
 5817.000000 3.395784 -3.103812
 5818.000000 3.437759 -3.134960
 5819.000000 3.386925 3.036482
 5820.000000 3.393073 3.091227
 5821.000000 3.448113 3.075644
 5822.000000 3.426359 3.070931
 5823.000000 3.346543 -3.080612
 5824.000000 3.341097 3.139032
 5825.000000 3.371052 -3.081403
 5826.000000 3.361845 3.130112
 5827.000000 3.368388 3.052733
 5828.000000 3.469707 3.047680
 5829.000000 3.401043 3.073623
 5830.000000 3.375022 3.097567
 5831.000000 3.373862 3.133272
 5832.000000 3.412646 3.074677
 5833.000000 3.366129 -3.134030
 5834.000000 3.408203 3.048818
 5835.000000 3.396742 3.053801
 5836.000000 3.386535 3.136663
 5837.000000 3.408460 3.047173
 5838.000000 3.389804 3.028276
 5839.000000 3.401913 3.117101
 5840.000000 3.398898 3.062596
 5841.000000 3.414362 -3.112100
 5842.000000 3.408162 3.093057
 5843.000000 3.346019 3.115183
 5844.000000 3.413297 3.070744
 5845.000000 3.396621 3.050301
 5846.000000 3.356497 3.113265
 5847.000000 3.372476 3.102336
 5848.000000 3.352710 -3.109859
 5849.000000 3.378525 -3.112926
 5850.000000 3.397084 -3.127710
 5851.000000 3.355743 3.115542
 5852.000000 3.359718 3.003198
 5853.000000 3.378800 -3.106344
 5854.000000 3.394464 3.072624
 5855.000000 3.369123 3.077781
 5856.000000 3.388932 3.062278
 5857.000000 3.400754 3.055425
 5858.000000 3.340175 -3.137908
 5859.000000 3.430829 3.021517
 5860.000000 3.349686 3.123091
 5861.000000 3.415886 3.108410
 5862.000000 3.361523 -3.099372
 5863.000000 3.435183 3.058279
 5864.000000 3.421638 2.997502
 5865.000000 3.417049 3.073499
 5866.000000 3.408786 3.036627
 5867.000000 3.371111 3.094803
 5868.000000 3.373763 3.046657
 5869.000000 3.368728 3.053242
 5870.000000 3.442389 2.935267
 5871.000000 3.456917 3.099856
 5872.000000 3.419607 3.042826
 5873.000000 3.450198 2.976193
 5874.000000 3.401537 3.134611
 5875.000000 3.435067 3.019461
 5876.000000 3.390350 3.060208
 5877.000000 3.369485 3.109170
 5878.000000 3.386602 -3.138037
 5879.000000 3.431844 3.056447
 5880.000000 3.415706 2.932666
 5881.000000 3.461362 3.049848
 5882.000000 3.465950 2.987810
 5883.000000 3.434478 2.992131
 5884.000000 3.422520 3.108299
 5885.000000 3.476771 3.008488
 5886.000000 3.486780 3.031526
 5887.000000 3.426239 3.077369
 5888.000000 3.419741 2.986364
 5889.000000 3.409169 3.095320
 5890.000000 3.443492 3.009034
 5891.000000 3.403223 3.019887
 5892.000000 3.472210 3.006901
 5893.000000 3.387457 3.123100
 5894.000000 3.417363 3.120070
 5895.000000 3.451718 3.114718
 5896.000000 3.390131 3.057170
 5897.000000 3.444931 3.034281
 5898.000000 3.482520 2.960534
 5899.000000 3.421545 2.994145
 5900.000000 3.422418 3.136584
 5901.000000 3.425059 3.060883
 5902.000000 3.460158 3.032559
 5903.000000 3.429594 3.088688
 5904.000000 3.388135 3.046989
 5905.000000 3.409975 3.106342
 5906.000000 3.381638 3.001678
 5907.000000 3.388022 3.090899
 5908.000000 3.426643 2.978405
 5909.000000 3.417366 3.012280
 5910.000000 3.391076 2.949561
 5911.000000 3.449708 3.115845
 5912.000000 3.516527 3.083889
 5913.000000 3.463571 3.052926
 5914.000000 3.419872 2.958509
 5915.000000 3.469841 3.019611
 5916.000000 3.449494 3.112021
 5917.000000 3.413803 -3.134310
 5918.000000 3.478826 3.112511
 5919.000000 3.418873 2.925088
 5920.000000 3.427835 2.997166
 5921.000000 3.448607 3.054567
 5922.000000 3.471206 2.960550
 5923.000000 3.473969 2.985008
 5924.000000 3.487257 3.027569
 5925.000000 3.448264 3.029528
 5926.000000 3.421097 2.890707
 5927.000000 3.463770 2.964942
 5928.000000 3.480953 2.921627
 5929.000000 3.502330 2.880065
 5930.000000 3.446543 2.917037
 5931.000000 3.453122 2.972698
 5932.000000 3.434467 3.049194
 5933.000000 3.400632 3.078589
 5934.000000 3.411355 -3.127994
 5935.000000 3.424839 3.111505
 5936.000000 3.419970 3.026718
 5937.000000 3.419061 3.071172
 5938.000000 3.467735 2.991892
 5939.000000 3.473249 2.992638
 5940.000000 3.435086 3.048059
 5941.000000 3.457884 -3.139136
 5942.000000 3.433473 2.938645
 5943.000000 3.437113 2.940866
 5944.000000 3.467036 3.009784
 5945.000000 3.432100 3.016704
 5946.000000 3.445025 3.044691
 5947.000000 3.482760 3.073268
 5948.000000 3.385418 3.057006
 5949.000000 3.447613 2.957349
 5950.000000 3.429361 2.966849
 5951.000000 3.459747 3.099388
 5952.000000 3.413670 3.060748
 5953.000000 3.436147 2.966889
 5954.000000 3.407954 3.014536
 5955.000000 3.404420 3.025618
 5956.000000 3.445465 3.045764
 5957.000000 3.411483 3.091380
 5958.000000 3.422329 3.028886
 5959.000000 3.416452 3.062207
 5960.000000 3.425771 2.998187
 5961.000000 3.383810 3.055073
 5962.000000 3.401194 2.992329
 5963.000000 3.426929 3.093816
 5964.000000 3.426264 3.088221
 5965.000000 3.453231 2.952342
 5966.000000 3.428345 3.014771
 5967.000000 3.419639 3.048678
 5968.000000 3.413004 3.030306
 5969.000000 3.415776 3.069052
 5970.000000 3.452499 2.977305
 5971.000000 3.446342 2.992535
 5972.000000 3.405698 3.020504
 5973.000000 3.430877 3.062586
 5974.000000 3.389325 3.132974
 5975.000000 3.385082 3.068305
 5976.000000 3.425498 3.139350
 5977.000000 3.401523 3.014461
 5978.000000 3.377107 3.058574
 5979.000000 3.448399 3.081298
 5980.000000 3.372235 2.969510
 5981.000000 3.435382 3.034545
 5982.000000 3.424780 3.010113
 5983.000000 3.424801 3.016319
 5984.000000 3.392820 3.024764
 5985.000000 3.417177 2.927728
 5986.000000 3.419005 3.001435
 5987.000000 3.369885 3.030872
 5988.000000 3.456100 3.029229
 5989.000000 3.432131 3.020631
 5990.000000 3.461677 3.033349
 5991.000000 3.390152 3.073030
 5992.000000 3.444782 3.062936
 5993.000000 3.430849 3.021732
 5994.000000 3.395249 3.012416
 5995.000000 3.416863 3.072771
 5996.000000 3.420604 3.013970
 5997.000000 3.477351 2.987391
 5998.000000 3.493338 2.985819
 5999.000000 3.442007 2.938314
 6000.000000 3.430971 2.895876
 6001.000000 3.445888 2.930881
 6002.000000 3.454033 3.021524
 6003.000000 3.426530 3.067288
 6004.000000 3.416585 2.993271
 6005.000000 3.393245 2.962950
 6006.000000 3.377820 3.001367
 6007.000000 3.420489 3.078181
 6008.000000 3.410939 3.067033
 6009.000000 3.349514 2.995656
 6010.000000 3.439184 3.087653
 6011.000000 3.416266 2.971182
 6012.000000 3.394680 3.033534
 6013.000000 3.447696 2.925650
 6014.000000 3.517081 2.967502
 6015.000000 3.400939 2.986215
 6016.000000 3.453123 2.967772
 6017.000000 3.478941 3.008609
 6018.000000 3.407651 3.006965
 6019.000000 3.432406 3.043664
 6020.000000 3.421869 3.095364
 6021.000000 3.438545 3.069117
 6022.000000 3.412217 3.073418
 6023.000000 3.471161 3.023326
 6024.000000 3.426892 3.049336
 6025.000000 3.467646 3.017436
 6026.000000 3.405550 3.084945
 6027.000000 3.427198 3.096133
 6028.000000 3.472757 3.112329
 6029.000000 3.417819 3.075832
 6030.000000 3.467122 3.036298
 6031.000000 3.418134 3.029200
 6032.000000 3.453112 3.068317
 6033.000000 3.443668 3.062218
 6034.000000 3.492600 3.010170
 6035.000000 3.429579 2.955123
 6036.000000 3.433211 3.105467
 6037.000000 3.396352 2.984438
 6038.000000 3.448676 3.099067
 6039.000000 3.477240 3.046449
 6040.000000 3.534819 2.916180
 6041.000000 3.521310 3.001183
 6042.000000 3.451139 2.948570
 6043.000000 3.410859 3.138011
 6044.000000 3.375914 2.962689
 6045.000000 3.440196 3.091632
 6046.000000 3.386044 3.074395
 6047.000000 3.422301 -3.130127
 6048.000000 3.413336 -3.104486
 6049.000000 3.438510 3.052617
 6050.000000 3.459964 3.067364
 6051.000000 3.438781 3.130855
 6052.000000 3.486529 3.020297
 6053.000000 3.430112 3.048426
 6054.000000 3.448935 2.965377
 6055.000000 3.509124 3.003486
 6056.000000 3.524166 3.005943
 6057.000000 3.458151 2.949985
 6058.000000 3.454161 3.032312
 6059.000000 3.396462 2.989447
 6060.000000 3.419329 3.071677
 6061.000000 3.543163 2.906734
 6062.000000 3.502860 2.951481
 6063.000000 3.545926 2.920462
 6064.000000 3.462101 3.012966
 6065.000000 3.470007 2.945823
 6066.000000 3.457406 2.969611
 6067.000000 3.488819 2.866896
 6068.000000 3.446858 2.915112
 6069.000000 3.474567 2.931024
 6070.000000 3.451170 2.885193
 6071.000000 3.450729 2.968834
 6072.000000 3.447851 3.000078
 6073.000000 3.448400 2.963281
 6074.000000 3.421706 3.082215
 6075.000000 3.441426 3.030010
 6076.000000 3.374648 3.022969
 6077.000000 3.419623 3.062881
 6078.000000 3.411047 -3.139786
 6079.000000 3.440688 3.058013
 6080.000000 3.408259 3.047504
 6081.000000 3.469552 3.056115
 6082.000000 3.388983 3.066006
 6083.000000 3.479487 3.033103
 6084.000000 3.475498 2.947581
 6085.000000 3.456787 3.057189
 6086.000000 3.400127 3.056810
 6087.000000 3.421760 3.010407
 6088.000000 3.460189 3.053845
 6089.000000 3.473449 3.014522
 6090.000000 3.457694 3.058125
 6091.000000 3.521464 3.006255
 6092.000000 3.496618 2.979686
 6093.000000 3.516116 2.979577
 6094.000000 3.493105 2.924542
 6095.000000 3.460308 3.069936
 6096.000000 3.441708 2.875789
 6097.000000 3.462180 3.000461
 6098.000000 3.470600 2.955393
 6099.000000 3.462685 3.011736
 6100.000000 3.462505 2.971702
 6101.000000 3.439616 3.068732
 6102.000000 3.435149 2.980228
 6103.000000 3.451222 2.982581
 6104.000000 3.487610 2.989212
 6105.000000 3.504828 2.993227
 6106.000000 3.470066 2.944676
 6107.000000 3.492865 2.985810
 6108.000000 3.521735 3.014899
 6109.000000 3.517652 2.897871
 6110.000000 3.507996 2.956804
 6111.000000 3.489352 3.038631
 6112.000000 3.510051 2.958475
 6113.000000 3.557527 2.976268
 6114.000000 3.512672 3.029712
 6115.000000 3.576564 2.918127
 6116.000000 3.536596 -3.116144
 6117.000000 3.458712 3.050418
 6118.000000 3.492304 3.067230
 6119.000000 3.493433 2.954750
 6120.000000 3.529920 2.928248
 6121.000000 3.519294 3.022191
 6122.000000 3.490222 2.972838
 6123.000000 3.490890 3.016549
 6124.000000 3.496306 2.946809
 6125.000000 3.529881 2.973056
 6126.000000 3.580775 2.985578
 6127.000000 3.476158 2.972914
 6128.000000 3.496124 3.012237
 6129.000000 3.489500 3.015634
 6130.000000 3.547144 2.981694
 6131.000000 3.516428 3.075154
 6132.000000 3.488591 2.992905
 6133.000000 3.494312 3.040914
 6134.000000 3.478873 3.047282
 6135.000000 3.457368 2.994752
 6136.000000 3.456925 3.060384
 6137.000000 3.478363 3.090038
 6138.000000 3.457731 3.129533
 6139.000000 3.483911 3.049881
 6140.000000 3.495184 -3.082365
 6141.000000 3.468862 2.968876
 6142.000000 3.494502 2.980094
 6143.000000 3.505035 3.028426
 6144.000000 3.514673 3.024982
 6145.000000 3.436988 3.043660
 6146.000000 3.405050 3.101293
 6147.000000 3.462258 -3.113571
 6148.000000 3.431783 3.132029
 6149.000000 3.421492 3.104714
 6150.000000 3.450224 3.027948
 6151.000000 3.482732 3.039958
 6152.000000 3.457142 3.097529
 6153.000000 3.454083 -3.130313
 6154.000000 3.376442 -3.117213
 6155.000000 3.459904 3.083562
 6156.000000 3.470384 -3.102333
 6157.000000 3.467866 3.005174
 6158.000000 3.458895 3.045540
 6159.000000 3.459869 3.045658
 6160.000000 3.511481 3.089575
 6161.000000 3.468024 3.065296
 6162.000000 3.484946 3.038615
 6163.000000 3.434543 -3.132626
 6164.000000 3.453596 -3.137534
 6165.000000 3.416507 3.110627
 6166.000000 3.457347 -3.077887
 6167.000000 3.460788 -3.125641
 6168.000000 3.452312 -3.126231
 6169.000000 3.452196 3.080424
 6170.000000 3.413556 -3.133483
 6171.000000 3.448876 3.090121
 6172.000000 3.475326 -3.132461
 6173.000000 3.467615 -3.001843
 6174.000000 3.414174 -3.066797
 6175.000000 3.481926 3.092639
 6176.000000 3.462287 3.122640
 6177.000000 3.394627 -3.136227
 6178.000000 3.453443 3.049292
 6179.000000 3.476274 2.977382
 6180.000000 3.476528 3.060880
 6181.000000 3.435470 3.028419
 6182.000000 3.426366 3.006214
 6183.000000 3.369823 -3.131517
 6184.000000 3.452380 3.139587
 6185.000000 3.411150 -3.091819
 6186.000000 3.424864 3.093017
 6187.000000 3.414657 3.132420
 6188.000000 3.447132 -3.084131
 6189.000000 3.443123 3.109883
 6190.000000 3.471224 3.124264
 6191.000000 3.432205 -3.103983
 6192.000000 3.440569 3.044051
 6193.000000 3.449729 3.089195
 6194.000000 3.436638 3.005704
 6195.000000 3.455211 2.998376
 6196.000000 3.434464 -3.134599
 6197.000000 3.459724 3.054391
 6198.000000 3.459308 3.045588
 6199.000000 3.440949 3.105151
 6200.000000 3.397699 -3.083718
 6201.000000 3.417938 -3.071190
 6202.000000 3.400733 3.093438
 6203.000000 3.395307 -3.097054
 6204.000000 3.417707 3.068446
 6205.000000 3.399338 3.097662
 6206.000000 3.418167 3.051951
 6207.000000 3.423681 3.079233
 6208.000000 3.416596 -3.046535
 6209.000000 3.432055 3.133612
 6210.000000 3.432826 3.138749
 6211.000000 3.457532 3.027555
 6212.000000 3.397388 -3.139026
 6213.000000 3.412118 3.091312
 6214.000000 3.457581 3.019573
 6215.000000 3.404185 3.086197
 6216.000000 3.406500 -3.013618
 6217.000000 3.456786 3.030760
 6218.000000 3.395419 3.101196
 6219.000000 3.413556 3.025746
 6220.000000 3.406247 3.024347
 6221.000000 3.393251 3.115107
 6222.000000 3.388511 -3.035444
 6223.000000 3.377257 3.093877
 6224.000000 3.428487 3.002974
 6225.000000 3.398714 3.119681
 6226.000000 3.455056 3.061047
 6227.000000 3.446599 3.049226
 6228.000000 3.369819 2.984966
 6229.000000 3.447199 3.031971
 6230.000000 3.436564 3.011999
 6231.000000 3.451862 3.059489
 6232.000000 3.434558 3.030893
 6233.000000 3.458570 3.073837
 6234.000000 3.474478 3.110653
 6235.000000 3.398697 3.090724
 6236.000000 3.450477 3.140425
 6237.000000 3.464516 3.138729
 6238.000000 3.452712 3.009228
 6239.000000 3.483259 2.950581
 6240.000000 3.453599 3.130170
 6241.000000 3.421161 3.051862
 6242.000000 3.452566 3.084285
 6243.000000 3.404774 -3.141016
 6244.000000 3.414605 3.046072
 6245.000000 3.435440 3.064602
 6246.000000 3.479731 3.081517
 6247.000000 3.478412 3.059900
 6248.000000 3.473844 3.110706
 6249.000000 3.455221 3.035636
 6250.000000 3.510388 3.125061
 6251.000000 3.490551 3.063036
 6252.000000 3.507848 3.041592
 6253.000000 3.455581 3.054223
 6254.000000 3.481320 3.062073
 6255.000000 3.456316 3.041047
 6256.000000 3.471016 3.123808
 6257.000000 3.466370 3.077809
 6258.000000 3.469572 3.063794
 6259.000000 3.436544 3.108098
 6260.000000 3.485443 3.100796
 6261.000000 3.444318 3.047997
 6262.000000 3.418934 3.045921
 6263.000000 3.458981 2.968334
 6264.000000 3.439134 3.050584
 6265.000000 3.465275 2.953084
 6266.000000 3.472422 2.995775
 6267.000000 3.428708 3.095417
 6268.000000 3.450246 2.998068
 6269.000000 3.438518 2.805586
 6270.000000 3.379226 2.976936
 6271.000000 3.438433 3.050257
 6272.000000 3.389708 3.059169
 6273.000000 3.442275 3.038907
 6274.000000 3.423172 -3.106215
 6275.000000 3.459159 3.044896
 6276.000000 3.439086 3.100601
 6277.000000 3.465014 2.985406
 6278.000000 3.445834 -3.114663
 6279.000000 3.462736 3.045954
 6280.000000 3.439721 2.947131
 6281.000000 3.437235 2.972731
 6282.000000 3.396917 2.947749
 6283.000000 3.466651 3.031307
 6284.000000 3.488506 2.985390
 6285.000000 3.420599 3.046075
 6286.000000 3.417325 2.930369
 6287.000000 3.419147 2.987387
 6288.000000 3.357440 3.053509
 6289.000000 3.459699 2.988088
 6290.000000 3.482671 2.997590
 6291.000000 3.500704 3.001014
 6292.000000 3.460222 2.968588
 6293.000000 3.463091 3.028873
 6294.000000 3.449985 2.903046
 6295.000000 3.484886 3.026406
 6296.000000 3.469380 2.943353
 6297.000000 3.463603 3.015771
 6298.000000 3.412836 3.051689
 6299.000000 3.426597 2.961115
 6300.000000 3.419750 2.944760
 6301.000000 3.434394 3.023798
 6302.000000 3.421138 2.922564
 6303.000000 3.456056 2.960751
 6304.000000 3.462423 2.944690
 6305.000000 3.389508 3.045669
 6306.000000 3.461491 3.047646
 6307.000000 3.425660 2.985213
 6308.000000 3.479044 2.997349
 6309.000000 3.458735 3.088243
 6310.000000 3.435035 3.010228
 6311.000000 3.437252 2.943950
 6312.000000 3.422655 3.065249
 6313.000000 3.387180 3.077827
 6314.000000 3.414840 2.986248
 6315.000000 3.411187 -3.060647
 6316.000000 3.418891 -3.099004
 6317.000000 3.435226 3.068767
 6318.000000 3.453213 -3.122092
 6319.000000 3.476059 3.009913
 6320.000000 3.445983 3.138530
 6321.000000 3.489482 3.025398
 6322.000000 3.441205 3.085818
 6323.000000 3.458328 -3.133896
 6324.000000 3.485421 2.994322
 6325.000000 3.433763 3.078703
 6326.000000 3.452329 3.038527
 6327.000000 3.454470 3.051906
 6328.000000 3.397051 3.111042
 6329.000000 3.450134 3.024695
 6330.000000 3.431160 3.071241
 6331.000000 3.401770 3.025625
 6332.000000 3.391088 3.077811
 6333.000000 3.447488 2.955207
 6334.000000 3.447776 3.057988
 6335.000000 3.418142 3.020567
 6336.000000 3.512980 2.958873
 6337.000000 3.475294 2.998231
 6338.000000 3.454096 3.035468
 6339.000000 3.439158 3.077617
 6340.000000 3.433121 3.074760
 6341.000000 3.462320 3.059113
 6342.000000 3.433196 -3.119733
 6343.000000 3.421193 3.031064
 6344.000000 3.428230 3.070110
 6345.000000 3.460448 3.092701
 6346.000000 3.426145 3.096593
 6347.000000 3.382237 -3.085115
 6348.000000 3.391907 3.124424
 6349.000000 3.423425 3.019880
 6350.000000 3.403930 -3.125608
 6351.000000 3.377753 -3.119874
 6352.000000 3.382143 3.088384
 6353.000000 3.403529 3.102616
 6354.000000 3.403339 3.132131
 6355.000000 3.458893 -3.133293
 6356.000000 3.425733 3.063821
 6357.000000 3.488891 3.076643
 6358.000000 3.445703 3.004419
 6359.000000 3.446597 3.084330
 6360.000000 3.437450 3.053946
 6361.000000 3.489951 -3.135658
 6362.000000 3.470831 -3.100509
 6363.000000 3.455003 3.049599
 6364.000000 3.415064 3.099034
 6365.000000 3.447680 3.136093
 6366.000000 3.417954 3.115905
 6367.000000 3.454988 3.059746
 6368.000000 3.397390 3.114806
 6369.000000 3.443040 3.101539
 6370.000000 3.479529 -3.133802
 6371.000000 3.494894 3.040866
 6372.000000 3.423500 3.082124
 6373.000000 3.455336 3.056935
 6374.000000 3.408208 3.128745
 6375.000000 3.384592 -3.141151
 6376.000000 3.387491 -3.005992
 6377.000000 3.451512 -3.118408
 6378.000000 3.422511 -3.133162
 6379.000000 3.382136 3.124338
 6380.000000 3.454746 3.041577
 6381.000000 3.405258 3.116330
 6382.000000 3.418132 3.122496
 6383.000000 3.426352 -3.138928
 6384.000000 3.352075 -3.082292
 6385.000000 3.443614 3.044288
 6386.000000 3.384428 3.135659
 6387.000000 3.400856 -3.107030
 6388.000000 3.387430 -3.116250
 6389.000000 3.412159 -3.108365
 6390.000000 3.504603 3.125666
 6391.000000 3.435086 3.119277
 6392.000000 3.429010 3.082816
 6393.000000 3.431451 -3.092763
 6394.000000 3.480062 3.090059
 6395.000000 3.444236 -3.120974
 6396.000000 3.392794 -3.083560
 6397.000000 3.422468 -3.107127
 6398.000000 3.387383 -3.073206
 6399.000000 3.410243 -3.120978
 6400.000000 3.409219 3.108651
 6401.000000 3.454078 3.072335
 6402.000000 3.488723 -3.060167
 6403.000000 3.479373 3.116033
 6404.000000 3.446010 -3.081782
 6405.000000 3.385479 -3.040472
 6406.000000 3.426424 -3.117510
 6407.000000 3.457176 -3.095793
 6408.000000 3.411076 3.140553
 6409.000000 3.405532 -3.074824
 6410.000000 3.368390 -3.066652
 6411.000000 3.319278 -2.999219
 6412.000000 3.401376 3.135106
 6413.000000 3.373582 3.099142
 6414.000000 3.417990 -3.023384
 6415.000000 3.421025 -3.007625
 6416.000000 3.461731 -3.067265
 6417.000000 3.445338 -3.016706
 6418.000000 3.408945 -3.077976
 6419.000000 3.426382 -3.038803
 6420.000000 3.404048 -3.133711
 6421.000000 3.353628 -3.115959
 6422.000000 3.431316 -3.051330
 6423.000000 3.437687 3.047493
 6424.000000 3.412261 3.046010
 6425.000000 3.466143 3.109394
 6426.000000 3.407985 -3.090739
 6427.000000 3.423024 -3.139814
 6428.000000 3.500969 -3.100695
 6429.000000 3.409155 3.136376
 6430.000000 3.426285 -3.076562
 6431.000000 3.359481 -3.066716
 6432.000000 3.354258 3.102346
 6433.000000 3.449066 -3.127596
 6434.000000 3.422541 -3.099584
 6435.000000 3.452857 3.045618
 6436.000000 3.412025 -3.090012
 6437.000000 3.418310 3.139928
 6438.000000 3.400905 -3.137271
 6439.000000 3.436522 3.121576
 6440.000000 3.450224 -3.063473
 6441.000000 3.460095 3.107664
 6442.000000 3.453673 3.078867
 6443.000000 3.493271 -3.120829
 6444.000000 3.432085 3.135901
 6445.000000 3.395532 -3.067702
 6446.000000 3.417598 -3.106971
 6447.000000 3.477936 3.054952
 6448.000000 3.418491 3.015674
 6449.000000 3.437023 3.081139
 6450.000000 3.444415 -3.057231
 6451.000000 3.389431 -2.962661
 6452.000000 3.444411 -3.111306
 6453.000000 3.449398 3.138838
 6454.000000 3.387089 3.102711
 6455.000000 3.390462 3.078289
 6456.000000 3.427957 3.121418
 6457.000000 3.464937 3.092393
 6458.000000 3.467312 3.047078
 6459.000000 3.451015 3.020180
 6460.000000 3.475105 3.019569
 6461.000000 3.466552 2.903772
 6462.000000 3.520691 2.968597
 6463.000000 3.450833 3.008765
 6464.000000 3.466515 3.067166
 6465.000000 3.468382 3.051652
 6466.000000 3.421340 3.017562
 6467.000000 3.465433 2.992816
 6468.000000 3.436942 2.986184
 6469.000000 3.431776 3.074002
 6470.000000 3.467367 3.055592
 6471.000000 3.463414 2.941258
 6472.000000 3.368383 3.058701
 6473.000000 3.436729 2.927353
 6474.000000 3.360874 -3.107126
 6475.000000 3.417604 3.067785
 6476.000000 3.439660 2.968265
 6477.000000 3.439739 3.005493
 6478.000000 3.429588 3.104785
 6479.000000 3.449924 2.967020
 6480.000000 3.486357 3.033600
 6481.000000 3.511042 2.988203
 6482.000000 3.438459 2.925119
 6483.000000 3.462062 3.002281
 6484.000000 3.409329 3.031321
 6485.000000 3.437046 2.976911
 6486.000000 3.416269 2.995145
 6487.000000 3.514217 2.918893
 6488.000000 3.399578 3.011470
 6489.000000 3.447669 3.024131
 6490.000000 3.513351 2.918620
 6491.000000 3.490198 2.879251
 6492.000000 3.497988 2.841759
 6493.000000 3.492731 3.014987
 6494.000000 3.447156 2.941406
 6495.000000 3.472157 2.962163
 6496.000000 3.497076 2.927656
 6497.000000 3.494265 2.939968
 6498.000000 3.426390 3.015731
 6499.000000 3.445886 2.899865
 6500.000000 3.486754 2.955437
 6501.000000 3.431665 3.044666
 6502.000000 3.392557 3.091444
 6503.000000 3.396836 3.102714
 6504.000000 3.373278 3.089911
 6505.000000 3.381461 3.089145
 6506.000000 3.403471 -3.117087
 6507.000000 3.411333 3.000730
 6508.000000 3.450384 2.934749
 6509.000000 3.425184 3.047259
 6510.000000 3.381296 3.119167
 6511.000000 3.370071 3.102511
 6512.000000 3.398653 3.082479
 6513.000000 3.395090 3.034846
 6514.000000 3.351026 3.099675
 6515.000000 3.424861 3.129094
 6516.000000 3.454020 2.860188
 6517.000000 3.471964 2.994197
 6518.000000 3.428957 2.975824
 6519.000000 3.442616 3.012878
 6520.000000 3.399924 2.950892
 6521.000000 3.404881 2.971480
 6522.000000 3.489368 2.981768
 6523.000000 3.409951 2.985521
 6524.000000 3.435082 3.001415
 6525.000000 3.423610 2.986382
 6526.000000 3.465961 3.052244
 6527.000000 3.412364 2.989600
 6528.000000 3.431634 2.948026
 6529.000000 3.402677 2.968846
 6530.000000 3.459308 3.039788
 6531.000000 3.455088 3.035018
 6532.000000 3.452477 3.039759
 6533.000000 3.430029 3.071219
 6534.000000 3.484388 3.033964
 6535.000000 3.482319 2.967310
 6536.000000 3.436029 3.005243
 6537.000000 3.469806 2.992108
 6538.000000 3.420136 2.972524
 6539.000000 3.433190 3.002629
 6540.000000 3.432029 2.968402
 6541.000000 3.426003 3.029516
 6542.000000 3.407828 3.023477
 6543.000000 3.406344 2.993760
 6544.000000 3.370604 2.946144
 6545.000000 3.463977 3.067626
 6546.000000 3.404213 2.917092
 6547.000000 3.464482 2.977793
 6548.000000 3.451827 3.012455
 6549.000000 3.433939 2.893874
 6550.000000 3.455083 3.090639
 6551.000000 3.451962 3.024523
 6552.000000 3.460814 3.028294
 6553.000000 3.464903 2.938024
 6554.000000 3.415810 2.951254
 6555.000000 3.444927 3.115153
 6556.000000 3.448294 2.951134
 6557.000000 3.426389 2.970118
 6558.000000 3.464050 2.937511
 6559.000000 3.448470 3.026070
 6560.000000 3.488595 2.994358
 6561.000000 3.432119 2.990657
 6562.000000 3.421078 3.076625
 6563.000000 3.391112 2.907956
 6564.000000 3.453164 2.973711
 6565.000000 3.442519 3.043610
 6566.000000 3.405711 3.049114
 6567.000000 3.424090 3.005845
 6568.000000 3.394922 3.131310
 6569.000000 3.375293 3.065038
 6570.000000 3.424164 2.988005
 6571.000000 3.465977 2.937076
 6572.000000 3.445903 2.883581
 6573.000000 3.442377 3.002343
 6574.000000 3.416030 2.986284
 6575.000000 3.470122 3.046422
 6576.000000 3.400891 2.960693
 6577.000000 3.465812 3.006647
 6578.000000 3.434797 2.981931
 6579.000000 3.413210 2.976191
 6580.000000 3.463534 2.963956
 6581.000000 3.472116 2.963615
 6582.000000 3.503104 2.920967
 6583.000000 3.431295 3.000976
 6584.000000 3.460476 3.044621
 6585.000000 3.471190 2.983335
 6586.000000 3.487142 2.924362
 6587.000000 3.416285 2.993850
 6588.000000 3.438925 2.971652
 6589.000000 3.381748 3.094500
 6590.000000 3.393306 2.990103
 6591.000000 3.427332 2.923273
 6592.000000 3.414236 2.989691
 6593.000000 3.453208 2.987202
 6594.000000 3.484469 2.943641
 6595.000000 3.455376 3.019748
 6596.000000 3.423322 3.034669
 6597.000000 3.410432 3.049025
 6598.000000 3.424992 3.030055
 6599.000000 3.460277 2.952494
 6600.000000 3.476903 2.966768
 6601.000000 3.458216 3.004540
 6602.000000 3.465262 3.057660
 6603.000000 3.502921 2.943349
 6604.000000 3.493606 2.858112
 6605.000000 3.482873 2.992274
 6606.000000 3.452086 3.000009
 6607.000000 3.449461 2.961162
 6608.000000 3.475828 2.926756
 6609.000000 3.505605 2.868207
 6610.000000 3.463857 3.006536
 6611.000000 3.441623 3.039053
 6612.000000 3.447049 3.030827
 6613.000000 3.439595 2.920251
 6614.000000 3.453206 2.983555
 6615.000000 3.492629 2.893239
 6616.000000 3.408075 2.989455
 6617.000000 3.467211 2.902497
 6618.000000 3.417786 3.067437
 6619.000000 3.379085 2.949593
 6620.000000 3.408410 2.931288
 6621.000000 3.411733 2.957298
 6622.000000 3.460211 2.923186
 6623.000000 3.471474 3.011096
 6624.000000 3.413939 2.938312
 6625.000000 3.468748 2.918676
 6626.000000 3.395582 3.032271
 6627.000000 3.467392 3.049195
 6628.000000 3.448604 2.986680
 6629.000000 3.420260 3.093037
 6630.000000 3.438632 3.004503
 6631.000000 3.475112 2.937442
 6632.000000 3.425580 3.044050
 6633.000000 3.458282 2.860898
 6634.000000 3.425082 3.011576
 6635.000000 3.431409 2.991267
 6636.000000 3.462990 2.934066
 6637.000000 3.447151 2.910926
 6638.000000 3.436583 2.938627
 6639.000000 3.521010 3.047206
 6640.000000 3.456794 2.963901
 6641.000000 3.482759 2.929826
 6642.000000 3.428921 2.964924
 6643.000000 3.358523 3.015613
 6644.000000 3.372837 2.985575
 6645.000000 3.407830 2.930961
 6646.000000 3.402761 2.931406
 6647.000000 3.407915 3.053178
 6648.000000 3.359769 3.027394
 6649.000000 3.452453 3.036371
 6650.000000 3.488591 3.074971
 6651.000000 3.454829 2.997868
 6652.000000 3.458149 2.935043
 6653.000000 3.432770 3.026342
 6654.000000 3.464998 3.030890
 6655.000000 3.462435 2.951383
 6656.000000 3.475442 3.003430
 6657.000000 3.417356 3.007720
 6658.000000 3.456463 2.999564
 6659.000000 3.449240 3.045256
 6660.000000 3.408845 2.985526
 6661.000000 3.508363 2.902476
 6662.000000 3.398165 2.961943
 6663.000000 3.377010 2.963378
 6664.000000 3.397460 3.024411
 6665.000000 3.418502 3.083208
 6666.000000 3.375878 -3.096517
 6667.000000 3.352929 3.029145
 6668.000000 3.301103 -3.031704
 6669.000000 3.382495 -3.091014
 6670.000000 3.424172 2.929214
 6671.000000 3.449240 3.102967
 6672.000000 3.443316 3.017772
 6673.000000 3.387118 3.047493
 6674.000000 3.422073 2.990816
 6675.000000 3.432654 3.060968
 6676.000000 3.404741 3.050291
 6677.000000 3.405754 3.064992
 6678.000000 3.447993 3.046223
 6679.000000 3.459098 2.985797
 6680.000000 3.466837 2.942598
 6681.000000 3.423847 3.048101
 6682.000000 3.456183 3.095240
 6683.000000 3.410231 3.082820
 6684.000000 3.408136 2.958049
 6685.000000 3.418078 3.060732
 6686.000000 3.416598 3.044237
 6687.000000 3.382999 3.081273
 6688.000000 3.422772 3.054724
 6689.000000 3.376612 3.090101
 6690.000000 3.402315 3.061611
 6691.000000 3.398300 3.096557
 6692.000000 3.400079 3.053729
 6693.000000 3.400259 3.067924
 6694.000000 3.408605 3.140469
 6695.000000 3.393943 3.100196
 6696.000000 3.464611 3.099307
 6697.000000 3.393050 -3.126885
 6698.000000 3.477823 3.093973
 6699.000000 3.444900 3.016280
 6700.000000 3.451245 3.062407
 6701.000000 3.416138 -3.080928
 6702.000000 3.429303 3.141037
 6703.000000 3.427330 3.087294
 6704.000000 3.434181 -3.125509
 6705.000000 3.431551 3.060047
 6706.000000 3.436355 3.099692
 6707.000000 3.364026 -3.109809
 6708.000000 3.417930 3.066392
 6709.000000 3.411648 3.075286
 6710.000000 3.452902 3.113171
 6711.000000 3.433418 3.015024
 6712.000000 3.485042 3.007266
 6713.000000 3.416828 3.096379
 6714.000000 3.495827 3.058408
 6715.000000 3.535693 3.045637
 6716.000000 3.509531 2.963290
 6717.000000 3.466176 3.081705
 6718.000000 3.452980 3.002002
 6719.000000 3.448809 3.031713
 6720.000000 3.450359 3.052197
 6721.000000 3.446475 2.952860
 6722.000000 3.451420 3.002914
 6723.000000 3.428402 3.045204
 6724.000000 3.429931 3.009398
 6725.000000 3.463471 3.040371
 6726.000000 3.492073 -3.138591
 6727.000000 3.440022 3.035341
 6728.000000 3.467997 2.998819
 6729.000000 3.489464 3.017231
 6730.000000 3.472215 3.009130
 6731.000000 3.511598 2.960556
 6732.000000 3.511751 3.062785
 6733.000000 3.462784 3.057017
 6734.000000 3.403170 3.055014
 6735.000000 3.435891 3.089437
 6736.000000 3.459548 2.981916
 6737.000000 3.419780 2.994199
 6738.000000 3.413055 3.032224
 6739.000000 3.442436 2.952665
 6740.000000 3.443209 2.940809
 6741.000000 3.448264 2.951332
 6742.000000 3.447700 3.084853
 6743.000000 3.440621 3.000852
 6744.000000 3.470627 3.000978
 6745.000000 3.435323 3.028484
 6746.000000 3.492162 2.959139
 6747.000000 3.443032 3.037911
 6748.000000 3.439616 2.986912
 6749.000000 3.419656 3.027650
 6750.000000 3.447048 3.009171
 6751.000000 3.411544 3.115760
 6752.000000 3.431775 2.978009
 6753.000000 3.412974 3.071072
 6754.000000 3.413972 2.993683
 6755.000000 3.390187 3.034319
 6756.000000 3.410090 2.985877
 6757.000000 3.465154 2.974442
 6758.000000 3.443935 2.872954
 6759.000000 3.388657 3.034539
 6760.000000 3.393905 3.069816
 6761.000000 3.445543 3.005186
 6762.000000 3.425238 3.028183
 6763.000000 3.378522 3.005672
 6764.000000 3.374498 3.014225
 6765.000000 3.379989 3.027794
 6766.000000 3.378547 3.005915
 6767.000000 3.426456 3.029009
 6768.000000 3.434266 2.947273
 6769.000000 3.412197 3.073857
 6770.000000 3.446278 3.014398
 6771.000000 3.426650 3.117622
 6772.000000 3.403369 2.983976
 6773.000000 3.413427 3.064546
 6774.000000 3.404978 3.107794
 6775.000000 3.418344 3.130294
 6776.000000 3.429908 3.114662
 6777.000000 3.427191 3.110711
 6778.000000 3.365045 3.030123
 6779.000000 3.445639 3.025811
 6780.000000 3.411801 3.050104
 6781.000000 3.434119 2.951037
 6782.000000 3.438826 3.081671
 6783.000000 3.412917 3.049268
 6784.000000 3.413658 2.982870
 6785.000000 3.447182 3.058665
 6786.000000 3.394331 3.018925
 6787.000000 3.452549 3.028250
 6788.000000 3.391566 3.012445
 6789.000000 3.391083 3.012939
 6790.000000 3.369551 3.007189
 6791.000000 3.389257 3.043323
 6792.000000 3.415565 3.006286
 6793.000000 3.455753 3.047078
 6794.000000 3.450209 2.996798
 6795.000000 3.421844 2.945706
 6796.000000 3.439927 2.993657
 6797.000000 3.450401 3.034886
 6798.000000 3.477354 2.977926
 6799.000000 3.425137 3.023453
 6800.000000 3.414067 3.042601
 6801.000000 3.428461 3.021619
 6802.000000 3.431696 2.987934
 6803.000000 3.443309 3.077625
 6804.000000 3.437459 3.113715
 6805.000000 3.413993 3.088349
 6806.000000 3.437096 3.021515
 6807.000000 3.438490 2.974668
 6808.000000 3.471541 3.004267
 6809.000000 3.432285 3.019673
 6810.000000 3.458010 2.991006
 6811.000000 3.514188 3.031099
 6812.000000 3.434642 2.934652
 6813.000000 3.390923 2.988903
 6814.000000 3.380364 3.089430
 6815.000000 3.401461 2.956166
 6816.000000 3.422588 3.067178
 6817.000000 3.394763 3.027247
 6818.000000 3.435095 3.029163
 6819.000000 3.458507 2.902146
 6820.000000 3.412400 2.883092
 6821.000000 3.440087 2.966482
 6822.000000 3.449306 2.994502
 6823.000000 3.465153 3.070033
 6824.000000 3.442073 2.966160
 6825.000000 3.479107 3.018683
 6826.000000 3.507309 2.890164
 6827.000000 3.454337 2.976751
 6828.000000 3.430774 2.979053
 6829.000000 3.430049 2.904385
 6830.000000 3.497581 2.917998
 6831.000000 3.465743 2.964127
 6832.000000 3.482021 3.064410
 6833.000000 3.502577 2.969038
 6834.000000 3.427075 2.963039
 6835.000000 3.465648 2.896349
 6836.000000 3.417648 3.056247
 6837.000000 3.388704 3.080487
 6838.000000 3.384793 3.027622
 6839.000000 3.447076 3.090574
 6840.000000 3.451229 3.030188
 6841.000000 3.445678 3.007156
 6842.000000 3.439100 2.918869
 6843.000000 3.425860 2.873078
 6844.000000 3.395550 2.990052
 6845.000000 3.430510 3.039395
 6846.000000 3.436967 3.042684
 6847.000000 3.415683 3.045672
 6848.000000 3.433444 3.000091
 6849.000000 3.425160 2.993480
 6850.000000 3.406007 2.980521
 6851.000000 3.389705 3.040981
 6852.000000 3.391001 3.080691
 6853.000000 3.409659 2.961690
 6854.000000 3.425689 2.957843
 6855.000000 3.411862 2.982484
 6856.000000 3.414766 3.041090
 6857.000000 3.422208 3.005103
 6858.000000 3.404777 2.995210
 6859.000000 3.432806 3.085721
 6860.000000 3.402279 3.017249
 6861.000000 3.389753 3.134293
 6862.000000 3.406136 3.069584
 6863.000000 3.424668 3.107080
 6864.000000 3.388280 3.019308
 6865.000000 3.388730 3.043882
 6866.000000 3.449341 2.966338
 6867.000000 3.388736 3.054191
 6868.000000 3.342566 3.112682
 6869.000000 3.400582 3.005168
 6870.000000 3.401646 3.057525
 6871.000000 3.382776 3.064921
 6872.000000 3.454458 2.998874
 6873.000000 3.368656 3.064423
 6874.000000 3.387376 3.048190
 6875.000000 3.394950 -3.125450
 6876.000000 3.439831 3.131831
 6877.000000 3.428064 3.023578
 6878.000000 3.426681 2.940305
 6879.000000 3.440748 3.060123
 6880.000000 3.407503 3.048847
 6881.000000 3.446685 3.070637
 6882.000000 3.391172 2.958717
 6883.000000 3.405869 3.063935
 6884.000000 3.384255 3.134098
 6885.000000 3.339570 3.132212
 6886.000000 3.451269 3.048373
 6887.000000 3.416724 3.103499
 6888.000000 3.405008 3.122081
 6889.000000 3.433845 -3.112329
 6890.000000 3.408269 3.056562
 6891.000000 3.407100 -3.103114
 6892.000000 3.402112 3.033565
 6893.000000 3.392721 3.087083
 6894.000000 3.442873 2.986761
 6895.000000 3.391339 3.118808
 6896.000000 3.447175 3.045388
 6897.000000 3.473833 2.990975
 6898.000000 3.455984 3.000984
 6899.000000 3.389259 3.059288
 6900.000000 3.389749 3.053476
 6901.000000 3.450050 3.032408
 6902.000000 3.453304 3.035916
 6903.000000 3.397656 3.051645
 6904.000000 3.466114 3.024702
 6905.000000 3.449958 3.020839
 6906.000000 3.478201 3.092852
 6907.000000 3.450458 2.992873
 6908.000000 3.439444 2.995503
 6909.000000 3.447096 2.945831
 6910.000000 3.448865 3.083451
 6911.000000 3.425921 2.980608
 6912.000000 3.430727 3.014696
 6913.000000 3.458966 2.996862
 6914.000000 3.424666 3.007660
 6915.000000 3.456196 3.045439
 6916.000000 3.401874 2.995679
 6917.000000 3.457843 3.012362
 6918.000000 3.487344 3.047694
 6919.000000 3.497757 2.922853
 6920.000000 3.418764 3.015580
 6921.000000 3.451449 2.992272
 6922.000000 3.402989 3.097093
 6923.000000 3.441251 3.023172
 6924.000000 3.409181 3.083144
 6925.000000 3.397150 3.106739
 6926.000000 3.434919 3.011376
 6927.000000 3.394606 3.125710
 6928.000000 3.429837 3.042123
 6929.000000 3.402378 3.028701
 6930.000000 3.398298 2.933381
 6931.000000 3.468831 2.917545
 6932.000000 3.449311 2.983364
 6933.000000 3.385420 3.089292
 6934.000000 3.479016 3.039095
 6935.000000 3.376991 2.953189
 6936.000000 3.406157 2.988598
 6937.000000 3.423611 3.068201
 6938.000000 3.413057 3.140203
 6939.000000 3.402781 3.033091
 6940.000000 3.402802 3.125445
 6941.000000 3.398343 3.102108
 6942.000000 3.390767 3.023590
 6943.000000 3.418424 3.006609
 6944.000000 3.428095 3.028315
 6945.000000 3.458481 3.011324
 6946.000000 3.418332 2.974495
 6947.000000 3.434053 3.057677
 6948.000000 3.427085 2.993702
 6949.000000 3.412717 2.960964
 6950.000000 3.430592 3.062115
 6951.000000 3.335735 3.076872
 6952.000000 3.391330 2.968568
 6953.000000 3.446317 2.977633
 6954.000000 3.430554 2.970112
 6955.000000 3.444338 3.051369
 6956.000000 3.421676 3.023684
 6957.000000 3.463304 3.040591
 6958.000000 3.401671 2.971363
 6959.000000 3.422281 2.969871
 6960.000000 3.441341 2.964486
 6961.000000 3.389091 3.008695
 6962.000000 3.388334 3.103515
 6963.000000 3.389975 3.074521
 6964.000000 3.484608 -3.120686
 6965.000000 3.429559 3.089023
 6966.000000 3.429297 3.088221
 6967.000000 3.407704 2.980393
 6968.000000 3.418882 2.909255
 6969.000000 3.430719 2.963318
 6970.000000 3.476645 3.067091
 6971.000000 3.423336 3.069352
 6972.000000 3.438743 2.985903
 6973.000000 3.495901 3.005785
 6974.000000 3.429382 2.989337
 6975.000000 3.436236 2.971432
 6976.000000 3.459736 2.938391
 6977.000000 3.446312 3.017487
 6978.000000 3.469422 3.013407
 6979.000000 3.363680 3.116895
 6980.000000 3.424964 2.976916
 6981.000000 3.485580 3.036993
 6982.000000 3.480724 2.960494
 6983.000000 3.467755 3.046404
 6984.000000 3.471202 3.035638
 6985.000000 3.457593 3.067939
 6986.000000 3.470226 2.989071
 6987.000000 3.459845 3.045870
 6988.000000 3.414285 2.983175
 6989.000000 3.416694 3.060817
 6990.000000 3.419182 3.072311
 6991.000000 3.477482 2.978425
 6992.000000 3.470629 3.093333
 6993.000000 3.480465 3.024593
 6994.000000 3.462267 2.995968
 6995.000000 3.418394 2.905949
 6996.000000 3.474857 3.043455
 6997.000000 3.440231 2.991628
 6998.000000 3.387504 3.089333
 6999.000000 3.423390 2.910219
 7000.000000 3.465248 2.985646
 7001.000000 3.386926 3.077043
 7002.000000 3.426197 2.981810
 7003.000000 3.431604 2.978693
 7004.000000 3.448565 3.090336
 7005.000000 3.461395 3.035867
 7006.000000 3.490958 2.995851
 7007.000000 3.478898 2.902549
 7008.000000 3.479649 2.982276
 7009.000000 3.415529 2.995845
 7010.000000 3.408890 2.952230
 7011.000000 3.499361 2.880196
 7012.000000 3.528297 2.972197
 7013.000000 3.439855 3.062752
 7014.000000 3.457085 3.011303
 7015.000000 3.459668 3.028486
 7016.000000 3.491195 3.000344
 7017.000000 3.429267 3.013838
 7018.000000 3.459004 2.969336
 7019.000000 3.466184 3.122721
 7020.000000 3.468483 2.947202
 7021.000000 3.467731 3.110882
 7022.000000 3.431775 3.061127
 7023.000000 3.475398 3.010421
 7024.000000 3.453174 2.931668
 7025.000000 3.491544 3.002693
 7026.000000 3.496481 3.065533
 7027.000000 3.478332 3.022448
 7028.000000 3.481599 2.938824
 7029.000000 3.506944 2.886091
 7030.000000 3.463997 3.094489
 7031.000000 3.460495 3.035285
 7032.000000 3.482674 3.056656
 7033.000000 3.432023 3.036675
 7034.000000 3.411375 2.964228
 7035.000000 3.445143 2.918983
 7036.000000 3.468846 2.869151
 7037.000000 3.461274 2.987294
 7038.000000 3.498836 3.010160
 7039.000000 3.523597 3.021719
 7040.000000 3.468285 3.001498
 7041.000000 3.484540 3.004104
 7042.000000 3.467662 2.964929
 7043.000000 3.416324 3.009904
 7044.000000 3.427903 2.942006
 7045.000000 3.415222 3.002944
 7046.000000 3.476373 3.017209
 7047.000000 3.449925 3.112309
 7048.000000 3.424329 3.017286
 7049.000000 3.474441 2.987206
 7050.000000 3.438764 2.992264
 7051.000000 3.432978 2.969683
 7052.000000 3.467104 2.876661
 7053.000000 3.455978 3.000185
 7054.000000 3.473324 3.024490
 7055.000000 3.538132 2.941835
 7056.000000 3.487615 2.934613
 7057.000000 3.484188 2.956802
 7058.000000 3.475602 2.917470
 7059.000000 3.482174 2.935444
 7060.000000 3.493015 2.983341
 7061.000000 3.483958 2.866399
 7062.000000 3.451276 2.962111
 7063.000000 3.450101 3.031975
 7064.000000 3.472454 2.995959
 7065.000000 3.473367 2.951344
 7066.000000 3.486635 2.975929
 7067.000000 3.492830 2.970624
 7068.000000 3.406491 3.061964
 7069.000000 3.481422 2.894583
 7070.000000 3.481682 2.907262
 7071.000000 3.514027 2.836126
 7072.000000 3.471541 2.932495
 7073.000000 3.502112 2.944027
 7074.000000 3.522301 2.909774
 7075.000000 3.484358 2.986620
 7076.000000 3.468462 2.920190
 7077.000000 3.534319 2.921872
 7078.000000 3.527252 2.983193
 7079.000000 3.491653 2.994247
 7080.000000 3.484224 2.939051
 7081.000000 3.519518 2.883695
 7082.000000 3.504946 2.965012
 7083.000000 3.469031 2.967762
 7084.000000 3.441223 2.981017
 7085.000000 3.465410 2.920666
 7086.000000 3.421600 3.005363
 7087.000000 3.481194 2.991129
 7088.000000 3.454509 2.987947
 7089.000000 3.489538 3.005830
 7090.000000 3.509725 2.891626
 7091.000000 3.510737 3.001998
 7092.000000 3.449953 2.963202
 7093.000000 3.417024 2.975319
 7094.000000 3.497768 2.941328
 7095.000000 3.448380 2.979958
 7096.000000 3.418152 3.038156
 7097.000000 3.442973 2.880001
 7098.000000 3.454186 3.023006
 7099.000000 3.455562 2.938527
 7100.000000 3.431084 2.915072
 7101.000000 3.475677 3.016250
 7102.000000 3.460422 3.007642
 7103.000000 3.440003 3.001745
 7104.000000 3.470889 3.110849
 7105.000000 3.504906 3.051158
 7106.000000 3.456341 3.070880
 7107.000000 3.475081 2.969448
 7108.000000 3.407476 3.105312
 7109.000000 3.455131 3.062169
 7110.000000 3.484213 3.072964
 7111.000000 3.468668 3.044231
 7112.000000 3.476341 3.066908
 7113.000000 3.421747 -3.124021
 7114.000000 3.480028 2.947636
 7115.000000 3.464278 3.016652
 7116.000000 3.451508 3.018794
 7117.000000 3.492861 2.995703
 7118.000000 3.530908 2.916846
 7119.000000 3.461765 3.012004
 7120.000000 3.482740 2.984103
 7121.000000 3.538496 2.955070
 7122.000000 3.516252 2.988764
 7123.000000 3.497196 2.987106
 7124.000000 3.498559 2.934493
 7125.000000 3.471329 2.874674
 7126.000000 3.524004 2.886258
 7127.000000 3.517463 2.922101
 7128.000000 3.505602 3.055346
 7129.000000 3.543552 2.781030
 7130.000000 3.439915 2.865125
 7131.000000 3.506051 2.916805
 7132.000000 3.474769 3.019496
 7133.000000 3.466124 2.942800
 7134.000000 3.520739 2.942973
 7135.000000 3.511883 2.909901
 7136.000000 3.500746 2.835455
 7137.000000 3.476739 2.949328
 7138.000000 3.429849 2.936885
 7139.000000 3.464154 2.946768
 7140.000000 3.459483 3.015106
 7141.000000 3.485129 3.005778
 7142.000000 3.455476 2.986784
 7143.000000 3.409829 3.085447
 7144.000000 3.442885 3.017061
 7145.000000 3.398128 3.033975
 7146.000000 3.402711 2.971044
 7147.000000 3.444335 2.970910
 7148.000000 3.483638 2.937028
 7149.000000 3.437899 2.932520
 7150.000000 3.465707 3.005589
 7151.000000 3.448934 3.047091
 7152.000000 3.460192 2.983001
 7153.000000 3.460764 2.896849
 7154.000000 3.471085 2.862356
 7155.000000 3.471766 2.996216
 7156.000000 3.473989 2.965698
 7157.000000 3.480721 3.001859
 7158.000000 3.545827 2.851214
 7159.000000 3.497322 2.915951
 7160.000000 3.543971 3.043316
 7161.000000 3.546675 2.833627
 7162.000000 3.542446 2.893945
 7163.000000 3.500936 2.967021
 7164.000000 3.546530 2.871267
 7165.000000 3.480073 2.983351
 7166.000000 3.489442 2.948248
 7167.000000 3.489844 3.005144
 7168.000000 3.485417 2.981601
 7169.000000 3.524839 2.982762
 7170.000000 3.490544 3.101335
 7171.000000 3.509581 2.900692
 7172.000000 3.521745 2.969763
 7173.000000 3.484535 3.017678
 7174.000000 3.474649 3.053086
 7175.000000 3.498937 3.090755
 7176.000000 3.506983 3.031748
 7177.000000 3.417648 3.101501
 7178.000000 3.480743 3.047512
 7179.000000 3.519051 2.943302
 7180.000000 3.438127 3.060589
 7181.000000 3.459662 3.062074
 7182.000000 3.435167 3.107126
 7183.000000 3.443768 3.075590
 7184.000000 3.501122 2.952662
 7185.000000 3.524334 3.027885
 7186.000000 3.420861 -3.114345
 7187.000000 3.393786 3.106654
 7188.000000 3.409812 3.133796
 7189.000000 3.377701 -3.093830
 7190.000000 3.334646 3.094720
 7191.000000 3.422123 3.045946
 7192.000000 3.368091 -3.132049
 7193.000000 3.423584 3.102104
 7194.000000 3.366401 3.118709
 7195.000000 3.434512 3.098707
 7196.000000 3.378474 -3.120922
 7197.000000 3.362739 3.068247
 7198.000000 3.384074 -3.039607
 7199.000000 3.378986 -3.124034
 7200.000000 3.395873 3.090931
 7201.000000 3.337786 -3.044992
 7202.000000 3.337080 -3.104568
 7203.000000 3.311762 3.133672
 7204.000000 3.320095 -3.136583
 7205.000000 3.330146 -3.045397
 7206.000000 3.345487 -2.908562
 7207.000000 3.386578 -2.987781
 7208.000000 3.378085 -3.071513
 7209.000000 3.364652 -3.055162
 7210.000000 3.371014 -3.065969
 7211.000000 3.315684 -3.051502
 7212.000000 3.367057 -3.013543
 7213.000000 3.341788 -3.034982
 7214.000000 3.320847 -3.051341
 7215.000000 3.332314 -3.080097
 7216.000000 3.353810 3.138563
 7217.000000 3.360567 -3.128990
 7218.000000 3.390116 3.134090
 7219.000000 3.379170 -3.125017
 7220.000000 3.358082 -3.089756
 7221.000000 3.413516 3.108742
 7222.000000 3.410662 3.097294
 7223.000000 3.449238 3.103558
 7224.000000 3.433196 3.094913
 7225.000000 3.405357 3.119548
 7226.000000 3.394404 -3.087942
 7227.000000 3.397500 -3.125186
 7228.000000 3.368060 -3.092840
 7229.000000 3.390202 3.138165
 7230.000000 3.406438 3.011441
 7231.000000 3.353216 -3.010743
 7232.000000 3.431155 3.131708
 7233.000000 3.422078 -3.134816
 7234.000000 3.377001 -3.051804
 7235.000000 3.340851 -3.104542
 7236.000000 3.454339 3.141145
 7237.000000 3.364208 -3.109474
 7238.000000 3.352872 3.103396
 7239.000000 3.386941 3.086114
 7240.000000 3.363120 -3.102467
 7241.000000 3.358290 -3.051753
 7242.000000 3.377488 -3.062553
 7243.000000 3.354694 -3.106746
 7244.000000 3.342662 -3.137625
 7245.000000 3.367255 3.106858
 7246.000000 3.415652 3.122944
 7247.000000 3.382387 -3.098785
 7248.000000 3.388437 3.140944
 7249.000000 3.357980 -3.080384
 7250.000000 3.399101 3.131844
 7251.000000 3.411415 -3.093285
 7252.000000 3.430739 -3.089896
 7253.000000 3.377520 -3.122557
 7254.000000 3.348643 3.122463
 7255.000000 3.367541 3.121027
 7256.000000 3.421411 -3.120550
 7257.000000 3.462604 -3.015322
 7258.000000 3.375090 -3.108532
 7259.000000 3.349293 -2.976978
 7260.000000 3.406695 -3.021552
 7261.000000 3.392111 3.117236
 7262.000000 3.372031 -3.125216
 7263.000000 3.363589 -2.980458
 7264.000000 3.355467 3.123376
 7265.000000 3.420506 -3.085911
 7266.000000 3.399814 3.081439
 7267.000000 3.358552 3.102079
 7268.000000 3.364145 -3.133174
 7269.000000 3.420181 3.127435
 7270.000000 3.428164 3.078337
 7271.000000 3.429072 3.097564
 7272.000000 3.401329 2.989368
 7273.000000 3.419188 3.007028
 7274.000000 3.455236 3.055444
 7275.000000 3.394845 -3.123304
 7276.000000 3.440236 3.100401
 7277.000000 3.325400 -2.993194
 7278.000000 3.348416 -3.065404
 7279.000000 3.348149 -3.101183
 7280.000000 3.368224 3.074431
 7281.000000 3.346167 3.120861
 7282.000000 3.414899 2.984122
 7283.000000 3.364154 -3.120358
 7284.000000 3.339571 -3.133309
 7285.000000 3.363472 -3.111662
 7286.000000 3.323679 -3.068019
 7287.000000 3.328490 3.140505
 7288.000000 3.353189 -3.088154
 7289.000000 3.347972 3.086606
 7290.000000 3.361217 3.138904
 7291.000000 3.330450 -3.056510
 7292.000000 3.304067 -3.129124
 7293.000000 3.349059 -3.056529
 7294.000000 3.379115 -3.090256
 7295.000000 3.345175 -3.113559
 7296.000000 3.323153 -3.086074
 7297.000000 3.337117 -3.099362
 7298.000000 3.353119 3.117892
 7299.000000 3.359610 -3.033188
 7300.000000 3.312028 -3.043360
 7301.000000 3.385962 3.136908
 7302.000000 3.387222 3.059334
 7303.000000 3.396907 -3.117885
 7304.000000 3.407214 -3.125215
 7305.000000 3.423693 3.107650
 7306.000000 3.358569 -3.043710
 7307.000000 3.364282 -3.084082
 7308.000000 3.348022 -3.090016
 7309.000000 3.330681 -3.108144
 7310.000000 3.346447 3.109586
 7311.000000 3.363631 -3.060410
 7312.000000 3.342662 -2.971989
 7313.000000 3.385200 -3.045366
 7314.000000 3.405584 -3.139085
 7315.000000 3.387096 -3.120894
 7316.000000 3.432504 -3.042898
 7317.000000 3.391009 3.080075
 7318.000000 3.398680 -3.105588
 7319.000000 3.391562 -2.986253
 7320.000000 3.430368 -3.125299
 7321.000000 3.474138 -3.077299
 7322.000000 3.433579 3.046988
 7323.000000 3.466626 -3.083668
 7324.000000 3.432594 -3.085242
 7325.000000 3.452352 3.134363
 7326.000000 3.416952 3.096689
 7327.000000 3.418547 -3.094778
 7328.000000 3.422683 -3.120446
 7329.000000 3.437796 -3.123122
 7330.000000 3.477557 3.109778
 7331.000000 3.415175 3.085977
 7332.000000 3.426692 3.009921
 7333.000000 3.454189 3.136732
 7334.000000 3.404434 3.026458
 7335.000000 3.448494 3.009684
 7336.000000 3.438015 3.064877
 7337.000000 3.392668 3.083035
 7338.000000 3.391623 -3.100555
 7339.000000 3.389116 3.136758
 7340.000000 3.407884 -3.029599
 7341.000000 3.448968 3.039339
 7342.000000 3.376874 3.127132
 7343.000000 3.443467 3.109251
 7344.000000 3.447089 3.078048
 7345.000000 3.385155 -3.040813
 7346.000000 3.428726 -3.122158
 7347.000000 3.445897 3.036014
 7348.000000 3.492871 3.083952
 7349.000000 3.465300 3.102595
 7350.000000 3.411482 3.084085
 7351.000000 3.458108 2.985832
 7352.000000 3.445784 3.102271
 7353.000000 3.466085 2.967238
 7354.000000 3.467225 3.090439
 7355.000000 3.398707 3.012530
 7356.000000 3.452812 3.024251
 7357.000000 3.510878 -3.133627
 7358.000000 3.442344 3.062857
 7359.000000 3.497543 3.050562
 7360.000000 3.444235 3.088529
 7361.000000 3.488739 3.059478
 7362.000000 3.478351 3.117962
 7363.000000 3.474662 3.093831
 7364.000000 3.522878 3.047048
 7365.000000 3.528152 2.974109
 7366.000000 3.538503 3.033028
 7367.000000 3.508103 3.054619
 7368.000000 3.441734 3.039503
 7369.000000 3.430391 3.047010
 7370.000000 3.487761 2.928464
 7371.000000 3.459221 2.972064
 7372.000000 3.482458 3.066169
 7373.000000 3.445085 3.132011
 7374.000000 3.437420 3.103966
 7375.000000 3.413458 3.100973
 7376.000000 3.482556 3.020138
 7377.000000 3.427622 3.062962
 7378.000000 3.409094 3.090728
 7379.000000 3.416785 3.069291
 7380.000000 3.431534 3.051459
 7381.000000 3.440727 -3.120181
 7382.000000 3.412550 -3.127353
 7383.000000 3.422017 -3.104302
 7384.000000 3.448257 -3.114871
 7385.000000 3.453211 3.130036
 7386.000000 3.396915 3.132944
 7387.000000 3.431442 3.046455
 7388.000000 3.405443 -3.139047
 7389.000000 3.449049 -3.130774
 7390.000000 3.421994 3.116901
 7391.000000 3.421052 -3.120582
 7392.000000 3.466881 -3.132576
 7393.000000 3.418757 -3.091811
 7394.000000 3.417200 3.117475
 7395.000000 3.478836 -3.085913
 7396.000000 3.436321 3.041865
 7397.000000 3.448756 -3.117231
 7398.000000 3.469640 3.084886
 7399.000000 3.437169 3.098437
 7400.000000 3.412497 3.136528
 7401.000000 3.480201 3.074944
 7402.000000 3.430314 3.133455
 7403.000000 3.481334 3.124735
 7404.000000 3.432341 -3.130264
 7405.000000 3.482598 3.090067
 7406.000000 3.481867 3.090509
 7407.000000 3.496645 3.116024
 7408.000000 3.425960 3.113168
 7409.000000 3.376947 -3.065408
 7410.000000 3.382800 -3.136229
 7411.000000 3.403986 -3.090020
 7412.000000 3.402435 -3.103785
 7413.000000 3.394112 -3.120089
 7414.000000 3.419369 -3.073450
 7415.000000 3.384998 -3.138063
 7416.000000 3.380564 -3.096465
 7417.000000 3.416023 -3.074061
 7418.000000 3.433401 -3.061425
 7419.000000 3.439615 -3.118709
 7420.000000 3.359936 -3.127454
 7421.000000 3.460992 -3.105749
 7422.000000 3.410619 -3.118856
 7423.000000 3.457220 -3.107225
 7424.000000 3.471423 -2.995619
 7425.000000 3.433466 -3.080076
 7426.000000 3.417100 -3.066337
 7427.000000 3.424799 -3.137724
 7428.000000 3.381476 -2.942267
 7429.000000 3.419759 -3.069117
 7430.000000 3.415792 3.111315
 7431.000000 3.448886 -3.139044
 7432.000000 3.424166 3.138236
 7433.000000 3.377337 3.107170
 7434.000000 3.397405 -3.136773
 7435.000000 3.379027 -3.116541
 7436.000000 3.418288 -3.138150
 7437.000000 3.373926 -3.122147
 7438.000000 3.429149 -2.984230
 7439.000000 3.413961 -3.131867
 7440.000000 3.436077 -3.067591
 7441.000000 3.390041 -3.053348
 7442.000000 3.456903 -3.058962
 7443.000000 3.464861 -3.110858
 7444.000000 3.420914 -3.015759
 7445.000000 3.424158 -3.061708
 7446.000000 3.438418 -3.124437
 7447.000000 3.445798 -2.994375
 7448.000000 3.425982 -3.103248
 7449.000000 3.405742 -3.133869
 7450.000000 3.416800 -3.132883
 7451.000000 3.438378 -3.090257
 7452.000000 3.395717 3.109037
 7453.000000 3.435289 -3.040863
 7454.000000 3.412974 -2.984829
 7455.000000 3.439148 -3.139551
 7456.000000 3.411305 -3.031747
 7457.000000 3.401458 -3.130707
 7458.000000 3.408176 -3.064200
 7459.000000 3.416179 3.134969
 7460.000000 3.365216 -3.061157
 7461.000000 3.350091 3.069406
 7462.000000 3.379386 -3.084938
 7463.000000 3.374822 -3.126417
 7464.000000 3.395739 3.117556
 7465.000000 3.378958 3.128970
 7466.000000 3.416718 -3.116541
 7467.000000 3.424238 3.116317
 7468.000000 3.386460 -3.054764
 7469.000000 3.387208 3.077752
 7470.000000 3.422568 3.101029
 7471.000000 3.404513 -3.093388
 7472.000000 3.406049 -3.040990
 7473.000000 3.369476 -3.138314
 7474.000000 3.383733 -3.092603
 7475.000000 3.396890 -3.139457
 7476.000000 3.378410 3.114974
 7477.000000 3.380798 -3.053471
 7478.000000 3.420346 -3.111384
 7479.000000 3.385959 3.120631
 7480.000000 3.409561 3.092121
 7481.000000 3.406203 -3.136673
 7482.000000 3.406164 3.082319
 7483.000000 3.424293 -3.092755
 7484.000000 3.354579 3.089574
 7485.000000 3.409408 3.113946
 7486.000000 3.413205 3.073580
 7487.000000 3.412709 -3.121417
 7488.000000 3.441340 3.110514
 7489.000000 3.413813 -3.084827
 7490.000000 3.419625 -3.034970
 7491.000000 3.434618 3.123310
 7492.000000 3.459832 3.090762
 7493.000000 3.391977 -3.100494
 7494.000000 3.383680 3.136055
 7495.000000 3.447569 3.048250
 7496.000000 3.441771 3.079879
 7497.000000 3.448144 3.026505
 7498.000000 3.457645 3.032840
 7499.000000 3.402981 3.077241
 7500.000000 3.422374 -3.141423
 7501.000000 3.447725 3.073384
 7502.000000 3.412181 -3.132704
 7503.000000 3.443233 3.103126
 7504.000000 3.417689 3.106624
 7505.000000 3.391719 -3.089782
 7506.000000 3.362306 -3.097458
 7507.000000 3.383921 -3.140132
 7508.000000 3.349961 -3.097317
 7509.000000 3.373500 -3.089701
 7510.000000 3.362693 3.118779
 7511.000000 3.376715 3.139316
 7512.000000 3.402757 -3.096766
 7513.000000 3.422470 -3.131824
 7514.000000 3.406556 -3.129627
 7515.000000 3.395608 3.103063
 7516.000000 3.425890 -3.130373
 7517.000000 3.396400 -3.127798
 7518.000000 3.379790 3.073247
 7519.000000 3.426827 3.140709
 7520.000000 3.401058 -3.103565
 7521.000000 3.391422 3.082189
 7522.000000 3.431914 3.107873
 7523.000000 3.457031 3.051063
 7524.000000 3.382993 3.097699
 7525.000000 3.434890 -3.122625
 7526.000000 3.380499 -3.082078
 7527.000000 3.375406 3.134042
 7528.000000 3.388102 -3.064149
 7529.000000 3.387344 3.109130
 7530.000000 3.358520 -3.140051
 7531.000000 3.388375 -3.127369
 7532.000000 3.386255 3.039749
 7533.000000 3.410675 -3.126296
 7534.000000 3.437760 -3.111095
 7535.000000 3.409830 3.069741
 7536.000000 3.412920 3.064022
 7537.000000 3.373018 3.139348
 7538.000000 3.385499 3.075526
 7539.000000 3.416241 3.082792
 7540.000000 3.433053 3.057071
 7541.000000 3.411377 -3.130745
 7542.000000 3.396610 3.118700
 7543.000000 3.395236 3.040144
 7544.000000 3.408568 -3.131481
 7545.000000 3.435436 3.140377
 7546.000000 3.435267 -3.083211
 7547.000000 3.452122 3.069867
 7548.000000 3.429304 3.006590
 7549.000000 3.429751 3.078388
 7550.000000 3.442022 3.027673
 7551.000000 3.414076 3.009188
 7552.000000 3.397795 3.048391
 7553.000000 3.383668 3.113544
 7554.000000 3.426923 3.031225
 7555.000000 3.388259 3.028473
 7556.000000 3.451082 3.060397
 7557.000000 3.388426 3.117210
 7558.000000 3.370918 3.120223
 7559.000000 3.456166 3.093303
 7560.000000 3.446334 3.125686
 7561.000000 3.432327 3.095163
 7562.000000 3.418397 3.100790
 7563.000000 3.445410 3.131522
 7564.000000 3.435090 3.042208
 7565.000000 3.413209 3.031006
 7566.000000 3.453365 -3.121518
 7567.000000 3.410851 3.061598
 7568.000000 3.364157 3.107228
 7569.000000 3.378875 3.120193
 7570.000000 3.415490 3.059508
 7571.000000 3.360053 3.061813
 7572.000000 3.420465 3.093994
 7573.000000 3.406630 3.070861
 7574.000000 3.389064 -3.045063
 7575.000000 3.425273 3.106865
 7576.000000 3.407202 -3.022366
 7577.000000 3.399571 -3.123719
 7578.000000 3.417967 3.122205
 7579.000000 3.427303 -3.050934
 7580.000000 3.398578 -3.124775
 7581.000000 3.385700 3.116591
 7582.000000 3.409111 3.134074
 7583.000000 3.407009 -3.110693
 7584.000000 3.488455 -3.087707
 7585.000000 3.448326 3.126462
 7586.000000 3.440982 -3.081604
 7587.000000 3.420183 -3.116207
 7588.000000 3.420524 3.127877
 7589.000000 3.424665 3.091305
 7590.000000 3.419087 3.121372
 7591.000000 3.416219 -3.118891
 7592.000000 3.408512 3.127507
 7593.000000 3.433758 -3.068958
 7594.000000 3.416001 3.049762
 7595.000000 3.459600 3.121497
 7596.000000 3.464225 -3.125480
 7597.000000 3.476839 -3.124204
 7598.000000 3.444307 -3.123562
 7599.000000 3.418330 3.093158
 7600.000000 3.404749 3.084737
 7601.000000 3.406525 3.078193
 7602.000000 3.398828 3.121444
 7603.000000 3.391024 -3.083134
 7604.000000 3.367010 -3.119299
 7605.000000 3.395515 3.130339
 7606.000000 3.424560 3.023286
 7607.000000 3.401561 -3.070751
 7608.000000 3.375083 3.097501
 7609.000000 3.383786 -3.121640
 7610.000000 3.398880 -3.120161
 7611.000000 3.398828 -3.058034
 7612.000000 3.387304 -3.091849
 7613.000000 3.358036 -3.088582
 7614.000000 3.400661 3.133165
 7615.000000 3.449481 -3.115488
 7616.000000 3.445452 3.132335
 7617.000000 3.416560 3.096752
 7618.000000 3.409803 -3.121309
 7619.000000 3.401562 -3.075521
 7620.000000 3.442942 -3.119578
 7621.000000 3.453193 3.034856
 7622.000000 3.404874 -3.031664
 7623.000000 3.373255 3.123451
 7624.000000 3.398495 -3.094921
 7625.000000 3.438415 3.098930
 7626.000000 3.442906 -3.085701
 7627.000000 3.410158 3.097225
 7628.000000 3.404169 3.115479
 7629.000000 3.430673 -3.098897
 7630.000000 3.415029 3.102853
 7631.000000 3.399059 -3.130451
 7632.000000 3.436308 -3.053552
 7633.000000 3.404690 -3.114222
 7634.000000 3.382437 3.085719
 7635.000000 3.404397 -3.121836
 7636.000000 3.435987 -3.103061
 7637.000000 3.415718 -3.132987
 7638.000000 3.390382 3.128213
 7639.000000 3.393428 3.068786
 7640.000000 3.405019 3.068864
 7641.000000 3.410060 -3.088601
 7642.000000 3.385969 3.096681
 7643.000000 3.429465 -3.137348
 7644.000000 3.418212 3.081709
 7645.000000 3.454925 2.956697
 7646.000000 3.418872 3.065064
 7647.000000 3.417803 3.101107
 7648.000000 3.443827 3.058468
 7649.000000 3.447599 3.131122
 7650.000000 3.391083 3.093945
 7651.000000 3.437131 3.109848
 7652.000000 3.438677 3.046941
 7653.000000 3.414340 2.993358
 7654.000000 3.456842 3.058231
 7655.000000 3.519917 2.984301
 7656.000000 3.492951 2.942382
 7657.000000 3.490226 3.040471
 7658.000000 3.564632 3.016043
 7659.000000 3.534741 2.904597
 7660.000000 3.566326 2.936253
 7661.000000 3.532546 2.831535
 7662.000000 3.511996 2.857964
 7663.000000 3.552317 2.980068
 7664.000000 3.475712 3.005777
 7665.000000 3.563313 2.868880
 7666.000000 3.448988 2.963074
 7667.000000 3.487563 2.990763
 7668.000000 3.458843 2.924940
 7669.000000 3.522422 2.973673
 7670.000000 3.495990 2.883956
 7671.000000 3.512541 2.970669
 7672.000000 3.520349 2.908114
 7673.000000 3.481186 3.016186
 7674.000000 3.447236 2.992859
 7675.000000 3.540035 2.958235
 7676.000000 3.427825 3.039307
 7677.000000 3.492126 2.948331
 7678.000000 3.484465 2.950956
 7679.000000 3.473814 2.976911
 7680.000000 3.453082 2.968809
 7681.000000 3.471314 3.022971
 7682.000000 3.459328 2.998962
 7683.000000 3.497302 2.983517
 7684.000000 3.443614 2.999825
 7685.000000 3.474269 3.006916
 7686.000000 3.511667 2.903396
 7687.000000 3.479886 2.960422
 7688.000000 3.465233 3.000569
 7689.000000 3.448524 2.960957
 7690.000000 3.558927 2.991767
 7691.000000 3.493035 3.001252
 7692.000000 3.470530 3.079273
 7693.000000 3.460282 3.063063
 7694.000000 3.432115 3.064620
 7695.000000 3.429946 3.032653
 7696.000000 3.439953 3.049412
 7697.000000 3.523858 2.959375
 7698.000000 3.466013 3.101292
 7699.000000 3.423409 3.093045
 7700.000000 3.446990 3.031661
 7701.000000 3.449132 3.106656
 7702.000000 3.503962 2.917420
 7703.000000 3.502529 2.942527
 7704.000000 3.485093 3.035216
 7705.000000 3.449875 3.083632
 7706.000000 3.491866 3.041225
 7707.000000 3.508684 3.026116
 7708.000000 3.468213 3.033091
 7709.000000 3.421183 3.028617
 7710.000000 3.461139 3.040915
 7711.000000 3.496187 2.988467
 7712.000000 3.475645 3.027076
 7713.000000 3.454768 2.935743
 7714.000000 3.491141 3.054818
 7715.000000 3.450621 3.026318
 7716.000000 3.500513 2.993935
 7717.000000 3.514039 2.955451
 7718.000000 3.427102 3.066145
 7719.000000 3.447460 3.135800
 7720.000000 3.440181 3.049495
 7721.000000 3.438159 3.043827
 7722.000000 3.431620 3.064248
 7723.000000 3.442307 3.015809
 7724.000000 3.468448 3.065938
 7725.000000 3.422170 3.000145
 7726.000000 3.460481 3.011498
 7727.000000 3.458493 3.055677
 7728.000000 3.507687 2.972799
 7729.000000 3.483349 -3.120565
 7730.000000 3.497557 2.958947
 7731.000000 3.458899 2.922469
 7732.000000 3.444447 3.061401
 7733.000000 3.474075 2.960198
 7734.000000 3.418576 3.067289
 7735.000000 3.440260 3.079219
 7736.000000 3.440171 3.068281
 7737.000000 3.493651 2.927869
 7738.000000 3.435342 2.983960
 7739.000000 3.473486 2.935879
 7740.000000 3.473031 3.024857
 7741.000000 3.484263 3.123525
 7742.000000 3.471141 3.044141
 7743.000000 3.496442 3.011911
 7744.000000 3.461355 3.055602
 7745.000000 3.430422 2.963644
 7746.000000 3.443973 2.944479
 7747.000000 3.454804 3.063639
 7748.000000 3.479948 2.975252
 7749.000000 3.454100 3.025580
 7750.000000 3.453323 2.991071
 7751.000000 3.379117 3.066015
 7752.000000 3.437850 2.972879
 7753.000000 3.401363 3.007841
 7754.000000 3.389888 3.108944
 7755.000000 3.412481 3.000873
 7756.000000 3.407418 3.121452
 7757.000000 3.358231 3.107544
 7758.000000 3.371370 3.084796
 7759.000000 3.490380 3.082863
 7760.000000 3.443935 3.077499
 7761.000000 3.404039 3.075980
 7762.000000 3.490829 2.907871
 7763.000000 3.449343 3.074256
 7764.000000 3.448710 3.060109
 7765.000000 3.447704 2.979703
 7766.000000 3.492732 3.045205
 7767.000000 3.428671 3.037436
 7768.000000 3.431668 3.096363
 7769.000000 3.437770 3.023529
 7770.000000 3.483864 3.070497
 7771.000000 3.438155 3.002240
 7772.000000 3.449889 3.042664
 7773.000000 3.423967 2.907786
 7774.000000 3.450152 3.128400
 7775.000000 3.482471 3.041739
 7776.000000 3.468116 3.055176
 7777.000000 3.407926 3.133182
 7778.000000 3.382144 -3.130984
 7779.000000 3.384537 3.125687
 7780.000000 3.422972 3.133689
 7781.000000 3.412585 3.068442
 7782.000000 3.362919 -3.109862
 7783.000000 3.359377 -3.090996
 7784.000000 3.373644 3.106066
 7785.000000 3.395086 -3.127794
 7786.000000 3.431727 3.121685
 7787.000000 3.420966 -3.076281
 7788.000000 3.431129 -3.108814
 7789.000000 3.432882 -3.077961
 7790.000000 3.387004 3.053272
 7791.000000 3.347159 -3.138262
 7792.000000 3.354637 3.071580
 7793.000000 3.373110 3.095722
 7794.000000 3.397044 -3.048963
 7795.000000 3.413785 -3.119133
 7796.000000 3.373224 -3.087462
 7797.000000 3.442735 3.057794
 7798.000000 3.398213 -3.068069
 7799.000000 3.308579 -3.139548
 7800.000000 3.346404 -2.989292
 7801.000000 3.377732 -3.125103
 7802.000000 3.403766 3.068027
 7803.000000 3.349777 3.121576
 7804.000000 3.419861 2.946693
 7805.000000 3.416497 3.092094
 7806.000000 3.376392 2.979111
 7807.000000 3.413895 3.131528
 7808.000000 3.371348 -3.124038
 7809.000000 3.403014 3.101406
 7810.000000 3.340705 3.139935
 7811.000000 3.353618 -3.101457
 7812.000000 3.391189 3.090325
 7813.000000 3.468957 3.040393
 7814.000000 3.427911 3.099592
 7815.000000 3.425293 3.061059
 7816.000000 3.469175 3.028519
 7817.000000 3.491568 3.122700
 7818.000000 3.509072 2.921318
 7819.000000 3.467437 2.886941
 7820.000000 3.474614 2.938247
 7821.000000 3.450901 2.994389
 7822.000000 3.455277 3.042220
 7823.000000 3.490513 3.003508
 7824.000000 3.501619 3.129358
 7825.000000 3.489406 3.121575
 7826.000000 3.502439 3.068478
 7827.000000 3.565974 2.896826
 7828.000000 3.483536 2.945425
 7829.000000 3.481408 3.001007
 7830.000000 3.455111 2.995361
 7831.000000 3.415851 2.987813
 7832.000000 3.433071 3.040784
 7833.000000 3.466056 3.022371
 7834.000000 3.476570 3.067006
 7835.000000 3.477193 2.981284
 7836.000000 3.466895 2.933892
 7837.000000 3.524543 2.940877
 7838.000000 3.484181 3.000794
 7839.000000 3.437790 2.945433
 7840.000000 3.462333 2.903764
 7841.000000 3.485770 2.974292
 7842.000000 3.519090 2.840302
 7843.000000 3.434422 2.998756
 7844.000000 3.436998 2.992547
 7845.000000 3.500582 2.978955
 7846.000000 3.429197 2.951011
 7847.000000 3.486037 3.018786
 7848.000000 3.479208 2.904174
 7849.000000 3.461958 3.002308
 7850.000000 3.604723 2.904248
 7851.000000 3.501973 3.038857
 7852.000000 3.571421 2.889175
 7853.000000 3.545945 2.960121
 7854.000000 3.554886 2.884043
 7855.000000 3.487957 2.917121
 7856.000000 3.477130 3.036759
 7857.000000 3.528556 2.894237
 7858.000000 3.507145 2.909790
 7859.000000 3.505029 2.885114
 7860.000000 3.581703 2.924409
 7861.000000 3.530706 2.799358
 7862.000000 3.554458 2.933257
 7863.000000 3.493646 2.860081
 7864.000000 3.551269 2.836107
 7865.000000 3.560844 2.831338
 7866.000000 3.569788 2.901582
 7867.000000 3.482070 2.858617
 7868.000000 3.604118 2.743736
 7869.000000 3.531800 2.963670
 7870.000000 3.557694 2.823799
 7871.000000 3.564820 2.884873
 7872.000000 3.582984 2.870085
 7873.000000 3.557401 2.826895
 7874.000000 3.604166 2.855448
 7875.000000 3.541700 2.796907
 7876.000000 3.552706 2.881377
 7877.000000 3.583847 2.837406
 7878.000000 3.547591 2.929721
 7879.000000 3.506449 2.908039
 7880.000000 3.586339 2.845764
 7881.000000 3.508223 2.853431
 7882.000000 3.529998 2.874554
 7883.000000 3.559483 2.840737
 7884.000000 3.556849 2.769400
 7885.000000 3.555355 2.789760
 7886.000000 3.541761 2.857222
 7887.000000 3.536836 2.872697
 7888.000000 3.534317 2.891523
 7889.000000 3.524803 2.888653
 7890.000000 3.474190 2.967794
 7891.000000 3.511606 2.833185
 7892.000000 3.537970 2.876189
 7893.000000 3.523801 2.964793
 7894.000000 3.543654 2.849614
 7895.000000 3.472927 2.820001
 7896.000000 3.509259 2.804677
 7897.000000 3.508569 2.879140
 7898.000000 3.509382 2.867735
 7899.000000 3.502164 2.929878
 7900.000000 3.543518 2.908766
 7901.000000 3.530952 2.875948
 7902.000000 3.535735 2.887487
 7903.000000 3.488308 2.910144
 7904.000000 3.521303 2.906290
 7905.000000 3.557455 2.920617
 7906.000000 3.573343 2.794967
 7907.000000 3.532411 2.913685
 7908.000000 3.538527 2.888087
 7909.000000 3.522414 2.994898
 7910.000000 3.546509 2.942050
 7911.000000 3.528594 3.007355
 7912.000000 3.449112 2.996937
 7913.000000 3.498700 3.037115
 7914.000000 3.539086 2.994944
 7915.000000 3.479063 3.010485
 7916.000000 3.465348 2.947296
 7917.000000 3.482627 2.890152
 7918.000000 3.523239 2.981113
 7919.000000 3.485349 2.893469
 7920.000000 3.483231 3.019815
 7921.000000 3.492383 2.967788
 7922.000000 3.484532 2.956430
 7923.000000 3.517209 2.961061
 7924.000000 3.475538 3.013127
 7925.000000 3.493970 2.986111
 7926.000000 3.460622 3.010601
 7927.000000 3.461197 3.036045
 7928.000000 3.434878 3.113409
 7929.000000 3.460167 3.080446
 7930.000000 3.483032 2.956723
 7931.000000 3.474260 2.969183
 7932.000000 3.464608 2.924235
 7933.000000 3.423089 3.060008
 7934.000000 3.501552 2.897676
 7935.000000 3.461845 2.947168
 7936.000000 3.502877 2.873296
 7937.000000 3.467789 2.911991
 7938.000000 3.470052 2.932775
 7939.000000 3.472530 2.962744
 7940.000000 3.479918 2.946483
 7941.000000 3.455703 3.011806
 7942.000000 3.455875 2.979829
 7943.000000 3.482973 2.971888
 7944.000000 3.431730 3.010636
 7945.000000 3.445602 2.966466
 7946.000000 3.515540 2.986356
 7947.000000 3.515544 2.988904
 7948.000000 3.498519 2.965253
 7949.000000 3.460566 2.979517
 7950.000000 3.445181 2.959291
 7951.000000 3.401416 3.054025
 7952.000000 3.455798 3.029718
 7953.000000 3.445996 3.019405
 7954.000000 3.379149 3.052665
 7955.000000 3.375888 3.073180
 7956.000000 3.391666 3.086313
 7957.000000 3.397683 3.060488
 7958.000000 3.390372 3.074573
 7959.000000 3.367950 -3.110677
 7960.000000 3.396288 3.065998
 7961.000000 3.448301 3.065863
 7962.000000 3.431129 3.044379
 7963.000000 3.417724 2.979182
 7964.000000 3.431352 3.060930
 7965.000000 3.489103 2.977256
 7966.000000 3.442168 3.135006
 7967.000000 3.390548 3.037798
 7968.000000 3.352205 3.080364
 7969.000000 3.352926 3.081813
 7970.000000 3.355282 3.085552
 7971.000000 3.401881 3.025456
 7972.000000 3.415196 2.975407
 7973.000000 3.392047 3.074350
 7974.000000 3.385561 3.088595
 7975.000000 3.360961 3.111881
 7976.000000 3.406166 2.982855
 7977.000000 3.408797 3.073963
 7978.000000 3.377483 3.084101
 7979.000000 3.318955 3.097169
 7980.000000 3.356200 3.075913
 7981.000000 3.359045 3.102377
 7982.000000 3.359691 3.020851
 7983.000000 3.441006 3.009549
 7984.000000 3.399425 3.005662
 7985.000000 3.406793 3.026261
 7986.000000 3.323806 3.036552
 7987.000000 3.409189 3.035226
 7988.000000 3.367826 3.058414
 7989.000000 3.378435 3.040451
 7990.000000 3.366743 3.058098
 7991.000000 3.395665 3.073965
 7992.000000 3.395514 -3.102958
 7993.000000 3.392195 3.062999
 7994.000000 3.417412 3.115024
 7995.000000 3.429141 3.109418
 7996.000000 3.411745 3.080974
 7997.000000 3.475076 3.019477
 7998.000000 3.422751 3.021905
 7999.000000 3.433342 -3.124563
 8000.000000 3.462512 2.959428
 8001.000000 3.449629 3.055000
 8002.000000 3.442299 3.126674
 8003.000000 3.432959 2.992819
 8004.000000 3.451185 3.046880
 8005.000000 3.447550 3.077988
 8006.000000 3.440734 3.019908
 8007.000000 3.452569 3.098031
 8008.000000 3.448968 -3.116376
 8009.000000 3.463071 3.078470
 8010.000000 3.476708 3.033695
 8011.000000 3.455662 3.091431
 8012.000000 3.442895 3.064388
 8013.000000 3.422150 3.113006
 8014.000000 3.395755 3.052682
 8015.000000 3.425989 3.090339
 8016.000000 3.446629 3.138033
 8017.000000 3.434287 -3.062293
 8018.000000 3.503290 -3.132180
 8019.000000 3.381155 3.116166
 8020.000000 3.396644 -3.114640
 8021.000000 3.440800 3.078273
 8022.000000 3.457238 3.078428
 8023.000000 3.425470 3.086215
 8024.000000 3.431342 3.043480
 8025.000000 3.405540 -3.134289
 8026.000000 3.434620 3.038343
 8027.000000 3.410775 3.103944
 8028.000000 3.406292 3.065538
 8029.000000 3.424673 3.050438
 8030.000000 3.371078 3.131931
 8031.000000 3.424123 3.069983
 8032.000000 3.439333 3.036531
 8033.000000 3.429475 3.083838
 8034.000000 3.427820 -3.120024
 8035.000000 3.414869 3.051800
 8036.000000 3.444977 2.995956
 8037.000000 3.425368 3.078863
 8038.000000 3.410061 3.067117
 8039.000000 3.513815 3.079698
 8040.000000 3.396543 3.126104
 8041.000000 3.455997 3.027481
 8042.000000 3.422127 3.049975
 8043.000000 3.413157 3.092414
 8044.000000 3.403791 3.092167
 8045.000000 3.404524 3.118907
 8046.000000 3.409993 3.095168
 8047.000000 3.404186 3.107474
 8048.000000 3.421518 3.018366
 8049.000000 3.424559 3.068493
 8050.000000 3.418846 3.073256
 8051.000000 3.446590 3.015513
 8052.000000 3.412868 -3.102849
 8053.000000 3.431471 3.096611
 8054.000000 3.468965 3.097807
 8055.000000 3.416234 3.127548
 8056.000000 3.422046 3.092141
 8057.000000 3.410761 2.996756
 8058.000000 3.404518 3.094495
 8059.000000 3.431526 3.002332
 8060.000000 3.406377 3.067090
 8061.000000 3.350602 3.129804
 8062.000000 3.427513 3.079183
 8063.000000 3.418448 -3.099679
 8064.000000 3.412713 -3.083031
 8065.000000 3.370704 -3.105097
 8066.000000 3.382828 -3.071547
 8067.000000 3.434094 3.070532
 8068.000000 3.383476 3.067796
 8069.000000 3.355234 -3.103786
 8070.000000 3.363313 -3.128608
 8071.000000 3.365803 3.122075
 8072.000000 3.442256 3.042929
 8073.000000 3.380379 3.042673
 8074.000000 3.393359 -3.115757
 8075.000000 3.385956 3.138008
 8076.000000 3.402079 3.097453
 8077.000000 3.410031 -3.135982
 8078.000000 3.402410 3.062592
 8079.000000 3.370118 3.121254
 8080.000000 3.359835 3.106679
 8081.000000 3.404747 3.018652
 8082.000000 3.364978 3.075030
 8083.000000 3.398248 3.083566
 8084.000000 3.435712 3.006918
 8085.000000 3.450521 -3.122411
 8086.000000 3.408288 3.125677
 8087.000000 3.443485 3.060966
 8088.000000 3.360248 3.088998
 8089.000000 3.387501 3.056702
 8090.000000 3.419806 3.073343
 8091.000000 3.351441 -3.138528
 8092.000000 3.344133 3.002046
 8093.000000 3.405125 3.062018
 8094.000000 3.425137 3.085200
 8095.000000 3.378533 3.137299
 8096.000000 3.421900 3.106754
 8097.000000 3.379780 3.140856
 8098.000000 3.389505 -3.119983
 8099.000000 3.392442 3.052335
 8100.000000 3.388520 3.088618
 8101.000000 3.361508 2.935251
 8102.000000 3.396028 3.136585
 8103.000000 3.414262 3.089527
 8104.000000 3.424381 3.090322
 8105.000000 3.370096 3.069492
 8106.000000 3.392573 3.047254
 8107.000000 3.414647 3.031866
 8108.000000 3.434441 3.108012
 8109.000000 3.433617 3.038701
 8110.000000 3.447387 3.132803
 8111.000000 3.447769 3.082589
 8112.000000 3.492212 3.031973
 8113.000000 3.427038 3.010232
 8114.000000 3.435289 2.994600
 8115.000000 3.450909 2.982437
 8116.000000 3.434889 -3.118394
 8117.000000 3.478816 3.056534
 8118.000000 3.437387 3.063814
 8119.000000 3.390779 3.027259
 8120.000000 3.383789 3.081398
 8121.000000 3.358100 3.122217
 8122.000000 3.463977 3.121721
 8123.000000 3.371198 -3.118639
 8124.000000 3.398780 3.089653
 8125.000000 3.410318 3.064183
 8126.000000 3.373757 3.016357
 8127.000000 3.439010 3.038607
 8128.000000 3.432981 3.051833
 8129.000000 3.387453 3.041285
 8130.000000 3.383110 3.129979
 8131.000000 3.391466 -3.122354
 8132.000000 3.392549 3.091609
 8133.000000 3.350977 3.065321
 8134.000000 3.387772 3.074760
 8135.000000 3.386832 -3.127888
 8136.000000 3.379035 -3.087363
 8137.000000 3.426774 3.092496
 8138.000000 3.444552 3.062752
 8139.000000 3.408395 3.131774
 8140.000000 3.443961 3.065504
 8141.000000 3.435351 3.071894
 8142.000000 3.441461 3.031824
 8143.000000 3.498219 3.072672
 8144.000000 3.522890 2.997153
 8145.000000 3.424805 3.019020
 8146.000000 3.505674 3.039219
 8147.000000 3.454180 3.085024
 8148.000000 3.491980 3.033873
 8149.000000 3.500254 3.044684
 8150.000000 3.451988 3.121348
 8151.000000 3.475151 2.974383
 8152.000000 3.393525 3.020537
 8153.000000 3.412323 3.013183
 8154.000000 3.394113 2.976521
 8155.000000 3.397081 2.935311
 8156.000000 3.449363 -3.129102
 8157.000000 3.424325 3.105237
 8158.000000 3.413440 -3.126774
 8159.000000 3.418372 3.110875
 8160.000000 3.413722 2.979185
 8161.000000 3.443834 3.042970
 8162.000000 3.481988 2.948642
 8163.000000 3.447209 3.056719
 8164.000000 3.457673 2.958394
 8165.000000 3.454821 3.064180
 8166.000000 3.505360 2.998038
 8167.000000 3.454459 3.019329
 8168.000000 3.476082 3.014492
 8169.000000 3.466703 3.045390
 8170.000000 3.448196 3.114749
 8171.000000 3.405504 -3.122157
 8172.000000 3.457184 2.991551
 8173.000000 3.488398 3.125911
 8174.000000 3.473359 3.107646
 8175.000000 3.494096 2.968698
 8176.000000 3.487627 3.010311
 8177.000000 3.508553 2.983686
 8178.000000 3.426990 2.946048
 8179.000000 3.546675 2.850840
 8180.000000 3.507360 3.013606
 8181.000000 3.500769 2.907609
 8182.000000 3.465838 3.032161
 8183.000000 3.453339 3.029908
 8184.000000 3.435419 2.978473
 8185.000000 3.506585 2.965112
 8186.000000 3.522582 3.041256
 8187.000000 3.465001 3.008523
 8188.000000 3.455132 -3.133254
 8189.000000 3.497382 3.049498
 8190.000000 3.526725 3.002948
 8191.000000 3.484601 2.927618
 8192.000000 3.466250 3.036986
 8193.000000 3.454709 2.970727
 8194.000000 3.478679 3.018373
 8195.000000 3.520985 2.974881
 8196.000000 3.458824 2.919887
 8197.000000 3.501151 2.995286
 8198.000000 3.459521 2.988846
 8199.000000 3.438711 3.009330
 8200.000000 3.471858 3.002094
 8201.000000 3.474706 3.062729
 8202.000000 3.489153 3.068500
 8203.000000 3.437500 3.062647
 8204.000000 3.445267 3.041113
 8205.000000 3.446970 3.060461
 8206.000000 3.396409 3.064256
 8207.000000 3.425157 3.096214
 8208.000000 3.441766 3.039770
 8209.000000 3.403015 2.989108
 8210.000000 3.435510 3.012858
 8211.000000 3.460902 3.085847
 8212.000000 3.461759 3.114613
 8213.000000 3.412360 3.131368
 8214.000000 3.386548 3.034231
 8215.000000 3.442429 3.013644
 8216.000000 3.409281 3.120614
 8217.000000 3.414061 3.082635
 8218.000000 3.371369 3.070987
 8219.000000 3.360566 3.098340
 8220.000000 3.425999 3.083143
 8221.000000 3.437621 3.064180
 8222.000000 3.423906 3.095812
 8223.000000 3.356286 -3.061913
 8224.000000 3.457291 3.119108
 8225.000000 3.406572 3.137269
 8226.000000 3.423345 3.127281
 8227.000000 3.416807 3.124564
 8228.000000 3.408492 -3.056271
 8229.000000 3.407220 3.080387
 8230.000000 3.406982 -3.124241
 8231.000000 3.421207 -3.059789
 8232.000000 3.425032 3.043972
 8233.000000 3.446564 3.023384
 8234.000000 3.398793 3.058373
 8235.000000 3.475811 3.084536
 8236.000000 3.432397 3.077214
 8237.000000 3.461172 3.126383
 8238.000000 3.438904 3.075304
 8239.000000 3.407266 3.064933
 8240.000000 3.406844 3.118940
 8241.000000 3.416333 3.078122
 8242.000000 3.422588 3.092981
 8243.000000 3.446261 3.117254
 8244.000000 3.390139 -3.117286
 8245.000000 3.396866 3.105490
 8246.000000 3.427152 3.083567
 8247.000000 3.436779 3.010701
 8248.000000 3.424803 3.119769
 8249.000000 3.439647 3.037772
 8250.000000 3.478121 3.075837
 8251.000000 3.431881 3.010274
 8252.000000 3.473546 3.105851
 8253.000000 3.408146 3.134586
 8254.000000 3.348823 -3.131885
 8255.000000 3.433051 -3.134418
 8256.000000 3.448712 3.080454
 8257.000000 3.382086 3.117561
 8258.000000 3.438371 -3.068772
 8259.000000 3.447834 -3.094199
 8260.000000 3.459135 -3.131438
 8261.000000 3.429284 2.976061
 8262.000000 3.431924 2.924847
 8263.000000 3.458532 3.066904
 8264.000000 3.419750 -3.099962
 8265.000000 3.389654 3.125747
 8266.000000 3.417545 3.122153
 8267.000000 3.447110 3.042246
 8268.000000 3.368954 3.092546
 8269.000000 3.341733 -3.127967
 8270.000000 3.358805 3.044904
 8271.000000 3.445686 3.089896
 8272.000000 3.507017 3.044950
 8273.000000 3.443871 -3.124872
 8274.000000 3.494466 3.115973
 8275.000000 3.436212 3.140406
 8276.000000 3.387045 3.086670
 8277.000000 3.398711 3.064798
 8278.000000 3.418121 3.087499
 8279.000000 3.455820 3.137832
 8280.000000 3.428549 3.113977
 8281.000000 3.443661 -3.111096
 8282.000000 3.494906 -3.075623
 8283.000000 3.446836 3.109226
 8284.000000 3.412530 3.105719
 8285.000000 3.460625 3.087115
 8286.000000 3.451444 -3.081698
 8287.000000 3.437861 -3.085106
 8288.000000 3.412155 -3.077998
 8289.000000 3.431118 3.137627
 8290.000000 3.422747 -3.085958
 8291.000000 3.488771 -3.125382
 8292.000000 3.527898 -3.087721
 8293.000000 3.501843 -3.140372
 8294.000000 3.443987 3.070335
 8295.000000 3.405311 -3.102245
 8296.000000 3.450615 3.051647
 8297.000000 3.441635 3.106239
 8298.000000 3.397552 -3.119048
 8299.000000 3.417060 3.075540
 8300.000000 3.407221 -3.116492
 8301.000000 3.390977 -3.083167
 8302.000000 3.454399 3.088140
 8303.000000 3.414049 3.046594
 8304.000000 3.371764 -3.038274
 8305.000000 3.424638 -3.086509
 8306.000000 3.386237 -3.095506
 8307.000000 3.387912 -3.058350
 8308.000000 3.397641 3.128158
 8309.000000 3.422953 -3.099673
 8310.000000 3.406577 3.099710
 8311.000000 3.337747 -3.135595
 8312.000000 3.366667 3.136527
 8313.000000 3.417004 -3.122544
 8314.000000 3.397277 -3.133781
 8315.000000 3.401126 3.127377
 8316.000000 3.491187 3.070440
 8317.000000 3.494778 3.082660
 8318.000000 3.483014 3.067476
 8319.000000 3.438481 3.132836
 8320.000000 3.400621 -3.066696
 8321.000000 3.450708 2.997641
 8322.000000 3.456130 3.086033
 8323.000000 3.469845 3.113994
 8324.000000 3.401620 3.025080
 8325.000000 3.436430 3.091685
 8326.000000 3.471033 3.024000
 8327.000000 3.466942 2.990768
 8328.000000 3.446820 3.060850
 8329.000000 3.423712 3.089492
 8330.000000 3.344182 3.093003
 8331.000000 3.450817 3.029228
 8332.000000 3.394254 3.116371
 8333.000000 3.457464 3.129083
 8334.000000 3.411169 3.140893
 8335.000000 3.439315 3.105250
 8336.000000 3.435407 3.125616
 8337.000000 3.458473 3.134546
 8338.000000 3.467454 3.116000
 8339.000000 3.399667 3.065697
 8340.000000 3.441504 3.104682
 8341.000000 3.501151 3.141526
 8342.000000 3.449512 2.989397
 8343.000000 3.443043 2.958349
 8344.000000 3.452103 3.061754
 8345.000000 3.392764 -3.141067
 8346.000000 3.398916 3.094568
 8347.000000 3.438450 -3.105272
 8348.000000 3.407141 3.026092
 8349.000000 3.423866 3.061644
 8350.000000 3.496523 3.036813
 8351.000000 3.453008 3.062141
 8352.000000 3.432177 3.081038
 8353.000000 3.423379 -3.140774
 8354.000000 3.436399 3.128741
 8355.000000 3.370990 3.053044
 8356.000000 3.378983 3.111334
 8357.000000 3.414911 -3.062506
 8358.000000 3.370189 3.087162
 8359.000000 3.397105 -3.127529
 8360.000000 3.417595 -3.135030
 8361.000000 3.410655 -3.113826
 8362.000000 3.430635 3.001756
 8363.000000 3.443744 3.001697
 8364.000000 3.405303 3.086875
 8365.000000 3.378084 -3.066278
 8366.000000 3.418629 3.067080
 8367.000000 3.421081 3.112780
 8368.000000 3.400822 -3.141252
 8369.000000 3.398587 3.096757
 8370.000000 3.449696 3.047192
 8371.000000 3.412059 3.086877
 8372.000000 3.440189 3.118962
 8373.000000 3.425482 3.110194
 8374.000000 3.430638 3.093477
 8375.000000 3.463574 3.141486
 8376.000000 3.458155 3.070973
 8377.000000 3.480347 3.070585
 8378.000000 3.448028 2.974722
 8379.000000 3.448630 3.029512
 8380.000000 3.490159 -3.131656
 8381.000000 3.456265 -3.080625
 8382.000000 3.434436 3.020176
 8383.000000 3.421003 2.997277
 8384.000000 3.423253 3.055717
 8385.000000 3.400105 3.104629
 8386.000000 3.493429 3.040229
 8387.000000 3.426527 3.045401
 8388.000000 3.424400 2.999611
 8389.000000 3.453825 3.130746
 8390.000000 3.478787 3.002584
 8391.000000 3.455240 3.097186
 8392.000000 3.457756 3.116611
 8393.000000 3.456124 3.139293
 8394.000000 3.440823 3.131694
 8395.000000 3.448025 3.085432
 8396.000000 3.441150 3.107135
 8397.000000 3.457163 3.080866
 8398.000000 3.385710 3.133585
 8399.000000 3.462874 3.055700
 8400.000000 3.430818 3.070689
 8401.000000 3.481247 -3.125605
 8402.000000 3.453090 3.096394
 8403.000000 3.460061 3.084137
 8404.000000 3.440941 3.120123
 8405.000000 3.501909 3.121446
 8406.000000 3.498040 3.029994
 8407.000000 3.502651 3.092554
 8408.000000 3.463611 3.089757
 8409.000000 3.499918 3.100772
 8410.000000 3.467648 3.089638
 8411.000000 3.406116 3.039424
 8412.000000 3.494916 3.028333
 8413.000000 3.539462 3.083750
 8414.000000 3.484067 3.052350
 8415.000000 3.472084 3.098364
 8416.000000 3.438876 3.061507
 8417.000000 3.494629 3.075239
 8418.000000 3.455369 3.029713
 8419.000000 3.450781 3.032281
 8420.000000 3.428170 -3.141371
 8421.000000 3.445772 2.993176
 8422.000000 3.507624 -3.102713
 8423.000000 3.526634 3.014966
 8424.000000 3.408226 -3.133001
 8425.000000 3.459500 3.090649
 8426.000000 3.390865 3.111492
 8427.000000 3.392887 3.025419
 8428.000000 3.319415 -3.075462
 8429.000000 3.359133 -2.979870
 8430.000000 3.337032 -3.031303
 8431.000000 3.431781 -3.136897
 8432.000000 3.359898 3.112021
 8433.000000 3.366471 -3.118259
 8434.000000 3.340947 -3.112505
 8435.000000 3.354985 -3.059079
 8436.000000 3.405656 -3.118245
 8437.000000 3.414167 3.060758
 8438.000000 3.373130 3.101030
 8439.000000 3.348574 -3.062213
 8440.000000 3.361241 -3.090431
 8441.000000 3.393643 -3.115551
 8442.000000 3.381196 3.082729
 8443.000000 3.406269 -3.124201
 8444.000000 3.391400 3.096412
 8445.000000 3.406712 3.114860
 8446.000000 3.437179 3.043386
 8447.000000 3.393375 3.066606
 8448.000000 3.436060 3.129640
 8449.000000 3.454711 3.043663
 8450.000000 3.389970 3.140438
 8451.000000 3.432814 3.136877
 8452.000000 3.395849 3.095765
 8453.000000 3.387138 3.027104
 8454.000000 3.404502 3.029469
 8455.000000 3.441811 3.053103
 8456.000000 3.430840 3.007658
 8457.000000 3.434381 3.056666
 8458.000000 3.395926 3.021204
 8459.000000 3.390677 3.034049
 8460.000000 3.419270 3.065663
 8461.000000 3.408940 2.981895
 8462.000000 3.419408 2.932090
 8463.000000 3.440901 3.110179
 8464.000000 3.455746 3.021247
 8465.000000 3.435464 3.032955
 8466.000000 3.459794 2.950205
 8467.000000 3.431175 3.078946
 8468.000000 3.397001 2.968895
 8469.000000 3.376882 3.013663
 8470.000000 3.398767 3.105848
 8471.000000 3.436771 3.105853
 8472.000000 3.373504 3.113039
 8473.000000 3.417490 3.096047
 8474.000000 3.404689 2.997661
 8475.000000 3.427375 -3.132985
 8476.000000 3.389282 -3.100542
 8477.000000 3.425856 -3.062817
 8478.000000 3.406686 -3.079436
 8479.000000 3.373581 3.109712
 8480.000000 3.449965 3.033847
 8481.000000 3.407211 3.012202
 8482.000000 3.450174 3.096020
 8483.000000 3.484597 3.025759
 8484.000000 3.534570 3.023320
 8485.000000 3.451473 3.099644
 8486.000000 3.452666 3.078859
 8487.000000 3.458661 -3.083608
 8488.000000 3.480158 3.124896
 8489.000000 3.473611 3.086418
 8490.000000 3.427057 3.048519
 8491.000000 3.400180 3.105227
 8492.000000 3.422034 -3.095130
 8493.000000 3.418663 3.116407
 8494.000000 3.429493 -3.122760
 8495.000000 3.450136 2.977809
 8496.000000 3.488112 3.028410
 8497.000000 3.526197 2.879466
 8498.000000 3.489613 2.963367
 8499.000000 3.506648 3.024103
 8500.000000 3.445547 3.024270
 8501.000000 3.450158 3.091162
 8502.000000 3.537682 3.010952
 8503.000000 3.474863 3.119954
 8504.000000 3.409775 3.117244
 8505.000000 3.380883 -3.140708
 8506.000000 3.428516 3.025501
 8507.000000 3.432769 3.109563
 8508.000000 3.422077 -3.060922
 8509.000000 3.491264 3.054890
 8510.000000 3.507065 3.012873
 8511.000000 3.455383 3.102484
 8512.000000 3.410809 3.003438
 8513.000000 3.427638 3.056068
 8514.000000 3.396798 -3.129386
 8515.000000 3.438880 3.053950
 8516.000000 3.438913 3.007236
 8517.000000 3.469022 3.054146
 8518.000000 3.481684 2.962631
 8519.000000 3.445055 3.066627
 8520.000000 3.486032 3.074593
 8521.000000 3.450637 3.043523
 8522.000000 3.445553 3.088324
 8523.000000 3.463327 3.115178
 8524.000000 3.424602 3.095075
 8525.000000 3.466692 3.016389
 8526.000000 3.519041 3.102717
 8527.000000 3.423032 3.076490
 8528.000000 3.478371 3.045756
 8529.000000 3.384454 3.039442
 8530.000000 3.441829 3.045825
 8531.000000 3.411593 -3.115731
 8532.000000 3.363821 3.121670
 8533.000000 3.412803 -3.132808
 8534.000000 3.390276 3.136465
 8535.000000 3.455311 3.127004
 8536.000000 3.418169 3.063218
 8537.000000 3.476063 3.130043
 8538.000000 3.442348 3.017044
 8539.000000 3.463617 3.089178
 8540.000000 3.410282 3.006466
 8541.000000 3.443533 3.130803
 8542.000000 3.455026 3.077501
 8543.000000 3.411999 3.077786
 8544.000000 3.428189 3.088005
 8545.000000 3.475993 2.986786
 8546.000000 3.389220 3.139726
 8547.000000 3.417365 3.099698
 8548.000000 3.439638 3.072079
 8549.000000 3.428638 3.074081
 8550.000000 3.479110 3.021531
 8551.000000 3.417331 3.009834
 8552.000000 3.428836 2.966588
 8553.000000 3.484313 3.013293
 8554.000000 3.456871 3.120274
 8555.000000 3.420799 -3.139306
 8556.000000 3.454933 2.973584
 8557.000000 3.475591 2.994357
 8558.000000 3.452977 3.055536
 8559.000000 3.402388 3.040667
 8560.000000 3.389133 3.094330
 8561.000000 3.449080 -3.139726
 8562.000000 3.475180 2.992099
 8563.000000 3.415867 -3.130503
 8564.000000 3.453713 3.014484
 8565.000000 3.424529 3.075637
 8566.000000 3.456234 3.044154
 8567.000000 3.428401 3.114074
 8568.000000 3.399603 3.069845
 8569.000000 3.487726 3.037416
 8570.000000 3.417672 3.090557
 8571.000000 3.439701 3.005974
 8572.000000 3.402435 3.059514
 8573.000000 3.401436 3.024414
 8574.000000 3.417952 3.046374
 8575.000000 3.392495 3.062524
 8576.000000 3.387881 -3.130563
 8577.000000 3.441889 3.100325
 8578.000000 3.418730 3.002712
 8579.000000 3.440177 3.104628
 8580.000000 3.426772 3.052884
 8581.000000 3.399551 3.037983
 8582.000000 3.410497 3.065563
 8583.000000 3.409254 3.029189
 8584.000000 3.478181 3.109980
 8585.000000 3.393036 3.020681
 8586.000000 3.456158 3.031685
 8587.000000 3.417439 3.027037
 8588.000000 3.462446 3.081358
 8589.000000 3.384663 3.115084
 8590.000000 3.440289 2.976518
 8591.000000 3.491282 3.010070
 8592.000000 3.413045 3.075090
 8593.000000 3.474731 -3.138110
 8594.000000 3.410057 3.045508
 8595.000000 3.431938 3.032705
 8596.000000 3.412878 3.045474
 8597.000000 3.450079 2.990564
 8598.000000 3.505616 2.978471
 8599.000000 3.450755 2.928804
 8600.000000 3.485049 2.978884
 8601.000000 3.472260 2.995931
 8602.000000 3.493395 3.042150
 8603.000000 3.494607 2.924707
 8604.000000 3.494003 2.933774
 8605.000000 3.493188 2.904229
 8606.000000 3.539850 2.929082
 8607.000000 3.469132 2.957885
 8608.000000 3.434670 2.968474
 8609.000000 3.441015 3.003777
 8610.000000 3.436617 3.087298
 8611.000000 3.445697 3.059201
 8612.000000 3.456161 3.037361
 8613.000000 3.447575 3.093962
 8614.000000 3.455483 3.064118
 8615.000000 3.437059 2.977553
 8616.000000 3.438521 3.024401
 8617.000000 3.474057 3.127670
 8618.000000 3.467456 2.972212
 8619.000000 3.478320 3.008727
 8620.000000 3.483316 3.033596
 8621.000000 3.452486 3.070973
 8622.000000 3.498179 3.034017
 8623.000000 3.451245 3.141498
 8624.000000 3.461309 3.047260
 8625.000000 3.462873 3.081372
 8626.000000 3.438601 3.102343
 8627.000000 3.450532 3.106727
 8628.000000 3.457111 3.051104
 8629.000000 3.424114 -3.106318
 8630.000000 3.466814 3.066547
 8631.000000 3.473304 3.077182
 8632.000000 3.408625 -3.129275
 8633.000000 3.408084 3.004899
 8634.000000 3.382462 3.094937
 8635.000000 3.413276 3.130836
 8636.000000 3.391199 3.080668
 8637.000000 3.462200 3.070348
 8638.000000 3.359912 3.105672
 8639.000000 3.412376 3.070691
 8640.000000 3.407836 3.115942
 8641.000000 3.460406 3.060690
 8642.000000 3.432744 3.110271
 8643.000000 3.442833 3.083721
 8644.000000 3.471750 3.036494
 8645.000000 3.415317 3.079239
 8646.000000 3.391456 3.130708
 8647.000000 3.419121 -3.122226
 8648.000000 3.387592 -3.133386
 8649.000000 3.407266 -3.124738
 8650.000000 3.392702 3.072589
 8651.000000 3.401952 3.046574
 8652.000000 3.454338 3.102392
 8653.000000 3.497268 3.033407
 8654.000000 3.437676 3.123810
 8655.000000 3.465870 2.992559
 8656.000000 3.454853 -3.121959
 8657.000000 3.429961 3.097227
 8658.000000 3.485358 3.011189
 8659.000000 3.447023 3.042379
 8660.000000 3.467488 3.125088
 8661.000000 3.443533 3.096504
 8662.000000 3.423552 -3.140031
 8663.000000 3.401890 3.058174
 8664.000000 3.486403 3.044863
 8665.000000 3.427597 3.119063
 8666.000000 3.449876 3.080093
 8667.000000 3.421948 -3.090591
 8668.000000 3.456759 3.081327
 8669.000000 3.391109 3.056985
 8670.000000 3.453899 -3.119184
 8671.000000 3.443694 3.086342
 8672.000000 3.471253 3.109082
 8673.000000 3.460353 3.098775
 8674.000000 3.457509 3.044345
 8675.000000 3.466003 3.113636
 8676.000000 3.460696 3.113693
 8677.000000 3.431109 3.112329
 8678.000000 3.489854 2.994839
 8679.000000 3.470598 3.074716
 8680.000000 3.415438 -3.103984
 8681.000000 3.467372 3.093205
 8682.000000 3.504225 3.081016
 8683.000000 3.477075 -3.134610
 8684.000000 3.474366 -3.119011
 8685.000000 3.491059 -3.059918
 8686.000000 3.470911 -3.119369
 8687.000000 3.501018 3.097540
 8688.000000 3.495979 3.117298
 8689.000000 3.457901 2.980108
 8690.000000 3.495475 3.063796
 8691.000000 3.512530 3.051610
 8692.000000 3.517861 3.046801
 8693.000000 3.433185 3.117245
 8694.000000 3.440677 3.069519
 8695.000000 3.478317 2.992461
 8696.000000 3.422048 3.013011
 8697.000000 3.386396 3.071942
 8698.000000 3.452742 3.029213
 8699.000000 3.448010 3.064528
 8700.000000 3.453791 3.088063
 8701.000000 3.436352 3.094832
 8702.000000 3.464300 -3.114880
 8703.000000 3.435671 3.134867
 8704.000000 3.435910 2.986250
 8705.000000 3.422863 3.114921
 8706.000000 3.442403 3.071014
 8707.000000 3.369098 3.075832
 8708.000000 3.402155 3.123090
 8709.000000 3.438878 3.049274
 8710.000000 3.447759 2.996843
 8711.000000 3.398463 3.072408
 8712.000000 3.386262 3.124177
 8713.000000 3.473211 2.984982
 8714.000000 3.422498 3.060994
 8715.000000 3.442893 3.039571
 8716.000000 3.451536 3.030285
 8717.000000 3.413777 3.127746
 8718.000000 3.415456 3.055279
 8719.000000 3.427709 3.052994
 8720.000000 3.460136 2.947313
 8721.000000 3.494108 3.007770
 8722.000000 3.480153 3.058716
 8723.000000 3.410403 3.048086
 8724.000000 3.457714 2.990549
 8725.000000 3.440816 3.089712
 8726.000000 3.481678 3.056345
 8727.000000 3.453457 3.058907
 8728.000000 3.476247 3.110967
 8729.000000 3.494833 3.098264
 8730.000000 3.483495 3.034307
 8731.000000 3.431420 3.078485
 8732.000000 3.428189 3.021544
 8733.000000 3.430067 3.115150
 8734.000000 3.410618 3.059123
 8735.000000 3.432976 3.100680
 8736.000000 3.453660 2.978720
 8737.000000 3.429171 3.025967
 8738.000000 3.420820 3.087205
 8739.000000 3.412986 3.063796
 8740.000000 3.419616 3.063349
 8741.000000 3.422089 3.125753
 8742.000000 3.409226 3.036927
 8743.000000 3.486579 3.000489
 8744.000000 3.473712 2.944480
 8745.000000 3.499528 2.992683
 8746.000000 3.466438 3.042796
 8747.000000 3.514732 2.944654
 8748.000000 3.473803 3.034365
 8749.000000 3.461916 3.021182
 8750.000000 3.480368 3.051982
 8751.000000 3.493039 3.065557
 8752.000000 3.454925 3.114448
 8753.000000 3.483771 3.091848
 8754.000000 3.491697 -3.100205
 8755.000000 3.423949 3.038157
 8756.000000 3.411146 3.081163
 8757.000000 3.452736 -3.133845
 8758.000000 3.452634 3.066354
 8759.000000 3.467208 3.132741
 8760.000000 3.483352 2.987359
 8761.000000 3.414557 3.114251
 8762.000000 3.456321 3.104056
 8763.000000 3.427672 -3.137232
 8764.000000 3.452461 3.105916
 8765.000000 3.450185 3.107091
 8766.000000 3.467913 3.048426
 8767.000000 3.484654 3.083349
 8768.000000 3.455183 3.066636
 8769.000000 3.492911 3.066489
 8770.000000 3.491115 3.058598
 8771.000000 3.438812 3.056192
 8772.000000 3.413837 -3.134953
 8773.000000 3.412160 -3.103041
 8774.000000 3.453753 -3.060623
 8775.000000 3.417647 3.092589
 8776.000000 3.408919 3.106702
 8777.000000 3.448189 3.046170
 8778.000000 3.515357 3.054765
 8779.000000 3.487622 3.115210
 8780.000000 3.450700 3.086828
 8781.000000 3.433370 3.108987
 8782.000000 3.494474 3.015189
 8783.000000 3.422066 3.086276
 8784.000000 3.387194 3.080391
 8785.000000 3.403386 -3.086066
 8786.000000 3.425593 -3.103387
 8787.000000 3.414188 3.134068
 8788.000000 3.417972 3.122966
 8789.000000 3.391752 -3.101216
 8790.000000 3.393908 -3.032320
 8791.000000 3.441512 -3.126358
 8792.000000 3.385807 -3.059450
 8793.000000 3.331178 -3.106902
 8794.000000 3.412829 3.126749
 8795.000000 3.421050 -3.107597
 8796.000000 3.439761 2.996263
 8797.000000 3.435769 3.140138
 8798.000000 3.424066 3.076385
 8799.000000 3.444811 -3.135005
 8800.000000 3.487852 3.136716
 8801.000000 3.472125 3.085439
 8802.000000 3.467012 3.017922
 8803.000000 3.449439 3.093781
 8804.000000 3.455111 3.073570
 8805.000000 3.488141 3.081328
 8806.000000 3.481774 -3.139738
 8807.000000 3.477436 3.020169
 8808.000000 3.462096 3.013034
 8809.000000 3.477979 3.053036
 8810.000000 3.433839 3.091485
 8811.000000 3.484658 3.053597
 8812.000000 3.464537 3.035869
 8813.000000 3.469158 3.055627
 8814.000000 3.495323 3.095033
 8815.000000 3.488704 3.099463
 8816.000000 3.471634 -3.127415
 8817.000000 3.476429 3.083519
 8818.000000 3.488234 3.107726
 8819.000000 3.518130 3.085119
 8820.000000 3.551777 2.996407
 8821.000000 3.530630 3.086941
 8822.000000 3.514411 3.022131
 8823.000000 3.512104 3.024606
 8824.000000 3.510939 2.976311
 8825.000000 3.492072 2.970169
 8826.000000 3.467794 3.065733
 8827.000000 3.481975 3.020376
 8828.000000 3.502860 3.055345
 8829.000000 3.448294 3.105558
 8830.000000 3.491597 3.013815
 8831.000000 3.498535 3.086095
 8832.000000 3.507625 3.078886
 8833.000000 3.527046 3.040524
 8834.000000 3.471379 3.007213
 8835.000000 3.500416 3.046099
 8836.000000 3.480551 3.102945
 8837.000000 3.455166 3.045745
 8838.000000 3.450813 -3.126030
 8839.000000 3.466555 3.107544
 8840.000000 3.464046 3.094745
 8841.000000 3.410625 3.072812
 8842.000000 3.413474 3.020622
 8843.000000 3.429873 3.037585
 8844.000000 3.427885 3.103021
 8845.000000 3.437867 3.022984
 8846.000000 3.410245 3.133751
 8847.000000 3.391040 3.093015
 8848.000000 3.469033 2.987226
 8849.000000 3.435776 3.021382
 8850.000000 3.446804 3.069635
 8851.000000 3.411874 3.069772
 8852.000000 3.387961 3.072070
 8853.000000 3.443560 3.054394
 8854.000000 3.444675 -3.097524
 8855.000000 3.441041 -3.120739
 8856.000000 3.519136 2.920499
 8857.000000 3.456481 3.088210
 8858.000000 3.492958 3.050283
 8859.000000 3.475877 2.974933
 8860.000000 3.404108 3.029988
 8861.000000 3.469330 2.996726
 8862.000000 3.435494 3.092859
 8863.000000 3.495315 3.117535
 8864.000000 3.500607 3.039873
 8865.000000 3.454939 -3.138244
 8866.000000 3.450163 3.034291
 8867.000000 3.439612 2.997900
 8868.000000 3.393364 2.984416
 8869.000000 3.413644 3.071922
 8870.000000 3.387563 3.080359
 8871.000000 3.422420 3.055490
 8872.000000 3.441033 3.088741
 8873.000000 3.437424 3.108564
 8874.000000 3.424442 3.044173
 8875.000000 3.453649 3.034221
 8876.000000 3.405223 3.119239
 8877.000000 3.427418 3.121503
 8878.000000 3.393271 -3.122186
 8879.000000 3.420751 3.094906
 8880.000000 3.499568 3.079022
 8881.000000 3.470445 3.063526
 8882.000000 3.464268 3.046763
 8883.000000 3.458951 3.063745
 8884.000000 3.435131 2.924421
 8885.000000 3.448824 3.020455
 8886.000000 3.376799 3.095370
 8887.000000 3.405616 -3.122661
 8888.000000 3.454743 3.062942
 8889.000000 3.414912 -3.091506
 8890.000000 3.473141 2.953746
 8891.000000 3.483254 3.089715
 8892.000000 3.443524 3.079599
 8893.000000 3.487016 3.002482
 8894.000000 3.498204 2.943504
 8895.000000 3.519768 2.974320
 8896.000000 3.452050 2.995987
 8897.000000 3.467843 3.056798
 8898.000000 3.469267 3.103807
 8899.000000 3.463151 2.997001
 8900.000000 3.452640 3.062025
 8901.000000 3.487269 3.077849
 8902.000000 3.476028 3.010100
 8903.000000 3.468756 3.053294
 8904.000000 3.491081 -3.083949
 8905.000000 3.442281 -3.102774
 8906.000000 3.438066 3.054314
 8907.000000 3.445201 3.052601
 8908.000000 3.454379 3.078628
 8909.000000 3.428569 3.086506
 8910.000000 3.416981 3.005135
 8911.000000 3.469438 2.969973
 8912.000000 3.407520 3.046515
 8913.000000 3.407554 3.121272
 8914.000000 3.430533 3.022299
 8915.000000 3.407920 3.038875
 8916.000000 3.396732 3.110070
 8917.000000 3.463491 3.036829
 8918.000000 3.388592 3.075397
 8919.000000 3.447770 3.078683
 8920.000000 3.422237 -3.099141
 8921.000000 3.438213 3.062005
 8922.000000 3.454841 3.055550
 8923.000000 3.447980 3.047714
 8924.000000 3.442158 2.934196
 8925.000000 3.460916 2.984104
 8926.000000 3.448350 3.069432
 8927.000000 3.403628 -3.111150
 8928.000000 3.406564 -3.080814
 8929.000000 3.410719 3.119510
 8930.000000 3.458475 3.124859
 8931.000000 3.406255 -3.081120
 8932.000000 3.380686 -3.129812
 8933.000000 3.345359 -3.053796
 8934.000000 3.431206 -3.134545
 8935.000000 3.398060 3.058732
 8936.000000 3.396257 3.132664
 8937.000000 3.370002 3.106099
 8938.000000 3.420229 3.016691
 8939.000000 3.459410 3.069743
 8940.000000 3.474182 2.995201
 8941.000000 3.445464 3.103057
 8942.000000 3.400243 -3.101619
 8943.000000 3.446566 3.069758
 8944.000000 3.439410 3.103282
 8945.000000 3.481623 3.072689
 8946.000000 3.404528 3.133457
 8947.000000 3.480055 2.996728
 8948.000000 3.462579 3.045224
 8949.000000 3.484122 3.056866
 8950.000000 3.492108 3.076417
 8951.000000 3.483960 3.040068
 8952.000000 3.477614 3.077811
 8953.000000 3.496515 3.000424
 8954.000000 3.488299 3.105443
 8955.000000 3.414375 -3.120902
 8956.000000 3.364807 3.036140
 8957.000000 3.424541 -3.123039
 8958.000000 3.457928 3.076896
 8959.000000 3.471494 -3.102869
 8960.000000 3.464866 3.036306
 8961.000000 3.446044 3.076272
 8962.000000 3.453786 3.016483
 8963.000000 3.452519 3.027814
 8964.000000 3.474047 3.045652
 8965.000000 3.488807 -3.112961
 8966.000000 3.491176 3.032534
 8967.000000 3.472231 -3.094839
 8968.000000 3.464431 -3.109801
 8969.000000 3.502613 3.070482
 8970.000000 3.460153 3.094200
 8971.000000 3.435695 3.066035
 8972.000000 3.497465 3.055640
 8973.000000 3.515690 3.049906
 8974.000000 3.478181 2.978219
 8975.000000 3.482915 2.952404
 8976.000000 3.473503 3.056746
 8977.000000 3.450853 2.997300
 8978.000000 3.500343 2.936904
 8979.000000 3.441211 3.026023
 8980.000000 3.392033 3.054967
 8981.000000 3.460697 3.133601
 8982.000000 3.461415 3.081273
 8983.000000 3.419660 3.114622
 8984.000000 3.419992 3.061883
 8985.000000 3.415567 3.116310
 8986.000000 3.376565 -3.084820
 8987.000000 3.386123 3.051865
 8988.000000 3.418683 3.091403
 8989.000000 3.437919 2.981542
 8990.000000 3.375901 3.027351
 8991.000000 3.396062 3.115001
 8992.000000 3.399769 -3.090599
 8993.000000 3.359451 -3.141581
 8994.000000 3.417348 -3.136598
 8995.000000 3.404495 3.133010
 8996.000000 3.445928 -3.094469
 8997.000000 3.441348 3.053574
 8998.000000 3.336568 -3.131860
 8999.000000 3.323614 3.136026
 9000.000000 3.373394 3.120732
 9001.000000 3.380203 3.141288
 9002.000000 3.382097 3.140224
 9003.000000 3.381296 -3.074829
 9004.000000 3.339670 -3.140188
 9005.000000 3.357153 -3.120276
 9006.000000 3.299919 -2.997039
 9007.000000 3.358074 -3.104506
 9008.000000 3.320889 3.092222
 9009.000000 3.369441 3.012677
 9010.000000 3.353814 3.083712
 9011.000000 3.438667 3.024190
 9012.000000 3.471285 3.140503
 9013.000000 3.453957 3.081369
 9014.000000 3.423837 -3.068857
 9015.000000 3.384796 3.110848
 9016.000000 3.394482 -3.112703
 9017.000000 3.403047 -3.096913
 9018.000000 3.394935 3.110759
 9019.000000 3.374327 3.116559
 9020.000000 3.340605 3.118670
 9021.000000 3.284393 -3.131073
 9022.000000 3.372712 3.085954
 9023.000000 3.372573 -3.086791
 9024.000000 3.350690 -3.077140
 9025.000000 3.437637 3.032348
 9026.000000 3.370318 -3.132864
 9027.000000 3.451521 3.120209
 9028.000000 3.397117 3.042843
 9029.000000 3.466662 3.104826
 9030.000000 3.411564 2.990382
 9031.000000 3.429289 3.068026
 9032.000000 3.447298 2.998245
 9033.000000 3.459764 2.994549
 9034.000000 3.425025 2.981123
 9035.000000 3.436173 3.106853
 9036.000000 3.470826 3.030513
 9037.000000 3.408621 3.073225
 9038.000000 3.454600 -3.076633
 9039.000000 3.411771 3.060380
 9040.000000 3.443549 3.069726
 9041.000000 3.375842 3.048101
 9042.000000 3.411092 3.112559
 9043.000000 3.378850 3.019090
 9044.000000 3.366583 3.043711
 9045.000000 3.375681 3.134434
 9046.000000 3.389789 3.119210
 9047.000000 3.383235 3.131709
 9048.000000 3.412526 3.084303
 9049.000000 3.445985 3.122634
 9050.000000 3.456858 3.132208
 9051.000000 3.454034 -3.081151
 9052.000000 3.421970 3.079283
 9053.000000 3.457691 3.043245
 9054.000000 3.447897 3.030352
 9055.000000 3.401384 2.903770
 9056.000000 3.442587 2.990145
 9057.000000 3.410354 3.009611
 9058.000000 3.400736 3.069284
 9059.000000 3.396471 3.081333
 9060.000000 3.401443 -3.084444
 9061.000000 3.418000 3.076667
 9062.000000 3.403133 3.073830
 9063.000000 3.400753 3.096186
 9064.000000 3.402460 3.094126
 9065.000000 3.410957 -3.139365
 9066.000000 3.380247 -3.137159
 9067.000000 3.403316 3.094585
 9068.000000 3.463203 3.051643
 9069.000000 3.444197 3.133916
 9070.000000 3.453103 3.067172
 9071.000000 3.420372 3.115255
 9072.000000 3.425746 3.023814
 9073.000000 3.439462 3.080534
 9074.000000 3.469948 3.005292
 9075.000000 3.396069 3.048736
 9076.000000 3.434641 3.027710
 9077.000000 3.451218 3.106768
 9078.000000 3.447544 3.027627
 9079.000000 3.474633 3.090827
 9080.000000 3.426027 3.064442
 9081.000000 3.448742 3.107527
 9082.000000 3.418027 3.071906
 9083.000000 3.432841 3.116264
 9084.000000 3.436323 -3.109115
 9085.000000 3.468281 3.009399
 9086.000000 3.514448 3.002566
 9087.000000 3.447734 3.109156
 9088.000000 3.471547 3.019658
 9089.000000 3.404359 3.102012
 9090.000000 3.473760 3.064850
 9091.000000 3.438144 3.040538
 9092.000000 3.403877 -3.100969
 9093.000000 3.408688 3.127254
 9094.000000 3.403312 3.040659
 9095.000000 3.427548 3.016846
 9096.000000 3.414179 3.088237
 9097.000000 3.441774 2.997111
 9098.000000 3.529771 2.982521
 9099.000000 3.437154 3.040804
 9100.000000 3.487547 2.993501
 9101.000000 3.456226 3.111161
 9102.000000 3.474305 3.132165
 9103.000000 3.476089 -3.138934
 9104.000000 3.456326 2.980309
 9105.000000 3.419099 3.095203
 9106.000000 3.406860 3.104297
 9107.000000 3.405316 3.087242
 9108.000000 3.433292 3.041906
 9109.000000 3.453528 3.001351
 9110.000000 3.515784 2.934441
 9111.000000 3.535107 3.016532
 9112.000000 3.513330 3.006228
 9113.000000 3.509170 3.035402
 9114.000000 3.502961 2.998922
 9115.000000 3.548578 2.984507
 9116.000000 3.522205 2.957179
 9117.000000 3.523474 2.900466
 9118.000000 3.469693 2.910736
 9119.000000 3.514409 2.963696
 9120.000000 3.533974 2.978200
 9121.000000 3.539646 2.976506
 9122.000000 3.510516 3.056862
 9123.000000 3.581107 2.928908
 9124.000000 3.523804 2.996320
 9125.000000 3.491378 2.925203
 9126.000000 3.470390 3.017281
 9127.000000 3.502197 2.966194
 9128.000000 3.508502 3.101631
 9129.000000 3.552754 2.982044
 9130.000000 3.531511 3.058348
 9131.000000 3.521376 2.950929
 9132.000000 3.463431 3.026846
 9133.000000 3.451818 3.057514
 9134.000000 3.474719 3.086998
 9135.000000 3.467022 3.004280
 9136.000000 3.503848 3.086784
 9137.000000 3.574020 3.034385
 9138.000000 3.483973 -3.133366
 9139.000000 3.449657 3.027371
 9140.000000 3.446716 3.030617
 9141.000000 3.503007 3.004353
 9142.000000 3.444569 3.109254
 9143.000000 3.501648 3.084134
 9144.000000 3.428433 3.100681
 9145.000000 3.422467 3.015638
 9146.000000 3.497816 3.012444
 9147.000000 3.443928 2.987697
 9148.000000 3.484466 2.982652
 9149.000000 3.539574 3.058912
 9150.000000 3.546530 2.908096
 9151.000000 3.590713 3.002088
 9152.000000 3.536083 3.045179
 9153.000000 3.527291 2.981841
 9154.000000 3.528177 2.991984
 9155.000000 3.497093 3.011890
 9156.000000 3.517102 3.066681
 9157.000000 3.485614 3.131056
 9158.000000 3.500191 3.038884
 9159.000000 3.488978 3.003931
 9160.000000 3.489998 2.961433
 9161.000000 3.489412 3.054318
 9162.000000 3.480442 3.057441
 9163.000000 3.471833 3.061508
 9164.000000 3.469089 3.031612
 9165.000000 3.474066 3.069418
 9166.000000 3.442740 3.086231
 9167.000000 3.509855 3.029066
 9168.000000 3.538307 3.005763
 9169.000000 3.521615 3.055254
 9170.000000 3.546889 3.045698
 9171.000000 3.537114 3.026740
 9172.000000 3.474779 2.963404
 9173.000000 3.470403 3.031827
 9174.000000 3.472745 2.995591
 9175.000000 3.526428 3.024534
 9176.000000 3.428942 2.997431
 9177.000000 3.539833 2.846764
 9178.000000 3.534634 2.949416
 9179.000000 3.482513 2.963767
 9180.000000 3.463307 2.972517
 9181.000000 3.446949 3.074989
 9182.000000 3.451217 -3.134868
 9183.000000 3.501238 2.905274
 9184.000000 3.490368 3.010033
 9185.000000 3.494197 2.947850
 9186.000000 3.485430 2.895074
 9187.000000 3.460275 2.970913
 9188.000000 3.491855 2.966346
 9189.000000 3.467577 3.006323
 9190.000000 3.451558 3.057259
 9191.000000 3.437679 3.051787
 9192.000000 3.449335 3.134154
 9193.000000 3.489120 3.118118
 9194.000000 3.463219 3.029369
 9195.000000 3.457102 3.081022
 9196.000000 3.430457 3.139317
 9197.000000 3.440455 -3.139274
 9198.000000 3.475831 3.038195
 9199.000000 3.492189 2.954254
 9200.000000 3.492625 2.964821
 9201.000000 3.473559 3.104108
 9202.000000 3.454987 3.114101
 9203.000000 3.447088 3.106893
 9204.000000 3.410758 -3.091063
 9205.000000 3.394927 -3.068199
 9206.000000 3.397665 3.095615
 9207.000000 3.435150 2.960572
 9208.000000 3.459741 3.083812
 9209.000000 3.442914 3.096338
 9210.000000 3.433835 3.045850
 9211.000000 3.405566 3.132909
 9212.000000 3.425565 2.995524
 9213.000000 3.457909 3.085083
 9214.000000 3.453722 3.089515
 9215.000000 3.460774 3.095120
 9216.000000 3.506430 2.981371
 9217.000000 3.487012 3.021159
 9218.000000 3.408197 2.991359
 9219.000000 3.454940 3.067267
 9220.000000 3.446509 3.067126
 9221.000000 3.395288 3.093548
 9222.000000 3.403627 3.077828
 9223.000000 3.404092 -3.041564
 9224.000000 3.411462 3.116771
 9225.000000 3.420013 3.079357
 9226.000000 3.447324 -3.133682
 9227.000000 3.374536 3.089930
 9228.000000 3.496196 3.055293
 9229.000000 3.489897 3.043562
 9230.000000 3.524306 3.090375
 9231.000000 3.545966 3.003160
 9232.000000 3.497002 3.017799
 9233.000000 3.475615 2.954434
 9234.000000 3.485538 3.019758
 9235.000000 3.491125 2.926913
 9236.000000 3.441207 3.072195
 9237.000000 3.460838 3.082483
 9238.000000 3.515487 3.127708
 9239.000000 3.512832 3.134388
 9240.000000 3.428876 3.066874
 9241.000000 3.467034 3.009404
 9242.000000 3.600174 3.065571
 9243.000000 3.531960 2.942157
 9244.000000 3.449008 -3.126877
 9245.000000 3.497799 3.132303
 9246.000000 3.455022 3.064852
 9247.000000 3.424376 3.029212
 9248.000000 3.450163 3.057971
 9249.000000 3.453351 2.915223
 9250.000000 3.421511 3.023284
 9251.000000 3.419551 3.083001
 9252.000000 3.439146 2.925739
 9253.000000 3.396026 3.008257
 9254.000000 3.428312 3.093356
 9255.000000 3.401193 3.131206
 9256.000000 3.411448 3.084868
 9257.000000 3.416114 3.137240
 9258.000000 3.432722 2.999467
 9259.000000 3.442869 3.034675
 9260.000000 3.386967 3.081946
 9261.000000 3.417777 3.108730
 9262.000000 3.422191 3.030184
 9263.000000 3.459091 2.967515
 9264.000000 3.408200 3.083558
 9265.000000 3.430546 3.067102
 9266.000000 3.441156 3.000554
 9267.000000 3.483931 3.009887
 9268.000000 3.508997 3.069621
 9269.000000 3.519157 2.981429
 9270.000000 3.485740 2.907723
 9271.000000 3.469323 3.118216
 9272.000000 3.410607 3.115759
 9273.000000 3.476113 3.089787
 9274.000000 3.406932 3.086556
 9275.000000 3.422753 3.054022
 9276.000000 3.417670 3.097864
 9277.000000 3.433323 3.084391
 9278.000000 3.446399 3.075572
 9279.000000 3.451171 3.063251
 9280.000000 3.436765 3.115589
 9281.000000 3.466214 3.058768
 9282.000000 3.453074 3.059989
 9283.000000 3.432563 3.113891
 9284.000000 3.397490 2.978137
 9285.000000 3.441236 3.021156
 9286.000000 3.465428 3.138504
 9287.000000 3.452914 3.038972
 9288.000000 3.376558 2.976711
 9289.000000 3.436416 3.028136
 9290.000000 3.393809 2.986280
 9291.000000 3.394768 3.135522
 9292.000000 3.368245 3.029574
 9293.000000 3.355401 3.120580
 9294.000000 3.411865 3.046265
 9295.000000 3.423189 3.063055
 9296.000000 3.378034 3.057779
 9297.000000 3.385978 3.096710
 9298.000000 3.407111 -3.119554
 9299.000000 3.354065 3.127752
 9300.000000 3.349697 3.111767
 9301.000000 3.380108 3.047944
 9302.000000 3.412661 3.093575
 9303.000000 3.383017 3.002960
 9304.000000 3.403151 3.033662
 9305.000000 3.393046 3.037705
 9306.000000 3.416515 3.078496
 9307.000000 3.358221 -3.104813
 9308.000000 3.337127 3.066237
 9309.000000 3.323492 3.105933
 9310.000000 3.388346 3.007746
 9311.000000 3.357142 3.083170
 9312.000000 3.373522 2.984670
 9313.000000 3.398892 3.032569
 9314.000000 3.319633 3.048247
 9315.000000 3.389995 3.030474
 9316.000000 3.378632 2.979425
 9317.000000 3.344066 2.959789
 9318.000000 3.411713 3.115594
 9319.000000 3.338389 3.049544
 9320.000000 3.368615 -3.129885
 9321.000000 3.433137 3.113036
 9322.000000 3.464558 -3.105904
 9323.000000 3.441845 3.079558
 9324.000000 3.496284 3.126520
 9325.000000 3.445429 3.098438
 9326.000000 3.462398 3.121172
 9327.000000 3.449026 3.066321
 9328.000000 3.455068 3.111140
 9329.000000 3.425748 3.023060
 9330.000000 3.469687 3.129471
 9331.000000 3.475582 3.111691
 9332.000000 3.470020 3.113693
 9333.000000 3.487481 3.100275
 9334.000000 3.457705 3.122424
 9335.000000 3.446148 3.086766
 9336.000000 3.466287 3.084416
 9337.000000 3.407881 3.041263
 9338.000000 3.447200 3.114041
 9339.000000 3.377433 -3.064841
 9340.000000 3.376520 -3.141254
 9341.000000 3.467023 3.066963
 9342.000000 3.382371 3.071601
 9343.000000 3.407816 3.067370
 9344.000000 3.440260 2.992130
 9345.000000 3.478631 3.103329
 9346.000000 3.449718 -3.132032
 9347.000000 3.429095 3.129781
 9348.000000 3.469732 3.082207
 9349.000000 3.451258 3.084602
 9350.000000 3.480162 3.118967
 9351.000000 3.434671 3.077486
 9352.000000 3.498530 3.061524
 9353.000000 3.437674 -3.132144
 9354.000000 3.453165 3.085488
 9355.000000 3.419352 3.129734
 9356.000000 3.467757 3.051845
 9357.000000 3.463534 3.033557
 9358.000000 3.496657 3.064872
 9359.000000 3.526107 3.141481
 9360.000000 3.503233 3.102037
 9361.000000 3.477793 3.132833
 9362.000000 3.489053 3.072274
 9363.000000 3.472979 3.140441
 9364.000000 3.458337 -3.108260
 9365.000000 3.435612 -3.124551
 9366.000000 3.441256 3.051804
 9367.000000 3.439767 3.053808
 9368.000000 3.501611 3.009106
 9369.000000 3.542315 3.032328
 9370.000000 3.621546 3.094189
 9371.000000 3.484915 2.959282
 9372.000000 3.509779 2.984914
 9373.000000 3.495520 2.985649
 9374.000000 3.507653 3.098758
 9375.000000 3.477891 3.089354
 9376.000000 3.457381 3.068974
 9377.000000 3.501716 -3.137250
 9378.000000 3.461510 3.046139
 9379.000000 3.517361 2.992724
 9380.000000 3.496401 3.058977
 9381.000000 3.461925 2.966994
 9382.000000 3.528425 3.105384
 9383.000000 3.438927 3.075018
 9384.000000 3.496593 2.981859
 9385.000000 3.433818 3.091725
 9386.000000 3.466902 3.071865
 9387.000000 3.495376 -3.112552
 9388.000000 3.484311 2.995069
 9389.000000 3.476274 3.091607
 9390.000000 3.447287 -3.132908
 9391.000000 3.450751 3.133402
 9392.000000 3.432288 3.103767
 9393.000000 3.500858 3.107492
 9394.000000 3.447465 3.097240
 9395.000000 3.425140 3.109390
 9396.000000 3.460802 -3.105570
 9397.000000 3.443792 3.133949
 9398.000000 3.447271 3.121126
 9399.000000 3.473775 -3.055658
 9400.000000 3.521304 3.106231
 9401.000000 3.399903 3.130744
 9402.000000 3.522183 -3.110153
 9403.000000 3.429705 3.037011
 9404.000000 3.441756 3.117650
 9405.000000 3.407732 -3.124332
 9406.000000 3.398819 -3.067884
 9407.000000 3.407700 -3.077953
 9408.000000 3.371112 3.122111
 9409.000000 3.419214 3.079550
 9410.000000 3.492260 -3.125524
 9411.000000 3.476653 -3.083078
 9412.000000 3.435392 3.082794
 9413.000000 3.473883 3.013057
 9414.000000 3.446611 3.066838
 9415.000000 3.449132 2.987051
 9416.000000 3.439215 3.043855
 9417.000000 3.407968 3.001265
 9418.000000 3.470314 3.057731
 9419.000000 3.411664 3.137733
 9420.000000 3.486781 3.133138
 9421.000000 3.479850 3.019433
 9422.000000 3.469179 -3.109510
 9423.000000 3.475620 2.946840
 9424.000000 3.485456 3.126895
 9425.000000 3.470082 -3.136299
 9426.000000 3.462974 3.079218
 9427.000000 3.435829 3.076988
 9428.000000 3.451777 -3.128097
 9429.000000 3.470195 3.099733
 9430.000000 3.457486 3.114577
 9431.000000 3.476387 3.031705
 9432.000000 3.460360 3.052011
 9433.000000 3.426065 -3.136242
 9434.000000 3.485985 3.045075
 9435.000000 3.498731 2.981844
 9436.000000 3.548160 3.078870
 9437.000000 3.552786 3.029466
 9438.000000 3.478403 2.931048
 9439.000000 3.510299 3.051110
 9440.000000 3.429382 3.139658
 9441.000000 3.442809 3.018271
 9442.000000 3.456608 3.079663
 9443.000000 3.447077 3.095994
 9444.000000 3.399501 3.082482
 9445.000000 3.430202 3.131814
 9446.000000 3.429849 3.082423
 9447.000000 3.404775 -3.130055
 9448.000000 3.461658 3.110263
 9449.000000 3.423803 3.132233
 9450.000000 3.466358 3.035273
 9451.000000 3.465621 3.120675
 9452.000000 3.402586 3.046659
 9453.000000 3.424281 3.123251
 9454.000000 3.385636 3.052688
 9455.000000 3.429831 2.980108
 9456.000000 3.414489 -3.107193
 9457.000000 3.427669 -3.107881
 9458.000000 3.450111 -3.111373
 9459.000000 3.397668 3.011571
 9460.000000 3.428234 3.071266
 9461.000000 3.471700 3.048648
 9462.000000 3.429910 -3.088518
 9463.000000 3.448600 3.081088
 9464.000000 3.452709 3.086888
 9465.000000 3.421103 -3.133914
 9466.000000 3.440691 3.107143
 9467.000000 3.434476 -3.091939
 9468.000000 3.387892 3.066497
 9469.000000 3.384980 3.124395
 9470.000000 3.422113 3.093216
 9471.000000 3.475689 3.071144
 9472.000000 3.428982 3.114901
 9473.000000 3.451179 3.138401
 9474.000000 3.439014 3.128382
 9475.000000 3.429979 3.114346
 9476.000000 3.448041 -3.126634
 9477.000000 3.416486 3.036215
 9478.000000 3.435134 3.096044
 9479.000000 3.413059 3.127824
 9480.000000 3.388350 3.071116
 9481.000000 3.441183 -3.117054
 9482.000000 3.444409 -3.118446
 9483.000000 3.508345 -3.056860
 9484.000000 3.436923 3.061048
 9485.000000 3.412026 3.141471
 9486.000000 3.411065 3.002312
 9487.000000 3.440092 2.970303
 9488.000000 3.447113 3.121908
 9489.000000 3.518567 2.960314
 9490.000000 3.457898 2.990620
 9491.000000 3.486959 3.095907
 9492.000000 3.417828 3.101248
 9493.000000 3.461847 3.006194
 9494.000000 3.436510 3.087608
 9495.000000 3.457593 3.092432
 9496.000000 3.511476 3.139109
 9497.000000 3.438292 3.096991
 9498.000000 3.396748 -3.118406
 9499.000000 3.436701 3.054949
 9500.000000 3.494815 3.113019
 9501.000000 3.437963 3.093037
 9502.000000 3.446342 3.105807
 9503.000000 3.483980 -3.117722
 9504.000000 3.459716 3.112617
 9505.000000 3.437316 3.090739
 9506.000000 3.455083 -3.137816
 9507.000000 3.459755 -3.032118
 9508.000000 3.451688 3.116695
 9509.000000 3.444304 -3.008534
 9510.000000 3.446234 3.121648
 9511.000000 3.464488 -3.064658
 9512.000000 3.380928 -3.076814
 9513.000000 3.455702 3.104860
 9514.000000 3.430295 -3.077258
 9515.000000 3.402765 -3.116976
 9516.000000 3.417471 -3.119180
 9517.000000 3.427342 -3.079791
 9518.000000 3.448727 3.017942
 9519.000000 3.498694 -3.084693
 9520.000000 3.412957 -3.011048
 9521.000000 3.451995 3.071961
 9522.000000 3.451685 -3.109451
 9523.000000 3.422152 3.076930
 9524.000000 3.538352 2.998047
 9525.000000 3.448283 3.027930
 9526.000000 3.444920 2.929775
 9527.000000 3.414530 3.066188
 9528.000000 3.479171 3.090669
 9529.000000 3.447814 2.994622
 9530.000000 3.528067 3.094431
 9531.000000 3.468048 3.120853
 9532.000000 3.429852 3.036455
 9533.000000 3.479084 3.124240
 9534.000000 3.431659 3.051493
 9535.000000 3.463235 3.038404
 9536.000000 3.481028 3.064519
 9537.000000 3.456267 3.110758
 9538.000000 3.469304 3.131744
 9539.000000 3.439759 3.116978
 9540.000000 3.456454 3.112778
 9541.000000 3.406258 -3.105615
 9542.000000 3.439281 3.121931
 9543.000000 3.412717 -3.100630
 9544.000000 3.417905 -3.082941
 9545.000000 3.401593 3.099485
 9546.000000 3.442229 3.123926
 9547.000000 3.449934 3.052031
 9548.000000 3.448856 3.054495
 9549.000000 3.471250 3.024126
 9550.000000 3.447856 3.038496
 9551.000000 3.430855 2.980756
 9552.000000 3.418251 3.089240
 9553.000000 3.431498 3.060987
 9554.000000 3.437495 3.109418
 9555.000000 3.445225 3.131292
 9556.000000 3.421866 3.097454
 9557.000000 3.478908 -3.130881
 9558.000000 3.395154 3.128591
 9559.000000 3.317249 -3.109208
 9560.000000 3.379719 3.043980
 9561.000000 3.398261 2.959947
 9562.000000 3.427951 3.074771
 9563.000000 3.443396 3.041971
 9564.000000 3.388142 3.107565
 9565.000000 3.370433 3.121163
 9566.000000 3.374341 -3.113246
 9567.000000 3.385699 -3.052056
 9568.000000 3.451155 3.075945
 9569.000000 3.412176 3.031975
 9570.000000 3.389119 3.035211
 9571.000000 3.394599 -3.091792
 9572.000000 3.411073 3.052440
 9573.000000 3.395146 3.117716
 9574.000000 3.372968 2.985114
 9575.000000 3.370215 3.131285
 9576.000000 3.463561 3.072508
 9577.000000 3.365552 -3.116989
 9578.000000 3.413507 3.141241
 9579.000000 3.461645 3.130965
 9580.000000 3.370730 3.125041
 9581.000000 3.396331 -3.065181
 9582.000000 3.374176 -3.103347
 9583.000000 3.331205 3.095438
 9584.000000 3.365069 -3.128699
 9585.000000 3.343792 -3.046731
 9586.000000 3.300377 -3.025300
 9587.000000 3.325004 -3.097927
 9588.000000 3.344615 -3.089295
 9589.000000 3.374086 3.140653
 9590.000000 3.394360 -3.082965
 9591.000000 3.309795 -2.995933
 9592.000000 3.325014 -3.120872
 9593.000000 3.324458 -3.077431
 9594.000000 3.336134 -3.049003
 9595.000000 3.335513 3.122565
 9596.000000 3.325496 -2.999759
 9597.000000 3.327737 -3.105378
 9598.000000 3.366695 3.115849
 9599.000000 3.321468 -3.002105
 9600.000000 3.343186 -3.089438
 9601.000000 3.321353 -3.049794
 9602.000000 3.385500 -3.031869
 9603.000000 3.374739 -3.039198
 9604.000000 3.386530 -3.111736
 9605.000000 3.346892 -3.043264
 9606.000000 3.350931 3.061215
 9607.000000 3.379279 -3.129137
 9608.000000 3.421463 3.079452
 9609.000000 3.479938 3.091282
 9610.000000 3.446525 3.059085
 9611.000000 3.449197 3.039371
 9612.000000 3.418242 -3.077166
 9613.000000 3.467987 3.037133
 9614.000000 3.424688 -3.097496
 9615.000000 3.500586 3.088736
 9616.000000 3.453589 3.079434
 9617.000000 3.403588 -3.099307
 9618.000000 3.397183 3.088867
 9619.000000 3.449353 2.979723
 9620.000000 3.431009 -3.098885
 9621.000000 3.400210 -3.111677
 9622.000000 3.392575 -3.074042
 9623.000000 3.413648 3.122538
 9624.000000 3.392290 -3.121997
 9625.000000 3.411240 -3.123016
 9626.000000 3.390007 3.074282
 9627.000000 3.409283 -3.075814
 9628.000000 3.396392 -3.090208
 9629.000000 3.410801 -3.116711
 9630.000000 3.433844 -3.025288
 9631.000000 3.410911 -3.127593
 9632.000000 3.401697 3.104591
 9633.000000 3.411500 -3.121392
 9634.000000 3.416826 3.094525
 9635.000000 3.398212 3.102090
 9636.000000 3.382240 -3.105420
 9637.000000 3.460337 3.044573
 9638.000000 3.444215 -3.133281
 9639.000000 3.362292 -3.140927
 9640.000000 3.410587 -3.110351
 9641.000000 3.406785 -3.113497
 9642.000000 3.379502 3.102053
 9643.000000 3.352233 -3.130748
 9644.000000 3.378487 -3.088020
 9645.000000 3.400418 -3.120189
 9646.000000 3.386504 3.086710
 9647.000000 3.399155 3.140869
 9648.000000 3.395836 -3.082022
 9649.000000 3.287873 -3.080886
 9650.000000 3.321580 -3.004656
 9651.000000 3.319505 -3.061368
 9652.000000 3.354704 -2.969587
 9653.000000 3.281682 3.138360
 9654.000000 3.331757 -3.045564
 9655.000000 3.345966 -3.120086
 9656.000000 3.286803 -2.964654
 9657.000000 3.294518 -2.940083
 9658.000000 3.299801 -2.989128
 9659.000000 3.324844 -3.031477
 9660.000000 3.332368 -3.134194
 9661.000000 3.345388 -2.979069
 9662.000000 3.345540 -2.990423
 9663.000000 3.329777 -3.089004
 9664.000000 3.313453 -3.137189
 9665.000000 3.343727 -2.948602
 9666.000000 3.363554 -2.956868
 9667.000000 3.357670 -3.085177
 9668.000000 3.388849 -3.066682
 9669.000000 3.406047 -3.100630
 9670.000000 3.391969 -3.088803
 9671.000000 3.375518 3.092157
 9672.000000 3.401298 3.092089
 9673.000000 3.387553 3.102543
 9674.000000 3.425069 -3.086096
 9675.000000 3.455894 3.099736
 9676.000000 3.392638 -3.095554
 9677.000000 3.371293 -3.029190
 9678.000000 3.342836 -3.008278
 9679.000000 3.382229 -3.003671
 9680.000000 3.316512 -2.967748
 9681.000000 3.303045 -3.056809
 9682.000000 3.409187 -3.072663
 9683.000000 3.391327 -2.989932
 9684.000000 3.349080 -3.045089
 9685.000000 3.306951 -3.027722
 9686.000000 3.338260 -3.026823
 9687.000000 3.348143 -3.016561
 9688.000000 3.333120 -3.014506
 9689.000000 3.319338 -2.969213
 9690.000000 3.359594 -2.967740
 9691.000000 3.295825 -3.050755
 9692.000000 3.320794 -2.970762
 9693.000000 3.321600 -2.935724
 9694.000000 3.368415 -2.894540
 9695.000000 3.367143 -3.049048
 9696.000000 3.371386 -3.092913
 9697.000000 3.386208 -3.070271
 9698.000000 3.374117 -3.115837
 9699.000000 3.371184 -3.127305
 9700.000000 3.360182 -2.959175
 9701.000000 3.300479 -3.008407
 9702.000000 3.367863 -3.045439
 9703.000000 3.310313 -3.104858
 9704.000000 3.313042 -3.004491
 9705.000000 3.369366 -3.084029
 9706.000000 3.343311 -2.979841
 9707.000000 3.370032 -3.126551
 9708.000000 3.359992 -3.055918
 9709.000000 3.338625 -3.099806
 9710.000000 3.363494 -3.061237
 9711.000000 3.318912 -3.027662
 9712.000000 3.349848 -3.069977
 9713.000000 3.332482 -2.948087
 9714.000000 3.364676 -3.050078
 9715.000000 3.322176 -3.036829
 9716.000000 3.303418 -3.050377
 9717.000000 3.340441 -3.011110
 9718.000000 3.307351 -3.015737
 9719.000000 3.364446 -3.045250
 9720.000000 3.311092 -3.017860
 9721.000000 3.346288 -3.048201
 9722.000000 3.372281 -3.089228
 9723.000000 3.325941 -3.039736
 9724.000000 3.292106 -3.095577
 9725.000000 3.249395 -3.123728
 9726.000000 3.314410 -2.936081
 9727.000000 3.385657 -3.066345
 9728.000000 3.338514 -3.046813
 9729.000000 3.292484 -3.005006
 9730.000000 3.309948 -3.005896
 9731.000000 3.269127 -2.949669
 9732.000000 3.296743 -3.032814
 9733.000000 3.352540 -2.945274
 9734.000000 3.286723 -3.043677
 9735.000000 3.341435 -3.095836
 9736.000000 3.317879 -3.097193
 9737.000000 3.314210 -3.126815
 9738.000000 3.308870 -3.025948
 9739.000000 3.310679 -3.066614
 9740.000000 3.373137 -3.096708
 9741.000000 3.387747 3.129646
 9742.000000 3.368624 -3.058912
 9743.000000 3.376720 -3.053361
 9744.000000 3.419557 3.137557
 9745.000000 3.326937 -3.042687
 9746.000000 3.331003 -3.048252
 9747.000000 3.286348 -2.994715
 9748.000000 3.329972 -2.893145
 9749.000000 3.335394 -2.990478
 9750.000000 3.350060 -3.030603
 9751.000000 3.366298 -3.010571
 9752.000000 3.349799 -3.061742
 9753.000000 3.299111 -3.132064
 9754.000000 3.362740 -3.107315
 9755.000000 3.349466 3.130158
 9756.000000 3.391448 -3.089171
 9757.000000 3.392197 -3.102196
 9758.000000 3.381358 -3.046991
 9759.000000 3.414390 3.128134
 9760.000000 3.400135 3.141096
 9761.000000 3.401050 -2.998928
 9762.000000 3.358085 -2.926463
 9763.000000 3.308784 -3.074837
 9764.000000 3.292638 -2.966246
 9765.000000 3.363004 -3.087947
 9766.000000 3.352024 -3.000746
 9767.000000 3.339992 -2.973296
 9768.000000 3.289278 -3.029267
 9769.000000 3.286932 -2.998355
 9770.000000 3.340845 -3.021669
 9771.000000 3.342323 -3.024887
 9772.000000 3.331177 -3.095347
 9773.000000 3.242468 -3.026850
 9774.000000 3.344076 -3.085295
 9775.000000 3.363205 -3.017427
 9776.000000 3.358170 -3.078722
 9777.000000 3.352820 -3.079981
 9778.000000 3.349040 -3.076726
 9779.000000 3.318430 -2.941043
 9780.000000 3.285298 -3.054462
 9781.000000 3.321953 -2.958328
 9782.000000 3.341699 -3.025770
 9783.000000 3.391880 -3.060824
 9784.000000 3.394534 -3.079558
 9785.000000 3.358507 -3.130665
 9786.000000 3.328252 -3.132625
 9787.000000 3.364904 -3.049176
 9788.000000 3.353902 -3.080792
 9789.000000 3.295198 -3.010012
 9790.000000 3.314430 -2.999418
 9791.000000 3.330817 -3.049797
 9792.000000 3.269562 -2.990440
 9793.000000 3.333552 3.105097
 9794.000000 3.350267 -3.054138
 9795.000000 3.360214 -2.939675
 9796.000000 3.370089 -3.105714
 9797.000000 3.317224 -3.101727
 9798.000000 3.355116 -3.132734
 9799.000000 3.350522 -3.066192
 9800.000000 3.317529 -3.079833
 9801.000000 3.343315 -3.025284
 9802.000000 3.331922 -3.003824
 9803.000000 3.371692 -3.083513
 9804.000000 3.351319 -3.017424
 9805.000000 3.418509 -3.042821
 9806.000000 3.379493 -3.050746
 9807.000000 3.383601 -3.087821
 9808.000000 3.365846 -3.113732
 9809.000000 3.299894 -3.114229
 9810.000000 3.405395 3.039819
 9811.000000 3.368090 3.101435
 9812.000000 3.417404 3.054587
 9813.000000 3.364032 -3.096571
 9814.000000 3.339160 3.111877
 9815.000000 3.334337 -3.104863
 9816.000000 3.315926 -3.092562
 9817.000000 3.304218 3.089820
 9818.000000 3.341825 -3.124494
 9819.000000 3.368944 3.098403
 9820.000000 3.342933 3.082927
 9821.000000 3.360883 -3.122373
 9822.000000 3.366594 -3.132273
 9823.000000 3.401306 3.085358
 9824.000000 3.378984 3.124086
 9825.000000 3.335530 -3.079541
 9826.000000 3.373338 3.118183
 9827.000000 3.416535 3.127241
 9828.000000 3.376693 3.139820
 9829.000000 3.404774 -3.133124
 9830.000000 3.368700 3.070475
 9831.000000 3.329203 -3.089764
 9832.000000 3.367160 -3.137278
 9833.000000 3.328792 -3.091112
 9834.000000 3.373786 -3.131342
 9835.000000 3.361609 -3.074376
 9836.000000 3.381889 3.104090
 9837.000000 3.393324 3.120144
 9838.000000 3.359186 -3.077513
 9839.000000 3.327799 -3.044788
 9840.000000 3.357460 3.117523
 9841.000000 3.383728 -2.864185
 9842.000000 3.347255 -3.128535
 9843.000000 3.370457 -3.136376
 9844.000000 3.322099 -3.060408
 9845.000000 3.323715 -3.097880
 9846.000000 3.354022 -2.984712
 9847.000000 3.361825 -3.070173
 9848.000000 3.352297 -3.105171
 9849.000000 3.320285 -3.131467
 9850.000000 3.331800 -3.063546
 9851.000000 3.334568 -3.009860
 9852.000000 3.309054 -3.123118
 9853.000000 3.323532 -3.096592
 9854.000000 3.347251 -3.008725
 9855.000000 3.338059 -3.015413
 9856.000000 3.371365 -3.129705
 9857.000000 3.387073 3.129250
 9858.000000 3.433181 3.103973
 9859.000000 3.401644 -3.110118
 9860.000000 3.405660 3.107275
 9861.000000 3.451278 -3.048137
 9862.000000 3.363164 -3.064726
 9863.000000 3.408785 -3.071069
 9864.000000 3.438745 3.128687
 9865.000000 3.421573 -3.081137
 9866.000000 3.367097 -3.060983
 9867.000000 3.401599 -3.083929
 9868.000000 3.390776 -3.090319
 9869.000000 3.431643 -3.138144
 9870.000000 3.367198 -3.027094
 9871.000000 3.387632 -3.096093
 9872.000000 3.352594 -2.960842
 9873.000000 3.317023 -3.034239
 9874.000000 3.330494 -3.116647
 9875.000000 3.333672 -2.959359
 9876.000000 3.345430 -2.997740
 9877.000000 3.354892 -3.113943
 9878.000000 3.354944 -3.099209
 9879.000000 3.365960 -3.096879
 9880.000000 3.344440 -3.138974
 9881.000000 3.363199 -3.084528
 9882.000000 3.406896 -3.101731
 9883.000000 3.389290 -3.126305
 9884.000000 3.394279 3.046866
 9885.000000 3.420737 3.112706
 9886.000000 3.406672 -3.036247
 9887.000000 3.411019 -3.128319
 9888.000000 3.383511 3.125840
 9889.000000 3.399788 -3.118896
 9890.000000 3.394412 -3.078200
 9891.000000 3.363954 -3.083103
 9892.000000 3.401741 3.064490
 9893.000000 3.411900 3.126466
 9894.000000 3.387846 -3.099548
 9895.000000 3.325187 -3.100646
 9896.000000 3.331267 -3.028281
 9897.000000 3.359245 -3.139238
 9898.000000 3.398869 -3.066975
 9899.000000 3.385710 -3.111629
 9900.000000 3.387381 3.113900
 9901.000000 3.416938 3.060399
 9902.000000 3.461702 3.121377
 9903.000000 3.418262 3.105864
 9904.000000 3.392620 3.065554
 9905.000000 3.448661 3.135560
 9906.000000 3.421336 2.988371
 9907.000000 3.380468 3.061442
 9908.000000 3.401436 3.103187
 9909.000000 3.405680 -3.140794
 9910.000000 3.428570 -3.115616
 9911.000000 3.411126 3.126668
 9912.000000 3.387927 -3.064057
 9913.000000 3.420164 3.109106
 9914.000000 3.387582 -3.051673
 9915.000000 3.374741 -3.131116
 9916.000000 3.376005 -3.121448
 9917.000000 3.419844 3.022755
 9918.000000 3.414812 -3.130354
 9919.000000 3.469260 -3.091982
 9920.000000 3.434214 3.095915
 9921.000000 3.471988 3.052304
 9922.000000 3.399972 -3.121014
 9923.000000 3.413570 3.050890
 9924.000000 3.371957 3.013443
 9925.000000 3.415408 3.028063
 9926.000000 3.392351 3.125406
 9927.000000 3.401007 3.079065
 9928.000000 3.361580 3.075446
 9929.000000 3.398526 3.127411
 9930.000000 3.390556 -3.133091
 9931.000000 3.418936 -3.109216
 9932.000000 3.438703 3.030664
 9933.000000 3.425192 3.040620
 9934.000000 3.377113 -3.114335
 9935.000000 3.438675 3.058835
 9936.000000 3.415487 2.986468
 9937.000000 3.426296 3.117681
 9938.000000 3.453558 3.110611
 9939.000000 3.397767 3.095676
 9940.000000 3.431588 3.131685
 9941.000000 3.473033 -3.113977
 9942.000000 3.448253 3.098809
 9943.000000 3.492181 3.068026
 9944.000000 3.434314 3.021723
 9945.000000 3.486603 -3.081826
 9946.000000 3.461071 3.118490
 9947.000000 3.468358 3.105764
 9948.000000 3.442929 -3.131039
 9949.000000 3.490273 3.076559
 9950.000000 3.458147 3.023906
 9951.000000 3.447581 3.069904
 9952.000000 3.407533 -3.106678
 9953.000000 3.405795 3.007352
 9954.000000 3.447811 3.028782
 9955.000000 3.442185 -3.113089
 9956.000000 3.491826 3.021313
 9957.000000 3.391895 3.131019
 9958.000000 3.469223 3.121025
 9959.000000 3.457648 3.031470
 9960.000000 3.468389 -3.138120
 9961.000000 3.442435 3.105452
 9962.000000 3.431346 3.129782
 9963.000000 3.405326 3.043098
 9964.000000 3.373327 -3.112071
 9965.000000 3.422529 3.127636
 9966.000000 3.390701 3.127074
 9967.000000 3.462494 3.044160
 9968.000000 3.421532 3.084251
 9969.000000 3.452753 -3.097800
 9970.000000 3.412370 -3.053108
 9971.000000 3.414059 3.064437
 9972.000000 3.470100 3.077815
 9973.000000 3.406688 3.049547
 9974.000000 3.429994 3.089765
 9975.000000 3.411959 2.903497
 9976.000000 3.403952 3.107765
 9977.000000 3.408640 3.099405
 9978.000000 3.412069 3.080484
 9979.000000 3.383381 -3.117048
 9980.000000 3.442725 3.093023
 9981.000000 3.408658 2.998813
 9982.000000 3.425857 3.054341
 9983.000000 3.424143 3.135639
 9984.000000 3.438117 3.092403
 9985.000000 3.383632 -3.138308
 9986.000000 3.405210 3.053898
 9987.000000 3.436719 -3.135718
 9988.000000 3.427083 3.095389
 9989.000000 3.386068 3.029938
 9990.000000 3.490651 -3.117451
 9991.000000 3.400058 3.113261
 9992.000000 3.432158 3.096940
 9993.000000 3.398861 3.075258
 9994.000000 3.417227 3.134899
 9995.000000 3.382841 3.137062
 9996.000000 3.458710 -3.128415
 9997.000000 3.426915 3.020879
 9998.000000 3.459676 3.008985
 9999.000000 3.429657 -3.115819
 10000.000000 3.436115 3.107781
#! FIELDS time d2 torsion
#! SET min_torsion -pi
#! SET max_torsion pi
 0.000000 3.436115 3.107781
 1.000000 3.411956 3.049903
 2.000000 3.418197 3.098182
 3.000000 3.405755 3.097766
 4.000000 3.397128 3.105253
 5.000000 3.446287 3.051684
 6.000000 3.433261 3.130611
 7.000000 3.421722 3.055513
 8.000000 3.424504 3.030994
 9.000000 3.367506 3.070571
 10.000000 3.392820 -3.140618
 11.000000 3.448720 3.058802
 12.000000 3.425022 2.987603
 13.000000 3.407028 3.138039
 14.000000 3.430432 3.121344
 15.000000 3.395969 3.054691
 16.000000 3.370065 3.131399
 17.000000 3.413323 2.990780
 18.000000 3.378699 3.126110
 19.000000 3.392828 2.956384
 20.000000 3.399561 -3.115406
 21.000000 3.421130 3.043024
 22.000000 3.413107 3.059555
 23.000000 3.402404 3.130590
 24.000000 3.397564 3.067372
 25.000000 3.393834 3.097874
 26.000000 3.393759 3.082276
 27.000000 3.422959 -3.061872
 28.000000 3.434984 3.061672
 29.000000 3.400173 3.087059
 30.000000 3.468343 2.961686
 31.000000 3.402881 3.026274
 32.000000 3.403412 3.012539
 33.000000 3.390252 3.112761
 34.000000 3.416745 -3.095346
 35.000000 3.375960 3.139422
 36.000000 3.407025 -3.131860
 37.000000 3.339393 -3.099841
 38.000000 3.384210 3.106585
 39.000000 3.423683 -3.013015
 40.000000 3.394823 -3.054060
 41.000000 3.374777 -3.087533
 42.000000 3.372328 -3.006453
 43.000000 3.472668 3.105859
 44.000000 3.433067 3.135068
 45.000000 3.440158 -3.138029
 46.000000 3.350421 -3.116297
 47.000000 3.417555 -3.087238
 48.000000 3.432932 3.059849
 49.000000 3.486627 -3.089489
 50.000000 3.465959 3.097307
 51.000000 3.458634 2.953583
 52.000000 3.455064 -3.132575
 53.000000 3.456687 3.025715
 54.000000 3.426190 -3.121195
 55.000000 3.403589 3.094949
 56.000000 3.416035 3.123069
 57.000000 3.382289 -3.068058
 58.000000 3.429659 3.122087
 59.000000 3.402342 -3.102372
 60.000000 3.371419 -3.071609
 61.000000 3.460714 -3.119747
 62.000000 3.438843 3.111761
 63.000000 3.405751 -3.111829
 64.000000 3.456864 3.090006
 65.000000 3.404301 -3.103781
 66.000000 3.415409 -3.068062
 67.000000 3.378386 -3.100818
 68.000000 3.479869 -3.091192
 69.000000 3.342615 3.140320
 70.000000 3.355791 3.139821
 71.000000 3.395938 -3.096509
 72.000000 3.379787 3.135706
 73.000000 3.437987 3.059786
 74.000000 3.455592 3.085669
 75.000000 3.434355 -3.087476
 76.000000 3.430204 -3.071377
 77.000000 3.443985 -3.077657
 78.000000 3.421505 -3.123454
 79.000000 3.386908 -3.030723
 80.000000 3.342240 3.141053
 81.000000 3.446305 -3.103258
 82.000000 3.393037 -3.061527
 83.000000 3.408534 -3.111696
 84.000000 3.414851 -3.088340
 85.000000 3.407055 -3.058840
 86.000000 3.358036 -2.997066
 87.000000 3.384945 -3.078901
 88.000000 3.394035 3.131969
 89.000000 3.406001 -3.109649
 90.000000 3.350043 3.073720
 91.000000 3.361627 -3.084330
 92.000000 3.407276 3.108978
 93.000000 3.378187 -3.034079
 94.000000 3.365864 -3.125148
 95.000000 3.345779 -3.093422
 96.000000 3.367395 -3.101773
 97.000000 3.339914 -3.056579
 98.000000 3.411738 3.140398
 99.000000 3.360666 3.136028
 100.000000 3.382167 -3.101263
 101.000000 3.436115 3.057453
 102.000000 3.373986 -3.126455
 103.000000 3.395549 -3.108846
 104.000000 3.361878 -3.073683
 105.000000 3.388185 -3.083380
 106.000000 3.372451 -3.119589
 107.000000 3.359779 -3.102855
 108.000000 3.371798 -3.113689
 109.000000 3.388901 -3.040544
 110.000000 3.361795 3.113338
 111.000000 3.414214 -3.119077
 112.000000 3.368271 -3.092071
 113.000000 3.393069 -3.129695
 114.000000 3.438670 -3.099504
 115.000000 3.381171 -3.096078
 116.000000 3.356433 -3.020095
 117.000000 3.381368 3.120110
 118.000000 3.362695 -3.061855
 119.000000 3.371812 -3.047082
 120.000000 3.399727 3.123404
 121.000000 3.361830 -3.106550
 122.000000 3.364137 -3.135912
 123.000000 3.421482 -3.129454
 124.000000 3.353213 3.118637
 125.000000 3.396684 3.119296
 126.000000 3.422523 -3.078531
 127.000000 3.362541 -3.134739
 128.000000 3.348045 3.101457
 129.000000 3.391910 3.081461
 130.000000 3.427897 -3.129359
 131.000000 3.423837 -3.083580
 132.000000 3.419622 3.127962
 133.000000 3.389846 -3.062522
 134.000000 3.428806 3.054744
 135.000000 3.404763 -3.116537
 136.000000 3.419830 3.052988
 137.000000 3.399389 -3.127846
 138.000000 3.443538 3.082194
 139.000000 3.423734 -3.083244
 140.000000 3.401137 3.092501
 141.000000 3.401563 3.101359
 142.000000 3.410407 -3.071964
 143.000000 3.396104 3.094183
 144.000000 3.426881 3.136964
 145.000000 3.438291 -3.055276
 146.000000 3.414213 3.137256
 147.000000 3.409268 -3.132344
 148.000000 3.425003 3.099185
 149.000000 3.402058 3.132964
 150.000000 3.409389 3.118596
 151.000000 3.417644 -3.134243
 152.000000 3.397296 -3.141354
 153.000000 3.462135 -3.078381
 154.000000 3.455095 3.102538
 155.000000 3.398298 3.138737
 156.000000 3.406270 -3.068910
 157.000000 3.383540 3.098468
 158.000000 3.393466 3.049280
 159.000000 3.369323 3.087892
 160.000000 3.369254 -3.140981
 161.000000 3.341341 -3.106695
 162.000000 3.358207 -3.083121
 163.000000 3.404256 3.119063
 164.000000 3.398615 3.134235
 165.000000 3.412921 3.091564
 166.000000 3.414484 3.099392
 167.000000 3.458542 -3.139138
 168.000000 3.414763 3.059233
 169.000000 3.413968 3.050434
 170.000000 3.394065 3.082213
 171.000000 3.387443 3.133123
 172.000000 3.446603 -3.124776
 173.000000 3.419875 3.127315
 174.000000 3.436050 -3.117040
 175.000000 3.435075 3.100038
 176.000000 3.398671 -3.055466
 177.000000 3.369843 -3.101698
 178.000000 3.354364 -3.111149
 179.000000 3.279488 -3.111237
 180.000000 3.357576 3.071467
 181.000000 3.301612 -3.122458
 182.000000 3.377865 -3.103853
 183.000000 3.351207 3.121998
 184.000000 3.353091 3.081810
 185.000000 3.445519 2.952339
 186.000000 3.437931 3.087498
 187.000000 3.401336 3.098198
 188.000000 3.418677 3.075268
 189.000000 3.421344 3.059087
 190.000000 3.407463 3.000730
 191.000000 3.383375 3.043140
 192.000000 3.407404 2.926009
 193.000000 3.396285 3.049095
 194.000000 3.410712 3.024372
 195.000000 3.413294 2.987529
 196.000000 3.396313 3.029486
 197.000000 3.386566 -3.081083
 198.000000 3.379553 -3.116519
 199.000000 3.363365 3.117350
 200.000000 3.412142 -3.130264
 201.000000 3.375148 -3.137804
 202.000000 3.382740 3.052065
 203.000000 3.321869 -3.096778
 204.000000 3.360282 -3.138931
 205.000000 3.412807 3.117109
 206.000000 3.321387 -3.094346
 207.000000 3.401967 -3.082247
 208.000000 3.328763 -3.068771
 209.000000 3.326220 -2.992619
 210.000000 3.374175 -3.046045
 211.000000 3.357543 -3.082196
 212.000000 3.355890 -3.135492
 213.000000 3.376781 -3.141419
 214.000000 3.357113 -3.103386
 215.000000 3.369599 -3.133076
 216.000000 3.312958 -3.112827
 217.000000 3.351925 -3.023015
 218.000000 3.336192 -3.023351
 219.000000 3.382226 -3.063914
 220.000000 3.368189 -3.051045
 221.000000 3.370600 -3.004422
 222.000000 3.408047 -3.095451
 223.000000 3.342881 -3.060501
 224.000000 3.401799 -3.084262
 225.000000 3.452624 3.107279
 226.000000 3.400781 -3.071617
 227.000000 3.397107 3.089712
 228.000000 3.340083 3.103004
 229.000000 3.372830 3.108883
 230.000000 3.406379 3.013049
 231.000000 3.362145 3.112601
 232.000000 3.384525 3.065853
 233.000000 3.373433 -3.121523
 234.000000 3.364167 3.106320
 235.000000 3.369904 3.132921
 236.000000 3.377107 3.120120
 237.000000 3.361435 -3.091282
 238.000000 3.392242 3.081069
 239.000000 3.388847 3.107280
 240.000000 3.380900 3.088820
 241.000000 3.411583 -3.130825
 242.000000 3.393864 3.065031
 243.000000 3.398135 3.082547
 244.000000 3.409659 -3.081313
 245.000000 3.366277 -3.092700
 246.000000 3.379407 -3.131604
 247.000000 3.302696 -3.074546
 248.000000 3.333547 -3.018977
 249.000000 3.403215 3.136573
 250.000000 3.326411 -3.091016
 251.000000 3.355662 -3.104555
 252.000000 3.378522 3.117281
 253.000000 3.365808 3.084851
 254.000000 3.341972 -3.079793
 255.000000 3.318008 -3.092884
 256.000000 3.363371 -3.065249
 257.000000 3.367177 -3.057528
 258.000000 3.396985 -3.141423
 259.000000 3.365145 -3.135533
 260.000000 3.369571 -3.073796
 261.000000 3.381105 -3.047946
 262.000000 3.331740 -3.055497
 263.000000 3.346020 -3.005138
 264.000000 3.314643 -3.087029
 265.000000 3.334784 -2.990040
 266.000000 3.370210 -3.123142
 267.000000 3.302333 -3.117276
 268.000000 3.315280 -3.114779
 269.000000 3.330510 3.120664
 270.000000 3.347903 -3.115346
 271.000000 3.327375 -3.113536
 272.000000 3.285831 -3.039582
 273.000000 3.352308 -3.093076
 274.000000 3.354485 -3.109231
 275.000000 3.359396 -3.111636
 276.000000 3.313510 3.139610
 277.000000 3.310340 3.087783
 278.000000 3.325214 -3.062042
 279.000000 3.296901 -3.078332
 280.000000 3.302600 -3.113210
 281.000000 3.386286 3.111101
 282.000000 3.372311 -3.042697
 283.000000 3.332296 -3.074862
 284.000000 3.340337 -3.051661
 285.000000 3.361461 -3.098054
 286.000000 3.354071 3.124706
 287.000000 3.418930 -3.087265
 288.000000 3.362655 -3.135860
 289.000000 3.346626 3.119263
 290.000000 3.343313 -3.110318
 291.000000 3.420669 3.046760
 292.000000 3.381438 -3.098592
 293.000000 3.377949 3.103868
 294.000000 3.434342 3.015539
 295.000000 3.423642 3.060233
 296.000000 3.401380 3.039995
 297.000000 3.397525 2.967955
 298.000000 3.425574 3.045854
 299.000000 3.395604 3.085192
 300.000000 3.421456 3.121343
 301.000000 3.431636 3.056550
 302.000000 3.437773 3.064530
 303.000000 3.365510 2.957122
 304.000000 3.353447 3.114380
 305.000000 3.333088 3.139078
 306.000000 3.359348 3.070593
 307.000000 3.374554 3.124133
 308.000000 3.334963 3.086613
 309.000000 3.314974 3.130693
 310.000000 3.341808 -3.108032
 311.000000 3.320779 -3.103697
 312.000000 3.282833 -3.094578
 313.000000 3.310973 -3.130113
 314.000000 3.270535 -3.105272
 315.000000 3.274427 -3.134681
 316.000000 3.278601 3.097195
 317.000000 3.272195 -3.014671
 318.000000 3.297864 -2.999679
 319.000000 3.260286 -3.024763
 320.000000 3.313888 -3.116979
 321.000000 3.257933 -3.100956
 322.000000 3.288092 -3.034791
 323.000000 3.228040 -3.036021
 324.000000 3.271542 -3.025305
 325.000000 3.260628 -3.051659
 326.000000 3.312529 -3.036509
 327.000000 3.265926 3.127731
 328.000000 3.264242 -3.081005
 329.000000 3.287064 -3.026414
 330.000000 3.272023 -3.107240
 331.000000 3.262083 -3.064003
 332.000000 3.250426 -3.130615
 333.000000 3.232194 -3.035282
 334.000000 3.267379 -3.093444
 335.000000 3.266891 -3.057544
 336.000000 3.279682 -2.992536
 337.000000 3.259733 -2.973576
 338.000000 3.285555 -2.964706
 339.000000 3.305386 -2.939310
 340.000000 3.316675 -3.059691
 341.000000 3.296856 -2.969218
 342.000000 3.255779 -3.036019
 343.000000 3.301947 -3.072256
 344.000000 3.325531 -2.966757
 345.000000 3.336510 -3.028705
 346.000000 3.290175 -3.020632
 347.000000 3.293556 -2.968557
 348.000000 3.317781 -3.013667
 349.000000 3.247921 -2.971537
 350.000000 3.256789 -2.965779
 351.000000 3.299859 -2.862431
 352.000000 3.287445 -3.099835
 353.000000 3.334246 -2.979101
 354.000000 3.316970 -3.021977
 355.000000 3.278782 -3.070931
 356.000000 3.241085 -3.023571
 357.000000 3.268404 -3.101304
 358.000000 3.217352 -3.095969
 359.000000 3.254773 -3.019405
 360.000000 3.255477 -2.950351
 361.000000 3.278706 -3.007395
 362.000000 3.263640 -2.989948
 363.000000 3.315146 -3.044346
 364.000000 3.324468 -3.083794
 365.000000 3.284747 -3.023903
 366.000000 3.253150 -3.091326
 367.000000 3.266385 -3.080095
 368.000000 3.253045 -3.012717
 369.000000 3.254462 -3.073036
 370.000000 3.262063 -3.005032
 371.000000 3.294196 -3.020330
 372.000000 3.285577 -3.053912
 373.000000 3.298295 -3.042439
 374.000000 3.313014 -3.036726
 375.000000 3.309712 -3.026285
 376.000000 3.319792 -3.048967
 377.000000 3.307165 3.094755
 378.000000 3.301027 -3.033788
 379.000000 3.268543 -3.032393
 380.000000 3.285189 -3.038806
 381.000000 3.306461 -3.003547
 382.000000 3.305092 -2.999640
 383.000000 3.306302 -3.051091
 384.000000 3.274546 3.139083
 385.000000 3.289278 -2.994679
 386.000000 3.280502 -3.060977
 387.000000 3.268836 -2.954295
 388.000000 3.254333 -3.060362
 389.000000 3.264076 -3.103252
 390.000000 3.273569 -3.018099
 391.000000 3.284409 -3.071937
 392.000000 3.346392 -3.093897
 393.000000 3.320431 -3.072606
 394.000000 3.290757 -3.014892
 395.000000 3.294380 -3.109458
 396.000000 3.268038 -3.139111
 397.000000 3.295348 -3.105909
 398.000000 3.313502 -2.995840
 399.000000 3.311994 -3.090170
 400.000000 3.263380 -3.015519
 401.000000 3.294984 -3.012226
 402.000000 3.278580 -3.128042
 403.000000 3.243426 -2.917997
 404.000000 3.288192 -2.981512
 405.000000 3.255889 -3.049195
 406.000000 3.226105 -2.946447
 407.000000 3.222273 -2.933574
 408.000000 3.242218 -2.905505
 409.000000 3.231991 -2.950219
 410.000000 3.263870 -3.119496
 411.000000 3.294620 -3.075568
 412.000000 3.302090 -3.023247
 413.000000 3.296574 -3.023698
 414.000000 3.298735 -2.964092
 415.000000 3.271228 -3.045507
 416.000000 3.316732 -3.100112
 417.000000 3.240296 -2.945936
 418.000000 3.287248 -3.037627
 419.000000 3.209710 -2.946395
 420.000000 3.283098 -2.961797
 421.000000 3.249307 -2.973693
 422.000000 3.262240 -3.088120
 423.000000 3.229060 -3.024056
 424.000000 3.312764 -3.129145
 425.000000 3.272020 -3.054442
 426.000000 3.242934 -2.961456
 427.000000 3.253260 -3.041516
 428.000000 3.280632 -2.941445
 429.000000 3.269907 -3.041712
 430.000000 3.275074 -2.940967
 431.000000 3.289704 -3.121350
 432.000000 3.277823 -3.005830
 433.000000 3.268449 -3.021104
 434.000000 3.313572 -3.062648
 435.000000 3.301407 -3.016224
 436.000000 3.245868 -3.024827
 437.000000 3.307851 3.129015
 438.000000 3.329559 -2.987340
 439.000000 3.272546 -3.050897
 440.000000 3.290974 -3.033468
 441.000000 3.272095 -2.957765
 442.000000 3.283469 -2.953266
 443.000000 3.260674 -2.978099
 444.000000 3.236330 -2.951012
 445.000000 3.311031 -2.889256
 446.000000 3.266173 -2.910456
 447.000000 3.274191 -2.981214
 448.000000 3.324749 -2.986595
 449.000000 3.284993 -3.017155
 450.000000 3.279194 -2.978682
 451.000000 3.312408 -3.080886
 452.000000 3.299447 3.107371
 453.000000 3.394003 -3.131570
 454.000000 3.356518 -3.112640
 455.000000 3.387224 -3.095494
 456.000000 3.343206 -3.069009
 457.000000 3.360744 -3.090012
 458.000000 3.423961 -3.017983
 459.000000 3.399710 -3.131711
 460.000000 3.401267 -3.061726
 461.000000 3.411512 3.110198
 462.000000 3.363429 -3.018226
 463.000000 3.373217 -3.117402
 464.000000 3.321199 -2.999673
 465.000000 3.390174 -2.983315
 466.000000 3.372134 -3.124207
 467.000000 3.384370 -3.087470
 468.000000 3.356635 -3.096616
 469.000000 3.351979 -3.099666
 470.000000 3.380966 3.115349
 471.000000 3.321417 -3.090776
 472.000000 3.309046 -3.090187
 473.000000 3.333226 -3.029438
 474.000000 3.345504 -3.109142
 475.000000 3.355607 -3.121287
 476.000000 3.347706 -3.075526
 477.000000 3.341071 -3.062570
 478.000000 3.365295 3.116870
 479.000000 3.351521 -3.112014
 480.000000 3.329601 -3.075961
 481.000000 3.376449 -3.025717
 482.000000 3.427366 -3.106504
 483.000000 3.365249 3.125448
 484.000000 3.371067 3.073613
 485.000000 3.328762 -3.123893
 486.000000 3.325547 3.140057
 487.000000 3.400571 3.088136
 488.000000 3.371842 3.090544
 489.000000 3.313890 2.974082
 490.000000 3.331261 -3.121395
 491.000000 3.385585 3.030462
 492.000000 3.380669 -3.115800
 493.000000 3.401031 3.067442
 494.000000 3.354749 3.077148
 495.000000 3.366600 -3.138846
 496.000000 3.400936 -3.110661
 497.000000 3.364291 3.071995
 498.000000 3.428726 3.087813
 499.000000 3.346311 -3.098728
 500.000000 3.358273 -2.978673
 501.000000 3.346685 -3.101775
 502.000000 3.395585 -3.129792
 503.000000 3.399931 3.123774
 504.000000 3.345921 -3.124875
 505.000000 3.348681 3.098101
 506.000000 3.364667 -3.122590
 507.000000 3.334807 3.089888
 508.000000 3.392955 3.128208
 509.000000 3.417416 3.112316
 510.000000 3.329096 -3.042662
 511.000000 3.341756 -3.110720
 512.000000 3.334990 -3.047325
 513.000000 3.328805 3.082587
 514.000000 3.366171 3.045063
 515.000000 3.320475 -3.107739
 516.000000 3.383591 3.129639
 517.000000 3.355854 3.027731
 518.000000 3.424169 3.045676
 519.000000 3.383866 2.995210
 520.000000 3.395134 3.036026
 521.000000 3.380992 3.007722
 522.000000 3.432234 3.100743
 523.000000 3.399157 3.089284
 524.000000 3.365063 -3.098474
 525.000000 3.376691 3.116230
 526.000000 3.387735 3.056348
 527.000000 3.385045 3.113245
 528.000000 3.342145 -3.111253
 529.000000 3.307206 -3.040700
 530.000000 3.366580 3.140706
 531.000000 3.368654 3.104733
 532.000000 3.350802 3.081940
 533.000000 3.322612 -3.109586
 534.000000 3.291323 -3.001838
 535.000000 3.343488 -2.999689
 536.000000 3.385064 3.141579
 537.000000 3.374275 -3.031842
 538.000000 3.379399 -3.099647
 539.000000 3.371042 3.138676
 540.000000 3.348574 -3.080721
 541.000000 3.346492 -3.115356
 542.000000 3.349154 -3.022417
 543.000000 3.383314 3.052436
 544.000000 3.353257 -3.108959
 545.000000 3.381686 -3.075169
 546.000000 3.376818 -3.138514
 547.000000 3.384222 -3.038536
 548.000000 3.389623 -3.091070
 549.000000 3.393854 -3.022152
 550.000000 3.417221 -3.080915
 551.000000 3.415244 -3.089093
 552.000000 3.443210 -3.034327
 553.000000 3.437919 -3.046600
 554.000000 3.403713 -3.137809
 555.000000 3.396885 -3.073918
 556.000000 3.401485 -3.101519
 557.000000 3.377041 3.114651
 558.000000 3.384788 -3.027435
 559.000000 3.354809 -3.096161
 560.000000 3.358923 3.135674
 561.000000 3.343463 -2.988171
 562.000000 3.364765 -3.020771
 563.000000 3.394158 -3.058724
 564.000000 3.372654 -3.065786
 565.000000 3.353534 -3.011988
 566.000000 3.399584 -3.037206
 567.000000 3.354919 -2.970500
 568.000000 3.352504 3.127936
 569.000000 3.384560 -3.057690
 570.000000 3.413755 -3.065254
 571.000000 3.409408 -3.075777
 572.000000 3.406226 -3.138970
 573.000000 3.335724 -3.069012
 574.000000 3.386007 -3.021062
 575.000000 3.349659 -3.116116
 576.000000 3.356154 -3.139358
 577.000000 3.404303 -3.094393
 578.000000 3.342241 -2.950853
 579.000000 3.373517 -3.081237
 580.000000 3.346410 -3.055075
 581.000000 3.383074 -3.127712
 582.000000 3.339913 -2.913247
 583.000000 3.375199 -3.048715
 584.000000 3.390415 -3.113498
 585.000000 3.423250 -3.106806
 586.000000 3.395179 -3.131611
 587.000000 3.298353 -3.114876
 588.000000 3.385179 -3.105569
 589.000000 3.347810 -3.041523
 590.000000 3.368826 -3.071645
 591.000000 3.365703 -3.040189
 592.000000 3.411041 -3.136738
 593.000000 3.423215 -3.058580
 594.000000 3.398840 -3.040237
 595.000000 3.320095 -2.989023
 596.000000 3.261736 -2.948331
 597.000000 3.314084 -3.098460
 598.000000 3.304709 -3.107362
 599.000000 3.321243 -3.081149
 600.000000 3.321554 -3.095235
 601.000000 3.346541 -3.108850
 602.000000 3.312567 -3.091977
 603.000000 3.328331 -3.113140
 604.000000 3.374962 -3.055305
 605.000000 3.382443 3.106680
 606.000000 3.366936 3.130242
 607.000000 3.330737 -3.095622
 608.000000 3.370666 -3.074238
 609.000000 3.332082 -3.108991
 610.000000 3.348037 -3.019529
 611.000000 3.370910 -3.079442
 612.000000 3.361084 3.090369
 613.000000 3.381000 3.055014
 614.000000 3.325518 3.113520
 615.000000 3.313707 -3.094790
 616.000000 3.313990 -3.114748
 617.000000 3.368902 3.131813
 618.000000 3.333468 -3.037033
 619.000000 3.321494 -3.119564
 620.000000 3.381290 3.133724
 621.000000 3.328894 -3.027626
 622.000000 3.320388 3.115945
 623.000000 3.366900 -3.118010
 624.000000 3.365698 3.107124
 625.000000 3.387477 3.095399
 626.000000 3.364782 -3.126942
 627.000000 3.379352 -3.133107
 628.000000 3.332133 -3.037884
 629.000000 3.323139 3.117868
 630.000000 3.377107 3.122675
 631.000000 3.332406 -3.105753
 632.000000 3.381591 -3.100309
 633.000000 3.372520 -3.010042
 634.000000 3.409332 3.101980
 635.000000 3.389645 3.134944
 636.000000 3.378178 -3.082945
 637.000000 3.312774 -3.116617
 638.000000 3.362097 3.077562
 639.000000 3.315007 3.134930
 640.000000 3.361898 -3.102527
 641.000000 3.350268 3.127289
 642.000000 3.382511 3.131758
 643.000000 3.398348 -3.082675
 644.000000 3.378218 -3.102931
 645.000000 3.363839 3.108752
 646.000000 3.388541 -3.126127
 647.000000 3.359404 -3.100473
 648.000000 3.375084 3.129575
 649.000000 3.390157 3.049547
 650.000000 3.406823 3.075375
 651.000000 3.395906 3.091661
 652.000000 3.338777 3.091318
 653.000000 3.372202 -3.075990
 654.000000 3.328334 3.052518
 655.000000 3.331114 3.108073
 656.000000 3.330228 3.106287
 657.000000 3.334999 3.129473
 658.000000 3.339076 3.007311
 659.000000 3.400770 3.021252
 660.000000 3.371209 3.049505
 661.000000 3.477204 3.079020
 662.000000 3.424561 3.096500
 663.000000 3.469378 2.999810
 664.000000 3.401134 3.105491
 665.000000 3.396807 -3.097700
 666.000000 3.387966 -3.080176
 667.000000 3.414022 3.079260
 668.000000 3.355863 3.140544
 669.000000 3.420436 3.132637
 670.000000 3.382745 -3.070667
 671.000000 3.380618 3.103146
 672.000000 3.425566 3.038505
 673.000000 3.427398 -3.131188
 674.000000 3.428081 3.011827
 675.000000 3.370305 3.125241
 676.000000 3.375471 3.086916
 677.000000 3.396929 3.141548
 678.000000 3.388672 -3.122447
 679.000000 3.413625 3.038247
 680.000000 3.393254 -3.135899
 681.000000 3.379864 -3.125349
 682.000000 3.382325 3.091092
 683.000000 3.397061 3.123351
 684.000000 3.329107 -3.087324
 685.000000 3.399973 3.125796
 686.000000 3.366156 -3.122115
 687.000000 3.424666 3.103990
 688.000000 3.348915 3.130419
 689.000000 3.441822 3.081829
 690.000000 3.409343 3.095864
 691.000000 3.353901 -3.059127
 692.000000 3.344629 -3.043183
 693.000000 3.308232 3.130698
 694.000000 3.336716 -3.100788
 695.000000 3.398109 -3.090318
 696.000000 3.385445 -3.055315
 697.000000 3.343076 -3.083485
 698.000000 3.325607 -3.044610
 699.000000 3.323558 -3.037552
 700.000000 3.355962 -3.096032
 701.000000 3.339545 -3.054641
 702.000000 3.372579 -3.139291
 703.000000 3.342080 -3.030471
 704.000000 3.302960 -3.121555
 705.000000 3.315110 -3.125160
 706.000000 3.354688 -3.012476
 707.000000 3.314701 -3.026519
 708.000000 3.278229 -3.131311
 709.000000 3.363616 -3.076864
 710.000000 3.371613 -3.064165
 711.000000 3.381063 -3.069154
 712.000000 3.351977 3.114572
 713.000000 3.336543 -3.009934
 714.000000 3.293938 -3.007726
 715.000000 3.332501 -3.044650
 716.000000 3.305642 -3.050300
 717.000000 3.314132 -3.015222
 718.000000 3.302886 -3.117171
 719.000000 3.293183 -2.982918
 720.000000 3.297610 -3.033681
 721.000000 3.294291 -3.126555
 722.000000 3.327250 -3.087576
 723.000000 3.365551 -3.090601
 724.000000 3.419277 3.059301
 725.000000 3.335463 3.041376
 726.000000 3.338712 -3.057132
 727.000000 3.373611 3.052784
 728.000000 3.337277 3.100448
 729.000000 3.316839 -3.130298
 730.000000 3.283619 -3.047033
 731.000000 3.301471 -3.091744
 732.000000 3.330265 -3.099418
 733.000000 3.309187 -3.102147
 734.000000 3.327675 -3.044535
 735.000000 3.325463 -3.071435
 736.000000 3.291817 3.122690
 737.000000 3.322219 -3.103322
 738.000000 3.318331 -3.090630
 739.000000 3.324854 -3.038817
 740.000000 3.317099 3.099795
 741.000000 3.283522 3.137473
 742.000000 3.356869 -3.018034
 743.000000 3.344545 3.133068
 744.000000 3.309225 3.127619
 745.000000 3.386923 -3.124671
 746.000000 3.374030 -3.124455
 747.000000 3.324437 -3.111402
 748.000000 3.338605 3.127788
 749.000000 3.383430 3.093230
 750.000000 3.332525 -3.039096
 751.000000 3.326933 -3.097972
 752.000000 3.366152 -2.927793
 753.000000 3.305336 -3.000208
 754.000000 3.368478 -3.080763
 755.000000 3.322697 -3.097475
 756.000000 3.314492 -3.128695
 757.000000 3.298165 -3.030357
 758.000000 3.341249 3.134549
 759.000000 3.308328 -3.111743
 760.000000 3.349784 -3.058318
 761.000000 3.279977 -3.042844
 762.000000 3.312481 -3.126096
 763.000000 3.356103 3.067658
 764.000000 3.362887 -3.114591
 765.000000 3.344940 -3.022276
 766.000000 3.316983 -3.112050
 767.000000 3.346750 3.119908
 768.000000 3.329802 3.102860
 769.000000 3.388357 3.039281
 770.000000 3.417629 3.060748
 771.000000 3.388670 -3.132630
 772.000000 3.357781 3.129844
 773.000000 3.349104 3.113047
 774.000000 3.359196 3.120680
 775.000000 3.421085 3.081790
 776.000000 3.364365 -3.033536
 777.000000 3.394194 3.060621
 778.000000 3.391189 3.033728
 779.000000 3.407564 3.055067
 780.000000 3.358227 -3.116317
 781.000000 3.353433 -3.075256
 782.000000 3.351343 -3.118762
 783.000000 3.317508 -3.106112
 784.000000 3.313343 -3.007602
 785.000000 3.346602 -3.001828
 786.000000 3.365440 -3.103274
 787.000000 3.389490 -3.036009
 788.000000 3.396960 -3.006391
 789.000000 3.315626 -3.027203
 790.000000 3.338098 -3.031991
 791.000000 3.340897 -3.016763
 792.000000 3.321374 -3.008824
 793.000000 3.332937 3.139577
 794.000000 3.317257 -3.008498
 795.000000 3.357076 -3.026024
 796.000000 3.370983 -3.134971
 797.000000 3.362523 3.126338
 798.000000 3.424241 -3.125509
 799.000000 3.286408 -3.055216
 800.000000 3.362196 -3.068463
 801.000000 3.376623 -3.087021
 802.000000 3.349741 -3.088870
 803.000000 3.356150 -3.111750
 804.000000 3.365394 -3.111683
 805.000000 3.359625 -3.026666
 806.000000 3.382900 -3.051229
 807.000000 3.403993 -3.043498
 808.000000 3.342581 -3.000399
 809.000000 3.316145 -3.009599
 810.000000 3.360280 -3.139757
 811.000000 3.349443 -2.997629
 812.000000 3.329710 -3.054768
 813.000000 3.336443 -3.044572
 814.000000 3.319748 -3.114547
 815.000000 3.350650 -3.014148
 816.000000 3.344939 -3.104797
 817.000000 3.371938 3.135947
 818.000000 3.363644 3.020545
 819.000000 3.335927 -3.097064
 820.000000 3.334324 3.050013
 821.000000 3.382991 3.049132
 822.000000 3.327500 -2.957568
 823.000000 3.401664 3.111141
 824.000000 3.386525 -3.108029
 825.000000 3.426596 3.044500
 826.000000 3.435218 -3.134820
 827.000000 3.411441 3.140411
 828.000000 3.386925 3.094727
 829.000000 3.369890 -3.090335
 830.000000 3.364444 -3.020262
 831.000000 3.359073 3.137993
 832.000000 3.379801 3.096967
 833.000000 3.432807 2.980408
 834.000000 3.472997 3.049040
 835.000000 3.470058 3.045397
 836.000000 3.417477 -3.120667
 837.000000 3.460387 3.117122
 838.000000 3.418326 3.133840
 839.000000 3.416609 3.064050
 840.000000 3.482293 3.056945
 841.000000 3.473229 -3.127089
 842.000000 3.458059 3.063327
 843.000000 3.443969 3.062877
 844.000000 3.425861 -3.108813
 845.000000 3.434060 3.070538
 846.000000 3.430283 3.042543
 847.000000 3.464195 3.112570
 848.000000 3.460966 3.025856
 849.000000 3.492671 3.092129
 850.000000 3.437984 3.020884
 851.000000 3.431233 3.096236
 852.000000 3.455216 3.042550
 853.000000 3.374947 3.039677
 854.000000 3.411603 3.052099
 855.000000 3.419454 2.978241
 856.000000 3.440096 3.091248
 857.000000 3.473203 -3.108028
 858.000000 3.420208 3.101813
 859.000000 3.440619 3.099582
 860.000000 3.438619 -3.109101
 861.000000 3.436611 3.092205
 862.000000 3.395404 -3.092327
 863.000000 3.432124 -3.130494
 864.000000 3.423102 3.073891
 865.000000 3.429488 -3.072556
 866.000000 3.443836 3.102500
 867.000000 3.416356 -3.062130
 868.000000 3.417352 3.063158
 869.000000 3.427006 -3.122444
 870.000000 3.452314 3.090902
 871.000000 3.434913 3.105361
 872.000000 3.378765 3.123666
 873.000000 3.419934 3.107205
 874.000000 3.351718 -3.009094
 875.000000 3.421216 -3.111357
 876.000000 3.403387 3.132125
 877.000000 3.359476 -2.977434
 878.000000 3.354180 -3.056429
 879.000000 3.326190 -3.106328
 880.000000 3.294437 -3.049200
 881.000000 3.346438 -3.112180
 882.000000 3.388785 3.134602
 883.000000 3.394560 -3.115180
 884.000000 3.471676 3.109775
 885.000000 3.474312 -3.093248
 886.000000 3.439301 -3.060497
 887.000000 3.464056 -3.062532
 888.000000 3.442955 3.116094
 889.000000 3.440180 3.006003
 890.000000 3.446662 3.064748
 891.000000 3.425884 -3.095686
 892.000000 3.410548 -3.100338
 893.000000 3.433785 -3.093874
 894.000000 3.412013 3.120893
 895.000000 3.438541 -3.110032
 896.000000 3.466865 -3.138852
 897.000000 3.390158 -3.030345
 898.000000 3.432281 3.113881
 899.000000 3.416175 -3.127825
 900.000000 3.423342 -3.122076
 901.000000 3.357493 -3.094384
 902.000000 3.384625 -3.110119
 903.000000 3.308949 -3.123745
 904.000000 3.393086 -3.083432
 905.000000 3.331670 -3.054647
 906.000000 3.383416 -3.126779
 907.000000 3.350563 -3.112648
 908.000000 3.323838 -3.043257
 909.000000 3.354111 -3.131702
 910.000000 3.339103 -3.122122
 911.000000 3.339118 -3.090326
 912.000000 3.352167 -3.063699
 913.000000 3.311459 -3.109256
 914.000000 3.358138 -3.068885
 915.000000 3.394432 -3.122129
 916.000000 3.362925 -3.022517
 917.000000 3.361333 -3.068463
 918.000000 3.408376 -2.983817
 919.000000 3.410817 -3.070827
 920.000000 3.351945 -3.064451
 921.000000 3.403064 -3.051259
 922.000000 3.374076 -3.071293
 923.000000 3.393128 -3.093202
 924.000000 3.349982 3.087198
 925.000000 3.331715 -3.050709
 926.000000 3.340527 -3.085648
 927.000000 3.382628 3.107090
 928.000000 3.338089 3.089968
 929.000000 3.311965 -3.057173
 930.000000 3.330718 -3.078940
 931.000000 3.350920 -2.989000
 932.000000 3.387498 -3.115650
 933.000000 3.406892 -3.111902
 934.000000 3.354468 -3.033225
 935.000000 3.361165 -3.103320
 936.000000 3.372814 -3.086894
 937.000000 3.369314 -3.117223
 938.000000 3.351947 -3.109241
 939.000000 3.396325 -3.079302
 940.000000 3.399101 -3.099152
 941.000000 3.424066 -3.117138
 942.000000 3.410491 -3.115814
 943.000000 3.460437 -3.118385
 944.000000 3.391095 -3.050018
 945.000000 3.346397 3.128185
 946.000000 3.382789 -3.054020
 947.000000 3.393956 -3.110250
 948.000000 3.368056 3.123328
 949.000000 3.384975 -3.066907
 950.000000 3.349465 -3.060161
 951.000000 3.328251 -2.991757
 952.000000 3.358082 -3.046014
 953.000000 3.395488 -3.025095
 954.000000 3.398322 -3.126812
 955.000000 3.336333 -3.016477
 956.000000 3.329054 -2.916240
 957.000000 3.337541 -2.980350
 958.000000 3.255491 -2.904133
 959.000000 3.282122 -3.064920
 960.000000 3.382370 -3.045006
 961.000000 3.300595 -2.967394
 962.000000 3.344113 -3.049998
 963.000000 3.356898 -3.032534
 964.000000 3.273596 -2.979193
 965.000000 3.295396 -2.974816
 966.000000 3.299200 -2.936712
 967.000000 3.311355 -3.020635
 968.000000 3.274291 -2.990365
 969.000000 3.208680 -3.005335
 970.000000 3.283031 -2.947967
 971.000000 3.245266 -2.964329
 972.000000 3.298269 -2.943951
 973.000000 3.254252 -3.007380
 974.000000 3.293184 -3.043436
 975.000000 3.258519 -2.910729
 976.000000 3.252900 -2.927716
 977.000000 3.244987 -2.964365
 978.000000 3.227784 -3.003616
 979.000000 3.250959 -2.941421
 980.000000 3.290379 -2.922451
 981.000000 3.242897 -2.896523
 982.000000 3.236510 -2.921292
 983.000000 3.275165 -2.981522
 984.000000 3.275922 -2.933964
 985.000000 3.265176 -2.962159
 986.000000 3.251289 -2.981548
 987.000000 3.295743 -3.049077
 988.000000 3.281044 -2.978456
 989.000000 3.233280 -3.038478
 990.000000 3.258740 -3.028367
 991.000000 3.316587 -3.066298
 992.000000 3.248187 -3.106446
 993.000000 3.220633 -3.123715
 994.000000 3.300518 3.097388
 995.000000 3.283362 -3.093231
 996.000000 3.217734 -3.051006
 997.000000 3.206472 -2.977912
 998.000000 3.241327 -3.009724
 999.000000 3.219200 -3.055577
 1000.000000 3.248900 -3.106960
 1001.000000 3.272387 -3.027068
 1002.000000 3.277065 -2.946182
 1003.000000 3.274337 -2.992968
 1004.000000 3.281696 -3.046845
 1005.000000 3.282374 -3.095035
 1006.000000 3.278853 -3.086463
 1007.000000 3.315987 -2.996792
 1008.000000 3.311574 -2.925640
 1009.000000 3.274275 -3.014632
 1010.000000 3.276166 -2.949555
 1011.000000 3.234365 -3.003965
 1012.000000 3.267123 -3.083635
 1013.000000 3.250133 -3.014596
 1014.000000 3.259858 -3.049798
 1015.000000 3.236204 -3.028672
 1016.000000 3.245218 -3.019057
 1017.000000 3.243998 -3.075301
 1018.000000 3.265347 3.089887
 1019.000000 3.290646 3.065807
 1020.000000 3.291101 -3.123916
 1021.000000 3.258527 -3.074565
 1022.000000 3.272694 3.121085
 1023.000000 3.281406 -3.140635
 1024.000000 3.258796 3.105840
 1025.000000 3.261650 -3.040528
 1026.000000 3.242210 -2.970841
 1027.000000 3.277746 -3.068837
 1028.000000 3.247334 -3.087857
 1029.000000 3.251371 -2.965740
 1030.000000 3.266579 -3.055103
 1031.000000 3.311586 -3.105939
 1032.000000 3.300077 -3.139757
 1033.000000 3.329676 -3.038812
 1034.000000 3.296617 -3.028572
 1035.000000 3.288188 -3.067547
 1036.000000 3.288533 3.131366
 1037.000000 3.296704 -3.072836
 1038.000000 3.278121 -3.052873
 1039.000000 3.312516 -3.108105
 1040.000000 3.243412 -3.035855
 1041.000000 3.245750 -2.948542
 1042.000000 3.283316 -3.048401
 1043.000000 3.292287 -3.047343
 1044.000000 3.299513 -3.001922
 1045.000000 3.315654 -3.074402
 1046.000000 3.254723 -3.081146
 1047.000000 3.319829 -3.125491
 1048.000000 3.247312 -3.082616
 1049.000000 3.310390 -2.996047
 1050.000000 3.291519 -3.013026
 1051.000000 3.288102 -3.100288
 1052.000000 3.248801 -3.001828
 1053.000000 3.303884 -3.095323
 1054.000000 3.311133 -3.022557
 1055.000000 3.275645 -3.058162
 1056.000000 3.269721 -3.120180
 1057.000000 3.272536 -3.086002
 1058.000000 3.276592 -2.998834
 1059.000000 3.256646 -3.091169
 1060.000000 3.273308 -2.887726
 1061.000000 3.286943 -3.089171
 1062.000000 3.258897 -3.099686
 1063.000000 3.291360 -3.068005
 1064.000000 3.196436 -3.005730
 1065.000000 3.271603 -3.088788
 1066.000000 3.275525 -3.049159
 1067.000000 3.294018 -3.055390
 1068.000000 3.249555 -2.985038
 1069.000000 3.260409 -3.044983
 1070.000000 3.271671 -2.984079
 1071.000000 3.317881 3.111136
 1072.000000 3.319332 -3.089564
 1073.000000 3.324529 3.115619
 1074.000000 3.322927 3.137955
 1075.000000 3.337880 -3.011700
 1076.000000 3.300852 -3.110492
 1077.000000 3.386332 -3.092784
 1078.000000 3.330510 -3.026505
 1079.000000 3.333008 -3.121437
 1080.000000 3.353428 -3.013960
 1081.000000 3.256701 -3.064046
 1082.000000 3.309088 -3.065953
 1083.000000 3.350852 -3.109969
 1084.000000 3.291091 3.131749
 1085.000000 3.313598 -3.091093
 1086.000000 3.362273 -3.100566
 1087.000000 3.334793 -3.092180
 1088.000000 3.373818 -3.119042
 1089.000000 3.363514 -3.113338
 1090.000000 3.386739 -3.106759
 1091.000000 3.347780 -3.021199
 1092.000000 3.349363 -3.042595
 1093.000000 3.370613 3.107203
 1094.000000 3.373849 -3.082047
 1095.000000 3.298143 3.125113
 1096.000000 3.302690 -3.019499
 1097.000000 3.313719 -2.985192
 1098.000000 3.340958 -3.003063
 1099.000000 3.265017 -2.956655
 1100.000000 3.267519 -2.958557
 1101.000000 3.263901 -2.942198
 1102.000000 3.305362 -3.042844
 1103.000000 3.300202 -2.931156
 1104.000000 3.295594 -2.997301
 1105.000000 3.295374 -2.954724
 1106.000000 3.352610 -2.931025
 1107.000000 3.294141 -2.925392
 1108.000000 3.315215 -3.087158
 1109.000000 3.311408 -3.029965
 1110.000000 3.340791 -3.026196
 1111.000000 3.316428 -3.025739
 1112.000000 3.351512 -3.026437
 1113.000000 3.329804 -3.089258
 1114.000000 3.265049 -3.078732
 1115.000000 3.325350 -3.011788
 1116.000000 3.286559 -3.019804
 1117.000000 3.306316 -3.045442
 1118.000000 3.308289 -2.999589
 1119.000000 3.311584 -3.018953
 1120.000000 3.290088 -3.031898
 1121.000000 3.301964 -3.111313
 1122.000000 3.306564 -3.102430
 1123.000000 3.315498 -3.048661
 1124.000000 3.305377 -2.969063
 1125.000000 3.370339 -3.139236
 1126.000000 3.379043 3.124267
 1127.000000 3.386514 3.028762
 1128.000000 3.389456 3.134144
 1129.000000 3.388022 3.102281
 1130.000000 3.393701 -3.087851
 1131.000000 3.401529 3.075706
 1132.000000 3.372777 3.124493
 1133.000000 3.373630 3.013953
 1134.000000 3.417782 3.027702
 1135.000000 3.441584 3.042696
 1136.000000 3.455530 3.118032
 1137.000000 3.412997 3.059395
 1138.000000 3.406262 -3.073933
 1139.000000 3.406206 -3.056158
 1140.000000 3.376664 -3.040316
 1141.000000 3.362507 3.087067
 1142.000000 3.369065 -3.042961
 1143.000000 3.389793 -3.053375
 1144.000000 3.381409 -3.108128
 1145.000000 3.365319 3.056592
 1146.000000 3.356900 3.122617
 1147.000000 3.384597 3.089026
 1148.000000 3.352436 -3.129377
 1149.000000 3.369380 -3.076674
 1150.000000 3.426101 3.121263
 1151.000000 3.388993 -3.133457
 1152.000000 3.419070 3.042634
 1153.000000 3.410169 -3.139548
 1154.000000 3.412834 3.114943
 1155.000000 3.420639 3.105391
 1156.000000 3.418311 3.072053
 1157.000000 3.431847 -3.102599
 1158.000000 3.494875 -3.141395
 1159.000000 3.417378 3.130294
 1160.000000 3.420897 -3.112062
 1161.000000 3.431445 3.104850
 1162.000000 3.387494 3.117943
 1163.000000 3.423437 -3.081373
 1164.000000 3.453489 3.129446
 1165.000000 3.481550 3.135715
 1166.000000 3.481732 -3.136000
 1167.000000 3.408014 3.114866
 1168.000000 3.416864 3.126166
 1169.000000 3.381287 3.098184
 1170.000000 3.436267 -3.059667
 1171.000000 3.400459 -3.024912
 1172.000000 3.397229 -3.135168
 1173.000000 3.384355 -3.092030
 1174.000000 3.362817 -2.965097
 1175.000000 3.404394 3.092350
 1176.000000 3.328598 -3.043926
 1177.000000 3.337990 3.123914
 1178.000000 3.357610 -3.069567
 1179.000000 3.369532 -3.084216
 1180.000000 3.323196 -3.054994
 1181.000000 3.312255 -3.136361
 1182.000000 3.403926 3.089276
 1183.000000 3.339548 -3.042515
 1184.000000 3.337462 -3.122405
 1185.000000 3.349139 -3.042112
 1186.000000 3.337707 -2.966840
 1187.000000 3.284431 3.091269
 1188.000000 3.315741 -3.014314
 1189.000000 3.344006 -3.045574
 1190.000000 3.316995 -2.978134
 1191.000000 3.358666 -3.011241
 1192.000000 3.304302 -3.007457
 1193.000000 3.355530 -3.125469
 1194.000000 3.412889 -3.141168
 1195.000000 3.352372 -3.113135
 1196.000000 3.360978 3.130971
 1197.000000 3.403079 -3.062656
 1198.000000 3.376323 3.125522
 1199.000000 3.403544 3.059112
 1200.000000 3.345483 3.133274
 1201.000000 3.369717 -3.132258
 1202.000000 3.377862 3.048274
 1203.000000 3.332680 3.086551
 1204.000000 3.385477 3.088617
 1205.000000 3.312473 -3.068702
 1206.000000 3.376125 -3.137582
 1207.000000 3.372914 -3.073084
 1208.000000 3.411251 -3.133291
 1209.000000 3.371615 -3.113925
 1210.000000 3.353283 -3.093463
 1211.000000 3.330804 3.114511
 1212.000000 3.324032 -3.076584
 1213.000000 3.289216 -3.118227
 1214.000000 3.292853 -3.075297
 1215.000000 3.356416 -3.128238
 1216.000000 3.357582 3.134097
 1217.000000 3.363580 -3.064126
 1218.000000 3.292769 -3.039218
 1219.000000 3.393844 -3.079896
 1220.000000 3.362115 -3.095498
 1221.000000 3.342601 -3.078714
 1222.000000 3.381212 -3.131820
 1223.000000 3.309159 -3.081422
 1224.000000 3.284069 -3.084069
 1225.000000 3.315192 -2.977922
 1226.000000 3.331684 -3.137147
 1227.000000 3.393263 3.108738
 1228.000000 3.391134 -3.076281
 1229.000000 3.375897 -3.120807
 1230.000000 3.321088 -3.093408
 1231.000000 3.330515 3.121258
 1232.000000 3.393962 -3.063750
 1233.000000 3.451649 -3.109522
 1234.000000 3.374507 -3.141243
 1235.000000 3.345971 -3.125010
 1236.000000 3.400735 3.127145
 1237.000000 3.331312 -3.007972
 1238.000000 3.358768 -3.097218
 1239.000000 3.355745 3.129229
 1240.000000 3.361026 -3.108381
 1241.000000 3.345077 -3.118847
 1242.000000 3.333786 -3.087531
 1243.000000 3.322259 -3.066049
 1244.000000 3.362084 -3.131723
 1245.000000 3.362302 3.117385
 1246.000000 3.296765 -3.126677
 1247.000000 3.375061 -3.085390
 1248.000000 3.347938 -3.127647
 1249.000000 3.397251 -3.135235
 1250.000000 3.367247 3.008419
 1251.000000 3.315605 3.132608
 1252.000000 3.343647 -3.088749
 1253.000000 3.313287 -3.092732
 1254.000000 3.341452 -3.038415
 1255.000000 3.339013 3.103651
 1256.000000 3.292510 3.126415
 1257.000000 3.332236 3.109218
 1258.000000 3.305447 -3.113852
 1259.000000 3.332137 -3.110686
 1260.000000 3.342746 3.139899
 1261.000000 3.332247 3.139653
 1262.000000 3.389725 -3.133428
 1263.000000 3.364533 -3.046117
 1264.000000 3.297191 -3.137814
 1265.000000 3.349013 -3.048529
 1266.000000 3.318021 -3.112191
 1267.000000 3.361202 3.080107
 1268.000000 3.372916 -3.088716
 1269.000000 3.333253 3.135670
 1270.000000 3.390451 3.138397
 1271.000000 3.380877 -3.134341
 1272.000000 3.358811 -3.135296
 1273.000000 3.317526 -3.128612
 1274.000000 3.329548 -3.109423
 1275.000000 3.367566 -3.108043
 1276.000000 3.342495 -3.126313
 1277.000000 3.346100 -2.992989
 1278.000000 3.354517 -3.008984
 1279.000000 3.381601 -3.125255
 1280.000000 3.369080 -3.064253
 1281.000000 3.321789 -3.080056
 1282.000000 3.299664 -3.088336
 1283.000000 3.277738 -3.021466
 1284.000000 3.308897 -3.014447
 1285.000000 3.283094 -3.048737
 1286.000000 3.329022 -3.119183
 1287.000000 3.302253 -3.102254
 1288.000000 3.340530 -3.128003
 1289.000000 3.329223 -3.036428
 1290.000000 3.318341 3.139619
 1291.000000 3.318772 3.092429
 1292.000000 3.244363 -3.018668
 1293.000000 3.270541 -3.090843
 1294.000000 3.254902 -3.000151
 1295.000000 3.279807 -3.043660
 1296.000000 3.300150 -2.998983
 1297.000000 3.276877 -3.110164
 1298.000000 3.268120 -3.066600
 1299.000000 3.260786 -3.071935
 1300.000000 3.220138 -3.035648
 1301.000000 3.269685 -3.068714
 1302.000000 3.200738 -3.088974
 1303.000000 3.275515 -3.125788
 1304.000000 3.242604 -3.099887
 1305.000000 3.307024 -3.128085
 1306.000000 3.271545 -3.106766
 1307.000000 3.274624 3.109523
 1308.000000 3.272096 3.136203
 1309.000000 3.289362 -3.059004
 1310.000000 3.243139 3.136515
 1311.000000 3.230379 -3.048581
 1312.000000 3.296069 -3.112649
 1313.000000 3.264445 -2.980841
 1314.000000 3.265474 -3.050222
 1315.000000 3.261916 -3.072080
 1316.000000 3.239638 -3.045277
 1317.000000 3.261251 -3.073318
 1318.000000 3.271546 -3.053864
 1319.000000 3.264231 -3.015458
 1320.000000 3.294124 -3.060686
 1321.000000 3.317719 -3.084318
 1322.000000 3.289020 -3.030505
 1323.000000 3.301030 -3.070767
 1324.000000 3.278425 -3.116509
 1325.000000 3.287893 -3.075841
 1326.000000 3.310322 -3.089116
 1327.000000 3.329187 -3.069789
 1328.000000 3.337890 -3.048090
 1329.000000 3.331355 3.122276
 1330.000000 3.279062 3.140948
 1331.000000 3.288931 -3.130834
 1332.000000 3.339090 -3.102146
 1333.000000 3.296508 -3.036390
 1334.000000 3.317040 -3.021847
 1335.000000 3.363916 3.124354
 1336.000000 3.312946 3.139393
 1337.000000 3.314086 -3.049476
 1338.000000 3.319339 3.118851
 1339.000000 3.301105 3.112097
 1340.000000 3.272340 -3.050631
 1341.000000 3.306942 -3.089973
 1342.000000 3.371218 3.120888
 1343.000000 3.403520 3.128303
 1344.000000 3.328303 3.120635
 1345.000000 3.301766 -3.088201
 1346.000000 3.317354 -3.132396
 1347.000000 3.296237 -3.117696
 1348.000000 3.288974 -3.063787
 1349.000000 3.295435 -3.033831
 1350.000000 3.290894 -3.123710
 1351.000000 3.343055 -3.097649
 1352.000000 3.277361 -2.998740
 1353.000000 3.326402 -3.034909
 1354.000000 3.289880 -3.022206
 1355.000000 3.302427 -2.965612
 1356.000000 3.281604 -3.025352
 1357.000000 3.338656 -3.059013
 1358.000000 3.302797 3.133079
 1359.000000 3.374126 3.117507
 1360.000000 3.284011 -3.100090
 1361.000000 3.325387 -3.059782
 1362.000000 3.356501 -3.084744
 1363.000000 3.294685 -3.075497
 1364.000000 3.321305 -3.119286
 1365.000000 3.283913 -3.069917
 1366.000000 3.287632 -3.097295
 1367.000000 3.323776 3.089109
 1368.000000 3.334000 -3.130972
 1369.000000 3.315141 -3.140349
 1370.000000 3.338822 -3.063116
 1371.000000 3.351576 -3.027807
 1372.000000 3.338169 -3.039616
 1373.000000 3.280120 -3.041299
 1374.000000 3.282570 -3.043514
 1375.000000 3.271465 -3.050155
 1376.000000 3.303385 -2.978741
 1377.000000 3.348247 -3.042523
 1378.000000 3.305220 -3.093394
 1379.000000 3.383212 3.098647
 1380.000000 3.347077 -3.127713
 1381.000000 3.402141 -3.140593
 1382.000000 3.337409 -3.100242
 1383.000000 3.409163 3.132963
 1384.000000 3.363535 3.140221
 1385.000000 3.349407 -3.112126
 1386.000000 3.377335 3.130530
 1387.000000 3.378753 3.117749
 1388.000000 3.360602 3.119710
 1389.000000 3.382842 3.113920
 1390.000000 3.360870 3.075907
 1391.000000 3.306640 3.036462
 1392.000000 3.367854 3.070162
 1393.000000 3.388978 3.034260
 1394.000000 3.366778 3.135506
 1395.000000 3.309777 3.141533
 1396.000000 3.354849 -3.124458
 1397.000000 3.374407 -3.096772
 1398.000000 3.443296 3.029161
 1399.000000 3.410471 2.982404
 1400.000000 3.402460 3.018041
 1401.000000 3.332037 3.061929
 1402.000000 3.373858 3.023018
 1403.000000 3.353945 2.980865
 1404.000000 3.381608 3.107286
 1405.000000 3.352744 3.077605
 1406.000000 3.355555 3.034243
 1407.000000 3.356775 3.098792
 1408.000000 3.372304 -3.094310
 1409.000000 3.377793 3.141055
 1410.000000 3.385162 3.119646
 1411.000000 3.381208 3.141512
 1412.000000 3.353272 3.133079
 1413.000000 3.374253 -3.116867
 1414.000000 3.413963 3.087526
 1415.000000 3.374977 -3.066056
 1416.000000 3.324923 3.095102
 1417.000000 3.318818 3.086335
 1418.000000 3.349189 3.022317
 1419.000000 3.377217 -3.088202
 1420.000000 3.335545 3.131626
 1421.000000 3.391344 3.065267
 1422.000000 3.367198 2.984556
 1423.000000 3.379946 -3.118360
 1424.000000 3.386268 3.110001
 1425.000000 3.381085 3.087255
 1426.000000 3.396286 3.135051
 1427.000000 3.317752 2.993786
 1428.000000 3.321343 3.071629
 1429.000000 3.341119 -3.066167
 1430.000000 3.318824 3.097668
 1431.000000 3.339327 -3.066042
 1432.000000 3.362227 3.122251
 1433.000000 3.382912 3.121932
 1434.000000 3.326381 -3.105853
 1435.000000 3.344933 -3.103118
 1436.000000 3.382196 -3.058430
 1437.000000 3.366008 3.088357
 1438.000000 3.360995 -3.122876
 1439.000000 3.373500 -3.121619
 1440.000000 3.401389 3.054181
 1441.000000 3.323670 -3.100176
 1442.000000 3.333667 3.075642
 1443.000000 3.278627 3.051495
 1444.000000 3.304477 -3.074689
 1445.000000 3.305889 3.125361
 1446.000000 3.340092 3.074942
 1447.000000 3.343587 3.091071
 1448.000000 3.362321 3.006011
 1449.000000 3.324505 3.083329
 1450.000000 3.363797 3.040494
 1451.000000 3.379067 -3.122918
 1452.000000 3.360637 3.125414
 1453.000000 3.375326 3.129685
 1454.000000 3.318990 -3.132761
 1455.000000 3.319195 3.115889
 1456.000000 3.318074 3.079313
 1457.000000 3.340325 -3.130127
 1458.000000 3.374968 3.070319
 1459.000000 3.356310 -3.096435
 1460.000000 3.265465 -3.115325
 1461.000000 3.339018 3.094674
 1462.000000 3.283048 -3.090420
 1463.000000 3.264282 3.123545
 1464.000000 3.334352 -3.140819
 1465.000000 3.315570 3.128188
 1466.000000 3.317748 3.112597
 1467.000000 3.304550 3.124465
 1468.000000 3.246213 -3.053561
 1469.000000 3.320839 -3.137737
 1470.000000 3.275383 -3.129363
 1471.000000 3.285066 3.059301
 1472.000000 3.284850 3.134636
 1473.000000 3.305080 3.111272
 1474.000000 3.351121 3.062990
 1475.000000 3.367357 -3.134879
 1476.000000 3.321713 -3.115379
 1477.000000 3.291419 3.060797
 1478.000000 3.378805 -3.132144
 1479.000000 3.318379 3.111408
 1480.000000 3.312949 3.107442
 1481.000000 3.332941 -3.137486
 1482.000000 3.332071 3.124322
 1483.000000 3.352261 3.124373
 1484.000000 3.258934 -3.133550
 1485.000000 3.290578 -3.030151
 1486.000000 3.358468 3.135234
 1487.000000 3.287642 -3.123106
 1488.000000 3.309431 -2.974888
 1489.000000 3.323355 -3.126083
 1490.000000 3.304036 3.115067
 1491.000000 3.362228 3.128746
 1492.000000 3.314843 -3.055614
 1493.000000 3.332939 3.106167
 1494.000000 3.324742 3.095048
 1495.000000 3.324014 -3.048492
 1496.000000 3.330980 3.048496
 1497.000000 3.310390 -3.095454
 1498.000000 3.310014 3.033973
 1499.000000 3.304521 3.136805
 1500.000000 3.333364 3.062610
 1501.000000 3.322755 3.111799
 1502.000000 3.291754 3.125815
 1503.000000 3.268687 3.097973
 1504.000000 3.329692 -3.091986
 1505.000000 3.326988 -3.128730
 1506.000000 3.321055 3.114867
 1507.000000 3.225736 3.134200
 1508.000000 3.330845 3.110219
 1509.000000 3.324360 3.019506
 1510.000000 3.311882 -3.088928
 1511.000000 3.344236 3.095574
 1512.000000 3.337208 2.943828
 1513.000000 3.311026 3.071091
 1514.000000 3.311846 3.073957
 1515.000000 3.338993 3.129085
 1516.000000 3.319754 -3.131591
 1517.000000 3.329732 -3.085823
 1518.000000 3.310608 3.114108
 1519.000000 3.312697 3.083559
 1520.000000 3.293968 -3.120640
 1521.000000 3.278206 -3.115019
 1522.000000 3.329578 3.087824
 1523.000000 3.305717 3.061981
 1524.000000 3.321534 3.051460
 1525.000000 3.312990 3.128755
 1526.000000 3.313818 -3.110984
 1527.000000 3.338607 -3.103794
 1528.000000 3.286126 3.080151
 1529.000000 3.336944 3.059517
 1530.000000 3.339782 3.039530
 1531.000000 3.312803 3.088928
 1532.000000 3.384426 3.043438
 1533.000000 3.331326 -3.136633
 1534.000000 3.276805 -3.101643
 1535.000000 3.321709 3.020613
 1536.000000 3.366542 3.097744
 1537.000000 3.384543 2.946764
 1538.000000 3.354180 -3.067519
 1539.000000 3.318499 3.082736
 1540.000000 3.337511 3.034802
 1541.000000 3.299478 3.110763
 1542.000000 3.295480 3.015080
 1543.000000 3.316917 3.026355
 1544.000000 3.285577 3.043010
 1545.000000 3.336557 3.066721
 1546.000000 3.315841 3.044891
 1547.000000 3.231015 3.101130
 1548.000000 3.352164 3.020603
 1549.000000 3.353506 3.031996
 1550.000000 3.316308 3.114870
 1551.000000 3.254337 -3.128786
 1552.000000 3.301588 3.026907
 1553.000000 3.250917 -3.076625
 1554.000000 3.287767 3.069319
 1555.000000 3.358456 3.116326
 1556.000000 3.372471 3.028194
 1557.000000 3.334233 2.952555
 1558.000000 3.337110 3.051783
 1559.000000 3.267267 3.096329
 1560.000000 3.236409 -3.138188
 1561.000000 3.259414 3.079852
 1562.000000 3.240397 3.087854
 1563.000000 3.247951 3.042166
 1564.000000 3.278645 3.021005
 1565.000000 3.257915 3.135435
 1566.000000 3.355965 3.059076
 1567.000000 3.362276 3.030671
 1568.000000 3.245266 -3.084914
 1569.000000 3.243224 3.126027
 1570.000000 3.261344 -3.066082
 1571.000000 3.271652 -3.116156
 1572.000000 3.342377 3.042107
 1573.000000 3.356722 3.061250
 1574.000000 3.336527 -3.099572
 1575.000000 3.340729 -3.116360
 1576.000000 3.346515 -3.050497
 1577.000000 3.305434 -3.084599
 1578.000000 3.264527 -3.069871
 1579.000000 3.306373 3.126776
 1580.000000 3.327118 -3.137690
 1581.000000 3.315664 -3.061386
 1582.000000 3.319049 3.116697
 1583.000000 3.345055 3.124019
 1584.000000 3.322891 -3.121592
 1585.000000 3.334416 -3.128776
 1586.000000 3.342753 -3.077979
 1587.000000 3.396131 -3.044568
 1588.000000 3.342184 -3.075802
 1589.000000 3.345972 -3.099533
 1590.000000 3.289192 -3.115266
 1591.000000 3.322431 -3.095259
 1592.000000 3.340549 -3.084752
 1593.000000 3.352585 -3.087402
 1594.000000 3.277110 -3.030308
 1595.000000 3.333754 -3.086809
 1596.000000 3.308420 -3.014879
 1597.000000 3.306471 -2.932773
 1598.000000 3.304562 -3.088782
 1599.000000 3.320455 3.075395
 1600.000000 3.350994 -3.116359
 1601.000000 3.356844 -3.112874
 1602.000000 3.352719 -3.072513
 1603.000000 3.333010 -3.071631
 1604.000000 3.334097 3.130997
 1605.000000 3.389316 3.135731
 1606.000000 3.383301 3.131276
 1607.000000 3.357218 -3.071129
 1608.000000 3.337771 -3.009217
 1609.000000 3.377335 -3.099607
 1610.000000 3.348995 3.029287
 1611.000000 3.358345 3.058349
 1612.000000 3.360893 -3.057934
 1613.000000 3.303321 3.139785
 1614.000000 3.301133 -3.086395
 1615.000000 3.348552 -3.085144
 1616.000000 3.372407 3.127435
 1617.000000 3.295710 -3.071747
 1618.000000 3.335096 3.089297
 1619.000000 3.350123 -3.139865
 1620.000000 3.352148 -3.114252
 1621.000000 3.324299 -3.092537
 1622.000000 3.335816 -3.123261
 1623.000000 3.338418 -3.111783
 1624.000000 3.338313 3.103179
 1625.000000 3.290051 -3.100093
 1626.000000 3.311791 3.115780
 1627.000000 3.301660 3.135074
 1628.000000 3.352971 3.069547
 1629.000000 3.311017 3.036415
 1630.000000 3.314058 3.102981
 1631.000000 3.289732 -3.101231
 1632.000000 3.372196 3.105885
 1633.000000 3.342829 3.039737
 1634.000000 3.342809 3.136680
 1635.000000 3.370310 3.099113
 1636.000000 3.399614 3.114187
 1637.000000 3.372973 3.113637
 1638.000000 3.356387 3.120137
 1639.000000 3.327340 3.138783
 1640.000000 3.372602 -3.137054
 1641.000000 3.324211 3.035870
 1642.000000 3.355535 3.125536
 1643.000000 3.320606 -3.033297
 1644.000000 3.341994 -3.122906
 1645.000000 3.336988 -3.121839
 1646.000000 3.343297 2.999259
 1647.000000 3.360254 3.062370
 1648.000000 3.298894 3.129698
 1649.000000 3.363131 3.135535
 1650.000000 3.320337 3.139130
 1651.000000 3.290536 -3.122419
 1652.000000 3.350370 -3.125083
 1653.000000 3.348995 3.110767
 1654.000000 3.341415 -3.063926
 1655.000000 3.429038 3.097701
 1656.000000 3.396554 3.071418
 1657.000000 3.418104 3.089403
 1658.000000 3.412088 3.092805
 1659.000000 3.381398 3.068529
 1660.000000 3.395367 -3.112494
 1661.000000 3.349772 3.066686
 1662.000000 3.327331 3.106905
 1663.000000 3.347908 3.104182
 1664.000000 3.325985 3.020267
 1665.000000 3.361433 3.129037
 1666.000000 3.414769 3.110363
 1667.000000 3.381562 3.073602
 1668.000000 3.411853 2.998508
 1669.000000 3.367331 3.078787
 1670.000000 3.339986 3.111802
 1671.000000 3.320639 3.038836
 1672.000000 3.333131 3.089008
 1673.000000 3.328803 -3.073910
 1674.000000 3.401818 3.031416
 1675.000000 3.369382 -3.096902
 1676.000000 3.357596 -3.124268
 1677.000000 3.326985 3.078530
 1678.000000 3.325863 -3.116704
 1679.000000 3.314933 -3.126654
 1680.000000 3.311902 2.997442
 1681.000000 3.314247 3.123727
 1682.000000 3.350101 -3.116295
 1683.000000 3.301385 3.062701
 1684.000000 3.265063 -3.094771
 1685.000000 3.331737 3.129673
 1686.000000 3.337374 3.124412
 1687.000000 3.304043 -3.056936
 1688.000000 3.335509 3.135747
 1689.000000 3.356356 3.115838
 1690.000000 3.377831 3.108348
 1691.000000 3.334259 -3.095049
 1692.000000 3.371738 3.074042
 1693.000000 3.386193 3.131102
 1694.000000 3.390084 -3.130516
 1695.000000 3.345877 -3.094992
 1696.000000 3.388020 3.138305
 1697.000000 3.391693 3.062116
 1698.000000 3.369022 3.092713
 1699.000000 3.385145 3.140104
 1700.000000 3.364082 3.112192
 1701.000000 3.339813 3.112165
 1702.000000 3.317216 -3.077055
 1703.000000 3.332170 -3.102650
 1704.000000 3.380203 -3.101073
 1705.000000 3.351795 3.111186
 1706.000000 3.370851 3.119321
 1707.000000 3.366398 3.095497
 1708.000000 3.348525 3.088108
 1709.000000 3.341381 3.072723
 1710.000000 3.362666 -3.131604
 1711.000000 3.321876 3.133024
 1712.000000 3.391425 3.138724
 1713.000000 3.302541 -3.059762
 1714.000000 3.358740 -3.102595
 1715.000000 3.338542 -3.136785
 1716.000000 3.375179 3.135403
 1717.000000 3.373326 -3.048782
 1718.000000 3.305024 -3.129378
 1719.000000 3.308407 3.082000
 1720.000000 3.292090 -3.099141
 1721.000000 3.312795 3.101170
 1722.000000 3.348775 3.033271
 1723.000000 3.337186 -3.028155
 1724.000000 3.351256 -3.093896
 1725.000000 3.345875 3.140776
 1726.000000 3.360027 -3.057156
 1727.000000 3.289957 -3.081512
 1728.000000 3.333277 -3.088753
 1729.000000 3.356195 -3.103824
 1730.000000 3.331637 -3.055717
 1731.000000 3.337701 -3.133574
 1732.000000 3.396583 3.072792
 1733.000000 3.367065 3.058798
 1734.000000 3.404239 3.026564
 1735.000000 3.427347 2.969865
 1736.000000 3.413323 3.015353
 1737.000000 3.397260 3.088859
 1738.000000 3.380889 3.138919
 1739.000000 3.368062 3.097231
 1740.000000 3.420688 3.032696
 1741.000000 3.398470 3.087330
 1742.000000 3.388618 3.106496
 1743.000000 3.377204 3.045997
 1744.000000 3.382142 -3.133964
 1745.000000 3.388524 3.031601
 1746.000000 3.391006 3.104220
 1747.000000 3.430380 3.130337
 1748.000000 3.413229 3.086616
 1749.000000 3.408834 -3.081927
 1750.000000 3.422989 -3.063647
 1751.000000 3.359378 3.106696
 1752.000000 3.371291 3.028789
 1753.000000 3.359423 -3.106190
 1754.000000 3.402871 2.959857
 1755.000000 3.418636 3.048151
 1756.000000 3.385561 2.999129
 1757.000000 3.388796 2.995707
 1758.000000 3.399521 3.032805
 1759.000000 3.416642 3.070060
 1760.000000 3.383015 3.087766
 1761.000000 3.410639 3.041111
 1762.000000 3.429796 3.098599
 1763.000000 3.426188 3.084821
 1764.000000 3.340424 3.034032
 1765.000000 3.406743 3.111808
 1766.000000 3.433825 3.101015
 1767.000000 3.408694 2.998388
 1768.000000 3.415289 3.008988
 1769.000000 3.399736 3.044824
 1770.000000 3.400537 3.040645
 1771.000000 3.426538 3.116887
 1772.000000 3.411437 3.102666
 1773.000000 3.430297 2.988000
 1774.000000 3.467098 3.026257
 1775.000000 3.442059 2.967537
 1776.000000 3.409590 3.035034
 1777.000000 3.359318 3.088364
 1778.000000 3.435944 2.988335
 1779.000000 3.459157 3.016698
 1780.000000 3.446516 -3.126971
 1781.000000 3.438849 3.076800
 1782.000000 3.463721 3.006219
 1783.000000 3.409973 3.071489
 1784.000000 3.404317 3.047679
 1785.000000 3.427517 3.081390
 1786.000000 3.447803 3.029394
 1787.000000 3.423289 3.120252
 1788.000000 3.426723 3.014445
 1789.000000 3.414221 3.049818
 1790.000000 3.397195 3.095525
 1791.000000 3.406811 3.098527
 1792.000000 3.364329 3.080794
 1793.000000 3.380811 3.068705
 1794.000000 3.375072 3.130366
 1795.000000 3.412773 3.062685
 1796.000000 3.382335 2.963893
 1797.000000 3.397466 3.099565
 1798.000000 3.416178 2.982505
 1799.000000 3.392657 3.063779
 1800.000000 3.326631 3.012104
 1801.000000 3.384065 2.943101
 1802.000000 3.428193 3.078821
 1803.000000 3.368914 3.080665
 1804.000000 3.386335 3.085176
 1805.000000 3.361268 3.116122
 1806.000000 3.401689 3.045487
 1807.000000 3.460930 3.119173
 1808.000000 3.389398 3.041826
 1809.000000 3.354700 3.087387
 1810.000000 3.355063 -3.086960
 1811.000000 3.393367 -3.117027
 1812.000000 3.351737 -3.126958
 1813.000000 3.394324 3.138603
 1814.000000 3.388345 -3.129036
 1815.000000 3.401314 -3.108470
 1816.000000 3.350750 -3.118736
 1817.000000 3.396859 3.115248
 1818.000000 3.388602 3.108825
 1819.000000 3.368334 -3.139224
 1820.000000 3.372606 3.080842
 1821.000000 3.364898 3.123188
 1822.000000 3.399040 3.026084
 1823.000000 3.387924 3.125923
 1824.000000 3.441089 3.039287
 1825.000000 3.342086 3.098776
 1826.000000 3.347735 3.131300
 1827.000000 3.355473 -3.077192
 1828.000000 3.420664 3.069638
 1829.000000 3.355700 3.126150
 1830.000000 3.340370 3.099724
 1831.000000 3.346685 3.046288
 1832.000000 3.353241 -3.128429
 1833.000000 3.342788 3.079229
 1834.000000 3.322182 3.062027
 1835.000000 3.378633 3.132445
 1836.000000 3.352343 3.046199
 1837.000000 3.392941 3.042099
 1838.000000 3.320022 3.028374
 1839.000000 3.366636 2.996526
 1840.000000 3.400582 3.053569
 1841.000000 3.312831 3.039529
 1842.000000 3.326966 3.048788
 1843.000000 3.355582 3.023581
 1844.000000 3.300617 3.069658
 1845.000000 3.342824 3.054467
 1846.000000 3.372541 2.966020
 1847.000000 3.355008 3.000716
 1848.000000 3.360340 2.972434
 1849.000000 3.369815 3.079756
 1850.000000 3.340307 3.043872
 1851.000000 3.375770 2.966888
 1852.000000 3.397374 3.036387
 1853.000000 3.331014 -3.124880
 1854.000000 3.343670 -3.106137
 1855.000000 3.338979 -3.062424
 1856.000000 3.343668 3.118685
 1857.000000 3.361050 -3.129376
 1858.000000 3.319823 2.994917
 1859.000000 3.366099 3.070011
 1860.000000 3.380336 -3.104431
 1861.000000 3.360120 3.079700
 1862.000000 3.419083 3.051245
 1863.000000 3.338053 3.029184
 1864.000000 3.374522 3.012927
 1865.000000 3.371681 3.014614
 1866.000000 3.355613 3.133070
 1867.000000 3.340521 -3.114112
 1868.000000 3.343260 3.105541
 1869.000000 3.440782 3.101860
 1870.000000 3.331842 3.078597
 1871.000000 3.319482 3.108677
 1872.000000 3.277801 3.029682
 1873.000000 3.310891 -3.064543
 1874.000000 3.350535 3.124262
 1875.000000 3.387381 3.111523
 1876.000000 3.342960 -3.098692
 1877.000000 3.350126 -3.102579
 1878.000000 3.365363 3.021594
 1879.000000 3.389831 -3.134075
 1880.000000 3.406622 3.060288
 1881.000000 3.373846 -3.132604
 1882.000000 3.356316 3.107334
 1883.000000 3.380795 3.129899
 1884.000000 3.403787 3.104468
 1885.000000 3.322747 3.116257
 1886.000000 3.339904 -3.087099
 1887.000000 3.362370 -3.080713
 1888.000000 3.377536 -3.058915
 1889.000000 3.359969 3.037487
 1890.000000 3.356308 3.125443
 1891.000000 3.323241 -3.086615
 1892.000000 3.326071 3.096218
 1893.000000 3.413853 3.115973
 1894.000000 3.361332 3.055595
 1895.000000 3.351276 -3.101008
 1896.000000 3.377698 3.050979
 1897.000000 3.410171 3.134702
 1898.000000 3.356709 3.130457
 1899.000000 3.327798 -3.094444
 1900.000000 3.348087 3.100602
 1901.000000 3.307033 3.120914
 1902.000000 3.317558 -3.098749
 1903.000000 3.297221 -3.122638
 1904.000000 3.281200 3.108716
 1905.000000 3.300453 3.091770
 1906.000000 3.263422 -3.095624
 1907.000000 3.291825 -2.963866
 1908.000000 3.261143 -3.069331
 1909.000000 3.292549 -3.100353
 1910.000000 3.316319 3.131719
 1911.000000 3.293358 -3.048580
 1912.000000 3.317925 3.137113
 1913.000000 3.315568 -3.061486
 1914.000000 3.305937 -3.077683
 1915.000000 3.268066 -2.978986
 1916.000000 3.196766 -3.090382
 1917.000000 3.295647 3.137563
 1918.000000 3.281542 -3.001496
 1919.000000 3.310174 -3.095731
 1920.000000 3.293085 -3.024769
 1921.000000 3.330304 -3.136474
 1922.000000 3.355604 -3.139331
 1923.000000 3.296912 3.102627
 1924.000000 3.361747 3.070786
 1925.000000 3.355421 3.119516
 1926.000000 3.361451 -3.139664
 1927.000000 3.357347 3.114130
 1928.000000 3.290092 3.040481
 1929.000000 3.295961 -3.117150
 1930.000000 3.210497 -3.003643
 1931.000000 3.312936 3.117127
 1932.000000 3.338705 3.126419
 1933.000000 3.292162 3.136586
 1934.000000 3.357315 2.992416
 1935.000000 3.308999 3.059118
 1936.000000 3.325432 3.085383
 1937.000000 3.334631 3.097332
 1938.000000 3.273285 3.104836
 1939.000000 3.250036 -3.135363
 1940.000000 3.318665 3.094508
 1941.000000 3.291589 -3.087895
 1942.000000 3.236235 3.127870
 1943.000000 3.245734 -3.065912
 1944.000000 3.297415 3.128224
 1945.000000 3.256582 -3.132787
 1946.000000 3.332626 -3.132280
 1947.000000 3.266084 -3.114256
 1948.000000 3.303770 3.078664
 1949.000000 3.263009 3.100426
 1950.000000 3.291769 -3.136055
 1951.000000 3.281051 3.122957
 1952.000000 3.308332 3.121272
 1953.000000 3.293192 3.059960
 1954.000000 3.230322 -3.141403
 1955.000000 3.286778 3.102473
 1956.000000 3.240729 -3.122067
 1957.000000 3.257878 -3.126852
 1958.000000 3.268039 3.082776
 1959.000000 3.297715 3.066532
 1960.000000 3.247801 -3.085025
 1961.000000 3.249205 -3.136242
 1962.000000 3.245989 -3.071572
 1963.000000 3.297186 3.129878
 1964.000000 3.286959 3.074626
 1965.000000 3.309204 -3.110283
 1966.000000 3.307476 3.123437
 1967.000000 3.307654 -3.123622
 1968.000000 3.263647 3.124381
 1969.000000 3.253357 3.076957
 1970.000000 3.297157 -3.080460
 1971.000000 3.295392 3.026784
 1972.000000 3.307689 3.129537
 1973.000000 3.238560 -3.097676
 1974.000000 3.303130 3.076256
 1975.000000 3.298374 -3.086712
 1976.000000 3.297975 3.064161
 1977.000000 3.315349 3.050439
 1978.000000 3.275144 3.102032
 1979.000000 3.264075 3.117878
 1980.000000 3.288549 3.076832
 1981.000000 3.307778 -3.091717
 1982.000000 3.350550 3.070157
 1983.000000 3.304987 -3.082848
 1984.000000 3.335213 3.118716
 1985.000000 3.321449 3.060792
 1986.000000 3.289597 -3.079627
 1987.000000 3.340134 3.030516
 1988.000000 3.257643 3.100198
 1989.000000 3.293660 3.125202
 1990.000000 3.298436 -3.107895
 1991.000000 3.300297 3.085888
 1992.000000 3.283815 3.083690
 1993.000000 3.343266 3.133084
 1994.000000 3.330544 3.093210
 1995.000000 3.323187 3.118784
 1996.000000 3.320698 3.055473
 1997.000000 3.363388 3.060996
 1998.000000 3.313616 3.009776
 1999.000000 3.293165 2.987759
 2000.000000 3.329922 3.024300
 2001.000000 3.338304 2.939001
 2002.000000 3.297097 3.117680
 2003.000000 3.326614 3.005076
 2004.000000 3.341597 3.015177
 2005.000000 3.307961 3.100928
 2006.000000 3.320934 3.022494
 2007.000000 3.337778 3.064964
 2008.000000 3.295262 3.046464
 2009.000000 3.343921 3.057624
 2010.000000 3.314425 3.040032
 2011.000000 3.311953 -3.094116
 2012.000000 3.313083 2.999636
 2013.000000 3.311689 3.119388
 2014.000000 3.299475 3.080660
 2015.000000 3.313458 3.087779
 2016.000000 3.345296 3.066886
 2017.000000 3.315479 3.098815
 2018.000000 3.293481 3.109752
 2019.000000 3.307625 -3.096590
 2020.000000 3.352651 3.067375
 2021.000000 3.338892 3.003562
 2022.000000 3.326556 -3.127942
 2023.000000 3.313936 3.095527
 2024.000000 3.350940 3.042414
 2025.000000 3.334455 3.120883
 2026.000000 3.357754 3.038674
 2027.000000 3.364151 3.014913
 2028.000000 3.419500 3.046227
 2029.000000 3.322747 3.044791
 2030.000000 3.264779 3.065384
 2031.000000 3.283707 2.965764
 2032.000000 3.311668 3.005544
 2033.000000 3.313585 3.055575
 2034.000000 3.328832 3.061420
 2035.000000 3.335178 2.928850
 2036.000000 3.315700 3.058816
 2037.000000 3.307044 3.041307
 2038.000000 3.320036 -3.117045
 2039.000000 3.316946 3.026316
 2040.000000 3.346800 -3.117109
 2041.000000 3.367814 3.134721
 2042.000000 3.310788 3.080115
 2043.000000 3.368976 2.965673
 2044.000000 3.338176 3.125212
 2045.000000 3.350058 3.026866
 2046.000000 3.376012 3.086175
 2047.000000 3.338706 3.013622
 2048.000000 3.297895 3.043824
 2049.000000 3.350191 3.055716
 2050.000000 3.378216 3.091829
 2051.000000 3.373346 2.959153
 2052.000000 3.356939 3.000107
 2053.000000 3.371800 2.963942
 2054.000000 3.363217 2.983375
 2055.000000 3.345794 3.075820
 2056.000000 3.365648 3.035995
 2057.000000 3.310986 3.042180
 2058.000000 3.331208 3.040909
 2059.000000 3.335925 2.957830
 2060.000000 3.313635 3.069965
 2061.000000 3.333525 3.007450
 2062.000000 3.300503 3.008856
 2063.000000 3.319571 2.981795
 2064.000000 3.312670 3.011155
 2065.000000 3.287619 3.060516
 2066.000000 3.296975 3.091495
 2067.000000 3.325580 3.113481
 2068.000000 3.327983 3.066241
 2069.000000 3.307481 3.085925
 2070.000000 3.322699 3.123346
 2071.000000 3.332081 3.065840
 2072.000000 3.297825 -2.994793
 2073.000000 3.323544 3.099637
 2074.000000 3.272485 3.114604
 2075.000000 3.303737 3.080621
 2076.000000 3.320874 -3.132903
 2077.000000 3.345064 3.073323
 2078.000000 3.283516 3.082770
 2079.000000 3.262953 3.110389
 2080.000000 3.308686 3.070130
 2081.000000 3.352039 2.982039
 2082.000000 3.290099 -3.139159
 2083.000000 3.356702 3.112861
 2084.000000 3.356257 -3.093081
 2085.000000 3.345111 3.087424
 2086.000000 3.336309 -3.140518
 2087.000000 3.346190 3.086440
 2088.000000 3.347720 3.028345
 2089.000000 3.316326 -3.083283
 2090.000000 3.394717 3.045713
 2091.000000 3.375101 3.033766
 2092.000000 3.380999 3.054550
 2093.000000 3.365740 3.067961
 2094.000000 3.320899 3.116396
 2095.000000 3.349778 3.051399
 2096.000000 3.333048 3.054150
 2097.000000 3.332896 -3.128441
 2098.000000 3.383074 -3.135423
 2099.000000 3.337082 -3.105604
 2100.000000 3.303030 -3.133859
 2101.000000 3.324671 3.067394
 2102.000000 3.370366 3.079358
 2103.000000 3.344443 3.112160
 2104.000000 3.364658 -3.111039
 2105.000000 3.367423 -3.095884
 2106.000000 3.309031 3.106888
 2107.000000 3.318375 3.070363
 2108.000000 3.284344 -3.117130
 2109.000000 3.309620 3.127330
 2110.000000 3.309290 -3.139056
 2111.000000 3.328842 3.121986
 2112.000000 3.295313 -2.939528
 2113.000000 3.324906 -3.072622
 2114.000000 3.339975 -3.079338
 2115.000000 3.274518 -3.071615
 2116.000000 3.314193 3.134141
 2117.000000 3.317303 3.126110
 2118.000000 3.312531 -3.080331
 2119.000000 3.396357 -3.028283
 2120.000000 3.298057 -3.084125
 2121.000000 3.322408 -3.046183
 2122.000000 3.314738 -3.121191
 2123.000000 3.276741 -3.024094
 2124.000000 3.360377 3.061967
 2125.000000 3.367103 -3.086147
 2126.000000 3.320430 -3.128428
 2127.000000 3.354176 -3.011325
 2128.000000 3.358059 3.053178
 2129.000000 3.333263 3.045136
 2130.000000 3.345159 -3.132207
 2131.000000 3.327241 -3.078526
 2132.000000 3.375697 3.110827
 2133.000000 3.342966 -3.039580
 2134.000000 3.302937 3.136255
 2135.000000 3.333482 -3.129651
 2136.000000 3.330797 -3.141050
 2137.000000 3.376674 -3.118801
 2138.000000 3.322246 -3.087896
 2139.000000 3.357293 3.102893
 2140.000000 3.307882 3.118873
 2141.000000 3.339368 -3.029794
 2142.000000 3.343013 3.137151
 2143.000000 3.287249 -3.067284
 2144.000000 3.323244 -3.023050
 2145.000000 3.323416 -3.040173
 2146.000000 3.287487 -3.019436
 2147.000000 3.313252 -3.092004
 2148.000000 3.344217 -3.060760
 2149.000000 3.361234 -3.094909
 2150.000000 3.348683 -3.081713
 2151.000000 3.349114 3.102386
 2152.000000 3.346361 -3.073889
 2153.000000 3.359872 -3.064745
 2154.000000 3.340868 3.131642
 2155.000000 3.363139 -3.036514
 2156.000000 3.352773 3.139699
 2157.000000 3.312760 3.135487
 2158.000000 3.378905 -3.098698
 2159.000000 3.353976 3.129994
 2160.000000 3.303922 -3.074490
 2161.000000 3.336477 -3.106465
 2162.000000 3.286418 -3.053236
 2163.000000 3.298592 -3.016826
 2164.000000 3.261234 -3.140944
 2165.000000 3.269143 3.102946
 2166.000000 3.329013 -3.094929
 2167.000000 3.332228 -3.025889
 2168.000000 3.351537 -2.952652
 2169.000000 3.350856 -3.016201
 2170.000000 3.342889 -2.967471
 2171.000000 3.317761 -3.032001
 2172.000000 3.250235 -3.011541
 2173.000000 3.288083 3.126941
 2174.000000 3.284639 -3.021992
 2175.000000 3.341688 -3.071507
 2176.000000 3.319042 -3.027757
 2177.000000 3.370301 -2.957864
 2178.000000 3.316881 -3.014448
 2179.000000 3.328095 -3.130965
 2180.000000 3.248717 -3.127862
 2181.000000 3.263898 -2.958177
 2182.000000 3.268291 -3.064927
 2183.000000 3.290413 -3.042973
 2184.000000 3.300428 -2.910430
 2185.000000 3.264213 -2.981987
 2186.000000 3.298381 -2.927158
 2187.000000 3.345656 -3.051837
 2188.000000 3.309499 -3.000764
 2189.000000 3.259351 -3.041239
 2190.000000 3.293230 -2.999110
 2191.000000 3.233629 -3.065075
 2192.000000 3.306525 -3.116646
 2193.000000 3.260850 -3.068523
 2194.000000 3.283145 -3.104030
 2195.000000 3.276730 -3.027555
 2196.000000 3.313640 3.138854
 2197.000000 3.251431 -3.011735
 2198.000000 3.316168 -3.014327
 2199.000000 3.329891 -3.139196
 2200.000000 3.305538 3.114680
 2201.000000 3.339835 3.138072
 2202.000000 3.306125 -3.102445
 2203.000000 3.345041 -3.052621
 2204.000000 3.269801 -3.107323
 2205.000000 3.298131 -3.016421
 2206.000000 3.355348 -3.086537
 2207.000000 3.309502 -3.127361
 2208.000000 3.285819 -3.127862
 2209.000000 3.280077 3.139969
 2210.000000 3.295230 -3.068330
 2211.000000 3.329543 -3.103491
 2212.000000 3.308009 -3.080013
 2213.000000 3.283469 3.135179
 2214.000000 3.339439 3.079908
 2215.000000 3.358471 3.129784
 2216.000000 3.315325 3.065413
 2217.000000 3.332035 3.071382
 2218.000000 3.294843 3.137408
 2219.000000 3.325826 -3.131867
 2220.000000 3.368754 3.089974
 2221.000000 3.318767 -3.141389
 2222.000000 3.291563 -3.097240
 2223.000000 3.297755 3.116226
 2224.000000 3.280711 3.089672
 2225.000000 3.302969 3.136101
 2226.000000 3.334682 -3.018049
 2227.000000 3.326788 -3.117064
 2228.000000 3.290772 3.119962
 2229.000000 3.321479 3.059794
 2230.000000 3.249423 -3.105969
 2231.000000 3.313439 -3.099267
 2232.000000 3.326497 -3.081760
 2233.000000 3.296436 3.109281
 2234.000000 3.379197 -3.107273
 2235.000000 3.346098 3.083027
 2236.000000 3.345857 3.081029
 2237.000000 3.368000 3.110961
 2238.000000 3.352483 3.126348
 2239.000000 3.298214 3.138863
 2240.000000 3.291784 3.114023
 2241.000000 3.336576 -3.091333
 2242.000000 3.283362 3.068031
 2243.000000 3.271134 -3.081178
 2244.000000 3.256129 -3.068974
 2245.000000 3.313250 -3.117066
 2246.000000 3.310031 3.101765
 2247.000000 3.275241 -3.119643
 2248.000000 3.289680 -3.061304
 2249.000000 3.312087 -3.072551
 2250.000000 3.296224 -3.068839
 2251.000000 3.276261 -3.097701
 2252.000000 3.319082 -3.011971
 2253.000000 3.281904 -3.050630
 2254.000000 3.294248 -3.130396
 2255.000000 3.312764 -3.047494
 2256.000000 3.342203 -3.115068
 2257.000000 3.248855 -3.029292
 2258.000000 3.331865 3.060664
 2259.000000 3.268341 -3.036053
 2260.000000 3.233223 -3.062298
 2261.000000 3.292990 3.113788
 2262.000000 3.263649 -3.107097
 2263.000000 3.278892 3.096138
 2264.000000 3.258459 -3.034990
 2265.000000 3.294311 -3.033423
 2266.000000 3.323525 -3.054648
 2267.000000 3.283057 -3.061904
 2268.000000 3.316397 -3.051787
 2269.000000 3.286197 -3.035063
 2270.000000 3.284966 -3.087664
 2271.000000 3.194872 -3.019938
 2272.000000 3.232112 -3.134973
 2273.000000 3.230942 -3.061235
 2274.000000 3.265719 -3.093154
 2275.000000 3.245449 -3.043897
 2276.000000 3.231792 -3.061462
 2277.000000 3.236508 -3.064576
 2278.000000 3.227784 -2.987575
 2279.000000 3.214759 -3.007950
 2280.000000 3.266147 -3.061356
 2281.000000 3.260257 -3.111558
 2282.000000 3.246807 -3.056052
 2283.000000 3.255451 -3.011484
 2284.000000 3.282359 -3.096684
 2285.000000 3.311078 -3.032677
 2286.000000 3.262265 -3.043398
 2287.000000 3.266062 -3.071350
 2288.000000 3.297276 -3.063729
 2289.000000 3.287577 -2.999058
 2290.000000 3.239380 -3.080247
 2291.000000 3.229059 -3.052047
 2292.000000 3.249066 -2.938346
 2293.000000 3.243793 -3.098114
 2294.000000 3.270617 -2.992897
 2295.000000 3.261619 -3.089653
 2296.000000 3.273311 -3.132639
 2297.000000 3.259454 -2.966298
 2298.000000 3.224415 -3.070028
 2299.000000 3.275272 -3.024150
 2300.000000 3.257403 -3.051038
 2301.000000 3.225681 -3.098727
 2302.000000 3.233419 -3.033591
 2303.000000 3.248512 -2.993098
 2304.000000 3.207415 -3.116016
 2305.000000 3.258427 -3.058088
 2306.000000 3.232110 -3.103964
 2307.000000 3.222704 3.093807
 2308.000000 3.326525 3.044422
 2309.000000 3.260231 -3.058091
 2310.000000 3.236053 -3.076367
 2311.000000 3.241891 3.135028
 2312.000000 3.242697 3.112329
 2313.000000 3.211916 -3.119142
 2314.000000 3.272453 -3.087754
 2315.000000 3.266483 -3.033441
 2316.000000 3.237765 -3.006940
 2317.000000 3.270946 -3.009589
 2318.000000 3.273109 -3.100767
 2319.000000 3.245585 -3.113795
 2320.000000 3.260017 -3.030788
 2321.000000 3.274477 3.110011
 2322.000000 3.299698 3.074640
 2323.000000 3.269396 -3.067056
 2324.000000 3.271461 -3.114630
 2325.000000 3.312371 -2.945827
 2326.000000 3.331170 -3.076971
 2327.000000 3.308948 -3.097374
 2328.000000 3.328253 3.123767
 2329.000000 3.318319 -3.109690
 2330.000000 3.222745 -3.072744
 2331.000000 3.283652 -3.020435
 2332.000000 3.259059 -3.065390
 2333.000000 3.322204 -3.082734
 2334.000000 3.254711 -3.126769
 2335.000000 3.246441 -3.094201
 2336.000000 3.271369 -3.080337
 2337.000000 3.231965 -3.012575
 2338.000000 3.261766 3.130114
 2339.000000 3.304534 3.121343
 2340.000000 3.213123 -3.096111
 2341.000000 3.297505 3.103117
 2342.000000 3.258399 -3.123519
 2343.000000 3.248844 -3.104718
 2344.000000 3.324157 -3.127781
 2345.000000 3.260757 -3.117944
 2346.000000 3.283786 -3.019946
 2347.000000 3.241099 -3.049117
 2348.000000 3.259995 -3.019324
 2349.000000 3.293510 -2.964805
 2350.000000 3.237337 -3.056228
 2351.000000 3.272393 -3.004564
 2352.000000 3.260279 -2.991306
 2353.000000 3.259600 -2.943143
 2354.000000 3.217404 -2.926938
 2355.000000 3.256418 -3.010694
 2356.000000 3.276053 -2.974479
 2357.000000 3.270506 -3.045801
 2358.000000 3.276771 -3.037379
 2359.000000 3.284461 -3.067241
 2360.000000 3.253645 -3.062400
 2361.000000 3.260073 -2.978429
 2362.000000 3.270401 -3.046032
 2363.000000 3.277846 -2.927747
 2364.000000 3.256582 -3.034440
 2365.000000 3.241527 -2.985120
 2366.000000 3.278000 -3.072672
 2367.000000 3.249345 -3.039717
 2368.000000 3.234904 -3.013131
 2369.000000 3.247270 -3.106531
 2370.000000 3.234966 -3.041873
 2371.000000 3.260762 -3.022326
 2372.000000 3.274158 -3.015723
 2373.000000 3.230827 -3.054075
 2374.000000 3.246052 -3.001279
 2375.000000 3.280207 -3.034293
 2376.000000 3.253796 -3.097750
 2377.000000 3.295271 -2.978508
 2378.000000 3.260697 -2.980485
 2379.000000 3.269178 -2.994166
 2380.000000 3.270118 -3.001210
 2381.000000 3.235176 -3.053306
 2382.000000 3.306770 3.128085
 2383.000000 3.229433 -3.028938
 2384.000000 3.262805 -3.025515
 2385.000000 3.205589 -2.991534
 2386.000000 3.172999 -3.040689
 2387.000000 3.264376 -2.976540
 2388.000000 3.314343 -3.078975
 2389.000000 3.288020 -3.035450
 2390.000000 3.228571 -3.012593
 2391.000000 3.199982 -2.983756
 2392.000000 3.250585 -2.972021
 2393.000000 3.223537 -3.020936
 2394.000000 3.220711 -3.055214
 2395.000000 3.250752 -2.966359
 2396.000000 3.281359 -3.047539
 2397.000000 3.235551 -3.007194
 2398.000000 3.227401 -2.992344
 2399.000000 3.273801 -3.060082
 2400.000000 3.286901 -3.020979
 2401.000000 3.277667 -3.041210
 2402.000000 3.232675 -3.003325
 2403.000000 3.236810 -3.009455
 2404.000000 3.269918 -3.051690
 2405.000000 3.237723 -2.972684
 2406.000000 3.238872 -3.038028
 2407.000000 3.295748 -3.104056
 2408.000000 3.243491 -3.054487
 2409.000000 3.269502 -3.049238
 2410.000000 3.281121 -3.082343
 2411.000000 3.283066 -2.992902
 2412.000000 3.269366 -3.092691
 2413.000000 3.248537 -3.010974
 2414.000000 3.262604 -3.020139
 2415.000000 3.306584 -3.015630
 2416.000000 3.294345 -2.965140
 2417.000000 3.279233 -3.065473
 2418.000000 3.303057 -2.990687
 2419.000000 3.281260 -3.042034
 2420.000000 3.308577 -3.019060
 2421.000000 3.293424 -3.083194
 2422.000000 3.305075 -3.068485
 2423.000000 3.304669 -3.066459
 2424.000000 3.253489 3.136006
 2425.000000 3.252255 -2.998440
 2426.000000 3.258873 -3.017404
 2427.000000 3.246092 -3.023723
 2428.000000 3.271157 -3.001962
 2429.000000 3.265519 -3.060602
 2430.000000 3.285644 -3.080253
 2431.000000 3.248999 3.139002
 2432.000000 3.304102 -3.079983
 2433.000000 3.263615 -3.049804
 2434.000000 3.290793 -3.014173
 2435.000000 3.339986 -3.043754
 2436.000000 3.306116 -3.071734
 2437.000000 3.284684 3.106461
 2438.000000 3.287273 -3.032164
 2439.000000 3.323881 -3.113354
 2440.000000 3.288424 -3.126529
 2441.000000 3.338193 3.098835
 2442.000000 3.319167 -3.092937
 2443.000000 3.336975 -3.057725
 2444.000000 3.298503 -3.093863
 2445.000000 3.316658 -3.051674
 2446.000000 3.295176 -3.073435
 2447.000000 3.277289 -3.043463
 2448.000000 3.301178 -3.001120
 2449.000000 3.250449 -2.986693
 2450.000000 3.290070 -3.069601
 2451.000000 3.295565 -3.078159
 2452.000000 3.289425 -3.067722
 2453.000000 3.256886 -3.073311
 2454.000000 3.285235 3.087699
 2455.000000 3.267593 -3.028284
 2456.000000 3.280867 -3.013169
 2457.000000 3.299132 -3.053138
 2458.000000 3.286090 -3.007976
 2459.000000 3.300745 -3.110860
 2460.000000 3.285140 -3.133718
 2461.000000 3.324319 -3.137099
 2462.000000 3.272578 -3.080985
 2463.000000 3.287291 -3.087006
 2464.000000 3.262951 -3.086038
 2465.000000 3.301490 -3.117064
 2466.000000 3.292649 -3.017338
 2467.000000 3.319441 -3.117337
 2468.000000 3.264524 -3.077224
 2469.000000 3.313068 -3.107661
 2470.000000 3.343897 -3.100069
 2471.000000 3.315665 -3.104135
 2472.000000 3.302147 3.130595
 2473.000000 3.290769 3.072701
 2474.000000 3.283438 3.116430
 2475.000000 3.339388 3.130199
 2476.000000 3.284627 -3.132549
 2477.000000 3.315450 -3.076204
 2478.000000 3.253606 -3.071897
 2479.000000 3.282245 -3.103240
 2480.000000 3.300642 3.056229
 2481.000000 3.308730 -3.123184
 2482.000000 3.298834 -3.085989
 2483.000000 3.326594 -3.138393
 2484.000000 3.355366 -3.021029
 2485.000000 3.302555 3.095776
 2486.000000 3.315834 3.087965
 2487.000000 3.345221 -3.046707
 2488.000000 3.305733 3.122483
 2489.000000 3.283554 3.105517
 2490.000000 3.326447 -3.062327
 2491.000000 3.286729 -3.050505
 2492.000000 3.285951 -3.071160
 2493.000000 3.301376 3.112424
 2494.000000 3.265236 -3.102197
 2495.000000 3.340320 -3.118885
 2496.000000 3.292665 3.132381
 2497.000000 3.259947 -3.010348
 2498.000000 3.280826 -3.048096
 2499.000000 3.294684 -3.064859
 2500.000000 3.299121 -3.099420
 2501.000000 3.286758 -3.111598
 2502.000000 3.234210 -3.106142
 2503.000000 3.272598 -3.125450
 2504.000000 3.253749 -3.066608
 2505.000000 3.247130 -3.115903
 2506.000000 3.247981 -3.072229
 2507.000000 3.196650 -2.891376
 2508.000000 3.236546 -3.090369
 2509.000000 3.238461 -2.959528
 2510.000000 3.253271 -3.074705
 2511.000000 3.208224 -3.026678
 2512.000000 3.266632 -3.046459
 2513.000000 3.250732 -3.028685
 2514.000000 3.272693 -3.098830
 2515.000000 3.242888 -3.097026
 2516.000000 3.281541 -3.074691
 2517.000000 3.323730 3.127344
 2518.000000 3.311119 -3.098923
 2519.000000 3.277257 3.133044
 2520.000000 3.240738 -3.054709
 2521.000000 3.229019 -3.008194
 2522.000000 3.206183 3.092177
 2523.000000 3.209569 -3.106880
 2524.000000 3.219121 -3.137170
 2525.000000 3.248518 -3.130338
 2526.000000 3.254527 -3.114210
 2527.000000 3.240979 -3.128645
 2528.000000 3.246021 -3.085000
 2529.000000 3.226276 3.136226
 2530.000000 3.251616 -3.113091
 2531.000000 3.241826 -3.116409
 2532.000000 3.265105 -3.122598
 2533.000000 3.246102 -3.132274
 2534.000000 3.261772 3.102400
 2535.000000 3.256516 -3.121389
 2536.000000 3.238738 3.106944
 2537.000000 3.252359 -3.040380
 2538.000000 3.233193 -3.007971
 2539.000000 3.262121 -3.025218
 2540.000000 3.301352 -3.063872
 2541.000000 3.293341 -3.017981
 2542.000000 3.268885 -3.081061
 2543.000000 3.241950 -2.998770
 2544.000000 3.267036 -3.076551
 2545.000000 3.289749 3.086710
 2546.000000 3.298454 -3.071265
 2547.000000 3.295135 -3.059898
 2548.000000 3.308409 3.110649
 2549.000000 3.275477 -2.990935
 2550.000000 3.219462 3.118284
 2551.000000 3.205773 -3.073604
 2552.000000 3.227089 -3.068289
 2553.000000 3.260073 -3.134096
 2554.000000 3.275846 -3.113807
 2555.000000 3.223508 3.128858
 2556.000000 3.235203 -3.042345
 2557.000000 3.234236 -3.079509
 2558.000000 3.253446 3.138383
 2559.000000 3.245158 -3.055560
 2560.000000 3.261288 -3.057513
 2561.000000 3.259560 -3.125490
 2562.000000 3.253452 -2.999620
 2563.000000 3.245001 -3.096027
 2564.000000 3.263055 3.121472
 2565.000000 3.293710 -3.091726
 2566.000000 3.312254 -3.047040
 2567.000000 3.254907 -3.073134
 2568.000000 3.238163 -3.006585
 2569.000000 3.289846 -3.007720
 2570.000000 3.255542 -3.004503
 2571.000000 3.284847 -3.076252
 2572.000000 3.254349 -2.992971
 2573.000000 3.279370 -3.066253
 2574.000000 3.281585 -3.033507
 2575.000000 3.267828 -2.977096
 2576.000000 3.330298 -3.077184
 2577.000000 3.335046 -3.062097
 2578.000000 3.347759 -3.084305
 2579.000000 3.331079 -3.088765
 2580.000000 3.325077 -3.058909
 2581.000000 3.306937 -3.032582
 2582.000000 3.310983 -3.098000
 2583.000000 3.275904 -3.118974
 2584.000000 3.254898 -3.069465
 2585.000000 3.272952 -3.137798
 2586.000000 3.297257 -3.120980
 2587.000000 3.289627 -3.092570
 2588.000000 3.280959 -3.069217
 2589.000000 3.329262 -3.037643
 2590.000000 3.340424 -3.108999
 2591.000000 3.285475 -3.050658
 2592.000000 3.232356 -3.028569
 2593.000000 3.285435 -3.041695
 2594.000000 3.323916 -3.127014
 2595.000000 3.311549 -3.115064
 2596.000000 3.335993 3.128158
 2597.000000 3.299082 -3.130456
 2598.000000 3.366661 -3.113326
 2599.000000 3.309162 -3.132804
 2600.000000 3.306278 -3.092729
 2601.000000 3.338144 3.091588
 2602.000000 3.352454 3.123309
 2603.000000 3.354589 -3.136996
 2604.000000 3.313317 -3.090452
 2605.000000 3.311687 -3.093824
 2606.000000 3.332185 -3.087479
 2607.000000 3.261245 -3.133347
 2608.000000 3.300110 3.141200
 2609.000000 3.281851 3.079300
 2610.000000 3.279569 -3.115799
 2611.000000 3.320042 -3.108144
 2612.000000 3.270035 3.111499
 2613.000000 3.262571 3.092594
 2614.000000 3.306336 3.092705
 2615.000000 3.271561 -3.122200
 2616.000000 3.276593 -3.041850
 2617.000000 3.253905 -3.101732
 2618.000000 3.283780 -3.138332
 2619.000000 3.292458 -3.067527
 2620.000000 3.329402 3.066987
 2621.000000 3.273013 3.089149
 2622.000000 3.273688 -3.137380
 2623.000000 3.314713 -3.116392
 2624.000000 3.274265 3.120623
 2625.000000 3.269682 -3.069919
 2626.000000 3.278363 3.141103
 2627.000000 3.279351 -3.117805
 2628.000000 3.285990 -3.058998
 2629.000000 3.293312 -2.999774
 2630.000000 3.307775 -3.139990
 2631.000000 3.275687 3.119582
 2632.000000 3.296412 -2.949549
 2633.000000 3.240633 -3.017844
 2634.000000 3.258359 -3.038117
 2635.000000 3.267019 3.135342
 2636.000000 3.274816 3.104953
 2637.000000 3.279605 -3.087396
 2638.000000 3.285858 -3.050449
 2639.000000 3.243524 -2.933319
 2640.000000 3.305228 -2.949975
 2641.000000 3.317562 -3.004141
 2642.000000 3.295622 -3.096820
 2643.000000 3.261605 -3.115717
 2644.000000 3.229979 -3.027613
 2645.000000 3.222133 -2.924629
 2646.000000 3.287817 3.092335
 2647.000000 3.257468 -2.996434
 2648.000000 3.264844 -3.061607
 2649.000000 3.188558 -2.987682
 2650.000000 3.272763 -3.091614
 2651.000000 3.292661 -3.101312
 2652.000000 3.281259 3.072854
 2653.000000 3.304661 -3.134280
 2654.000000 3.267405 -3.043776
 2655.000000 3.265322 3.131568
 2656.000000 3.275052 3.115422
 2657.000000 3.278149 3.065095
 2658.000000 3.230711 3.068828
 2659.000000 3.297273 -3.073312
 2660.000000 3.257684 3.096670
 2661.000000 3.298880 -3.128241
 2662.000000 3.323612 -3.113851
 2663.000000 3.282676 -3.069921
 2664.000000 3.274647 -3.119176
 2665.000000 3.277034 3.083033
 2666.000000 3.292386 -3.101502
 2667.000000 3.263972 -3.087535
 2668.000000 3.241119 -3.117587
 2669.000000 3.219270 3.078237
 2670.000000 3.239219 -3.120565
 2671.000000 3.240626 -3.061513
 2672.000000 3.300443 -3.101504
 2673.000000 3.239369 -3.087894
 2674.000000 3.268735 -3.098553
 2675.000000 3.259012 3.135608
 2676.000000 3.291585 -3.107183
 2677.000000 3.247443 -3.044822
 2678.000000 3.237471 -2.996612
 2679.000000 3.250663 -2.994743
 2680.000000 3.274323 -2.970880
 2681.000000 3.314380 -3.020476
 2682.000000 3.303948 -3.038098
 2683.000000 3.262111 -3.085754
 2684.000000 3.252626 -2.992805
 2685.000000 3.286800 3.122940
 2686.000000 3.280660 3.102406
 2687.000000 3.315921 -3.041052
 2688.000000 3.290261 -3.104981
 2689.000000 3.268451 -3.124537
 2690.000000 3.347224 -3.047588
 2691.000000 3.305166 -3.065416
 2692.000000 3.327046 -3.077519
 2693.000000 3.262188 -3.080255
 2694.000000 3.254191 -3.057837
 2695.000000 3.241026 -3.004020
 2696.000000 3.320528 -2.903777
 2697.000000 3.247710 -2.955553
 2698.000000 3.280493 -3.054855
 2699.000000 3.309509 -2.936110
 2700.000000 3.302220 -3.028490
 2701.000000 3.314871 -3.106530
 2702.000000 3.294160 -2.989559
 2703.000000 3.316339 -3.105917
 2704.000000 3.271149 -3.050822
 2705.000000 3.293003 -2.952784
 2706.000000 3.302178 -2.949289
 2707.000000 3.305377 -3.065051
 2708.000000 3.275897 -2.999676
 2709.000000 3.245156 -3.068927
 2710.000000 3.303581 -3.037196
 2711.000000 3.330522 -2.974636
 2712.000000 3.340252 -2.987300
 2713.000000 3.330231 -3.028855
 2714.000000 3.333891 -3.049455
 2715.000000 3.266852 -3.032139
 2716.000000 3.313909 -3.067240
 2717.000000 3.289368 -3.020658
 2718.000000 3.316992 -3.077935
 2719.000000 3.313041 -3.007558
 2720.000000 3.303425 -3.070474
 2721.000000 3.264055 -3.041797
 2722.000000 3.322966 -3.077262
 2723.000000 3.278625 -3.000299
 2724.000000 3.300684 -3.026802
 2725.000000 3.294477 -3.008725
 2726.000000 3.276591 -2.997806
 2727.000000 3.280258 -3.002367
 2728.000000 3.268347 -3.024067
 2729.000000 3.241084 -3.016963
 2730.000000 3.252674 -3.101953
 2731.000000 3.272088 -3.082362
 2732.000000 3.340605 -3.055248
 2733.000000 3.324790 -3.071812
 2734.000000 3.325414 -3.133602
 2735.000000 3.301204 -2.943430
 2736.000000 3.305790 -3.060865
 2737.000000 3.286231 -2.970657
 2738.000000 3.268734 -3.044028
 2739.000000 3.270150 -3.037673
 2740.000000 3.305898 -2.962473
 2741.000000 3.233892 -3.059471
 2742.000000 3.237622 -3.021033
 2743.000000 3.287525 -2.987854
 2744.000000 3.259635 -3.113007
 2745.000000 3.330347 -3.035349
 2746.000000 3.238530 -3.016135
 2747.000000 3.286585 -3.109190
 2748.000000 3.312586 3.126081
 2749.000000 3.273436 -3.023541
 2750.000000 3.226728 -2.936980
 2751.000000 3.283973 -3.045155
 2752.000000 3.279274 -3.078056
 2753.000000 3.220614 -2.994743
 2754.000000 3.238937 -3.052500
 2755.000000 3.265725 -2.965146
 2756.000000 3.252248 -2.941319
[truncated: 49,685,754 more chars]
