# Supplementary material for: Structural basis of dimerization of chemokine receptors CCR5 and CXCR4
Source: Nat Commun. 2023 Oct 13;14:6439. doi: 10.1038/s41467-023-42082-z (PMC10575954; doi:10.1038/s41467-023-42082-z)
Supplement: Supplementary file 6 — Source Data [file 41467_2023_42082_MOESM6_ESM.zip › Supplementary Figure 11/Panel A/FES_2D_CCR5-CCR5.dat]

#! FIELDS d2 torsion file.free der_d2 der_torsion
#! SET min_d2 1.86169
#! SET max_d2 8.14999
#! SET nbins_d2  446
#! SET periodic_d2 false
#! SET min_torsion -pi
#! SET max_torsion pi
#! SET nbins_torsion  297
#! SET periodic_torsion true
    1.861690000   -3.141592654  290.721339211   -0.000000000   -0.000000000
    1.875821011   -3.141592654  290.721339211   -0.000000000   -0.000000000
    1.889952022   -3.141592654  290.721339211   -0.000000000   -0.000000000
    1.904083034   -3.141592654  290.721339211   -0.000000000   -0.000000000
    1.918214045   -3.141592654  290.721339211   -0.000000000   -0.000000000
    1.932345056   -3.141592654  290.721339211   -0.000000000   -0.000000000
    1.946476067   -3.141592654  290.721339211   -0.000000000   -0.000000000
    1.960607079   -3.141592654  290.721339211   -0.000000000   -0.000000000
    1.974738090   -3.141592654  290.721339211   -0.000000000   -0.000000000
    1.988869101   -3.141592654  290.721339211   -0.000000000   -0.000000000
    2.003000112   -3.141592654  290.721339211   -0.000000000   -0.000000000
    2.017131124   -3.141592654  290.721339211   -0.000000000   -0.000000000
    2.031262135   -3.141592654  290.721339211   -0.000000000   -0.000000000
    2.045393146   -3.141592654  290.721339211   -0.000000000   -0.000000000
    2.059524157   -3.141592654  290.721339211   -0.000000000   -0.000000000
    2.073655169   -3.141592654  290.721339211   -0.000000000   -0.000000000
    2.087786180   -3.141592654  290.721339211   -0.000000000   -0.000000000
    2.101917191   -3.141592654  290.721339211   -0.000000000   -0.000000000
    2.116048202   -3.141592654  290.721339211   -0.000000000   -0.000000000
    2.130179213   -3.141592654  290.721339211   -0.000000000   -0.000000000
    2.144310225   -3.141592654  290.721339211   -0.000000000   -0.000000000
    2.158441236   -3.141592654  290.721339211   -0.000000000   -0.000000000
    2.172572247   -3.141592654  290.721339211   -0.000000000   -0.000000000
    2.186703258   -3.141592654  290.721339211   -0.000000000   -0.000000000
    2.200834270   -3.141592654  290.721339211   -0.000000000   -0.000000000
    2.214965281   -3.141592654  290.721339140   -0.000007492   -0.000004366
    2.229096292   -3.141592654  290.721338914   -0.000028712   -0.000018260
    2.243227303   -3.141592654  290.721338116   -0.000096323   -0.000067407
    2.257358315   -3.141592654  290.721335644   -0.000282354   -0.000219635
    2.271489326   -3.141592654  290.721328954   -0.000721471   -0.000631674
    2.285620337   -3.141592654  290.721313173   -0.001601554   -0.001603552
    2.299751348   -3.141592654  290.721280295   -0.003130179   -0.003626013
    2.313882360   -3.141592654  290.721220804   -0.005341229   -0.007280231
    2.328013371   -3.141592654  290.721125094   -0.008166027   -0.013127389
    2.342144382   -3.141592654  290.720986199   -0.011562213   -0.021525864
    2.356275393   -3.141592654  290.720775841   -0.018087940   -0.033593782
    2.370406404   -3.141592654  290.720292026   -0.046784782   -0.053919185
    2.384537416   -3.141592654  290.719145911   -0.124991208   -0.092452568
    2.398668427   -3.141592654  290.715879706   -0.357463486   -0.177043126
    2.412799438   -3.141592654  290.706653934   -0.995565364   -0.350128067
    2.426930449   -3.141592654  290.683228753   -2.488954320   -0.697197346
    2.441061461   -3.141592654  290.627559815   -5.727157074   -1.317526177
    2.455192472   -3.141592654  290.505878336  -12.094180753   -2.284039780
    2.469323483   -3.141592654  290.261606680  -23.427221482   -3.537492418
    2.483454494   -3.141592654  289.809559836  -41.791750319   -4.750443268
    2.497585506   -3.141592654  289.038577018  -68.716288552   -5.249206718
    2.511716517   -3.141592654  287.824740726 -104.265919885   -4.178040240
    2.525847528   -3.141592654  286.060530623 -146.006413805   -0.930446184
    2.539978539   -3.141592654  283.690830448 -188.961312554    4.331614660
    2.554109551   -3.141592654  280.742164543 -226.924768441   10.508929088
    2.568240562   -3.141592654  277.322397366 -255.072368196   16.079970867
    2.582371573   -3.141592654  273.584252789 -272.134684155   20.090115315
    2.596502584   -3.141592654  269.670522422 -280.387220656   22.854431158
    2.610633596   -3.141592654  265.685054925 -282.684316545   25.725262983
    2.624764607   -3.141592654  261.702337192 -279.944088919   29.934020328
    2.638895618   -3.141592654  257.798133326 -271.482477034   35.398083827
    2.653026629   -3.141592654  254.049668234 -258.408289247   40.505239361
    2.667157640   -3.141592654  250.489666650 -245.992311165   43.011523987
    2.681288652   -3.141592654  247.057301645 -241.404602218   41.407133115
    2.695419663   -3.141592654  243.610061022 -248.040491364   35.697424437
    2.709550674   -3.141592654  240.011480629 -261.417289509   27.192432775
    2.723681685   -3.141592654  236.235676005 -271.385372611   17.669876321
    2.737812697   -3.141592654  232.401869900 -268.682354612    8.626928174
    2.751943708   -3.141592654  228.713277451 -251.191143977    1.062300148
    2.766074719   -3.141592654  225.341463705 -225.714388222   -4.553673300
    2.780205730   -3.141592654  222.316319531 -203.961157939   -8.290825133
    2.794336742   -3.141592654  219.513019653 -195.501665281  -11.030881251
    2.808467753   -3.141592654  216.717430503 -202.542237620  -14.567218980
    2.822598764   -3.141592654  213.747673304 -218.625685332  -21.004091460
    2.836729775   -3.141592654  210.543057322 -234.381254098  -31.640360945
    2.850860787   -3.141592654  207.154217094 -244.291510239  -45.887892635
    2.864991798   -3.141592654  203.660350427 -250.075378742  -61.231992650
    2.879122809   -3.141592654  200.082459521 -257.201492949  -74.424171097
    2.893253820   -3.141592654  196.374111663 -268.561590390  -83.255723613
    2.907384831   -3.141592654  192.485265264 -281.992662945  -87.667615559
    2.921515843   -3.141592654  188.421158610 -292.842304350  -89.508240384
    2.935646854   -3.141592654  184.240777096 -298.240742561  -91.229208856
    2.949777865   -3.141592654  180.018496462 -299.192087985  -94.385118680
    2.963908876   -3.141592654  175.794984377 -299.049401541  -98.993143184
    2.978039888   -3.141592654  171.562798005 -300.677539456 -104.085149018
    2.992170899   -3.141592654  167.285201449 -305.528658428 -108.722462857
    3.006301910   -3.141592654  162.920267245 -313.046372303 -112.775918493
    3.020432921   -3.141592654  158.441569733 -321.253496851 -116.593663491
    3.034563933   -3.141592654  153.851644115 -328.535201178 -120.210713419
    3.048694944   -3.141592654  149.170488188 -333.969680704 -122.688504539
    3.062825955   -3.141592654  144.426563883 -337.599593863 -122.741309874
    3.076956966   -3.141592654  139.647324012 -339.124001105 -119.884613708
    3.091087978   -3.141592654  134.860785308 -338.527534968 -115.203156612
    3.105218989   -3.141592654  130.087770346 -337.890928608 -110.706282786
    3.119350000   -3.141592654  125.305738893 -340.248691155 -107.916229865
    3.133481011   -3.141592654  120.449216274 -348.999027691 -106.998603518
    3.147612022   -3.141592654  115.425087632 -363.428024846 -107.095826289
    3.161743034   -3.141592654  110.185785855 -378.345042015 -107.400610454
    3.175874045   -3.141592654  104.771453311 -387.197809622 -107.865392221
    3.190005056   -3.141592654   99.299806162 -386.437738647 -108.917476689
    3.204136067   -3.141592654   93.900996753 -377.544380582 -110.873678497
    3.218267079   -3.141592654   88.661316920 -364.450444299 -113.605727343
    3.232398090   -3.141592654   83.624134787 -348.992616163 -116.769533860
    3.246529101   -3.141592654   78.830851214 -329.520668370 -120.174216565
    3.260660112   -3.141592654   74.354126407 -304.252541785 -123.735498674
    3.274791124   -3.141592654   70.270990979 -274.186337927 -127.346827300
    3.288922135   -3.141592654   66.625426458 -243.195522503 -130.771857841
    3.303053146   -3.141592654   63.403411407 -214.616405417 -133.662162764
    3.317184157   -3.141592654   60.560283082 -189.451198157 -135.813511854
    3.331315169   -3.141592654   58.055033128 -166.625841973 -137.325066940
    3.345446180   -3.141592654   55.868536451 -144.112017428 -138.747064006
    3.359577191   -3.141592654   54.006647956 -120.654497130 -141.089160638
    3.373708202   -3.141592654   52.488168441  -95.503134231 -145.624069261
    3.387839213   -3.141592654   51.330297782  -69.881627600 -153.055243780
    3.401970225   -3.141592654   50.521077492  -47.102185941 -162.763200529
    3.416101236   -3.141592654   49.989658787  -31.364984492 -172.427194096
    3.430232247   -3.141592654   49.611193015  -25.728049141 -178.653869559
    3.444363258   -3.141592654   49.239530625  -30.013579402 -178.357476980
    3.458494270   -3.141592654   48.754583212  -41.162983712 -169.820768212
    3.472625281   -3.141592654   48.085316018  -55.651420770 -153.349713027
    3.486756292   -3.141592654   47.200843081  -71.360199028 -130.999978898
    3.500887303   -3.141592654   46.088613874  -88.001754541 -106.080225370
    3.515018315   -3.141592654   44.740537965 -104.552153063  -82.155864071
    3.529149326   -3.141592654   43.172014290 -118.690223119  -62.032799183
    3.543280337   -3.141592654   41.435937486 -127.886327435  -46.700778721
    3.557411348   -3.141592654   39.610250579 -131.726685658  -35.356377175
    3.571542360   -3.141592654   37.755902715 -132.498141218  -26.321837687
    3.585673371   -3.141592654   35.891105454 -133.403458358  -18.398618017
    3.599804382   -3.141592654   34.003906793 -135.640220485  -11.546398535
    3.613935393   -3.141592654   32.090860700 -136.481424103   -6.409159632
    3.628066404   -3.141592654   30.195008105 -132.784132954   -3.468499359
    3.642197416   -3.141592654   28.392951919 -123.237503991   -2.424387122
    3.656328427   -3.141592654   26.763266614 -108.708605917   -2.567553813
    3.670459438   -3.141592654   25.365366630  -90.341711644   -3.251095152
    3.684590449   -3.141592654   24.247516876  -69.518028628   -4.167510172
    3.698721461   -3.141592654   23.435410391  -47.193975542   -5.224246509
    3.712852472   -3.141592654   22.935946692  -25.791687734   -6.464752086
    3.726983483   -3.141592654   22.723653459   -6.733833936   -8.019313802
    3.741114494   -3.141592654   22.760793663    9.364159632  -10.193435574
    3.755245506   -3.141592654   23.002769108   22.386458246  -13.223568400
    3.769376517   -3.141592654   23.398906247   30.773288939  -17.026295231
    3.783507528   -3.141592654   23.872676143   33.044725300  -21.139108419
    3.797638539   -3.141592654   24.337834712   29.779331924  -25.094483204
    3.811769551   -3.141592654   24.734361741   24.204300839  -28.737236320
    3.825900562   -3.141592654   25.055486744   19.629982929  -32.235467371
    3.840031573   -3.141592654   25.334238698   18.228801859  -35.900949298
    3.854162584   -3.141592654   25.617946121   19.968020197  -39.681055871
    3.868293596   -3.141592654   25.944898222   24.508078685  -43.331474632
    3.882424607   -3.141592654   26.351805852   31.164823144  -46.689204738
    3.896555618   -3.141592654   26.861179409   38.770731394  -49.771916011
    3.910686629   -3.141592654   27.472397514   45.204969579  -52.593250618
    3.924817640   -3.141592654   28.160830660   49.575550618  -54.915605552
    3.938948652   -3.141592654   28.906074600   54.025339969  -56.164741665
    3.953079663   -3.141592654   29.734682476   61.901180058  -55.969500975
    3.967210674   -3.141592654   30.710379740   74.803326920  -54.727534971
    3.981341685   -3.141592654   31.887223020   89.353179922  -53.715348226
    3.995472697   -3.141592654   33.243736513   99.035643178  -54.513239749
    4.009603708   -3.141592654   34.667379794   98.217221857  -57.928939765
    4.023734719   -3.141592654   35.996431999   86.145866839  -63.482131233
    4.037865730   -3.141592654   37.093330635   65.918760270  -69.653053010
    4.051996742   -3.141592654   37.876845520   42.713187021  -74.760541583
    4.066127753   -3.141592654   38.337318300   20.687048944  -77.703276996
    4.080258764   -3.141592654   38.515766801    3.527144469  -78.162690861
    4.094389775   -3.141592654   38.503833196   -5.672383088  -76.253980020
    4.108520787   -3.141592654   38.432859766   -4.784449205  -72.288811557
    4.122651798   -3.141592654   38.442909737    5.298537046  -66.843227237
    4.136782809   -3.141592654   38.637262639   20.662758121  -60.877805848
    4.150913820   -3.141592654   39.054868386   36.082726436  -55.523591913
    4.165044831   -3.141592654   39.675836226   49.175701448  -51.669818085
    4.179175843   -3.141592654   40.467434368   60.684853669  -49.547699968
    4.193306854   -3.141592654   41.417142818   71.565078009  -48.741778029
    4.207437865   -3.141592654   42.517502885   81.826343379  -48.511541496
    4.221568876   -3.141592654   43.748977686   89.921744654  -48.242338126
    4.235699888   -3.141592654   45.074564127   95.050169641  -47.511355813
    4.249830899   -3.141592654   46.456891636   98.386501923  -46.180387150
    4.263961910   -3.141592654   47.884293786  101.596590591  -44.397864963
    4.278092921   -3.141592654   49.362553447  105.659110070  -42.637958676
    4.292223933   -3.141592654   50.901306577  109.953723799  -41.524743739
    4.306354944   -3.141592654   52.498452246  113.746053440  -41.561395057
    4.320485955   -3.141592654   54.142901851  116.908607854  -42.924884886
    4.334616966   -3.141592654   55.828562844  119.439863888  -45.367960918
    4.348747978   -3.141592654   57.548559985  121.759619993  -48.335941324
    4.362878989   -3.141592654   59.295107892  123.095376160  -51.226383464
    4.377010000   -3.141592654   61.050506461  122.944402916  -53.790965177
    4.391141011   -3.141592654   62.797312835  122.220044860  -56.245236835
    4.405272022   -3.141592654   64.543117370  123.581509196  -59.007012369
    4.419403034   -3.141592654   66.339846274  129.513087961  -62.127114180
    4.433534045   -3.141592654   68.256902918  140.396601887  -64.967814794
    4.447665056   -3.141592654   70.342604972  152.606778082  -66.498285579
    4.461796067   -3.141592654   72.582540657  161.626176566  -66.025507025
    4.475927079   -3.141592654   74.913937012  165.589550215  -63.865721751
    4.490058090   -3.141592654   77.275467460  166.349666238  -61.069202831
    4.504189101   -3.141592654   79.638050563  165.921949800  -58.590548528
    4.518320112   -3.141592654   81.981230735  162.954023052  -56.598999402
    4.532451124   -3.141592654   84.241892168  153.813369928  -54.552924005
    4.546582135   -3.141592654   86.318547508  137.116672356  -51.974733667
    4.560713146   -3.141592654   88.122642405  116.107485088  -48.970495048
    4.574844157   -3.141592654   89.632140066   96.337227002  -46.145747984
    4.588975169   -3.141592654   90.890852002   80.853689092  -43.948393720
    4.603106180   -3.141592654   91.963543888   69.502986271  -42.242679357
    4.617237191   -3.141592654   92.896872961   61.036374023  -40.637640102
    4.631368202   -3.141592654   93.727811618   55.472580326  -38.902140769
    4.645499213   -3.141592654   94.501836674   53.083976670  -37.274353280
    4.659630225   -3.141592654   95.261450928   52.772115708  -35.957692127
    4.673761236   -3.141592654   96.018805158   52.392935277  -34.666166109
    4.687892247   -3.141592654   96.753298867   49.374317091  -32.640321851
    4.702023258   -3.141592654   97.424757291   43.783496851  -29.139344724
    4.716154270   -3.141592654   98.005475636   36.725562714  -24.186904758
    4.730285281   -3.141592654   98.481036998   28.581326293  -18.824250773
    4.744416292   -3.141592654   98.828206386   18.434210471  -14.488785731
    4.758547303   -3.141592654   99.012630048    5.741213162  -11.938415732
    4.772678315   -3.141592654   99.010853152   -7.393340553  -10.752243373
    4.786809326   -3.141592654   98.843782766  -16.822364732   -9.774708789
    4.800940337   -3.141592654   98.586902607  -20.149056597   -8.075974567
    4.815071348   -3.141592654   98.323514748  -18.058016163   -5.717015143
    4.829202360   -3.141592654   98.107639764  -14.214532474   -3.599732109
    4.843333371   -3.141592654   97.941954870  -10.919661399   -2.594216063
    4.857464382   -3.141592654   97.815051510   -8.628764822   -2.955463370
    4.871595393   -3.141592654   97.722313806   -5.816282255   -4.304194606
    4.885726404   -3.141592654   97.676086552   -2.238538739   -6.054238483
    4.899857416   -3.141592654   97.678868805    0.863068060   -7.661713291
    4.913988427   -3.141592654   97.711982340    1.813543591   -8.767146934
    4.928119438   -3.141592654   97.744010388    1.312581674   -9.162926713
    4.942250449   -3.141592654   97.771414545    1.209509579   -8.799650050
    4.956381461   -3.141592654   97.815346091    3.966115269   -7.853483337
    4.970512472   -3.141592654   97.914057388    8.515254405   -6.650838493
    4.984643483   -3.141592654   98.071484387   11.656761773   -5.608589661
    4.998774494   -3.141592654   98.246522031   11.150494633   -5.027803502
    5.012905506   -3.141592654   98.394505025    8.172681756   -4.971844287
    5.027036517   -3.141592654   98.506238664    6.676617638   -5.291276387
    5.041167528   -3.141592654   98.622517407    8.774941307   -5.763357595
    5.055298539   -3.141592654   98.786787163   12.945982153   -6.271014228
    5.069429551   -3.141592654   99.000939369   15.124232515   -6.786190002
    5.083560562   -3.141592654   99.216785232   13.245444386   -7.124206761
    5.097691573   -3.141592654   99.381856061    8.336801931   -6.946129875
    5.111822584   -3.141592654   99.473947296    3.477452554   -5.931501155
    5.125953596   -3.141592654   99.510585128    0.449076326   -4.257391207
    5.140084607   -3.141592654   99.516083955   -1.041952570   -2.556581247
    5.154215618   -3.141592654   99.504740316   -2.323842470   -1.416413665
    5.168346629   -3.141592654   99.471059011   -3.783373203   -0.821620093
    5.182477640   -3.141592654   99.419627574   -4.952899190   -0.286963073
    5.196608652   -3.141592654   99.360531688   -4.797853686    0.477021685
    5.210739663   -3.141592654   99.309227914   -4.009445895    1.184004956
    5.224870674   -3.141592654   99.263728706   -4.193635816    1.246350099
    5.239001685   -3.141592654   99.204076182   -6.083061707    0.495954798
    5.253132697   -3.141592654   99.113261417   -8.168423156   -0.588705156
    5.267263708   -3.141592654   99.005164485   -8.235285567   -1.213582746
    5.281394719   -3.141592654   98.916780465   -5.490130273   -0.935946456
    5.295525730   -3.141592654   98.876031401   -2.019636032   -0.001064447
    5.309656742   -3.141592654   98.872428544   -0.491137172    0.851615105
    5.323787753   -3.141592654   98.866574636   -2.254287385    0.952165747
    5.337918764   -3.141592654   98.821033149   -5.747509551    0.134435804
    5.352049775   -3.141592654   98.729899902   -8.263386389   -1.204783029
    5.366180787   -3.141592654   98.624493961   -7.783044545   -2.403754138
    5.380311798   -3.141592654   98.549377690   -3.859037290   -2.943921310
    5.394442809   -3.141592654   98.543217612    1.558314404   -2.739538311
    5.408573820   -3.141592654   98.608293098    5.786963266   -2.091027734
    5.422704831   -3.141592654   98.709266660    6.288878407   -1.537554291
    5.436835843   -3.141592654   98.788162357    2.812358076   -1.476426027
    5.450966854   -3.141592654   98.801094891   -2.497610991   -1.907292964
    5.465097865   -3.141592654   98.744846165   -6.616124489   -2.503769960
    5.479228876   -3.141592654   98.650980996   -7.516655128   -2.862230382
    5.493359888   -3.141592654   98.563107296   -6.261592486   -2.876061720
    5.507490899   -3.141592654   98.498372990   -4.440381710   -2.773125385
    5.521621910   -3.141592654   98.453902903   -3.523162176   -2.904787079
    5.535752921   -3.141592654   98.415294530   -3.520694561   -3.372600748
    5.549883933   -3.141592654   98.375869015   -3.649975066   -3.920778768
    5.564014944   -3.141592654   98.334931518   -3.722909447   -4.129960527
    5.578145955   -3.141592654   98.292466345   -3.965660222   -3.666517071
    5.592276966   -3.141592654   98.243126253   -4.715730268   -2.659095568
    5.606407978   -3.141592654   98.181575672   -5.306048503   -1.673239671
    5.620538989   -3.141592654   98.117577178   -5.234946988   -1.409420129
    5.634670000   -3.141592654   98.061576582   -4.040836853   -2.065635704
    5.648801011   -3.141592654   98.023565893   -2.976907294   -3.114913902
    5.662932022   -3.141592654   97.992271731   -3.334411403   -3.656892546
    5.677063034   -3.141592654   97.941642122   -5.585202583   -3.166716975
    5.691194045   -3.141592654   97.854035905   -8.224807900   -1.938122205
    5.705325056   -3.141592654   97.741321294   -8.782466710   -0.825574075
    5.719456067   -3.141592654   97.642787308   -6.115763866   -0.497696575
    5.733587079   -3.141592654   97.596517912   -1.844194676   -0.953468086
    5.747718090   -3.141592654   97.602275340    0.330554481   -1.578768826
    5.761849101   -3.141592654   97.605910478   -2.096899185   -1.784612677
    5.775980112   -3.141592654   97.546672952   -8.226254650   -1.465568378
    5.790111124   -3.141592654   97.400896140  -13.311261188   -1.027065704
    5.804242135   -3.141592654   97.214347626  -13.498422152   -0.960968336
    5.818373146   -3.141592654   97.063883340   -8.909135368   -1.515245243
    5.832504157   -3.141592654   96.991280294   -3.041487441   -2.511730299
    5.846635169   -3.141592654   96.983309887   -0.182413272   -3.500515459
    5.860766180   -3.141592654   96.989836189   -0.847925536   -4.045952869
    5.874897191   -3.141592654   96.978891285   -2.064567157   -3.970762333
    5.889028202   -3.141592654   96.964578586   -1.020253515   -3.584625632
    5.903159213   -3.141592654   96.988467804    3.218156278   -3.432308610
    5.917290225   -3.141592654   97.086057713    9.118501538   -3.838260897
    5.931421236   -3.141592654   97.262297654   13.815202697   -4.604770153
    5.945552247   -3.141592654   97.482851730   15.366636628   -5.228800317
    5.959683258   -3.141592654   97.698738445   13.171697856   -5.336509662
    5.973814270   -3.141592654   97.868685181    9.042204777   -4.881059449
    5.987945281   -3.141592654   97.983508170    6.022584614   -4.015344722
    6.002076292   -3.141592654   98.073493064    5.732334397   -3.096549872
    6.016207303   -3.141592654   98.178053651    7.835159391   -2.484251669
    6.030338315   -3.141592654   98.317709094   10.287333160   -2.596442871
    6.044469326   -3.141592654   98.482185253   11.040116833   -3.642997733
    6.058600337   -3.141592654   98.644395469    9.972371183   -5.446926130
    6.072731348   -3.141592654   98.783276921    8.196603306   -7.620829975
    6.086862360   -3.141592654   98.899070638    6.544172142   -9.759042958
    6.100993371   -3.141592654   98.993869897    5.382549081  -11.636841073
    6.115124382   -3.141592654   99.071723604    4.159596410  -13.047903658
    6.129255393   -3.141592654   99.130636519    2.420690799  -13.641614431
    6.143386404   -3.141592654   99.162684407    0.579090425  -13.157684637
    6.157517416   -3.141592654   99.171627176   -0.592319744  -11.584656938
    6.171648427   -3.141592654   99.174249692   -0.157184306   -9.400017043
    6.185779438   -3.141592654   99.195820972    1.409701745   -7.373065701
    6.199910449   -3.141592654   99.235524393    2.585419485   -6.155867549
    6.214041461   -3.141592654   99.271761951    0.352127039   -5.901682495
    6.228172472   -3.141592654   99.253177545   -4.947885206   -6.260860130
    6.242303483   -3.141592654   99.156249862  -10.055126414   -6.670650693
    6.256434494   -3.141592654   99.010639036  -11.128488403   -6.703120854
    6.270565506   -3.141592654   98.880635224   -8.207256373   -6.097430457
    6.284696517   -3.141592654   98.801702180   -4.936355560   -4.947978413
    6.298827528   -3.141592654   98.747709186   -5.061879150   -3.596413914
    6.312958539   -3.141592654   98.664999331   -8.430285110   -2.513473127
    6.327089551   -3.141592654   98.533040189  -11.195493960   -1.855198994
    6.341220562   -3.141592654   98.388017670  -10.141371197   -1.299650460
    6.355351573   -3.141592654   98.283922469   -5.889673497   -0.378095258
    6.369482584   -3.141592654   98.237570980   -2.872403934    1.050596998
    6.383613596   -3.141592654   98.204183340   -3.981514570    2.434599955
    6.397744607   -3.141592654   98.129900371   -8.137652084    3.055392511
    6.411875618   -3.141592654   98.000178993  -11.168774708    2.600776446
    6.426006629   -3.141592654   97.853620881  -10.689907496    1.259451823
    6.440137640   -3.141592654   97.734219619   -7.571615899   -0.549531374
    6.454268652   -3.141592654   97.658496253   -5.018288688   -2.400247371
    6.468399663   -3.141592654   97.605206424   -4.346184385   -3.990982451
    6.482530674   -3.141592654   97.554459871   -4.030904368   -4.959314250
    6.496661685   -3.141592654   97.523015911   -1.592556696   -5.160173043
    6.510792697   -3.141592654   97.547175912    3.838036074   -4.789371840
    6.524923708   -3.141592654   97.654589476    9.472803719   -4.350075011
    6.539054719   -3.141592654   97.820461303   11.627295569   -4.219455966
    6.553185730   -3.141592654   97.981569463    8.814384318   -4.355256238
    6.567316742   -3.141592654   98.080969892    3.782639879   -4.607689661
    6.581447753   -3.141592654   98.121164637    1.060379554   -4.913833736
    6.595578764   -3.141592654   98.155302450    2.880821323   -5.435226592
    6.609709775   -3.141592654   98.233656798    6.669186753   -6.268430355
    6.623840787   -3.141592654   98.352723652    7.806401393   -7.353180120
    6.637971798   -3.141592654   98.455933007    4.787827390   -8.547022586
    6.652102809   -3.141592654   98.503442329    0.692880270   -9.592327055
    6.666233820   -3.141592654   98.512272408   -0.271678142  -10.186404492
    6.680364831   -3.141592654   98.537318515    2.655728563  -10.088773991
    6.694495843   -3.141592654   98.608828342    5.479780061   -9.253747924
    6.708626854   -3.141592654   98.695051711    4.424152671   -7.969908610
    6.722757865   -3.141592654   98.736610245   -0.312415579   -6.838942314
    6.736888876   -3.141592654   98.707010958   -5.002147871   -6.517279312
    6.751019888   -3.141592654   98.631420262   -6.743959735   -7.430899418
    6.765150899   -3.141592654   98.550083885   -6.184635489   -9.504886471
    6.779281910   -3.141592654   98.478646967   -5.608706296  -12.134731021
    6.793412921   -3.141592654   98.407541277   -6.158343018  -14.276733025
    6.807543933   -3.141592654   98.325744011   -6.872425561  -14.967234998
    6.821674944   -3.141592654   98.238286331   -6.994405390  -13.926234700
    6.835805955   -3.141592654   98.150076580   -7.132180482  -11.775777188
    6.849936966   -3.141592654   98.057138613   -7.781071535   -9.800804701
    6.864067978   -3.141592654   97.953533494   -8.283242775   -9.155023420
    6.878198989   -3.141592654   97.853561535   -6.844846992  -10.160616293
    6.892330000   -3.141592654   97.793691490   -2.817275518  -12.102000771
    6.906461011   -3.141592654   97.804408483    2.813506212  -13.820421914
    6.920592022   -3.141592654   97.890998687    7.385789551  -14.412772110
    6.934723034   -3.141592654   98.017196401    8.054532672  -13.802993147
    6.948854045   -3.141592654   98.117042460    3.940731732  -12.553489594
    6.962985056   -3.141592654   98.133417428   -3.438685462  -11.216593816
    6.977116067   -3.141592654   98.044887365  -10.097066350   -9.982777387
    6.991247079   -3.141592654   97.890757232  -12.442617739   -8.643968940
    7.005378090   -3.141592654   97.737915120  -10.015592899   -6.995411118
    7.019509101   -3.141592654   97.637220236   -5.898558255   -5.089225962
    7.033640112   -3.141592654   97.586257355   -3.327675184   -3.300416775
    7.047771124   -3.141592654   97.551460276   -3.546151778   -2.122115989
    7.061902135   -3.141592654   97.503183158   -4.800250814   -1.929822999
    7.076033146   -3.141592654   97.441018811   -5.281574214   -2.723842063
    7.090164157   -3.141592654   97.380214908   -4.875019147   -4.201350347
    7.104295169   -3.141592654   97.323950023   -4.845448565   -5.803441066
    7.118426180   -3.141592654   97.261110654   -5.685237403   -6.997343677
    7.132557191   -3.141592654   97.187169467   -5.980943758   -7.549370976
    7.146688202   -3.141592654   97.122635665   -4.157174729   -7.602484292
    7.160819213   -3.141592654   97.100475657   -0.524207876   -7.287935378
    7.174950225   -3.141592654   97.130902226    3.170255227   -6.527404164
    7.189081236   -3.141592654   97.200463714    4.448257281   -5.176702206
    7.203212247   -3.141592654   97.268065693    3.256666944   -3.484743389
    7.217343258   -3.141592654   97.307119198    0.667378419   -2.222879432
    7.231474270   -3.141592654   97.309577446   -1.890110933   -2.315439397
    7.245605281   -3.141592654   97.279831948   -3.782838236   -3.982478695
    7.259736292   -3.141592654   97.226626070   -5.341188570   -6.452916012
    7.273867303   -3.141592654   97.152560012   -6.567902820   -8.544758742
    7.287998315   -3.141592654   97.064889086   -6.909513028   -9.552089205
    7.302129326   -3.141592654   96.981456430   -6.294425954   -9.500642843
    7.316260337   -3.141592654   96.914198040   -4.803231541   -8.832439401
    7.330391348   -3.141592654   96.866617984   -3.579957072   -7.904211304
    7.344522360   -3.141592654   96.831697555   -3.160407359   -6.774141629
    7.358653371   -3.141592654   96.802491412   -2.241714710   -5.481272585
    7.372784382   -3.141592654   96.795569225   -0.128046343   -4.036943701
    7.386915393   -3.141592654   96.822599701    2.380827746   -2.695508180
    7.401046404   -3.141592654   96.872027081    2.378286864   -1.673011136
    7.415177416   -3.141592654   96.894311968   -1.224040974   -1.172550937
    7.429308427   -3.141592654   96.851452114   -6.335072218   -1.357662269
    7.443439438   -3.141592654   96.751281912   -8.692372241   -2.211792156
    7.457570449   -3.141592654   96.650113672   -6.339368605   -3.411544729
    7.471701461   -3.141592654   96.607061917   -1.241599952   -4.392932028
    7.485832472   -3.141592654   96.632466792    2.758868931   -4.721947852
    7.499963483   -3.141592654   96.691332155    3.411394780   -4.357977478
    7.514094494   -3.141592654   96.738396752    1.679820796   -3.734894344
    7.528225506   -3.141592654   96.759387659   -0.030514754   -3.338286493
    7.542356517   -3.141592654   96.769782259    0.281058400   -3.394179101
    7.556487528   -3.141592654   96.798185216    2.257388931   -3.777160887
    7.570618539   -3.141592654   96.853756687    3.958529585   -4.136612436
    7.584749551   -3.141592654   96.918767946    3.340473890   -4.208713800
    7.598880562   -3.141592654   96.958329817    0.333574943   -3.958880587
    7.613011573   -3.141592654   96.952016337   -2.472562120   -3.605085298
    7.627142584   -3.141592654   96.922807867   -2.789008288   -3.591221738
    7.641273596   -3.141592654   96.910417401   -0.268471772   -4.297771374
    7.655404607   -3.141592654   96.939074289    2.631681686   -5.744470197
    7.669535618   -3.141592654   96.991146314    2.567146247   -7.491923201
    7.683666629   -3.141592654   97.017976392   -0.850100451   -8.921838852
    7.697797640   -3.141592654   96.986598425   -5.014320495   -9.552291040
    7.711928652   -3.141592654   96.907423558   -7.275228896   -9.302922804
    7.726059663   -3.141592654   96.815544870   -7.019976459   -8.500862380
    7.740190674   -3.141592654   96.735979129   -5.911842110   -7.672627114
    7.754321685   -3.141592654   96.667002269   -5.624695515   -7.107676342
    7.768452697   -3.141592654   96.596051577   -5.745224299   -6.763618825
    7.782583708   -3.141592654   96.532083828   -4.735719266   -6.133813755
    7.796714719   -3.141592654   96.492970186   -2.378892139   -4.701707506
    7.810845730   -3.141592654   96.478367339   -1.951795670   -2.470484959
    7.824976742   -3.141592654   96.433152881   -6.560647124    0.019012334
    7.839107753   -3.141592654   96.289773193  -15.402670942    1.894433796
    7.853238764   -3.141592654   96.034560670  -21.759339255    2.566783219
    7.867369775   -3.141592654   95.743466772  -19.807302559    2.090495316
    7.881500787   -3.141592654   95.542927870   -9.749979965    1.117762205
    7.895631798   -3.141592654   95.511138894    3.346971202    0.410112969
    7.909762809   -3.141592654   95.684524733   21.025708983    0.385420898
    7.923893820   -3.141592654   96.270516619   68.684804309    0.729853185
    7.938024831   -3.141592654   98.046488437  200.142705953    0.657414185
    7.952155843   -3.141592654  102.635191202  474.664042543   -0.662205041
    7.966286854   -3.141592654  112.252786281  907.948130349   -3.383015978
    7.980417865   -3.141592654  128.755371000 1429.614677323   -6.827468338
    7.994548876   -3.141592654  152.396405596 1889.578839535   -9.765301950
    8.008679888   -3.141592654  181.126581350 2127.332372183  -11.144753037
    8.022810899   -3.141592654  211.092458727 2060.535081447  -10.635045606
    8.036941910   -3.141592654  238.130544838 1729.272327904   -8.685532141
    8.051072921   -3.141592654  259.358262906 1263.349997496   -6.143606546
    8.065203933   -3.141592654  273.915802265  806.131827113   -3.795917092
    8.079334944   -3.141592654  282.659876961  450.350448830   -2.051865309
    8.093465955   -3.141592654  287.271981024  220.371295955   -0.984465402
    8.107596966   -3.141592654  289.408873272   94.486117920   -0.413147123
    8.121727978   -3.141592654  290.281344160   35.214738109   -0.151758837
    8.135858989   -3.141592654  290.595678787   11.027566648   -0.043811673
    8.149990000   -3.141592654  290.699200882    2.085553924   -0.022539488

    1.861690000   -3.120437148  290.721339211   -0.000000000   -0.000000000
    1.875821011   -3.120437148  290.721339211   -0.000000000   -0.000000000
    1.889952022   -3.120437148  290.721339211   -0.000000000   -0.000000000
    1.904083034   -3.120437148  290.721339211   -0.000000000   -0.000000000
    1.918214045   -3.120437148  290.721339211   -0.000000000   -0.000000000
    1.932345056   -3.120437148  290.721339211   -0.000000000   -0.000000000
    1.946476067   -3.120437148  290.721339211   -0.000000000   -0.000000000
    1.960607079   -3.120437148  290.721339211   -0.000000000   -0.000000000
    1.974738090   -3.120437148  290.721339211   -0.000000000   -0.000000000
    1.988869101   -3.120437148  290.721339211   -0.000000000   -0.000000000
    2.003000112   -3.120437148  290.721339211   -0.000000000   -0.000000000
    2.017131124   -3.120437148  290.721339211   -0.000000000   -0.000000000
    2.031262135   -3.120437148  290.721339211   -0.000000000   -0.000000000
    2.045393146   -3.120437148  290.721339211   -0.000000000   -0.000000000
    2.059524157   -3.120437148  290.721339211   -0.000000000   -0.000000000
    2.073655169   -3.120437148  290.721339211   -0.000000000   -0.000000000
    2.087786180   -3.120437148  290.721339211   -0.000000000   -0.000000000
    2.101917191   -3.120437148  290.721339211   -0.000000000   -0.000000000
    2.116048202   -3.120437148  290.721339211   -0.000000000   -0.000000000
    2.130179213   -3.120437148  290.721339211   -0.000000000   -0.000000000
    2.144310225   -3.120437148  290.721339211   -0.000000000   -0.000000000
    2.158441236   -3.120437148  290.721339211   -0.000000000   -0.000000000
    2.172572247   -3.120437148  290.721339211   -0.000000000   -0.000000000
    2.186703258   -3.120437148  290.721339211   -0.000000000   -0.000000000
    2.200834270   -3.120437148  290.721339211   -0.000000000   -0.000000000
    2.214965281   -3.120437148  290.721338965   -0.000025908   -0.000013659
    2.229096292   -3.120437148  290.721338185   -0.000099293   -0.000057123
    2.243227303   -3.120437148  290.721335426   -0.000333103   -0.000210865
    2.257358315   -3.120437148  290.721326837   -0.000980553   -0.000689866
    2.271489326   -3.120437148  290.721303581   -0.002509823   -0.001987051
    2.285620337   -3.120437148  290.721248526   -0.005593897   -0.005060316
    2.299751348   -3.120437148  290.721133482   -0.010978209   -0.011480803
    2.313882360   -3.120437148  290.720924289   -0.018842205   -0.023156436
    2.328013371   -3.120437148  290.720586398   -0.028927155   -0.041961994
    2.342144382   -3.120437148  290.720094272   -0.040974630   -0.069197783
    2.356275393   -3.120437148  290.719373877   -0.061145549   -0.107911690
    2.370406404   -3.120437148  290.718070591   -0.121023051   -0.168076377
    2.384537416   -3.120437148  290.715434377   -0.270280155   -0.275134207
    2.398668427   -3.120437148  290.709112896   -0.661281921   -0.488898160
    2.412799438   -3.120437148  290.693793162   -1.594715567   -0.911684753
    2.426930449   -3.120437148  290.658531205   -3.604978495   -1.720705788
    2.441061461   -3.120437148  290.581880872   -7.616311656   -3.145841702
    2.455192472   -3.120437148  290.426877807  -14.926944118   -5.422673055
    2.469323483   -3.120437148  290.136462461  -27.062417547   -8.660656830
    2.483454494   -3.120437148  289.631031695  -45.547139025  -12.662855434
    2.497585506   -3.120437148  288.813370711  -71.337114796  -16.787800968
    2.511716517   -3.120437148  287.578989345 -104.359907397  -20.057666233
    2.525847528   -3.120437148  285.836192890 -142.866720782  -21.582087076
    2.539978539   -3.120437148  283.530696183 -183.247039989  -21.111371116
    2.554109551   -3.120437148  280.670233832 -220.512258921  -19.301754119
    2.568240562   -3.120437148  277.334258440 -249.852661421  -17.289024867
    2.582371573   -3.120437148  273.657656240 -268.553636718  -15.779962129
    2.596502584   -3.120437148  269.790359601 -277.050206277  -14.403651570
    2.610633596   -3.120437148  265.862535403 -277.589308384  -12.028290004
    2.624764607   -3.120437148  261.969084020 -272.512426450   -7.961756654
    2.638895618   -3.120437148  258.176326603 -263.639910805   -3.009779539
    2.653026629   -3.120437148  254.521249511 -253.631521107    0.649996994
    2.667157640   -3.120437148  250.989503165 -247.062725840    0.819794808
    2.681288652   -3.120437148  247.497347188 -248.617929720   -3.170753886
    2.695419663   -3.120437148  243.916616928 -259.229637338  -10.004259029
    2.709550674   -3.120437148  240.150141336 -273.513848506  -17.309375132
    2.723681685   -3.120437148  236.210752920 -282.204213019  -23.214827797
    2.737812697   -3.120437148  232.237385679 -277.591170321  -27.340001719
    2.751943708   -3.120437148  228.433249274 -258.753690694  -30.656519243
    2.766074719   -3.120437148  224.958813296 -232.822621937  -34.657930405
    2.780205730   -3.120437148  221.831205517 -211.533037466  -40.460505381
    2.794336742   -3.120437148  218.911022228 -204.720780328  -48.538793904
    2.808467753   -3.120437148  215.964633046 -214.904670300  -58.920786809
    2.822598764   -3.120437148  212.790170505 -235.332189991  -71.382700485
    2.836729775   -3.120437148  209.319231572 -255.114534720  -85.376904326
    2.850860787   -3.120437148  205.622290798 -266.563946088  -99.682187958
    2.864991798   -3.120437148  201.825872471 -269.916133847 -112.428211264
    2.879122809   -3.120437148  198.006656172 -271.077591706 -121.677915950
    2.893253820   -3.120437148  194.152739645 -275.343724343 -126.403883795
    2.907384831   -3.120437148  190.208973930 -283.461037527 -127.116370431
    2.921515843   -3.120437148  186.141169689 -292.516289393 -125.627912874
    2.935646854   -3.120437148  181.959049357 -299.185034708 -124.081146828
    2.949777865   -3.120437148  177.706393334 -302.523990355 -123.790218396
    2.963908876   -3.120437148  173.424003487 -303.799751924 -124.744150611
    2.978039888   -3.120437148  169.125107748 -305.104424045 -125.995480785
    2.992170899   -3.120437148  164.793561527 -308.702418105 -126.561843363
    3.006301910   -3.120437148  160.391670248 -315.185421812 -126.164513801
    3.020432921   -3.120437148  155.886701852 -322.904050123 -125.024116229
    3.034563933   -3.120437148  151.279127262 -329.214819584 -123.277597091
    3.048694944   -3.120437148  146.603942190 -332.216268720 -120.449227002
    3.062825955   -3.120437148  141.909285759 -332.331367161 -115.981092697
    3.076956966   -3.120437148  137.225495989 -331.235629286 -110.088663252
    3.091087978   -3.120437148  132.553781412 -330.708517392 -104.194604791
    3.105218989   -3.120437148  127.874446093 -332.758663054 -100.074812316
    3.119350000   -3.120437148  123.140805257 -338.465806421  -98.458464827
    3.133481011   -3.120437148  118.294063793 -349.079943969  -98.547598448
    3.147612022   -3.120437148  113.267599832 -363.439765097  -98.720042926
    3.161743034   -3.120437148  108.033626745 -377.644578934  -97.939562315
    3.175874045   -3.120437148  102.629645989 -386.653458180  -96.510289307
    3.190005056   -3.120437148   97.156586100 -387.376641136  -95.579182717
    3.204136067   -3.120437148   91.730136062 -380.540399665  -96.173170748
    3.218267079   -3.120437148   86.435513873 -369.153242892  -98.506694761
    3.232398090   -3.120437148   81.324689493 -354.660919209 -102.115423700
    3.246529101   -3.120437148   76.448592128 -335.510445060 -106.314531882
    3.260660112   -3.120437148   71.887059698 -310.192709163 -110.548255153
    3.274791124   -3.120437148   67.722146246 -279.790041484 -114.483860571
    3.288922135   -3.120437148   64.001667243 -248.166101105 -118.014963143
    3.303053146   -3.120437148   60.715470869 -218.746556163 -121.129695390
    3.317184157   -3.120437148   57.820171152 -192.756507511 -123.904519090
    3.331315169   -3.120437148   55.272109736 -169.487504528 -126.478874443
    3.345446180   -3.120437148   53.043222302 -147.447473403 -129.119665787
    3.359577191   -3.120437148   51.121937535 -126.059914125 -132.415770709
    3.373708202   -3.120437148   49.502433766 -104.633625412 -137.354241239
    3.387839213   -3.120437148   48.184848368  -83.334040497 -144.795340484
    3.401970225   -3.120437148   47.163955793  -63.110572903 -154.731333823
    3.416101236   -3.120437148   46.411477490  -45.802809698 -165.545868925
    3.430232247   -3.120437148   45.870986250  -33.441926152 -174.301125659
    3.444363258   -3.120437148   45.464104222  -26.792545411 -177.799849376
    3.458494270   -3.120437148   45.113445770  -25.408376698 -173.783546980
    3.472625281   -3.120437148   44.749434918  -28.648859570 -161.777269517
    3.486756292   -3.120437148   44.305262871  -36.844363192 -143.016204839
    3.500887303   -3.120437148   43.704315709  -51.053458896 -120.106135469
    3.515018315   -3.120437148   42.865967332  -70.196477114  -96.213605543
    3.529149326   -3.120437148   41.743554676  -90.290975044  -74.336924818
    3.543280337   -3.120437148   40.360544499 -106.222615903  -56.293951102
    3.557411348   -3.120437148   38.801623666 -115.265942715  -42.345522157
    3.571542360   -3.120437148   37.157145524 -118.966523189  -31.502443073
    3.585673371   -3.120437148   35.471793164 -121.535539651  -22.528595192
    3.599804382   -3.120437148   33.740023641 -125.672699123  -14.849818672
    3.613935393   -3.120437148   31.948792860 -129.420844936   -8.660522290
    3.628066404   -3.120437148   30.129423199 -129.004090582   -4.509124775
    3.642197416   -3.120437148   28.360519800 -122.191397721   -2.475479865
    3.656328427   -3.120437148   26.733078381 -109.295592297   -2.119506482
    3.670459438   -3.120437148   25.321664193  -91.588316174   -2.712179798
    3.684590449   -3.120437148   24.184921295  -70.876882880   -3.623414002
    3.698721461   -3.120437148   23.353564913  -48.572976829   -4.475622994
    3.712852472   -3.120437148   22.833205290  -27.443724573   -5.317708036
    3.726983483   -3.120437148   22.592213560   -9.310340936   -6.560850061
    3.741114494   -3.120437148   22.582121816    5.142527072   -8.884132058
    3.755245506   -3.120437148   22.751233793   16.313711058  -12.715944088
    3.769376517   -3.120437148   23.052154428   23.588659519  -17.846678684
    3.783507528   -3.120437148   23.423963147   26.002175548  -23.291222310
    3.797638539   -3.120437148   23.796861151   23.852049867  -27.983664219
    3.811769551   -3.120437148   24.118161410   19.456189680  -31.389159761
    3.825900562   -3.120437148   24.377004253   15.374357699  -33.715236101
    3.840031573   -3.120437148   24.595583763   13.913233350  -35.656470768
    3.854162584   -3.120437148   24.816702027   15.473048937  -37.687296811
    3.868293596   -3.120437148   25.080007751   20.017372741  -39.927059493
    3.882424607   -3.120437148   25.424505666   26.809081508  -42.326617213
    3.896555618   -3.120437148   25.873530492   34.593038275  -44.799273117
    3.910686629   -3.120437148   26.427829141   41.397927550  -47.221810623
    3.924817640   -3.120437148   27.068556881   46.805862169  -49.317921924
    3.938948652   -3.120437148   27.786385280   52.984613956  -50.655123529
    3.953079663   -3.120437148   28.613078040   62.532382821  -51.127219331
    3.967210674   -3.120437148   29.602172169   75.738664179  -51.277480642
    3.981341685   -3.120437148   30.781694424   88.405185208  -52.231547116
    3.995472697   -3.120437148   32.101124427   94.599339879  -55.089464412
    4.009603708   -3.120437148   33.436925892   90.387738915  -60.044255462
    4.023734719   -3.120437148   34.641854934   76.779935452  -66.210565610
    4.037865730   -3.120437148   35.610474526   57.520514894  -72.099889578
    4.051996742   -3.120437148   36.293703213   37.133317877  -76.386167855
    4.066127753   -3.120437148   36.700374644   18.658445833  -78.439878146
    4.080258764   -3.120437148   36.875098473    4.971534640  -78.244209316
    4.094389775   -3.120437148   36.905784892   -1.163038615  -76.042713966
    4.108520787   -3.120437148   36.917069443    2.195129688  -72.174290772
    4.122651798   -3.120437148   37.038016871   13.753592522  -67.118023930
    4.136782809   -3.120437148   37.353946780   29.153476748  -61.614071951
    4.150913820   -3.120437148   37.882798545   43.153941720  -56.498976510
    4.165044831   -3.120437148   38.588157708   53.974999697  -52.415103049
    4.179175843   -3.120437148   39.431689627   63.265092496  -49.635460908
    4.193306854   -3.120437148   40.406448485   72.671849191  -48.039550363
    4.207437865   -3.120437148   41.517434197   82.326694352  -47.200500750
    4.221568876   -3.120437148   42.757343732   90.709891941  -46.594258729
    4.235699888   -3.120437148   44.099819494   96.707894724  -45.661819877
    4.249830899   -3.120437148   45.512382255  100.980821561  -44.103906671
    4.263961910   -3.120437148   46.979730647  104.507355735  -42.133084655
    4.278092921   -3.120437148   48.495161962  107.792886476  -40.453298048
    4.292223933   -3.120437148   50.052856295  110.376289435  -39.874058556
    4.306354944   -3.120437148   51.640988535  112.062574757  -40.769382667
    4.320485955   -3.120437148   53.248460157  113.459239110  -42.933549403
    4.334616966   -3.120437148   54.877886948  115.067444005  -45.791713579
    4.348747978   -3.120437148   56.534983057  117.382828938  -48.737998738
    4.362878989   -3.120437148   58.223590527  119.325036972  -51.306226055
    4.377010000   -3.120437148   59.930852898  119.850772119  -53.283776958
    4.391141011   -3.120437148   61.635996931  119.316012172  -54.732213532
    4.405272022   -3.120437148   63.338614544  120.285916829  -55.948431241
    4.419403034   -3.120437148   65.086093314  125.874875062  -57.304149235
    4.433534045   -3.120437148   66.954628262  137.351359231  -58.837800013
    4.447665056   -3.120437148   69.008806753  151.399903902  -60.108582833
    4.461796067   -3.120437148   71.248799901  162.815271161  -60.476539149
    4.475927079   -3.120437148   73.610890193  168.537192864  -59.714929148
    4.490058090   -3.120437148   76.018730484  169.735376433  -58.160078823
    4.504189101   -3.120437148   78.426896508  168.920140002  -56.370416009
    4.518320112   -3.120437148   80.810672061  165.813407003  -54.570953839
    4.532451124   -3.120437148   83.115401314  157.263298105  -52.511070339
    4.546582135   -3.120437148   85.246682116  141.359940047  -49.996918972
    4.560713146   -3.120437148   87.112293613  120.406290187  -47.247746490
    4.574844157   -3.120437148   88.677728912   99.822069251  -44.811626648
    4.588975169   -3.120437148   89.979139274   83.471556276  -42.963387884
    4.603106180   -3.120437148   91.086870411   71.946761596  -41.337980981
    4.617237191   -3.120437148   92.057797408   63.966665622  -39.386967925
    4.631368202   -3.120437148   92.933012524   58.641635765  -36.953225167
    4.645499213   -3.120437148   93.749288923   55.742830966  -34.588636410
    4.659630225   -3.120437148   94.540271237   54.603353122  -32.898745192
    4.673761236   -3.120437148   95.321505343   54.130445135  -31.854315180
    4.687892247   -3.120437148   96.089007118   52.519095223  -30.688459821
    4.702023258   -3.120437148   96.821423058   49.306025760  -28.413641815
    4.716154270   -3.120437148   97.494294573   44.009512536  -24.713308383
    4.730285281   -3.120437148   98.074339307   35.709693789  -20.297380772
    4.744416292   -3.120437148   98.509973897   23.650195983  -16.354550193
    4.758547303   -3.120437148   98.751780819    8.755107548  -13.527971119
    4.772678315   -3.120437148   98.784664538   -5.265942213  -11.472981901
    4.786809326   -3.120437148   98.651816809  -13.900089643   -9.287431855
    4.800940337   -3.120437148   98.445258849  -15.959893166   -6.369264537
    4.815071348   -3.120437148   98.244535285  -13.648311382   -2.996871407
    4.829202360   -3.120437148   98.083672442  -11.085011302   -0.100840645
    4.843333371   -3.120437148   97.947243900   -9.966589397    1.540243610
    4.857464382   -3.120437148   97.818514699   -9.742272256    1.717376598
    4.871595393   -3.120437148   97.699874290   -8.274758874    0.715722109
    4.885726404   -3.120437148   97.614833479   -5.158624197   -1.031075949
    4.899857416   -3.120437148   97.577824010   -1.716627634   -2.998169611
    4.913988427   -3.120437148   97.580685991    0.223658440   -4.610569117
    4.928119438   -3.120437148   97.600075625    1.122390476   -5.346656310
    4.942250449   -3.120437148   97.634589723    2.310074063   -5.047939183
    4.956381461   -3.120437148   97.699355676    5.681933394   -4.071614898
    4.970512472   -3.120437148   97.821594733   10.004554892   -3.096986169
    4.984643483   -3.120437148   97.995105138   12.398931177   -2.645885343
    4.998774494   -3.120437148   98.175420813   11.185425507   -2.733317385
    5.012905506   -3.120437148   98.320446571    7.795879669   -3.054811987
    5.027036517   -3.120437148   98.425249221    6.106176109   -3.352772908
    5.041167528   -3.120437148   98.532114483    7.986286929   -3.701668799
    5.055298539   -3.120437148   98.682711609   11.763627353   -4.385589690
    5.069429551   -3.120437148   98.877829353   13.686803850   -5.551217035
    5.083560562   -3.120437148   99.075030867   12.168899805   -6.871527416
    5.097691573   -3.120437148   99.232858052    8.500719376   -7.685940724
    5.111822584   -3.120437148   99.338434856    5.197327632   -7.460843810
    5.125953596   -3.120437148   99.406631419    3.040162812   -6.265318059
    5.140084607   -3.120437148   99.448298572    1.306029163   -4.702626046
    5.154215618   -3.120437148   99.464837038   -0.729912686   -3.365989594
    5.168346629   -3.120437148   99.450672074   -2.479529802   -2.263019438
    5.182477640   -3.120437148   99.419415197   -3.319086704   -1.029484052
    5.196608652   -3.120437148   99.385864982   -2.919334582    0.496652448
    5.210739663   -3.120437148   99.358053186   -2.764319114    1.931909689
    5.224870674   -3.120437148   99.320615642   -4.336183994    2.632234974
    5.239001685   -3.120437148   99.249470839   -7.433746108    2.378573786
    5.253132697   -3.120437148   99.136945169   -9.679825631    1.535115235
    5.267263708   -3.120437148   99.012892325   -8.867561815    0.760894365
    5.281394719   -3.120437148   98.924033359   -4.978546070    0.494031139
    5.295525730   -3.120437148   98.895086595   -0.996392523    0.676616927
    5.309656742   -3.120437148   98.902936508   -0.023431838    0.882593949
    5.323787753   -3.120437148   98.895443537   -2.996416211    0.610910841
    5.337918764   -3.120437148   98.831256700   -7.571558670   -0.325300863
    5.352049775   -3.120437148   98.711453038  -10.337790711   -1.666877009
    5.366180787   -3.120437148   98.580717311   -9.139167472   -2.827875971
    5.380311798   -3.120437148   98.494476864   -4.059234538   -3.309846424
    5.394442809   -3.120437148   98.492412560    2.247676227   -3.100880585
    5.408573820   -3.120437148   98.569067871    6.566366433   -2.625148395
    5.422704831   -3.120437148   98.677338042    6.462929745   -2.455205305
    5.436835843   -3.120437148   98.753145429    2.264264255   -2.785094570
    5.450966854   -3.120437148   98.756044999   -3.273533928   -3.311873302
    5.465097865   -3.120437148   98.691422452   -6.938810792   -3.561120188
    5.479228876   -3.120437148   98.597487775   -7.220535682   -3.298281751
    5.493359888   -3.120437148   98.515592902   -5.773432205   -2.814009276
    5.507490899   -3.120437148   98.455154003   -4.422857267   -2.579392263
    5.521621910   -3.120437148   98.405846879   -4.240060212   -2.936061082
    5.535752921   -3.120437148   98.353483414   -4.639770565   -3.777636799
    5.549883933   -3.120437148   98.299090640   -4.535318533   -4.658472169
    5.564014944   -3.120437148   98.251486840   -3.714345979   -5.116175064
    5.578145955   -3.120437148   98.216458524   -2.970234069   -4.926357865
    5.592276966   -3.120437148   98.184033353   -3.459443139   -4.362176608
    5.606407978   -3.120437148   98.134854751   -4.999284408   -4.141731475
    5.620538989   -3.120437148   98.063710377   -6.582279983   -4.957680145
    5.634670000   -3.120437148   97.979590962   -6.482147475   -6.774494659
    5.648801011   -3.120437148   97.909070170   -4.807327251   -8.623480214
    5.662932022   -3.120437148   97.865190517   -3.090464528   -9.188754752
    5.677063034   -3.120437148   97.834144138   -3.200620429   -7.881080564
    5.691194045   -3.120437148   97.787380400   -5.167538025   -5.411111149
    5.705325056   -3.120437148   97.711237087   -6.904875739   -3.257352038
    5.719456067   -3.120437148   97.625213380   -6.213340771   -2.535404779
    5.733587079   -3.120437148   97.567123537   -3.199536738   -3.229355622
    5.747718090   -3.120437148   97.553523366   -0.847399220   -4.380687587
    5.761849101   -3.120437148   97.547755654   -2.191140055   -4.972228819
    5.775980112   -3.120437148   97.494155470   -7.431831327   -4.680493022
    5.790111124   -3.120437148   97.361123723  -12.445043558   -3.882585268
    5.804242135   -3.120437148   97.182780942  -13.310219713   -3.195592444
    5.818373146   -3.120437148   97.028848261   -9.554042034   -3.028817368
    5.832504157   -3.120437148   96.942939377   -4.160187394   -3.356052351
    5.846635169   -3.120437148   96.919924619   -1.096179883   -3.833165137
    5.860766180   -3.120437148   96.918666249   -0.967261729   -4.032693969
    5.874897191   -3.120437148   96.911835969   -1.427229921   -3.700331482
    5.889028202   -3.120437148   96.908200429   -0.280092271   -3.038473173
    5.903159213   -3.120437148   96.938454082    3.265995725   -2.530920587
    5.917290225   -3.120437148   97.030347459    8.286882494   -2.580739046
    5.931421236   -3.120437148   97.191815916   12.697808252   -3.111092333
    5.945552247   -3.120437148   97.399062646   14.716931814   -3.654629966
    5.959683258   -3.120437148   97.611876872   13.404716044   -3.784467051
    5.973814270   -3.120437148   97.790979357   10.087205089   -3.371879207
    5.987945281   -3.120437148   97.923560457    7.349601421   -2.593332821
    6.002076292   -3.120437148   98.030203539    6.692205637   -1.968827381
    6.016207303   -3.120437148   98.140964435    7.658176291   -1.982783416
    6.030338315   -3.120437148   98.268154268    8.642125740   -2.970983969
    6.044469326   -3.120437148   98.400529659    8.230749165   -4.824642596
    6.058600337   -3.120437148   98.518669335    6.674292549   -7.030859505
    6.072731348   -3.120437148   98.610900235    5.004843593   -9.124850877
    6.086862360   -3.120437148   98.683690382    3.622823583  -10.946560688
    6.100993371   -3.120437148   98.740008082    2.835169662  -12.649410834
    6.115124382   -3.120437148   98.786425146    2.398329963  -14.216212478
    6.129255393   -3.120437148   98.829643954    2.094432420  -15.196004244
    6.143386404   -3.120437148   98.870646131    2.213243211  -15.011400096
    6.157517416   -3.120437148   98.915459711    2.690367384  -13.425027046
    6.171648427   -3.120437148   98.969248109    3.556477748  -10.986553016
    6.185779438   -3.120437148   99.036854274    4.008785755   -8.776593959
    6.199910449   -3.120437148   99.099792490    3.220143712   -7.769356265
    6.214041461   -3.120437148   99.133017815   -0.565342613   -8.155616742
    6.228172472   -3.120437148   99.097230744   -6.221150802   -9.220214049
    6.242303483   -3.120437148   98.987419162  -10.471381514   -9.869606034
    6.256434494   -3.120437148   98.846347843  -10.037505806   -9.357960704
    6.270565506   -3.120437148   98.742020617   -5.759962368   -7.607869125
    6.284696517   -3.120437148   98.702941681   -1.873900250   -5.139747942
    6.298827528   -3.120437148   98.690842131   -2.363800780   -2.689242296
    6.312958539   -3.120437148   98.640145445   -6.647799374   -0.854472106
    6.327089551   -3.120437148   98.527781196  -10.112584558    0.297174404
    6.341220562   -3.120437148   98.397319435   -9.028049388    1.116602132
    6.355351573   -3.120437148   98.312689643   -4.192086902    2.036201624
    6.369482584   -3.120437148   98.293122937   -0.935152846    3.117871604
    6.383613596   -3.120437148   98.283386827   -2.746501680    3.924198771
    6.397744607   -3.120437148   98.217104764   -8.260748027    4.003463361
    6.411875618   -3.120437148   98.076044188  -12.584676092    3.333214199
    6.426006629   -3.120437148   97.904010500  -12.795918567    2.237407058
    6.440137640   -3.120437148   97.752816867   -9.880286266    1.060276748
    6.454268652   -3.120437148   97.644691596   -7.260788211   -0.067774828
    6.468399663   -3.120437148   97.562440316   -6.112914397   -1.076465028
    6.482530674   -3.120437148   97.493149836   -4.847222177   -1.716707294
    6.496661685   -3.120437148   97.457618756   -1.361824553   -1.807861014
    6.510792697   -3.120437148   97.489383536    4.532193070   -1.448324047
    6.524923708   -3.120437148   97.605517912    9.865238147   -1.122006368
    6.539054719   -3.120437148   97.772376046   11.403181039   -1.250380410
    6.553185730   -3.120437148   97.926714215    8.141954486   -1.846529921
    6.567316742   -3.120437148   98.014969958    2.915968496   -2.726110943
    6.581447753   -3.120437148   98.042130819   -0.012991694   -3.717608153
    6.595578764   -3.120437148   98.059441188    1.542216333   -4.832992276
    6.609709775   -3.120437148   98.116821278    5.112447720   -6.000188157
    6.623840787   -3.120437148   98.213299801    6.221557695   -7.034388710
    6.637971798   -3.120437148   98.295504526    3.433541229   -7.784066940
    6.652102809   -3.120437148   98.326575239   -0.243268220   -8.244716495
    6.666233820   -3.120437148   98.325705945   -0.703769057   -8.534832720
    6.680364831   -3.120437148   98.348742560    2.819423172   -8.815373823
    6.694495843   -3.120437148   98.426260074    6.148669547   -9.097473302
    6.708626854   -3.120437148   98.523634279    5.216367527   -9.347133252
    6.722757865   -3.120437148   98.573694661   -0.042148955   -9.671693248
    6.736888876   -3.120437148   98.539872327   -5.967997434  -10.339717375
    6.751019888   -3.120437148   98.439249742   -9.273730784  -11.673529053
    6.765150899   -3.120437148   98.313301319   -9.856133436  -13.643878961
    6.779281910   -3.120437148   98.189639043   -9.111784768  -15.765772571
    6.793412921   -3.120437148   98.079419049   -7.953190250  -17.188317770
    6.807543933   -3.120437148   97.990244881   -6.046099349  -17.174635147
    6.821674944   -3.120437148   97.932049719   -3.816877478  -15.565541545
    6.835805955   -3.120437148   97.897399182   -3.044182592  -12.872084597
    6.849936966   -3.120437148   97.857233680   -4.687681760  -10.095175475
    6.864067978   -3.120437148   97.781829179   -7.508475171   -8.232323006
    6.878198989   -3.120437148   97.675904131   -8.339808675   -7.812946269
    6.892330000   -3.120437148   97.586096958   -5.312509937   -8.613738037
    6.906461011   -3.120437148   97.563997981    0.917960223   -9.874844775
    6.920592022   -3.120437148   97.633347380    6.885182290  -10.832130939
    6.934723034   -3.120437148   97.761440960    8.686040440  -11.251139619
    6.948854045   -3.120437148   97.874089565    5.024246582  -11.318030840
    6.962985056   -3.120437148   97.906412164   -2.254912653  -11.174012807
    6.977116067   -3.120437148   97.836337318   -8.570954521  -10.678309479
    6.991247079   -3.120437148   97.708389649  -10.251624836   -9.570589190
    7.005378090   -3.120437148   97.591414047   -7.210228944   -7.899193122
    7.019509101   -3.120437148   97.530965299   -3.124278613   -6.108031715
    7.033640112   -3.120437148   97.514146279   -1.362644219   -4.770300546
    7.047771124   -3.120437148   97.497970379   -2.931128326   -4.232817411
    7.061902135   -3.120437148   97.448686084   -5.502715694   -4.487885523
    7.076033146   -3.120437148   97.370170707   -6.823302956   -5.152657314
    7.090164157   -3.120437148   97.286342123   -6.471143313   -5.753122136
    7.104295169   -3.120437148   97.211245997   -5.801449037   -5.855401987
    7.118426180   -3.120437148   97.141000315   -5.782541390   -5.321726124
    7.132557191   -3.120437148   97.070072438   -5.619066747   -4.472324602
    7.146688202   -3.120437148   97.010301239   -3.912306581   -3.969628660
    7.160819213   -3.120437148   96.989399126   -0.498695358   -4.174012384
    7.174950225   -3.120437148   97.021722450    3.532158923   -4.778108537
    7.189081236   -3.120437148   97.102785841    5.728367262   -5.087593896
    7.203212247   -3.120437148   97.193071550    5.067318215   -4.700082473
    7.217343258   -3.120437148   97.253254696    1.595403854   -4.023990656
    7.231474270   -3.120437148   97.255635756   -2.927879647   -3.958567873
    7.245605281   -3.120437148   97.198164980   -6.475289713   -4.875662260
    7.259736292   -3.120437148   97.103705821   -8.150721189   -6.224235781
    7.273867303   -3.120437148   96.998121142   -8.066612724   -7.021751143
    7.287998315   -3.120437148   96.901262993   -6.787394336   -6.810852628
    7.302129326   -3.120437148   96.827346131   -5.218869677   -5.919493983
    7.316260337   -3.120437148   96.777316208   -3.516296482   -4.944746446
    7.330391348   -3.120437148   96.748204470   -2.201412160   -4.144545165
    7.344522360   -3.120437148   96.734889351   -1.511196017   -3.293520645
    7.358653371   -3.120437148   96.731628569   -0.213725318   -2.241017856
    7.372784382   -3.120437148   96.753563867    1.809567204   -1.098171825
    7.386915393   -3.120437148   96.804200269    3.718038128   -0.345980455
    7.401046404   -3.120437148   96.866298795    2.825299932   -0.268458368
    7.415177416   -3.120437148   96.889052170   -1.597670084   -0.760249703
    7.429308427   -3.120437148   96.836448050   -7.326670627   -1.469052889
    7.443439438   -3.120437148   96.720019581   -9.970504014   -2.078185857
    7.457570449   -3.120437148   96.601181326   -7.483746836   -2.453951351
    7.471701461   -3.120437148   96.545399281   -1.851144125   -2.590434171
    7.485832472   -3.120437148   96.567367300    2.901097086   -2.535801404
    7.499963483   -3.120437148   96.632328910    4.050653747   -2.324267386
    7.514094494   -3.120437148   96.688785241    2.284184540   -2.100203948
    7.528225506   -3.120437148   96.714988211    0.037562658   -2.054202417
    7.542356517   -3.120437148   96.721379801   -0.370830136   -2.396072645
    7.556487528   -3.120437148   96.736303264    1.101217212   -3.250312981
    7.570618539   -3.120437148   96.774807565    2.792929213   -4.417030249
    7.584749551   -3.120437148   96.826817257    2.722511335   -5.470335456
    7.598880562   -3.120437148   96.863308579    0.536172818   -5.929785120
    7.613011573   -3.120437148   96.863148483   -1.895171769   -5.661731319
    7.627142584   -3.120437148   96.840086833   -2.655516670   -5.075295380
    7.641273596   -3.120437148   96.822681654   -1.200617860   -4.805300944
    7.655404607   -3.120437148   96.830645406    0.721225496   -5.230446337
    7.669535618   -3.120437148   96.852587681    0.386150566   -6.210616687
    7.683666629   -3.120437148   96.852064089   -2.389152067   -7.251457839
    7.697797640   -3.120437148   96.807179346   -5.338458533   -7.835936518
    7.711928652   -3.120437148   96.732158440   -6.430737168   -7.707479750
    7.726059663   -3.120437148   96.657211249   -5.604995648   -6.986595161
    7.740190674   -3.120437148   96.597234426   -4.610339090   -6.063666050
    7.754321685   -3.120437148   96.543210812   -4.885924899   -5.306658738
    7.768452697   -3.120437148   96.480462560   -5.245964993   -4.951370373
    7.782583708   -3.120437148   96.425247132   -3.838695264   -4.833451013
    7.796714719   -3.120437148   96.404777501   -0.643534521   -4.608919750
    7.810845730   -3.120437148   96.420540991    0.535879617   -4.100108411
    7.824976742   -3.120437148   96.411759585   -4.051434312   -3.279164681
    7.839107753   -3.120437148   96.298599498  -13.739819471   -2.402079023
    7.853238764   -3.120437148   96.057961648  -21.379043885   -1.751375245
    7.867369775   -3.120437148   95.764209364  -20.457279355   -1.534003766
    7.881500787   -3.120437148   95.551646128  -10.672283515   -1.683086483
    7.895631798   -3.120437148   95.509731014    2.950320271   -1.930106832
    7.909762809   -3.120437148   95.682542959   21.273756330   -1.988702569
    7.923893820   -3.120437148   96.272613995   68.866708333   -1.987412764
    7.938024831   -3.120437148   98.043325992  198.994611276   -2.407672756
    7.952155843   -3.120437148  102.601481457  471.446764711   -3.862746671
    7.966286854   -3.120437148  112.160819858  903.086663232   -6.404421656
    7.980417865   -3.120437148  128.592017388 1424.708057138   -9.368438133
    7.994548876   -3.120437148  152.174363975 1886.450544322  -11.624361860
    8.008679888   -3.120437148  180.879803278 2127.028438494  -12.296590220
    8.022810899   -3.120437148  210.860755552 2062.849081847  -11.205337002
    8.036941910   -3.120437148  237.943437356 1733.058829843   -8.871338917
    8.051072921   -3.120437148  259.226986789 1267.268417825   -6.140065190
    8.065203933   -3.120437148  273.835194466  809.285345108   -3.733260589
    8.079334944   -3.120437148  282.616532165  452.431154639   -1.991948908
    8.093465955   -3.120437148  287.251201563  221.562612142   -0.952655656
    8.107596966   -3.120437148  289.400186730   95.059887920   -0.396266710
    8.121727978   -3.120437148  290.278155114   35.453016004   -0.145241397
    8.135858989   -3.120437148  290.594800535   11.098638923   -0.037850143
    8.149990000   -3.120437148  290.698719159    2.130984551   -0.022169734

    1.861690000   -3.099281641  290.721339211   -0.000000000   -0.000000000
    1.875821011   -3.099281641  290.721339211   -0.000000000   -0.000000000
    1.889952022   -3.099281641  290.721339211   -0.000000000   -0.000000000
    1.904083034   -3.099281641  290.721339211   -0.000000000   -0.000000000
    1.918214045   -3.099281641  290.721339211   -0.000000000   -0.000000000
    1.932345056   -3.099281641  290.721339211   -0.000000000   -0.000000000
    1.946476067   -3.099281641  290.721339211   -0.000000000   -0.000000000
    1.960607079   -3.099281641  290.721339211   -0.000000000   -0.000000000
    1.974738090   -3.099281641  290.721339211   -0.000000000   -0.000000000
    1.988869101   -3.099281641  290.721339211   -0.000000000   -0.000000000
    2.003000112   -3.099281641  290.721339211   -0.000000000   -0.000000000
    2.017131124   -3.099281641  290.721339211   -0.000000000   -0.000000000
    2.031262135   -3.099281641  290.721339211   -0.000000000   -0.000000000
    2.045393146   -3.099281641  290.721339211   -0.000000000   -0.000000000
    2.059524157   -3.099281641  290.721339211   -0.000000000   -0.000000000
    2.073655169   -3.099281641  290.721339211   -0.000000000   -0.000000000
    2.087786180   -3.099281641  290.721339211   -0.000000000   -0.000000000
    2.101917191   -3.099281641  290.721339211   -0.000000000   -0.000000000
    2.116048202   -3.099281641  290.721339211   -0.000000000   -0.000000000
    2.130179213   -3.099281641  290.721339211   -0.000000000   -0.000000000
    2.144310225   -3.099281641  290.721339211   -0.000000000   -0.000000000
    2.158441236   -3.099281641  290.721339211   -0.000000000   -0.000000000
    2.172572247   -3.099281641  290.721339211   -0.000000000   -0.000000000
    2.186703258   -3.099281641  290.721339211   -0.000000000   -0.000000000
    2.200834270   -3.099281641  290.721339211   -0.000000000   -0.000000000
    2.214965281   -3.099281641  290.721338462   -0.000079119   -0.000037313
    2.229096292   -3.099281641  290.721336079   -0.000303231   -0.000156046
    2.243227303   -3.099281641  290.721327652   -0.001017267   -0.000576034
    2.257358315   -3.099281641  290.721301383   -0.002998605   -0.001887283
    2.271489326   -3.099281641  290.721230221   -0.007681764   -0.005440411
    2.285620337   -3.099281641  290.721061520   -0.017148741   -0.013873885
    2.299751348   -3.099281641  290.720708737   -0.033697086   -0.031518438
    2.313882360   -3.099281641  290.720066273   -0.057930304   -0.063686636
    2.328013371   -3.099281641  290.719028955   -0.088857339   -0.115579812
    2.342144382   -3.099281641  290.717520443   -0.125313165   -0.190856019
    2.356275393   -3.099281641  290.715362002   -0.181354253   -0.296421322
    2.370406404   -3.099281641  290.711881274   -0.314102428   -0.452858195
    2.384537416   -3.099281641  290.705499013   -0.624501741   -0.715343826
    2.398668427   -3.099281641  290.692026588   -1.353339693   -1.202533531
    2.412799438   -3.099281641  290.663013212   -2.905929997   -2.116526754
    2.426930449   -3.099281641  290.602423939   -5.953500254   -3.770397593
    2.441061461   -3.099281641  290.482266413  -11.501554877   -6.560243871
    2.455192472   -3.099281641  290.258740110  -20.784188116  -10.898705394
    2.469323483   -3.099281641  289.870735934  -34.983242249  -17.054584518
    2.483454494   -3.099281641  289.241617472  -54.973395505  -24.933830405
    2.497585506   -3.099281641  288.287588012  -80.947944541  -33.896607799
    2.511716517   -3.099281641  286.926265177 -112.446138425  -42.819943585
    2.525847528   -3.099281641  285.087949271 -148.169273268  -50.508227498
    2.539978539   -3.099281641  282.728286437 -185.718238557  -56.271389194
    2.554109551   -3.099281641  279.846380817 -221.318971355  -60.271768202
    2.568240562   -3.099281641  276.502449197 -250.323634386  -63.197563308
    2.582371573   -3.099281641  272.819530894 -268.863155393  -65.470766264
    2.596502584   -3.099281641  268.955999034 -275.921284788  -66.674753985
    2.610633596   -3.099281641  265.063374954 -273.601126251  -65.926159181
    2.624764607   -3.099281641  261.245750115 -266.046099493  -63.030527308
    2.638895618   -3.099281641  257.546040653 -257.564676914  -59.350919471
    2.653026629   -3.099281641  253.951012935 -251.783575846  -57.405026947
    2.667157640   -3.099281641  250.401199237 -251.557950989  -59.238026026
    2.681288652   -3.099281641  246.806200122 -258.198487968  -64.846579691
    2.695419663   -3.099281641  243.076282940 -270.038519266  -72.004103463
    2.709550674   -3.099281641  239.172270372 -281.690956616  -77.691284144
    2.723681685   -3.099281641  235.146262742 -286.323662767  -80.102382130
    2.737812697   -3.099281641  231.135039064 -279.280608197  -79.771022711
    2.751943708   -3.099281641  227.304067479 -261.447578823  -79.174858332
    2.766074719   -3.099281641  223.765305099 -239.623779117  -81.275158517
    2.780205730   -3.099281641  220.503801077 -223.758576639  -87.902020257
    2.794336742   -3.099281641  217.375269114 -221.787434883  -99.036143638
    2.808467753   -3.099281641  214.163225529 -235.098407057 -113.105075371
    2.822598764   -3.099281641  210.692790541 -256.689970602 -127.907850060
    2.836729775   -3.099281641  206.923261441 -275.671000717 -141.501812508
    2.850860787   -3.099281641  202.953515855 -284.272405945 -152.515046255
    2.864991798   -3.099281641  198.939171957 -282.753330874 -160.099333654
    2.879122809   -3.099281641  194.981743338 -277.681912619 -163.825557409
    2.893253820   -3.099281641  191.078552497 -275.886152856 -163.800610181
    2.907384831   -3.099281641  187.159778370 -279.808695216 -160.844127307
    2.921515843   -3.099281641  183.156430117 -287.537135637 -156.383821227
    2.935646854   -3.099281641  179.039006696 -295.293059913 -151.948921040
    2.949777865   -3.099281641  174.827243887 -300.625904397 -148.483181577
    2.963908876   -3.099281641  170.561944796 -303.064585265 -146.003165085
    2.978039888   -3.099281641  166.274605400 -303.961423968 -143.752269758
    2.992170899   -3.099281641  161.969057795 -306.118928462 -140.848279438
    3.006301910   -3.099281641  157.614930493 -311.069405148 -136.891355687
    3.020432921   -3.099281641  153.176735849 -317.663606302 -131.924382468
    3.034563933   -3.099281641  148.651459213 -322.772600997 -126.138620655
    3.048694944   -3.099281641  144.079096307 -324.079817111 -119.532570669
    3.062825955   -3.099281641  139.511826832 -322.565740767 -112.264025879
    3.076956966   -3.099281641  134.969095049 -321.451703879 -105.104996806
    3.091087978   -3.099281641  130.420979297 -323.459961992  -99.513511599
    3.105218989   -3.099281641  125.815544395 -329.632844354  -96.707457531
    3.119350000   -3.099281641  121.100309405 -338.695007680  -96.497490757
    3.133481011   -3.099281641  116.242579491 -349.932435164  -97.257414616
    3.147612022   -3.099281641  111.215552413 -362.407000545  -96.922119185
    3.161743034   -3.099281641  106.013386151 -374.347475770  -94.520046125
    3.175874045   -3.099281641  100.662671044 -382.823263399  -90.800408196
    3.190005056   -3.099281641   95.233400681 -385.370368256  -87.515022394
    3.204136067   -3.099281641   89.813851719 -381.650747731  -86.179275321
    3.218267079   -3.099281641   84.482270488 -373.162930591  -87.206087624
    3.232398090   -3.099281641   79.301432472 -360.379476383  -90.044827473
    3.246529101   -3.099281641   74.340236807 -341.686088295  -93.724018697
    3.260660112   -3.099281641   69.692993167 -316.040882313  -97.477847151
    3.274791124   -3.099281641   65.449521600 -285.064175433 -100.926596156
    3.288922135   -3.099281641   61.658238436 -252.969296987 -104.102848622
    3.303053146   -3.099281641   58.306370425 -223.315683544 -107.227434699
    3.317184157   -3.099281641   55.347031639 -197.311714724 -110.517409862
    3.331315169   -3.099281641   52.733934904 -174.148225840 -114.065205843
    3.345446180   -3.099281641   50.437162351 -152.462294498 -117.780574374
    3.359577191   -3.099281641   48.438507276 -132.201936983 -121.707029472
    3.373708202   -3.099281641   46.716634158 -113.211114537 -126.317228991
    3.387839213   -3.099281641   45.253960905  -95.431593217 -132.408975973
    3.401970225   -3.099281641   44.039106011  -78.189705282 -140.563138799
    3.416101236   -3.099281641   43.067300772  -61.147513413 -150.199250162
    3.430232247   -3.099281641   42.333539372  -44.718552826 -159.456825102
    3.444363258   -3.099281641   41.822135029  -29.724417293 -165.689469684
    3.458494270   -3.099281641   41.505363810  -17.493575010 -166.531070623
    3.472625281   -3.099281641   41.332307602   -9.711667323 -160.715883658
    3.486756292   -3.099281641   41.222913685   -8.930607690 -148.227440209
    3.500887303   -3.099281641   41.059522944  -17.723115064 -130.256551065
    3.515018315   -3.099281641   40.705407127  -35.801452763 -108.832819793
    3.529149326   -3.099281641   40.052748145  -58.810881971  -86.644362916
    3.543280337   -3.099281641   39.077994108  -80.171000518  -66.275488576
    3.557411348   -3.099281641   37.845302661  -95.035133191  -49.434479382
    3.571542360   -3.099281641   36.452907082 -103.272630818  -36.451500164
    3.585673371   -3.099281641   34.967494768 -108.791637490  -26.573760405
    3.599804382   -3.099281641   33.400362757 -115.100220906  -18.823062862
    3.613935393   -3.099281641   31.741832069 -121.385998240  -12.653317684
    3.628066404   -3.099281641   30.015140410 -123.984136536   -8.200044253
    3.642197416   -3.099281641   28.295628405 -120.154153708   -5.632600359
    3.656328427   -3.099281641   26.680234011 -109.496173501   -4.827548080
    3.670459438   -3.099281641   25.257128914  -92.932404791   -5.279538723
    3.684590449   -3.099281641   24.099154453  -72.410411873   -6.338915717
    3.698721461   -3.099281641   23.247324950  -49.934427262   -7.442698379
    3.712852472   -3.099281641   22.707553901  -28.937850957   -8.497838350
    3.726983483   -3.099281641   22.439020862  -11.935610442   -9.910311943
    3.741114494   -3.099281641   22.377195934    0.302098789  -12.459822607
    3.755245506   -3.099281641   22.460078422    8.954337921  -16.662812250
    3.769376517   -3.099281641   22.644949464   14.843343443  -22.307907595
    3.783507528   -3.099281641   22.894702438   17.808556525  -28.198825123
    3.797638539   -3.099281641   23.165915609   17.835329217  -32.984276677
    3.811769551   -3.099281641   23.420124887   15.938365668  -35.895332514
    3.825900562   -3.099281641   23.642286838   13.450382152  -37.106948380
    3.840031573   -3.099281641   23.837768870   12.399384906  -37.459350183
    3.854162584   -3.099281641   24.035440533   13.635955545  -37.737012494
    3.868293596   -3.099281641   24.269313080   17.687510113  -38.322744255
    3.882424607   -3.099281641   24.578116923   24.100889652  -39.291995150
    3.896555618   -3.099281641   24.987222367   31.672615654  -40.560840427
    3.910686629   -3.099281641   25.499973127   38.503235879  -42.031126501
    3.924817640   -3.099281641   26.102089002   44.355896304  -43.561280700
    3.938948652   -3.099281641   26.790310829   51.234255099  -45.011718651
    3.953079663   -3.099281641   27.595657690   61.101699921  -46.543164395
    3.967210674   -3.099281641   28.559952738   73.404489497  -48.701234091
    3.981341685   -3.099281641   29.691498297   83.710667498  -52.215492560
    3.995472697   -3.099281641   30.923880421   87.017306144  -57.500952028
    4.009603708   -3.099281641   32.136846290   80.857579442  -64.089094463
    4.023734719   -3.099281641   33.205391808   67.350914092  -70.801327135
    4.037865730   -3.099281641   34.053937067   50.249802378  -76.317100692
    4.051996742   -3.099281641   34.656868900   33.125758225  -79.723865265
    4.066127753   -3.099281641   35.031531168   18.089592267  -80.800458018
    4.080258764   -3.099281641   35.220396316    7.469532606  -79.719004646
    4.094389775   -3.099281641   35.305108535    3.875375425  -76.804330877
    4.108520787   -3.099281641   35.402137705    9.156727477  -72.496095126
    4.122651798   -3.099281641   35.630243479   21.750803652  -67.319392157
    4.136782809   -3.099281641   36.060411779   37.121201090  -61.926275718
    4.150913820   -3.099281641   36.695880748   50.171285212  -56.896920385
    4.165044831   -3.099281641   37.489914048   59.446003535  -52.575643635
    4.179175843   -3.099281641   38.398981199   67.033408677  -49.171345279
    4.193306854   -3.099281641   39.416334001   74.984132244  -46.767548447
    4.207437865   -3.099281641   40.552744516   83.692805406  -45.231509732
    4.221568876   -3.099281641   41.810580067   92.005376836  -44.170543116
    4.235699888   -3.099281641   43.175739635   98.713970913  -42.996110988
    4.249830899   -3.099281641   44.622775511  103.793099892  -41.352943286
    4.263961910   -3.099281641   46.130914732  107.272029818  -39.536450559
    4.278092921   -3.099281641   47.676977943  109.121512720  -38.368411849
    4.292223933   -3.099281641   49.237869967  109.436921511  -38.632448126
    4.306354944   -3.099281641   50.796960414  109.015466329  -40.389869336
    4.320485955   -3.099281641   52.352042412  109.256466558  -43.022188461
    4.334616966   -3.099281641   53.920277261  110.730159420  -45.771570402
    4.348747978   -3.099281641   55.518791089  113.524522515  -48.209174096
    4.362878989   -3.099281641   57.158308393  116.284839860  -50.179882573
    4.377010000   -3.099281641   58.830180643  117.896812318  -51.505159545
    4.391141011   -3.099281641   60.515467359  118.440383450  -51.939668986
    4.405272022   -3.099281641   62.210494535  119.917857803  -51.473228089
    4.419403034   -3.099281641   63.952125280  125.246108331  -50.697689397
    4.433534045   -3.099281641   65.807685840  136.140376143  -50.387199369
    4.447665056   -3.099281641   67.842847097  150.090366800  -50.876203956
    4.461796067   -3.099281641   70.069019053  162.291057568  -51.762705425
    4.475927079   -3.099281641   72.432486641  169.256935755  -52.360026174
    4.490058090   -3.099281641   74.857973782  171.398807739  -52.254171009
    4.504189101   -3.099281641   77.293355706  171.018382068  -51.523218727
    4.518320112   -3.099281641   79.709060945  168.281792723  -50.386571606
    4.532451124   -3.099281641   82.052902442  160.346191438  -48.834573227
    4.546582135   -3.099281641   84.232333172  145.042618942  -46.850019494
    4.560713146   -3.099281641   86.150616887  124.041203530  -44.610062341
    4.574844157   -3.099281641   87.763165186  102.750223232  -42.516406108
    4.588975169   -3.099281641   89.101402522   85.848392267  -40.781220752
    4.603106180   -3.099281641   90.243568331   74.583763839  -39.094647224
    4.617237191   -3.099281641   91.257976602   67.521630750  -36.979065318
    4.631368202   -3.099281641   92.188526998   62.701201233  -34.323357133
    4.645499213   -3.099281641   93.059650323   59.216110720  -31.675802560
    4.659630225   -3.099281641   93.890555108   56.777283935  -29.713963420
    4.673761236   -3.099281641   94.695095544   55.420068958  -28.585000253
    4.687892247   -3.099281641   95.483252582   54.378519201  -27.755839566
    4.702023258   -3.099281641   96.253865738   52.949665580  -26.363664904
    4.716154270   -3.099281641   96.991140772   49.339960127  -23.952214846
    4.730285281   -3.099281641   97.651232600   41.443496969  -20.817315824
    4.744416292   -3.099281641   98.162477910   28.493029026  -17.644810935
    4.758547303   -3.099281641   98.464318558   12.482048865  -14.828474513
    4.772678315   -3.099281641   98.547264061   -1.757698456  -12.190723610
    4.786809326   -3.099281641   98.468986072   -9.582817737   -9.283532497
    4.800940337   -3.099281641   98.329691404  -10.813165033   -5.942510160
    4.815071348   -3.099281641   98.201742848   -8.723122556   -2.550802909
    4.829202360   -3.099281641   98.101876375   -7.543579531    0.222153340
    4.843333371   -3.099281641   98.001810284   -8.373917191    1.968208006
    4.857464382   -3.099281641   97.882378709   -9.948233987    2.680746001
    4.871595393   -3.099281641   97.750922822   -9.857474844    2.540248645
    4.885726404   -3.099281641   97.636863367   -7.611964222    1.652237368
    4.899857416   -3.099281641   97.562816805   -4.356337255    0.228338093
    4.913988427   -3.099281641   97.532203072   -1.703622630   -1.258376098
    4.928119438   -3.099281641   97.534389526    0.651062099   -2.157976668
    4.942250449   -3.099281641   97.572958726    3.263741096   -2.147852966
    4.956381461   -3.099281641   97.655743424    7.077461320   -1.512352053
    4.970512472   -3.099281641   97.794103515   10.742751276   -1.016818652
    4.984643483   -3.099281641   97.970656697   12.131684836   -1.173596884
    4.998774494   -3.099281641   98.143201558   10.466680789   -1.774186023
    5.012905506   -3.099281641   98.279251983    7.341982956   -2.249042641
    5.027036517   -3.099281641   98.380399455    5.991917582   -2.254643248
    5.041167528   -3.099281641   98.484787439    7.626866385   -2.094290211
    5.055298539   -3.099281641   98.624282357   10.471645329   -2.386449408
    5.069429551   -3.099281641   98.794307804   11.511455794   -3.482132933
    5.083560562   -3.099281641   98.959333657    9.978159507   -5.074334094
    5.097691573   -3.099281641   99.093167083    7.429564651   -6.419409025
    5.111822584   -3.099281641   99.195058800    5.746752082   -6.935287388
    5.125953596   -3.099281641   99.279637603    4.689531557   -6.585509603
    5.140084607   -3.099281641   99.346772773    3.112150186   -5.793803437
    5.154215618   -3.099281641   99.386680461    0.785486301   -5.013039260
    5.168346629   -3.099281641   99.393722961   -0.917222702   -4.241733047
    5.182477640   -3.099281641   99.387694322   -1.265816620   -3.257946938
    5.196608652   -3.099281641   99.386074053   -0.537804442   -1.947025488
    5.210739663   -3.099281641   99.389902422   -0.847810540   -0.538355473
    5.224870674   -3.099281641   99.371843880   -3.550185803    0.524434748
    5.239001685   -3.099281641   99.303297928   -7.772094767    1.044265369
    5.253132697   -3.099281641   99.181504301  -10.519111421    1.096425871
    5.267263708   -3.099281641   99.046189497   -9.538339593    0.917072363
    5.281394719   -3.099281641   98.951202755   -5.192408185    0.712892251
    5.295525730   -3.099281641   98.921447326   -0.930475518    0.549977455
    5.309656742   -3.099281641   98.928702295   -0.252487043    0.372171648
    5.323787753   -3.099281641   98.913108168   -3.962604217   -0.041427739
    5.337918764   -3.099281641   98.829770133   -9.293711049   -0.835681820
    5.352049775   -3.099281641   98.683714127  -12.202667391   -1.900226167
    5.366180787   -3.099281641   98.530626284  -10.283672813   -2.793946374
    5.380311798   -3.099281641   98.435974166   -4.104158263   -3.075738496
    5.394442809   -3.099281641   98.439328004    2.939193906   -2.762884565
    5.408573820   -3.099281641   98.525729641    7.075700886   -2.311184095
    5.422704831   -3.099281641   98.635936433    6.196450808   -2.281516277
    5.436835843   -3.099281641   98.702984894    1.410318300   -2.765603341
    5.450966854   -3.099281641   98.694322612   -3.937247452   -3.353792975
    5.465097865   -3.099281641   98.625652378   -6.796123856   -3.572430880
    5.479228876   -3.099281641   98.538605638   -6.511845676   -3.324928537
    5.493359888   -3.099281641   98.465933195   -5.267163190   -3.086956740
    5.507490899   -3.099281641   98.406551919   -4.858046959   -3.326040115
    5.521621910   -3.099281641   98.343948686   -5.659098524   -4.258219287
    5.535752921   -3.099281641   98.267884007   -6.436229591   -5.628194487
    5.549883933   -3.099281641   98.189812983   -5.973521359   -6.927703104
    5.564014944   -3.099281641   98.128315554   -4.191965358   -7.723717248
    5.578145955   -3.099281641   98.093505902   -2.503380962   -7.835022917
    5.592276966   -3.099281641   98.069701687   -2.875933276   -7.510099386
    5.606407978   -3.099281641   98.022250275   -5.521092668   -7.451110417
    5.620538989   -3.099281641   97.931587475   -8.821084521   -8.318057721
    5.634670000   -3.099281641   97.807844476   -9.611008297  -10.076052238
    5.648801011   -3.099281641   97.698656800   -6.775151226  -11.777613145
    5.662932022   -3.099281641   97.645247995   -2.280468285  -12.142602704
    5.677063034   -3.099281641   97.645456288    0.190009477  -10.668789756
    5.691194045   -3.099281641   97.653608779   -1.216270126   -8.196946806
    5.705325056   -3.099281641   97.622895263   -4.723096975   -6.278830548
    5.719456067   -3.099281641   97.548939229   -6.640402528   -5.976742443
    5.733587079   -3.099281641   97.471804476   -5.173355930   -7.080862470
    5.747718090   -3.099281641   97.430887374   -2.440480753   -8.430300235
    5.761849101   -3.099281641   97.413218360   -2.215407489   -8.855402352
    5.775980112   -3.099281641   97.369983657   -6.048960969   -8.069745081
    5.790111124   -3.099281641   97.260400156  -10.691275842   -6.584721628
    5.804242135   -3.099281641   97.103584425  -12.163640106   -5.210044671
    5.818373146   -3.099281641   96.959268742   -9.333369150   -4.477614542
    5.832504157   -3.099281641   96.871179752   -4.589084690   -4.386556070
    5.846635169   -3.099281641   96.841634833   -1.486532812   -4.556156810
    5.860766180   -3.099281641   96.839048504   -0.687107281   -4.501095358
    5.874897191   -3.099281641   96.841842471   -0.396657677   -3.940601734
    5.889028202   -3.099281641   96.855144954    0.975585089   -3.025190433
    5.903159213   -3.099281641   96.900060433    3.956781987   -2.176117110
    5.917290225   -3.099281641   96.995614256    8.105165459   -1.798764325
    5.931421236   -3.099281641   97.150348530   12.058639075   -1.902143125
    5.945552247   -3.099281641   97.349361183   14.300321281   -2.118822712
    5.959683258   -3.099281641   97.561084045   13.695882971   -2.071967464
    5.973814270   -3.099281641   97.749271433   11.065082232   -1.610033421
    5.987945281   -3.099281641   97.897446448    8.412429702   -0.895360419
    6.002076292   -3.099281641   98.014826942    7.057715199   -0.459902601
    6.016207303   -3.099281641   98.121182363    6.599015716   -0.777987368
    6.030338315   -3.099281641   98.223057207    6.135658918   -2.067824235
    6.044469326   -3.099281641   98.314032338    5.028199086   -4.016848235
    6.058600337   -3.099281641   98.387430970    3.672482201   -5.972928761
    6.072731348   -3.099281641   98.441059760    2.585579859   -7.516694474
    6.086862360   -3.099281641   98.481923190    1.399097042   -8.734921236
    6.100993371   -3.099281641   98.505916570    0.408554449  -10.108360192
    6.115124382   -3.099281641   98.517355325    0.002991141  -11.861298535
    6.129255393   -3.099281641   98.532059854    0.664417505  -13.614170214
    6.143386404   -3.099281641   98.565701193    2.737615237  -14.594364336
    6.157517416   -3.099281641   98.633026798    5.218235961  -14.218817588
    6.171648427   -3.099281641   98.730486572    6.945046492  -12.711638759
    6.185779438   -3.099281641   98.841227088    6.479232502  -10.962292155
    6.199910449   -3.099281641   98.925371459    3.669635239   -9.954840015
    6.214041461   -3.099281641   98.952564559   -1.695286352   -9.996826865
    6.228172472   -3.099281641   98.898301960   -7.397766883  -10.470535355
    6.242303483   -3.099281641   98.780928641  -10.173206151  -10.363208377
    6.256434494   -3.099281641   98.658548876   -7.735431872   -9.052650602
    6.270565506   -3.099281641   98.598258950   -2.004593171   -6.721345855
    6.284696517   -3.099281641   98.615619542    2.181997429   -4.029909439
    6.298827528   -3.099281641   98.656683857    0.951585742   -1.651605740
    6.312958539   -3.099281641   98.645148973   -4.412620265    0.056913749
    6.327089551   -3.099281641   98.558492036   -8.643154175    1.236012204
    6.341220562   -3.099281641   98.447025151   -7.713646246    2.166121014
    6.355351573   -3.099281641   98.381796654   -2.754925453    3.074576422
    6.369482584   -3.099281641   98.381495463    0.244188870    3.845169874
    6.383613596   -3.099281641   98.382699571   -2.472669220    4.139213542
    6.397744607   -3.099281641   98.312492894   -9.054708191    3.778136821
    6.411875618   -3.099281641   98.155235898  -13.987381299    3.004130917
    6.426006629   -3.099281641   97.963373739  -14.103132381    2.291868749
    6.440137640   -3.099281641   97.796044041  -10.849473915    1.991085521
    6.454268652   -3.099281641   97.676088613   -7.984146805    2.051369892
    6.468399663   -3.099281641   97.585137139   -6.593546818    2.302246468
    6.482530674   -3.099281641   97.512253979   -4.871810385    2.663263745
    6.496661685   -3.099281641   97.479772349   -0.906382723    3.066277206
    6.510792697   -3.099281641   97.518679025    4.958234407    3.350905704
    6.524923708   -3.099281641   97.636977912    9.623198189    3.165516369
    6.539054719   -3.099281641   97.793931881   10.274580620    2.302969515
    6.553185730   -3.099281641   97.927158997    6.364375407    0.885009634
    6.567316742   -3.099281641   97.987757091    0.833682811   -0.837020396
    6.581447753   -3.099281641   97.984834453   -2.245085872   -2.673793028
    6.595578764   -3.099281641   97.970717915   -0.658612820   -4.534128610
    6.609709775   -3.099281641   97.998858225    3.280993914   -6.164283714
    6.623840787   -3.099281641   98.073976345    5.102945647   -7.201160227
    6.637971798   -3.099281641   98.145999594    3.067080671   -7.468147920
    6.652102809   -3.099281641   98.174958980   -0.265514890   -7.245859650
    6.666233820   -3.099281641   98.172317300   -1.049007335   -7.134804665
    6.680364831   -3.099281641   98.185921988    1.842365846   -7.720896139
    6.694495843   -3.099281641   98.245723309    4.701994160   -9.051014561
    6.708626854   -3.099281641   98.322110142    3.718989921  -10.686596888
    6.722757865   -3.099281641   98.352225558   -1.385007590  -12.112927191
    6.736888876   -3.099281641   98.299063496   -7.438383511  -13.105958385
    6.751019888   -3.099281641   98.174298519  -11.206349259  -13.863790522
    6.765150899   -3.099281641   98.018216084  -12.134782424  -14.556151785
    6.779281910   -3.099281641   97.864763136  -10.937556514  -15.108582412
    6.793412921   -3.099281641   97.737655923   -8.384924117  -15.228095724
    6.807543933   -3.099281641   97.654935765   -4.660454704  -14.696238405
    6.821674944   -3.099281641   97.627779780   -0.889973057  -13.563240096
    6.835805955   -3.099281641   97.640989213    0.632651457  -12.028580751
    6.849936966   -3.099281641   97.651671976   -1.319046842  -10.339688277
    6.864067978   -3.099281641   97.615774209   -5.402636361   -8.771595708
    6.878198989   -3.099281641   97.528009805   -7.911491791   -7.667946289
    6.892330000   -3.099281641   97.434348796   -6.191128807   -7.290010624
    6.906461011   -3.099281641   97.395094717   -0.460664787   -7.605146037
    6.920592022   -3.099281641   97.445055399    5.582892416   -8.386166452
    6.934723034   -3.099281641   97.556602056    7.629325262   -9.423423171
    6.948854045   -3.099281641   97.656396454    4.274911996  -10.455095351
    6.962985056   -3.099281641   97.682059414   -2.363475402  -11.101885270
    6.977116067   -3.099281641   97.617676098   -7.564570871  -10.940450923
    6.991247079   -3.099281641   97.512110708   -8.150820385   -9.852088627
    7.005378090   -3.099281641   97.429193754   -4.676639435   -8.277454536
    7.019509101   -3.099281641   97.401697847   -1.140968778   -6.960148215
    7.033640112   -3.099281641   97.404944835   -0.521509481   -6.401777886
    7.047771124   -3.099281641   97.392440132   -3.193450186   -6.564894529
    7.061902135   -3.099281641   97.335001014   -6.265851148   -7.040124860
    7.076033146   -3.099281641   97.246862906   -7.343431822   -7.275253064
    7.090164157   -3.099281641   97.161454515   -6.099545747   -6.883001732
    7.104295169   -3.099281641   97.099449084   -4.296746154   -5.674188305
    7.118426180   -3.099281641   97.056151014   -3.587815761   -3.826259843
    7.132557191   -3.099281641   97.015170409   -3.854025048   -1.981899983
    7.146688202   -3.099281641   96.970637086   -3.655904865   -1.096025651
    7.160819213   -3.099281641   96.940791642   -1.877586150   -1.687229026
    7.174950225   -3.099281641   96.947934511    1.579577311   -3.347864186
    7.189081236   -3.099281641   97.006304455    4.658646794   -5.068237477
    7.203212247   -3.099281641   97.090597098    5.264323756   -5.964318812
    7.217343258   -3.099281641   97.157045424    2.050086402   -6.062100120
    7.231474270   -3.099281641   97.160753212   -3.303314328   -6.061665392
    7.245605281   -3.099281641   97.091344698   -7.662359197   -6.346228500
    7.259736292   -3.099281641   96.980920864   -8.964052125   -6.577109535
    7.273867303   -3.099281641   96.872939211   -7.505591842   -6.075827449
    7.287998315   -3.099281641   96.793637296   -5.025619282   -4.696004115
    7.302129326   -3.099281641   96.747266205   -3.270544307   -3.042307612
    7.316260337   -3.099281641   96.720860453   -2.170040741   -1.827397532
    7.330391348   -3.099281641   96.706860982   -1.292093209   -1.233242265
    7.344522360   -3.099281641   96.707001418   -0.496049545   -0.851170214
    7.358653371   -3.099281641   96.720376619    1.091233088   -0.370062496
    7.372784382   -3.099281641   96.759291262    2.754551516    0.077281448
    7.386915393   -3.099281641   96.816411636    3.625254862   -0.019495339
    7.401046404   -3.099281641   96.869277099    1.686415685   -0.860919927
    7.415177416   -3.099281641   96.872971959   -3.012785900   -2.024068000
    7.429308427   -3.099281641   96.803640491   -8.190286230   -2.763561236
    7.443439438   -3.099281641   96.681431483   -9.955623714   -2.624103923
    7.457570449   -3.099281641   96.567442274   -6.906367095   -1.782594036
    7.471701461   -3.099281641   96.520381122   -1.276993244   -0.872642623
    7.485832472   -3.099281641   96.548155862    3.151115464   -0.466887929
    7.499963483   -3.099281641   96.614105688    3.948766041   -0.695829761
    7.514094494   -3.099281641   96.667544774    1.964564084   -1.316808744
    7.528225506   -3.099281641   96.687589195   -0.535372026   -2.026344047
    7.542356517   -3.099281641   96.682770356   -1.444602031   -2.754933908
    7.556487528   -3.099281641   96.677683567   -0.601684754   -3.707060959
    7.570618539   -3.099281641   96.689468426    0.803880420   -4.903891855
    7.584749551   -3.099281641   96.716276995    1.285780452   -6.056133490
    7.598880562   -3.099281641   96.740912839    0.384462649   -6.601096916
    7.613011573   -3.099281641   96.747225380   -0.900668717   -6.238237088
    7.627142584   -3.099281641   96.741582869   -1.367441147   -5.235003278
    7.641273596   -3.099281641   96.738823214   -0.551930372   -4.196648831
    7.655404607   -3.099281641   96.748886357    0.374206414   -3.618110119
    7.669535618   -3.099281641   96.760270823   -0.645178049   -3.636597864
    7.683666629   -3.099281641   96.744127110   -3.438338569   -4.047844563
    7.697797640   -3.099281641   96.687909869   -5.810456290   -4.515556589
    7.711928652   -3.099281641   96.612124584   -6.072000538   -4.724818617
    7.726059663   -3.099281641   96.547219262   -4.591760445   -4.535026634
    7.740190674   -3.099281641   96.503040322   -3.431537472   -4.016763595
    7.754321685   -3.099281641   96.463413398   -4.176134740   -3.456886767
    7.768452697   -3.099281641   96.406123362   -5.215139277   -3.311601718
    7.782583708   -3.099281641   96.346424722   -4.402779411   -3.831507135
    7.796714719   -3.099281641   96.315818861   -1.468642768   -4.957255906
    7.810845730   -3.099281641   96.321181640   -0.023291702   -6.365104159
    7.824976742   -3.099281641   96.308767380   -4.003523349   -7.438241311
    7.839107753   -3.099281641   96.200806841  -13.062184035   -7.748807389
    7.853238764   -3.099281641   95.972143879  -20.454551552   -7.228627368
    7.867369775   -3.099281641   95.690200846  -19.774187210   -6.329647205
    7.881500787   -3.099281641   95.483982916  -10.472817232   -5.611796453
    7.895631798   -3.099281641   95.442296568    2.855583953   -5.398559973
    7.909762809   -3.099281641   95.613033698   21.070310373   -5.611646527
    7.923893820   -3.099281641   96.198630392   68.405963647   -6.111950887
    7.938024831   -3.099281641   97.957593752  197.663574749   -6.838464204
    7.952155843   -3.099281641  102.488517024  468.911455578   -7.900749420
    7.966286854   -3.099281641  112.005512545  899.757890925   -9.186364370
    7.980417865   -3.099281641  128.390726283 1421.777002239  -10.298899591
    7.994548876   -3.099281641  151.942065414 1885.145464395  -10.677676528
    8.008679888   -3.099281641  180.644698694 2127.939276963  -10.022038031
    8.022810899   -3.099281641  210.652459358 2065.619004414   -8.422736491
    8.036941910   -3.099281641  237.781557411 1736.694002650   -6.307494152
    8.051072921   -3.099281641  259.116280980 1270.740456432   -4.205524583
    8.065203933   -3.099281641  273.768391462  811.965646619   -2.495582965
    8.079334944   -3.099281641  282.581089135  454.151123922   -1.307608352
    8.093465955   -3.099281641  287.234212588  222.545579244   -0.627269013
    8.107596966   -3.099281641  289.393133882   95.527124072   -0.259208160
    8.121727978   -3.099281641  290.275568090   35.646355250   -0.094996056
    8.135858989   -3.099281641  290.594184692   11.146704861   -0.019040370
    8.149990000   -3.099281641  290.698306981    2.169851350   -0.016022125

    1.861690000   -3.078126135  290.721339211   -0.000000000   -0.000000000
    1.875821011   -3.078126135  290.721339211   -0.000000000   -0.000000000
    1.889952022   -3.078126135  290.721339211   -0.000000000   -0.000000000
    1.904083034   -3.078126135  290.721339211   -0.000000000   -0.000000000
    1.918214045   -3.078126135  290.721339211   -0.000000000   -0.000000000
    1.932345056   -3.078126135  290.721339211   -0.000000000   -0.000000000
    1.946476067   -3.078126135  290.721339211   -0.000000000   -0.000000000
    1.960607079   -3.078126135  290.721339211   -0.000000000   -0.000000000
    1.974738090   -3.078126135  290.721339211   -0.000000000   -0.000000000
    1.988869101   -3.078126135  290.721339211   -0.000000000   -0.000000000
    2.003000112   -3.078126135  290.721339211   -0.000000000   -0.000000000
    2.017131124   -3.078126135  290.721339211   -0.000000000   -0.000000000
    2.031262135   -3.078126135  290.721339211   -0.000000000   -0.000000000
    2.045393146   -3.078126135  290.721339211   -0.000000000   -0.000000000
    2.059524157   -3.078126135  290.721339211   -0.000000000   -0.000000000
    2.073655169   -3.078126135  290.721339211   -0.000000000   -0.000000000
    2.087786180   -3.078126135  290.721339211   -0.000000000   -0.000000000
    2.101917191   -3.078126135  290.721339211   -0.000000000   -0.000000000
    2.116048202   -3.078126135  290.721339211   -0.000000000   -0.000000000
    2.130179213   -3.078126135  290.721339211   -0.000000000   -0.000000000
    2.144310225   -3.078126135  290.721339211   -0.000000000   -0.000000000
    2.158441236   -3.078126135  290.721339211   -0.000000000   -0.000000000
    2.172572247   -3.078126135  290.721339211   -0.000000000   -0.000000000
    2.186703258   -3.078126135  290.721339211   -0.000000000   -0.000000000
    2.200834270   -3.078126135  290.721339211   -0.000000000   -0.000000000
    2.214965281   -3.078126135  290.721337191   -0.000213377   -0.000088762
    2.229096292   -3.078126135  290.721330736   -0.000820961   -0.000373233
    2.243227303   -3.078126135  290.721307903   -0.002756529   -0.001379341
    2.257358315   -3.078126135  290.721236497   -0.008150878   -0.004535754
    2.271489326   -3.078126135  290.721042804   -0.020924567   -0.013105515
    2.285620337   -3.078126135  290.720582371   -0.046857853   -0.033526727
    2.299751348   -3.078126135  290.719617258   -0.092353423   -0.076420057
    2.313882360   -3.078126135  290.717853537   -0.159367315   -0.155057891
    2.328013371   -3.078126135  290.714999523   -0.244899321   -0.282594926
    2.342144382   -3.078126135  290.710844350   -0.344800939   -0.468601577
    2.356275393   -3.078126135  290.704990912   -0.487557501   -0.727438477
    2.370406404   -3.078126135  290.696153552   -0.778730697   -1.098239642
    2.384537416   -3.078126135  290.681097926   -1.420429762   -1.686838816
    2.398668427   -3.078126135  290.652182865   -2.806309084   -2.708755901
    2.412799438   -3.078126135  290.595178452   -5.516190501   -4.517881550
    2.426930449   -3.078126135  290.485562208  -10.399265039   -7.610530612
    2.441061461   -3.078126135  290.285027685  -18.546511819  -12.564063035
    2.455192472   -3.078126135  289.939435811  -31.087053661  -19.929412649
    2.469323483   -3.078126135  289.381028685  -48.773087940  -30.042076292
    2.483454494   -3.078126135  288.535104827  -71.695054212  -42.785209258
    2.497585506   -3.078126135  287.332401251  -99.108758190  -57.402920398
    2.511716517   -3.078126135  285.716504034 -129.961075312  -72.554870422
    2.525847528   -3.078126135  283.646428569 -163.212959117  -86.727751105
    2.539978539   -3.078126135  281.096715801 -197.561009046  -98.842772354
    2.554109551   -3.078126135  278.067494402 -230.464946817 -108.664512134
    2.568240562   -3.078126135  274.608074164 -257.615020380 -116.564790836
    2.582371573   -3.078126135  270.834306477 -274.313317346 -122.833351622
    2.596502584   -3.078126135  266.912735654 -278.467407694 -127.142313934
    2.610633596   -3.078126135  263.010694160 -272.362811363 -128.886447900
    2.624764607   -3.078126135  259.232604646 -262.064185459 -128.195498730
    2.638895618   -3.078126135  255.589866252 -254.152050405 -126.615778191
    2.653026629   -3.078126135  252.015928551 -252.726872099 -126.595585950
    2.667157640   -3.078126135  248.411060049 -258.354969744 -129.869714079
    2.681288652   -3.078126135  244.689610319 -268.662396276 -136.046173782
    2.695419663   -3.078126135  240.812951333 -279.532765564 -142.638530551
    2.709550674   -3.078126135  236.806927758 -286.212068195 -146.638199800
    2.723681685   -3.078126135  232.758914231 -285.154779028 -146.563011360
    2.737812697   -3.078126135  228.787800149 -275.521141647 -143.503757226
    2.751943708   -3.078126135  224.998019615 -260.240099250 -140.591474598
    2.766074719   -3.078126135  221.431535970 -245.269755545 -141.296829889
    2.780205730   -3.078126135  218.032426471 -237.549768497 -147.541530371
    2.794336742   -3.078126135  214.662094683 -241.689922462 -158.810038217
    2.808467753   -3.078126135  211.148974470 -257.079297688 -172.560056053
    2.822598764   -3.078126135  207.377468354 -276.731308467 -185.587187702
    2.836729775   -3.078126135  203.355096787 -291.115779180 -195.450143855
    2.850860787   -3.078126135  199.206912986 -294.037711424 -201.127087096
    2.864991798   -3.078126135  195.095399114 -286.829380366 -202.788887824
    2.879122809   -3.078126135  191.117739686 -276.607724357 -201.181329059
    2.893253820   -3.078126135  187.260348804 -270.694827504 -197.134759568
    2.907384831   -3.078126135  183.435554967 -272.013994554 -191.459355160
    2.921515843   -3.078126135  179.550020822 -278.972714615 -185.008392763
    2.935646854   -3.078126135  175.549562082 -287.482825043 -178.581019980
    2.949777865   -3.078126135  171.438542666 -294.201727845 -172.681422090
    2.963908876   -3.078126135  167.257186630 -297.468760015 -167.342924799
    2.978039888   -3.078126135  163.050132027 -298.012681445 -162.088491882
    2.992170899   -3.078126135  158.837552346 -298.867903515 -156.278002767
    3.006301910   -3.078126135  154.597614030 -302.198986404 -149.535707245
    3.020432921   -3.078126135  150.295056838 -307.452208601 -141.823478890
    3.034563933   -3.078126135  145.922008305 -311.531078797 -133.420932334
    3.048694944   -3.078126135  141.514054611 -312.201164326 -124.730476200
    3.062825955   -3.078126135  137.114183580 -310.992192983 -116.420537307
    3.076956966   -3.078126135  132.722620173 -312.010888536 -109.473937012
    3.091087978   -3.078126135  128.281809868 -318.003174977 -104.984278216
    3.105218989   -3.078126135  123.722483775 -328.419622363 -103.341973421
    3.119350000   -3.078126135  119.005560978 -339.692846713 -103.493690452
    3.133481011   -3.078126135  114.138453325 -349.746132798 -103.341254371
    3.147612022   -3.078126135  109.138202983 -358.619584446 -100.887478250
    3.161743034   -3.078126135  104.015281447 -367.224526742  -95.616315012
    3.175874045   -3.078126135   98.774852391 -374.898441942  -88.806249053
    3.190005056   -3.078126135   93.445206115 -379.644903505  -82.604704053
    3.204136067   -3.078126135   88.080241554 -379.748095614  -78.692879397
    3.218267079   -3.078126135   82.749042802 -374.880385772  -77.501828549
    3.232398090   -3.078126135   77.526393906 -364.340033466  -78.468380942
    3.246529101   -3.078126135   72.502201083 -346.482013405  -80.631701854
    3.260660112   -3.078126135   67.786596389 -320.824335327  -83.303526205
    3.274791124   -3.078126135   63.476928687 -289.664110934  -86.155468879
    3.288922135   -3.078126135   59.620822852 -257.627298874  -89.189883811
    3.303053146   -3.078126135   56.201043998 -228.347575968  -92.550012300
    3.317184157   -3.078126135   53.167045766 -202.895022952  -96.320995473
    3.331315169   -3.078126135   50.472002603 -180.085439391 -100.450667094
    3.345446180   -3.078126135   48.090985337 -158.396943103 -104.585570091
    3.359577191   -3.078126135   46.009292818 -138.086987713 -108.398614821
    3.373708202   -3.078126135   44.200292331 -119.849899596 -111.960504376
    3.387839213   -3.078126135   42.630790637 -104.185207934 -115.954416255
    3.401970225   -3.078126135   41.272336377  -89.740262871 -121.371830874
    3.416101236   -3.078126135   40.122091929  -74.551714655 -128.550730109
    3.430232247   -3.078126135   39.201720312  -57.171452694 -136.789804828
    3.444363258   -3.078126135   38.542214986  -37.678342828 -144.341983838
    3.458494270   -3.078126135   38.162720342  -18.054226940 -149.219365462
    3.472625281   -3.078126135   38.044328425   -1.267147738 -149.762661412
    3.486756292   -3.078126135   38.120046343    8.687263987 -144.831769492
    3.500887303   -3.078126135   38.264624430    7.944434030 -133.969296542
    3.515018315   -3.078126135   38.315451472   -4.776986325 -117.533805777
    3.529149326   -3.078126135   38.116795479  -26.342380570  -97.252695030
    3.543280337   -3.078126135   37.586220177  -50.410750225  -75.988679327
    3.557411348   -3.078126135   36.736780514  -70.841300890  -56.795005460
    3.571542360   -3.078126135   35.642348985  -85.232552434  -41.659919070
    3.585673371   -3.078126135   34.375444976  -95.688855611  -30.865863161
    3.599804382   -3.078126135   32.968987509 -105.230546703  -23.435893258
    3.613935393   -3.078126135   31.432914010 -113.932883723  -18.103691233
    3.628066404   -3.078126135   29.795408436 -118.857769218  -14.240177967
    3.642197416   -3.078126135   28.130805444 -117.497606175  -11.717295872
    3.656328427   -3.078126135   26.536601925 -109.102488200  -10.567239855
    3.670459438   -3.078126135   25.107810165  -94.071878077  -10.649023239
    3.684590449   -3.078126135   23.928480503  -74.153082402  -11.581167472
    3.698721461   -3.078126135   23.051370283  -51.734385252  -12.849398187
    3.712852472   -3.078126135   22.485775638  -30.872676872  -14.235672235
    3.726983483   -3.078126135   22.184215047  -14.868981546  -15.942013583
    3.741114494   -3.078126135   22.067319793   -4.686854586  -18.552200808
    3.755245506   -3.078126135   22.062818710    1.553570481  -22.497412649
    3.769376517   -3.078126135   22.131733534    6.154309249  -27.648243489
    3.783507528   -3.078126135   22.261152715    9.823444605  -32.972014215
    3.797638539   -3.078126135   22.435425291   12.317564261  -37.261545942
    3.811769551   -3.078126135   22.632668998   13.358524388  -39.758094159
    3.825900562   -3.078126135   22.835104554   13.011304784  -40.537645390
    3.840031573   -3.078126135   23.031654792   12.791991301  -40.269239340
    3.854162584   -3.078126135   23.234455809   13.892666881  -39.696590248
    3.868293596   -3.078126135   23.468325780   17.403267782  -39.274762714
    3.882424607   -3.078126135   23.769033979   23.247752605  -39.204635362
    3.896555618   -3.078126135   24.162538933   30.315072392  -39.525140994
    3.910686629   -3.078126135   24.652953882   36.733923059  -40.262752622
    3.924817640   -3.078126135   25.227386370   42.253479004  -41.409618562
    3.938948652   -3.078126135   25.883092416   48.674697575  -43.024830181
    3.953079663   -3.078126135   26.646211582   57.540579519  -45.379303043
    3.967210674   -3.078126135   27.547947159   67.956911885  -48.927258911
    3.981341685   -3.078126135   28.585204516   75.726007620  -54.048132475
    3.995472697   -3.078126135   29.688391774   76.897142262  -60.689049201
    4.009603708   -3.078126135   30.751454447   70.079633448  -68.047654347
    4.023734719   -3.078126135   31.675028975   57.902102653  -74.926438160
    4.037865730   -3.078126135   32.409111226   43.712172753  -80.230212333
    4.051996742   -3.078126135   32.944452628   30.110074442  -83.286347225
    4.066127753   -3.078126135   33.301482455   18.572335926  -83.967373547
    4.080258764   -3.078126135   33.519516652   11.053592129  -82.354108006
    4.094389775   -3.078126135   33.673625520    9.958824279  -78.723396866
    4.108520787   -3.078126135   33.869634330   16.926136089  -73.642528042
    4.122651798   -3.078126135   34.213349896   30.145107202  -67.828734935
    4.136782809   -3.078126135   34.761203539   45.209747764  -62.029407290
    4.150913820   -3.078126135   35.505451282   57.434627055  -56.726941745
    4.165044831   -3.078126135   36.394270797   65.563242002  -52.081123497
    4.179175843   -3.078126135   37.380386620   71.750587608  -48.246285214
    4.193306854   -3.078126135   38.453823545   78.184130745  -45.439429817
    4.207437865   -3.078126135   39.625987071   85.618959993  -43.719091361
    4.221568876   -3.078126135   40.906849168   93.483066496  -42.743313909
    4.235699888   -3.078126135   42.295213213  100.631111558  -41.865772994
    4.249830899   -3.078126135   43.773882821  106.266421341  -40.639349717
    4.263961910   -3.078126135   45.315934172  109.388219345  -39.311139750
    4.278092921   -3.078126135   46.881293576  109.522712131  -38.614252547
    4.292223933   -3.078126135   48.432113723  107.631581397  -39.140561531
    4.306354944   -3.078126135   49.953641260  105.704321822  -40.681316935
    4.320485955   -3.078126135   51.459079877  105.704597614  -42.464175666
    4.334616966   -3.078126135   52.980735635  107.731284336  -43.878856903
    4.348747978   -3.078126135   54.540824839  111.079024319  -44.902387825
    4.362878989   -3.078126135   56.149115553  114.353198768  -45.781948749
    4.377010000   -3.078126135   57.800211776  116.992396393  -46.391916899
    4.391141011   -3.078126135   59.483783866  119.191651041  -46.180262515
    4.405272022   -3.078126135   61.200376124  122.015419746  -44.766795351
    4.419403034   -3.078126135   62.974069248  127.359318510  -42.729742706
    4.433534045   -3.078126135   64.850681241  136.823107297  -41.251072147
    4.447665056   -3.078126135   66.882238473  148.997439621  -41.215777416
    4.461796067   -3.078126135   69.085640012  160.382247036  -42.489590345
    4.475927079   -3.078126135   71.424301021  167.825066909  -44.180942115
    4.490058090   -3.078126135   73.837193384  171.038118791  -45.421468084
    4.504189101   -3.078126135   76.274530344  171.567025977  -45.954024794
    4.518320112   -3.078126135   78.702705360  169.517033774  -45.944629820
    4.532451124   -3.078126135   81.068933131  162.288590512  -45.433287761
    4.546582135   -3.078126135   83.281499009  147.773874962  -44.318058171
    4.560713146   -3.078126135   85.242231669  127.221215803  -42.524739309
    4.574844157   -3.078126135   86.899814705  105.825213670  -40.281341100
    4.588975169   -3.078126135   88.279714486   88.695042287  -37.969523348
    4.603106180   -3.078126135   89.462278168   77.547337996  -35.760235160
    4.617237191   -3.078126135   90.522008527   70.996375856  -33.600249597
    4.631368202   -3.078126135   91.504575862   66.431571439  -31.439027784
    4.645499213   -3.078126135   92.426244592   62.456563213  -29.447392817
    4.659630225   -3.078126135   93.295681147   58.982861774  -27.863750092
    4.673761236   -3.078126135   94.124397420   56.733660541  -26.708473921
    4.687892247   -3.078126135   94.930403577   55.735858655  -25.760671144
    4.702023258   -3.078126135   95.726237342   55.243965074  -24.645794702
    4.716154270   -3.078126135   96.504192627   52.741509644  -23.121266283
    4.730285281   -3.078126135   97.217402515   45.448671253  -21.214093632
    4.744416292   -3.078126135   97.785689828   32.516519428  -19.042163238
    4.758547303   -3.078126135   98.143705293   16.434814901  -16.642295512
    4.772678315   -3.078126135   98.284255796    2.487416360  -13.948005823
    4.786809326   -3.078126135   98.269822713   -4.797110761  -10.925373576
    4.800940337   -3.078126135   98.200091158   -5.827845174   -7.761964713
    4.815071348   -3.078126135   98.139463647   -4.310593320   -4.808659820
    4.829202360   -3.078126135   98.094470028   -4.246804104   -2.361130985
    4.843333371   -3.078126135   98.032328550   -6.267361345   -0.460311220
    4.857464382   -3.078126135   97.935298622   -8.849482212    1.002360497
    4.871595393   -3.078126135   97.812662244   -9.772447699    2.007946746
    4.885726404   -3.078126135   97.691988710   -8.650440637    2.274161676
    4.899857416   -3.078126135   97.596275805   -6.286222430    1.632403252
    4.913988427   -3.078126135   97.536657506   -3.692425927    0.338882549
    4.928119438   -3.078126135   97.516638491   -0.421772302   -0.924844174
    4.942250449   -3.078126135   97.548676472    3.390052194   -1.636522553
    4.956381461   -3.078126135   97.637187905    7.564767045   -1.808676162
    4.970512472   -3.078126135   97.778668937   10.556647568   -2.046205642
    4.984643483   -3.078126135   97.945816667   11.075831493   -2.763850785
    4.998774494   -3.078126135   98.101962728    9.350559114   -3.675372100
    5.012905506   -3.078126135   98.227685237    7.098275686   -4.154874670
    5.027036517   -3.078126135   98.332124537    6.594162441   -3.848550283
    5.041167528   -3.078126135   98.445713316    8.142412455   -3.159611375
    5.055298539   -3.078126135   98.585455408    9.879295218   -2.835249717
    5.069429551   -3.078126135   98.738112606    9.712404652   -3.317423999
    5.083560562   -3.078126135   98.873702557    7.800227260   -4.394216573
    5.097691573   -3.078126135   98.980653440    5.919164237   -5.457074144
    5.111822584   -3.078126135   99.069298191    5.389636040   -6.068276987
    5.125953596   -3.078126135   99.155242610    5.171356777   -6.191089852
    5.140084607   -3.078126135   99.231334474    3.797449500   -6.074324188
    5.154215618   -3.078126135   99.279853437    1.350126166   -6.023354810
    5.168346629   -3.078126135   99.295151250   -0.295678323   -6.048939990
    5.182477640   -3.078126135   99.300428587   -0.254459853   -6.047311466
    5.196608652   -3.078126135   99.316320631    0.935225773   -5.814930680
    5.210739663   -3.078126135   99.342856282    0.803074917   -5.188446842
    5.224870674   -3.078126135   99.347331528   -2.037725208   -4.208832483
    5.239001685   -3.078126135   99.297614477   -6.636404873   -3.009370231
    5.253132697   -3.078126135   99.188487287   -9.864729000   -1.903540849
    5.267263708   -3.078126135   99.058870006   -9.376514117   -1.204336293
    5.281394719   -3.078126135   98.963574707   -5.382983251   -1.023918172
    5.295525730   -3.078126135   98.929908549   -1.230703164   -1.199098107
    5.309656742   -3.078126135   98.932213093   -0.667558704   -1.442169670
    5.323787753   -3.078126135   98.909168770   -4.646844092   -1.679068377
    5.337918764   -3.078126135   98.813461630  -10.381232215   -1.999150876
    5.352049775   -3.078126135   98.650873202  -13.373608031   -2.442996024
    5.366180787   -3.078126135   98.484274786  -10.893219446   -2.782021085
    5.380311798   -3.078126135   98.387172703   -3.856645581   -2.710859873
    5.394442809   -3.078126135   98.398470228    3.694846422   -2.278343698
    5.408573820   -3.078126135   98.494103032    7.470637009   -1.874722072
    5.422704831   -3.078126135   98.604043966    5.759418506   -1.936232064
    5.436835843   -3.078126135   98.660215289    0.429433844   -2.470804290
    5.450966854   -3.078126135   98.638450214   -4.712233771   -3.110495394
    5.465097865   -3.078126135   98.563052516   -6.953342559   -3.537097833
    5.479228876   -3.078126135   98.476229888   -6.492473224   -3.797769275
    5.493359888   -3.078126135   98.400521265   -5.766631928   -4.359616379
    5.507490899   -3.078126135   98.327190704   -6.352979465   -5.450585397
    5.521621910   -3.078126135   98.237691654   -7.914492876   -7.031321990
    5.535752921   -3.078126135   98.128367037   -8.754551539   -8.743388773
    5.549883933   -3.078126135   98.020851852   -7.730208113  -10.156515440
    5.564014944   -3.078126135   97.941540235   -4.913389891  -10.988066634
    5.578145955   -3.078126135   97.903914098   -2.187699829  -11.107988238
    5.592276966   -3.078126135   97.888176742   -2.209527238  -10.645829079
    5.606407978   -3.078126135   97.846211664   -5.586000890  -10.146446861
    5.620538989   -3.078126135   97.744891973  -10.287987900  -10.220134135
    5.634670000   -3.078126135   97.593158541  -11.931524695  -11.029862767
    5.648801011   -3.078126135   97.454835491   -8.265578228  -12.035079141
    5.662932022   -3.078126135   97.394786262   -1.568986663  -12.315481263
    5.677063034   -3.078126135   97.420529367    2.888873165  -11.448014513
    5.691194045   -3.078126135   97.470868238    1.682680182  -10.000909729
    5.705325056   -3.078126135   97.470310439   -3.587371617   -9.071227582
    5.719456067   -3.078126135   97.395709660   -7.772162686   -9.352113852
    5.733587079   -3.078126135   97.293218134   -7.332533855  -10.519068282
    5.747718090   -3.078126135   97.226255525   -3.650515522  -11.526232810
    5.761849101   -3.078126135   97.205618201   -1.394636919  -11.337533800
    5.775980112   -3.078126135   97.187039077   -3.523551505   -9.805555688
    5.790111124   -3.078126135   97.117433000   -7.787951272   -7.554148933
    5.804242135   -3.078126135   96.997002017  -10.092765734   -5.535143338
    5.818373146   -3.078126135   96.873231290   -8.491065801   -4.361123165
    5.832504157   -3.078126135   96.790206556   -4.604428501   -3.992625724
    5.846635169   -3.078126135   96.759405443   -1.523050084   -3.941964107
    5.860766180   -3.078126135   96.760288698   -0.094391949   -3.659244321
    5.874897191   -3.078126135   96.776802165    0.899651033   -2.924727827
    5.889028202   -3.078126135   96.810739607    2.505309279   -1.923459573
    5.903159213   -3.078126135   96.874927504    5.039754906   -1.021877825
    5.917290225   -3.078126135   96.980743564    8.457928767   -0.519615726
    5.931421236   -3.078126135   97.136470552   11.955514935   -0.409142661
    5.945552247   -3.078126135   97.333938401   14.264004693   -0.407422812
    5.959683258   -3.078126135   97.548493045   14.162737203   -0.233957074
    5.973814270   -3.078126135   97.746924869   12.036885257    0.246071425
    5.987945281   -3.078126135   97.909642103    9.346428602    0.900822952
    6.002076292   -3.078126135   98.035353729    7.208166954    1.272580375
    6.016207303   -3.078126135   98.134397289    5.357773765    0.938627011
    6.030338315   -3.078126135   98.209377959    3.627147485   -0.276333752
    6.044469326   -3.078126135   98.260879216    2.113845203   -2.056998016
    6.058600337   -3.078126135   98.295688949    1.235397428   -3.806473572
    6.072731348   -3.078126135   98.319905635    0.857191680   -5.145201096
    6.086862360   -3.078126135   98.337975188   -0.263115064   -6.174057594
    6.100993371   -3.078126135   98.334659436   -1.907426211   -7.402721237
    6.115124382   -3.078126135   98.307727742   -3.048687382   -9.204071540
    6.129255393   -3.078126135   98.278657409   -2.258990344  -11.456787498
    6.143386404   -3.078126135   98.278981998    1.169054234  -13.501089154
    6.157517416   -3.078126135   98.338239289    5.616248320  -14.579079743
    6.171648427   -3.078126135   98.453037868    8.835631311  -14.461865557
    6.185779438   -3.078126135   98.592969552    8.516426638  -13.506380979
    6.199910449   -3.078126135   98.700157401    4.786440008  -12.374710960
    6.214041461   -3.078126135   98.736852721   -1.361305644  -11.426069680
    6.228172472   -3.078126135   98.687752814   -6.778177228  -10.422087160
    6.242303483   -3.078126135   98.587212241   -8.277169610   -8.910663242
    6.256434494   -3.078126135   98.501590745   -4.564812851   -6.777616201
    6.270565506   -3.078126135   98.490940584    1.667774429   -4.506222830
    6.284696517   -3.078126135   98.557742605    5.398818317   -2.638431789
    6.298827528   -3.078126135   98.638034919    3.240932004   -1.405057446
    6.312958539   -3.078126135   98.653108770   -2.845042098   -0.657482560
    6.327089551   -3.078126135   98.586291431   -7.380491801    0.006721929
    6.341220562   -3.078126135   98.492765771   -6.413321380    0.753581504
    6.355351573   -3.078126135   98.445829837   -1.513335372    1.565529147
    6.369482584   -3.078126135   98.460125610    1.001865027    2.194928016
    6.383613596   -3.078126135   98.466219819   -2.566785446    2.427961379
    6.397744607   -3.078126135   98.389515020   -9.824332010    2.278967383
    6.411875618   -3.078126135   98.220478749  -14.776672530    2.051006089
    6.426006629   -3.078126135   98.021572070  -14.200038758    2.176560848
    6.440137640   -3.078126135   97.858964291  -10.117123560    2.947345861
    6.454268652   -3.078126135   97.753613011   -6.703990639    4.245116700
    6.468399663   -3.078126135   97.681983011   -5.207028965    5.773432196
    6.482530674   -3.078126135   97.627772123   -3.698540472    7.123427151
    6.496661685   -3.078126135   97.608231785   -0.278670174    7.891171730
    6.510792697   -3.078126135   97.649700051    4.619617176    7.804168877
    6.524923708   -3.078126135   97.755151409    8.113802508    6.753989856
    6.539054719   -3.078126135   97.883557348    7.818738078    4.934821473
    6.553185730   -3.078126135   97.977750750    3.393855872    2.720752824
    6.567316742   -3.078126135   97.994589609   -2.359226506    0.389215623
    6.581447753   -3.078126135   97.945983587   -5.550851199   -2.009465366
    6.595578764   -3.078126135   97.885993944   -3.790136533   -4.425230527
    6.609709775   -3.078126135   97.874636968    0.968044844   -6.508241972
    6.623840787   -3.078126135   97.926343140    4.199621806   -7.708893086
    6.637971798   -3.078126135   97.995760125    3.496671972   -7.747709749
    6.652102809   -3.078126135   98.035100550    0.565007827   -7.055675712
    6.666233820   -3.078126135   98.038997975   -1.175440575   -6.591361949
    6.680364831   -3.078126135   98.039154761    0.073316480   -7.268122500
    6.694495843   -3.078126135   98.064127520    1.724211518   -9.168119288
    6.708626854   -3.078126135   98.097425007    0.777112339  -11.506269841
    6.722757865   -3.078126135   98.093107874   -3.209422468  -13.224610647
    6.736888876   -3.078126135   98.023490654   -7.998849013  -13.692771502
    6.751019888   -3.078126135   97.896753084  -10.987842968  -13.058494870
    6.765150899   -3.078126135   97.746328213  -11.608483996  -11.809039221
    6.779281910   -3.078126135   97.602191860  -10.195139027  -10.387580026
    6.793412921   -3.078126135   97.487338463   -7.410839362   -9.134597369
    6.807543933   -3.078126135   97.418449159   -3.692173114   -8.373364462
    6.821674944   -3.078126135   97.403302949   -0.156492159   -8.371131800
    6.835805955   -3.078126135   97.426093194    1.307775618   -9.012729936
    6.849936966   -3.078126135   97.447892632   -0.328201116   -9.714728434
    6.864067978   -3.078126135   97.428922437   -4.007797952   -9.812641299
    6.878198989   -3.078126135   97.361658150   -6.558844644   -9.143342550
    6.892330000   -3.078126135   97.283497563   -5.452025940   -8.197295134
    6.906461011   -3.078126135   97.247653212   -0.715537394   -7.633562302
    6.920592022   -3.078126135   97.286543991    4.303786082   -7.892065509
    6.934723034   -3.078126135   97.375280611    5.788775725   -8.935025898
    6.948854045   -3.078126135   97.450014083    2.702284281  -10.153387656
    6.962985056   -3.078126135   97.461122903   -2.721703174  -10.751388300
    6.977116067   -3.078126135   97.403153412   -6.268452243  -10.195041990
    6.991247079   -3.078126135   97.324426989   -5.806644540   -8.670929723
    7.005378090   -3.078126135   97.275002767   -2.529421482   -7.031013945
    7.019509101   -3.078126135   97.270202985   -0.185772409   -6.155655960
    7.033640112   -3.078126135   97.277424899   -0.819220239   -6.277923012
    7.047771124   -3.078126135   97.255698271   -4.051548967   -6.928418489
    7.061902135   -3.078126135   97.187508879   -6.797213836   -7.450376109
    7.076033146   -3.078126135   97.098111681   -6.957856819   -7.392239765
    7.090164157   -3.078126135   97.026382641   -4.525745134   -6.641982485
    7.104295169   -3.078126135   96.994559272   -1.621776828   -5.223277804
    7.118426180   -3.078126135   96.993292527   -0.447613610   -3.346049539
    7.132557191   -3.078126135   96.993081819   -1.525772724   -1.531438431
    7.146688202   -3.078126135   96.968303442   -3.360047649   -0.619681929
    7.160819213   -3.078126135   96.925667700   -3.845055932   -1.153547356
    7.174950225   -3.078126135   96.894969071   -1.560500718   -2.871128803
    7.189081236   -3.078126135   96.910942051    2.075097616   -4.930524930
    7.203212247   -3.078126135   96.968211734    4.067640182   -6.422123313
    7.217343258   -3.078126135   97.025221326    1.736291356   -7.155144493
    7.231474270   -3.078126135   97.025659209   -3.523719934   -7.499115819
    7.245605281   -3.078126135   96.952798394   -7.844202164   -7.638955511
    7.259736292   -3.078126135   96.844793243   -8.274441588   -7.310026083
    7.273867303   -3.078126135   96.756336637   -5.418816868   -6.109629584
    7.287998315   -3.078126135   96.713642431   -2.156231681   -4.167633020
    7.302129326   -3.078126135   96.705988115   -0.874823758   -2.271497745
    7.316260337   -3.078126135   96.704716276   -1.035499211   -1.179014272
    7.330391348   -3.078126135   96.699191695   -1.076930066   -1.003555813
    7.344522360   -3.078126135   96.701094865   -0.385664341   -1.230800686
    7.358653371   -3.078126135   96.717823501    1.406976206   -1.392694742
    7.372784382   -3.078126135   96.759525261    2.694287745   -1.546942747
    7.386915393   -3.078126135   96.808972807    2.556802851   -2.099370452
    7.401046404   -3.078126135   96.840413780   -0.145525741   -3.161749992
    7.415177416   -3.078126135   96.819534529   -4.443122352   -4.188793104
    7.429308427   -3.078126135   96.739764928   -8.127178563   -4.342310374
    7.443439438   -3.078126135   96.630526467   -8.285370498   -3.231537436
    7.457570449   -3.078126135   96.545893555   -4.672687593   -1.333511867
    7.471701461   -3.078126135   96.525811864    0.121243435    0.252114135
    7.485832472   -3.078126135   96.562154010    2.952719828    0.621428642
    7.499963483   -3.078126135   96.615255482    2.450877020   -0.367506362
    7.514094494   -3.078126135   96.644092799    0.117881730   -2.055275655
    7.528225506   -3.078126135   96.640167360   -2.000479092   -3.585605031
    7.542356517   -3.078126135   96.617844695   -2.518915510   -4.470194952
    7.556487528   -3.078126135   96.597648673   -1.682548278   -4.873638574
    7.570618539   -3.078126135   96.593042028   -0.437793294   -5.128204184
    7.584749551   -3.078126135   96.603731554    0.358543013   -5.414085250
    7.598880562   -3.078126135   96.621357760    0.420385037   -5.511892495
    7.613011573   -3.078126135   96.635806482    0.184471131   -5.178117117
    7.627142584   -3.078126135   96.650165752    0.254059796   -4.439345983
    7.641273596   -3.078126135   96.669698516    0.882378836   -3.550300797
    7.655404607   -3.078126135   96.695605609    1.131913475   -2.796065420
    7.669535618   -3.078126135   96.712132803   -0.641506415   -2.410209331
    7.683666629   -3.078126135   96.691801264   -3.964517302   -2.454174836
    7.697797640   -3.078126135   96.626545335   -6.479153496   -2.842091511
    7.711928652   -3.078126135   96.543103824   -6.440410686   -3.317040974
    7.726059663   -3.078126135   96.476812618   -4.363987547   -3.585194470
    7.740190674   -3.078126135   96.439094911   -2.759434202   -3.451700766
    7.754321685   -3.078126135   96.408816943   -3.713567883   -3.104433650
    7.768452697   -3.078126135   96.352704943   -5.639467639   -3.111482255
    7.782583708   -3.078126135   96.277239714   -6.181180322   -4.022241456
    7.796714719   -3.078126135   96.212657387   -4.411397084   -5.998464103
    7.810845730   -3.078126135   96.173945734   -3.094117479   -8.608490847
    7.824976742   -3.078126135   96.125170207   -5.934807008  -10.827215843
    7.839107753   -3.078126135   96.002975144  -13.086959297  -11.765502893
    7.853238764   -3.078126135   95.785965358  -18.942260394  -11.157659060
    7.867369775   -3.078126135   95.529572920  -17.885285317   -9.663653760
    7.881500787   -3.078126135   95.345538327   -9.374131984   -8.311715323
    7.895631798   -3.078126135   95.310751628    2.756058673   -7.870901526
    7.909762809   -3.078126135   95.473118229   20.062593933   -8.413880120
    7.923893820   -3.078126135   96.041425419   67.088784995   -9.490489747
    7.938024831   -3.078126135   97.782173205  196.432511444  -10.412271001
    7.952155843   -3.078126135  102.298247370  468.075701141  -10.652081551
    7.966286854   -3.078126135  111.807865357  899.586862981   -9.923716970
    7.980417865   -3.078126135  128.196796441 1422.518336687   -8.288735125
    7.994548876   -3.078126135  151.765466344 1886.800041983   -6.102727316
    8.008679888   -3.078126135  180.496765353 2130.261133349   -3.917628549
    8.022810899   -3.078126135  210.539282807 2068.153541915   -2.160077973
    8.036941910   -3.078126135  237.702841453 1738.987778400   -1.003095371
    8.051072921   -3.078126135  259.066511578 1272.530026640   -0.390850271
    8.065203933   -3.078126135  273.739831388  813.191667506   -0.131143537
    8.079334944   -3.078126135  282.566490164  454.871267333   -0.030845041
    8.093465955   -3.078126135  287.227095404  222.962086518   -0.024528974
    8.107596966   -3.078126135  289.390200485   95.719388147   -0.009093816
    8.121727978   -3.078126135  290.274486593   35.725312582   -0.003835229
    8.135858989   -3.078126135  290.594097665   11.149192465    0.011824265
    8.149990000   -3.078126135  290.698078012    2.191339959   -0.005129531

    1.861690000   -3.056970629  290.721339211   -0.000000000   -0.000000000
    1.875821011   -3.056970629  290.721339211   -0.000000000   -0.000000000
    1.889952022   -3.056970629  290.721339211   -0.000000000   -0.000000000
    1.904083034   -3.056970629  290.721339211   -0.000000000   -0.000000000
    1.918214045   -3.056970629  290.721339211   -0.000000000   -0.000000000
    1.932345056   -3.056970629  290.721339211   -0.000000000   -0.000000000
    1.946476067   -3.056970629  290.721339211   -0.000000000   -0.000000000
    1.960607079   -3.056970629  290.721339211   -0.000000000   -0.000000000
    1.974738090   -3.056970629  290.721339211   -0.000000000   -0.000000000
    1.988869101   -3.056970629  290.721339211   -0.000000000   -0.000000000
    2.003000112   -3.056970629  290.721339211   -0.000000000   -0.000000000
    2.017131124   -3.056970629  290.721339211   -0.000000000   -0.000000000
    2.031262135   -3.056970629  290.721339211   -0.000000000   -0.000000000
    2.045393146   -3.056970629  290.721339211   -0.000000000   -0.000000000
    2.059524157   -3.056970629  290.721339211   -0.000000000   -0.000000000
    2.073655169   -3.056970629  290.721339211   -0.000000000   -0.000000000
    2.087786180   -3.056970629  290.721339211   -0.000000000   -0.000000000
    2.101917191   -3.056970629  290.721339211   -0.000000000   -0.000000000
    2.116048202   -3.056970629  290.721339211   -0.000000000   -0.000000000
    2.130179213   -3.056970629  290.721339211   -0.000000000   -0.000000000
    2.144310225   -3.056970629  290.721339211   -0.000000000   -0.000000000
    2.158441236   -3.056970629  290.721339211   -0.000000000   -0.000000000
    2.172572247   -3.056970629  290.721339190   -0.000002064   -0.000001400
    2.186703258   -3.056970629  290.721339130   -0.000007465   -0.000005541
    2.200834270   -3.056970629  290.721338898   -0.000026729   -0.000021597
    2.214965281   -3.056970629  290.721333234   -0.000602135   -0.000263287
    2.229096292   -3.056970629  290.721315444   -0.002220473   -0.001015255
    2.243227303   -3.056970629  290.721254839   -0.007226897   -0.003515104
    2.257358315   -3.056970629  290.721069658   -0.020958144   -0.011048463
    2.271489326   -3.056970629  290.720575508   -0.053103355   -0.030933849
    2.285620337   -3.056970629  290.719411970   -0.118054213   -0.077513942
    2.299751348   -3.056970629  290.716988177   -0.231695187   -0.174290300
    2.313882360   -3.056970629  290.712568959   -0.399365955   -0.350913127
    2.328013371   -3.056970629  290.705427241   -0.613125375   -0.636997035
    2.342144382   -3.056970629  290.695037391   -0.860905333   -1.054686914
    2.356275393   -3.056970629  290.680586477   -1.194336919   -1.631384335
    2.370406404   -3.056970629  290.659694860   -1.804041092   -2.435037049
    2.384537416   -3.056970629  290.626146546   -3.071485792   -3.647675433
    2.398668427   -3.056970629  290.566341020   -5.633550237   -5.625033687
    2.412799438   -3.056970629  290.456500647  -10.315259402   -8.922741185
    2.426930449   -3.056970629  290.259405306  -18.137467742  -14.244831822
    2.441061461   -3.056970629  289.922917409  -30.183034677  -22.307606063
    2.455192472   -3.056970629  289.380837637  -47.322656580  -33.670201746
    2.469323483   -3.056970629  288.559273577  -69.722735817  -48.536429444
    2.483454494   -3.056970629  287.388035622  -96.563974396  -66.558405797
    2.497585506   -3.056970629  285.816366279 -126.082331497  -86.721737851
    2.511716517   -3.056970629  283.818862185 -156.563254623 -107.438833473
    2.525847528   -3.056970629  281.389360137 -187.153822500 -126.954852819
    2.539978539   -3.056970629  278.528102441 -217.620064280 -143.952091299
    2.554109551   -3.056970629  275.242789545 -246.733364446 -157.984720368
    2.568240562   -3.056970629  271.576200695 -270.755594426 -169.336571147
    2.582371573   -3.056970629  267.637115326 -284.502805975 -178.431080180
    2.596502584   -3.056970629  263.595922731 -285.074570334 -185.275381409
    2.610633596   -3.056970629  259.629052318 -274.965964208 -189.630588710
    2.624764607   -3.056970629  255.836491231 -261.871713896 -191.753041876
    2.638895618   -3.056970629  252.199035592 -254.183236383 -192.912633140
    2.653026629   -3.056970629  248.603535346 -256.154125748 -194.984376619
    2.667157640   -3.056970629  244.918814268 -266.112060848 -199.172297923
    2.681288652   -3.056970629  241.069380321 -278.406900609 -204.949688926
    2.695419663   -3.056970629  237.066257674 -286.974374703 -210.207958403
    2.709550674   -3.056970629  232.992861071 -288.018930323 -212.612622983
    2.723681685   -3.056970629  228.961904391 -281.277926467 -211.290703824
    2.737812697   -3.056970629  225.066256200 -269.528872273 -207.558554060
    2.751943708   -3.056970629  221.344901030 -257.424621513 -204.342284180
    2.766074719   -3.056970629  217.770036128 -249.737496566 -204.615919249
    2.780205730   -3.056970629  214.250072599 -250.034905954 -209.733578256
    2.794336742   -3.056970629  210.662167003 -259.329789067 -218.736905635
    2.808467753   -3.056970629  206.891801423 -275.023504598 -228.903160412
    2.822598764   -3.056970629  202.891459263 -290.590584306 -237.182486169
    2.836729775   -3.056970629  198.716864568 -298.665219324 -241.605828259
    2.850860787   -3.056970629  194.507642326 -295.332834812 -241.860400471
    2.864991798   -3.056970629  190.414430962 -283.274849768 -238.830109913
    2.879122809   -3.056970629  186.511960770 -269.783475153 -233.770312584
    2.893253820   -3.056970629  182.766705642 -261.831371302 -227.628777167
    2.907384831   -3.056970629  179.076699747 -261.982531112 -220.895230029
    2.921515843   -3.056970629  175.337016650 -268.506100877 -213.813195986
    2.935646854   -3.056970629  171.483754309 -277.192068256 -206.528319977
    2.949777865   -3.056970629  167.514988029 -284.402515800 -199.152584578
    2.963908876   -3.056970629  163.470132828 -287.903584269 -191.737768049
    2.978039888   -3.056970629  159.400609412 -288.023830345 -184.126083446
    2.992170899   -3.056970629  155.336595819 -287.827679482 -176.023139436
    3.006301910   -3.056970629  151.262499381 -289.808446663 -167.232207619
    3.020432921   -3.056970629  147.143585803 -294.000923085 -157.753104653
    3.034563933   -3.056970629  142.964921510 -297.661034825 -147.966827555
    3.048694944   -3.056970629  138.750703528 -298.909364064 -138.512104454
    3.062825955   -3.056970629  134.527073633 -299.600573505 -130.261518302
    3.076956966   -3.056970629  130.274490603 -303.986292250 -124.054616422
    3.091087978   -3.056970629  125.918658306 -314.070984636 -120.363797515
    3.105218989   -3.056970629  121.391247644 -327.509723518 -118.739283044
    3.119350000   -3.056970629  116.682236780 -338.971045330 -117.558732968
    3.133481011   -3.056970629  111.844335961 -345.903380532 -114.719584168
    3.147612022   -3.056970629  106.932042966 -349.989109720 -108.734560467
    3.161743034   -3.056970629  101.959902595 -354.953870399  -99.738493099
    3.175874045   -3.056970629   96.901208117 -362.083984902  -89.420180925
    3.190005056   -3.056970629   91.737378664 -369.440645324  -79.995753340
    3.204136067   -3.056970629   86.487685184 -373.727569297  -73.009550016
    3.218267079   -3.056970629   81.212691255 -372.831074441  -68.831385754
    3.232398090   -3.056970629   75.997878979 -365.072550836  -67.044331025
    3.246529101   -3.056970629   70.950678046 -348.902486602  -66.997492416
    3.260660112   -3.056970629   66.193117952 -324.274198878  -68.276868680
    3.274791124   -3.056970629   61.828925198 -293.907044176  -70.601838935
    3.288922135   -3.056970629   57.907796982 -262.616521037  -73.748433797
    3.303053146   -3.056970629   54.412721459 -234.028865680  -77.525633957
    3.317184157   -3.056970629   51.294490795 -209.151592955  -81.709503941
    3.331315169   -3.056970629   48.509362178 -186.454263803  -86.063420567
    3.345446180   -3.056970629   46.041461778 -164.213289306  -90.110337732
    3.359577191   -3.056970629   43.884805190 -142.864995246  -93.391798561
    3.373708202   -3.056970629   42.013446504 -124.057224192  -95.810837424
    3.387839213   -3.056970629   40.380705204 -109.266279186  -97.960521925
    3.401970225   -3.056970629   38.935195827  -97.136587390 -100.958700273
    3.416101236   -3.056970629   37.660983110  -84.661500074 -105.607590817
    3.430232247   -3.056970629   36.585388689  -68.697789112 -111.981532643
    3.444363258   -3.056970629   35.766582505  -48.300299319 -119.236097578
    3.458494270   -3.056970629   35.257968183  -25.315726369 -126.180180438
    3.472625281   -3.056970629   35.073966094   -2.927042870 -131.446454467
    3.486756292   -3.056970629   35.178133198   14.615250581 -133.423800196
    3.500887303   -3.056970629   35.469692647   22.983011696 -130.355589242
    3.515018315   -3.056970629   35.797474183   19.117246494 -120.827534258
    3.529149326   -3.056970629   35.984447370    3.602193958 -105.061371379
    3.543280337   -3.056970629   35.891434514  -19.345183856  -85.425017609
    3.557411348   -3.056970629   35.458219953  -43.707400066  -65.642477245
    3.571542360   -3.056970629   34.700835463  -64.895985832  -49.096356190
    3.585673371   -3.056970629   33.672666047  -82.059771860  -37.304509149
    3.599804382   -3.056970629   32.423187868  -96.258373987  -29.746186896
    3.613935393   -3.056970629   30.993556021 -107.637530441  -24.829377741
    3.628066404   -3.056970629   29.432965388 -114.210908555  -21.257646478
    3.642197416   -3.056970629   27.822977288 -114.413270195  -18.491909509
    3.656328427   -3.056970629   26.260151007 -107.790591132  -16.575479013
    3.670459438   -3.056970629   24.838681208  -94.383979925  -15.711714047
    3.684590449   -3.056970629   23.646538224  -75.557838109  -15.912482069
    3.698721461   -3.056970629   22.745017581  -53.736675754  -16.901184606
    3.712852472   -3.056970629   22.148509373  -33.269037913  -18.425250217
    3.726983483   -3.056970629   21.808176708  -18.060644727  -20.402435779
    3.741114494   -3.056970629   21.636314910   -9.342367994  -23.011729325
    3.755245506   -3.056970629   21.553940887   -4.852586807  -26.434793611
    3.769376517   -3.056970629   21.523958579   -1.198927424  -30.616906592
    3.783507528   -3.056970629   21.551304397    3.003364511  -34.926809093
    3.797638539   -3.056970629   21.641410376    7.414947177  -38.610863454
    3.811769551   -3.056970629   21.786312003   10.832769019  -41.139119691
    3.825900562   -3.056970629   21.967739541   12.426335927  -42.488098573
    3.840031573   -3.056970629   22.164153800   13.216497183  -42.966555476
    3.854162584   -3.056970629   22.375054406   14.543861398  -42.998154853
    3.868293596   -3.056970629   22.616731726   17.810096570  -42.910040401
    3.882424607   -3.056970629   22.919949032   23.176871132  -42.961123496
    3.896555618   -3.056970629   23.308309888   29.623884922  -43.327567409
    3.910686629   -3.056970629   23.784199628   35.388044679  -44.128976036
    3.924817640   -3.056970629   24.334511715   40.192959128  -45.362727564
    3.938948652   -3.056970629   24.954894012   45.676126259  -47.081557031
    3.953079663   -3.056970629   25.666054712   53.071421683  -49.501600978
    3.967210674   -3.056970629   26.490518851   61.395726113  -52.996030368
    3.981341685   -3.056970629   27.418798838   66.845791513  -57.836864609
    3.995472697   -3.056970629   28.383719127   66.418931747  -63.921539946
    4.009603708   -3.056970629   29.295701914   59.457045057  -70.569303247
    4.023734719   -3.056970629   30.078338174   48.807795144  -76.851848105
    4.037865730   -3.056970629   30.702346996   37.411244286  -81.906498020
    4.051996742   -3.056970629   31.172256104   27.179876412  -85.071097504
    4.066127753   -3.056970629   31.513229831   19.270982684  -85.980365241
    4.080258764   -3.056970629   31.766186539   15.269549140  -84.370156254
    4.094389775   -3.056970629   32.001898190   17.097477735  -80.356124739
    4.108520787   -3.056970629   32.313030788   25.875384840  -74.607045011
    4.122651798   -3.056970629   32.787607699   39.490101554  -68.086192188
    4.136782809   -3.056970629   33.464387850   53.939701943  -61.717342320
    4.150913820   -3.056970629   34.325357784   65.201773416  -55.995611930
    4.165044831   -3.056970629   35.315981722   72.185412313  -51.032015230
    4.179175843   -3.056970629   36.385655623   76.863375232  -46.995567933
    4.193306854   -3.056970629   37.518571810   81.422888420  -44.219521504
    4.207437865   -3.056970629   38.723667818   87.119242867  -42.870229037
    4.221568876   -3.056970629   40.018447447   94.134231742  -42.572067641
    4.235699888   -3.056970629   41.416686219  101.523629986  -42.552151617
    4.249830899   -3.056970629   42.912566689  107.740442139  -42.171377513
    4.263961910   -3.056970629   44.476147356  110.788001320  -41.443711032
    4.278092921   -3.056970629   46.054539613  109.813611504  -40.825085521
    4.292223933   -3.056970629   47.599904068  106.634565291  -40.671587816
    4.306354944   -3.056970629   49.102868752  104.257948539  -40.727130563
    4.320485955   -3.056970629   50.591286027  104.818967257  -40.436777925
    4.334616966   -3.056970629   52.106185750  107.586909186  -39.614310847
    4.348747978   -3.056970629   53.665373856  110.985317793  -38.680322922
    4.362878989   -3.056970629   55.269722615  113.920406485  -38.189497422
    4.377010000   -3.056970629   56.915764842  116.881278500  -38.076012833
    4.391141011   -3.056970629   58.606682262  120.518553777  -37.647077504
    4.405272022   -3.056970629   60.353983821  124.861460523  -36.283196201
    4.419403034   -3.056970629   62.171566116  130.364407219  -34.353848199
    4.433534045   -3.056970629   64.080309031  138.102436071  -32.967231068
    4.447665056   -3.056970629   66.111861165  147.757179551  -33.088938640
    4.461796067   -3.056970629   68.284248017  157.476981343  -34.717473359
    4.475927079   -3.056970629   70.579603430  164.837009645  -37.004546389
    4.490058090   -3.056970629   72.956382542  168.961317452  -39.036034017
    4.504189101   -3.056970629   75.371399085  170.409058569  -40.490861493
    4.518320112   -3.056970629   77.787889179  169.052455784  -41.519661010
    4.532451124   -3.056970629   80.153008250  162.658378265  -42.088230284
    4.546582135   -3.056970629   82.379886995  149.492481507  -41.832926841
    4.560713146   -3.056970629   84.375784471  130.430527342  -40.306306958
    4.574844157   -3.056970629   86.086437678  109.954575669  -37.548213808
    4.588975169   -3.056970629   87.526157780   92.895541391  -34.220263004
    4.603106180   -3.056970629   88.764207882   81.152510788  -31.197142870
    4.617237191   -3.056970629   89.869519403   73.843592720  -29.067241901
    4.631368202   -3.056970629   90.887824335   68.633207408  -27.881114667
    4.645499213   -3.056970629   91.837733150   64.242810452  -27.239428849
    4.659630225   -3.056970629   92.730875790   60.614399108  -26.599717731
    4.673761236   -3.056970629   93.582216291   58.325337225  -25.593283517
    4.687892247   -3.056970629   94.411394739   57.405354801  -24.284202692
    4.702023258   -3.056970629   95.231653793   57.008995662  -23.005777730
    4.716154270   -3.056970629   96.035491171   54.607598814  -22.019361261
    4.730285281   -3.056970629   96.776610784   47.578117545  -21.273724709
    4.744416292   -3.056970629   97.378125836   35.152590363  -20.348954509
    4.758547303   -3.056970629   97.778504206   19.800291132  -18.830430326
    4.772678315   -3.056970629   97.972040617    6.592418273  -16.609281949
    4.786809326   -3.056970629   98.018968065   -0.294670962  -13.892910077
    4.800940337   -3.056970629   98.012604484   -1.427461882  -11.067110026
    4.815071348   -3.056970629   98.010880792   -0.405429859   -8.391505912
    4.829202360   -3.056970629   98.017303910   -0.866612538   -5.889120911
    4.843333371   -3.056970629   98.000171328   -3.251333460   -3.469189069
    4.857464382   -3.056970629   97.943179187   -6.227222206   -1.150121328
    4.871595393   -3.056970629   97.852258317   -8.044483446    0.759727236
    4.885726404   -3.056970629   97.745807847   -8.449441351    1.708844657
    4.899857416   -3.056970629   97.640911199   -7.742176968    1.360991947
    4.913988427   -3.056970629   97.552907112   -6.062699759   -0.100546857
    4.928119438   -3.056970629   97.500081983   -2.563565293   -1.951505353
    4.942250449   -3.056970629   97.507744640    2.153485501   -3.517425388
    4.956381461   -3.056970629   97.583168529    6.803297721   -4.538346514
    4.970512472   -3.056970629   97.712619448    9.500400096   -5.385596892
    4.984643483   -3.056970629   97.861183114    9.587670125   -6.371021607
    4.998774494   -3.056970629   97.997587299    8.166651411   -7.290817660
    5.012905506   -3.056970629   98.114240175    7.083545762   -7.677350234
    5.027036517   -3.056970629   98.226931614    7.653244784   -7.268115899
    5.041167528   -3.056970629   98.357558059    9.307804780   -6.452185953
    5.055298539   -3.056970629   98.508131786   10.147036966   -5.867555478
    5.069429551   -3.056970629   98.656945719    8.951281108   -5.840809753
    5.083560562   -3.056970629   98.777995544    6.646590236   -6.188146687
    5.097691573   -3.056970629   98.870367670    5.074383624   -6.504486435
    5.111822584   -3.056970629   98.951103374    5.097867888   -6.592090518
    5.125953596   -3.056970629   99.035482299    5.206530820   -6.528164842
    5.140084607   -3.056970629   99.112024065    3.755716642   -6.490980005
    5.154215618   -3.056970629   99.157296390    0.961837319   -6.735595915
    5.168346629   -3.056970629   99.164756061   -1.043829802   -7.350246997
    5.182477640   -3.056970629   99.158758440   -1.050772214   -8.331624111
    5.196608652   -3.056970629   99.165894725    0.625705821   -9.322144528
    5.210739663   -3.056970629   99.194507627    1.439563786   -9.711749569
    5.224870674   -3.056970629   99.215622569   -0.332598438   -9.122804677
    5.239001685   -3.056970629   99.194790221   -4.383740711   -7.652019858
    5.253132697   -3.056970629   99.116166907   -7.941534238   -5.977790745
    5.267263708   -3.056970629   99.007094347   -8.451354059   -4.848001688
    5.281394719   -3.056970629   98.917629084   -5.421301795   -4.568061110
    5.295525730   -3.056970629   98.880054507   -1.607487785   -4.817327747
    5.309656742   -3.056970629   98.877884367   -0.882001974   -5.027286972
    5.323787753   -3.056970629   98.853798969   -4.624563555   -4.907933997
    5.337918764   -3.056970629   98.758645122  -10.383060579   -4.551064743
    5.352049775   -3.056970629   98.595451873  -13.438196609   -4.176656652
    5.366180787   -3.056970629   98.428992767  -10.729896099   -3.840791591
    5.380311798   -3.056970629   98.336923533   -3.346814820   -3.470756639
    5.394442809   -3.056970629   98.356575108    4.273667025   -3.171145333
    5.408573820   -3.056970629   98.457253006    7.518494525   -3.163101896
    5.422704831   -3.056970629   98.562623146    5.095906123   -3.575578651
    5.436835843   -3.056970629   98.606277119   -0.581183481   -4.217671035
    5.450966854   -3.056970629   98.571149854   -5.549516815   -4.781617306
    5.465097865   -3.056970629   98.485682091   -7.569594462   -5.209257613
    5.479228876   -3.056970629   98.388912295   -7.460202380   -5.774355730
    5.493359888   -3.056970629   98.294071735   -7.479630510   -6.899753906
    5.507490899   -3.056970629   98.190931952   -8.799118025   -8.505609745
    5.521621910   -3.056970629   98.065058482  -10.540650125  -10.244906455
    5.535752921   -3.056970629   97.921134543  -10.928874278  -11.696092241
    5.549883933   -3.056970629   97.787917025   -9.159915596  -12.633363715
    5.564014944   -3.056970629   97.694846815   -5.406183800  -13.069212727
    5.578145955   -3.056970629   97.656892304   -1.708976651  -12.999939536
    5.592276966   -3.056970629   97.653011117   -1.117618164  -12.402308876
    5.606407978   -3.056970629   97.626497419   -4.644306101  -11.510882740
    5.620538989   -3.056970629   97.532699708  -10.238031997  -10.777153568
    5.634670000   -3.056970629   97.374770072  -12.817781701  -10.575304433
    5.648801011   -3.056970629   97.222253219   -9.198147005  -10.915677788
    5.662932022   -3.056970629   97.154630047   -1.569205703  -11.348118214
    5.677063034   -3.056970629   97.188418048    3.940994097  -11.436289137
    5.691194045   -3.056970629   97.256096604    2.874574119  -11.182375120
    5.705325056   -3.056970629   97.266323382   -3.382837770  -10.971914316
    5.719456067   -3.056970629   97.185301321   -8.806343824  -11.142133909
    5.733587079   -3.056970629   97.064487672   -8.694078441  -11.577070216
    5.747718090   -3.056970629   96.984695824   -3.836887945  -11.737592505
    5.761849101   -3.056970629   96.975350183    0.396055627  -10.919609682
    5.775980112   -3.056970629   96.994715176   -0.083943074   -8.995372877
    5.790111124   -3.056970629   96.977553793   -4.043996720   -6.427720922
    5.804242135   -3.056970629   96.904412502   -7.327001517   -4.069387837
    5.818373146   -3.056970629   96.809712516   -7.129176128   -2.522591385
    5.832504157   -3.056970629   96.738569632   -4.163636120   -1.740047773
    5.846635169   -3.056970629   96.713210746   -1.064397669   -1.219320753
    5.860766180   -3.056970629   96.724280790    0.908422580   -0.484539047
    5.874897191   -3.056970629   96.758452835    2.321633408    0.477088695
    5.889028202   -3.056970629   96.812428374    3.837457235    1.355581370
    5.903159213   -3.056970629   96.892058165    5.833360435    1.861715113
    5.917290225   -3.056970629   97.004828328    8.665494073    1.947740314
    5.931421236   -3.056970629   97.160740614   11.867442225    1.790346754
    5.945552247   -3.056970629   97.357338996   14.266507737    1.657076226
    5.959683258   -3.056970629   97.574678384   14.576328399    1.708360954
    5.973814270   -3.056970629   97.781755413   12.842894220    2.007969332
    5.987945281   -3.056970629   97.956365465   10.107888860    2.435991925
    6.002076292   -3.056970629   98.088668264    7.281989537    2.645854188
    6.016207303   -3.056970629   98.180669714    4.218957882    2.274829062
    6.030338315   -3.056970629   98.230911406    1.314917095    1.105883995
    6.044469326   -3.056970629   98.245001913   -0.727167923   -0.720319078
    6.058600337   -3.056970629   98.240502697   -1.379673849   -2.793424433
    6.072731348   -3.056970629   98.231821709   -1.161657368   -4.690756509
    6.086862360   -3.056970629   98.223967341   -2.015423515   -6.212341015
    6.100993371   -3.056970629   98.194116280   -4.015455732   -7.510359117
    6.115124382   -3.056970629   98.132261338   -5.928950263   -8.916586662
    6.129255393   -3.056970629   98.058524563   -5.571799519  -10.692047980
    6.143386404   -3.056970629   98.013754634   -1.682237473  -12.671146346
    6.157517416   -3.056970629   98.041616977    4.092935791  -14.353244559
    6.171648427   -3.056970629   98.146483391    8.939658851  -15.293433624
    6.185779438   -3.056970629   98.296632027    9.778235741  -15.279847419
    6.199910449   -3.056970629   98.426122775    6.594862066  -14.384990059
    6.214041461   -3.056970629   98.491438544    0.903019044  -12.746029164
    6.228172472   -3.056970629   98.478972200   -3.795033371  -10.399425339
    6.242303483   -3.056970629   98.425548286   -4.601669672   -7.542959677
    6.256434494   -3.056970629   98.392990069   -0.955084935   -4.710618906
    6.270565506   -3.056970629   98.427788962    4.348759329   -2.685479126
    6.284696517   -3.056970629   98.523002339    6.764321138   -1.811199491
    6.298827528   -3.056970629   98.615393628    3.683456734   -1.802646042
    6.312958539   -3.056970629   98.634765477   -2.522559611   -2.040116030
    6.327089551   -3.056970629   98.574943816   -6.740916233   -1.975689422
    6.341220562   -3.056970629   98.493220092   -5.428433504   -1.591422598
    6.355351573   -3.056970629   98.460641620   -0.526147213   -1.069894109
    6.369482584   -3.056970629   98.486931943    1.705216637   -0.591665473
    6.383613596   -3.056970629   98.500607153   -2.178602573   -0.106597452
    6.397744607   -3.056970629   98.429039303   -9.461303584    0.562262847
    6.411875618   -3.056970629   98.267707388  -13.986386246    1.561845411
    6.426006629   -3.056970629   98.085087702  -12.602064425    2.986696795
    6.440137640   -3.056970629   97.951062251   -7.722459955    4.862696805
    6.454268652   -3.056970629   97.883466010   -3.813925414    7.009938914
    6.468399663   -3.056970629   97.852439956   -2.484119222    9.151025192
    6.482530674   -3.056970629   97.831342630   -1.886328467   10.764179249
    6.496661685   -3.056970629   97.826840112   -0.018235063   11.301127389
    6.510792697   -3.056970629   97.859376543    3.103095216   10.510167498
    6.524923708   -3.056970629   97.932926378    5.205026618    8.599811967
    6.539054719   -3.056970629   98.014937544    4.290892618    6.154781412
    6.553185730   -3.056970629   98.058392293   -0.170920458    3.727765821
    6.567316742   -3.056970629   98.025253332   -5.903171836    1.493444754
    6.581447753   -3.056970629   97.925774634   -9.243036930   -0.774216105
    6.595578764   -3.056970629   97.813337556   -7.450218598   -3.207561166
    6.609709775   -3.056970629   97.755087646   -1.836990742   -5.506472587
    6.623840787   -3.056970629   97.778352668    3.107970902   -7.020887361
    6.637971798   -3.056970629   97.845289239    4.120926650   -7.313598067
    6.652102809   -3.056970629   97.899378054    1.750982812   -6.734486749
    6.666233820   -3.056970629   97.913647758   -1.170139862   -6.304949224
    6.680364831   -3.056970629   97.898920099   -2.042210317   -7.037186203
    6.694495843   -3.056970629   97.881640438   -1.894229942   -9.048815379
    6.708626854   -3.056970629   97.863995895   -2.523314516  -11.404350351
    6.722757865   -3.056970629   97.825885234   -4.503864975  -12.784250497
    6.736888876   -3.056970629   97.755337540   -6.886096303  -12.385184980
    6.751019888   -3.056970629   97.657243117   -8.203387003  -10.384943499
    6.765150899   -3.056970629   97.551596789   -8.210008931   -7.547057055
    6.779281910   -3.056970629   97.454845284   -7.063187209   -4.655716565
    6.793412921   -3.056970629   97.378179252   -5.270535520   -2.412404058
    6.807543933   -3.056970629   97.327701219   -3.299909238   -1.424808557
    6.821674944   -3.056970629   97.303650009   -1.764973471   -2.114954919
    6.835805955   -3.056970629   97.294022285   -1.447284242   -4.288618895
    6.849936966   -3.056970629   97.277691044   -2.655710201   -6.954284343
    6.864067978   -3.056970629   97.236584837   -4.671995488   -8.826940675
    6.878198989   -3.056970629   97.172612194   -5.604830859   -9.211413745
    6.892330000   -3.056970629   97.113462716   -3.957519500   -8.484484793
    6.906461011   -3.056970629   97.094176570   -0.031588602   -7.619874114
    6.920592022   -3.056970629   97.132391149    3.504498331   -7.507346493
    6.934723034   -3.056970629   97.201948105    4.072134499   -8.287059991
    6.948854045   -3.056970629   97.253929881    1.418415388   -9.188510418
    6.962985056   -3.056970629   97.258032564   -2.300432166   -9.226662331
    6.977116067   -3.056970629   97.219747529   -3.968696317   -7.928482914
    6.991247079   -3.056970629   97.179949110   -2.844435712   -5.801923412
    7.005378090   -3.056970629   97.167323510   -0.543919155   -3.982683011
    7.019509101   -3.056970629   97.178410832    0.040792575   -3.342934428
    7.033640112   -3.056970629   97.178705722   -1.842611268   -3.840436565
    7.047771124   -3.056970629   97.140457495   -5.181567287   -4.729488818
    7.061902135   -3.056970629   97.060910157   -7.194652336   -5.296555316
    7.076033146   -3.056970629   96.972576586   -6.444207871   -5.307630824
    7.090164157   -3.056970629   96.913626104   -3.239333853   -4.928523003
    7.104295169   -3.056970629   96.904424858    0.286352643   -4.303260579
    7.118426180   -3.056970629   96.932835885    1.790586106   -3.477120999
    7.132557191   -3.056970629   96.962542047    0.256654207   -2.553060939
    7.146688202   -3.056970629   96.954438552   -2.941313250   -1.925447385
    7.160819213   -3.056970629   96.904899765   -5.167430393   -1.994967003
    7.174950225   -3.056970629   96.846134620   -4.066238145   -2.797866088
    7.189081236   -3.056970629   96.825168184   -0.414632463   -4.053583723
    7.203212247   -3.056970629   96.852087982    2.318076681   -5.269121074
    7.217343258   -3.056970629   96.889697802    0.654208153   -6.264928632
    7.231474270   -3.056970629   96.877707803   -4.191335063   -7.063881246
    7.245605281   -3.056970629   96.798796355   -7.946620634   -7.538708882
    7.259736292   -3.056970629   96.697072885   -7.195430715   -7.382759118
    7.273867303   -3.056970629   96.633645223   -3.000336947   -6.373351555
    7.287998315   -3.056970629   96.630156861    0.729065914   -4.779186190
    7.302129326   -3.056970629   96.658892774    1.173728159   -3.375530699
    7.316260337   -3.056970629   96.675780729   -0.522645114   -2.832333438
    7.330391348   -3.056970629   96.668531996   -1.680953073   -3.190770540
    7.344522360   -3.056970629   96.659883255   -1.147036885   -3.942730766
    7.358653371   -3.056970629   96.668109619    0.925263294   -4.553003844
    7.372784382   -3.056970629   96.703109186    2.129466733   -4.996026268
    7.386915393   -3.056970629   96.740667661    1.418246554   -5.524345809
    7.401046404   -3.056970629   96.753293745   -1.528488983   -6.192058326
    7.415177416   -3.056970629   96.717718363   -4.932845215   -6.519910044
    7.429308427   -3.056970629   96.643590449   -6.756251892   -5.843527482
    7.443439438   -3.056970629   96.566620314   -5.242245666   -3.971089333
    7.457570449   -3.056970629   96.528641376   -1.450279899   -1.556279187
    7.471701461   -3.056970629   96.544236336    1.724249574    0.161010684
    7.485832472   -3.056970629   96.585343846    2.010780008    0.251699768
    7.499963483   -3.056970629   96.610040054   -0.406430533   -1.345979748
    7.514094494   -3.056970629   96.594651895   -3.028091532   -3.691562011
    7.528225506   -3.056970629   96.553238796   -3.973517346   -5.565270044
    7.542356517   -3.056970629   96.514306771   -2.938454191   -6.159232247
    7.556487528   -3.056970629   96.495582869   -1.159007851   -5.578556278
    7.570618539   -3.056970629   96.499949583    0.154737890   -4.478731124
    7.584749551   -3.056970629   96.516986583    0.657691159   -3.622796369
    7.598880562   -3.056970629   96.537377988    0.582074212   -3.315668513
    7.613011573   -3.056970629   96.554645542    0.457187284   -3.453622883
    7.627142584   -3.056970629   96.574529850    0.762084088   -3.756007747
    7.641273596   -3.056970629   96.602346178    1.549953026   -3.960614287
    7.655404607   -3.056970629   96.637333066    1.692581814   -3.963794699
    7.669535618   -3.056970629   96.659404295   -0.445644785   -3.926079504
    7.683666629   -3.056970629   96.638157150   -4.277574506   -4.039530196
    7.697797640   -3.056970629   96.565252666   -7.188257624   -4.396388806
    7.711928652   -3.056970629   96.471661267   -7.113066860   -4.855953550
    7.726059663   -3.056970629   96.398964452   -4.484031840   -5.145757560
    7.740190674   -3.056970629   96.363761659   -2.289680008   -5.000136730
    7.754321685   -3.056970629   96.341406297   -3.247024822   -4.565887399
    7.768452697   -3.056970629   96.286614569   -6.092966602   -4.379135324
    7.782583708   -3.056970629   96.192973497   -8.325139013   -5.070850365
    7.796714719   -3.056970629   96.086060389   -8.150719074   -6.909398409
    7.810845730   -3.056970629   95.990200103   -7.151745729   -9.484297713
    7.824976742   -3.056970629   95.892517390   -8.585176212  -11.717529165
    7.839107753   -3.056970629   95.750143228  -13.212816790  -12.627941402
    7.853238764   -3.056970629   95.547828984  -16.938467083  -11.915282040
    7.867369775   -3.056970629   95.326098867  -15.279277044  -10.279407300
    7.881500787   -3.056970629   95.172860112   -7.851371468   -8.866385192
    7.895631798   -3.056970629   95.146525637    2.413900253   -8.592366597
    7.909762809   -3.056970629   95.292588042   18.246972780   -9.600073511
    7.923893820   -3.056970629   95.831925298   65.062653760  -11.226788389
    7.938024831   -3.056970629   97.551179214  195.617220842  -12.298876990
    7.952155843   -3.056970629  102.070760183  469.473408759  -11.707894715
    7.966286854   -3.056970629  111.616800027  903.272130992   -8.982575778
    7.980417865   -3.056970629  128.068855651 1427.550391981   -4.619342211
    7.994548876   -3.056970629  151.709556767 1891.661383282    0.078743451
    8.008679888   -3.056970629  180.500645970 2133.696607992    3.669479979
    8.022810899   -3.056970629  210.578072817 2069.678625268    5.364400435
    8.036941910   -3.056970629  237.751300378 1738.936064443    5.273136513
    8.051072921   -3.056970629  259.107622667 1271.681098971    4.091333610
    8.065203933   -3.056970629  273.767397822  812.233279562    2.638498633
    8.079334944   -3.056970629  282.582121836  454.126224275    1.461981463
    8.093465955   -3.056970629  287.234263674  222.551750687    0.683206214
    8.107596966   -3.056970629  289.393191102   95.514413717    0.284933618
    8.121727978   -3.056970629  290.275563699   35.639855862    0.103423753
    8.135858989   -3.056970629  290.594728867   11.090184209    0.047106727
    8.149990000   -3.056970629  290.698105738    2.188468434    0.007707334

    1.861690000   -3.035815123  290.721339211   -0.000000000   -0.000000000
    1.875821011   -3.035815123  290.721339211   -0.000000000   -0.000000000
    1.889952022   -3.035815123  290.721339211   -0.000000000   -0.000000000
    1.904083034   -3.035815123  290.721339211   -0.000000000   -0.000000000
    1.918214045   -3.035815123  290.721339211   -0.000000000   -0.000000000
    1.932345056   -3.035815123  290.721339211   -0.000000000   -0.000000000
    1.946476067   -3.035815123  290.721339211   -0.000000000   -0.000000000
    1.960607079   -3.035815123  290.721339211   -0.000000000   -0.000000000
    1.974738090   -3.035815123  290.721339211   -0.000000000   -0.000000000
    1.988869101   -3.035815123  290.721339211   -0.000000000   -0.000000000
    2.003000112   -3.035815123  290.721339211   -0.000000000   -0.000000000
    2.017131124   -3.035815123  290.721339211   -0.000000000   -0.000000000
    2.031262135   -3.035815123  290.721339211   -0.000000000   -0.000000000
    2.045393146   -3.035815123  290.721339211   -0.000000000   -0.000000000
    2.059524157   -3.035815123  290.721339211   -0.000000000   -0.000000000
    2.073655169   -3.035815123  290.721339211   -0.000000000   -0.000000000
    2.087786180   -3.035815123  290.721339211   -0.000000000   -0.000000000
    2.101917191   -3.035815123  290.721339211   -0.000000000   -0.000000000
    2.116048202   -3.035815123  290.721339211   -0.000000000   -0.000000000
    2.130179213   -3.035815123  290.721339211   -0.000000000   -0.000000000
    2.144310225   -3.035815123  290.721339211   -0.000000000   -0.000000000
    2.158441236   -3.035815123  290.721339211   -0.000000000   -0.000000000
    2.172572247   -3.035815123  290.721339129   -0.000008353   -0.000005181
    2.186703258   -3.035815123  290.721338758   -0.000042867   -0.000028801
    2.200834270   -3.035815123  290.721337371   -0.000160874   -0.000117469
    2.214965281   -3.035815123  290.721322390   -0.001613773   -0.000751850
    2.229096292   -3.035815123  290.721276172   -0.005641560   -0.002674745
    2.243227303   -3.035815123  290.721126104   -0.017592027   -0.008621977
    2.257358315   -3.035815123  290.720683102   -0.049490766   -0.025548430
    2.271489326   -3.035815123  290.719531431   -0.122661856   -0.068283236
    2.285620337   -3.035815123  290.716865910   -0.268874543   -0.165289243
    2.299751348   -3.035815123  290.711377651   -0.523093918   -0.362475485
    2.313882360   -3.035815123  290.701427784   -0.898445423   -0.718082474
    2.328013371   -3.035815123  290.685383401   -1.378324531   -1.291350380
    2.342144382   -3.035815123  290.662023604   -1.935879721   -2.129427798
    2.356275393   -3.035815123  290.629730903   -2.657010457   -3.284326286
    2.370406404   -3.035815123  290.584257997   -3.866962795   -4.867865570
    2.384537416   -3.035815123  290.514502521   -6.228482314   -7.163388444
    2.398668427   -3.035815123  290.397547636  -10.724543540  -10.698546995
    2.412799438   -3.035815123  290.195518126  -18.467852098  -16.248573491
    2.426930449   -3.035815123  289.854325593  -30.554583407  -24.691854474
    2.441061461   -3.035815123  289.306222092  -47.824242949  -36.760140892
    2.455192472   -3.035815123  288.474961383  -70.604268596  -52.802474536
    2.469323483   -3.035815123  287.286067348  -98.277586176  -72.625205911
    2.483454494   -3.035815123  285.681149376 -129.082871744  -95.429993327
    2.497585506   -3.035815123  283.634471824 -160.355110913 -119.864300450
    2.511716517   -3.035815123  281.156190171 -189.859973871 -144.183632661
    2.525847528   -3.035815123  278.278128714 -216.981911409 -166.598055808
    2.539978539   -3.035815123  275.028973130 -242.566255266 -185.777967142
    2.554109551   -3.035815123  271.426321843 -266.783439549 -201.259511135
    2.568240562   -3.035815123  267.506045226 -286.764284743 -213.431386497
    2.582371573   -3.035815123  263.364263883 -297.236372268 -223.094689554
    2.596502584   -3.035815123  259.165235586 -294.662036489 -230.860417601
    2.610633596   -3.035815123  255.085361635 -281.421476244 -236.996680697
    2.624764607   -3.035815123  251.219186042 -266.070029776 -241.750938896
    2.638895618   -3.035815123  247.527233138 -258.073555795 -245.719520915
    2.653026629   -3.035815123  243.866852204 -261.688918007 -249.754889503
    2.667157640   -3.035815123  240.088923716 -273.646510703 -254.316542880
    2.681288652   -3.035815123  236.128954629 -286.077924724 -258.905924170
    2.695419663   -3.035815123  232.034402369 -291.780406309 -262.234971757
    2.709550674   -3.035815123  227.926670372 -287.988246543 -263.093616396
    2.723681685   -3.035815123  223.928673776 -277.018183844 -261.407605781
    2.737812697   -3.035815123  220.105132173 -264.265519018 -258.496545913
    2.751943708   -3.035815123  216.440689429 -255.297449243 -256.515013289
    2.766074719   -3.035815123  212.856267162 -253.482326508 -257.273692203
    2.780205730   -3.035815123  209.241758179 -259.419287630 -261.133982789
    2.794336742   -3.035815123  205.498531960 -271.307542654 -266.784035716
    2.808467753   -3.035815123  201.565841997 -285.374235865 -271.933400885
    2.822598764   -3.035815123  197.450944942 -296.098279499 -274.545252570
    2.836729775   -3.035815123  193.239829969 -298.414959264 -273.793573418
    2.850860787   -3.035815123  189.069753124 -290.393144566 -270.218579404
    2.864991798   -3.035815123  185.068584423 -275.570023183 -265.033988522
    2.879122809   -3.035815123  181.285117828 -260.875865827 -259.350241494
    2.893253820   -3.035815123  177.669659088 -252.447128442 -253.674046540
    2.907384831   -3.035815123  174.115557369 -252.182851350 -247.923365971
    2.921515843   -3.035815123  170.518798156 -258.095366369 -241.773470995
    2.935646854   -3.035815123  166.817642061 -266.081040473 -234.905571695
    2.949777865   -3.035815123  163.010609786 -272.690998520 -227.197680304
    2.963908876   -3.035815123  159.135395202 -275.661301967 -218.779307210
    2.978039888   -3.035815123  155.243341854 -275.164697007 -209.821911953
    2.992170899   -3.035815123  151.366989768 -274.181860591 -200.398295256
    3.006301910   -3.035815123  147.492466629 -275.259888187 -190.540693166
    3.020432921   -3.035815123  143.584313152 -278.898235365 -180.305491239
    3.034563933   -3.035815123  139.619087193 -282.787286614 -170.082499025
    3.048694944   -3.035815123  135.606967669 -285.467556357 -160.507346809
    3.062825955   -3.035815123  131.555988928 -288.818580308 -152.376353515
    3.076956966   -3.035815123  127.432060225 -296.656082274 -146.221298139
    3.091087978   -3.035815123  123.157160919 -309.835485971 -141.970833206
    3.105218989   -3.035815123  118.678611340 -324.433350732 -138.688523855
    3.119350000   -3.035815123  114.022394757 -334.125781401 -134.693120605
    3.133481011   -3.035815123  109.281810957 -336.711199195 -128.313501139
    3.147612022   -3.035815123  104.535681526 -335.802687469 -118.736121112
    3.161743034   -3.035815123   99.790129856 -337.574289086 -106.558103950
    3.175874045   -3.035815123   94.981907666 -344.613610819  -93.451702601
    3.190005056   -3.035815123   90.048709197 -354.645685942  -81.254303690
    3.204136067   -3.035815123   84.980686832 -362.901405459  -71.143244211
    3.218267079   -3.035815123   79.830816172 -365.907465320  -63.482535699
    3.232398090   -3.035815123   74.689792160 -361.460408593  -58.234875357
    3.246529101   -3.035815123   69.673255221 -348.161574198  -55.306353764
    3.260660112   -3.035815123   64.908162265 -326.035397035  -54.653241217
    3.274791124   -3.035815123   60.503935550 -297.718095559  -56.017470287
    3.288922135   -3.035815123   56.518078159 -267.903761309  -58.895254843
    3.303053146   -3.035815123   52.941521034 -240.204950132  -62.749457764
    3.317184157   -3.035815123   49.732876888 -215.750006386  -67.088934420
    3.331315169   -3.035815123   46.855108618 -192.834125902  -71.522602096
    3.345446180   -3.035815123   44.303037030 -169.619070221  -75.512911189
    3.359577191   -3.035815123   42.080735698 -146.708937792  -78.561183785
    3.373708202   -3.035815123   40.164806515 -126.659077042  -80.525557172
    3.387839213   -3.035815123   38.497065044 -111.936700375  -81.891269727
    3.401970225   -3.035815123   37.003893614 -101.410206140  -83.600376251
    3.416101236   -3.035815123   35.652178833  -91.435130456  -86.406955181
    3.430232247   -3.035815123   34.464201706  -77.695534437  -90.641971028
    3.444363258   -3.035815123   33.507994765  -58.600024778  -96.188284408
    3.458494270   -3.035815123   32.851351150  -35.732489941 -102.897510551
    3.472625281   -3.035815123   32.528669363  -11.749018270 -110.322612492
    3.486756292   -3.035815123   32.535555014   10.155087083 -117.150299587
    3.500887303   -3.035815123   32.816306953   26.505682725 -120.988647499
    3.515018315   -3.035815123   33.265808464   33.005932464 -118.985146082
    3.529149326   -3.035815123   33.720358086   27.067508490 -109.671679010
    3.543280337   -3.035815123   34.002371056    9.292674768  -94.228420125
    3.557411348   -3.035815123   33.974161477  -16.017439781  -76.100169319
    3.571542360   -3.035815123   33.571963182  -42.837407027  -59.292448371
    3.585673371   -3.035815123   32.805821959  -67.001679594  -46.303818408
    3.599804382   -3.035815123   31.728300714  -86.594256325  -37.392393062
    3.613935393   -3.035815123   30.412071156 -100.922433762  -31.278557117
    3.628066404   -3.035815123   28.936132152 -108.805424879  -26.558551001
    3.642197416   -3.035815123   27.395695659 -109.965806379  -22.551942385
    3.656328427   -3.035815123   25.886600952 -104.748832098  -19.292628006
    3.670459438   -3.035815123   24.496522363  -93.103223336  -17.159905121
    3.684590449   -3.035815123   23.310125010  -75.994374570  -16.414430662
    3.698721461   -3.035815123   22.392226587  -55.578067437  -16.977923631
    3.712852472   -3.035815123   21.762690084  -36.063068008  -18.583685849
    3.726983483   -3.035815123   21.377371524  -21.610171288  -20.879058479
    3.741114494   -3.035815123   21.149383952  -13.722538108  -23.618294242
    3.755245506   -3.035815123   20.998867539  -10.152266281  -26.708120603
    3.769376517   -3.035815123   20.889380421   -7.035363357  -30.133390001
    3.783507528   -3.035815123   20.834562710   -2.647837489  -33.690271447
    3.797638539   -3.035815123   20.850414577    2.677305564  -37.120155875
    3.811769551   -3.035815123   20.937008493    7.312484036  -40.194464353
    3.825900562   -3.035815123   21.077203262   10.072884498  -42.842051227
    3.840031573   -3.035815123   21.246610331   11.706853354  -45.042095289
    3.854162584   -3.035815123   21.439919827   13.543775953  -46.823556848
    3.868293596   -3.035815123   21.668952214   16.977153711  -48.261196705
    3.882424607   -3.035815123   21.959436513   22.166441881  -49.542967486
    3.896555618   -3.035815123   22.330678205   28.169768034  -50.876371272
    3.910686629   -3.035815123   22.782602041   33.484087565  -52.362468220
    3.924817640   -3.035815123   23.303247689   37.913898348  -53.896524910
    3.938948652   -3.035815123   23.888418232   42.942909212  -55.415685753
    3.953079663   -3.035815123   24.555206835   49.425869002  -57.058946387
    3.967210674   -3.035815123   25.318200921   56.241973619  -59.222561066
    3.981341685   -3.035815123   26.161106689   59.877494763  -62.299761380
    3.995472697   -3.035815123   27.016687674   58.055017958  -66.415666516
    4.009603708   -3.035815123   27.806037999   50.652075674  -71.248876363
    4.023734719   -3.035815123   28.468423902   40.762458811  -76.240125998
    4.037865730   -3.035815123   28.990682082   31.251677708  -80.719845096
    4.051996742   -3.035815123   29.392458910   23.811909165  -83.919646420
    4.066127753   -3.035815123   29.710482851   19.546954394  -85.121841611
    4.080258764   -3.035815123   29.995443380   19.530004599  -83.689842130
    4.094389775   -3.035815123   30.317294326   24.807842212  -79.605130003
    4.108520787   -3.035815123   30.753633108   35.620682092  -73.620923777
    4.122651798   -3.035815123   31.369788088   49.522455029  -66.899552606
    4.136782809   -3.035815123   32.183724523   63.150136938  -60.449359652
    4.150913820   -3.035815123   33.167260288   73.316214597  -54.705860771
    4.165044831   -3.035815123   34.263993240   79.070302985  -49.716601293
    4.179175843   -3.035815123   35.419489188   82.014017771  -45.667597376
    4.193306854   -3.035815123   36.609625509   84.273684180  -43.014041324
    4.207437865   -3.035815123   37.838619419   87.746159092  -42.048652957
    4.221568876   -3.035815123   39.131884974   93.511093190  -42.425436011
    4.235699888   -3.035815123   40.520551966  100.982412932  -43.301945872
    4.249830899   -3.035815123   42.014589254  108.009768832  -43.837538207
    4.263961910   -3.035815123   43.587309248  111.715210256  -43.704047082
    4.278092921   -3.035815123   45.180122411  110.837984909  -42.973541134
    4.292223933   -3.035815123   46.739945120  107.704992146  -41.787045977
    4.306354944   -3.035815123   48.261399601  105.889296462  -40.040466560
    4.320485955   -3.035815123   49.779559257  107.351844782  -37.617254324
    4.334616966   -3.035815123   51.334365664  110.538234317  -34.786275008
    4.348747978   -3.035815123   52.931619083  113.255329979  -32.214427857
    4.362878989   -3.035815123   54.559264661  114.970306228  -30.527829121
    4.377010000   -3.035815123   56.214694651  117.339941768  -29.714693458
    4.391141011   -3.035815123   57.915076963  121.596146350  -29.193936827
    4.405272022   -3.035815123   59.685282436  126.919859450  -28.375191260
    4.419403034   -3.035815123   61.534068633  132.445118753  -27.386242342
    4.433534045   -3.035815123   63.462849975  138.635327451  -26.925967566
    4.447665056   -3.035815123   65.485793201  146.024146013  -27.630348937
    4.461796067   -3.035815123   67.621208835  154.188082539  -29.444490329
    4.475927079   -3.035815123   69.867542060  161.390189421  -31.679573233
    4.490058090   -3.035815123   72.200400888  166.236467830  -33.653580822
    4.504189101   -3.035815123   74.581913498  168.317892371  -35.209223350
    4.518320112   -3.035815123   76.971342207  167.358790289  -36.587704254
    4.532451124   -3.035815123   79.317057346  161.735010279  -37.727520779
    4.546582135   -3.035815123   81.542519525  150.370713952  -38.040973047
    4.560713146   -3.035815123   83.568297981  133.789846080  -36.739124372
    4.574844157   -3.035815123   85.341669742  115.255619876  -33.632512110
    4.588975169   -3.035815123   86.861053255   98.560155451  -29.520730165
    4.603106180   -3.035815123   88.170858163   85.427325745  -25.818325654
    4.617237191   -3.035815123   89.321144697   75.903719829  -23.678325935
    4.631368202   -3.035815123   90.355063056   68.932131216  -23.296943193
    4.645499213   -3.035815123   91.304856071   64.134718481  -23.832201666
    4.659630225   -3.035815123   92.201590676   61.397505474  -24.044459091
    4.673761236   -3.035815123   93.072426454   60.256175515  -23.179821797
    4.687892247   -3.035815123   93.933161333   59.728245696  -21.527212177
    4.702023258   -3.035815123   94.782556240   58.638499146  -20.088908383
    4.716154270   -3.035815123   95.601754605   55.120257984  -19.648999394
    4.730285281   -3.035815123   96.345634311   47.643158830  -20.143816996
    4.744416292   -3.035815123   96.951332608   35.866562288  -20.686504551
    4.758547303   -3.035815123   97.371161983   21.865955821  -20.398481344
    4.772678315   -3.035815123   97.603303735    9.928628687  -19.018304260
    4.786809326   -3.035815123   97.702439318    3.644505092  -16.848630901
    4.800940337   -3.035815123   97.752621004    2.584927401  -14.365820227
    4.815071348   -3.035815123   97.807000967    3.545368687  -11.766640347
    4.829202360   -3.035815123   97.869786635    3.160202040   -8.985098431
    4.843333371   -3.035815123   97.910372724    0.840664935   -6.029161265
    4.857464382   -3.035815123   97.909106819   -2.532967537   -3.201360886
    4.871595393   -3.035815123   97.862519642   -5.621268359   -1.058613978
    4.885726404   -3.035815123   97.776578307   -8.047006493   -0.180734562
    4.899857416   -3.035815123   97.662292160   -9.431414195   -0.760990371
    4.913988427   -3.035815123   97.540050551   -9.016994949   -2.481987478
    4.928119438   -3.035815123   97.443929457   -5.584198059   -4.590620556
    4.942250449   -3.035815123   97.413642183   -0.070997181   -6.444561352
    4.956381461   -3.035815123   97.463117004    5.255718101   -7.725116712
    4.970512472   -3.035815123   97.572409040    8.105190524   -8.674914979
    4.984643483   -3.035815123   97.700777831    8.170122146   -9.533729894
    4.998774494   -3.035815123   97.819776082    7.175088555  -10.228743138
    5.012905506   -3.035815123   97.929192403    7.103141402  -10.524410893
    5.027036517   -3.035815123   98.048917099    8.519313293  -10.299540675
    5.041167528   -3.035815123   98.193327282   10.252333993   -9.880167065
    5.055298539   -3.035815123   98.353420020   10.510359450   -9.668431868
    5.069429551   -3.035815123   98.503249666    8.796559417   -9.726962364
    5.083560562   -3.035815123   98.621539355    6.504068119   -9.768215197
    5.097691573   -3.035815123   98.714450777    5.305308923   -9.496245615
    5.111822584   -3.035815123   98.800994045    5.625994906   -8.894774803
    5.125953596   -3.035815123   98.893121712    5.742468813   -8.196063327
    5.140084607   -3.035815123   98.975230607    3.931545707   -7.628621067
    5.154215618   -3.035815123   99.017938206    0.423228744   -7.519963518
    5.168346629   -3.035815123   99.011460382   -2.536585650   -8.098713537
    5.182477640   -3.035815123   98.979201037   -3.195574361   -9.461974529
    5.196608652   -3.035815123   98.956551273   -1.210228686  -11.157787495
    5.210739663   -3.035815123   98.968121441    0.998300051  -12.305150703
    5.224870674   -3.035815123   98.996005219    1.048410599  -12.272335767
    5.239001685   -3.035815123   99.003715444   -1.946282118  -11.154483243
    5.253132697   -3.035815123   98.958743764   -5.836436046   -9.797700722
    5.267263708   -3.035815123   98.870719146   -7.658051630   -9.061457038
    5.281394719   -3.035815123   98.783297784   -5.796847095   -9.205931836
    5.295525730   -3.035815123   98.737636893   -2.191394007   -9.719861304
    5.309656742   -3.035815123   98.731058907   -0.848515919   -9.903977076
    5.323787753   -3.035815123   98.713259233   -3.826682170   -9.420871796
    5.337918764   -3.035815123   98.632384257   -9.250470010   -8.447175726
    5.352049775   -3.035815123   98.484907028  -12.397752394   -7.376055869
    5.366180787   -3.035815123   98.331373679   -9.937860864   -6.540745006
    5.380311798   -3.035815123   98.248196644   -2.945455812   -6.127465813
    5.394442809   -3.035815123   98.269824176    4.109572019   -6.301772329
    5.408573820   -3.035815123   98.363212532    6.675408833   -7.059443650
    5.422704831   -3.035815123   98.453695255    3.932360608   -8.102153458
    5.436835843   -3.035815123   98.482156302   -1.488035316   -8.914097544
    5.450966854   -3.035815123   98.438012196   -5.947611578   -9.173537934
    5.465097865   -3.035815123   98.348113115   -7.905447664   -9.079126077
    5.479228876   -3.035815123   98.242629993   -8.537528790   -9.200919233
    5.493359888   -3.035815123   98.125526686   -9.464953270  -10.012370008
    5.507490899   -3.035815123   97.990385588  -11.212588688  -11.269303071
    5.521621910   -3.035815123   97.832579546  -12.560507169  -12.420171684
    5.535752921   -3.035815123   97.665817635  -12.106441067  -13.047436815
    5.549883933   -3.035815123   97.520913566   -9.687903350  -13.185412448
    5.564014944   -3.035815123   97.423439297   -5.509569922  -13.183757109
    5.578145955   -3.035815123   97.386899528   -1.335311141  -13.180456858
    5.592276966   -3.035815123   97.392740681   -0.122798233  -12.956777161
    5.606407978   -3.035815123   97.383925951   -3.229319452  -12.291326120
    5.620538989   -3.035815123   97.309329711   -9.040749436  -11.321755428
    5.634670000   -3.035815123   97.162946715  -12.482670890  -10.516139543
    5.648801011   -3.035815123   97.008636730   -9.730965316  -10.382369412
    5.662932022   -3.035815123   96.930578514   -2.380614894  -10.916837989
    5.677063034   -3.035815123   96.955098184    3.518842797  -11.629476185
    5.691194045   -3.035815123   97.021181872    3.051258072  -11.915818373
    5.705325056   -3.035815123   97.036519941   -2.897993379  -11.509412143
    5.719456067   -3.035815123   96.961973277   -8.409587113  -10.618556472
    5.733587079   -3.035815123   96.846094999   -8.384807859   -9.675253331
    5.747718090   -3.035815123   96.773213103   -2.988651737   -8.907970163
    5.761849101   -3.035815123   96.783619764    2.383115539   -7.985993547
    5.775980112   -3.035815123   96.840269464    3.156796739   -6.549527952
    5.790111124   -3.035815123   96.873125902   -0.380980187   -4.534785068
    5.804242135   -3.035815123   96.848400605   -4.301294533   -2.405545272
    5.818373146   -3.035815123   96.788693354   -5.198550173   -0.673412256
    5.832504157   -3.035815123   96.739362597   -2.907409778    0.612052873
    5.846635169   -3.035815123   96.731979693    0.312846427    1.803855908
    5.860766180   -3.035815123   96.765087911    2.596395744    3.158508466
    5.874897191   -3.035815123   96.822648407    3.835324759    4.411928518
    5.889028202   -3.035815123   96.893111380    4.594501543    5.099235954
    5.903159213   -3.035815123   96.977158725    5.736341166    5.018823707
    5.917290225   -3.035815123   97.084555929    8.088046748    4.425635016
    5.931421236   -3.035815123   97.231519111   11.265699809    3.724378375
    5.945552247   -3.035815123   97.421437790   13.907489706    3.200133922
    5.959683258   -3.035815123   97.636322852   14.586639402    2.879665789
    5.973814270   -3.035815123   97.845423026   13.122413512    2.726426171
    5.987945281   -3.035815123   98.024128116   10.346788094    2.640893229
    6.002076292   -3.035815123   98.156869287    7.010590870    2.438943550
    6.016207303   -3.035815123   98.238967595    2.994426395    1.860968933
    6.030338315   -3.035815123   98.263761048   -1.052109047    0.636790710
    6.044469326   -3.035815123   98.237216039   -4.013463351   -1.343210298
    6.058600337   -3.035815123   98.183013853   -5.004139222   -3.916369377
    6.072731348   -3.035815123   98.125329332   -4.365938838   -6.589596814
    6.086862360   -3.035815123   98.078030910   -4.347242691   -8.733535843
    6.100993371   -3.035815123   98.020879290   -5.592809269   -9.951454360
    6.115124382   -3.035815123   97.938721611   -7.385581534  -10.385128277
    6.129255393   -3.035815123   97.842179145   -7.386600533  -10.650464978
    6.143386404   -3.035815123   97.768398012   -3.884944337  -11.260548707
    6.157517416   -3.035815123   97.765316691    2.000125715  -12.345751691
    6.171648427   -3.035815123   97.845497899    7.648633945  -13.634034829
    6.185779438   -3.035815123   97.985826687    9.770750477  -14.575862092
    6.199910449   -3.035815123   98.125943024    8.119497384  -14.581623148
    6.214041461   -3.035815123   98.224545698    4.097235619  -13.268593532
    6.228172472   -3.035815123   98.267460121    0.777604855  -10.590637507
    6.242303483   -3.035815123   98.282664708    0.369539628   -7.123320583
    6.256434494   -3.035815123   98.314951657    2.955299730   -3.900212038
    6.270565506   -3.035815123   98.391679538    6.276563888   -1.930832035
    6.284696517   -3.035815123   98.500203308    6.862942025   -1.430785049
    6.298827528   -3.035815123   98.587174126    3.010199487   -1.795386144
    6.312958539   -3.035815123   98.598162560   -2.877430569   -2.201787604
    6.327089551   -3.035815123   98.537942915   -6.524332785   -2.195677982
    6.341220562   -3.035815123   98.461928173   -4.926320950   -1.976559806
    6.355351573   -3.035815123   98.436138415   -0.081343285   -1.828487458
    6.369482584   -3.035815123   98.468802713    2.248091769   -1.700447848
    6.383613596   -3.035815123   98.493721582   -1.065856146   -1.139031308
    6.397744607   -3.035815123   98.444293220   -7.476146185    0.246634951
    6.411875618   -3.035815123   98.316888716  -11.212721059    2.390106620
    6.426006629   -3.035815123   98.176833409   -9.356031368    4.888859504
    6.440137640   -3.035815123   98.090198649   -4.337839175    7.349009348
    6.454268652   -3.035815123   98.069966873   -0.529669602    9.495988871
    6.468399663   -3.035815123   98.081661499    0.151886886   11.194809992
    6.482530674   -3.035815123   98.089014726   -0.640150238   12.108199045
    6.496661685   -3.035815123   98.088411136   -0.747056729   11.865536982
    6.510792697   -3.035815123   98.096900128    0.523968612   10.423209437
    6.524923708   -3.035815123   98.125839893    1.645058572    8.247000296
    6.539054719   -3.035815123   98.157119077    0.814756201    6.060542873
    6.553185730   -3.035815123   98.155156610   -3.086912149    4.343187645
    6.567316742   -3.035815123   98.083296570   -8.588023105    3.035515406
    6.581447753   -3.035815123   97.943942732  -12.257738343    1.636723671
    6.595578764   -3.035815123   97.785488046  -10.895051769   -0.181582146
    6.609709775   -3.035815123   97.679811302   -4.942724196   -2.286241411
    6.623840787   -3.035815123   97.667699415    1.366320625   -4.084542118
    6.637971798   -3.035815123   97.722103802    4.027565704   -5.003915632
    6.652102809   -3.035815123   97.781893942    2.395968519   -5.102585776
    6.666233820   -3.035815123   97.800852804   -1.412298289   -5.127521977
    6.680364831   -3.035815123   97.769572253   -4.170890456   -5.945098262
    6.694495843   -3.035815123   97.711295458   -5.326795357   -7.754550792
    6.708626854   -3.035815123   97.646955977   -5.381394209   -9.774488370
    6.722757865   -3.035815123   97.583799813   -4.990808760  -10.799802836
    6.736888876   -3.035815123   97.526556038   -4.566858445  -10.083558557
    6.751019888   -3.035815123   97.476197295   -3.986219416   -7.801830343
    6.765150899   -3.035815123   97.435618362   -3.401211241   -4.762199413
    6.779281910   -3.035815123   97.404310252   -2.802331988   -1.725986197
    6.793412921   -3.035815123   97.378829615   -2.435898163    0.692834174
    6.807543933   -3.035815123   97.352955521   -2.760826613    2.003288624
    6.821674944   -3.035815123   97.317499029   -3.908413751    1.772625484
    6.835805955   -3.035815123   97.262593795   -5.470126637   -0.020628859
    6.849936966   -3.035815123   97.186246113   -6.743086082   -2.660952637
    6.864067978   -3.035815123   97.097872834   -7.030274586   -4.961475775
    6.878198989   -3.035815123   97.017005351   -5.743478433   -6.032385713
    6.892330000   -3.035815123   96.966707143   -2.823765800   -5.925820298
    6.906461011   -3.035815123   96.962699585    0.752441482   -5.423123185
    6.920592022   -3.035815123   97.003062038    2.971811375   -5.405945753
    6.934723034   -3.035815123   97.057966307    2.764612728   -6.051939209
    6.948854045   -3.035815123   97.094739872    0.818248023   -6.625119227
    6.962985056   -3.035815123   97.103492262   -0.949842590   -6.222916843
    6.977116067   -3.035815123   97.098039602   -0.820266749   -4.540397200
    6.991247079   -3.035815123   97.106409650    0.534078427   -2.243093835
    7.005378090   -3.035815123   97.132586621    1.340932359   -0.474815842
    7.019509101   -3.035815123   97.155858840   -0.093602754    0.025400935
    7.033640112   -3.035815123   97.144267648   -3.179671000   -0.578138411
    7.047771124   -3.035815123   97.086334581   -6.454026319   -1.544758896
    7.061902135   -3.035815123   96.993699933   -7.744515512   -2.243802077
    7.076033146   -3.035815123   96.902177557   -6.420024356   -2.565238389
    7.090164157   -3.035815123   96.844914430   -3.049523189   -2.773554037
    7.104295169   -3.035815123   96.838555823    0.519331658   -3.064885802
    7.118426180   -3.035815123   96.871395991    2.231695417   -3.383477182
    7.132557191   -3.035815123   96.909024244    0.874334845   -3.492995213
    7.146688202   -3.035815123   96.909535148   -2.431286278   -3.286481420
    7.160819213   -3.035815123   96.863708029   -5.156162058   -2.881580341
    7.174950225   -3.035815123   96.800464498   -4.724190058   -2.523835923
    7.189081236   -3.035815123   96.766335464   -1.519207394   -2.509603607
    7.203212247   -3.035815123   96.775893603    0.984830058   -2.894891880
    7.217343258   -3.035815123   96.794263014   -0.739138569   -3.642315296
    7.231474270   -3.035815123   96.763362540   -5.388479028   -4.540500603
    7.245605281   -3.035815123   96.671114385   -8.544116936   -5.251288708
    7.259736292   -3.035815123   96.568258977   -6.724201531   -5.478856454
    7.273867303   -3.035815123   96.519294652   -1.486060117   -5.125898835
    7.287998315   -3.035815123   96.540353141    2.491338353   -4.419651926
    7.302129326   -3.035815123   96.589750297    2.160243115   -3.865661422
    7.316260337   -3.035815123   96.611707000   -0.785196852   -3.874160473
    7.330391348   -3.035815123   96.593666266   -2.833564307   -4.436991339
    7.344522360   -3.035815123   96.567300568   -2.362779827   -5.257069493
    7.358653371   -3.035815123   96.560787671    0.018883815   -5.984356672
    7.372784382   -3.035815123   96.584353764    1.366822611   -6.642820331
    7.386915393   -3.035815123   96.610118321    0.518249617   -7.325457235
    7.401046404   -3.035815123   96.610714036   -2.197113184   -7.939849061
    7.415177416   -3.035815123   96.572560642   -4.476485024   -8.018759710
    7.429308427   -3.035815123   96.517097163   -4.536673469   -7.094513728
    7.443439438   -3.035815123   96.481969692   -1.705678690   -5.163710540
    7.457570449   -3.035815123   96.494699665    1.855034798   -2.903006668
    7.471701461   -3.035815123   96.544892987    3.128744076   -1.394303778
    7.485832472   -3.035815123   96.586876326    0.729172243   -1.341933126
    7.499963483   -3.035815123   96.578367133   -3.569350034   -2.723965798
    7.514094494   -3.035815123   96.515778608   -6.250709535   -4.643929287
    7.528225506   -3.035815123   96.439018584   -5.524856365   -5.962584539
    7.542356517   -3.035815123   96.394179755   -2.246770603   -5.892673510
    7.556487528   -3.035815123   96.396969851    1.021417608   -4.529337255
    7.570618539   -3.035815123   96.434403574    2.372166367   -2.671988104
    7.584749551   -3.035815123   96.475973057    1.785823563   -1.382551252
    7.598880562   -3.035815123   96.502111968    0.309905165   -1.264129354
    7.613011573   -3.035815123   96.507900059   -0.786153959   -2.251798196
    7.627142584   -3.035815123   96.508034860   -0.667285851   -3.800633430
    7.641273596   -3.035815123   96.517918269    0.542253519   -5.261227855
    7.655404607   -3.035815123   96.542298835    1.159937706   -6.246975616
    7.669535618   -3.035815123   96.558754685   -0.760987993   -6.815791395
    7.683666629   -3.035815123   96.532554193   -4.678748880   -7.162945795
    7.697797640   -3.035815123   96.452624059   -7.752923731   -7.436861178
    7.711928652   -3.035815123   96.351641936   -7.570057805   -7.623443705
    7.726059663   -3.035815123   96.275532429   -4.399098176   -7.608986096
    7.740190674   -3.035815123   96.245779961   -1.619640702   -7.220241621
    7.754321685   -3.035815123   96.234980099   -2.412158958   -6.562138708
    7.768452697   -3.035815123   96.188403110   -5.923237206   -5.955969994
    7.782583708   -3.035815123   96.087313259   -9.611073097   -5.900512786
    7.796714719   -3.035815123   95.950914378  -10.965349259   -6.728702930
    7.810845730   -3.035815123   95.809926222  -10.471652677   -8.292682863
    7.824976742   -3.035815123   95.671222712  -10.873522437   -9.871464472
    7.839107753   -3.035815123   95.510898865  -13.387726565  -10.696281969
    7.853238764   -3.035815123   95.320367048  -15.265318710  -10.425401999
    7.867369775   -3.035815123   95.127849887  -13.084702705   -9.458014632
    7.881500787   -3.035815123   94.999675447   -6.723154523   -8.612518779
    7.895631798   -3.035815123   94.975908495    1.605646087   -8.661247555
    7.909762809   -3.035815123   95.098109628   15.848056369   -9.841875619
    7.923893820   -3.035815123   95.600864370   62.605840457  -11.578959564
    7.938024831   -3.035815123   97.297540661  195.209792954  -12.590965355
    7.952155843   -3.035815123  101.836071061  472.703721596  -11.427726140
    7.966286854   -3.035815123  111.454551730  910.154590578   -7.414842656
    7.980417865   -3.035815123  128.019376547 1436.189131827   -1.233146131
    7.994548876   -3.035815123  151.778161036 1899.225561092    5.191029121
    8.008679888   -3.035815123  180.654765299 2137.988491755    9.767049561
    8.022810899   -3.035815123  210.765166635 2070.146005295   11.383685339
    8.036941910   -3.035815123  237.923518279 1736.598484014   10.320466292
    8.051072921   -3.035815123  259.237339667 1268.277656958    7.728059205
    8.065203933   -3.035815123  273.849907132  809.155163736    4.909314777
    8.079334944   -3.035815123  282.627463800  451.955612162    2.697545815
    8.093465955   -3.035815123  287.255596728  221.327210742    1.277411907
    8.107596966   -3.035815123  289.402092667   94.915572741    0.534642460
    8.121727978   -3.035815123  290.278802497   35.390851677    0.195144628
    8.135858989   -3.035815123  290.596064101   10.971518057    0.076643597
    8.149990000   -3.035815123  290.698397672    2.160559326    0.019327421

    1.861690000   -3.014659617  290.721339211   -0.000000000   -0.000000000
    1.875821011   -3.014659617  290.721339211   -0.000000000   -0.000000000
    1.889952022   -3.014659617  290.721339211   -0.000000000   -0.000000000
    1.904083034   -3.014659617  290.721339211   -0.000000000   -0.000000000
    1.918214045   -3.014659617  290.721339211   -0.000000000   -0.000000000
    1.932345056   -3.014659617  290.721339211   -0.000000000   -0.000000000
    1.946476067   -3.014659617  290.721339211   -0.000000000   -0.000000000
    1.960607079   -3.014659617  290.721339211   -0.000000000   -0.000000000
    1.974738090   -3.014659617  290.721339211   -0.000000000   -0.000000000
    1.988869101   -3.014659617  290.721339211   -0.000000000   -0.000000000
    2.003000112   -3.014659617  290.721339211   -0.000000000   -0.000000000
    2.017131124   -3.014659617  290.721339211   -0.000000000   -0.000000000
    2.031262135   -3.014659617  290.721339211   -0.000000000   -0.000000000
    2.045393146   -3.014659617  290.721339211   -0.000000000   -0.000000000
    2.059524157   -3.014659617  290.721339211   -0.000000000   -0.000000000
    2.073655169   -3.014659617  290.721339211   -0.000000000   -0.000000000
    2.087786180   -3.014659617  290.721339211   -0.000000000   -0.000000000
    2.101917191   -3.014659617  290.721339211   -0.000000000   -0.000000000
    2.116048202   -3.014659617  290.721339211   -0.000000000   -0.000000000
    2.130179213   -3.014659617  290.721339211   -0.000000000   -0.000000000
    2.144310225   -3.014659617  290.721339197   -0.000001422   -0.000000957
    2.158441236   -3.014659617  290.721339155   -0.000005276   -0.000003882
    2.172572247   -3.014659617  290.721338672   -0.000051754   -0.000033680
    2.186703258   -3.014659617  290.721336757   -0.000221722   -0.000150829
    2.200834270   -3.014659617  290.721329918   -0.000781364   -0.000566214
    2.214965281   -3.014659617  290.721289010   -0.004442957   -0.002383414
    2.229096292   -3.014659617  290.721168134   -0.014251093   -0.007576433
    2.243227303   -3.014659617  290.720804394   -0.041487364   -0.022094504
    2.257358315   -3.014659617  290.719790600   -0.110916592   -0.059994901
    2.271489326   -3.014659617  290.717265484   -0.264957420   -0.149322807
    2.285620337   -3.014659617  290.711590750   -0.566684111   -0.341786430
    2.299751348   -3.014659617  290.700138415   -1.085296678   -0.718438039
    2.313882360   -3.014659617  290.679602493   -1.849868582   -1.381884153
    2.328013371   -3.014659617  290.646641133   -2.831906274   -2.438640786
    2.342144382   -3.014659617  290.598626138   -3.981884230   -3.979456341
    2.356275393   -3.014659617  290.532439667   -5.430691377   -6.098662681
    2.370406404   -3.014659617  290.440863550   -7.691109529   -8.968084854
    2.384537416   -3.014659617  290.305606132  -11.811640449  -12.982952485
    2.398668427   -3.014659617  290.090765610  -19.205859980  -18.835610843
    2.412799438   -3.014659617  289.740086769  -31.251518228  -27.471066560
    2.426930449   -3.014659617  289.179996772  -48.907004147  -39.824510907
    2.441061461   -3.014659617  288.328783701  -72.395053028  -56.447404756
    2.455192472   -3.014659617  287.107255812 -101.129196322  -77.231455204
    2.469323483   -3.014659617  285.451399689 -133.551407152 -101.354416922
    2.483454494   -3.014659617  283.325728088 -167.119972923 -127.445987530
    2.497585506   -3.014659617  280.736386293 -198.668075253 -153.870157768
    2.511716517   -3.014659617  277.730255397 -225.807152544 -178.947363584
    2.525847528   -3.014659617  274.374808449 -248.269794014 -201.150457786
    2.539978539   -3.014659617  270.724789299 -267.896537396 -219.381600962
    2.554109551   -3.014659617  266.806539001 -286.236673757 -233.288417483
    2.568240562   -3.014659617  262.645812798 -301.608338171 -243.433284858
    2.582371573   -3.014659617  258.316683026 -309.148300215 -251.098587064
    2.596502584   -3.014659617  253.962467432 -304.852193017 -257.667560982
    2.610633596   -3.014659617  249.747378370 -290.412870773 -264.043926606
    2.624764607   -3.014659617  245.761246359 -274.086244878 -270.432233272
    2.638895618   -3.014659617  241.961148345 -265.435541897 -276.548797512
    2.653026629   -3.014659617  238.199615841 -268.678375772 -281.974866499
    2.667157640   -3.014659617  234.326829382 -279.987192558 -286.304361735
    2.681288652   -3.014659617  230.287872244 -290.731874620 -289.132071620
    2.695419663   -3.014659617  226.147102668 -293.527095733 -290.152792389
    2.709550674   -3.014659617  222.038316527 -286.534607659 -289.399190996
    2.723681685   -3.014659617  218.077431278 -273.579543503 -287.589637333
    2.737812697   -3.014659617  214.302337788 -261.306949932 -285.924898517
    2.751943708   -3.014659617  210.661974770 -255.193302476 -285.627156507
    2.766074719   -3.014659617  207.052766120 -257.091099157 -287.224697870
    2.780205730   -3.014659617  203.367885305 -265.442470849 -290.083623735
    2.794336742   -3.014659617  199.539001691 -276.941774587 -292.686299795
    2.808467753   -3.014659617  195.546805838 -287.838281593 -293.419883296
    2.822598764   -3.014659617  191.428215034 -294.139585030 -291.505902246
    2.836729775   -3.014659617  187.273022646 -292.768514070 -287.380146846
    2.850860787   -3.014659617  183.198677564 -282.889156983 -282.335403276
    2.864991798   -3.014659617  179.306404773 -267.951124831 -277.643248585
    2.879122809   -3.014659617  175.626540547 -253.914282885 -273.910557457
    2.893253820   -3.014659617  172.106242763 -245.864689805 -270.910287723
    2.907384831   -3.014659617  168.647835694 -245.147139188 -267.872906122
    2.921515843   -3.014659617  165.159492473 -249.730259221 -263.986196228
    2.935646854   -3.014659617  161.589120868 -255.925440535 -258.689745367
    2.949777865   -3.014659617  157.938331837 -260.845979840 -251.846093409
    2.963908876   -3.014659617  154.240324476 -262.579213985 -243.765554202
    2.978039888   -3.014659617  150.539452480 -261.301125039 -234.930549995
    2.992170899   -3.014659617  146.863393789 -259.796743861 -225.710286222
    3.006301910   -3.014659617  143.195860635 -260.394522321 -216.279399978
    3.020432921   -3.014659617  139.500500485 -263.811016126 -206.644293800
    3.034563933   -3.014659617  135.747240126 -268.071661650 -197.010861476
    3.048694944   -3.014659617  131.935175495 -272.116901144 -187.757846426
    3.062825955   -3.014659617  128.058185530 -277.693252344 -179.406796561
    3.076956966   -3.014659617  124.074111658 -287.979699808 -172.204963916
    3.091087978   -3.014659617  119.909486161 -302.733151986 -165.851792051
    3.105218989   -3.014659617  115.531717442 -316.947769284 -159.472092520
    3.119350000   -3.014659617  110.997901757 -324.000220444 -151.885379084
    3.133481011   -3.014659617  106.429078098 -322.438194976 -142.177429628
    3.147612022   -3.014659617  101.914562963 -317.509237297 -130.145336419
    3.161743034   -3.014659617   97.446596491 -317.012746762 -116.429671465
    3.175874045   -3.014659617   92.931676307 -324.100184512 -102.130165617
    3.190005056   -3.014659617   88.276597690 -336.055925355  -88.268096369
    3.204136067   -3.014659617   83.451783074 -347.194559046  -75.517111456
    3.218267079   -3.014659617   78.501588218 -353.450770419  -64.347036946
    3.232398090   -3.014659617   73.511696363 -352.607002895  -55.294748609
    3.246529101   -3.014659617   68.592740355 -343.287040142  -48.936988037
    3.260660112   -3.014659617   63.868670265 -325.070185652  -45.599053499
    3.274791124   -3.014659617   59.454147495 -299.991926913  -45.050795982
    3.288922135   -3.014659617   55.419318701 -272.435807444  -46.631805300
    3.303053146   -3.014659617   51.768340435 -246.092612445  -49.671376330
    3.317184157   -3.014659617   48.471224344 -222.329628137  -53.616886345
    3.331315169   -3.014659617   45.500101892 -199.336120360  -57.999676779
    3.345446180   -3.014659617   42.861777569 -175.181185919  -62.213847470
    3.359577191   -3.014659617   40.571658016 -150.695038735  -65.668227733
    3.373708202   -3.014659617   38.610062518 -129.246102708  -68.139104998
    3.387839213   -3.014659617   36.910558994 -114.069858709  -69.908305062
    3.401970225   -3.014659617   35.383718077 -104.173931404  -71.513096822
    3.416101236   -3.014659617   33.984138034  -95.515168220  -73.346273003
    3.430232247   -3.014659617   32.727596608  -83.343681955  -75.672707001
    3.444363258   -3.014659617   31.678511794  -66.226767537  -78.928917132
    3.458494270   -3.014659617   30.896700217  -45.862948135  -83.981950748
    3.472625281   -3.014659617   30.414020107  -24.009010075  -91.492145416
    3.486756292   -3.014659617   30.246559023   -1.689817633 -100.846423715
    3.500887303   -3.014659617   30.390289322   19.841020507 -109.622408995
    3.515018315   -3.014659617   30.810072583   36.070304775 -114.173126802
    3.529149326   -3.014659617   31.388741259   41.407874438 -111.659822181
    3.543280337   -3.014659617   31.939254003   32.166486067 -101.799821538
    3.557411348   -3.014659617   32.261582448    9.676515241  -86.947782440
    3.571542360   -3.014659617   32.209096317  -19.736834655  -70.794910013
    3.585673371   -3.014659617   31.733438342  -49.167711198  -56.270661055
    3.599804382   -3.014659617   30.872274829  -73.599190738  -44.530150813
    3.613935393   -3.014659617   29.716311417  -90.955881071  -35.234656022
    3.628066404   -3.014659617   28.368765231 -100.477049486  -27.608721429
    3.642197416   -3.014659617   26.936603945 -102.966587404  -21.290274189
    3.656328427   -3.014659617   25.514415436  -99.576344653  -16.368988264
    3.670459438   -3.014659617   24.182018948  -90.244631620  -13.160832984
    3.684590449   -3.014659617   23.018660127  -75.589133494  -11.853774071
    3.698721461   -3.014659617   22.090705623  -57.367812946  -12.329846494
    3.712852472   -3.014659617   21.424512767  -39.369023346  -14.224271118
    3.726983483   -3.014659617   20.985829137  -25.732068440  -16.971368531
    3.741114494   -3.014659617   20.696347994  -18.233638220  -20.045287915
    3.755245506   -3.014659617   20.480135434  -14.957433225  -23.202953336
    3.769376517   -3.014659617   20.300785966  -12.108573012  -26.461738300
    3.783507528   -3.014659617   20.172836845   -7.891304523  -29.913459376
    3.797638539   -3.014659617   20.114115302   -2.581097693  -33.601103478
    3.811769551   -3.014659617   20.127087243    2.157260749  -37.499851373
    3.825900562   -3.014659617   20.196225138    5.191649270  -41.528670080
    3.840031573   -3.014659617   20.299592577    7.294684818  -45.503873044
    3.854162584   -3.014659617   20.434542970    9.749449110  -49.167651093
    3.868293596   -3.014659617   20.614012515   13.747857388  -52.347241684
    3.882424607   -3.014659617   20.861288780   19.239095873  -55.078274923
    3.896555618   -3.014659617   21.191834092   25.312920244  -57.508811698
    3.910686629   -3.014659617   21.604250762   30.804456154  -59.664935540
    3.924817640   -3.014659617   22.089948313   35.682301487  -61.350044295
    3.938948652   -3.014659617   22.647169357   41.205543779  -62.418617189
    3.953079663   -3.014659617   23.290287909   47.697177042  -63.013307643
    3.967210674   -3.014659617   24.024469519   53.751539535  -63.641942532
    3.981341685   -3.014659617   24.823112656   56.015445974  -64.878909638
    3.995472697   -3.014659617   25.613689123   52.774411578  -67.070343651
    4.009603708   -3.014659617   26.320663451   44.373833543  -70.174758049
    4.023734719   -3.014659617   26.892041392   34.279150976  -73.883797944
    4.037865730   -3.014659617   27.327380568   25.646028003  -77.646429230
    4.051996742   -3.014659617   27.663642147   20.348394991  -80.606608479
    4.066127753   -3.014659617   27.955702821   19.576841851  -81.800470600
    4.080258764   -3.014659617   28.270250266   23.692029383  -80.395214161
    4.094389775   -3.014659617   28.677837117   32.540817213  -76.382293896
    4.108520787   -3.014659617   29.239053995   45.247059846  -70.620328776
    4.122651798   -3.014659617   29.993189548   59.162809526  -64.394445708
    4.136782809   -3.014659617   30.937368357   71.822683531  -58.642769485
    4.150913820   -3.014659617   32.036336847   80.986894527  -53.575722709
    4.165044831   -3.014659617   33.234678395   85.771134462  -49.031379562
    4.179175843   -3.014659617   34.474905326   87.174894293  -45.090508216
    4.193306854   -3.014659617   35.722530023   87.117041970  -42.259133812
    4.207437865   -3.014659617   36.973815732   88.129603432  -40.994255794
    4.221568876   -3.014659617   38.259435618   92.253129729  -41.171978680
    4.235699888   -3.014659617   39.626890030   99.443912847  -42.130937627
    4.249830899   -3.014659617   41.104300982  107.254460965  -43.040959097
    4.263961910   -3.014659617   42.674851415  112.162748359  -43.327411033
    4.278092921   -3.014659617   44.282443206  112.458580444  -42.696397664
    4.292223933   -3.014659617   45.873306657  110.481814929  -41.070387598
    4.306354944   -3.014659617   47.442583071  109.850453484  -38.487827108
    4.320485955   -3.014659617   49.023774212  112.179361743  -35.178505912
    4.334616966   -3.014659617   50.648305945  115.396614017  -31.628790960
    4.348747978   -3.014659617   52.308107753  117.091780902  -28.436847517
    4.362878989   -3.014659617   53.979322464  117.310920506  -26.069071553
    4.377010000   -3.014659617   55.659076594  118.558454147  -24.569735521
    4.391141011   -3.014659617   57.373682617  122.527221549  -23.682173023
    4.405272022   -3.014659617   59.157775772  127.911875369  -23.100622505
    4.419403034   -3.014659617   61.018850956  133.047728877  -22.833746184
    4.433534045   -3.014659617   62.948225084  138.006595112  -23.148312117
    4.447665056   -3.014659617   64.951306218  143.877394203  -24.243056302
    4.461796067   -3.014659617   67.049073002  151.170492466  -25.922792649
    4.475927079   -3.014659617   69.253121360  158.553042634  -27.627248963
    4.490058090   -3.014659617   71.550851161  164.112389624  -28.907863228
    4.504189101   -3.014659617   73.905578532  166.557354630  -29.793712941
    4.518320112   -3.014659617   76.269766924  165.567324907  -30.681704127
    4.532451124   -3.014659617   78.591788524  160.326403380  -31.655711040
    4.546582135   -3.014659617   80.807766272  150.656046113  -32.151565888
    4.560713146   -3.014659617   82.856914365  136.887644014  -31.240494977
    4.574844157   -3.014659617   84.693285714  120.874531421  -28.480663678
    4.588975169   -3.014659617   86.299804655  104.875880447  -24.493096951
    4.603106180   -3.014659617   87.689441974   90.084177109  -20.755307244
    4.617237191   -3.014659617   88.884940067   77.580036609  -18.629783698
    4.631368202   -3.014659617   89.923637936   68.162722914  -18.466387094
    4.645499213   -3.014659617   90.856975646   62.919319525  -19.359889462
    4.659630225   -3.014659617   91.745508222   61.681665847  -19.854196578
    4.673761236   -3.014659617   92.634046458   62.384994146  -19.087923899
    4.687892247   -3.014659617   93.530605287   62.312522737  -17.484637942
    4.702023258   -3.014659617   94.408443603   59.805704587  -16.372183968
    4.716154270   -3.014659617   95.229189866   54.158742391  -16.733545224
    4.730285281   -3.014659617   95.949944437   45.629509534  -18.396035568
    4.744416292   -3.014659617   96.530337599   34.585726358  -20.152510115
    4.758547303   -3.014659617   96.944727960   22.435208910  -20.847779383
    4.772678315   -3.014659617   97.197935684   12.257396084  -20.148944093
    4.786809326   -3.014659617   97.337418621    6.889921948  -18.451206035
    4.800940337   -3.014659617   97.436416455    6.203478093  -16.307347613
    4.815071348   -3.014659617   97.544016147    7.492262910  -13.917785683
    4.829202360   -3.014659617   97.665663879    7.506621545  -11.241105717
    4.843333371   -3.014659617   97.769124652    5.258732310   -8.408163294
    4.857464382   -3.014659617   97.826050262    1.148273975   -5.898153172
    4.871595393   -3.014659617   97.820458627   -3.611593001   -4.284751448
    4.885726404   -3.014659617   97.748053077   -8.150107856   -3.917688419
    4.899857416   -3.014659617   97.619046830  -11.334971307   -4.663612669
    4.913988427   -3.014659617   97.462475939  -11.779653318   -6.035254856
    4.928119438   -3.014659617   97.327352029   -8.231720300   -7.414941734
    4.942250449   -3.014659617   97.264108033   -1.985874400   -8.486530824
    4.956381461   -3.014659617   97.291390572    3.942705569   -9.173615189
    4.970512472   -3.014659617   97.384152674    7.018514163   -9.737836145
    4.984643483   -3.014659617   97.497528758    7.151186923  -10.315914171
    4.998774494   -3.014659617   97.604233466    6.449555246  -10.832224262
    5.012905506   -3.014659617   97.707442707    6.968493996  -11.164149224
    5.027036517   -3.014659617   97.828262268    8.717591364  -11.300767707
    5.041167528   -3.014659617   97.974523708   10.229331919  -11.541284289
    5.055298539   -3.014659617   98.130785132   10.025987043  -12.115550505
    5.069429551   -3.014659617   98.272514707    8.244596609  -12.852184760
    5.083560562   -3.014659617   98.386445510    6.517059163  -13.288844618
    5.097691573   -3.014659617   98.485436653    6.147006427  -13.073065264
    5.111822584   -3.014659617   98.588556719    7.027165090  -12.190405559
    5.125953596   -3.014659617   98.701813686    7.277531887  -10.954032580
    5.140084607   -3.014659617   98.803729418    5.089758963   -9.687692076
    5.154215618   -3.014659617   98.856615305    0.657631697   -8.841383530
    5.168346629   -3.014659617   98.844175195   -3.695050585   -8.786874878
    5.182477640   -3.014659617   98.786602072   -5.531776041   -9.720504713
    5.196608652   -3.014659617   98.728459671   -3.640117638  -11.251198683
    5.210739663   -3.014659617   98.713031239   -0.212419784  -12.551586524
    5.224870674   -3.014659617   98.736257347    1.570590901  -12.988923069
    5.239001685   -3.014659617   98.759692853   -0.480632648  -12.651256518
    5.253132697   -3.014659617   98.733831071   -4.795813438  -12.250633630
    5.267263708   -3.014659617   98.652163807   -7.847483009  -12.404338584
    5.281394719   -3.014659617   98.554884547   -6.821728028  -13.167540544
    5.295525730   -3.014659617   98.495179854   -2.972960093  -13.944260479
    5.309656742   -3.014659617   98.484624678   -0.566686161  -14.125003854
    5.323787753   -3.014659617   98.479122870   -2.447806659  -13.481686274
    5.337918764   -3.014659617   98.422189669   -7.346347648  -12.266573499
    5.352049775   -3.014659617   98.301160221  -10.662019669  -10.922590216
    5.366180787   -3.014659617   98.167724122   -8.896697562   -9.919980620
    5.380311798   -3.014659617   98.092173194   -2.988886006   -9.625822396
    5.394442809   -3.014659617   98.104800369    2.889359550  -10.259072139
    5.408573820   -3.014659617   98.174524370    4.681685894  -11.655673144
    5.422704831   -3.014659617   98.236875000    2.128912629  -13.187369996
    5.436835843   -3.014659617   98.246903507   -2.209585079  -14.064746731
    5.450966854   -3.014659617   98.201483509   -5.490495139  -13.914726586
    5.465097865   -3.014659617   98.121533376   -7.142182649  -13.080367498
    5.479228876   -3.014659617   98.022658874   -8.555959014  -12.339107078
    5.493359888   -3.014659617   97.897878394  -10.439486415  -12.240187250
    5.507490899   -3.014659617   97.745921869  -12.462504037  -12.561430831
    5.521621910   -3.014659617   97.574250964  -13.194627442  -12.740217319
    5.535752921   -3.014659617   97.404447753  -11.937265344  -12.463150781
    5.549883933   -3.014659617   97.263884038   -9.372876265  -12.009594561
    5.564014944   -3.014659617   97.167867481   -5.652291380  -11.971595960
    5.578145955   -3.014659617   97.126155534   -1.815006921  -12.544294438
    5.592276966   -3.014659617   97.127359408   -0.175250587  -13.266911275
    5.606407978   -3.014659617   97.124611869   -2.318471233  -13.409035930
    5.620538989   -3.014659617   97.068120605   -7.493323661  -12.710670861
    5.634670000   -3.014659617   96.942130133  -11.358393232  -11.614821474
    5.648801011   -3.014659617   96.795601803   -9.817623010  -10.999855152
    5.662932022   -3.014659617   96.708419376   -3.461994360  -11.267776179
    5.677063034   -3.014659617   96.717142900    2.587905095  -11.961987581
    5.691194045   -3.014659617   96.778373108    3.425623789  -12.063386251
    5.705325056   -3.014659617   96.810406824   -0.963388788  -10.870912088
    5.719456067   -3.014659617   96.769381180   -5.811129475   -8.630216168
    5.733587079   -3.014659617   96.687917434   -6.320052722   -6.394765160
    5.747718090   -3.014659617   96.637388798   -1.800295610   -5.129614866
    5.761849101   -3.014659617   96.661873895    3.325372859   -4.789851189
    5.775980112   -3.014659617   96.736182789    4.835095047   -4.605434833
    5.790111124   -3.014659617   96.799188882    2.152150109   -3.795896317
    5.804242135   -3.014659617   96.812753262   -1.551606629   -2.312850908
    5.818373146   -3.014659617   96.789569679   -2.822163732   -0.597788473
    5.832504157   -3.014659617   96.771660602   -0.792092575    1.055635213
    5.846635169   -3.014659617   96.795262376    2.611908951    2.718259914
    5.860766180   -3.014659617   96.861764250    4.911896585    4.415767465
    5.874897191   -3.014659617   96.947558825    5.385112789    5.740838237
    5.889028202   -3.014659617   97.030484217    4.769347272    6.194499524
    5.903159213   -3.014659617   97.107963500    4.759280497    5.680367557
    5.917290225   -3.014659617   97.197605575    6.699051486    4.661377876
    5.931421236   -3.014659617   97.325732444   10.065919816    3.655854144
    5.945552247   -3.014659617   97.501459440   13.027603314    2.899409473
    5.959683258   -3.014659617   97.705785014   13.942026252    2.263859222
    5.973814270   -3.014659617   97.906179889   12.555672545    1.620627241
    5.987945281   -3.014659617   98.076548600    9.745627426    0.937312392
    6.002076292   -3.014659617   98.199738742    6.184512374    0.257233746
    6.016207303   -3.014659617   98.267299495    1.652192561   -0.505638671
    6.030338315   -3.014659617   98.266873666   -3.320364030   -1.602433759
    6.044469326   -3.014659617   98.199800020   -7.438174435   -3.342373314
    6.058600337   -3.014659617   98.090589244   -9.230067985   -5.801635406
    6.072731348   -3.014659617   97.973857804   -8.315488034   -8.510528991
    6.086862360   -3.014659617   97.879841678   -6.813686780  -10.610842957
    6.100993371   -3.014659617   97.801316065   -6.121195891  -11.328806914
    6.115124382   -3.014659617   97.722313634   -6.642305151  -10.615492884
    6.129255393   -3.014659617   97.638444612   -6.543143667   -9.226573261
    6.143386404   -3.014659617   97.570491373   -4.002153452   -8.122123680
    6.157517416   -3.014659617   97.556891519    0.646823936   -8.020185822
    6.171648427   -3.014659617   97.612073608    5.616967986   -9.022491691
    6.185779438   -3.014659617   97.725119437    8.184675842  -10.581528571
    6.199910449   -3.014659617   97.853229480    8.163801506  -11.692735294
    6.214041461   -3.014659617   97.968919614    6.549741176  -11.466420750
    6.228172472   -3.014659617   98.062117585    5.321391695   -9.543501467
    6.242303483   -3.014659617   98.147982623    5.551181657   -6.499786885
    6.256434494   -3.014659617   98.247342218    6.941188668   -3.496146781
    6.270565506   -3.014659617   98.365706963    8.120206028   -1.545069239
    6.284696517   -3.014659617   98.486857097    7.004119983   -0.772826904
    6.298827528   -3.014659617   98.571358506    2.730729120   -0.509582829
    6.312958539   -3.014659617   98.581511510   -2.628122892   -0.042494260
    6.327089551   -3.014659617   98.528451468   -5.902102102    0.743988295
    6.341220562   -3.014659617   98.460111458   -4.579724379    1.327548079
    6.355351573   -3.014659617   98.435112865   -0.261926596    1.278631963
    6.369482584   -3.014659617   98.465203259    2.251107941    0.860553253
    6.383613596   -3.014659617   98.498161484    0.188000288    0.929911728
    6.397744607   -3.014659617   98.478450026   -4.600484676    2.153955807
    6.411875618   -3.014659617   98.399763083   -7.354757926    4.383490332
    6.426006629   -3.014659617   98.314407262   -5.585547513    6.831084871
    6.440137640   -3.014659617   98.276139718   -1.361355481    8.755014639
    6.454268652   -3.014659617   98.291514819    1.545339421    9.833267735
    6.468399663   -3.014659617   98.325597928    1.202013132   10.164098710
    6.482530674   -3.014659617   98.338960774   -0.900465696    9.803361192
    6.496661685   -3.014659617   98.324074859   -2.481463084    8.764940811
    6.510792697   -3.014659617   98.299870977   -2.222007584    7.257581275
    6.524923708   -3.014659617   98.288384531   -1.158036497    5.773651056
    6.539054719   -3.014659617   98.284991495   -1.199408087    4.803122988
    6.553185730   -3.014659617   98.261051413   -4.222532002    4.491551553
    6.567316742   -3.014659617   98.175932270   -9.505356011    4.539774183
    6.581447753   -3.014659617   98.019998287  -13.746839078    4.356795476
    6.595578764   -3.014659617   97.833664455  -13.338628998    3.547791589
    6.609709775   -3.014659617   97.689352965   -7.863638100    2.028864005
    6.623840787   -3.014659617   97.638224845   -1.062843365    0.163591583
    6.637971798   -3.014659617   97.665996330    2.727871596   -1.428299584
    6.652102809   -3.014659617   97.714511426    1.951412735   -2.393856637
    6.666233820   -3.014659617   97.727040536   -2.068854826   -2.948434501
    6.680364831   -3.014659617   97.678941988   -5.972555713   -3.652741885
    6.694495843   -3.014659617   97.587608076   -8.049263325   -4.884523173
    6.708626854   -3.014659617   97.486026472   -7.672859199   -6.339076057
    6.722757865   -3.014659617   97.402685653   -5.393081519   -7.260624080
    6.736888876   -3.014659617   97.356236016   -2.664545304   -7.088990453
    6.751019888   -3.014659617   97.344985576   -0.566682724   -5.869591972
    6.765150899   -3.014659617   97.356763519    0.457600868   -4.171620201
    6.779281910   -3.014659617   97.377991579    0.672983671   -2.434267424
    6.793412921   -3.014659617   97.396295974    0.223430757   -0.860395456
    6.807543933   -3.014659617   97.399399709   -1.412730539    0.496527740
    6.821674944   -3.014659617   97.370820277   -4.353579350    1.409583827
    6.835805955   -3.014659617   97.297013785   -7.599922658    1.560493867
    6.849936966   -3.014659617   97.183584416   -9.605294382    0.912763785
    6.864067978   -3.014659617   97.057693111   -9.253394652   -0.118913664
    6.878198989   -3.014659617   96.955188643   -6.584062695   -0.952092627
    6.892330000   -3.014659617   96.901300465   -2.644842515   -1.346641943
    6.906461011   -3.014659617   96.900671391    0.850713064   -1.530028603
    6.920592022   -3.014659617   96.937007871    2.264209888   -1.922706854
    6.934723034   -3.014659617   96.978089956    1.728656105   -2.554105150
    6.948854045   -3.014659617   97.004960302    0.651880660   -2.897666989
    6.962985056   -3.014659617   97.023471161    0.630275455   -2.416987761
    6.977116067   -3.014659617   97.051313621    2.131995152   -1.064725655
    6.991247079   -3.014659617   97.102694208    3.413448073    0.557167710
    7.005378090   -3.014659617   97.160244732    2.744292205    1.635331488
    7.019509101   -3.014659617   97.190360110   -0.480328172    1.725117186
    7.033640112   -3.014659617   97.164650482   -4.625449813    0.989612784
    7.047771124   -3.014659617   97.085326741   -7.887445276   -0.044633504
    7.061902135   -3.014659617   96.976228656   -8.610534490   -0.861327292
    7.076033146   -3.014659617   96.876010614   -6.841135028   -1.277923454
    7.090164157   -3.014659617   96.813054422   -3.474664077   -1.456089291
    7.104295169   -3.014659617   96.798968002   -0.153323198   -1.687398839
    7.118426180   -3.014659617   96.821522712    1.521242025   -2.131585721
    7.132557191   -3.014659617   96.851367221    0.551419514   -2.620037288
    7.146688202   -3.014659617   96.852361282   -2.030154295   -2.763645516
    7.160819213   -3.014659617   96.816564283   -4.173104389   -2.321837490
    7.174950225   -3.014659617   96.768103291   -3.733901582   -1.451261759
    7.189081236   -3.014659617   96.744236264   -1.080491107   -0.655486740
    7.203212247   -3.014659617   96.754379216    0.606319518   -0.305023970
    7.217343258   -3.014659617   96.763051159   -1.685581496   -0.472743733
    7.231474270   -3.014659617   96.717439511   -6.417715739   -0.896269031
    7.245605281   -3.014659617   96.612420927   -9.266975173   -1.302587737
    7.259736292   -3.014659617   96.503080374   -6.929319005   -1.614891660
    7.273867303   -3.014659617   96.454579519   -1.246170909   -1.875522300
    7.287998315   -3.014659617   96.480207233    2.816786333   -2.107665863
    7.302129326   -3.014659617   96.532639107    2.178327208   -2.311726258
    7.316260337   -3.014659617   96.551609915   -1.213839768   -2.484114501
    7.330391348   -3.014659617   96.524882748   -3.620829360   -2.611030508
    7.344522360   -3.014659617   96.486190375   -3.249355010   -2.823900864
    7.358653371   -3.014659617   96.466437978   -1.036346243   -3.258020681
    7.372784382   -3.014659617   96.473078500    0.021680444   -4.183031963
    7.386915393   -3.014659617   96.477767513   -1.053626502   -5.559009222
    7.401046404   -3.014659617   96.457996482   -3.338300098   -7.000158668
    7.415177416   -3.014659617   96.411829192   -4.352932612   -7.837180746
    7.429308427   -3.014659617   96.369847383   -2.752649506   -7.642561624
    7.443439438   -3.014659617   96.368589846    1.154854580   -6.507902494
    7.457570449   -3.014659617   96.421995936    4.481429557   -5.031485371
    7.471701461   -3.014659617   96.500122481    4.354168197   -3.962741582
    7.485832472   -3.014659617   96.546178130    0.092597717   -3.628581950
    7.499963483   -3.014659617   96.519001643   -5.381021795   -3.938219661
    7.514094494   -3.014659617   96.430441488   -7.903848676   -4.364049529
    7.528225506   -3.014659617   96.339182927   -5.760665583   -4.336096007
    7.542356517   -3.014659617   96.303910158   -0.674825339   -3.519285139
    7.556487528   -3.014659617   96.337701956    3.661919638   -2.086860833
    7.570618539   -3.014659617   96.411827710    4.628630826   -0.680982671
    7.584749551   -3.014659617   96.474974043    2.430629950   -0.110808484
    7.598880562   -3.014659617   96.495971941   -1.010432287   -0.779897790
    7.613011573   -3.014659617   96.472488943   -3.451611506   -2.476903592
    7.627142584   -3.014659617   96.432066478   -3.567048738   -4.570076146
    7.641273596   -3.014659617   96.404669910   -1.706144386   -6.409304956
    7.655404607   -3.014659617   96.403391146   -0.253499640   -7.659993377
    7.669535618   -3.014659617   96.404814910   -1.521687657   -8.385564735
    7.683666629   -3.014659617   96.370706912   -5.048275369   -8.717278584
    7.697797640   -3.014659617   96.287216596   -7.892320932   -8.755121060
    7.711928652   -3.014659617   96.186141279   -7.471126188   -8.589188857
    7.726059663   -3.014659617   96.113658217   -3.919507515   -8.305421029
    7.740190674   -3.014659617   96.093476477   -0.762348914   -7.860556851
    7.754321685   -3.014659617   96.097243652   -1.233579826   -7.216108196
    7.768452697   -3.014659617   96.067366466   -4.833244448   -6.295264308
    7.782583708   -3.014659617   95.977340246   -9.233528057   -5.316610420
    7.796714719   -3.014659617   95.838353935  -11.739979230   -4.711974275
    7.810845730   -3.014659617   95.679165613  -12.158907737   -4.845115447
    7.824976742   -3.014659617   95.515120068  -12.646066588   -5.670887614
    7.839107753   -3.014659617   95.334804833  -14.347036782   -6.789238246
    7.853238764   -3.014659617   95.138348442  -15.183451036   -7.700214074
    7.867369775   -3.014659617   94.951827284  -12.448754282   -8.170848444
    7.881500787   -3.014659617   94.831002451   -6.474073307   -8.347446418
    7.895631798   -3.014659617   94.802860264    0.652325601   -8.677818683
    7.909762809   -3.014659617   94.902141590   13.657775661   -9.582674087
    7.923893820   -3.014659617   95.371568272   60.354405832  -10.914639056
    7.938024831   -3.014659617   97.048807695  195.095489228  -11.719592896
    7.952155843   -3.014659617  101.613189443  476.676197901  -10.525012162
    7.966286854   -3.014659617  111.319224192  918.451885808   -6.442651702
    7.980417865   -3.014659617  128.020087301 1446.606912029    0.032584779
    7.994548876   -3.014659617  151.920803644 1908.277555291    6.904742488
    8.008679888   -3.014659617  180.897991006 2142.855551970   11.871405736
    8.022810899   -3.014659617  211.041702863 2070.112685819   13.594328595
    8.036941910   -3.014659617  238.172185394 1732.977674955   12.308703608
    8.051072921   -3.014659617  259.423166626 1263.353051379    9.257169576
    8.065203933   -3.014659617  273.968074645  804.761833930    5.923240672
    8.079334944   -3.014659617  282.692503412  448.874942269    3.277639657
    8.093465955   -3.014659617  287.286574537  219.563095267    1.572799471
    8.107596966   -3.014659617  289.415108520   94.048590048    0.664680132
    8.121727978   -3.014659617  290.283567996   35.028729150    0.244450523
    8.135858989   -3.014659617  290.597881085   10.813128822    0.091513284
    8.149990000   -3.014659617  290.698899988    2.112802090    0.027277205

    1.861690000   -2.993504111  290.721339211   -0.000000000   -0.000000000
    1.875821011   -2.993504111  290.721339211   -0.000000000   -0.000000000
    1.889952022   -2.993504111  290.721339211   -0.000000000   -0.000000000
    1.904083034   -2.993504111  290.721339211   -0.000000000   -0.000000000
    1.918214045   -2.993504111  290.721339211   -0.000000000   -0.000000000
    1.932345056   -2.993504111  290.721339211   -0.000000000   -0.000000000
    1.946476067   -2.993504111  290.721339211   -0.000000000   -0.000000000
    1.960607079   -2.993504111  290.721339211   -0.000000000   -0.000000000
    1.974738090   -2.993504111  290.721339211   -0.000000000   -0.000000000
    1.988869101   -2.993504111  290.721339211   -0.000000000   -0.000000000
    2.003000112   -2.993504111  290.721339211   -0.000000000   -0.000000000
    2.017131124   -2.993504111  290.721339211   -0.000000000   -0.000000000
    2.031262135   -2.993504111  290.721339211   -0.000000000   -0.000000000
    2.045393146   -2.993504111  290.721339211   -0.000000000   -0.000000000
    2.059524157   -2.993504111  290.721339211   -0.000000000   -0.000000000
    2.073655169   -2.993504111  290.721339211   -0.000000000   -0.000000000
    2.087786180   -2.993504111  290.721339211   -0.000000000   -0.000000000
    2.101917191   -2.993504111  290.721339211   -0.000000000   -0.000000000
    2.116048202   -2.993504111  290.721339211   -0.000000000   -0.000000000
    2.130179213   -2.993504111  290.721339211   -0.000000000   -0.000000000
    2.144310225   -2.993504111  290.721339117   -0.000009743   -0.000006032
    2.158441236   -2.993504111  290.721338828   -0.000036362   -0.000024606
    2.172572247   -2.993504111  290.721336649   -0.000239757   -0.000152336
    2.186703258   -2.993504111  290.721328562   -0.000933667   -0.000618347
    2.200834270   -2.993504111  290.721301095   -0.003108262   -0.002181349
    2.214965281   -2.993504111  290.721186255   -0.012501817   -0.007495076
    2.229096292   -2.993504111  290.720864799   -0.036455615   -0.021780350
    2.243227303   -2.993504111  290.719979415   -0.097563053   -0.058099333
    2.257358315   -2.993504111  290.717692157   -0.243227935   -0.144427400
    2.271489326   -2.993504111  290.712327046   -0.550638820   -0.331874296
    2.285620337   -2.993504111  290.700798714   -1.133079945   -0.708553406
    2.299751348   -2.993504111  290.678267411   -2.113819982   -1.405976651
    2.313882360   -2.993504111  290.638646580   -3.549972863   -2.587765448
    2.328013371   -2.993504111  290.575677930   -5.401290623   -4.426106908
    2.342144382   -2.993504111  290.484157300   -7.590470827   -7.076407801
    2.356275393   -2.993504111  290.358327309  -10.300290212  -10.695618221
    2.370406404   -2.993504111  290.186585422  -14.266747213  -15.525332431
    2.384537416   -2.993504111  289.941238112  -20.986992715  -22.050918839
    2.398668427   -2.993504111  289.570588937  -32.319648804  -31.053891961
    2.412799438   -2.993504111  288.997815227  -49.787050922  -43.501562893
    2.426930449   -2.993504111  288.130749835  -73.899971404  -60.177283874
    2.441061461   -2.993504111  286.879939394 -103.841938229  -81.227143721
    2.455192472   -2.993504111  285.175019662 -137.784107130 -105.908407449
    2.469323483   -2.993504111  282.976823745 -173.219160354 -132.703244935
    2.483454494   -2.993504111  280.284410721 -207.220814837 -159.748646986
    2.497585506   -2.993504111  277.139776709 -236.757059603 -185.337687372
    2.511716517   -2.993504111  273.622096315 -259.780965214 -208.145150500
    2.525847528   -2.993504111  269.825816469 -276.444093880 -227.188050388
    2.539978539   -2.993504111  265.824821944 -289.308239241 -241.776751395
    2.554109551   -2.993504111  261.651376502 -301.090665481 -251.703352251
    2.568240562   -2.993504111  257.318033481 -311.565801373 -257.632762433
    2.582371573   -2.993504111  252.867206012 -316.866976846 -261.245085053
    2.596502584   -2.993504111  248.404681719 -312.786070300 -264.681864365
    2.610633596   -2.993504111  244.068203580 -299.708118455 -269.537785572
    2.624764607   -2.993504111  239.943105925 -284.267040518 -276.051037523
    2.638895618   -2.993504111  236.001504364 -275.022364248 -283.114975240
    2.653026629   -2.993504111  232.118233665 -276.135859331 -289.070223143
    2.667157640   -2.993504111  228.161244542 -284.387070898 -292.657832898
    2.681288652   -2.993504111  224.083350498 -291.920334521 -293.541672172
    2.695419663   -2.993504111  219.945700238 -292.067207895 -292.292300541
    2.709550674   -2.993504111  215.869731540 -283.689405877 -289.990851925
    2.723681685   -2.993504111  211.949480794 -270.992662544 -287.938762575
    2.737812697   -2.993504111  208.199419759 -260.588848068 -287.138270836
    2.751943708   -2.993504111  204.551390799 -257.048680709 -288.027078720
    2.766074719   -2.993504111  200.901453779 -260.774264128 -290.199310972
    2.780205730   -2.993504111  197.163521457 -268.911372953 -292.421540103
    2.794336742   -2.993504111  193.301643718 -277.845222215 -293.194719303
    2.808467753   -2.993504111  189.324005473 -284.851505419 -291.497103733
    2.822598764   -2.993504111  185.273310354 -287.795433893 -287.460909941
    2.836729775   -2.993504111  181.220084569 -285.146964186 -282.360734500
    2.850860787   -2.993504111  177.249029993 -276.281904273 -277.929961937
    2.864991798   -2.993504111  173.434888311 -263.646287388 -275.394402876
    2.879122809   -2.993504111  169.800565516 -251.675017715 -274.886868042
    2.893253820   -2.993504111  166.305500789 -244.295586335 -275.522031408
    2.907384831   -2.993504111  162.875022950 -242.576725126 -275.936660346
    2.921515843   -2.993504111  159.438638641 -244.860137744 -274.957300180
    2.935646854   -2.993504111  155.957073102 -248.249212320 -271.955884962
    2.949777865   -2.993504111  152.433533717 -250.687632142 -266.928827204
    2.963908876   -2.993504111  148.892201225 -250.794984703 -260.409098233
    2.978039888   -2.993504111  145.364416107 -248.769832108 -253.122361099
    2.992170899   -2.993504111  141.867755662 -247.047376448 -245.635455027
    3.006301910   -2.993504111  138.381658283 -247.477395052 -238.166432646
    3.020432921   -2.993504111  134.871103262 -250.667412971 -230.577020976
    3.034563933   -2.993504111  131.305206982 -254.792816641 -222.721937418
    3.048694944   -2.993504111  127.679573325 -259.168412961 -214.533688309
    3.062825955   -2.993504111  123.981181505 -265.466374945 -206.129147216
    3.076956966   -2.993504111  120.165011610 -276.410861702 -197.540681987
    3.091087978   -2.993504111  116.163626315 -291.093266179 -188.531194216
    3.105218989   -2.993504111  111.958267600 -304.051171863 -178.708829582
    3.119350000   -2.993504111  107.622258665 -308.834473428 -167.745815026
    3.133481011   -2.993504111  103.286649859 -304.651699191 -155.607902239
    3.147612022   -2.993504111   99.039981095 -297.567867469 -142.544109134
    3.161743034   -2.993504111   94.863764060 -295.893041353 -128.893615199
    3.175874045   -2.993504111   90.650670908 -302.684024853 -114.844976885
    3.190005056   -2.993504111   86.296470345 -315.022375590 -100.427343833
    3.204136067   -2.993504111   81.762713029 -327.219464464  -85.828121816
    3.218267079   -2.993504111   77.081996543 -335.551951429  -71.696805840
    3.232398090   -2.993504111   72.322273981 -338.190673672  -59.151518735
    3.246529101   -2.993504111   67.575549088 -333.490795649  -49.333663011
    3.260660112   -2.993504111   62.955706106 -320.094052017  -42.838399312
    3.274791124   -2.993504111   58.581527837 -299.105680036  -39.509984204
    3.288922135   -2.993504111   54.536790918 -274.603324691  -38.756442063
    3.303053146   -2.993504111   50.838844284 -250.471502869  -40.039876364
    3.317184157   -2.993504111   47.468309110 -228.262487941  -42.933212959
    3.331315169   -2.993504111   44.407591910 -205.950799820  -46.941537788
    3.345446180   -2.993504111   41.677239097 -181.418398710  -51.377200313
    3.359577191   -2.993504111   39.306622467 -155.783678298  -55.517069370
    3.373708202   -2.993504111   37.282236345 -133.107940033  -58.999417864
    3.387839213   -2.993504111   35.534614758 -117.105545401  -61.820889156
    3.401970225   -2.993504111   33.968072932 -106.784234290  -64.033335504
    3.416101236   -2.993504111   32.533176813  -97.918175978  -65.638932058
    3.430232247   -2.993504111   31.241310516  -86.090811445  -66.801802438
    3.444363258   -2.993504111   30.143079628  -70.789254034  -68.369759247
    3.458494270   -2.993504111   29.272085217  -54.216232243  -71.877255902
    3.472625281   -2.993504111   28.637563418  -37.057350984  -78.703382655
    3.486756292   -2.993504111   28.262003692  -17.551535496  -88.801344395
    3.500887303   -2.993504111   28.189522860    6.081075889 -100.085467548
    3.515018315   -2.993504111   28.463528443   30.070666838 -108.910677980
    3.529149326   -2.993504111   29.034935121   46.578432211 -111.822630591
    3.543280337   -2.993504111   29.736415915   47.927442468 -107.307469709
    3.557411348   -2.993504111   30.333602957   31.947550320  -96.221770526
    3.571542360   -2.993504111   30.612040979    4.095148998  -81.185076271
    3.585673371   -2.993504111   30.462046487  -27.313280110  -64.976051272
    3.599804382   -2.993504111   29.887818898  -54.947790747  -49.575616816
    3.613935393   -2.993504111   28.973678768  -75.326421284  -35.954574661
    3.628066404   -2.993504111   27.827660301  -87.585058011  -24.485503009
    3.642197416   -2.993504111   26.557958062  -92.886187771  -15.446010351
    3.656328427   -2.993504111   25.256387822  -92.658905910   -9.011518855
    3.670459438   -2.993504111   23.998717255  -86.642402945   -5.229535440
    3.684590449   -2.993504111   22.863631926  -75.147027729   -3.939015941
    3.698721461   -2.993504111   21.922571214  -59.599028374   -4.754973958
    3.712852472   -2.993504111   21.211486787  -43.361011308   -7.124107550
    3.726983483   -2.993504111   20.709646663  -30.510559912  -10.342286370
    3.741114494   -2.993504111   20.351033208  -23.168770032  -13.797356996
    3.755245506   -2.993504111   20.064883452  -19.928348460  -17.263388671
    3.769376517   -2.993504111   19.813919065  -17.329669929  -20.807572736
    3.783507528   -2.993504111   19.609116239  -13.554407941  -24.652665517
    3.797638539   -2.993504111   19.466426164   -8.782326963  -28.903400361
    3.811769551   -2.993504111   19.388089759   -4.541227351  -33.586937577
    3.825900562   -2.993504111   19.360386252   -1.788269537  -38.613129799
    3.840031573   -2.993504111   19.365650388    0.500964800  -43.777980064
    3.854162584   -2.993504111   19.408481978    3.620472938  -48.673849394
    3.868293596   -2.993504111   19.507539594    8.529303983  -52.947544583
    3.882424607   -2.993504111   19.687058063   14.832262356  -56.484394496
    3.896555618   -2.993504111   19.960036323   21.564772078  -59.380656045
    3.910686629   -2.993504111   20.324803389   27.862747611  -61.652284284
    3.924817640   -2.993504111   20.776734345   33.881138622  -63.138911663
    3.938948652   -2.993504111   21.316833006   40.551843297  -63.735854214
    3.953079663   -2.993504111   21.955465992   47.561610426  -63.680829461
    3.967210674   -2.993504111   22.685728579   53.161163020  -63.595727556
    3.981341685   -2.993504111   23.467904152   54.173482731  -64.121282502
    3.995472697   -2.993504111   24.221722128   49.439510795  -65.609873020
    4.009603708   -2.993504111   24.872068785   39.761783820  -68.024328188
    4.023734719   -2.993504111   25.372927060   29.001048030  -71.078550169
    4.037865730   -2.993504111   25.735008694   20.763796916  -74.262177808
    4.051996742   -2.993504111   26.013374648   17.285319071  -76.740719138
    4.066127753   -2.993504111   26.283819991   19.839772408  -77.538356746
    4.080258764   -2.993504111   26.630302938   27.902802628  -75.895289053
    4.094389775   -2.993504111   27.121936118   39.966301187  -71.976475015
    4.108520787   -2.993504111   27.799894913   53.994407561  -66.756340706
    4.122651798   -2.993504111   28.675805252   67.419472684  -61.548108408
    4.136782809   -2.993504111   29.728831397   78.941182849  -57.096138066
    4.150913820   -2.993504111   30.922639015   87.364078210  -53.283659465
    4.165044831   -2.993504111   32.208492336   91.807834910  -49.628864499
    4.179175843   -2.993504111   33.529599968   92.458978753  -45.960956820
    4.193306854   -2.993504111   34.841492751   90.770370434  -42.686698725
    4.207437865   -2.993504111   36.129357871   89.648014794  -40.379654005
    4.221568876   -2.993504111   37.422672497   91.942713737  -39.296139942
    4.235699888   -2.993504111   38.778389717   98.240579615  -39.251767502
    4.249830899   -2.993504111   40.239178597  106.197804269  -39.761835482
    4.263961910   -2.993504111   41.800905978  112.055469605  -40.249820033
    4.278092921   -2.993504111   43.416683396  113.774694419  -40.159967755
    4.292223933   -2.993504111   45.037120532  113.339287679  -39.142985660
    4.306354944   -2.993504111   46.656720110  114.027010054  -37.177031576
    4.320485955   -2.993504111   48.303134937  117.095962148  -34.525868588
    4.334616966   -2.993504111   49.998143534  120.328646493  -31.565803875
    4.348747978   -2.993504111   51.723929847  121.388894074  -28.599254715
    4.362878989   -2.993504111   53.449231378  120.654032566  -25.866904132
    4.377010000   -2.993504111   55.169122094  120.900147356  -23.534449142
    4.391141011   -2.993504111   56.910766841  124.040681458  -21.786317975
    4.405272022   -2.993504111   58.711029266  128.679902972  -20.721027246
    4.419403034   -2.993504111   60.577173627  132.959399073  -20.368341095
    4.433534045   -2.993504111   62.497969553  136.870679561  -20.737321707
    4.447665056   -2.993504111   64.478005368  141.809365381  -21.746869799
    4.461796067   -2.993504111   66.543487356  148.802106441  -23.117535975
    4.475927079   -2.993504111   68.717227730  156.720108067  -24.337260517
    4.490058090   -2.993504111   70.995303783  163.159212963  -24.993967638
    4.504189101   -2.993504111   73.340039509  165.984445744  -25.107585621
    4.518320112   -2.993504111   75.694557951  164.722743824  -25.133835455
    4.532451124   -2.993504111   78.002853391  159.330489290  -25.406481618
    4.546582135   -2.993504111   80.210167002  150.641507028  -25.666096959
    4.560713146   -2.993504111   82.274130981  139.132363657  -25.152776766
    4.574844157   -2.993504111   84.159994824  125.519068627  -23.280575986
    4.588975169   -2.993504111   85.841627767  110.500902797  -20.267883715
    4.603106180   -2.993504111   87.304494770   94.500704103  -17.177327068
    4.617237191   -2.993504111   88.544231015   79.332391980  -15.145220831
    4.631368202   -2.993504111   89.589588059   67.548185996  -14.619677477
    4.645499213   -2.993504111   90.508137826   61.771666177  -15.033517666
    4.659630225   -2.993504111   91.388203219   61.836544822  -15.299850088
    4.673761236   -2.993504111   92.290752821   64.106548101  -14.797649666
    4.687892247   -2.993504111   93.214689383   64.087466001  -13.930266650
    4.702023258   -2.993504111   94.106471054   59.748149505  -13.808775650
    4.716154270   -2.993504111   94.909326246   51.735641745  -15.108016765
    4.730285281   -2.993504111   95.586407043   42.221655045  -17.417134057
    4.744416292   -2.993504111   96.123905425   32.229047470  -19.493247873
    4.758547303   -2.993504111   96.520105970   22.269625249  -20.309691344
    4.772678315   -2.993504111   96.785456368   14.016509154  -19.716753633
    4.786809326   -2.993504111   96.957407046    9.565205853  -18.278532244
    4.800940337   -2.993504111   97.096770549    9.191229974  -16.612498013
    4.815071348   -2.993504111   97.248233777   10.737989978  -14.931242972
    4.829202360   -2.993504111   97.417992875   11.025449503  -13.193745369
    4.843333371   -2.993504111   97.571236269    8.631959172  -11.473867329
    4.857464382   -2.993504111   97.670291343    3.639688519  -10.113621815
    4.871595393   -2.993504111   97.689626207   -2.595264221   -9.390665982
    4.885726404   -2.993504111   97.621322140   -8.518422165   -9.286961117
    4.899857416   -2.993504111   97.481330559  -12.426754250   -9.427426002
    4.913988427   -2.993504111   97.308885907  -12.812925255   -9.391350754
    4.928119438   -2.993504111   97.162000927   -8.873333058   -8.997675219
    4.942250449   -2.993504111   97.091935887   -2.303561545   -8.512586220
    4.956381461   -2.993504111   97.114739394    3.529725368   -8.263469180
    4.970512472   -2.993504111   97.199487478    6.292569554   -8.527581214
    4.984643483   -2.993504111   97.300880851    6.229983276   -9.178463646
    4.998774494   -2.993504111   97.395578958    5.663346808   -9.879757136
    5.012905506   -2.993504111   97.490095384    6.525161477  -10.407763078
    5.027036517   -2.993504111   97.605183648    8.263065373  -10.795409172
    5.041167528   -2.993504111   97.741798746    9.250609851  -11.403506576
    5.055298539   -2.993504111   97.879688529    8.474848350  -12.485193969
    5.069429551   -2.993504111   97.998632368    6.720343633  -13.840853878
    5.083560562   -2.993504111   98.096295569    5.832164013  -14.925237804
    5.097691573   -2.993504111   98.194311155    6.715021942  -15.265052388
    5.111822584   -2.993504111   98.313513112    8.623265919  -14.694258752
    5.125953596   -2.993504111   98.453722333    9.425074704  -13.464034377
    5.140084607   -2.993504111   98.586306493    7.151112377  -11.909562463
    5.154215618   -2.993504111   98.663591271    1.966030239  -10.502668833
    5.168346629   -2.993504111   98.660786001   -3.726725396   -9.654255760
    5.182477640   -2.993504111   98.593126998   -6.865933428   -9.629538161
    5.196608652   -2.993504111   98.511177450   -5.492341346  -10.275131367
    5.210739663   -2.993504111   98.472106148   -1.547826409  -11.146004155
    5.224870674   -2.993504111   98.483148792    1.149014931  -11.829634731
    5.239001685   -2.993504111   98.504587062   -0.505842049  -12.339694890
    5.253132697   -2.993504111   98.475928113   -5.261345446  -12.961472018
    5.267263708   -2.993504111   98.382294368   -9.077255044  -13.850830749
    5.281394719   -2.993504111   98.264838363   -8.272634965  -14.883346007
    5.295525730   -2.993504111   98.188186306   -3.797246168  -15.621117878
    5.309656742   -2.993504111   98.173884894   -0.244449163  -15.762442679
    5.323787753   -2.993504111   98.180854740   -1.084159164  -15.251786758
    5.337918764   -2.993504111   98.147522109   -5.449210848  -14.292377456
    5.352049775   -2.993504111   98.053169741   -8.891616519  -13.169428091
    5.366180787   -2.993504111   97.940006482   -7.900983314  -12.276637589
    5.380311798   -2.993504111   97.869919825   -3.292769015  -12.019055614
    5.394442809   -2.993504111   97.868148824    1.188256760  -12.653252048
    5.408573820   -2.993504111   97.907353943    2.242335774  -14.018994576
    5.422704831   -2.993504111   97.937246735    0.197047906  -15.460340066
    5.436835843   -2.993504111   97.930183090   -2.611457891  -16.183511760
    5.450966854   -2.993504111   97.890873862   -4.326194796  -15.836841166
    5.465097865   -2.993504111   97.832887640   -5.414511845  -14.740984613
    5.479228876   -2.993504111   97.755544922   -7.405738608  -13.600144536
    5.493359888   -2.993504111   97.640841197  -10.102079881  -12.864981823
    5.507490899   -2.993504111   97.491436268  -12.307193438  -12.381510837
    5.521621910   -2.993504111   97.325398980  -12.505387153  -11.728710117
    5.535752921   -2.993504111   97.168941522  -10.835810865  -10.796721675
    5.549883933   -2.993504111   97.041271661   -8.822487685  -10.070109491
    5.564014944   -2.993504111   96.943819720   -6.441609028  -10.246091329
    5.578145955   -2.993504111   96.882353674   -3.673517066  -11.498767355
    5.592276966   -2.993504111   96.857478448   -1.760590220  -13.174835124
    5.606407978   -2.993504111   96.842199479   -2.403151453  -14.164443727
    5.620538989   -2.993504111   96.796082742   -6.020899862  -13.864141414
    5.634670000   -2.993504111   96.694996761   -9.590893528  -12.612907984
    5.648801011   -2.993504111   96.566901823   -9.143833757  -11.484877521
    5.662932022   -2.993504111   96.479407375   -4.094269502  -11.225146410
    5.677063034   -2.993504111   96.477055470    1.953304663  -11.563915300
    5.691194045   -2.993504111   96.539816012    4.497426183  -11.365106439
    5.705325056   -2.993504111   96.603516301    2.383744036   -9.703066598
    5.719456067   -2.993504111   96.618911274   -1.531172140   -6.814468492
    5.733587079   -2.993504111   96.591867552   -3.265078834   -4.102916246
    5.747718090   -2.993504111   96.567983557   -1.069325110   -2.971999740
    5.761849101   -2.993504111   96.590255114    2.533739919   -3.552056873
    5.775980112   -2.993504111   96.653878525    4.417972827   -4.715155308
    5.790111124   -2.993504111   96.720983278    3.212161620   -5.087563769
    5.804242135   -2.993504111   96.759054973    0.726002826   -4.216463685
    5.818373146   -2.993504111   96.771286947   -0.218163516   -2.573671723
    5.832504157   -2.993504111   96.789817390    1.733431068   -0.811232062
    5.846635169   -2.993504111   96.848972917    5.109108904    0.815640080
    5.860766180   -2.993504111   96.949415680    7.117210321    2.233156160
    5.874897191   -2.993504111   97.060030460    6.587976643    3.184261280
    5.889028202   -2.993504111   97.149796478    4.528448948    3.368243691
    5.903159213   -2.993504111   97.215300615    3.481315981    2.805266967
    5.917290225   -2.993504111   97.284216529    5.194765144    1.948724930
    5.931421236   -2.993504111   97.392828980    8.848234433    1.183214044
    5.945552247   -2.993504111   97.553584695   12.001935920    0.571952896
    5.959683258   -2.993504111   97.743212090   12.833311979   -0.151260626
    5.973814270   -2.993504111   97.926092963   11.234721563   -1.133040823
    5.987945281   -2.993504111   98.076820830    8.382250676   -2.264498935
    6.002076292   -2.993504111   98.181947328    4.953105248   -3.239467594
    6.016207303   -2.993504111   98.233449185    0.513726668   -3.933303305
    6.030338315   -2.993504111   98.214742513   -4.845420988   -4.483881893
    6.044469326   -2.993504111   98.119715472   -9.878802303   -5.263156676
    6.058600337   -2.993504111   97.969353231  -12.496991015   -6.513796669
    6.072731348   -2.993504111   97.806510440  -11.402972587   -7.953155305
    6.086862360   -2.993504111   97.678202271   -8.330500942   -8.928024856
    6.100993371   -2.993504111   97.593558958   -5.400439756   -8.747879370
    6.115124382   -2.993504111   97.538325083   -4.218945162   -7.329339975
    6.129255393   -2.993504111   97.493396052   -3.707908101   -5.253766802
    6.143386404   -2.993504111   97.459481281   -2.234460915   -3.351950015
    6.157517416   -2.993504111   97.457828742    0.513270432   -2.426909262
    6.171648427   -2.993504111   97.497772596    3.703598687   -2.815674232
    6.185779438   -2.993504111   97.577402282    5.662511214   -4.252402662
    6.199910449   -2.993504111   97.675235612    6.645834671   -5.821940099
    6.214041461   -2.993504111   97.784570541    7.328808889   -6.544055005
    6.228172472   -2.993504111   97.905558906    8.382109906   -5.856177657
    6.242303483   -2.993504111   98.043464912    9.578472214   -4.094354877
    6.256434494   -2.993504111   98.196878381   10.288305110   -2.135576226
    6.270565506   -2.993504111   98.352574636   10.036193701   -0.683506960
    6.284696517   -2.993504111   98.493157950    8.036364498    0.298780071
    6.298827528   -2.993504111   98.592787489    4.002648312    1.419046748
    6.312958539   -2.993504111   98.626154394   -0.647801875    3.126239571
    6.327089551   -2.993504111   98.602369666   -3.952595864    5.115830674
    6.341220562   -2.993504111   98.554481239   -3.791734061    6.506352480
    6.355351573   -2.993504111   98.529605961   -0.940849632    6.626542233
    6.369482584   -2.993504111   98.545653807    1.202788382    5.758240677
    6.383613596   -2.993504111   98.571207118    0.374205240    4.970697553
    6.397744607   -2.993504111   98.567561915   -2.570991970    5.173892583
    6.411875618   -2.993504111   98.526032749   -4.355008642    6.317706713
    6.426006629   -2.993504111   98.480698657   -3.105436044    7.515481788
    6.440137640   -2.993504111   98.468136414   -0.300967386    7.929595084
    6.454268652   -2.993504111   98.488687136    1.286274219    7.315220441
    6.468399663   -2.993504111   98.512320269    0.053003999    6.037074555
    6.482530674   -2.993504111   98.505288643   -2.593166578    4.565100778
    6.496661685   -2.993504111   98.464310591   -4.403247511    3.263804548
    6.510792697   -2.993504111   98.414142966   -3.850191796    2.437253427
    6.524923708   -2.993504111   98.384852105   -1.970409050    2.305644422
    6.539054719   -2.993504111   98.377145174   -1.007505010    2.855704549
    6.553185730   -2.993504111   98.361175459   -3.373486265    3.838461235
    6.567316742   -2.993504111   98.289073768   -8.668694045    4.915316738
    6.581447753   -2.993504111   98.140494715  -13.569551426    5.718882260
    6.595578764   -2.993504111   97.948489355  -14.358141821    5.976670135
    6.609709775   -2.993504111   97.781325754  -10.075091462    5.380310164
    6.623840787   -2.993504111   97.694088211   -3.805389297    3.917429805
    6.637971798   -2.993504111   97.684888753    0.394634390    2.114582558
    6.652102809   -2.993504111   97.707209015    0.587608960    0.699073348
    6.666233820   -2.993504111   97.706089521   -2.739250266    0.044539081
    6.680364831   -2.993504111   97.648483996   -6.804133818   -0.089158077
    6.694495843   -2.993504111   97.541095622   -9.489674384   -0.336211453
    6.708626854   -2.993504111   97.416604646   -9.340357382   -1.031039986
    6.722757865   -2.993504111   97.313420879   -6.422231152   -1.985161498
    6.736888876   -2.993504111   97.260178849   -2.566157418   -2.800313265
    6.751019888   -2.993504111   97.256858763    0.317063949   -3.262118603
    6.765150899   -2.993504111   97.283178879    1.586664102   -3.571180487
    6.779281910   -2.993504111   97.320023368    1.781237546   -3.843683569
    6.793412921   -2.993504111   97.355109040    1.562872017   -3.907656785
    6.807543933   -2.993504111   97.380405867    0.369662073   -3.324485927
    6.821674944   -2.993504111   97.378832951   -2.433772648   -1.891544881
    6.835805955   -2.993504111   97.329106477   -6.210847731    0.046575532
    6.849936966   -2.993504111   97.228363117   -9.193660025    1.787228781
    6.864067978   -2.993504111   97.102124471   -9.628936586    2.776207731
    6.878198989   -2.993504111   96.991852034   -7.235226336    2.928013188
    6.892330000   -2.993504111   96.928826476   -3.281453755    2.529732994
    6.906461011   -2.993504111   96.919100126    0.138235809    1.922760450
    6.920592022   -2.993504111   96.944275169    1.410379741    1.337418031
    6.934723034   -2.993504111   96.974039559    1.122533584    0.987149788
    6.948854045   -2.993504111   96.997262638    0.822029284    1.064984342
    6.962985056   -2.993504111   97.025300030    1.758787471    1.520703954
    6.977116067   -2.993504111   97.073429669    3.713647575    2.062471929
    6.991247079   -2.993504111   97.145261332    4.587061145    2.304169138
    7.005378090   -2.993504111   97.212245912    2.866271555    2.035880564
    7.019509101   -2.993504111   97.236107746   -1.437658164    1.289543328
    7.033640112   -2.993504111   97.191786240   -6.219863637    0.228633562
    7.047771124   -2.993504111   97.089600210   -9.408953302   -0.904862877
    7.061902135   -2.993504111   96.963004761   -9.487329287   -1.718549346
    7.076033146   -2.993504111   96.856281816   -6.886484840   -1.858624165
    7.090164157   -2.993504111   96.796439554   -3.066351182   -1.289916629
    7.104295169   -2.993504111   96.787440548    0.051999558   -0.450242254
    7.118426180   -2.993504111   96.809088468    1.175574712    0.043178839
    7.132557191   -2.993504111   96.831560250   -0.017593107   -0.062128124
    7.146688202   -2.993504111   96.827333582   -2.082530330   -0.381977166
    7.160819213   -2.993504111   96.796948381   -3.351976253   -0.372720827
    7.174950225   -2.993504111   96.764266856   -2.438285136    0.118009222
    7.189081236   -2.993504111   96.757373782   -0.043469855    0.778583002
    7.203212247   -2.993504111   96.777726908    0.982300835    1.280836020
    7.217343258   -2.993504111   96.788488011   -1.703581827    1.597727109
    7.231474270   -2.993504111   96.742017576   -6.467105021    1.950027743
    7.245605281   -2.993504111   96.636307340   -9.359543159    2.337819662
    7.259736292   -2.993504111   96.524073111   -7.303839604    2.440558570
    7.273867303   -2.993504111   96.467564786   -1.971856294    2.013597522
    7.287998315   -2.993504111   96.482038039    2.036113117    1.255749947
    7.302129326   -2.993504111   96.525968269    1.791322242    0.701574727
    7.316260337   -2.993504111   96.543841740   -0.973958943    0.790079761
    7.330391348   -2.993504111   96.523497767   -3.075180343    1.519635489
    7.344522360   -2.993504111   96.490822062   -3.004570763    2.301815845
    7.358653371   -2.993504111   96.467726828   -1.887893408    2.438979828
    7.372784382   -2.993504111   96.452576464   -2.180150964    1.346085154
    7.386915393   -2.993504111   96.418865696   -4.142938331   -0.858044546
    7.401046404   -2.993504111   96.355745167   -6.134944773   -3.476125709
    7.415177416   -2.993504111   96.278686348   -5.808532135   -5.537779753
    7.429308427   -2.993504111   96.228003857   -2.542392881   -6.542548812
    7.443439438   -2.993504111   96.237863331    2.393653876   -6.617536111
    7.457570449   -2.993504111   96.310512915    5.786038512   -6.277103203
    7.471701461   -2.993504111   96.404028153    5.236016613   -5.918233820
    7.485832472   -2.993504111   96.459307455    0.557912501   -5.439195331
    7.499963483   -2.993504111   96.438266962   -4.905291229   -4.627960092
    7.514094494   -2.993504111   96.358953059   -7.039418797   -3.412061336
    7.528225506   -2.993504111   96.283765264   -4.354169330   -2.006494529
    7.542356517   -2.993504111   96.271151250    1.093227718   -0.778392551
    7.556487528   -2.993504111   96.329107112    5.208369072   -0.035808966
    7.570618539   -2.993504111   96.419208359    5.172727876   -0.027366506
    7.584749551   -2.993504111   96.479870687    1.482290329   -0.868429406
    7.598880562   -2.993504111   96.477094211   -3.331557774   -2.387205943
    7.613011573   -2.993504111   96.415244360   -6.411679252   -4.169279616
    7.627142584   -2.993504111   96.333831455   -6.288988334   -5.761240753
    7.641273596   -2.993504111   96.272994477   -3.656831589   -6.907781528
    7.655404607   -2.993504111   96.249817183   -1.451251206   -7.598285918
    7.669535618   -2.993504111   96.238995347   -2.076880319   -7.947342500
    7.683666629   -2.993504111   96.200908856   -5.038073174   -7.938552570
    7.697797640   -2.993504111   96.120763188   -7.463004085   -7.549322304
    7.711928652   -2.993504111   96.027365710   -6.888555814   -6.970424960
    7.726059663   -2.993504111   95.962777129   -3.375280468   -6.507412806
    7.740190674   -2.993504111   95.950218168   -0.215936088   -6.254245240
    7.754321685   -2.993504111   95.964431849   -0.191051525   -5.957638279
    7.768452697   -2.993504111   95.954515298   -3.060194665   -5.065452742
    7.782583708   -2.993504111   95.892998995   -7.110693853   -3.445915793
    7.796714719   -2.993504111   95.780905194  -10.230247955   -1.613499561
    7.810845730   -2.993504111   95.633261557  -12.113282148   -0.476793977
    7.824976742   -2.993504111   95.458427954  -14.177375367   -0.715354190
    7.839107753   -2.993504111   95.249371640  -16.735266870   -2.299789366
    7.853238764   -2.993504111   95.018970727  -17.450459167   -4.531841675
    7.867369775   -2.993504111   94.805763079  -13.902835668   -6.495357107
    7.881500787   -2.993504111   94.670266179   -7.154172197   -7.627755970
    7.895631798   -2.993504111   94.633841669    0.019250271   -8.030296126
    7.909762809   -2.993504111   94.720054731   12.402704438   -8.337535154
    7.923893820   -2.993504111   95.168590455   58.789661731   -8.981959931
    7.938024831   -2.993504111   96.831086986  194.929608242   -9.610725675
    7.952155843   -2.993504111  101.415507021  479.928607722   -9.013374540
    7.966286854   -2.993504111  111.196861287  925.841755561   -6.138012444
    7.980417865   -2.993504111  128.022476427 1456.390989824   -0.994814059
    7.994548876   -2.993504111  152.059426367 1917.178897177    4.906758607
    8.008679888   -2.993504111  181.137873507 2147.924718759    9.541723225
    8.022810899   -2.993504111  211.318758890 2070.391054970   11.503408277
    8.036941910   -2.993504111  238.425257451 1729.554259879   10.782147258
    8.051072921   -2.993504111  259.615062393 1258.458147604    8.325971823
    8.065203933   -2.993504111  274.091825884  800.280505951    5.447745531
    8.079334944   -2.993504111  282.761458991  445.679136271    3.071618555
    8.093465955   -2.993504111  287.319938718  217.693343600    1.503845870
    8.107596966   -2.993504111  289.429308499   93.115651552    0.646521969
    8.121727978   -2.993504111  290.288818920   34.634923349    0.240951348
    8.135858989   -2.993504111  290.599819814   10.646813062    0.088104399
    8.149990000   -2.993504111  290.699519324    2.054165707    0.030310279

    1.861690000   -2.972348605  290.721339211   -0.000000000   -0.000000000
    1.875821011   -2.972348605  290.721339211   -0.000000000   -0.000000000
    1.889952022   -2.972348605  290.721339211   -0.000000000   -0.000000000
    1.904083034   -2.972348605  290.721339211   -0.000000000   -0.000000000
    1.918214045   -2.972348605  290.721339211   -0.000000000   -0.000000000
    1.932345056   -2.972348605  290.721339211   -0.000000000   -0.000000000
    1.946476067   -2.972348605  290.721339211   -0.000000000   -0.000000000
    1.960607079   -2.972348605  290.721339211   -0.000000000   -0.000000000
    1.974738090   -2.972348605  290.721339211   -0.000000000   -0.000000000
    1.988869101   -2.972348605  290.721339211   -0.000000000   -0.000000000
    2.003000112   -2.972348605  290.721339211   -0.000000000   -0.000000000
    2.017131124   -2.972348605  290.721339211   -0.000000000   -0.000000000
    2.031262135   -2.972348605  290.721339211   -0.000000000   -0.000000000
    2.045393146   -2.972348605  290.721339211   -0.000000000   -0.000000000
    2.059524157   -2.972348605  290.721339211   -0.000000000   -0.000000000
    2.073655169   -2.972348605  290.721339193   -0.000001841   -0.000001225
    2.087786180   -2.972348605  290.721339138   -0.000006836   -0.000004973
    2.101917191   -2.972348605  290.721338952   -0.000022213   -0.000017821
    2.116048202   -2.972348605  290.721338385   -0.000063874   -0.000056928
    2.130179213   -2.972348605  290.721336894   -0.000159021   -0.000159708
    2.144310225   -2.972348605  290.721333033   -0.000389255   -0.000422137
    2.158441236   -2.972348605  290.721324822   -0.000815978   -0.000976765
    2.172572247   -2.972348605  290.721304818   -0.001954367   -0.002244924
    2.186703258   -2.972348605  290.721258292   -0.004758002   -0.005023382
    2.200834270   -2.972348605  290.721141779   -0.012227740   -0.011557026
    2.214965281   -2.972348605  290.720798357   -0.036309193   -0.028039955
    2.229096292   -2.972348605  290.719928276   -0.094380451   -0.067312176
    2.243227303   -2.972348605  290.717754471   -0.230845371   -0.157849318
    2.257358315   -2.972348605  290.712585738   -0.532577313   -0.355381113
    2.271489326   -2.972348605  290.701263716   -1.131188152   -0.753064480
    2.285620337   -2.972348605  290.678268703   -2.212556094   -1.497508044
    2.299751348   -2.972348605  290.635270658   -3.972661660   -2.790867595
    2.313882360   -2.972348605  290.561947127   -6.504410182   -4.871574487
    2.328013371   -2.972348605  290.447622322   -9.753154282   -7.984446655
    2.342144382   -2.972348605  290.283072727  -13.607972943  -12.351919888
    2.356275393   -2.972348605  290.058558165  -18.299890174  -18.190186850
    2.370406404   -2.972348605  289.756791945  -24.785010799  -25.787950160
    2.384537416   -2.972348605  289.339459832  -34.987024278  -35.647026043
    2.398668427   -2.972348605  288.738648793  -51.111342990  -48.488182212
    2.412799438   -2.972348605  287.858785302  -74.604376576  -65.073972884
    2.426930449   -2.972348605  286.594929856 -105.198555184  -85.786811411
    2.441061461   -2.972348605  284.860424822 -140.721202583 -110.196117974
    2.455192472   -2.972348605  282.607584524 -177.979096183 -136.916401482
    2.469323483   -2.972348605  279.835374385 -213.736234472 -163.911151451
    2.483454494   -2.972348605  276.585008571 -245.247143001 -189.124734721
    2.497585506   -2.972348605  272.932645897 -270.313056414 -211.091455835
    2.511716517   -2.972348605  268.979530058 -287.684477872 -229.083843137
    2.525847528   -2.972348605  264.833676938 -297.891109930 -242.815155775
    2.539978539   -2.972348605  260.578585563 -303.766267756 -252.068488646
    2.554109551   -2.972348605  256.249590451 -308.800030529 -256.755724614
    2.568240562   -2.972348605  251.845253798 -314.358231825 -257.512011512
    2.582371573   -2.972348605  247.370132108 -318.147262128 -256.190787899
    2.596502584   -2.972348605  242.878470166 -316.136897041 -255.469928278
    2.610633596   -2.972348605  238.467627402 -306.965279228 -257.541671026
    2.624764607   -2.972348605  234.216531881 -294.479191780 -262.788268649
    2.638895618   -2.972348605  230.127083417 -285.189935305 -269.556780266
    2.653026629   -2.972348605  226.119862744 -283.127152176 -275.246278646
    2.667157640   -2.972348605  222.097100541 -286.666726109 -277.910264106
    2.681288652   -2.972348605  218.018475861 -290.030683757 -277.222934970
    2.695419663   -2.972348605  213.926131480 -287.945566354 -274.356737006
    2.709550674   -2.972348605  209.910906660 -279.665909944 -271.053112026
    2.723681685   -2.972348605  206.036267160 -268.813999448 -268.840520345
    2.737812697   -2.972348605  202.298651555 -261.077480049 -268.403698184
    2.751943708   -2.972348605  198.626946853 -259.787516282 -269.623252431
    2.766074719   -2.972348605  194.930978592 -264.237915395 -271.692808087
    2.780205730   -2.972348605  191.151750945 -270.978982050 -273.386292594
    2.794336742   -2.972348605  187.281989172 -276.717225081 -273.546061558
    2.808467753   -2.972348605  183.346814127 -280.104540622 -271.562506923
    2.822598764   -2.972348605  179.381834667 -280.825671542 -267.869140553
    2.836729775   -2.972348605  175.427958195 -278.569544810 -263.867460423
    2.850860787   -2.972348605  171.532560707 -272.513064835 -261.272928078
    2.864991798   -2.972348605  167.745440854 -263.633234197 -261.208303516
    2.879122809   -2.972348605  164.089638175 -254.504122216 -263.576492326
    2.893253820   -2.972348605  160.547356994 -247.802834427 -267.183224343
    2.907384831   -2.972348605  157.076366155 -244.540130863 -270.395661795
    2.921515843   -2.972348605  153.632803126 -243.825870707 -271.921452173
    2.935646854   -2.972348605  150.190090180 -243.857293711 -271.211657802
    2.949777865   -2.972348605  146.749779349 -243.521974560 -268.416332359
    2.963908876   -2.972348605  143.323244266 -241.981871441 -264.175321243
    2.978039888   -2.972348605  139.925338621 -239.422438475 -259.276391580
    2.992170899   -2.972348605  136.560614376 -237.824993398 -254.358563128
    3.006301910   -2.972348605  133.203767658 -238.385474013 -249.657119280
    3.020432921   -2.972348605  129.823938435 -241.249427027 -244.947525137
    3.034563933   -2.972348605  126.397045718 -244.497855903 -239.764459768
    3.048694944   -2.972348605  122.925100189 -247.750184124 -233.593721749
    3.062825955   -2.972348605  119.397356213 -252.795591845 -226.107302791
    3.076956966   -2.972348605  115.770285910 -262.311001357 -217.122825807
    3.091087978   -2.972348605  111.979968948 -275.344200588 -206.529429353
    3.105218989   -2.972348605  108.009874013 -286.594433784 -194.482434687
    3.119350000   -2.972348605  103.931040171 -290.044136438 -181.487805082
    3.133481011   -2.972348605   99.866856545 -285.182756973 -168.260902689
    3.147612022   -2.972348605   95.897402892 -277.887280560 -155.321769209
    3.161743034   -2.972348605   92.001401579 -275.898917973 -142.596396623
    3.175874045   -2.972348605   88.077027374 -281.748495834 -129.417281823
    3.190005056   -2.972348605   84.028391258 -292.758083462 -115.031796899
    3.204136067   -2.972348605   79.816562223 -304.171386801  -99.346421810
    3.218267079   -2.972348605   75.458294405 -313.365180049  -83.209164216
    3.232398090   -2.972348605   70.993348334 -319.041893013  -68.119891370
    3.246529101   -2.972348605   66.486062867 -318.958056667  -55.492258883
    3.260660112   -2.972348605   62.036219128 -310.567923369  -46.034211211
    3.274791124   -2.972348605   57.764542590 -294.029276948  -39.725789882
    3.288922135   -2.972348605   53.764843975 -273.243255867  -36.233249092
    3.303053146   -2.972348605   50.063192938 -252.296940973  -35.274792520
    3.317184157   -2.972348605   46.647650378 -232.701864003  -36.562473557
    3.331315169   -2.972348605   43.511449482 -212.062339481  -39.565059590
    3.345446180   -2.972348605   40.690107602 -187.998799941  -43.577930309
    3.359577191   -2.972348605   38.228762458 -161.965685803  -47.874907892
    3.373708202   -2.972348605   36.122486247 -138.521629894  -52.035368473
    3.387839213   -2.972348605   34.304761921 -121.556996028  -55.796559252
    3.401970225   -2.972348605   32.683377548 -110.041635820  -58.793499997
    3.416101236   -2.972348605   31.211614551  -99.865735983  -60.792342152
    3.430232247   -2.972348605   29.897362385  -87.555243234  -61.976293979
    3.444363258   -2.972348605   28.770479883  -73.828939969  -63.420231333
    3.458494270   -2.972348605   27.830159852  -61.379683475  -66.737522124
    3.472625281   -2.972348605   27.055505037  -49.723833610  -73.266609893
    3.486756292   -2.972348605   26.468076018  -34.420106065  -83.062904144
    3.500887303   -2.972348605   26.150981247  -10.811736375  -94.550198960
    3.515018315   -2.972348605   26.217838621   18.553364335 -104.855157516
    3.529149326   -2.972348605   26.691080232   44.663635243 -110.817214440
    3.543280337   -2.972348605   27.443662238   57.046231763 -110.243246432
    3.557411348   -2.972348605   28.239065670   50.347335856 -102.508070490
    3.571542360   -2.972348605   28.822461795   28.219847799  -88.774022017
    3.585673371   -2.972348605   29.030800231   -1.324225721  -71.254179085
    3.599804382   -2.972348605   28.819461092  -30.030679452  -52.534896427
    3.613935393   -2.972348605   28.238267115  -53.375034949  -34.869671991
    3.628066404   -2.972348605   27.374204821  -69.806327346  -19.848687758
    3.642197416   -2.972348605   26.322452650  -79.869302225   -8.400075697
    3.656328427   -2.972348605   25.170418435  -84.495287008   -0.754347841
    3.670459438   -2.972348605   23.996271453  -82.924776668    3.356863427
    3.684590449   -2.972348605   22.886391031  -75.179134768    4.483325094
    3.698721461   -2.972348605   21.923784094  -62.500038879    3.318573238
    3.712852472   -2.972348605   21.158369139  -47.992808548    0.618781476
    3.726983483   -2.972348605   20.585231715  -35.808905671   -2.838956525
    3.741114494   -2.972348605   20.151005625  -28.541879011   -6.486040151
    3.755245506   -2.972348605   19.788580743  -25.358270524  -10.209429116
    3.769376517   -2.972348605   19.458652171  -23.157644675  -14.129325892
    3.783507528   -2.972348605   19.167180407  -19.988006872  -18.481489877
    3.797638539   -2.972348605   18.928608691  -15.902920690  -23.290892323
    3.811769551   -2.972348605   18.744972011  -12.280330026  -28.541340643
    3.825900562   -2.972348605   18.604691877   -9.970003254  -34.116783200
    3.840031573   -2.972348605   18.494216726   -7.557010525  -39.826832347
    3.854162584   -2.972348605   18.427678391   -3.645976148  -45.179564343
    3.868293596   -2.972348605   18.432524883    2.523848808  -49.703005997
    3.882424607   -2.972348605   18.536439212   10.091742401  -53.198249308
    3.896555618   -2.972348605   18.750156194   17.900336920  -55.800292747
    3.910686629   -2.972348605   19.070609847   25.273770700  -57.646196212
    3.924817640   -2.972348605   19.494876796   32.568024203  -58.753351441
    3.938948652   -2.972348605   20.024804651   40.358241342  -59.154873160
    3.953079663   -2.972348605   20.664495551   47.720979085  -59.199015886
    3.967210674   -2.972348605   21.393356439   52.646502430  -59.540425648
    3.981341685   -2.972348605   22.158960266   52.281710454  -60.717362254
    3.995472697   -2.972348605   22.875554498   46.123477767  -62.875255373
    4.009603708   -2.972348605   23.471049518   35.405644127  -65.746584513
    4.023734719   -2.972348605   23.906966746   24.246855255  -68.893233183
    4.037865730   -2.972348605   24.204884058   16.608610140  -71.799080275
    4.051996742   -2.972348605   24.436283114   15.029638941  -73.763728573
    4.066127753   -2.972348605   24.695772530   20.753501708  -74.011306402
    4.080258764   -2.972348605   25.080670229   32.299722312  -72.058157980
    4.094389775   -2.972348605   25.654085531   46.873166896  -68.298608081
    4.108520787   -2.972348605   26.435911414   61.431565212  -63.740940633
    4.122651798   -2.972348605   27.410813512   73.816021202  -59.587701064
    4.136782809   -2.972348605   28.544645479   84.046880671  -56.349010056
    4.150913820   -2.972348605   29.806273200   92.002218549  -53.683765252
    4.165044831   -2.972348605   31.159598574   96.802081081  -50.926319371
    4.179175843   -2.972348605   32.554081927   97.762369961  -47.683131076
    4.193306854   -2.972348605   33.938912067   95.639859165  -44.135086854
    4.207437865   -2.972348605   35.287524034   93.271475645  -40.778406162
    4.221568876   -2.972348605   36.620570750   93.915889387  -38.148865165
    4.235699888   -2.972348605   37.993111721   98.662478941  -36.588621530
    4.249830899   -2.972348605   39.452470493  105.639744907  -36.151352441
    4.263961910   -2.972348605   41.004520644  111.383426877  -36.498175214
    4.278092921   -2.972348605   42.615346929  113.877329961  -36.992537216
    4.292223933   -2.972348605   44.245702343  114.665898390  -37.042038614
    4.306354944   -2.972348605   45.892764382  116.526568158  -36.405134260
    4.320485955   -2.972348605   47.580813581  120.420212139  -35.109534848
    4.334616966   -2.972348605   49.326917913  124.205526815  -33.207828006
    4.348747978   -2.972348605   51.110625071  125.643604784  -30.655164338
    4.362878989   -2.972348605   52.897270508  125.012774415  -27.557388226
    4.377010000   -2.972348605   54.676284447  124.783063731  -24.297644163
    4.391141011   -2.972348605   56.466197911  126.906582362  -21.495469442
    4.405272022   -2.972348605   58.297912184  130.270352723  -19.588491832
    4.419403034   -2.972348605   60.177543926  133.294897042  -18.640274342
    4.433534045   -2.972348605   62.095019048  136.094016842  -18.541029482
    4.447665056   -2.972348605   64.057584400  140.167616989  -19.150711198
    4.461796067   -2.972348605   66.096891403  146.855600055  -20.264609360
    4.475927079   -2.972348605   68.246029862  155.288797505  -21.439534592
    4.490058090   -2.972348605   70.510882725  162.751262036  -22.150572422
    4.504189101   -2.972348605   72.855677936  166.311425905  -22.163620066
    4.518320112   -2.972348605   75.215452991  165.021648375  -21.739294361
    4.532451124   -2.972348605   77.525397558  159.262986570  -21.339520365
    4.546582135   -2.972348605   79.732008831  150.744628761  -21.103326801
    4.560713146   -2.972348605   81.804839561  140.429574442  -20.698876044
    4.574844157   -2.972348605   83.720997766  128.498639627  -19.638792515
    4.588975169   -2.972348605   85.453813472  114.529717723  -17.784037618
    4.603106180   -2.972348605   86.972701044   98.186743748  -15.579641863
    4.617237191   -2.972348605   88.254343102   81.480475210  -13.647221118
    4.631368202   -2.972348605   89.317798396   68.031327463  -12.431523181
    4.645499213   -2.972348605   90.236975803   61.557664321  -11.909928179
    4.659630225   -2.972348605   91.115703590   61.964056463  -11.737043293
    4.673761236   -2.972348605   92.023494980   64.645025890  -11.747869451
    4.687892247   -2.972348605   92.952434763   64.004914707  -12.167702344
    4.702023258   -2.972348605   93.832093018   58.005759680  -13.434512315
    4.716154270   -2.972348605   94.598409648   48.450453557  -15.526426439
    4.730285281   -2.972348605   95.226264012   38.855370507  -17.750024680
    4.744416292   -2.972348605   95.725747740   30.427067281  -19.129511243
    4.758547303   -2.972348605   96.111907972   22.636204273  -19.150933548
    4.772678315   -2.972348605   96.394327255   15.881523109  -18.065002543
    4.786809326   -2.972348605   96.596390335   11.786396584  -16.631689706
    4.800940337   -2.972348605   96.765552821   11.135060382  -15.484966029
    4.815071348   -2.972348605   96.942077287   12.367502575  -14.825528546
    4.829202360   -2.972348605   97.133534788   12.476683456  -14.556405693
    4.843333371   -2.972348605   97.305850345    9.801197373  -14.511999697
    4.857464382   -2.972348605   97.418190463    4.361713554  -14.617291631
    4.871595393   -2.972348605   97.444303114   -2.284644457  -14.646865224
    4.885726404   -2.972348605   97.380465623   -8.104486550  -14.240698198
    4.899857416   -2.972348605   97.250926102  -11.320329838  -13.036513794
    4.913988427   -2.972348605   97.100136214  -10.879165324  -11.008752370
    4.928119438   -2.972348605   96.983083062   -6.755969602   -8.643531968
    4.942250449   -2.972348605   96.938674232   -0.890663124   -6.824198314
    4.956381461   -2.972348605   96.972473201    3.592860523   -6.178218988
    4.970512472   -2.972348605   97.049043546    5.167712928   -6.818631952
    4.984643483   -2.972348605   97.130218062    4.642959633   -8.176095588
    4.998774494   -2.972348605   97.204217040    4.362831706   -9.482414236
    5.012905506   -2.972348605   97.284532486    5.810806768  -10.297260350
    5.027036517   -2.972348605   97.391164994    7.680320614  -10.656621933
    5.041167528   -2.972348605   97.516398596    8.131563594  -11.017307652
    5.055298539   -2.972348605   97.633110089    6.641050710  -11.782209422
    5.069429551   -2.972348605   97.723585158    4.670037996  -12.939722644
    5.083560562   -2.972348605   97.795871427    4.394543119  -14.096500452
    5.097691573   -2.972348605   97.881631120    6.485925194  -14.822600782
    5.111822584   -2.972348605   98.006640151    9.591152098  -14.845033743
    5.125953596   -2.972348605   98.167013482   11.255787015  -14.256552967
    5.140084607   -2.972348605   98.328508828    9.310523901  -13.216065680
    5.154215618   -2.972348605   98.435388549    3.916404148  -11.960572983
    5.168346629   -2.972348605   98.455578261   -2.500846412  -10.724467083
    5.182477640   -2.972348605   98.398664488   -6.571657236   -9.762085095
    5.196608652   -2.972348605   98.314929548   -5.999833898   -9.269572794
    5.210739663   -2.972348605   98.265101023   -2.473740564   -9.380267792
    5.224870674   -2.972348605   98.261728442    0.024015243  -10.018934782
    5.239001685   -2.972348605   98.266227713   -1.795534961  -11.056853736
    5.253132697   -2.972348605   98.217839093   -6.727638176  -12.226153558
    5.267263708   -2.972348605   98.103229072  -10.565921045  -13.238820240
    5.281394719   -2.972348605   97.966563680   -9.413197034  -13.960761168
    5.295525730   -2.972348605   97.877960247   -4.319717330  -14.333236192
    5.309656742   -2.972348605   97.861273180   -0.061748696  -14.435633724
    5.323787753   -2.972348605   97.875353450   -0.298159199  -14.309592649
    5.337918764   -2.972348605   97.856265259   -4.231295730  -13.954860055
    5.352049775   -2.972348605   97.780293030   -7.574759324  -13.360504813
    5.366180787   -2.972348605   97.683461457   -7.003601923  -12.709894958
    5.380311798   -2.972348605   97.619879747   -3.334007615  -12.321684699
    5.394442809   -2.972348605   97.609441494    0.019308701  -12.436472468
    5.408573820   -2.972348605   97.627039443    0.483309449  -13.014742906
    5.422704831   -2.972348605   97.633692953   -1.156321700  -13.681483363
    5.436835843   -2.972348605   97.615387416   -2.789108466  -13.990161581
    5.450966854   -2.972348605   97.582441949   -3.329345180  -13.790289636
    5.465097865   -2.972348605   97.542844592   -3.963329821  -13.280090387
    5.479228876   -2.972348605   97.484713683   -6.216100348  -12.772975030
    5.493359888   -2.972348605   97.384251129   -9.238446255  -12.322738450
    5.507490899   -2.972348605   97.247755320  -11.262182336  -11.711888968
    5.521621910   -2.972348605   97.100314504  -10.924696800  -10.691403693
    5.535752921   -2.972348605   96.967690883   -9.199034216   -9.412391954
    5.549883933   -2.972348605   96.856892188   -8.253711294   -8.533754722
    5.564014944   -2.972348605   96.754365245   -7.756048970   -8.763085928
    5.578145955   -2.972348605   96.662587721   -6.486192827  -10.246576959
    5.592276966   -2.972348605   96.596775202   -4.427701854  -12.295147607
    5.606407978   -2.972348605   96.555106290   -3.286502571  -13.697063222
    5.620538989   -2.972348605   96.512177802   -4.728746768  -13.667780383
    5.634670000   -2.972348605   96.438240073   -7.339500614  -12.387844486
    5.648801011   -2.972348605   96.338335813   -7.651567072  -10.904234207
    5.662932022   -2.972348605   96.261679846   -4.038756744  -10.179871972
    5.677063034   -2.972348605   96.255391142    1.634535880  -10.254727705
    5.691194045   -2.972348605   96.322181564    5.646832838  -10.160546310
    5.705325056   -2.972348605   96.418628202    5.835854653   -8.883293290
    5.719456067   -2.972348605   96.492480529    2.895897188   -6.430141450
    5.733587079   -2.972348605   96.520392643   -0.335608728   -4.072233798
    5.747718090   -2.972348605   96.517076721   -1.139040128   -3.257923554
    5.761849101   -2.972348605   96.521022232    0.323173405   -4.287943792
    5.775980112   -2.972348605   96.552225277    2.460028899   -6.017808389
    5.790111124   -2.972348605   96.604703386    3.236138100   -6.887597590
    5.804242135   -2.972348605   96.657837678    2.685153292   -6.263420348
    5.818373146   -2.972348605   96.704195020    2.421608639   -4.669356586
    5.832504157   -2.972348605   96.758635422    4.080898090   -3.062436426
    5.846635169   -2.972348605   96.847117283    6.906056451   -1.964411506
    5.860766180   -2.972348605   96.969041273    8.345318622   -1.407082846
    5.874897191   -2.972348605   97.091738673    7.043475805   -1.257481912
    5.889028202   -2.972348605   97.181788147    4.142542985   -1.418522266
    5.903159213   -2.972348605   97.237521800    2.641377418   -1.740997285
    5.917290225   -2.972348605   97.294263919    4.394342927   -1.976201517
    5.931421236   -2.972348605   97.393019704    8.231761560   -2.086721283
    5.945552247   -2.972348605   97.544950005   11.215318187   -2.266584371
    5.959683258   -2.972348605   97.720212992   11.530751558   -2.862562763
    5.973814270   -2.972348605   97.880688698    9.450078233   -3.956767130
    5.987945281   -2.972348605   98.005067872    6.605141019   -5.275201782
    6.002076292   -2.972348605   98.088726373    3.694646384   -6.307560450
    6.016207303   -2.972348605   98.128126951    0.004302088   -6.768056493
    6.030338315   -2.972348605   98.105438569   -4.979528148   -6.632213273
    6.044469326   -2.972348605   98.007459407  -10.209193123   -6.170221748
    6.058600337   -2.972348605   97.849495291  -13.173157993   -5.645540325
    6.072731348   -2.972348605   97.677616067  -11.947227054   -5.033078063
    6.086862360   -2.972348605   97.547156924   -7.924705796   -4.234052778
    6.100993371   -2.972348605   97.476924214   -3.724547263   -3.077330633
    6.115124382   -2.972348605   97.452941274   -1.597145979   -1.650310580
    6.129255393   -2.972348605   97.447747070   -0.844040887   -0.142489647
    6.143386404   -2.972348605   97.450778862   -0.045945987    1.271869026
    6.157517416   -2.972348605   97.470743112    1.313083327    2.286096339
    6.171648427   -2.972348605   97.510089490    2.828380903    2.632697039
    6.185779438   -2.972348605   97.568310874    3.711748828    2.169689635
    6.199910449   -2.972348605   97.637863991    4.792307611    1.237401428
    6.214041461   -2.972348605   97.728832220    6.753747465    0.366909603
    6.228172472   -2.972348605   97.852643147    9.318250239    0.012620378
    6.242303483   -2.972348605   98.010494873   11.287278193    0.124043954
    6.256434494   -2.972348605   98.188005308   11.846793120    0.379210490
    6.270565506   -2.972348605   98.362638945   11.211945464    0.624687960
    6.284696517   -2.972348605   98.520573028    9.497143119    1.171863241
    6.298827528   -2.972348605   98.648191036    6.600111302    2.573389494
    6.312958539   -2.972348605   98.726986166    3.034408484    5.037035597
    6.327089551   -2.972348605   98.755860736   -0.459992710    7.930599476
    6.341220562   -2.972348605   98.745938277   -2.123519621   10.087839309
    6.355351573   -2.972348605   98.727143173   -1.676046276   10.562098931
    6.369482584   -2.972348605   98.721807641   -0.812141080    9.469311551
    6.383613596   -2.972348605   98.721406767   -1.042085933    7.871273893
    6.397744607   -2.972348605   98.708352689   -2.479677088    6.832572877
    6.411875618   -2.972348605   98.675142432   -3.497872786    6.518570717
    6.426006629   -2.972348605   98.638407471   -2.938471918    6.190981514
    6.440137640   -2.972348605   98.617984858   -1.646603008    5.126013180
    6.454268652   -2.972348605   98.610463284   -1.220207656    3.215829708
    6.468399663   -2.972348605   98.595664045   -2.714329765    1.009317967
    6.482530674   -2.972348605   98.552713597   -4.797553287   -0.779749927
    6.496661685   -2.972348605   98.487782822   -5.512100788   -1.662696404
    6.510792697   -2.972348605   98.430857886   -3.665592262   -1.485659124
    6.524923708   -2.972348605   98.412016575   -0.728160953   -0.481247318
    6.539054719   -2.972348605   98.426266871    0.764998462    0.849058780
    6.553185730   -2.972348605   98.436134217   -1.548407603    2.083714129
    6.567316742   -2.972348605   98.389157359   -6.985319908    3.181038264
    6.581447753   -2.972348605   98.262226754  -12.154239422    4.282629184
    6.595578764   -2.972348605   98.085051601  -13.776400380    5.357494901
    6.609709775   -2.972348605   97.916944111  -10.913007539    5.872232315
    6.623840787   -2.972348605   97.807887617   -5.950496305    5.353469144
    6.637971798   -2.972348605   97.764729845   -2.027168543    4.074587082
    6.652102809   -2.972348605   97.758684538   -0.845009993    2.936139306
    6.666233820   -2.972348605   97.747669429   -2.736249223    2.732524250
    6.680364831   -2.972348605   97.696273791   -6.162798327    3.459258980
    6.694495843   -2.972348605   97.595412856   -9.363496810    4.284545618
    6.708626854   -2.972348605   97.464814943  -10.313457174    4.372775298
    6.722757865   -2.972348605   97.342007585   -8.143698568    3.503563775
    6.736888876   -2.972348605   97.263371884   -4.335381472    2.034638347
    6.751019888   -2.972348605   97.236501162   -1.300054149    0.457262375
    6.765150899   -2.972348605   97.240218273    0.002614593   -1.150301614
    6.779281910   -2.972348605   97.254228450    0.227001629   -2.844889136
    6.793412921   -2.972348605   97.270999778    0.700742654   -4.420800614
    6.807543933   -2.972348605   97.294978654    1.147435520   -5.193310347
    6.821674944   -2.972348605   97.318539516    0.278679282   -4.475048023
    6.835805955   -2.972348605   97.316272469   -2.420506166   -2.245446330
    6.849936966   -2.972348605   97.267807886   -5.809907096    0.654109678
    6.864067978   -2.972348605   97.179483901   -7.752314586    3.060566669
    6.878198989   -2.972348605   97.083679616   -6.990170161    4.231941710
    6.892330000   -2.972348605   97.016029274   -4.050552350    4.255141895
    6.906461011   -2.972348605   96.993691682   -0.778826787    3.774589004
    6.920592022   -2.972348605   97.009072538    1.017215409    3.530816014
    6.934723034   -2.972348605   97.038571544    1.521836951    3.924124590
    6.948854045   -2.972348605   97.071197303    1.668472106    4.781775905
    6.962985056   -2.972348605   97.110399523    2.348790229    5.423013554
    6.977116067   -2.972348605   97.161508071    3.429122056    5.213344420
    6.991247079   -2.972348605   97.222639200    3.383494526    4.018029858
    7.005378090   -2.972348605   97.268085614    1.133833524    2.305646367
    7.019509101   -2.972348605   97.266185313   -3.296423494    0.662265843
    7.033640112   -2.972348605   97.195922325   -8.034810183   -0.689364214
    7.047771124   -2.972348605   97.069859582  -10.886888087   -1.774398474
    7.061902135   -2.972348605   96.927847783  -10.062734308   -2.396928680
    7.076033146   -2.972348605   96.822660765   -6.039859130   -2.138003681
    7.090164157   -2.972348605   96.783736203   -1.072418795   -0.819603007
    7.104295169   -2.972348605   96.804658338    2.065964175    1.039757351
    7.118426180   -2.972348605   96.848045102    2.097767194    2.489310943
    7.132557191   -2.972348605   96.874274704   -0.283017238    2.904916982
    7.146688202   -2.972348605   96.862585527   -2.683383729    2.542858081
    7.160819213   -2.972348605   96.826613524   -3.482959721    2.056126054
    7.174950225   -2.972348605   96.796109972   -2.048507425    1.796577613
    7.189081236   -2.972348605   96.795557766    0.419333732    1.702483201
    7.203212247   -2.972348605   96.821740006    1.351417607    1.658480155
    7.217343258   -2.972348605   96.839255742   -1.042911208    1.847434414
    7.231474270   -2.972348605   96.805345915   -5.373460518    2.541728558
    7.245605281   -2.972348605   96.715373693   -8.392775343    3.531980006
    7.259736292   -2.972348605   96.611159884   -7.249362083    4.140202182
    7.273867303   -2.972348605   96.547268795   -2.986492046    3.885712736
    7.287998315   -2.972348605   96.544277408    0.771420870    3.035912044
    7.302129326   -2.972348605   96.575723714    1.435501734    2.421582005
    7.316260337   -2.972348605   96.598791311    0.124346370    2.768409943
    7.330391348   -2.972348605   96.601407238   -1.133643617    4.100782663
    7.344522360   -2.972348605   96.594254486   -1.508505568    5.638203358
    7.358653371   -2.972348605   96.580737311   -2.215109665    6.404457175
    7.372784382   -2.972348605   96.544670526   -4.765051469    5.651513556
    7.386915393   -2.972348605   96.462142279   -8.280989707    3.485654224
    7.401046404   -2.972348605   96.338485968  -10.254875266    0.674543840
    7.415177416   -2.972348605   96.211276829   -8.656817583   -1.732209064
    7.429308427   -2.972348605   96.131539020   -3.829245055   -3.263318717
    7.443439438   -2.972348605   96.130105242    1.968556651   -4.123054878
    7.457570449   -2.972348605   96.198655709    5.527372227   -4.806944024
    7.471701461   -2.972348605   96.289787115    5.270401423   -5.450795700
    7.485832472   -2.972348605   96.350798441    1.436137324   -5.555334942
    7.499963483   -2.972348605   96.350538897   -2.870252335   -4.642833055
    7.514094494   -2.972348605   96.305758987   -4.332160661   -2.838607368
    7.528225506   -2.972348605   96.267728882   -1.996208193   -0.906298187
    7.542356517   -2.972348605   96.280350952    2.251726266    0.188748845
    7.556487528   -2.972348605   96.343682175    4.809145731    0.001654217
    7.570618539   -2.972348605   96.418426029    3.421494237   -1.333311684
    7.584749551   -2.972348605   96.448477476   -0.998378077   -3.226526845
    7.598880562   -2.972348605   96.409710591   -5.824775397   -4.959594562
    7.613011573   -2.972348605   96.316221762   -8.322531056   -6.064641466
    7.627142584   -2.972348605   96.213159976   -7.451022266   -6.483115482
    7.641273596   -2.972348605   96.140133093   -4.264084252   -6.516920459
    7.655404607   -2.972348605   96.110660166   -1.793399766   -6.487037332
    7.669535618   -2.972348605   96.097341453   -2.051352306   -6.443689944
    7.683666629   -2.972348605   96.063569824   -4.389519538   -6.094041457
    7.697797640   -2.972348605   95.996849391   -6.276134159   -5.232969974
    7.711928652   -2.972348605   95.920825464   -5.739367764   -4.155444849
    7.726059663   -2.972348605   95.868505392   -2.845591422   -3.416014435
    7.740190674   -2.972348605   95.859204895   -0.235371812   -3.308004721
    7.754321685   -2.972348605   95.874746733    0.252380121   -3.450946128
    7.768452697   -2.972348605   95.880162469   -1.254244623   -2.934001494
    7.782583708   -2.972348605   95.854476172   -4.000960400   -1.290178926
    7.796714719   -2.972348605   95.788176736   -7.134871047    1.033850326
    7.810845730   -2.972348605   95.673621608  -10.767645528    2.881535068
    7.824976742   -2.972348605   95.499326173  -15.474701000    3.135345737
    7.839107753   -2.972348605   95.255760073  -20.134944041    1.560392784
    7.853238764   -2.972348605   94.971348401  -21.400622893   -1.111360034
    7.867369775   -2.972348605   94.708360666  -16.799113454   -3.642224761
    7.881500787   -2.972348605   94.544033009   -8.312683363   -5.098460511
    7.895631798   -2.972348605   94.500326947   -0.038053401   -5.352807584
    7.909762809   -2.972348605   94.586065230   12.220715213   -5.131016814
    7.923893820   -2.972348605   95.026945435   57.862376370   -5.261231940
    7.938024831   -2.972348605   96.675647677  194.171583632   -5.958340594
    7.952155843   -2.972348605  101.261315866  481.137991144   -6.436198677
    7.966286854   -2.972348605  111.081639044  930.274664409   -5.628381431
    7.980417865   -2.972348605  127.989649302 1463.317882191   -2.996026774
    7.994548876   -2.972348605  152.128965924 1924.284533128    0.778581329
    8.008679888   -2.972348605  181.293589672 2152.650738126    4.338521268
    8.022810899   -2.972348605  211.515993949 2071.549708456    6.417703343
    8.036941910   -2.972348605  238.615886089 1727.592769527    6.679966611
    8.051072921   -2.972348605  259.765565225 1254.997484883    5.520455981
    8.065203933   -2.972348605  274.192086274  796.861284855    3.801279679
    8.079334944   -2.972348605  282.818842428  443.128809680    2.232231173
    8.093465955   -2.972348605  287.348438172  216.143402851    1.133845320
    8.107596966   -2.972348605  289.441714120   92.319320491    0.502935429
    8.121727978   -2.972348605  290.293489038   34.291619400    0.192207740
    8.135858989   -2.972348605  290.601510155   10.504858362    0.068893881
    8.149990000   -2.972348605  290.700150298    1.994732576    0.028472412

    1.861690000   -2.951193099  290.721339211   -0.000000000   -0.000000000
    1.875821011   -2.951193099  290.721339211   -0.000000000   -0.000000000
    1.889952022   -2.951193099  290.721339211   -0.000000000   -0.000000000
    1.904083034   -2.951193099  290.721339211   -0.000000000   -0.000000000
    1.918214045   -2.951193099  290.721339211   -0.000000000   -0.000000000
    1.932345056   -2.951193099  290.721339211   -0.000000000   -0.000000000
    1.946476067   -2.951193099  290.721339211   -0.000000000   -0.000000000
    1.960607079   -2.951193099  290.721339211   -0.000000000   -0.000000000
    1.974738090   -2.951193099  290.721339211   -0.000000000   -0.000000000
    1.988869101   -2.951193099  290.721339211   -0.000000000   -0.000000000
    2.003000112   -2.951193099  290.721339211   -0.000000000   -0.000000000
    2.017131124   -2.951193099  290.721339211   -0.000000000   -0.000000000
    2.031262135   -2.951193099  290.721339211   -0.000000000   -0.000000000
    2.045393146   -2.951193099  290.721339211   -0.000000000   -0.000000000
    2.059524157   -2.951193099  290.721339211   -0.000000000   -0.000000000
    2.073655169   -2.951193099  290.721339139   -0.000007434   -0.000004525
    2.087786180   -2.951193099  290.721338919   -0.000027609   -0.000018373
    2.101917191   -2.951193099  290.721338166   -0.000089716   -0.000065841
    2.116048202   -2.951193099  290.721335813   -0.000264130   -0.000214513
    2.130179213   -2.951193099  290.721329618   -0.000663467   -0.000605905
    2.144310225   -2.951193099  290.721313644   -0.001617581   -0.001603671
    2.158441236   -2.951193099  290.721279475   -0.003394932   -0.003728634
    2.172572247   -2.951193099  290.721201738   -0.007548782   -0.008339364
    2.186703258   -2.951193099  290.721032911   -0.016844528   -0.017849813
    2.200834270   -2.951193099  290.720644624   -0.039619072   -0.038358181
    2.214965281   -2.951193099  290.719669805   -0.100871700   -0.084258803
    2.229096292   -2.951193099  290.717374956   -0.240490320   -0.185437983
    2.243227303   -2.951193099  290.712075814   -0.544839536   -0.402531598
    2.257358315   -2.951193099  290.700391283   -1.168168126   -0.844951048
    2.271489326   -2.951193099  290.676467287   -2.323318967   -1.681470469
    2.285620337   -2.951193099  290.630773782   -4.288805451   -3.151772149
    2.299751348   -2.951193099  290.549753393   -7.336299647   -5.552401084
    2.313882360   -2.951193099  290.417226909  -11.577621827   -9.197702957
    2.328013371   -2.951193099  290.216763352  -16.919662275  -14.379369989
    2.342144382   -2.951193099  289.934098395  -23.198030532  -21.337977729
    2.356275393   -2.951193099  289.554791069  -30.669867881  -30.284458457
    2.370406404   -2.951193099  289.055632108  -40.459016547  -41.469662915
    2.384537416   -2.951193099  288.388630895  -54.791278577  -55.280314845
    2.398668427   -2.951193099  287.472962250  -76.004491275  -72.183352063
    2.412799438   -2.951193099  286.201197538 -105.193937585  -92.502298749
    2.426930449   -2.951193099  284.466342198 -141.076008236 -116.027591267
    2.441061461   -2.951193099  282.197357081 -180.068775776 -141.724163626
    2.455192472   -2.951193099  279.381041299 -217.822560288 -167.769034385
    2.469323483   -2.951193099  276.061576726 -250.823850012 -192.004183872
    2.483454494   -2.951193099  272.321906912 -277.088920617 -212.618358509
    2.497585506   -2.951193099  268.263908651 -295.776383612 -228.691376845
    2.511716517   -2.951193099  263.996792382 -306.679968511 -240.203068915
    2.525847528   -2.951193099  259.627278535 -310.548469345 -247.546105764
    2.539978539   -2.951193099  255.238611419 -309.984436203 -250.949753122
    2.554109551   -2.951193099  250.866833415 -308.767074313 -250.434256225
    2.568240562   -2.951193099  246.498292118 -309.786326305 -246.507033183
    2.582371573   -2.951193099  242.099013026 -312.718613617 -240.909026492
    2.596502584   -2.951193099  237.664416598 -314.131683267 -236.446227775
    2.610633596   -2.951193099  233.241632247 -310.801805479 -235.612515809
    2.624764607   -2.951193099  228.899591597 -303.071171187 -238.967112249
    2.638895618   -2.951193099  224.677647993 -294.622266496 -244.683956142
    2.653026629   -2.951193099  220.557187477 -289.194995595 -249.701149555
    2.667157640   -2.951193099  216.486347611 -287.367185554 -251.679471838
    2.681288652   -2.951193099  212.432019549 -286.305875907 -250.256945992
    2.695419663   -2.951193099  208.408079131 -282.515542901 -246.880578060
    2.709550674   -2.951193099  204.465342964 -275.296191733 -243.527765760
    2.723681685   -2.951193099  200.635780312 -266.958349954 -241.596336738
    2.737812697   -2.951193099  196.905819520 -261.807283947 -241.330883492
    2.751943708   -2.951193099  193.211197510 -262.129139299 -242.222414494
    2.766074719   -2.951193099  189.479022604 -266.778097553 -243.495568483
    2.780205730   -2.951193099  185.671380294 -272.275096214 -244.448024177
    2.794336742   -2.951193099  181.799120029 -275.677173249 -244.564802731
    2.808467753   -2.951193099  177.896994410 -276.602556101 -243.536062145
    2.822598764   -2.951193099  173.992947589 -276.067472568 -241.592263799
    2.836729775   -2.951193099  170.102675669 -274.770085275 -239.634959897
    2.850860787   -2.951193099  166.241302042 -271.814770518 -238.940826715
    2.864991798   -2.951193099  162.436600542 -266.826996258 -240.455970195
    2.879122809   -2.951193099  158.713836972 -260.535605728 -244.101747875
    2.893253820   -2.951193099  155.080038582 -254.366134638 -248.791495267
    2.907384831   -2.951193099  151.526517098 -249.389494340 -253.061159520
    2.921515843   -2.951193099  148.035111860 -245.692218891 -255.829653495
    2.935646854   -2.951193099  144.588837842 -242.601192078 -256.756676697
    2.949777865   -2.951193099  141.185228423 -239.791592461 -256.047043040
    2.963908876   -2.951193099  137.823245517 -236.808313117 -254.181735284
    2.978039888   -2.951193099  134.502932603 -233.838381417 -251.718693130
    2.992170899   -2.951193099  131.215919203 -232.515865102 -249.211141982
    3.006301910   -2.951193099  127.931357548 -233.452631552 -246.956462022
    3.020432921   -2.951193099  124.622222769 -236.094301219 -244.858966138
    3.034563933   -2.951193099  121.275566945 -238.154479635 -242.387842534
    3.048694944   -2.951193099  117.907351894 -239.333001611 -238.789557390
    3.062825955   -2.951193099  114.517974978 -241.637553049 -233.364750299
    3.076956966   -2.951193099  111.070466195 -248.063542516 -225.673713566
    3.091087978   -2.951193099  107.502921115 -258.188106371 -215.613496429
    3.105218989   -2.951193099  103.791610700 -267.387614093 -203.660476718
    3.119350000   -2.951193099   99.990781318 -270.204522711 -190.826667777
    3.133481011   -2.951193099   96.203795773 -265.995146877 -178.213628946
    3.147612022   -2.951193099   92.498883979 -259.616434191 -166.368370971
    3.161743034   -2.951193099   88.860332591 -257.520695015 -154.839997225
    3.175874045   -2.951193099   85.206437897 -261.629503575 -142.455216410
    3.190005056   -2.951193099   81.461065013 -269.992392470 -128.192592899
    3.204136067   -2.951193099   77.587169176 -279.416175151 -112.034388070
    3.218267079   -2.951193099   73.581547989 -288.667948002  -95.026157631
    3.232398090   -2.951193099   69.451056818 -296.816697566  -78.732547318
    3.246529101   -2.951193099   65.230580069 -300.801717793  -64.470862284
    3.260660112   -2.951193099   61.005177379 -297.000834666  -52.902950818
    3.274791124   -2.951193099   56.894026357 -284.880057100  -44.200492346
    3.288922135   -2.951193099   52.994350124 -268.236647317  -38.377060443
    3.303053146   -2.951193099   49.335903456 -251.149105809  -35.341783904
    3.317184157   -2.951193099   45.912714675 -234.788962794  -34.783909149
    3.331315169   -2.951193099   42.730183718 -216.421596737  -36.074392885
    3.345446180   -2.951193099   39.837724023 -193.570557149  -38.629577246
    3.359577191   -2.951193099   37.293377684 -168.091947549  -42.005333807
    3.373708202   -2.951193099   35.099761394 -144.717151035  -45.948101470
    3.387839213   -2.951193099   33.197518127 -127.151364591  -50.067907468
    3.401970225   -2.951193099   31.505441804 -114.365957805  -53.712043499
    3.416101236   -2.951193099   29.982985122 -102.720771627  -56.550280470
    3.430232247   -2.951193099   28.633328219  -89.993197755  -58.850665673
    3.444363258   -2.951193099   27.463416564  -77.862571098  -61.665145594
    3.458494270   -2.951193099   26.442685480  -69.016392321  -66.116756808
    3.472625281   -2.951193099   25.528538863  -61.800183055  -72.833720442
    3.486756292   -2.951193099   24.743828344  -49.945751484  -81.593539438
    3.500887303   -2.951193099   24.198476416  -27.038449151  -91.450638748
    3.515018315   -2.951193099   24.053417828    5.508292093 -100.869438197
    3.529149326   -2.951193099   24.388183058   38.690212508 -107.702964602
    3.543280337   -2.951193099   25.124198508   61.011965099 -109.651435192
    3.557411348   -2.951193099   26.051563990   64.917858760 -104.889261771
    3.571542360   -2.951193099   26.906936245   51.678336192  -93.077262639
    3.585673371   -2.951193099   27.488701982   27.344987506  -75.615570104
    3.599804382   -2.951193099   27.694361686   -0.412803677  -55.307453221
    3.613935393   -2.951193099   27.515995915  -26.508807028  -35.256339069
    3.628066404   -2.951193099   26.997004685  -48.156393655  -17.908221296
    3.642197416   -2.951193099   26.207939794  -64.417477238   -4.622485900
    3.656328427   -2.951193099   25.230761572  -75.111141324    4.301384737
    3.670459438   -2.951193099   24.151020003  -78.805259825    9.237743645
    3.684590449   -2.951193099   23.068585117  -75.243776586   10.849341509
    3.698721461   -2.951193099   22.082722122  -65.559841509    9.936355838
    3.712852472   -2.951193099   21.260804884  -52.756951117    7.377607403
    3.726983483   -2.951193099   20.614941588  -41.207621207    4.006900472
    3.741114494   -2.951193099   20.103464188  -34.093867614    0.374698610
    3.755245506   -2.951193099   19.660939569  -31.149602141   -3.454612090
    3.769376517   -2.951193099   19.245498861  -29.548606319   -7.588796314
    3.783507528   -2.951193099   18.858517129  -27.082575374  -12.219533210
    3.797638539   -2.951193099   18.514735600  -23.681324085  -17.303683922
    3.811769551   -2.951193099   18.216782937  -20.624340472  -22.813666583
    3.825900562   -2.951193099   17.955593699  -18.728196107  -28.637001560
    3.840031573   -2.951193099   17.721761161  -16.094432588  -34.566453302
    3.854162584   -2.951193099   17.540660110  -11.144093295  -40.030923371
    3.868293596   -2.951193099   17.450719218   -3.323322098  -44.465684711
    3.882424607   -2.951193099   17.484103357    5.880326531  -47.651052102
    3.896555618   -2.951193099   17.647555788   14.940390459  -49.832321699
    3.910686629   -2.951193099   17.933073569   23.248817379  -51.341920118
    3.924817640   -2.951193099   18.335060522   31.418106972  -52.415080628
    3.938948652   -2.951193099   18.853323343   39.762689337  -53.207291507
    3.953079663   -2.951193099   19.484282401   46.898184931  -54.080323639
    3.967210674   -2.951193099   20.194418647   50.719275607  -55.577300402
    3.981341685   -2.951193099   20.922159870   48.861563051  -58.003445340
    3.995472697   -2.951193099   21.581512376   41.568661422  -61.227350743
    4.009603708   -2.951193099   22.108734617   30.433560025  -64.733533537
    4.023734719   -2.951193099   22.476151416   19.600730141  -67.955762425
    4.037865730   -2.951193099   22.715930680   13.138145664  -70.433020643
    4.051996742   -2.951193099   22.912092359   13.692076785  -71.709534107
    4.066127753   -2.951193099   23.172409834   22.327621399  -71.344920798
    4.080258764   -2.951193099   23.600842760   36.693687579  -69.204795102
    4.094389775   -2.951193099   24.250415210   53.009913200  -65.824594900
    4.108520787   -2.951193099   25.120919778   67.533564686  -62.050028919
    4.122651798   -2.951193099   26.174422679   78.726648341  -58.764895009
    4.136782809   -2.951193099   27.368509024   87.774700652  -56.225032394
    4.150913820   -2.951193099   28.679629439   95.428177878  -54.087217421
    4.165044831   -2.951193099   30.084903916  100.830142589  -51.829826754
    4.179175843   -2.951193099   31.542643053  102.655131897  -49.067544352
    4.193306854   -2.951193099   33.000816050  101.044998434  -45.758082848
    4.207437865   -2.951193099   34.425249156   98.449578880  -42.102274755
    4.221568876   -2.951193099   35.825017117   98.039296938  -38.599938631
    4.235699888   -2.951193099   37.244403496  101.040821265  -35.861031527
    4.249830899   -2.951193099   38.724449333  106.188713307  -34.378318275
    4.263961910   -2.951193099   40.274702724  110.724927327  -34.134562584
    4.278092921   -2.951193099   41.873793075  113.054884233  -34.606676973
    4.292223933   -2.951193099   43.496098238  114.422031042  -35.140152416
    4.306354944   -2.951193099   45.145849516  117.161535173  -35.343186663
    4.320485955   -2.951193099   46.849703405  122.048375614  -34.984161511
    4.334616966   -2.951193099   48.627229387  127.088243214  -33.793052358
    4.348747978   -2.951193099   50.462044479  129.947617081  -31.450085150
    4.362878989   -2.951193099   52.317773745  130.342471384  -28.024105835
    4.377010000   -2.951193099   54.173240984  130.036378970  -24.128184705
    4.391141011   -2.951193099   56.030319646  131.004733037  -20.688410270
    4.405272022   -2.951193099   57.908591065  132.784942049  -18.302716296
    4.419403034   -2.951193099   59.813289313  134.378721386  -16.967139321
    4.433534045   -2.951193099   61.737778529  136.019404412  -16.453530671
    4.447665056   -2.951193099   63.691788417  139.040619999  -16.668837989
    4.461796067   -2.951193099   65.709139473  144.954255494  -17.628152654
    4.475927079   -2.951193099   67.830291183  153.364110732  -19.109359943
    4.490058090   -2.951193099   70.072938570  161.637845255  -20.555055205
    4.504189101   -2.951193099   72.409814902  166.301221696  -21.407127135
    4.518320112   -2.951193099   74.774822598  165.651208428  -21.485560563
    4.532451124   -2.951193099   77.094776493  159.959144455  -21.062704060
    4.546582135   -2.951193099   79.310524463  151.349877376  -20.481421775
    4.560713146   -2.951193099   81.393483338  141.348363648  -19.881480879
    4.574844157   -2.951193099   83.327805507  130.200047181  -19.112478841
    4.588975169   -2.951193099   85.091250081  117.063688878  -17.947852929
    4.603106180   -2.951193099   86.649427641  101.154672756  -16.347618746
    4.617237191   -2.951193099   87.971852585   84.211598816  -14.385640971
    4.631368202   -2.951193099   89.069233803   70.028053544  -12.390760160
    4.645499213   -2.951193099   90.010635915   62.680826174  -10.807575693
    4.659630225   -2.951193099   90.898995316   62.170838096  -10.031252000
    4.673761236   -2.951193099   91.802282991   63.782236291  -10.352138514
    4.687892247   -2.951193099   92.710261115   61.859292780  -11.769589149
    4.702023258   -2.951193099   93.551529021   54.809901148  -13.964939330
    4.716154270   -2.951193099   94.270248127   45.131512743  -16.227363059
    4.730285281   -2.951193099   94.857978487   36.710222154  -17.714373671
    4.744416292   -2.951193099   95.340866815   30.274584697  -17.900397776
    4.758547303   -2.951193099   95.738175579   24.260996776  -16.885389456
    4.772678315   -2.951193099   96.050059078   18.199477329  -15.271351293
    4.786809326   -2.951193099   96.282862433   13.651578876  -13.863521503
    4.800940337   -2.951193099   96.471365344   11.955593713  -13.197037305
    4.815071348   -2.951193099   96.651877877   12.143268569  -13.437357307
    4.829202360   -2.951193099   96.834523965   11.550031319  -14.448014119
    4.843333371   -2.951193099   96.991482718    8.604589387  -15.822361189
    4.857464382   -2.951193099   97.088496704    3.529959888  -17.038607208
    4.871595393   -2.951193099   97.109361035   -2.061573977  -17.407909845
    4.885726404   -2.951193099   97.060314912   -6.181030521  -16.388508177
    4.899857416   -2.951193099   96.971019441   -7.622892139  -13.861206581
    4.913988427   -2.951193099   96.880684564   -6.219103000  -10.347167604
    4.928119438   -2.951193099   96.827163460   -2.724321474   -6.938660354
    4.942250449   -2.951193099   96.826298556    1.085582337   -4.862939657
    4.956381461   -2.951193099   96.869856761    2.986796565   -4.735761988
    4.970512472   -2.951193099   96.923523152    2.747950167   -6.315172090
    4.984643483   -2.951193099   96.965920598    1.839512605   -8.609255644
    4.998774494   -2.951193099   97.005167054    2.347581757  -10.554932093
    5.012905506   -2.951193099   97.065438815    4.978889147  -11.621687250
    5.027036517   -2.951193099   97.165885025    7.529216955  -11.857765888
    5.041167528   -2.951193099   97.289001177    7.870585667  -11.698774707
    5.055298539   -2.951193099   97.398448413    5.858379771  -11.569279296
    5.069429551   -2.951193099   97.474423902    3.478556824  -11.659812948
    5.083560562   -2.951193099   97.529749024    3.240134202  -11.938492858
    5.097691573   -2.951193099   97.602018470    5.805586276  -12.332661143
    5.111822584   -2.951193099   97.721809395    9.492872884  -12.719563764
    5.125953596   -2.951193099   97.884792046   11.732917882  -13.068537105
    5.140084607   -2.951193099   98.056804420   10.330242276  -13.193314134
    5.154215618   -2.951193099   98.182000787    5.478030253  -12.827955941
    5.168346629   -2.951193099   98.227116000   -0.586024682  -11.817224700
    5.182477640   -2.951193099   98.197147786   -4.759186217  -10.324283433
    5.196608652   -2.951193099   98.134261899   -4.989618658   -8.910689956
    5.210739663   -2.951193099   98.090039724   -2.694261270   -8.292321747
    5.224870674   -2.951193099   98.075092841   -1.362973268   -8.720507487
    5.239001685   -2.951193099   98.055474876   -3.672757456   -9.892627340
    5.253132697   -2.951193099   97.981613084   -8.318632508  -11.050380727
    5.267263708   -2.951193099   97.849537686  -11.461415198  -11.634555841
    5.281394719   -2.951193099   97.704859722   -9.693020890  -11.657441223
    5.295525730   -2.951193099   97.614226260   -4.387065736  -11.490484092
    5.309656742   -2.951193099   97.596457710   -0.149596554  -11.496660027
    5.323787753   -2.951193099   97.609583850   -0.315974244  -11.690802889
    5.337918764   -2.951193099   97.592260706   -3.906144373  -11.838753955
    5.352049775   -2.951193099   97.523690793   -6.867573325  -11.708556581
    5.366180787   -2.951193099   97.437857285   -6.218790408  -11.336317915
    5.380311798   -2.951193099   97.383437052   -2.847270626  -10.915421252
    5.394442809   -2.951193099   97.376325958   -0.003102329  -10.556747883
    5.408573820   -2.951193099   97.391484521    0.190769028  -10.260615537
    5.422704831   -2.951193099   97.394169217   -1.367065697   -9.984368510
    5.436835843   -2.951193099   97.374475228   -2.782317843   -9.792695753
    5.450966854   -2.951193099   97.342428701   -3.260103277   -9.882938478
    5.465097865   -2.951193099   97.302981581   -4.036618319  -10.362926819
    5.479228876   -2.951193099   97.242993562   -6.332199438  -11.046408181
    5.493359888   -2.951193099   97.143244130   -8.966971305  -11.446219785
    5.507490899   -2.951193099   97.016484671  -10.116564629  -11.158000652
    5.521621910   -2.951193099   96.891616706   -8.940646071  -10.058772729
    5.535752921   -2.951193099   96.788589132   -7.194712685   -8.534959821
    5.549883933   -2.951193099   96.699166346   -7.401642170   -7.354398882
    5.564014944   -2.951193099   96.595317453   -8.824734622   -7.170374221
    5.578145955   -2.951193099   96.476358262   -9.130045917   -8.146579118
    5.592276966   -2.951193099   96.370636720   -7.137160554   -9.765088690
    5.606407978   -2.951193099   96.300139282   -4.439589814  -11.037691087
    5.620538989   -2.951193099   96.256156010   -3.718191585  -11.201371866
    5.634670000   -2.951193099   96.207200200   -5.058954282  -10.227489991
    5.648801011   -2.951193099   96.138701193   -5.764260376   -8.873550073
    5.662932022   -2.951193099   96.079077387   -3.588045234   -8.091626046
    5.677063034   -2.951193099   96.071181632    1.171779154   -8.228928055
    5.691194045   -2.951193099   96.134631480    5.901154710   -8.677287413
    5.705325056   -2.951193099   96.247452735    7.956565560   -8.445086894
    5.719456067   -2.951193099   96.361460101    6.163480220   -7.128110472
    5.733587079   -2.951193099   96.431728281    2.018631088   -5.448617554
    5.747718090   -2.951193099   96.444711767   -1.319227024   -4.598163583
    5.761849101   -2.951193099   96.429966584   -1.882697246   -5.145097738
    5.775980112   -2.951193099   96.427741252    0.350662447   -6.399200807
    5.790111124   -2.951193099   96.462710343    3.025216458   -7.097215710
    5.804242135   -2.951193099   96.528007621    4.466481587   -6.585948920
    5.818373146   -2.951193099   96.605929175    4.822917314   -5.260196005
    5.832504157   -2.951193099   96.690255770    5.774348388   -4.083039182
    5.846635169   -2.951193099   96.794435746    7.455991160   -3.678885862
    5.860766180   -2.951193099   96.918009300    8.127524121   -4.012513335
    5.874897191   -2.951193099   97.035252268    6.561863885   -4.598643118
    5.889028202   -2.951193099   97.119003475    3.793713328   -4.978305434
    5.903159213   -2.951193099   97.171779255    2.659976762   -4.924523158
    5.917290225   -2.951193099   97.231217755    4.728658509   -4.467881537
    5.931421236   -2.951193099   97.334998480    8.521556184   -3.942213230
    5.945552247   -2.951193099   97.487773381   10.896425738   -3.741696816
    5.959683258   -2.951193099   97.652399182   10.306278507   -4.185489054
    5.973814270   -2.951193099   97.790160427    7.562665496   -5.243270951
    5.987945281   -2.951193099   97.886796519    4.764574010   -6.541136079
    6.002076292   -2.951193099   97.949343671    2.577552793   -7.517179750
    6.016207303   -2.951193099   97.980946459    0.017071248   -7.846661089
    6.030338315   -2.951193099   97.965798920   -3.972000173   -7.369881074
    6.044469326   -2.951193099   97.887093868   -8.539657542   -6.145728650
    6.058600337   -2.951193099   97.755720805  -11.053892396   -4.309913228
    6.072731348   -2.951193099   97.616186060   -9.588102852   -2.016238547
    6.086862360   -2.951193099   97.519515403   -5.505953563    0.250290730
    6.100993371   -2.951193099   97.481334161   -1.649546045    2.032847386
    6.115124382   -2.951193099   97.483125437   -0.022308684    2.995155647
    6.129255393   -2.951193099   97.497833024    0.465476164    3.353362584
    6.143386404   -2.951193099   97.519556700    1.267149674    3.701481149
    6.157517416   -2.951193099   97.557982468    2.591946736    4.427532243
    6.171648427   -2.951193099   97.612325365    3.567890118    5.496905397
    6.185779438   -2.951193099   97.674952970    3.617853833    6.393251545
    6.199910449   -2.951193099   97.737733097    3.972073276    6.730559456
    6.214041461   -2.951193099   97.814774601    5.705979196    6.358723771
    6.228172472   -2.951193099   97.924067406    8.320244062    5.433274592
    6.242303483   -2.951193099   98.068197944   10.314613347    4.117905030
    6.256434494   -2.951193099   98.232092688   10.915396898    2.642819154
    6.270565506   -2.951193099   98.395918443   10.752837661    1.387484509
    6.284696517   -2.951193099   98.555423246   10.346619616    0.929362989
    6.298827528   -2.951193099   98.708538621    9.409507945    1.815543643
    6.312958539   -2.951193099   98.839720771    7.421296069    4.145646901
    6.327089551   -2.951193099   98.932827600    3.931382525    7.168508090
    6.341220562   -2.951193099   98.972803645    0.283665710    9.608090392
    6.355351573   -2.951193099   98.967348301   -2.175738004   10.333700551
    6.369482584   -2.951193099   98.938952581   -3.325090865    9.252869789
    6.383613596   -2.951193099   98.900271126   -3.667490403    7.304157403
    6.397744607   -2.951193099   98.856969562   -4.053548735    5.615045373
    6.411875618   -2.951193099   98.807286068   -4.440468884    4.555701117
    6.426006629   -2.951193099   98.754575285   -4.423689523    3.603349303
    6.440137640   -2.951193099   98.705015404   -4.315406397    2.172212401
    6.454268652   -2.951193099   98.653915802   -4.572646039    0.219563915
    6.468399663   -2.951193099   98.593286164   -5.644766688   -1.686780326
    6.482530674   -2.951193099   98.517809154   -6.358384942   -2.827862275
    6.496661685   -2.951193099   98.443036076   -5.328449361   -2.833540928
    6.510792697   -2.951193099   98.398992103   -2.114123807   -1.860542641
    6.524923708   -2.951193099   98.406134494    1.250093075   -0.557900264
    6.539054719   -2.951193099   98.445864713    2.291278194    0.343544521
    6.553185730   -2.951193099   98.473046306   -0.571769750    0.589909093
    6.567316742   -2.951193099   98.439938012   -5.880882144    0.686853249
    6.581447753   -2.951193099   98.332869554  -10.349428828    1.375316602
    6.595578764   -2.951193099   98.183565036  -11.802083539    2.867759442
    6.609709775   -2.951193099   98.037980731   -9.942253207    4.449054276
    6.623840787   -2.951193099   97.931399941   -6.550731471    5.221571018
    6.637971798   -2.951193099   97.872540504   -3.402946174    5.071646610
    6.652102809   -2.951193099   97.850638087   -1.475313899    4.743584573
    6.666233820   -2.951193099   97.841814145   -1.784219717    5.099495650
    6.680364831   -2.951193099   97.811970608   -4.329579159    6.253381857
    6.694495843   -2.951193099   97.734362155   -8.139626510    7.423006939
    6.708626854   -2.951193099   97.609523832  -10.752962086    7.719186043
    6.722757865   -2.951193099   97.469301757  -10.076766086    6.892942640
    6.736888876   -2.951193099   97.358505592   -6.799897956    5.399754670
    6.751019888   -2.951193099   97.297064893   -3.729265289    3.887080041
    6.765150899   -2.951193099   97.266340329   -2.481412470    2.481435690
    6.779281910   -2.951193099   97.242483099   -2.600178967    0.867705586
    6.793412921   -2.951193099   97.219048746   -1.977849953   -1.105704882
    6.807543933   -2.951193099   97.214163605   -0.045590119   -2.894556415
    6.821674944   -2.951193099   97.238515106    1.659651883   -3.508286972
    6.835805955   -2.951193099   97.273157146    1.245711603   -2.357730482
    6.849936966   -2.951193099   97.283618696   -1.455062296    0.130791908
    6.864067978   -2.951193099   97.250534597   -4.540734823    2.784656938
    6.878198989   -2.951193099   97.186215463   -5.731455268    4.513458947
    6.892330000   -2.951193099   97.124869976   -4.248716624    5.092978174
    6.906461011   -2.951193099   97.097386941   -1.107613508    5.125036386
    6.920592022   -2.951193099   97.114330668    1.678160140    5.524418492
    6.934723034   -2.951193099   97.161305087    3.287476700    6.735226912
    6.948854045   -2.951193099   97.220573574    3.439479573    8.321488587
    6.962985056   -2.951193099   97.276167235    2.688021818    9.186957606
    6.977116067   -2.951193099   97.317683467    1.668646668    8.526040034
    6.991247079   -2.951193099   97.342872137    0.242204849    6.438038318
    7.005378090   -2.951193099   97.341909530   -2.043403266    3.914277918
    7.019509101   -2.951193099   97.300304842   -5.678072357    1.945418626
    7.033640112   -2.951193099   97.202256082   -9.660699252    0.781487662
    7.047771124   -2.951193099   97.057089501  -11.939698094    0.137124863
    7.061902135   -2.951193099   96.905613666  -10.221413239   -0.114860946
    7.076033146   -2.951193099   96.808120319   -4.715743132    0.278593669
    7.090164157   -2.951193099   96.798174077    1.578828106    1.509461130
    7.104295169   -2.951193099   96.859175817    4.826976205    3.173871914
    7.118426180   -2.951193099   96.934046463    3.601792406    4.453963843
    7.132557191   -2.951193099   96.969799415   -0.330261811    4.804683606
    7.146688202   -2.951193099   96.950523172   -3.516656691    4.459175613
    7.160819213   -2.951193099   96.902642866   -4.291327923    3.932551100
    7.174950225   -2.951193099   96.862091286   -2.686623530    3.377903720
    7.189081236   -2.951193099   96.852070557   -0.297301311    2.660893930
    7.203212247   -2.951193099   96.868354111    0.747733073    1.762931034
    7.217343258   -2.951193099   96.882319402   -0.816244316    1.142367575
    7.231474270   -2.951193099   96.859280247   -4.110547682    1.324974472
    7.245605281   -2.951193099   96.790405557   -6.910841332    2.182036976
    7.259736292   -2.951193099   96.701481552   -6.734034145    2.931542543
    7.273867303   -2.951193099   96.634641403   -3.836846730    2.896562087
    7.287998315   -2.951193099   96.614765687   -0.552671107    2.183798231
    7.302129326   -2.951193099   96.632709611    1.050733981    1.534682950
    7.316260337   -2.951193099   96.661860714    1.391945054    1.704986948
    7.330391348   -2.951193099   96.691621360    1.244053695    2.809944640
    7.344522360   -2.951193099   96.717851046    0.650575985    4.285478911
    7.358653371   -2.951193099   96.724701011   -1.669056218    5.364712032
    7.372784382   -2.951193099   96.681083919   -6.338201751    5.442475511
    7.386915393   -2.951193099   96.564482395  -11.389970610    4.544735889
    7.401046404   -2.951193099   96.393985113  -13.503600565    3.158064734
    7.415177416   -2.951193099   96.226586417  -11.004536863    2.008040713
    7.429308427   -2.951193099   96.120934732   -5.200783721    1.308603506
    7.443439438   -2.951193099   96.102014042    0.743159442    0.699818817
    7.457570449   -2.951193099   96.150589824    3.871361462   -0.365072119
    7.471701461   -2.951193099   96.217768685    3.728586997   -1.922962009
    7.485832472   -2.951193099   96.264325654    1.129438706   -3.239779467
    7.499963483   -2.951193099   96.272856295   -1.352491071   -3.498450979
    7.514094494   -2.951193099   96.258920142   -1.701460435   -2.628125469
    7.528225506   -2.951193099   96.256536299    0.100737778   -1.399212966
    7.542356517   -2.951193099   96.286441218    2.521684719   -0.948487100
    7.556487528   -2.951193099   96.338563845    3.020768599   -1.760730683
    7.570618539   -2.951193099   96.378694844    0.477734559   -3.525084816
    7.584749551   -2.951193099   96.367348172   -3.715374198   -5.338570196
    7.598880562   -2.951193099   96.297964723   -7.357604572   -6.338969508
    7.613011573   -2.951193099   96.192674293   -8.499400965   -6.281201799
    7.627142584   -2.951193099   96.092985624   -6.928436203   -5.568697700
    7.641273596   -2.951193099   96.027299212   -3.850086736   -4.924800383
    7.655404607   -2.951193099   96.000962229   -1.780113874   -4.759177679
    7.669535618   -2.951193099   95.988161373   -1.865790730   -4.846419162
    7.683666629   -2.951193099   95.962499093   -3.310643509   -4.508400902
    7.697797640   -2.951193099   95.918025714   -4.303332222   -3.330384585
    7.711928652   -2.951193099   95.871001456   -3.783911388   -1.706735136
    7.726059663   -2.951193099   95.839736626   -1.965169159   -0.463537393
    7.740190674   -2.951193099   95.834220174   -0.528983015   -0.196055651
    7.754321685   -2.951193099   95.843665058   -0.014810217   -0.622630937
    7.768452697   -2.951193099   95.853849808   -0.159915261   -0.741121558
    7.782583708   -2.951193099   95.856546456   -1.193440952    0.167389469
    7.796714719   -2.951193099   95.835646012   -3.782107915    1.962825731
    7.810845730   -2.951193099   95.760850902   -8.791812385    3.743062203
    7.824976742   -2.951193099   95.596691468  -16.079758900    4.439803752
    7.839107753   -2.951193099   95.327147592  -23.045028123    3.695287080
    7.853238764   -2.951193099   94.993786650  -25.115127406    1.965380909
    7.867369775   -2.951193099   94.683187696  -19.599817201    0.209641763
    7.881500787   -2.951193099   94.491665229   -9.290742337   -0.786031975
    7.895631798   -2.951193099   94.444904892    0.329716912   -0.817796556
    7.909762809   -2.951193099   94.537615829   12.623937986   -0.444815956
    7.923893820   -2.951193099   94.977439212   57.171120820   -0.465212154
    7.938024831   -2.951193099   96.608662667  192.536424246   -1.400532141
    7.952155843   -2.951193099  101.171898574  479.841594151   -2.949349066
    7.966286854   -2.951193099  110.985349954  930.837667373   -4.275165140
    7.980417865   -2.951193099  127.917647358 1466.119622707   -4.485539583
    7.994548876   -2.951193099  152.107387215 1928.380170743   -3.389968407
    8.008679888   -2.951193099  181.329082845 2156.321104594   -1.466968629
    8.022810899   -2.951193099  211.592109209 2073.554523332    0.382868203
    8.036941910   -2.951193099  238.706330577 1727.602566761    1.569067917
    8.051072921   -2.951193099  259.846001184 1253.701704942    1.875477797
    8.065203933   -2.951193099  274.250338601  795.174640318    1.577376068
    8.079334944   -2.951193099  282.854375402  441.697919644    1.057097957
    8.093465955   -2.951193099  287.367070291  215.193820597    0.593773788
    8.107596966   -2.951193099  289.450193148   91.799857705    0.284132094
    8.121727978   -2.951193099  290.296798192   34.057179455    0.115286753
    8.135858989   -2.951193099  290.602677948   10.410603417    0.039758524
    8.149990000   -2.951193099  290.700697534    1.943558207    0.022569692

    1.861690000   -2.930037593  290.721339211   -0.000000000   -0.000000000
    1.875821011   -2.930037593  290.721339211   -0.000000000   -0.000000000
    1.889952022   -2.930037593  290.721339211   -0.000000000   -0.000000000
    1.904083034   -2.930037593  290.721339211   -0.000000000   -0.000000000
    1.918214045   -2.930037593  290.721339211   -0.000000000   -0.000000000
    1.932345056   -2.930037593  290.721339211   -0.000000000   -0.000000000
    1.946476067   -2.930037593  290.721339211   -0.000000000   -0.000000000
    1.960607079   -2.930037593  290.721339211   -0.000000000   -0.000000000
    1.974738090   -2.930037593  290.721339211   -0.000000000   -0.000000000
    1.988869101   -2.930037593  290.721339211   -0.000000000   -0.000000000
    2.003000112   -2.930037593  290.721339211   -0.000000000   -0.000000000
    2.017131124   -2.930037593  290.721339211   -0.000000000   -0.000000000
    2.031262135   -2.930037593  290.721339211   -0.000000000   -0.000000000
    2.045393146   -2.930037593  290.721339211   -0.000000000   -0.000000000
    2.059524157   -2.930037593  290.721339211   -0.000000000   -0.000000000
    2.073655169   -2.930037593  290.721338955   -0.000026515   -0.000014636
    2.087786180   -2.930037593  290.721338171   -0.000098471   -0.000059422
    2.101917191   -2.930037593  290.721335486   -0.000319987   -0.000212946
    2.116048202   -2.930037593  290.721327057   -0.000945633   -0.000696161
    2.130179213   -2.930037593  290.721304796   -0.002385391   -0.001973187
    2.144310225   -2.930037593  290.721248100   -0.005748367   -0.005194319
    2.158441236   -2.930037593  290.721127107   -0.011977594   -0.012047481
    2.172572247   -2.930037593  290.720865183   -0.025231621   -0.026350605
    2.186703258   -2.930037593  290.720326864   -0.052571423   -0.054473377
    2.200834270   -2.930037593  290.719174412   -0.114601212   -0.111006387
    2.214965281   -2.930037593  290.716577643   -0.262598362   -0.226957865
    2.229096292   -2.930037593  290.710853785   -0.582999612   -0.465359622
    2.243227303   -2.930037593  290.698463808   -1.240350308   -0.946423863
    2.257358315   -2.930037593  290.672805263   -2.500415017   -1.873266540
    2.271489326   -2.930037593  290.623236146   -4.692050832   -3.539348396
    2.285620337   -2.930037593  290.533780167   -8.194572018   -6.322651682
    2.299751348   -2.930037593  290.383409996  -13.319741084  -10.635423019
    2.313882360   -2.930037593  290.148665639  -20.121850449  -16.844203803
    2.328013371   -2.930037593  289.807087262  -28.384782934  -25.207440534
    2.342144382   -2.930037593  289.340193885  -37.825820077  -35.852517319
    2.356275393   -2.930037593  288.730447747  -48.680034524  -48.825607934
    2.370406404   -2.930037593  287.951126918  -62.160165912  -64.174260052
    2.384537416   -2.930037593  286.948756714  -80.617581082  -82.002531046
    2.398668427   -2.930037593  285.636825004 -106.267619092 -102.362972654
    2.412799438   -2.930037593  283.906953495 -139.623894189 -125.018035658
    2.426930449   -2.930037593  281.663154959 -178.348417005 -149.155880212
    2.441061461   -2.930037593  278.861277988 -217.732288212 -173.319181220
    2.455192472   -2.930037593  275.528008166 -252.799021971 -195.636456973
    2.469323483   -2.930037593  271.750130697 -280.325307341 -214.320027107
    2.483454494   -2.930037593  267.642622775 -299.491178573 -228.209851662
    2.497585506   -2.930037593  263.319460459 -310.974925787 -237.092580977
    2.511716517   -2.930037593  258.883364214 -315.572906291 -241.571795486
    2.525847528   -2.930037593  254.426994065 -314.055383608 -242.543529919
    2.539978539   -2.930037593  250.024659084 -308.420284543 -240.607061702
    2.554109551   -2.930037593  245.710386021 -302.294577726 -235.945792979
    2.568240562   -2.930037593  241.461135427 -299.776696655 -228.949531912
    2.582371573   -2.930037593  237.209514007 -302.540736784 -221.002821047
    2.596502584   -2.930037593  232.894595475 -308.048986879 -214.543397771
    2.610633596   -2.930037593  228.511592696 -311.445583547 -211.898573350
    2.624764607   -2.930037593  224.116594447 -309.497590690 -213.691444480
    2.638895618   -2.930037593  219.786344663 -302.749278941 -218.258630940
    2.653026629   -2.930037593  215.567062773 -294.468081567 -222.619414981
    2.667157640   -2.930037593  211.457271158 -287.557308552 -224.413646427
    2.681288652   -2.930037593  207.432081816 -282.446606691 -223.228949855
    2.695419663   -2.930037593  203.474723600 -277.504065126 -220.470727412
    2.709550674   -2.930037593  199.595018685 -271.765112888 -217.989519707
    2.723681685   -2.930037593  195.798977589 -265.776461299 -216.819870119
    2.737812697   -2.930037593  192.072820618 -262.327970369 -216.746683726
    2.751943708   -2.930037593  188.366069033 -263.186842732 -216.994237918
    2.766074719   -2.930037593  184.619913469 -267.627542457 -217.017884237
    2.780205730   -2.930037593  180.803678482 -272.642104686 -216.834049068
    2.794336742   -2.930037593  176.931103617 -275.322222672 -216.677939920
    2.808467753   -2.930037593  173.040578837 -275.359575133 -216.513299387
    2.822598764   -2.930037593  169.159131952 -274.300923534 -216.197616997
    2.836729775   -2.930037593  165.291158467 -273.679119049 -215.899268399
    2.850860787   -2.930037593  161.431318972 -272.946315147 -216.275488978
    2.864991798   -2.930037593  157.589993733 -270.899809105 -218.018926898
    2.879122809   -2.930037593  153.792985814 -266.776589086 -221.160322165
    2.893253820   -2.930037593  150.066766612 -260.937739418 -224.967550145
    2.907384831   -2.930037593  146.428644218 -254.606129160 -228.479363668
    2.921515843   -2.930037593  142.878346941 -248.819811270 -231.115131786
    2.935646854   -2.930037593  139.402857320 -243.711627649 -232.847223210
    2.949777865   -2.930037593  135.995893069 -239.267034801 -233.813027097
    2.963908876   -2.930037593  132.650524513 -235.088897837 -234.053503569
    2.978039888   -2.930037593  129.360328663 -231.475443531 -233.582260752
    2.992170899   -2.930037593  126.107935919 -230.102993973 -232.668166440
    3.006301910   -2.930037593  122.855304881 -231.407713443 -231.692815849
    3.020432921   -2.930037593  119.573834862 -234.143931007 -230.933117825
    3.034563933   -2.930037593  116.259186998 -235.414108117 -230.164891581
    3.048694944   -2.930037593  112.942741787 -234.587937459 -228.745305054
    3.062825955   -2.930037593  109.642029222 -233.767815813 -225.793297769
    3.076956966   -2.930037593  106.332236898 -236.432939897 -220.605677533
    3.091087978   -2.930037593  102.954849100 -243.066699373 -212.947861667
    3.105218989   -2.930037593   99.475172960 -250.061064642 -203.340864328
    3.119350000   -2.930037593   95.924131714 -252.516730653 -192.923193944
    3.133481011   -2.930037593   92.381388569 -249.295645945 -182.775343051
    3.147612022   -2.930037593   88.905832780 -243.743552170 -173.191358327
    3.161743034   -2.930037593   85.495062070 -240.838514454 -163.362316503
    3.175874045   -2.930037593   82.094437230 -242.241693480 -151.941421425
    3.190005056   -2.930037593   78.647865172 -247.203252073 -138.107471767
    3.204136067   -2.930037593   75.115088238 -254.282566377 -122.205024855
    3.218267079   -2.930037593   71.468920929 -263.354846103 -105.437928812
    3.232398090   -2.930037593   67.685007302 -273.428433208  -89.150675261
    3.246529101   -2.930037593   63.773843250 -280.600624285  -74.306477252
    3.260660112   -2.930037593   59.807638566 -280.619209882  -61.467339740
    3.274791124   -2.930037593   55.899334672 -272.666372435  -51.076752672
    3.288922135   -2.930037593   52.142021314 -260.326882431  -43.525179564
    3.303053146   -2.930037593   48.566598157 -247.234337236  -38.783659930
    3.317184157   -2.930037593   45.175615729 -233.954047622  -36.333838747
    3.331315169   -2.930037593   41.989266603 -217.737298066  -35.393697827
    3.345446180   -2.930037593   39.066787357 -196.499431483  -35.619854659
    3.359577191   -2.930037593   36.470136844 -172.600197500  -37.104535736
    3.373708202   -2.930037593   34.203427572 -150.496396926  -39.980910204
    3.387839213   -2.930037593   32.215570508 -133.242116237  -43.879034124
    3.401970225   -2.930037593   30.441348680 -119.807426491  -47.958226076
    3.416101236   -2.930037593   28.848120980 -107.334847063  -51.800016395
    3.430232247   -2.930037593   27.433167448  -94.878186620  -55.677290699
    3.444363258   -2.930037593   26.183594674  -84.450114648  -60.385342307
    3.458494270   -2.930037593   25.053050117  -78.031952161  -66.279597289
    3.472625281   -2.930037593   23.995546007  -72.965314451  -73.057165306
    3.486756292   -2.930037593   23.042380067  -62.468820436  -80.156020825
    3.500887303   -2.930037593   22.316073389  -39.980491904  -87.330594680
    3.515018315   -2.930037593   21.993999771   -6.199859144  -94.547548339
    3.529149326   -2.930037593   22.187494711   30.976466997 -100.948861528
    3.543280337   -2.930037593   22.864061627   60.915934861 -104.525530329
    3.557411348   -2.930037593   23.861396830   75.148282403 -102.687139751
    3.571542360   -2.930037593   24.937170978   72.384379749  -93.856915504
    3.585673371   -2.930037593   25.869533419   55.532154749  -78.555394754
    3.599804382   -2.930037593   26.498560547   30.470524049  -59.329378278
    3.613935393   -2.930037593   26.747577581    2.418097585  -39.450369523
    3.628066404   -2.930037593   26.604459220  -24.286361957  -21.607206134
    3.642197416   -2.930037593   26.109171473  -46.823381017   -7.277140467
    3.656328427   -2.930037593   25.336062730  -63.741361203    3.105014773
    3.670459438   -2.930037593   24.376742622  -73.005377880    9.675836059
    3.684590449   -2.930037593   23.342676965  -74.044559095   12.797718484
    3.698721461   -2.930037593   22.348466635  -67.740099392   13.069026297
    3.712852472   -2.930037593   21.480141953  -56.955745081   11.352580243
    3.726983483   -2.930037593   20.767898681  -46.287758905    8.523977029
    3.741114494   -2.930037593   20.182195141  -39.552997087    5.192739836
    3.755245506   -2.930037593   19.659478066  -37.029749108    1.487018969
    3.769376517   -2.930037593   19.156465528  -36.126562115   -2.613559868
    3.783507528   -2.930037593   18.671111364  -34.387720871   -7.245331649
    3.797638539   -2.930037593   18.219147029  -31.688306791  -12.369361049
    3.811769551   -2.930037593   17.803294542  -29.256808290  -18.007001602
    3.825900562   -2.930037593   17.416560319  -27.828775264  -24.069310971
    3.840031573   -2.930037593   17.054672438  -24.933145084  -30.263569672
    3.854162584   -2.930037593   16.756117400  -18.733552994  -35.922226773
    3.868293596   -2.930037593   16.572262790   -8.959837497  -40.394166622
    3.882424607   -2.930037593   16.539885313    2.100295365  -43.469974860
    3.896555618   -2.930037593   16.659307608   12.386320689  -45.505416980
    3.910686629   -2.930037593   16.913483980   21.272390666  -47.009997889
    3.924817640   -2.930037593   17.289814708   29.714859748  -48.397486693
    3.938948652   -2.930037593   17.783993246   37.965044735  -49.894087460
    3.953079663   -2.930037593   18.385606499   44.404085671  -51.774988315
    3.967210674   -2.930037593   19.051961790   46.999416314  -54.352895647
    3.981341685   -2.930037593   19.718049022   43.940386168  -57.644034334
    3.995472697   -2.930037593   20.303183700   36.157716411  -61.287106330
    4.009603708   -2.930037593   20.755842365   25.443697549  -64.668615489
    4.023734719   -2.930037593   21.060180987   15.713076055  -67.265130607
    4.037865730   -2.930037593   21.256344457   10.882240579  -68.804745196
    4.051996742   -2.930037593   21.434666523   13.514354967  -69.155268929
    4.066127753   -2.930037593   21.708341296   24.418898117  -68.244732877
    4.080258764   -2.930037593   22.180982801   40.645044605  -66.227228357
    4.094389775   -2.930037593   22.894453692   57.932583251  -63.597417482
    4.108520787   -2.930037593   23.834484805   72.250093948  -60.813507219
    4.122651798   -2.930037593   24.949674865   82.707438698  -58.243543423
    4.136782809   -2.930037593   26.195015179   91.137793240  -55.875532745
    4.150913820   -2.930037593   27.552279642   98.653466101  -53.570697506
    4.165044831   -2.930037593   29.005014630  104.370285463  -51.277461126
    4.179175843   -2.930037593   30.516785130  106.764082389  -48.922229492
    4.193306854   -2.930037593   32.037590688  105.821259784  -46.380228665
    4.207437865   -2.930037593   33.533140729  103.639217954  -43.458212641
    4.221568876   -2.930037593   35.005455844  102.958518622  -40.278719153
    4.235699888   -2.930037593   36.486902680  104.704232619  -37.292393050
    4.249830899   -2.930037593   38.006477893  108.060034405  -35.083329481
    4.263961910   -2.930037593   39.571526071  111.051429397  -33.854112247
    4.278092921   -2.930037593   41.169165819  112.683368348  -33.348318640
    4.292223933   -2.930037593   42.785751308  114.052982747  -33.139599080
    4.306354944   -2.930037593   44.433015847  117.236166401  -32.964083168
    4.320485955   -2.930037593   46.143523721  123.008794857  -32.536604412
    4.334616966   -2.930037593   47.944580450  129.591570572  -31.423250343
    4.348747978   -2.930037593   49.828491555  134.356264884  -29.131663718
    4.362878989   -2.930037593   51.757616150  136.117096769  -25.699804313
    4.377010000   -2.930037593   53.696290450  135.740636266  -21.852556390
    4.391141011   -2.930037593   55.625387120  135.319449394  -18.612741082
    4.405272022   -2.930037593   57.551964865  135.368535709  -16.541300794
    4.419403034   -2.930037593   59.483289064  135.660667221  -15.437419727
    4.433534045   -2.930037593   61.419651710  136.412056190  -14.860823372
    4.447665056   -2.930037593   63.372507181  138.421460784  -14.727699054
    4.461796067   -2.930037593   65.372349500  143.091436217  -15.339023847
    4.475927079   -2.930037593   67.460064466  150.609562321  -16.909469784
    4.490058090   -2.930037593   69.662976795  158.925941696  -19.144917294
    4.504189101   -2.930037593   71.967697819  164.585888098  -21.339993742
    4.518320112   -2.930037593   74.317579397  165.200237231  -22.787175684
    4.532451124   -2.930037593   76.638833038  160.498285773  -23.223261045
    4.546582135   -2.930037593   78.866200539  152.355748764  -22.813031334
    4.560713146   -2.930037593   80.964663131  142.526523394  -21.974284347
    4.574844157   -2.930037593   82.916908173  131.590632528  -20.993014014
    4.588975169   -2.930037593   84.703579549  118.938104559  -19.864966109
    4.603106180   -2.930037593   86.293534476  103.846017168  -18.379029542
    4.617237191   -2.930037593   87.659216475   87.615671271  -16.222829261
    4.631368202   -2.930037593   88.806504425   73.526152982  -13.514835229
    4.645499213   -2.930037593   89.792524636   65.308982652  -10.887377592
    4.659630225   -2.930037593   90.706420173   63.011516104   -9.189989379
    4.673761236   -2.930037593   91.606354311   62.495593749   -9.030925725
    4.687892247   -2.930037593   92.483464613   58.916905589  -10.312505934
    4.702023258   -2.930037593   93.278402453   51.425239372  -12.291113257
    4.716154270   -2.930037593   93.954463653   42.713691606  -13.948528321
    4.730285281   -2.930037593   94.520620324   36.168081781  -14.516918234
    4.744416292   -2.930037593   95.009605512   31.594640674  -13.873095787
    4.758547303   -2.930037593   95.434114115   26.638478861  -12.475448854
    4.772678315   -2.930037593   95.780422719   20.486693889  -10.976518340
    4.786809326   -2.930037593   96.039558626   14.967409409   -9.983682029
    4.800940337   -2.930037593   96.236990568   11.853931006   -9.833740623
    4.815071348   -2.930037593   96.405872927   10.624499021  -10.663143545
    4.829202360   -2.930037593   96.559007698    9.049421576  -12.364867541
    4.843333371   -2.930037593   96.678460766    5.952165731  -14.436323115
    4.857464382   -2.930037593   96.744023504    1.955206750  -16.111414156
    4.871595393   -2.930037593   96.756807719   -1.486502019  -16.488853709
    4.885726404   -2.930037593   96.734558965   -2.984950962  -15.052944088
    4.899857416   -2.930037593   96.706088637   -2.401359666  -12.000092141
    4.913988427   -2.930037593   96.694852702   -0.563165703   -8.254675324
    4.928119438   -2.930037593   96.712185626    1.320518637   -5.157555875
    4.942250449   -2.930037593   96.748209210    2.136043257   -3.838352380
    4.956381461   -2.930037593   96.784541208    1.001797633   -4.604152771
    4.970512472   -2.930037593   96.796001484   -0.952639950   -6.856640039
    4.984643483   -2.930037593   96.784237780   -1.823134533   -9.487246216
    4.998774494   -2.930037593   96.779445676   -0.120523846  -11.562669229
    5.012905506   -2.930037593   96.815429655    3.986458848  -12.760668131
    5.027036517   -2.930037593   96.909965017    7.616982732  -13.163362410
    5.041167528   -2.930037593   97.038661698    8.508759506  -12.934231124
    5.055298539   -2.930037593   97.159004400    6.719167001  -12.158022022
    5.069429551   -2.930037593   97.246977031    4.291958494  -10.983918995
    5.083560562   -2.930037593   97.311826032    3.704222489   -9.767317118
    5.097691573   -2.930037593   97.386427391    5.667453709   -9.056091909
    5.111822584   -2.930037593   97.499327945    8.633575242   -9.216076877
    5.125953596   -2.930037593   97.646631456   10.473680050  -10.272734468
    5.140084607   -2.930037593   97.802046074    9.411838302  -11.682085246
    5.154215618   -2.930037593   97.921864970    5.740281663  -12.566067904
    5.168346629   -2.930037593   97.981354701    1.176836010  -12.273222363
    5.182477640   -2.930037593   97.983655447   -2.122435594  -10.811497133
    5.196608652   -2.930037593   97.955963318   -2.910366637   -9.010089933
    5.210739663   -2.930037593   97.929836158   -2.302764689   -8.005517375
    5.224870674   -2.930037593   97.907794917   -2.685257855   -8.288316975
    5.239001685   -2.930037593   97.863770814   -5.526735693   -9.425969073
    5.253132697   -2.930037593   97.767776978   -9.418553396  -10.361393638
    5.267263708   -2.930037593   97.628966444  -11.376813904  -10.436958442
    5.281394719   -2.930037593   97.491011852   -8.981741161   -9.812196571
    5.295525730   -2.930037593   97.409436140   -3.923790485   -9.131826517
    5.309656742   -2.930037593   97.393997662   -0.260420970   -8.862934247
    5.323787753   -2.930037593   97.403221782   -0.682537116   -8.948317273
    5.337918764   -2.930037593   97.381965180   -4.020890714   -9.072606890
    5.352049775   -2.930037593   97.314467935   -6.603005093   -9.037954657
    5.366180787   -2.930037593   97.233734299   -5.790975535   -8.934654029
    5.380311798   -2.930037593   97.185378312   -2.375051886   -8.865867552
    5.394442809   -2.930037593   97.185447739    0.556583337   -8.687829378
    5.408573820   -2.930037593   97.210469266    0.992125210   -8.209712799
    5.422704831   -2.930037593   97.224962249   -0.562167260   -7.490208937
    5.436835843   -2.930037593   97.213249564   -2.554492425   -6.964298250
    5.450966854   -2.930037593   97.177507523   -4.053488471   -7.156829606
    5.465097865   -2.930037593   97.120416609   -5.643386591   -8.194018339
    5.479228876   -2.930037593   97.036610502   -7.884653662   -9.582221731
    5.493359888   -2.930037593   96.921469137   -9.505397451  -10.494232651
    5.507490899   -2.930037593   96.797822356   -9.123914273  -10.421655201
    5.521621910   -2.930037593   96.696199297   -6.748609970   -9.337914546
    5.535752921   -2.930037593   96.627059308   -4.801190356   -7.722148266
    5.549883933   -2.930037593   96.566359505   -5.862347453   -6.251770298
    5.564014944   -2.930037593   96.473916452   -8.795982125   -5.382052870
    5.578145955   -2.930037593   96.345245396  -10.472150663   -5.293420618
    5.592276966   -2.930037593   96.216187398   -8.907020446   -5.811443697
    5.606407978   -2.930037593   96.124560999   -5.469170712   -6.467669300
    5.620538989   -2.930037593   96.075576125   -3.335176305   -6.748051304
    5.634670000   -2.930037593   96.040644261   -3.580093107   -6.418701789
    5.648801011   -2.930037593   95.994346582   -4.332905488   -5.724919308
    5.662932022   -2.930037593   95.947769041   -3.307361105   -5.308912614
    5.677063034   -2.930037593   95.934477967    0.224684985   -5.670079142
    5.691194045   -2.930037593   95.982410635    4.885460358   -6.635064194
    5.705325056   -2.930037593   96.088930330    8.249023426   -7.400356220
    5.719456067   -2.930037593   96.218481144    7.959484854   -7.207133201
    5.733587079   -2.930037593   96.318173636    4.122432594   -6.085958977
    5.747718090   -2.930037593   96.353467884   -0.497335636   -4.810214028
    5.761849101   -2.930037593   96.338659984   -2.622475031   -4.240953255
    5.775980112   -2.930037593   96.320812134   -0.825022981   -4.446889941
    5.790111124   -2.930037593   96.344998737    2.829781188   -4.798753548
    5.804242135   -2.930037593   96.417691000    5.621099798   -4.697245518
    5.818373146   -2.930037593   96.516566866    6.400362757   -4.145583350
    5.832504157   -2.930037593   96.618564311    6.570224592   -3.708226253
    5.846635169   -2.930037593   96.724753382    6.981501511   -3.892298062
    5.860766180   -2.930037593   96.835504751    6.945708612   -4.668933542
    5.874897191   -2.930037593   96.936709483    5.598328437   -5.483631459
    5.889028202   -2.930037593   97.012565352    3.705038863   -5.779033304
    5.903159213   -2.930037593   97.070301266    3.459610361   -5.360957556
    5.917290225   -2.930037593   97.144447192    5.889685708   -4.477045875
    5.931421236   -2.930037593   97.263091037    9.349396953   -3.663549732
    5.945552247   -2.930037593   97.421888457   10.823472620   -3.344087710
    5.959683258   -2.930037593   97.578190720    9.194927816   -3.702425767
    5.973814270   -2.930037593   97.695004904    5.797044341   -4.607418509
    5.987945281   -2.930037593   97.765912783    3.061376889   -5.706797003
    6.002076292   -2.930037593   97.808806697    1.534341911   -6.555907595
    6.016207303   -2.930037593   97.832964406    0.049316355   -6.915831530
    6.030338315   -2.930037593   97.826666679   -2.745261848   -6.581567543
    6.044469326   -2.930037593   97.774198697   -6.081360085   -5.410158496
    6.058600337   -2.930037593   97.685594100   -7.452088665   -3.356462316
    6.072731348   -2.930037593   97.601632795   -5.540027619   -0.597961055
    6.086862360   -2.930037593   97.559315766   -2.016363461    2.089735531
    6.100993371   -2.930037593   97.560247522    0.272005024    3.912111429
    6.115124382   -2.930037593   97.577168521    0.303865047    4.416128525
    6.129255393   -2.930037593   97.590525684    0.185442252    4.055494061
    6.143386404   -2.930037593   97.612135125    1.650784691    3.816113716
    6.157517416   -2.930037593   97.664602578    4.228579210    4.438808163
    6.171648427   -2.930037593   97.747985498    5.849804520    6.002199399
    6.185779438   -2.930037593   97.841044680    5.498703410    7.779422062
    6.199910449   -2.930037593   97.922080086    4.570852080    8.965295666
    6.214041461   -2.930037593   97.996890583    4.813896357    9.015743975
    6.228172472   -2.930037593   98.084372634    6.160861291    7.906721613
    6.242303483   -2.930037593   98.191928343    7.386397382    5.911099981
    6.256434494   -2.930037593   98.312801779    7.893805818    3.514595785
    6.270565506   -2.930037593   98.438092649    8.506817855    1.291573678
    6.284696517   -2.930037593   98.576958715    9.834657237   -0.117603675
    6.298827528   -2.930037593   98.739108677   11.245270462   -0.149191688
    6.312958539   -2.930037593   98.911561092   11.210906736    1.367275003
    6.327089551   -2.930037593   99.063276178    8.132405324    3.813678524
    6.341220562   -2.930037593   99.152911200    2.822717304    6.011992809
    6.355351573   -2.930037593   99.163668625   -2.450805349    6.800529994
    6.369482584   -2.930037593   99.114362008   -5.790682313    5.934586812
    6.383613596   -2.930037593   99.035934500   -6.526949224    4.203232067
    6.397744607   -2.930037593   98.957805701   -5.991342284    2.712781807
    6.411875618   -2.930037593   98.887320205   -5.585174934    1.938776216
    6.426006629   -2.930037593   98.818441474   -5.718112839    1.506888616
    6.440137640   -2.930037593   98.745544563   -6.345287079    0.875262957
    6.454268652   -2.930037593   98.662621677   -6.911943731   -0.052482129
    6.468399663   -2.930037593   98.572628410   -7.276365198   -0.827483554
    6.482530674   -2.930037593   98.484110868   -6.505688320   -0.878103143
    6.496661685   -2.930037593   98.418307902   -3.977215631   -0.043048493
    6.510792697   -2.930037593   98.398888384   -0.158208228    1.252141044
    6.524923708   -2.930037593   98.430033864    2.523185101    2.161653187
    6.539054719   -2.930037593   98.477881960    2.125915271    2.013591830
    6.553185730   -2.930037593   98.495293488   -1.602478036    0.874316733
    6.567316742   -2.930037593   98.450452804   -6.246931680   -0.303525180
    6.581447753   -2.930037593   98.349946861   -8.917972113   -0.405114369
    6.595578764   -2.930037593   98.231830279   -9.021277405    0.939294318
    6.609709775   -2.930037593   98.126515126   -7.332515652    3.019170044
    6.623840787   -2.930037593   98.048046456   -5.258447141    4.787865993
    6.637971798   -2.930037593   97.998786960   -3.173015491    5.780326981
    6.652102809   -2.930037593   97.979359843   -1.147150167    6.293319046
    6.666233820   -2.930037593   97.981192061   -0.583154241    6.853728148
    6.680364831   -2.930037593   97.972619694   -2.731507549    7.559393350
    6.694495843   -2.930037593   97.913399876   -7.316415684    7.956756734
    6.708626854   -2.930037593   97.789192299  -11.472326276    7.593944126
    6.722757865   -2.930037593   97.629613501  -11.966891244    6.545566468
    6.736888876   -2.930037593   97.490679494   -8.733892682    5.404873339
    6.751019888   -2.930037593   97.405984220   -5.083006516    4.782181949
    6.765150899   -2.930037593   97.358335639   -3.647591630    4.674349195
    6.779281910   -2.930037593   97.313336350   -4.503381042    4.417040902
    6.793412921   -2.930037593   97.256032358   -4.771411991    3.371914748
    6.807543933   -2.930037593   97.211948246   -2.544293721    1.672013723
    6.821674944   -2.930037593   97.213014958    1.086846893    0.275262077
    6.835805955   -2.930037593   97.257745711    3.212517525    0.187568545
    6.849936966   -2.930037593   97.309279744    2.122738500    1.601164570
    6.864067978   -2.930037593   97.327539132   -1.153448910    3.769850871
    6.878198989   -2.930037593   97.301531173   -3.759716747    5.632781675
    6.892330000   -2.930037593   97.257805939   -3.597124195    6.705989647
    6.906461011   -2.930037593   97.237232741   -0.565526596    7.303243673
    6.920592022   -2.930037593   97.268410408    3.253736691    8.166081151
    6.934723034   -2.930037593   97.345466702    5.873296306    9.640078197
    6.948854045   -2.930037593   97.440472387    5.609493344   11.243311424
    6.962985056   -2.930037593   97.513547388    2.790621434   11.896010028
    6.977116067   -2.930037593   97.538331373   -0.806650932   10.959842846
    6.991247079   -2.930037593   97.517013908   -3.578589300    8.753906003
    7.005378090   -2.930037593   97.463425256   -5.360422522    6.459201482
    7.019509101   -2.930037593   97.385112160   -7.516347001    5.094954594
    7.033640112   -2.930037593   97.270448751  -10.312318703    4.773121016
    7.047771124   -2.930037593   97.119903830  -12.115490924    4.945559894
    7.061902135   -2.930037593   96.967586094  -10.100696830    5.112459604
    7.076033146   -2.930037593   96.875844642   -3.961253830    5.204429456
    7.090164157   -2.930037593   96.881552412    2.966869730    5.331674834
    7.104295169   -2.930037593   96.962665533    6.129428266    5.405794293
    7.118426180   -2.930037593   97.050698284    4.063006058    5.223656729
    7.132557191   -2.930037593   97.086601981   -0.648251235    4.818265913
    7.146688202   -2.930037593   97.060796095   -3.996922989    4.576606815
    7.160819213   -2.930037593   97.007328698   -4.680955645    4.680100541
    7.174950225   -2.930037593   96.959560785   -3.420395746    4.684876989
    7.189081236   -2.930037593   96.933415290   -1.875390656    3.988395274
    7.203212247   -2.930037593   96.923220160   -1.263847899    2.443177119
    7.217343258   -2.930037593   96.912584024   -2.066516836    0.736229219
    7.231474270   -2.930037593   96.881914204   -3.934346798   -0.220200012
    7.245605281   -2.930037593   96.823065242   -5.895281466   -0.201209672
    7.259736292   -2.930037593   96.746812298   -6.154122387    0.193579819
    7.273867303   -2.930037593   96.679862052   -4.407577481    0.200992992
    7.287998315   -2.930037593   96.646367802   -1.773453208   -0.364717335
    7.302129326   -2.930037593   96.649242350    0.324488576   -1.134689742
    7.316260337   -2.930037593   96.676130833    1.841755881   -1.545312628
    7.330391348   -2.930037593   96.720009166    2.706335640   -1.381988095
    7.344522360   -2.930037593   96.769617176    2.405452315   -0.740731158
    7.358653371   -2.930037593   96.798436072   -0.406921003    0.163026136
    7.372784382   -2.930037593   96.766486883   -5.924227779    1.121799557
    7.386915393   -2.930037593   96.650930743  -11.633602370    2.092845118
    7.401046404   -2.930037593   96.476104369  -13.738066966    3.083092701
    7.415177416   -2.930037593   96.308086450  -10.855694714    4.209013171
    7.429308427   -2.930037593   96.205691649   -4.986861985    5.265634051
    7.443439438   -2.930037593   96.184336726    0.045093775    5.716369661
    7.457570449   -2.930037593   96.212650030    1.663750872    4.971424245
    7.471701461   -2.930037593   96.240936729    0.644500329    2.980392365
    7.485832472   -2.930037593   96.246148845   -1.354609305    0.499635058
    7.499963483   -2.930037593   96.231201859   -2.138249041   -1.403942441
    7.514094494   -2.930037593   96.217582222   -1.021239308   -2.237176009
    7.528225506   -2.930037593   96.227291487    0.816903221   -2.321580854
    7.542356517   -2.930037593   96.259330159    2.025224720   -2.516627298
    7.556487528   -2.930037593   96.293947180    1.116015456   -3.234675142
    7.570618539   -2.930037593   96.302942807   -1.830288691   -4.253971800
    7.584749551   -2.930037593   96.264589443   -5.049415918   -4.871476983
    7.598880562   -2.930037593   96.187817046   -7.083876858   -4.546486132
    7.613011573   -2.930037593   96.095902391   -7.025762438   -3.422414779
    7.627142584   -2.930037593   96.018170106   -5.485401075   -2.200900761
    7.641273596   -2.930037593   95.966195119   -3.432100885   -1.682077266
    7.655404607   -2.930037593   95.938304842   -2.344667681   -2.078207892
    7.669535618   -2.930037593   95.917309500   -2.243186925   -2.803478591
    7.683666629   -2.930037593   95.894831659   -2.321120195   -2.865033625
    7.697797640   -2.930037593   95.875483694   -1.857416696   -1.703407304
    7.711928652   -2.930037593   95.866543193   -1.061023306    0.232290131
    7.726059663   -2.930037593   95.866652427   -0.481960234    1.931266345
    7.740190674   -2.930037593   95.869931930   -0.763434663    2.504934649
    7.754321685   -2.930037593   95.868692095   -1.000935898    1.948387149
    7.768452697   -2.930037593   95.868242349   -0.482383131    1.067837772
    7.782583708   -2.930037593   95.876851306   -0.051367512    0.672997978
    7.796714719   -2.930037593   95.880125111   -1.634388510    1.069591083
    7.810845730   -2.930037593   95.835213357   -6.936673578    2.009518218
    7.824976742   -2.930037593   95.688665270  -15.511608263    2.909025765
    7.839107753   -2.930037593   95.416879342  -23.875176619    3.426198503
    7.853238764   -2.930037593   95.065896524  -26.620172489    3.509481240
    7.867369775   -2.930037593   94.735143870  -20.823923584    3.374496391
    7.881500787   -2.930037593   94.532163553   -9.609313421    3.268456285
    7.895631798   -2.930037593   94.486750131    0.736981964    3.377127704
    7.909762809   -2.930037593   94.585793436   12.973022650    3.553771704
    7.923893820   -2.930037593   95.024127734   56.441052739    3.432992207
    7.938024831   -2.930037593   96.634463542  190.327915199    2.479559838
    7.952155843   -2.930037593  101.158608943  476.662227179    0.513093875
    7.966286854   -2.930037593  110.927585267  927.990621553   -2.116464526
    7.980417865   -2.930037593  127.829416477 1464.784713173   -4.517769519
    7.994548876   -2.930037593  152.014113645 1929.001783347   -5.851514498
    8.008679888   -2.930037593  181.255549015 2158.296055971   -5.730963072
    8.022810899   -2.930037593  211.549767799 2075.870509069   -4.518678515
    8.036941910   -2.930037593  238.693395169 1729.309580496   -2.863084431
    8.051072921   -2.930037593  259.850991739 1254.531179540   -1.443624278
    8.065203933   -2.930037593  274.261667292  795.307073777   -0.530009496
    8.079334944   -2.930037593  282.864695749  441.497237982   -0.095300172
    8.093465955   -2.930037593  287.373923667  214.932966894    0.046607828
    8.107596966   -2.930037593  289.453817612   91.611446058    0.054731191
    8.121727978   -2.930037593  290.298378954   33.956591458    0.032654893
    8.135858989   -2.930037593  290.603192331   10.374301348    0.008495125
    8.149990000   -2.930037593  290.701089889    1.907283470    0.014164244

    1.861690000   -2.908882087  290.721339211   -0.000000000   -0.000000000
    1.875821011   -2.908882087  290.721339211   -0.000000000   -0.000000000
    1.889952022   -2.908882087  290.721339211   -0.000000000   -0.000000000
    1.904083034   -2.908882087  290.721339211   -0.000000000   -0.000000000
    1.918214045   -2.908882087  290.721339211   -0.000000000   -0.000000000
    1.932345056   -2.908882087  290.721339211   -0.000000000   -0.000000000
    1.946476067   -2.908882087  290.721339211   -0.000000000   -0.000000000
    1.960607079   -2.908882087  290.721339211   -0.000000000   -0.000000000
    1.974738090   -2.908882087  290.721339211   -0.000000000   -0.000000000
    1.988869101   -2.908882087  290.721339211   -0.000000000   -0.000000000
    2.003000112   -2.908882087  290.721339211   -0.000000000   -0.000000000
    2.017131124   -2.908882087  290.721339211   -0.000000000   -0.000000000
    2.031262135   -2.908882087  290.721339211   -0.000000000   -0.000000000
    2.045393146   -2.908882087  290.721339211   -0.000000000   -0.000000000
    2.059524157   -2.908882087  290.721339211   -0.000000000   -0.000000000
    2.073655169   -2.908882087  290.721338404   -0.000083515   -0.000041361
    2.087786180   -2.908882087  290.721335860   -0.000317794   -0.000172874
    2.101917191   -2.908882087  290.721327060   -0.001046900   -0.000629006
    2.116048202   -2.908882087  290.721299366   -0.003112146   -0.002068674
    2.130179213   -2.908882087  290.721225805   -0.007901630   -0.005901211
    2.144310225   -2.908882087  290.721040018   -0.018885214   -0.015510093
    2.158441236   -2.908882087  290.720643426   -0.039154552   -0.035999942
    2.172572247   -2.908882087  290.719816903   -0.078999725   -0.077558174
    2.186703258   -2.908882087  290.718199305   -0.154593421   -0.155957954
    2.200834270   -2.908882087  290.714978263   -0.311181066   -0.303017993
    2.214965281   -2.908882087  290.708378261   -0.648484704   -0.579773095
    2.229096292   -2.908882087  290.694841770   -1.339177121   -1.105093851
    2.243227303   -2.908882087  290.667353980   -2.682915532   -2.094335232
    2.257358315   -2.908882087  290.613611714   -5.118453995   -3.891721205
    2.271489326   -2.908882087  290.514975731   -9.128374815   -6.967796574
    2.285620337   -2.908882087  290.345644606  -15.172670679  -11.877334662
    2.299751348   -2.908882087  290.074610680  -23.499531343  -19.147413234
    2.313882360   -2.908882087  289.670633536  -33.929540729  -29.131173022
    2.328013371   -2.908882087  289.107366707  -45.934147548  -41.907944536
    2.342144382   -2.908882087  288.366683182  -58.972850342  -57.276023177
    2.356275393   -2.908882087  287.433934052  -73.194785024  -74.872376761
    2.370406404   -2.908882087  286.285449733  -89.864854829  -94.326604782
    2.384537416   -2.908882087  284.869861873 -111.352723813 -115.321282040
    2.398668427   -2.908882087  283.104375050 -139.597004351 -137.464354131
    2.412799438   -2.908882087  280.890939110 -174.459096817 -160.055202720
    2.426930449   -2.908882087  278.155178235 -212.748973680 -181.923496047
    2.441061461   -2.908882087  274.884967254 -249.178372566 -201.573743315
    2.455192472   -2.908882087  271.142950312 -278.831466305 -217.552512081
    2.469323483   -2.908882087  267.045989135 -299.255235894 -228.856394541
    2.483454494   -2.908882087  262.724620746 -310.849987976 -235.185546707
    2.497585506   -2.908882087  258.290309536 -315.548289243 -236.955333122
    2.511716517   -2.908882087  253.828772135 -314.868345020 -235.106590279
    2.525847528   -2.908882087  249.410942206 -309.499802223 -230.740291355
    2.539978539   -2.908882087  245.095444574 -300.761151536 -224.721893041
    2.554109551   -2.908882087  240.909741718 -291.856312704 -217.512260915
    2.568240562   -2.908882087  236.822774416 -287.543559924 -209.511224222
    2.582371573   -2.908882087  232.742857079 -291.031334881 -201.624872517
    2.596502584   -2.908882087  228.565452525 -300.673058204 -195.476680586
    2.610633596   -2.908882087  224.242963604 -310.449524051 -192.703002409
    2.624764607   -2.908882087  219.819629374 -314.169661479 -193.755252193
    2.638895618   -2.908882087  215.403534232 -309.543277627 -197.359156497
    2.653026629   -2.908882087  211.098482731 -299.268188817 -201.126962815
    2.667157640   -2.908882087  206.949540217 -288.232962228 -203.083611930
    2.681288652   -2.908882087  202.940767243 -279.861730265 -202.806006006
    2.695419663   -2.908882087  199.028513266 -274.205602513 -201.392363061
    2.709550674   -2.908882087  195.187309170 -269.865330263 -200.291582519
    2.723681685   -2.908882087  191.405926142 -265.522063620 -200.097840684
    2.737812697   -2.908882087  187.678921911 -262.530250698 -200.270902840
    2.751943708   -2.908882087  183.973792815 -262.676608747 -199.912946783
    2.766074719   -2.908882087  180.240720555 -266.387591130 -198.703533372
    2.780205730   -2.908882087  176.442376463 -271.523890564 -197.199751882
    2.794336742   -2.908882087  172.581027701 -274.884622342 -196.198925601
    2.808467753   -2.908882087  168.693181909 -275.371246184 -195.910997182
    2.822598764   -2.908882087  164.811746746 -274.297189429 -195.971795674
    2.836729775   -2.908882087  160.943726069 -273.844539747 -196.036574083
    2.850860787   -2.908882087  157.075475087 -274.162997524 -196.279010423
    2.864991798   -2.908882087  153.205617659 -273.761338203 -197.119118842
    2.879122809   -2.908882087  149.358648545 -270.876371654 -198.624809896
    2.893253820   -2.908882087  145.572587264 -265.179866368 -200.413779655
    2.907384831   -2.908882087  141.878701925 -258.214215065 -202.119247861
    2.921515843   -2.908882087  138.282446034 -251.813966203 -203.783664058
    2.935646854   -2.908882087  134.767636320 -246.353549094 -205.736549804
    2.949777865   -2.908882087  131.326400163 -241.432459240 -207.992756930
    2.963908876   -2.908882087  127.956959344 -236.245896151 -210.023389015
    2.978039888   -2.908882087  124.660202163 -231.331258243 -211.109677225
    2.992170899   -2.908882087  121.417811288 -228.972110101 -211.041922211
    3.006301910   -2.908882087  118.183436911 -230.131696451 -210.193796318
    3.020432921   -2.908882087  114.917670327 -233.209729066 -209.301399115
    3.034563933   -2.908882087  111.614966117 -234.584310068 -208.731905866
    3.048694944   -2.908882087  108.315999974 -232.771525848 -208.298382285
    3.062825955   -2.908882087  105.056604106 -229.591464653 -207.196998207
    3.076956966   -2.908882087  101.829001275 -228.923851796 -204.541642740
    3.091087978   -2.908882087   98.581616409 -232.319753191 -199.910451134
    3.105218989   -2.908882087   95.269837812 -237.374181852 -193.706803107
    3.119350000   -2.908882087   91.901368882 -239.653955764 -186.970583156
    3.133481011   -2.908882087   88.535542914 -237.210780384 -180.531555260
    3.147612022   -2.908882087   85.229372635 -231.655181671 -174.268416438
    3.161743034   -2.908882087   82.001426424 -226.696046605 -167.012558148
    3.175874045   -2.908882087   78.826045132 -224.358574548 -157.372913552
    3.190005056   -2.908882087   75.660746115 -225.496121988 -144.869091622
    3.204136067   -2.908882087   72.453742806 -230.263783315 -130.211748692
    3.218267079   -2.908882087   69.151658518 -239.007782892 -114.638321342
    3.232398090   -2.908882087   65.705493488 -250.213445257  -99.118669529
    3.246529101   -2.908882087   62.109672747 -259.356839544  -84.221702773
    3.260660112   -2.908882087   58.424996577 -262.208551512  -70.488446795
    3.274791124   -2.908882087   54.751387005 -258.088405265  -58.721480828
    3.288922135   -2.908882087   51.169630097 -250.076430500  -49.694992998
    3.303053146   -2.908882087   47.711155203 -240.787220023  -43.391664029
    3.317184157   -2.908882087   44.392241131 -229.962898213  -39.043063669
    3.331315169   -2.908882087   41.251218117 -215.314505539  -35.728680702
    3.345446180   -2.908882087   38.351823921 -195.817147024  -33.359458405
    3.359577191   -2.908882087   35.747843768 -174.465674433  -32.596891244
    3.373708202   -2.908882087   33.435837890 -154.992254986  -34.004368314
    3.387839213   -2.908882087   31.371537922 -139.280227959  -37.301124360
    3.401970225   -2.908882087   29.509004862 -126.157700794  -41.500970907
    3.416101236   -2.908882087   27.826118519 -113.723168254  -46.008151344
    3.430232247   -2.908882087   26.315709512 -102.188551199  -50.952305563
    3.444363258   -2.908882087   24.951761719  -93.324277093  -56.793907998
    3.458494270   -2.908882087   23.687716330  -87.889334844  -63.264982888
    3.472625281   -2.908882087   22.491778159  -82.538030250  -69.414133650
    3.486756292   -2.908882087   21.409162509  -71.238030151  -74.532370625
    3.500887303   -2.908882087   20.560869325  -48.713668350  -78.970388352
    3.515018315   -2.908882087   20.111548364  -15.394276686  -83.867266721
    3.529149326   -2.908882087   20.178416592   22.731846003  -89.453451094
    3.543280337   -2.908882087   20.766398834   57.361505850  -94.215723180
    3.557411348   -2.908882087   21.771279935   80.273570252  -95.346459746
    3.571542360   -2.908882087   22.992723342   87.811843605  -90.555465979
    3.585673371   -2.908882087   24.206328000   79.303830923  -79.599240292
    3.599804382   -2.908882087   25.204990446   58.235019574  -64.334238342
    3.613935393   -2.908882087   25.847527452   29.692487779  -47.480359278
    3.628066404   -2.908882087   26.068213784   -0.463901009  -31.316554423
    3.642197416   -2.908882087   25.877265482  -27.737437887  -17.131130138
    3.656328427   -2.908882087   25.337866913  -49.763420651   -5.546519035
    3.670459438   -2.908882087   24.539384382  -64.214359652    3.060145836
    3.684590449   -2.908882087   23.594728275  -70.120360901    8.431290667
    3.698721461   -2.908882087   22.626630958  -67.767574364   10.711943890
    3.712852472   -2.908882087   21.737782461  -59.636613892   10.594867340
    3.726983483   -2.908882087   20.976777496  -50.385841964    8.931259345
    3.741114494   -2.908882087   20.327772405  -44.435779012    6.399540700
    3.755245506   -2.908882087   19.731041736  -42.585201785    3.225707124
    3.769376517   -2.908882087   19.144003636  -42.512222417   -0.516713861
    3.783507528   -2.908882087   18.562230035  -41.622451371   -4.928892440
    3.797638539   -2.908882087   18.001995147  -39.802203045  -10.000905110
    3.811769551   -2.908882087   17.465316778  -38.212244021  -15.762333897
    3.825900562   -2.908882087   16.947401734  -37.346854256  -22.072230451
    3.840031573   -2.908882087   16.451770727  -34.145186055  -28.473569569
    3.854162584   -2.908882087   16.031758126  -26.513885507  -34.242945663
    3.868293596   -2.908882087   15.752697562  -14.605878217  -38.735472131
    3.882424607   -2.908882087   15.655114852   -1.610530580  -41.821479027
    3.896555618   -2.908882087   15.730973730    9.803864523  -43.925443048
    3.910686629   -2.908882087   15.951448832   18.959192665  -45.627020280
    3.924817640   -2.908882087   16.294162859   27.206094457  -47.415211488
    3.938948652   -2.908882087   16.749662929   34.930617310  -49.545156183
    3.953079663   -2.908882087   17.302905233   40.524340738  -52.183337193
    3.967210674   -2.908882087   17.907356403   42.180854320  -55.383642584
    3.981341685   -2.908882087   18.500728072   38.610712850  -58.876631037
    3.995472697   -2.908882087   19.011933311   31.196837324  -62.121705017
    4.009603708   -2.908882087   19.402181507   21.693455505  -64.544293317
    4.023734719   -2.908882087   19.664842749   13.559985029  -65.813872165
    4.037865730   -2.908882087   19.842762304   10.395538299  -65.957529284
    4.051996742   -2.908882087   20.025270443   14.590797680  -65.199240394
    4.066127753   -2.908882087   20.323334799   26.741423101  -63.808262906
    4.080258764   -2.908882087   20.835126968   43.681610796  -62.124461865
    4.094389775   -2.908882087   21.593782414   61.238409345  -60.464495101
    4.108520787   -2.908882087   22.580529370   75.506922449  -58.801004995
    4.122651798   -2.908882087   23.742433452   86.111230331  -56.925939076
    4.136782809   -2.908882087   25.037684585   94.821564656  -54.561472557
    4.150913820   -2.908882087   26.448355316  102.438628569  -51.813886810
    4.165044831   -2.908882087   27.953253388  107.909481293  -49.164538783
    4.179175843   -2.908882087   29.512756164  109.977864854  -46.982324713
    4.193306854   -2.908882087   31.078739637  109.115399508  -45.231963386
    4.207437865   -2.908882087   32.624188406  107.424225380  -43.451318084
    4.221568876   -2.908882087   34.153497977  107.161494116  -41.306094998
    4.235699888   -2.908882087   35.693729206  108.648498620  -38.831285599
    4.249830899   -2.908882087   37.263681270  111.166958401  -36.366871681
    4.263961910   -2.908882087   38.865861698  113.232946644  -34.134781329
    4.278092921   -2.908882087   40.489721617  114.281542610  -32.160565154
    4.292223933   -2.908882087   42.126430551  115.293521168  -30.424799395
    4.306354944   -2.908882087   43.789683931  118.304351956  -29.025701334
    4.320485955   -2.908882087   45.516503824  124.359460891  -27.853223146
    4.334616966   -2.908882087   47.343401511  132.074212425  -26.497345965
    4.348747978   -2.908882087   49.274110820  138.484724906  -24.385424182
    4.362878989   -2.908882087   51.271079255  141.376809978  -21.462325378
    4.377010000   -2.908882087   53.283863726  140.678678383  -18.370499483
    4.391141011   -2.908882087   55.272628785  138.674924669  -16.015685574
    4.405272022   -2.908882087   57.234130009  137.063967361  -14.801099323
    4.419403034   -2.908882087   59.182322149  136.513536239  -14.303400805
    4.433534045   -2.908882087   61.129458246  137.077180755  -13.838366462
    4.447665056   -2.908882087   63.089400693  138.620348968  -13.252977734
    4.461796067   -2.908882087   65.083548694  141.956562528  -13.092823684
    4.475927079   -2.908882087   67.142550003  147.691886526  -14.113023300
    4.490058090   -2.908882087   69.294575698  154.786824031  -16.557943268
    4.504189101   -2.908882087   71.540140905  160.594807776  -19.862078861
    4.518320112   -2.908882087   73.842182999  162.567356293  -22.913088635
    4.532451124   -2.908882087   76.139749849  159.778897572  -24.754212564
    4.546582135   -2.908882087   78.369009762  153.203815495  -25.046263014
    4.560713146   -2.908882087   80.485835975  144.164469028  -24.181968346
    4.574844157   -2.908882087   82.462875317  133.414141856  -22.798563823
    4.588975169   -2.908882087   84.276835351  120.958626987  -21.287763490
    4.603106180   -2.908882087   85.900138045  106.674277153  -19.567612895
    4.617237191   -2.908882087   87.313745743   91.600932383  -17.190245842
    4.631368202   -2.908882087   88.523527146   78.224104866  -14.041998550
    4.645499213   -2.908882087   89.573964593   69.469826673  -10.641528717
    4.659630225   -2.908882087   90.534853304   65.296706878   -7.905411151
    4.673761236   -2.908882087   91.450002605   62.396586870   -6.544813567
    4.687892247   -2.908882087   92.312122297   57.103119007   -6.532314838
    4.702023258   -2.908882087   93.077847152   49.344889062   -7.173037923
    4.716154270   -2.908882087   93.730787125   41.698487844   -7.638657860
    4.730285281   -2.908882087   94.293311592   36.674582216   -7.460553163
    4.744416292   -2.908882087   94.797895495   33.169937855   -6.758497475
    4.758547303   -2.908882087   95.247169062   28.447161236   -5.968457197
    4.772678315   -2.908882087   95.616185799   21.768453319   -5.453978456
    4.786809326   -2.908882087   95.887163095   15.300846750   -5.417453162
    4.800940337   -2.908882087   96.081143223   10.980004220   -5.934411960
    4.815071348   -2.908882087   96.228751604    8.496044199   -7.101737973
    4.829202360   -2.908882087   96.344338963    6.032159034   -8.876874528
    4.843333371   -2.908882087   96.420004871    2.960221736  -10.834236721
    4.857464382   -2.908882087   96.451561519    0.361013938  -12.272004222
    4.871595393   -2.908882087   96.458335319   -0.632957335  -12.424231211
    4.885726404   -2.908882087   96.466969735    0.444636795  -10.993535474
    4.899857416   -2.908882087   96.499442443    2.553117885   -8.411642933
    4.913988427   -2.908882087   96.558482554    4.104209578   -5.654617718
    4.928119438   -2.908882087   96.628761715    3.908058026   -3.831401431
    4.942250449   -2.908882087   96.681200895    1.831733380   -3.580859420
    4.956381461   -2.908882087   96.695400692   -1.667912974   -4.786709573
    4.970512472   -2.908882087   96.660782062   -4.552127291   -6.712856949
    4.984643483   -2.908882087   96.599684199   -5.000417149   -8.578591741
    4.998774494   -2.908882087   96.556407509   -2.366315440  -10.042828028
    5.012905506   -2.908882087   96.566889055    2.584452264  -11.252743988
    5.027036517   -2.908882087   96.646826601    6.988531995  -12.318742174
    5.041167528   -2.908882087   96.773419771    8.924297531  -12.902340632
    5.055298539   -2.908882087   96.909194960    8.498967630  -12.404144096
    5.069429551   -2.908882087   97.030334620    7.099402762  -10.610598276
    5.083560562   -2.908882087   97.135845552    6.418191571   -8.093240858
    5.097691573   -2.908882087   97.239979837    6.969853874   -6.041132254
    5.111822584   -2.908882087   97.356512161    7.792034870   -5.490447742
    5.125953596   -2.908882087   97.478612445    7.921928244   -6.718977778
    5.140084607   -2.908882087   97.593922429    6.611053013   -8.995365616
    5.154215618   -2.908882087   97.682705647    4.374684272  -10.979361608
    5.168346629   -2.908882087   97.738738786    2.091547649  -11.602256500
    5.182477640   -2.908882087   97.766920444    0.410665270  -10.687246924
    5.196608652   -2.908882087   97.775803187   -0.602740384   -9.124981003
    5.210739663   -2.908882087   97.770887683   -1.757261972   -8.188057351
    5.224870674   -2.908882087   97.742938509   -3.967969116   -8.474954015
    5.239001685   -2.908882087   97.675486936   -7.220575298   -9.535469825
    5.253132697   -2.908882087   97.561892945  -10.041064450  -10.264736621
    5.267263708   -2.908882087   97.425205113  -10.541225539  -10.021514657
    5.281394719   -2.908882087   97.305161547   -7.491296877   -8.992648881
    5.295525730   -2.908882087   97.242834041   -2.806508927   -7.859816811
    5.309656742   -2.908882087   97.238152753    0.182609367   -7.072129242
    5.323787753   -2.908882087   97.250967360   -0.554785066   -6.581873836
    5.337918764   -2.908882087   97.231680272   -3.841999773   -6.212117391
    5.352049775   -2.908882087   97.166394518   -6.504648732   -6.002305719
    5.366180787   -2.908882087   97.084481194   -6.059255847   -6.208324231
    5.380311798   -2.908882087   97.030221692   -2.822916406   -6.851598472
    5.394442809   -2.908882087   97.025967892    0.484723267   -7.487212876
    5.408573820   -2.908882087   97.055804814    1.727110618   -7.590899152
    5.422704831   -2.908882087   97.084268191    0.553691516   -7.078373065
    5.436835843   -2.908882087   97.085123991   -2.052346754   -6.464184024
    5.450966854   -2.908882087   97.047592604   -4.863418203   -6.402516380
    5.465097865   -2.908882087   96.970970620   -7.452887036   -7.079224385
    5.479228876   -2.908882087   96.860678491   -9.575629270   -8.017630990
    5.493359888   -2.908882087   96.729356263  -10.029435183   -8.492585423
    5.507490899   -2.908882087   96.609215061   -8.115401748   -8.185373273
    5.521621910   -2.908882087   96.530050742   -4.677222428   -7.203782002
    5.535752921   -2.908882087   96.493067552   -2.467829721   -5.904374410
    5.549883933   -2.908882087   96.463503798   -3.834406216   -4.563012228
    5.564014944   -2.908882087   96.395549668   -7.413346140   -3.209093404
    5.578145955   -2.908882087   96.281247327   -9.863388848   -1.968781928
    5.592276966   -2.908882087   96.155564908   -9.017378532   -1.103563460
    5.606407978   -2.908882087   96.058870761   -5.978791845   -0.862754529
    5.620538989   -2.908882087   96.002787918   -3.731296765   -1.186945115
    5.634670000   -2.908882087   95.965305968   -3.506947105   -1.714223183
    5.648801011   -2.908882087   95.922440743   -4.025280709   -2.069244888
    5.662932022   -2.908882087   95.877653848   -3.499708783   -2.303735689
    5.677063034   -2.908882087   95.854725978   -0.971484861   -2.804355015
    5.691194045   -2.908882087   95.881020297    3.173751348   -3.783602096
    5.705325056   -2.908882087   95.966893108    7.263242179   -4.850503538
    5.719456067   -2.908882087   96.093657795    8.619778521   -5.234651268
    5.733587079   -2.908882087   96.213519752    6.184035454   -4.469553440
    5.747718090   -2.908882087   96.280367010    1.611133520   -2.867119465
    5.761849101   -2.908882087   96.288646653   -1.573678667   -1.384451099
    5.775980112   -2.908882087   96.276331460   -0.977099085   -0.759882861
    5.790111124   -2.908882087   96.294426477    2.259285671   -1.047338436
    5.804242135   -2.908882087   96.361156381    5.380843928   -1.751256809
    5.818373146   -2.908882087   96.459520445    6.484394245   -2.378238998
    5.832504157   -2.908882087   96.561275313    6.378852339   -2.842226298
    5.846635169   -2.908882087   96.659668832    6.093103051   -3.358128125
    5.860766180   -2.908882087   96.754820899    5.753917459   -3.986778245
    5.874897191   -2.908882087   96.842025713    4.905653917   -4.435754296
    5.889028202   -2.908882087   96.915265807    4.062924759   -4.380443127
    5.903159213   -2.908882087   96.984417493    4.672067323   -3.774664197
    5.917290225   -2.908882087   97.077761351    7.242232417   -2.929304100
    5.931421236   -2.908882087   97.212323617   10.159124438   -2.306826619
    5.945552247   -2.908882087   97.376421634   10.749544814   -2.148093663
    5.959683258   -2.908882087   97.525659645    8.294434419   -2.433619535
    5.973814270   -2.908882087   97.626379049    4.458341577   -2.997356865
    5.987945281   -2.908882087   97.678227553    1.804509137   -3.637978136
    6.002076292   -2.908882087   97.706166010    0.698965731   -4.140729268
    6.016207303   -2.908882087   97.722999869   -0.095684675   -4.409143578
    6.030338315   -2.908882087   97.720968571   -1.948952873   -4.283085012
    6.044469326   -2.908882087   97.688475072   -4.059120652   -3.543568730
    6.058600337   -2.908882087   97.637535806   -4.134694518   -2.083567851
    6.072731348   -2.908882087   97.605589655   -1.729652332   -0.049984040
    6.086862360   -2.908882087   97.613550823    1.094120183    1.862793724
    6.100993371   -2.908882087   97.647082197    1.636765056    3.025415607
    6.115124382   -2.908882087   97.670898372    0.070060054    3.193795530
    6.129255393   -2.908882087   97.676074930   -0.466554521    2.902068097
    6.143386404   -2.908882087   97.694504165    1.987792723    2.977895922
    6.157517416   -2.908882087   97.762787619    6.157751619    3.904574103
    6.171648427   -2.908882087   97.881240481    8.660086976    5.579581220
    6.185779438   -2.908882087   98.012766835    7.940913070    7.265936883
    6.199910449   -2.908882087   98.118887023    5.546944271    8.274295820
    6.214041461   -2.908882087   98.194650749    3.979094407    8.227033137
    6.228172472   -2.908882087   98.259090257    3.777656438    7.206504265
    6.242303483   -2.908882087   98.325554067    4.061441288    5.478725988
    6.256434494   -2.908882087   98.396512148    4.290980145    3.356857670
    6.270565506   -2.908882087   98.473185187    5.381585865    1.148861315
    6.284696517   -2.908882087   98.576524458    8.090252772   -0.711553117
    6.298827528   -2.908882087   98.728393829   11.622695512   -1.635295057
    6.312958539   -2.908882087   98.921703945   13.643514338   -1.205911410
    6.327089551   -2.908882087   99.115683246   11.425819193    0.308931539
    6.341220562   -2.908882087   99.246531178    5.078766325    1.986386915
    6.355351573   -2.908882087   99.273576145   -2.470841998    2.741500077
    6.369482584   -2.908882087   99.209239293   -7.710977517    2.208703928
    6.383613596   -2.908882087   99.099417563   -8.753081055    0.995229966
    6.397744607   -2.908882087   98.996012051   -7.200980742    0.097935972
    6.411875618   -2.908882087   98.916681492   -5.730376707    0.002694782
    6.426006629   -2.908882087   98.848461186   -5.630075922    0.431637576
    6.440137640   -2.908882087   98.774127158   -6.670014373    0.841277340
    6.454268652   -2.908882087   98.684501604   -7.431488178    1.040319284
    6.468399663   -2.908882087   98.590343363   -7.205720906    1.326442304
    6.482530674   -2.908882087   98.510589676   -5.316382676    2.119551636
    6.496661685   -2.908882087   98.468437202   -1.936466606    3.464669709
    6.510792697   -2.908882087   98.477539850    1.634188884    4.875695908
    6.524923708   -2.908882087   98.524476108    2.833158453    5.567047706
    6.539054719   -2.908882087   98.563000658    0.516902680    5.037212169
    6.553185730   -2.908882087   98.549341216   -4.146985073    3.481830750
    6.567316742   -2.908882087   98.472589683   -7.912515209    1.830109995
    6.581447753   -2.908882087   98.362854367   -8.416965932    1.111490557
    6.595578764   -2.908882087   98.266676414   -6.582850716    1.748103198
    6.609709775   -2.908882087   98.202114867   -4.267152739    3.340302325
    6.623840787   -2.908882087   98.163405918   -2.833138968    5.140908512
    6.637971798   -2.908882087   98.141328744   -1.724544081    6.568206431
    6.652102809   -2.908882087   98.137160349   -0.355325776    7.392824224
    6.666233820   -2.908882087   98.147718578   -0.135087816    7.581220899
    6.680364831   -2.908882087   98.142534528   -2.790543264    7.144824944
    6.694495843   -2.908882087   98.076748025   -8.218225965    6.109713561
    6.708626854   -2.908882087   97.933265494  -13.193143996    4.667828369
    6.722757865   -2.908882087   97.747289952  -13.828006331    3.242222704
    6.736888876   -2.908882087   97.587459363   -9.718996064    2.383996146
    6.751019888   -2.908882087   97.498132350   -4.765312036    2.470178259
    6.765150899   -2.908882087   97.460750399   -2.690767587    3.394638688
    6.779281910   -2.908882087   97.425493093   -4.265887395    4.436657160
    6.793412921   -2.908882087   97.361097029   -6.035221787    4.771513258
    6.807543933   -2.908882087   97.291602248   -4.666788297    4.159849910
    6.821674944   -2.908882087   97.265974835   -0.280752994    3.218538435
    6.835805955   -2.908882087   97.304624938    3.824969270    2.933839759
[truncated: 9,667,714 more chars]
