# Supplementary material for: Structural basis of dimerization of chemokine receptors CCR5 and CXCR4
Source: Nat Commun. 2023 Oct 13;14:6439. doi: 10.1038/s41467-023-42082-z (PMC10575954; doi:10.1038/s41467-023-42082-z)
Supplement: Supplementary file 6 — Source Data [file 41467_2023_42082_MOESM6_ESM.zip › Supplementary Figure 11/Panel B/CXCR4_Exploration_3oe9.dat]

#! FIELDS time d2 torsion
#! SET min_torsion -pi
#! SET max_torsion pi
 0.000000 3.575997 -1.096748
 1.000000 3.583562 -1.165810
 2.000000 3.573473 -1.144233
 3.000000 3.582628 -1.134707
 4.000000 3.632269 -1.249132
 5.000000 3.578984 -1.167428
 6.000000 3.650421 -1.111133
 7.000000 3.680019 -1.083302
 8.000000 3.643014 -1.168255
 9.000000 3.675199 -1.165822
 10.000000 3.677768 -1.189149
 11.000000 3.687377 -1.146517
 12.000000 3.615229 -1.240453
 13.000000 3.645115 -1.154767
 14.000000 3.641540 -1.167736
 15.000000 3.654669 -1.113006
 16.000000 3.624240 -1.230784
 17.000000 3.626569 -1.238889
 18.000000 3.691388 -1.163957
 19.000000 3.627692 -1.138919
 20.000000 3.665903 -1.250295
 21.000000 3.627620 -1.171944
 22.000000 3.621835 -1.171447
 23.000000 3.574405 -1.269730
 24.000000 3.638964 -1.334604
 25.000000 3.645369 -1.228531
 26.000000 3.668266 -1.213012
 27.000000 3.625554 -1.175145
 28.000000 3.660949 -1.297367
 29.000000 3.648860 -1.255976
 30.000000 3.568433 -1.288020
 31.000000 3.600354 -1.263001
 32.000000 3.615336 -1.257709
 33.000000 3.595281 -1.205966
 34.000000 3.579989 -1.255546
 35.000000 3.609104 -1.207832
 36.000000 3.610421 -1.197165
 37.000000 3.674035 -1.214378
 38.000000 3.620683 -1.254961
 39.000000 3.631319 -1.217722
 40.000000 3.619186 -1.235910
 41.000000 3.532370 -1.279206
 42.000000 3.502792 -1.172063
 43.000000 3.573365 -1.127870
 44.000000 3.540512 -1.242587
 45.000000 3.540874 -1.240271
 46.000000 3.618341 -1.226133
 47.000000 3.616648 -1.278264
 48.000000 3.610355 -1.330826
 49.000000 3.591488 -1.278310
 50.000000 3.600464 -1.298094
 51.000000 3.503872 -1.270773
 52.000000 3.584909 -1.200995
 53.000000 3.609646 -1.210384
 54.000000 3.537827 -1.317378
 55.000000 3.596405 -1.192926
 56.000000 3.574249 -1.201030
 57.000000 3.589642 -1.251807
 58.000000 3.611553 -1.273684
 59.000000 3.507157 -1.222954
 60.000000 3.604083 -1.295639
 61.000000 3.601383 -1.266574
 62.000000 3.582568 -1.187519
 63.000000 3.584214 -1.187834
 64.000000 3.562873 -1.220074
 65.000000 3.605146 -1.261640
 66.000000 3.567401 -1.262877
 67.000000 3.547030 -1.257389
 68.000000 3.653822 -1.189068
 69.000000 3.563290 -1.296687
 70.000000 3.606405 -1.255007
 71.000000 3.562893 -1.189357
 72.000000 3.558067 -1.243905
 73.000000 3.649037 -1.172197
 74.000000 3.640622 -1.255410
 75.000000 3.629080 -1.249570
 76.000000 3.606202 -1.270680
 77.000000 3.601095 -1.292795
 78.000000 3.601724 -1.307956
 79.000000 3.607008 -1.401869
 80.000000 3.573283 -1.301643
 81.000000 3.541847 -1.268743
 82.000000 3.611028 -1.338626
 83.000000 3.559723 -1.332088
 84.000000 3.556735 -1.487926
 85.000000 3.617780 -1.360097
 86.000000 3.588234 -1.354388
 87.000000 3.594584 -1.298296
 88.000000 3.565554 -1.404714
 89.000000 3.610309 -1.256920
 90.000000 3.568370 -1.366981
 91.000000 3.567075 -1.369845
 92.000000 3.601869 -1.318847
 93.000000 3.512585 -1.343501
 94.000000 3.578727 -1.240093
 95.000000 3.497800 -1.274743
 96.000000 3.610221 -1.281818
 97.000000 3.594564 -1.242539
 98.000000 3.584467 -1.322883
 99.000000 3.546501 -1.296947
 100.000000 3.514154 -1.305755
 101.000000 3.530342 -1.312573
 102.000000 3.532443 -1.465181
 103.000000 3.585134 -1.379546
 104.000000 3.576999 -1.332710
 105.000000 3.557830 -1.391284
 106.000000 3.573618 -1.434262
 107.000000 3.587992 -1.315329
 108.000000 3.548957 -1.337003
 109.000000 3.499260 -1.300384
 110.000000 3.560761 -1.302373
 111.000000 3.563858 -1.338301
 112.000000 3.555814 -1.414089
 113.000000 3.531728 -1.409813
 114.000000 3.548991 -1.326293
 115.000000 3.560314 -1.347218
 116.000000 3.580983 -1.260935
 117.000000 3.622511 -1.260660
 118.000000 3.555598 -1.302202
 119.000000 3.579570 -1.332601
 120.000000 3.567239 -1.389677
 121.000000 3.564966 -1.408498
 122.000000 3.589622 -1.388619
 123.000000 3.514679 -1.378684
 124.000000 3.556777 -1.370188
 125.000000 3.672803 -1.370037
 126.000000 3.567326 -1.324759
 127.000000 3.599870 -1.315822
 128.000000 3.580147 -1.284079
 129.000000 3.649307 -1.332495
 130.000000 3.560210 -1.260564
 131.000000 3.581532 -1.419140
 132.000000 3.639272 -1.358150
 133.000000 3.534379 -1.442435
 134.000000 3.537219 -1.500831
 135.000000 3.571216 -1.312016
 136.000000 3.538331 -1.440338
 137.000000 3.563761 -1.308658
 138.000000 3.543340 -1.385189
 139.000000 3.598171 -1.408007
 140.000000 3.679837 -1.412815
 141.000000 3.615072 -1.367197
 142.000000 3.573568 -1.457136
 143.000000 3.649600 -1.465137
 144.000000 3.640943 -1.405409
 145.000000 3.605212 -1.518383
 146.000000 3.685901 -1.537350
 147.000000 3.664071 -1.471120
 148.000000 3.649232 -1.415753
 149.000000 3.586980 -1.527160
 150.000000 3.643887 -1.539518
 151.000000 3.589366 -1.401253
 152.000000 3.619097 -1.410949
 153.000000 3.565040 -1.314732
 154.000000 3.628347 -1.359610
 155.000000 3.656453 -1.342126
 156.000000 3.645071 -1.438792
 157.000000 3.693315 -1.447666
 158.000000 3.656955 -1.431682
 159.000000 3.668717 -1.435523
 160.000000 3.618963 -1.398682
 161.000000 3.681315 -1.422224
 162.000000 3.670512 -1.348519
 163.000000 3.711565 -1.383664
 164.000000 3.688981 -1.309867
 165.000000 3.649256 -1.361289
 166.000000 3.637331 -1.270475
 167.000000 3.628701 -1.411218
 168.000000 3.596673 -1.359023
 169.000000 3.634551 -1.396848
 170.000000 3.592044 -1.412049
 171.000000 3.617526 -1.405480
 172.000000 3.668745 -1.473278
 173.000000 3.636994 -1.480501
 174.000000 3.574911 -1.391289
 175.000000 3.638423 -1.372983
 176.000000 3.690958 -1.321963
 177.000000 3.593450 -1.405335
 178.000000 3.646626 -1.271486
 179.000000 3.557636 -1.363272
 180.000000 3.654288 -1.225556
 181.000000 3.643938 -1.323339
 182.000000 3.601309 -1.266998
 183.000000 3.537600 -1.227916
 184.000000 3.617481 -1.388858
 185.000000 3.586710 -1.481686
 186.000000 3.741747 -1.417429
 187.000000 3.628266 -1.323023
 188.000000 3.604739 -1.286391
 189.000000 3.646766 -1.323770
 190.000000 3.626523 -1.290448
 191.000000 3.633317 -1.349548
 192.000000 3.609354 -1.294252
 193.000000 3.592285 -1.284495
 194.000000 3.573020 -1.258986
 195.000000 3.569912 -1.350276
 196.000000 3.598751 -1.284433
 197.000000 3.543186 -1.311704
 198.000000 3.649389 -1.217885
 199.000000 3.599272 -1.286682
 200.000000 3.603326 -1.304484
 201.000000 3.618452 -1.318665
 202.000000 3.668765 -1.377236
 203.000000 3.685782 -1.419341
 204.000000 3.643311 -1.371308
 205.000000 3.731297 -1.386752
 206.000000 3.682556 -1.469159
 207.000000 3.720542 -1.391114
 208.000000 3.739611 -1.364449
 209.000000 3.657308 -1.375380
 210.000000 3.720203 -1.345663
 211.000000 3.713434 -1.250871
 212.000000 3.761893 -1.306333
 213.000000 3.719165 -1.392422
 214.000000 3.718872 -1.502708
 215.000000 3.752524 -1.341566
 216.000000 3.772557 -1.351869
 217.000000 3.712309 -1.444613
 218.000000 3.692636 -1.410233
 219.000000 3.706722 -1.362432
 220.000000 3.708532 -1.361511
 221.000000 3.759578 -1.302758
 222.000000 3.722261 -1.231638
 223.000000 3.730211 -1.327066
 224.000000 3.749186 -1.258069
 225.000000 3.696442 -1.203375
 226.000000 3.698304 -1.320673
 227.000000 3.773309 -1.195773
 228.000000 3.729933 -1.191443
 229.000000 3.750876 -1.259183
 230.000000 3.715508 -1.165373
 231.000000 3.700791 -1.261552
 232.000000 3.695649 -1.339232
 233.000000 3.756950 -1.412726
 234.000000 3.670894 -1.251414
 235.000000 3.673032 -1.311438
 236.000000 3.708086 -1.333023
 237.000000 3.691132 -1.266370
 238.000000 3.663924 -1.283909
 239.000000 3.683252 -1.388848
 240.000000 3.663294 -1.386126
 241.000000 3.771295 -1.423625
 242.000000 3.685606 -1.359688
 243.000000 3.697396 -1.358160
 244.000000 3.654171 -1.438775
 245.000000 3.719975 -1.393995
 246.000000 3.648153 -1.415989
 247.000000 3.699670 -1.373735
 248.000000 3.750486 -1.281093
 249.000000 3.698113 -1.396353
 250.000000 3.660267 -1.224217
 251.000000 3.777700 -1.344631
 252.000000 3.760040 -1.365651
 253.000000 3.718673 -1.274459
 254.000000 3.692924 -1.332576
 255.000000 3.630618 -1.394297
 256.000000 3.658821 -1.360818
 257.000000 3.672692 -1.337950
 258.000000 3.656287 -1.408012
 259.000000 3.702858 -1.305171
 260.000000 3.687842 -1.369535
 261.000000 3.700197 -1.294482
 262.000000 3.682971 -1.283074
 263.000000 3.706501 -1.345535
 264.000000 3.731651 -1.302205
 265.000000 3.729960 -1.254096
 266.000000 3.648455 -1.346570
 267.000000 3.658893 -1.319008
 268.000000 3.676963 -1.382314
 269.000000 3.686841 -1.344778
 270.000000 3.623935 -1.380366
 271.000000 3.660670 -1.389328
 272.000000 3.617504 -1.341445
 273.000000 3.629267 -1.433700
 274.000000 3.654684 -1.430277
 275.000000 3.648283 -1.412948
 276.000000 3.683516 -1.400609
 277.000000 3.624444 -1.336298
 278.000000 3.662832 -1.333412
 279.000000 3.665885 -1.389562
 280.000000 3.630723 -1.422201
 281.000000 3.576707 -1.332787
 282.000000 3.615294 -1.339265
 283.000000 3.624256 -1.389769
 284.000000 3.636106 -1.401532
 285.000000 3.661540 -1.401151
 286.000000 3.657930 -1.474693
 287.000000 3.693324 -1.447994
 288.000000 3.638645 -1.516202
 289.000000 3.633029 -1.476409
 290.000000 3.671123 -1.472776
 291.000000 3.705648 -1.477358
 292.000000 3.697882 -1.428762
 293.000000 3.728284 -1.418940
 294.000000 3.664763 -1.425145
 295.000000 3.683668 -1.393615
 296.000000 3.664263 -1.440517
 297.000000 3.659533 -1.504951
 298.000000 3.609489 -1.405514
 299.000000 3.617726 -1.427106
 300.000000 3.611190 -1.394769
 301.000000 3.625782 -1.365638
 302.000000 3.665632 -1.373254
 303.000000 3.697614 -1.410090
 304.000000 3.663878 -1.388039
 305.000000 3.651062 -1.442384
 306.000000 3.648063 -1.416990
 307.000000 3.669079 -1.346644
 308.000000 3.656149 -1.312186
 309.000000 3.622530 -1.387829
 310.000000 3.612745 -1.437582
 311.000000 3.636563 -1.415067
 312.000000 3.628961 -1.390970
 313.000000 3.598971 -1.446326
 314.000000 3.611706 -1.378622
 315.000000 3.644964 -1.332659
 316.000000 3.631582 -1.361871
 317.000000 3.607180 -1.427504
 318.000000 3.633609 -1.345692
 319.000000 3.611944 -1.360350
 320.000000 3.612368 -1.460717
 321.000000 3.615299 -1.373285
 322.000000 3.642918 -1.407973
 323.000000 3.648366 -1.472191
 324.000000 3.661874 -1.462933
 325.000000 3.686496 -1.456515
 326.000000 3.692674 -1.392543
 327.000000 3.677703 -1.523406
 328.000000 3.704075 -1.546975
 329.000000 3.681584 -1.451678
 330.000000 3.723654 -1.495471
 331.000000 3.692256 -1.479063
 332.000000 3.639001 -1.410560
 333.000000 3.712004 -1.495992
 334.000000 3.691911 -1.512957
 335.000000 3.691640 -1.427559
 336.000000 3.670984 -1.397221
 337.000000 3.630105 -1.375258
 338.000000 3.722177 -1.349426
 339.000000 3.630269 -1.367291
 340.000000 3.714924 -1.395725
 341.000000 3.651247 -1.417722
 342.000000 3.697400 -1.435906
 343.000000 3.715888 -1.383303
 344.000000 3.731959 -1.352358
 345.000000 3.733949 -1.465334
 346.000000 3.728194 -1.426885
 347.000000 3.705658 -1.257719
 348.000000 3.767793 -1.267079
 349.000000 3.778579 -1.404375
 350.000000 3.731209 -1.296076
 351.000000 3.744811 -1.404894
 352.000000 3.730658 -1.280514
 353.000000 3.705609 -1.383246
 354.000000 3.658665 -1.345136
 355.000000 3.669091 -1.333793
 356.000000 3.728057 -1.332708
 357.000000 3.707786 -1.292462
 358.000000 3.724924 -1.280026
 359.000000 3.699197 -1.316378
 360.000000 3.664846 -1.341456
 361.000000 3.644176 -1.322461
 362.000000 3.782285 -1.309552
 363.000000 3.654593 -1.235014
 364.000000 3.715449 -1.252401
 365.000000 3.687677 -1.280359
 366.000000 3.717732 -1.255407
 367.000000 3.698314 -1.307353
 368.000000 3.659601 -1.317626
 369.000000 3.678352 -1.313616
 370.000000 3.671713 -1.363278
 371.000000 3.664352 -1.238832
 372.000000 3.696189 -1.217065
 373.000000 3.652290 -1.244517
 374.000000 3.651603 -1.242510
 375.000000 3.615278 -1.294486
 376.000000 3.734521 -1.288101
 377.000000 3.674418 -1.259333
 378.000000 3.645947 -1.379064
 379.000000 3.635648 -1.363069
 380.000000 3.673219 -1.447761
 381.000000 3.617624 -1.412451
 382.000000 3.664868 -1.346858
 383.000000 3.635130 -1.330465
 384.000000 3.679107 -1.298377
 385.000000 3.651004 -1.246184
 386.000000 3.648169 -1.237371
 387.000000 3.658549 -1.273610
 388.000000 3.620428 -1.243074
 389.000000 3.638254 -1.193133
 390.000000 3.645832 -1.159679
 391.000000 3.701249 -1.201975
 392.000000 3.668762 -1.227293
 393.000000 3.634054 -1.289698
 394.000000 3.677756 -1.347651
 395.000000 3.670359 -1.297829
 396.000000 3.604360 -1.444024
 397.000000 3.621989 -1.322257
 398.000000 3.626563 -1.416635
 399.000000 3.626218 -1.420289
 400.000000 3.638159 -1.476524
 401.000000 3.621742 -1.322563
 402.000000 3.665542 -1.386532
 403.000000 3.652544 -1.409462
 404.000000 3.611712 -1.455189
 405.000000 3.623301 -1.516511
 406.000000 3.674448 -1.412496
 407.000000 3.687714 -1.476881
 408.000000 3.731820 -1.441878
 409.000000 3.682981 -1.342817
 410.000000 3.642749 -1.314268
 411.000000 3.636626 -1.278181
 412.000000 3.706222 -1.350613
 413.000000 3.644607 -1.316408
 414.000000 3.666414 -1.355215
 415.000000 3.666083 -1.307275
 416.000000 3.644734 -1.401873
 417.000000 3.673203 -1.346390
 418.000000 3.713391 -1.340715
 419.000000 3.710359 -1.401991
 420.000000 3.676383 -1.316927
 421.000000 3.699704 -1.286326
 422.000000 3.674299 -1.438922
 423.000000 3.692273 -1.402232
 424.000000 3.630260 -1.347457
 425.000000 3.670387 -1.388057
 426.000000 3.674771 -1.319952
 427.000000 3.693163 -1.327312
 428.000000 3.706537 -1.334356
 429.000000 3.730051 -1.225701
 430.000000 3.686922 -1.409094
 431.000000 3.705127 -1.250945
 432.000000 3.633922 -1.447031
 433.000000 3.636540 -1.386716
 434.000000 3.696591 -1.319256
 435.000000 3.641963 -1.306368
 436.000000 3.655131 -1.351859
 437.000000 3.689584 -1.265203
 438.000000 3.642985 -1.312894
 439.000000 3.644705 -1.264355
 440.000000 3.707805 -1.390053
 441.000000 3.672656 -1.317361
 442.000000 3.619039 -1.308591
 443.000000 3.568698 -1.278923
 444.000000 3.641133 -1.322800
 445.000000 3.605348 -1.357442
 446.000000 3.598030 -1.414651
 447.000000 3.638796 -1.349956
 448.000000 3.678208 -1.290016
 449.000000 3.680997 -1.230969
 450.000000 3.641914 -1.262195
 451.000000 3.659641 -1.326622
 452.000000 3.611291 -1.327702
 453.000000 3.674554 -1.387391
 454.000000 3.625575 -1.299186
 455.000000 3.574976 -1.311379
 456.000000 3.631472 -1.411872
 457.000000 3.627563 -1.483742
 458.000000 3.673311 -1.490584
 459.000000 3.633358 -1.469135
 460.000000 3.674717 -1.402655
 461.000000 3.626154 -1.304580
 462.000000 3.648088 -1.407379
 463.000000 3.618378 -1.323353
 464.000000 3.613649 -1.347400
 465.000000 3.660064 -1.389658
 466.000000 3.606999 -1.533408
 467.000000 3.591987 -1.290637
 468.000000 3.611340 -1.290144
 469.000000 3.587014 -1.454829
 470.000000 3.602509 -1.477656
 471.000000 3.620524 -1.539175
 472.000000 3.613947 -1.474532
 473.000000 3.642075 -1.520281
 474.000000 3.606447 -1.488522
 475.000000 3.624632 -1.521082
 476.000000 3.542778 -1.362135
 477.000000 3.534529 -1.389651
 478.000000 3.592871 -1.400958
 479.000000 3.582828 -1.477824
 480.000000 3.597534 -1.452354
 481.000000 3.674413 -1.443243
 482.000000 3.588392 -1.520869
 483.000000 3.611007 -1.548508
 484.000000 3.554696 -1.502956
 485.000000 3.546465 -1.502570
 486.000000 3.602349 -1.498958
 487.000000 3.577861 -1.500814
 488.000000 3.575110 -1.467857
 489.000000 3.588354 -1.556435
 490.000000 3.569303 -1.555027
 491.000000 3.644532 -1.505627
 492.000000 3.602152 -1.504415
 493.000000 3.620416 -1.494695
 494.000000 3.619654 -1.378493
 495.000000 3.598300 -1.558122
 496.000000 3.570138 -1.478725
 497.000000 3.557129 -1.400017
 498.000000 3.600928 -1.458527
 499.000000 3.568266 -1.505982
 500.000000 3.629063 -1.483435
 501.000000 3.585208 -1.533021
 502.000000 3.513311 -1.527661
 503.000000 3.578922 -1.562637
 504.000000 3.602603 -1.687994
 505.000000 3.580360 -1.666869
 506.000000 3.614480 -1.606462
 507.000000 3.585671 -1.604485
 508.000000 3.607558 -1.575852
 509.000000 3.584337 -1.493950
 510.000000 3.579117 -1.508043
 511.000000 3.581422 -1.532499
 512.000000 3.619937 -1.613220
 513.000000 3.579090 -1.637210
 514.000000 3.610807 -1.716011
 515.000000 3.592187 -1.571562
 516.000000 3.627614 -1.692103
 517.000000 3.691529 -1.671735
 518.000000 3.604891 -1.708629
 519.000000 3.549253 -1.620572
 520.000000 3.517273 -1.597199
 521.000000 3.604903 -1.589851
 522.000000 3.548297 -1.595148
 523.000000 3.527180 -1.533557
 524.000000 3.573126 -1.654973
 525.000000 3.588989 -1.579454
 526.000000 3.611990 -1.503530
 527.000000 3.587802 -1.569871
 528.000000 3.594021 -1.664006
 529.000000 3.583208 -1.574119
 530.000000 3.631170 -1.595928
 531.000000 3.568122 -1.595682
 532.000000 3.560895 -1.561330
 533.000000 3.577985 -1.584811
 534.000000 3.593572 -1.604257
 535.000000 3.562696 -1.690248
 536.000000 3.582477 -1.621958
 537.000000 3.587826 -1.539557
 538.000000 3.561659 -1.581400
 539.000000 3.593496 -1.542058
 540.000000 3.604365 -1.764142
 541.000000 3.594143 -1.694845
 542.000000 3.577411 -1.582649
 543.000000 3.576601 -1.572467
 544.000000 3.577570 -1.649285
 545.000000 3.557566 -1.626283
 546.000000 3.604645 -1.605960
 547.000000 3.577143 -1.617746
 548.000000 3.610950 -1.579390
 549.000000 3.579428 -1.703836
 550.000000 3.630864 -1.645395
 551.000000 3.641137 -1.588963
 552.000000 3.663341 -1.722189
 553.000000 3.629216 -1.813719
 554.000000 3.619130 -1.740094
 555.000000 3.596683 -1.711725
 556.000000 3.606479 -1.809670
 557.000000 3.620440 -1.843912
 558.000000 3.638246 -1.661161
 559.000000 3.651898 -1.704548
 560.000000 3.609467 -1.666614
 561.000000 3.611158 -1.694434
 562.000000 3.630194 -1.720197
 563.000000 3.633544 -1.632706
 564.000000 3.601929 -1.698255
 565.000000 3.599912 -1.762381
 566.000000 3.627998 -1.655337
 567.000000 3.622412 -1.650702
 568.000000 3.569019 -1.720326
 569.000000 3.578400 -1.599889
 570.000000 3.614713 -1.630089
 571.000000 3.618052 -1.581556
 572.000000 3.661012 -1.561569
 573.000000 3.623559 -1.546166
 574.000000 3.648979 -1.575748
 575.000000 3.602930 -1.646652
 576.000000 3.633625 -1.563163
 577.000000 3.674357 -1.519923
 578.000000 3.649758 -1.494454
 579.000000 3.595039 -1.560759
 580.000000 3.618273 -1.759195
 581.000000 3.603193 -1.660191
 582.000000 3.678671 -1.815197
 583.000000 3.630568 -1.723354
 584.000000 3.607801 -1.628577
 585.000000 3.601155 -1.632730
 586.000000 3.615038 -1.610861
 587.000000 3.602743 -1.683771
 588.000000 3.625171 -1.654277
 589.000000 3.683393 -1.561432
 590.000000 3.624460 -1.751451
 591.000000 3.612909 -1.630240
 592.000000 3.629364 -1.644054
 593.000000 3.625357 -1.659804
 594.000000 3.621289 -1.608585
 595.000000 3.614221 -1.674452
 596.000000 3.641072 -1.678547
 597.000000 3.570145 -1.719972
 598.000000 3.642413 -1.704106
 599.000000 3.623450 -1.719392
 600.000000 3.704455 -1.710064
 601.000000 3.623497 -1.599492
 602.000000 3.613660 -1.682684
 603.000000 3.601067 -1.679812
 604.000000 3.637231 -1.584878
 605.000000 3.623397 -1.617577
 606.000000 3.597807 -1.661187
 607.000000 3.615959 -1.590944
 608.000000 3.577714 -1.572640
 609.000000 3.598390 -1.618198
 610.000000 3.583609 -1.711610
 611.000000 3.573764 -1.669094
 612.000000 3.610007 -1.680251
 613.000000 3.633417 -1.691097
 614.000000 3.605783 -1.704652
 615.000000 3.649310 -1.694177
 616.000000 3.611172 -1.590703
 617.000000 3.594956 -1.563626
 618.000000 3.627089 -1.582725
 619.000000 3.605112 -1.658006
 620.000000 3.627979 -1.617446
 621.000000 3.621354 -1.708573
 622.000000 3.633545 -1.626849
 623.000000 3.591404 -1.757326
 624.000000 3.660231 -1.685783
 625.000000 3.645034 -1.709385
 626.000000 3.553230 -1.737029
 627.000000 3.577832 -1.712606
 628.000000 3.609724 -1.655868
 629.000000 3.619266 -1.680918
 630.000000 3.608244 -1.720048
 631.000000 3.673878 -1.689743
 632.000000 3.609096 -1.749774
 633.000000 3.622599 -1.718016
 634.000000 3.591873 -1.683982
 635.000000 3.634695 -1.673893
 636.000000 3.635257 -1.711745
 637.000000 3.617414 -1.652832
 638.000000 3.574760 -1.676103
 639.000000 3.640524 -1.684403
 640.000000 3.643457 -1.654687
 641.000000 3.575861 -1.623524
 642.000000 3.597767 -1.703326
 643.000000 3.652955 -1.669149
 644.000000 3.650798 -1.677957
 645.000000 3.609724 -1.684288
 646.000000 3.640067 -1.733981
 647.000000 3.614207 -1.779349
 648.000000 3.585733 -1.680190
 649.000000 3.598907 -1.695299
 650.000000 3.638380 -1.753445
 651.000000 3.645086 -1.645379
 652.000000 3.649814 -1.827034
 653.000000 3.639296 -1.638519
 654.000000 3.637342 -1.673771
 655.000000 3.662551 -1.628777
 656.000000 3.592308 -1.581378
 657.000000 3.625936 -1.670862
 658.000000 3.561180 -1.679514
 659.000000 3.597110 -1.720355
 660.000000 3.626129 -1.643048
 661.000000 3.619555 -1.618797
 662.000000 3.648834 -1.659222
 663.000000 3.645255 -1.670356
 664.000000 3.681706 -1.609336
 665.000000 3.622777 -1.741443
 666.000000 3.626723 -1.554252
 667.000000 3.627643 -1.731388
 668.000000 3.607455 -1.692709
 669.000000 3.606409 -1.714147
 670.000000 3.592247 -1.778368
 671.000000 3.599835 -1.645854
 672.000000 3.617394 -1.653321
 673.000000 3.600998 -1.666959
 674.000000 3.643267 -1.628114
 675.000000 3.668959 -1.665420
 676.000000 3.619255 -1.623943
 677.000000 3.583161 -1.696468
 678.000000 3.597454 -1.658086
 679.000000 3.618483 -1.714517
 680.000000 3.611289 -1.722982
 681.000000 3.638441 -1.700669
 682.000000 3.581906 -1.738540
 683.000000 3.596568 -1.629719
 684.000000 3.621216 -1.743790
 685.000000 3.632417 -1.709946
 686.000000 3.630271 -1.747898
 687.000000 3.612266 -1.834193
 688.000000 3.635354 -1.763647
 689.000000 3.636869 -1.633375
 690.000000 3.638007 -1.762288
 691.000000 3.575486 -1.713020
 692.000000 3.618028 -1.759135
 693.000000 3.594059 -1.769150
 694.000000 3.580687 -1.630420
 695.000000 3.566534 -1.652177
 696.000000 3.615377 -1.700720
 697.000000 3.553610 -1.783426
 698.000000 3.624679 -1.758846
 699.000000 3.627949 -1.717158
 700.000000 3.578926 -1.690417
 701.000000 3.608652 -1.697253
 702.000000 3.615847 -1.742295
 703.000000 3.591504 -1.678228
 704.000000 3.531060 -1.560071
 705.000000 3.576507 -1.629526
 706.000000 3.632416 -1.703146
 707.000000 3.607370 -1.687304
 708.000000 3.591117 -1.627826
 709.000000 3.616465 -1.576030
 710.000000 3.568300 -1.702772
 711.000000 3.594504 -1.665155
 712.000000 3.582745 -1.704446
 713.000000 3.600010 -1.659852
 714.000000 3.548382 -1.659664
 715.000000 3.571324 -1.577255
 716.000000 3.552661 -1.653044
 717.000000 3.584477 -1.628709
 718.000000 3.601169 -1.640234
 719.000000 3.550609 -1.587297
 720.000000 3.575217 -1.625629
 721.000000 3.559887 -1.616196
 722.000000 3.621517 -1.562109
 723.000000 3.603390 -1.665720
 724.000000 3.593800 -1.654332
 725.000000 3.592102 -1.665857
 726.000000 3.575232 -1.781351
 727.000000 3.577371 -1.609631
 728.000000 3.567381 -1.593801
 729.000000 3.538727 -1.608007
 730.000000 3.603090 -1.597135
 731.000000 3.591337 -1.620646
 732.000000 3.622089 -1.477594
 733.000000 3.580181 -1.542746
 734.000000 3.549401 -1.538358
 735.000000 3.577149 -1.539737
 736.000000 3.569781 -1.430339
 737.000000 3.655200 -1.454866
 738.000000 3.576637 -1.400222
 739.000000 3.533810 -1.480871
 740.000000 3.590209 -1.452051
 741.000000 3.603371 -1.462163
 742.000000 3.574744 -1.501940
 743.000000 3.595026 -1.576972
 744.000000 3.621313 -1.525704
 745.000000 3.573135 -1.464310
 746.000000 3.622717 -1.526852
 747.000000 3.592268 -1.576519
 748.000000 3.528421 -1.525401
 749.000000 3.549322 -1.492058
 750.000000 3.516099 -1.424344
 751.000000 3.584257 -1.540326
 752.000000 3.590131 -1.561399
 753.000000 3.570354 -1.538100
 754.000000 3.555218 -1.589991
 755.000000 3.641031 -1.598700
 756.000000 3.664415 -1.551887
 757.000000 3.586090 -1.531307
 758.000000 3.619109 -1.688539
 759.000000 3.624823 -1.564000
 760.000000 3.644439 -1.688811
 761.000000 3.607874 -1.567094
 762.000000 3.623192 -1.616441
 763.000000 3.662452 -1.765664
 764.000000 3.632367 -1.615055
 765.000000 3.628682 -1.694402
 766.000000 3.634965 -1.706512
 767.000000 3.616461 -1.690484
 768.000000 3.617901 -1.680590
 769.000000 3.620553 -1.727678
 770.000000 3.595619 -1.742084
 771.000000 3.627785 -1.760567
 772.000000 3.638694 -1.809593
 773.000000 3.634895 -1.731840
 774.000000 3.545382 -1.722347
 775.000000 3.568040 -1.715748
 776.000000 3.582653 -1.626935
 777.000000 3.590573 -1.532221
 778.000000 3.577236 -1.701422
 779.000000 3.594795 -1.689498
 780.000000 3.601842 -1.754122
 781.000000 3.640733 -1.714362
 782.000000 3.562475 -1.691183
 783.000000 3.523659 -1.691043
 784.000000 3.526299 -1.622404
 785.000000 3.555143 -1.656492
 786.000000 3.610687 -1.662095
 787.000000 3.560846 -1.610806
 788.000000 3.549509 -1.688828
 789.000000 3.548984 -1.707343
 790.000000 3.571490 -1.712453
 791.000000 3.537692 -1.603903
 792.000000 3.555989 -1.628323
 793.000000 3.549726 -1.606491
 794.000000 3.567207 -1.712060
 795.000000 3.537240 -1.655605
 796.000000 3.588700 -1.625481
 797.000000 3.561313 -1.668458
 798.000000 3.551599 -1.535172
 799.000000 3.557966 -1.608852
 800.000000 3.595569 -1.670834
 801.000000 3.553146 -1.513723
 802.000000 3.530721 -1.684996
 803.000000 3.598113 -1.689140
 804.000000 3.546502 -1.688358
 805.000000 3.530266 -1.648474
 806.000000 3.543785 -1.596675
 807.000000 3.541433 -1.633261
 808.000000 3.565711 -1.585370
 809.000000 3.588117 -1.538567
 810.000000 3.589190 -1.726633
 811.000000 3.605143 -1.626133
 812.000000 3.566779 -1.522031
 813.000000 3.569840 -1.613280
 814.000000 3.594599 -1.688205
 815.000000 3.579082 -1.668849
 816.000000 3.578311 -1.624303
 817.000000 3.592601 -1.678690
 818.000000 3.626706 -1.645926
 819.000000 3.551932 -1.644706
 820.000000 3.620183 -1.640541
 821.000000 3.554343 -1.655191
 822.000000 3.590987 -1.723846
 823.000000 3.539246 -1.781553
 824.000000 3.535115 -1.795544
 825.000000 3.603721 -1.669799
 826.000000 3.592540 -1.679894
 827.000000 3.590456 -1.665913
 828.000000 3.581904 -1.604882
 829.000000 3.589133 -1.681359
 830.000000 3.534617 -1.607393
 831.000000 3.583725 -1.630813
 832.000000 3.563382 -1.679384
 833.000000 3.591275 -1.542084
 834.000000 3.542334 -1.563822
 835.000000 3.585691 -1.702658
 836.000000 3.557198 -1.702568
 837.000000 3.571331 -1.608542
 838.000000 3.586689 -1.644253
 839.000000 3.600272 -1.491210
 840.000000 3.584506 -1.608053
 841.000000 3.556989 -1.590164
 842.000000 3.588557 -1.589164
 843.000000 3.619620 -1.666219
 844.000000 3.573252 -1.668038
 845.000000 3.612711 -1.710044
 846.000000 3.574721 -1.579704
 847.000000 3.568665 -1.663422
 848.000000 3.588096 -1.613309
 849.000000 3.631833 -1.641735
 850.000000 3.606935 -1.635144
 851.000000 3.618377 -1.586282
 852.000000 3.625762 -1.592291
 853.000000 3.625425 -1.623743
 854.000000 3.577673 -1.575985
 855.000000 3.621241 -1.730142
 856.000000 3.576498 -1.586585
 857.000000 3.575539 -1.667292
 858.000000 3.577766 -1.641678
 859.000000 3.589641 -1.650538
 860.000000 3.598371 -1.674556
 861.000000 3.553998 -1.612018
 862.000000 3.561836 -1.660846
 863.000000 3.585539 -1.596343
 864.000000 3.559923 -1.612573
 865.000000 3.552384 -1.583819
 866.000000 3.518328 -1.568525
 867.000000 3.534133 -1.676673
 868.000000 3.584557 -1.746946
 869.000000 3.591411 -1.601889
 870.000000 3.566230 -1.629414
 871.000000 3.552440 -1.640437
 872.000000 3.577664 -1.615453
 873.000000 3.590173 -1.563676
 874.000000 3.546441 -1.628642
 875.000000 3.580421 -1.543528
 876.000000 3.566251 -1.654828
 877.000000 3.622715 -1.659512
 878.000000 3.619760 -1.657140
 879.000000 3.625133 -1.683238
 880.000000 3.547048 -1.616803
 881.000000 3.586953 -1.513317
 882.000000 3.540321 -1.587946
 883.000000 3.571902 -1.621475
 884.000000 3.494864 -1.534753
 885.000000 3.574978 -1.655883
 886.000000 3.567088 -1.583185
 887.000000 3.593420 -1.611679
 888.000000 3.597060 -1.570992
 889.000000 3.597733 -1.508064
 890.000000 3.592731 -1.547923
 891.000000 3.622029 -1.574673
 892.000000 3.562944 -1.677041
 893.000000 3.585352 -1.578196
 894.000000 3.595148 -1.653946
 895.000000 3.612946 -1.529888
 896.000000 3.589335 -1.630250
 897.000000 3.578750 -1.639977
 898.000000 3.617760 -1.579723
 899.000000 3.650717 -1.523973
 900.000000 3.607639 -1.570618
 901.000000 3.570830 -1.624434
 902.000000 3.527761 -1.500193
 903.000000 3.595660 -1.627618
 904.000000 3.585836 -1.561088
 905.000000 3.576565 -1.671774
 906.000000 3.580273 -1.569840
 907.000000 3.646606 -1.517934
 908.000000 3.622300 -1.566166
 909.000000 3.566911 -1.553013
 910.000000 3.602356 -1.568503
 911.000000 3.579790 -1.568278
 912.000000 3.568045 -1.625317
 913.000000 3.560046 -1.624172
 914.000000 3.601960 -1.533388
 915.000000 3.559198 -1.555532
 916.000000 3.509613 -1.606099
 917.000000 3.579797 -1.563402
 918.000000 3.622286 -1.642064
 919.000000 3.552054 -1.586118
 920.000000 3.616505 -1.605129
 921.000000 3.589061 -1.544351
 922.000000 3.540761 -1.553334
 923.000000 3.607828 -1.646769
 924.000000 3.597976 -1.592394
 925.000000 3.539040 -1.669334
 926.000000 3.612009 -1.743121
 927.000000 3.602068 -1.672799
 928.000000 3.588405 -1.478447
 929.000000 3.551976 -1.698080
 930.000000 3.591282 -1.552750
 931.000000 3.604213 -1.668380
 932.000000 3.599796 -1.575389
 933.000000 3.585926 -1.504546
 934.000000 3.549562 -1.588593
 935.000000 3.612580 -1.620310
 936.000000 3.554186 -1.563535
 937.000000 3.615781 -1.611195
 938.000000 3.568819 -1.612795
 939.000000 3.655642 -1.675752
 940.000000 3.584084 -1.748575
 941.000000 3.536699 -1.650418
 942.000000 3.582097 -1.646584
 943.000000 3.560734 -1.610185
 944.000000 3.538847 -1.672987
 945.000000 3.580953 -1.627785
 946.000000 3.589613 -1.639790
 947.000000 3.553083 -1.687745
 948.000000 3.604893 -1.635835
 949.000000 3.598941 -1.594494
 950.000000 3.576321 -1.720692
 951.000000 3.646831 -1.825300
 952.000000 3.570482 -1.693144
 953.000000 3.574116 -1.601682
 954.000000 3.564607 -1.543832
 955.000000 3.572694 -1.572589
 956.000000 3.577208 -1.589693
 957.000000 3.607875 -1.683584
 958.000000 3.600734 -1.736285
 959.000000 3.584092 -1.660390
 960.000000 3.583484 -1.591278
 961.000000 3.601562 -1.553112
 962.000000 3.581468 -1.548875
 963.000000 3.594991 -1.607775
 964.000000 3.532562 -1.649554
 965.000000 3.634530 -1.581192
 966.000000 3.595506 -1.612060
 967.000000 3.596313 -1.603008
 968.000000 3.666431 -1.623845
 969.000000 3.617181 -1.613857
 970.000000 3.618312 -1.524892
 971.000000 3.607595 -1.580964
 972.000000 3.582429 -1.572722
 973.000000 3.599299 -1.585829
 974.000000 3.605810 -1.574368
 975.000000 3.620353 -1.573454
 976.000000 3.579348 -1.567173
 977.000000 3.627521 -1.643589
 978.000000 3.618773 -1.599998
 979.000000 3.608662 -1.557181
 980.000000 3.557238 -1.550901
 981.000000 3.634452 -1.531304
 982.000000 3.667241 -1.525490
 983.000000 3.649260 -1.642754
 984.000000 3.619009 -1.550552
 985.000000 3.659187 -1.636768
 986.000000 3.597131 -1.616285
 987.000000 3.547973 -1.623557
 988.000000 3.614276 -1.446413
 989.000000 3.603709 -1.523996
 990.000000 3.591435 -1.606043
 991.000000 3.567746 -1.646161
 992.000000 3.617838 -1.594743
 993.000000 3.617700 -1.618051
 994.000000 3.644945 -1.647633
 995.000000 3.620772 -1.607183
 996.000000 3.571404 -1.647228
 997.000000 3.577469 -1.596293
 998.000000 3.563524 -1.616457
 999.000000 3.590331 -1.624131
 1000.000000 3.584848 -1.670569
 1001.000000 3.614727 -1.533667
 1002.000000 3.624401 -1.694463
 1003.000000 3.534964 -1.602165
 1004.000000 3.596394 -1.645341
 1005.000000 3.568622 -1.601931
 1006.000000 3.557566 -1.513735
 1007.000000 3.608294 -1.552740
 1008.000000 3.598769 -1.573902
 1009.000000 3.654916 -1.544433
 1010.000000 3.578738 -1.605201
 1011.000000 3.615839 -1.559850
 1012.000000 3.610824 -1.592571
 1013.000000 3.601550 -1.587736
 1014.000000 3.603493 -1.727362
 1015.000000 3.604073 -1.582899
 1016.000000 3.592868 -1.627369
 1017.000000 3.581955 -1.554666
 1018.000000 3.552240 -1.570561
 1019.000000 3.644144 -1.645206
 1020.000000 3.586653 -1.622326
 1021.000000 3.628077 -1.692427
 1022.000000 3.568789 -1.560226
 1023.000000 3.625114 -1.577724
 1024.000000 3.617451 -1.618515
 1025.000000 3.625636 -1.519052
 1026.000000 3.604056 -1.577290
 1027.000000 3.562779 -1.523231
 1028.000000 3.588971 -1.671305
 1029.000000 3.616470 -1.486142
 1030.000000 3.596976 -1.660796
 1031.000000 3.569846 -1.579650
 1032.000000 3.587481 -1.663500
 1033.000000 3.563801 -1.486756
 1034.000000 3.589854 -1.532046
 1035.000000 3.571454 -1.730599
 1036.000000 3.602644 -1.561010
 1037.000000 3.567542 -1.586582
 1038.000000 3.580648 -1.695863
 1039.000000 3.632424 -1.496996
 1040.000000 3.530409 -1.604284
 1041.000000 3.576102 -1.585552
 1042.000000 3.589335 -1.612372
 1043.000000 3.548897 -1.617526
 1044.000000 3.577568 -1.549335
 1045.000000 3.550512 -1.539598
 1046.000000 3.592684 -1.575545
 1047.000000 3.569156 -1.687002
 1048.000000 3.564929 -1.664304
 1049.000000 3.610228 -1.640921
 1050.000000 3.597418 -1.644493
 1051.000000 3.577987 -1.642228
 1052.000000 3.555653 -1.650275
 1053.000000 3.629317 -1.524727
 1054.000000 3.541068 -1.683974
 1055.000000 3.560305 -1.621996
 1056.000000 3.511213 -1.583225
 1057.000000 3.484910 -1.555075
 1058.000000 3.615192 -1.572011
 1059.000000 3.538655 -1.576404
 1060.000000 3.528168 -1.540585
 1061.000000 3.578001 -1.593143
 1062.000000 3.533699 -1.603622
 1063.000000 3.574931 -1.565491
 1064.000000 3.585289 -1.543349
 1065.000000 3.583432 -1.584712
 1066.000000 3.604525 -1.549249
 1067.000000 3.635510 -1.581698
 1068.000000 3.591977 -1.538198
 1069.000000 3.581054 -1.528824
 1070.000000 3.557740 -1.447102
 1071.000000 3.550797 -1.534947
 1072.000000 3.524089 -1.516029
 1073.000000 3.599495 -1.455797
 1074.000000 3.557742 -1.523499
 1075.000000 3.555942 -1.470807
 1076.000000 3.584390 -1.530473
 1077.000000 3.583151 -1.547332
 1078.000000 3.636427 -1.547288
 1079.000000 3.568952 -1.550050
 1080.000000 3.572903 -1.493540
 1081.000000 3.609935 -1.449758
 1082.000000 3.560536 -1.561337
 1083.000000 3.558990 -1.519198
 1084.000000 3.559129 -1.668113
 1085.000000 3.578870 -1.575174
 1086.000000 3.610006 -1.575572
 1087.000000 3.622467 -1.579120
 1088.000000 3.647295 -1.621078
 1089.000000 3.579844 -1.583182
 1090.000000 3.519923 -1.526199
 1091.000000 3.544722 -1.507380
 1092.000000 3.537707 -1.547173
 1093.000000 3.491623 -1.578604
 1094.000000 3.554198 -1.566203
 1095.000000 3.575702 -1.523316
 1096.000000 3.665037 -1.594218
 1097.000000 3.555523 -1.609364
 1098.000000 3.558238 -1.598428
 1099.000000 3.652159 -1.645665
 1100.000000 3.614830 -1.578025
 1101.000000 3.610205 -1.518412
 1102.000000 3.629852 -1.559620
 1103.000000 3.644435 -1.498954
 1104.000000 3.588632 -1.462343
 1105.000000 3.587827 -1.439954
 1106.000000 3.498447 -1.467827
 1107.000000 3.569804 -1.476956
 1108.000000 3.613270 -1.483674
 1109.000000 3.624970 -1.517756
 1110.000000 3.573320 -1.593383
 1111.000000 3.612527 -1.579209
 1112.000000 3.606945 -1.497797
 1113.000000 3.534979 -1.605255
 1114.000000 3.520776 -1.568822
 1115.000000 3.565333 -1.537317
 1116.000000 3.612464 -1.496240
 1117.000000 3.577931 -1.386697
 1118.000000 3.558321 -1.442654
 1119.000000 3.527512 -1.529928
 1120.000000 3.564925 -1.500450
 1121.000000 3.570040 -1.599689
 1122.000000 3.620401 -1.504872
 1123.000000 3.610401 -1.529923
 1124.000000 3.558032 -1.543643
 1125.000000 3.606170 -1.593146
 1126.000000 3.590208 -1.450554
 1127.000000 3.539782 -1.497541
 1128.000000 3.506285 -1.428165
 1129.000000 3.580497 -1.451809
 1130.000000 3.599462 -1.439967
 1131.000000 3.629127 -1.513585
 1132.000000 3.629095 -1.545615
 1133.000000 3.586961 -1.543115
 1134.000000 3.615666 -1.569087
 1135.000000 3.611329 -1.558782
 1136.000000 3.580334 -1.549414
 1137.000000 3.594762 -1.543431
 1138.000000 3.572487 -1.503451
 1139.000000 3.632682 -1.596572
 1140.000000 3.592169 -1.577185
 1141.000000 3.578090 -1.558057
 1142.000000 3.592063 -1.652604
 1143.000000 3.627538 -1.628434
 1144.000000 3.641307 -1.547413
 1145.000000 3.581707 -1.491934
 1146.000000 3.610042 -1.565570
 1147.000000 3.634587 -1.636906
 1148.000000 3.614693 -1.561769
 1149.000000 3.596117 -1.533653
 1150.000000 3.615628 -1.492313
 1151.000000 3.615706 -1.654617
 1152.000000 3.657902 -1.617144
 1153.000000 3.653115 -1.649313
 1154.000000 3.567842 -1.548315
 1155.000000 3.646436 -1.595705
 1156.000000 3.552574 -1.663383
 1157.000000 3.577354 -1.607617
 1158.000000 3.537461 -1.566273
 1159.000000 3.552997 -1.492888
 1160.000000 3.568732 -1.665702
 1161.000000 3.549098 -1.506727
 1162.000000 3.582796 -1.589834
 1163.000000 3.506918 -1.555249
 1164.000000 3.529068 -1.546954
 1165.000000 3.577085 -1.543653
 1166.000000 3.615581 -1.727380
 1167.000000 3.548941 -1.564470
 1168.000000 3.529107 -1.600860
 1169.000000 3.581866 -1.579814
 1170.000000 3.512465 -1.557647
 1171.000000 3.522143 -1.633159
 1172.000000 3.528621 -1.602723
 1173.000000 3.569657 -1.661668
 1174.000000 3.562446 -1.617926
 1175.000000 3.529203 -1.584894
 1176.000000 3.548672 -1.576742
 1177.000000 3.586172 -1.590407
 1178.000000 3.546176 -1.608940
 1179.000000 3.602624 -1.592472
 1180.000000 3.598921 -1.471088
 1181.000000 3.558514 -1.549393
 1182.000000 3.582272 -1.555328
 1183.000000 3.634719 -1.578857
 1184.000000 3.570894 -1.604365
 1185.000000 3.561064 -1.556630
 1186.000000 3.549056 -1.572360
 1187.000000 3.544673 -1.488629
 1188.000000 3.648045 -1.584545
 1189.000000 3.653515 -1.531419
 1190.000000 3.609446 -1.569373
 1191.000000 3.663279 -1.559312
 1192.000000 3.561230 -1.564743
 1193.000000 3.630318 -1.540094
 1194.000000 3.585514 -1.479121
 1195.000000 3.569793 -1.633898
 1196.000000 3.547438 -1.461214
 1197.000000 3.551820 -1.597624
 1198.000000 3.644834 -1.525585
 1199.000000 3.530392 -1.521038
 1200.000000 3.581517 -1.636232
 1201.000000 3.608344 -1.593914
 1202.000000 3.589192 -1.617367
 1203.000000 3.599288 -1.490446
 1204.000000 3.545276 -1.566909
 1205.000000 3.553158 -1.525551
 1206.000000 3.603230 -1.485549
 1207.000000 3.610077 -1.565218
 1208.000000 3.576469 -1.584290
 1209.000000 3.567612 -1.572396
 1210.000000 3.583205 -1.535736
 1211.000000 3.574081 -1.536910
 1212.000000 3.531173 -1.504512
 1213.000000 3.597930 -1.617065
 1214.000000 3.551126 -1.530117
 1215.000000 3.594199 -1.444435
 1216.000000 3.551455 -1.448986
 1217.000000 3.535677 -1.479516
 1218.000000 3.566496 -1.469231
 1219.000000 3.545056 -1.525530
 1220.000000 3.623500 -1.544749
 1221.000000 3.543200 -1.449493
 1222.000000 3.494635 -1.469087
 1223.000000 3.524207 -1.381492
 1224.000000 3.523703 -1.420924
 1225.000000 3.538335 -1.394814
 1226.000000 3.545480 -1.369888
 1227.000000 3.618422 -1.454007
 1228.000000 3.499823 -1.517106
 1229.000000 3.557054 -1.549324
 1230.000000 3.592090 -1.563850
 1231.000000 3.599955 -1.515266
 1232.000000 3.643069 -1.538564
 1233.000000 3.574629 -1.522115
 1234.000000 3.616570 -1.451832
 1235.000000 3.636710 -1.476691
 1236.000000 3.552788 -1.516377
 1237.000000 3.607847 -1.432827
 1238.000000 3.591766 -1.476171
 1239.000000 3.578316 -1.605488
 1240.000000 3.601763 -1.501972
 1241.000000 3.556038 -1.496031
 1242.000000 3.576959 -1.557666
 1243.000000 3.552548 -1.572699
 1244.000000 3.565014 -1.496540
 1245.000000 3.628783 -1.597517
 1246.000000 3.555971 -1.497813
 1247.000000 3.561065 -1.412223
 1248.000000 3.566424 -1.532386
 1249.000000 3.580308 -1.534600
 1250.000000 3.564663 -1.519079
 1251.000000 3.549112 -1.564461
 1252.000000 3.586110 -1.541187
 1253.000000 3.560552 -1.521775
 1254.000000 3.582420 -1.550348
 1255.000000 3.634668 -1.560510
 1256.000000 3.532959 -1.433571
 1257.000000 3.578118 -1.436191
 1258.000000 3.538712 -1.574630
 1259.000000 3.540613 -1.533256
 1260.000000 3.563127 -1.497537
 1261.000000 3.513504 -1.559162
 1262.000000 3.594656 -1.456169
 1263.000000 3.564357 -1.503471
 1264.000000 3.498758 -1.518639
 1265.000000 3.626587 -1.499781
 1266.000000 3.567172 -1.594127
 1267.000000 3.607428 -1.624164
 1268.000000 3.524822 -1.540277
 1269.000000 3.549151 -1.571601
 1270.000000 3.659641 -1.577549
 1271.000000 3.610936 -1.533140
 1272.000000 3.584766 -1.578661
 1273.000000 3.588279 -1.521631
 1274.000000 3.589510 -1.514444
 1275.000000 3.549891 -1.478498
 1276.000000 3.591466 -1.558314
 1277.000000 3.572549 -1.474154
 1278.000000 3.582053 -1.386028
 1279.000000 3.521694 -1.399860
 1280.000000 3.541083 -1.601450
 1281.000000 3.590042 -1.599793
 1282.000000 3.508035 -1.493845
 1283.000000 3.590834 -1.535313
 1284.000000 3.531656 -1.542544
 1285.000000 3.583457 -1.553705
 1286.000000 3.537359 -1.539831
 1287.000000 3.558251 -1.544391
 1288.000000 3.532171 -1.514255
 1289.000000 3.491938 -1.497286
 1290.000000 3.599741 -1.441262
 1291.000000 3.544061 -1.498375
 1292.000000 3.591851 -1.562651
 1293.000000 3.529777 -1.516019
 1294.000000 3.538198 -1.593353
 1295.000000 3.569518 -1.535636
 1296.000000 3.570091 -1.569530
 1297.000000 3.614099 -1.590161
 1298.000000 3.631241 -1.536265
 1299.000000 3.556130 -1.533072
 1300.000000 3.566646 -1.546850
 1301.000000 3.545055 -1.541337
 1302.000000 3.545342 -1.549154
 1303.000000 3.615180 -1.585194
 1304.000000 3.596768 -1.503047
 1305.000000 3.546060 -1.531719
 1306.000000 3.584708 -1.453717
 1307.000000 3.620784 -1.583346
 1308.000000 3.513082 -1.543442
 1309.000000 3.591630 -1.559052
 1310.000000 3.555906 -1.499289
 1311.000000 3.616205 -1.418932
 1312.000000 3.623452 -1.490682
 1313.000000 3.554838 -1.602120
 1314.000000 3.627350 -1.463099
 1315.000000 3.582497 -1.454056
 1316.000000 3.587444 -1.518943
 1317.000000 3.548961 -1.529057
 1318.000000 3.573869 -1.501177
 1319.000000 3.602545 -1.439834
 1320.000000 3.564635 -1.482927
 1321.000000 3.612383 -1.472368
 1322.000000 3.559374 -1.467675
 1323.000000 3.571591 -1.506579
 1324.000000 3.555639 -1.444515
 1325.000000 3.500319 -1.394389
 1326.000000 3.582731 -1.442132
 1327.000000 3.529069 -1.447535
 1328.000000 3.529165 -1.467488
 1329.000000 3.584743 -1.541985
 1330.000000 3.529087 -1.383522
 1331.000000 3.504758 -1.473774
 1332.000000 3.539976 -1.474188
 1333.000000 3.525439 -1.398508
 1334.000000 3.536274 -1.522767
 1335.000000 3.546080 -1.497606
 1336.000000 3.546176 -1.436977
 1337.000000 3.560897 -1.388980
 1338.000000 3.520827 -1.526269
 1339.000000 3.539645 -1.471743
 1340.000000 3.608263 -1.469547
 1341.000000 3.568584 -1.411879
 1342.000000 3.523926 -1.524260
 1343.000000 3.642751 -1.407086
 1344.000000 3.567782 -1.448884
 1345.000000 3.612522 -1.446859
 1346.000000 3.620748 -1.419590
 1347.000000 3.519425 -1.488088
 1348.000000 3.528749 -1.507993
 1349.000000 3.554865 -1.420417
 1350.000000 3.455610 -1.462314
 1351.000000 3.580647 -1.382117
 1352.000000 3.531606 -1.323698
 1353.000000 3.542638 -1.447297
 1354.000000 3.549162 -1.451931
 1355.000000 3.530912 -1.458806
 1356.000000 3.547059 -1.455158
 1357.000000 3.552718 -1.428094
 1358.000000 3.535205 -1.425715
 1359.000000 3.514402 -1.454774
 1360.000000 3.537917 -1.430126
 1361.000000 3.479499 -1.351698
 1362.000000 3.537946 -1.374394
 1363.000000 3.468923 -1.310907
 1364.000000 3.474628 -1.308767
 1365.000000 3.444386 -1.358437
 1366.000000 3.477002 -1.435804
 1367.000000 3.538384 -1.348930
 1368.000000 3.489760 -1.372794
 1369.000000 3.498456 -1.492682
 1370.000000 3.487566 -1.374736
 1371.000000 3.498576 -1.477860
 1372.000000 3.461346 -1.481941
 1373.000000 3.552539 -1.443286
 1374.000000 3.478333 -1.423334
 1375.000000 3.476253 -1.344105
 1376.000000 3.515864 -1.420300
 1377.000000 3.494109 -1.373944
 1378.000000 3.524580 -1.413786
 1379.000000 3.486558 -1.508588
 1380.000000 3.487445 -1.409073
 1381.000000 3.461196 -1.493248
 1382.000000 3.522008 -1.455473
 1383.000000 3.517847 -1.579644
 1384.000000 3.519967 -1.464612
 1385.000000 3.462171 -1.445626
 1386.000000 3.563422 -1.442194
 1387.000000 3.571061 -1.461527
 1388.000000 3.518897 -1.400252
 1389.000000 3.478788 -1.399060
 1390.000000 3.485314 -1.453939
 1391.000000 3.534438 -1.372589
 1392.000000 3.523535 -1.387766
 1393.000000 3.483708 -1.439731
 1394.000000 3.504812 -1.349954
 1395.000000 3.447034 -1.458563
 1396.000000 3.457680 -1.376296
 1397.000000 3.448246 -1.512164
 1398.000000 3.468098 -1.467480
 1399.000000 3.531249 -1.471615
 1400.000000 3.549378 -1.385441
 1401.000000 3.526433 -1.428424
 1402.000000 3.475518 -1.464108
 1403.000000 3.520870 -1.402621
 1404.000000 3.509875 -1.492976
 1405.000000 3.505566 -1.367473
 1406.000000 3.542570 -1.440593
 1407.000000 3.502545 -1.469888
 1408.000000 3.480818 -1.480577
 1409.000000 3.455273 -1.496330
 1410.000000 3.437225 -1.385158
 1411.000000 3.441404 -1.348957
 1412.000000 3.468741 -1.366165
 1413.000000 3.385352 -1.405926
 1414.000000 3.439660 -1.450816
 1415.000000 3.453966 -1.377546
 1416.000000 3.410939 -1.316743
 1417.000000 3.448645 -1.398404
 1418.000000 3.468516 -1.389247
 1419.000000 3.423373 -1.437503
 1420.000000 3.483454 -1.404056
 1421.000000 3.474902 -1.388069
 1422.000000 3.477208 -1.431037
 1423.000000 3.537994 -1.414997
 1424.000000 3.434776 -1.429714
 1425.000000 3.489727 -1.335016
 1426.000000 3.493195 -1.462909
 1427.000000 3.452492 -1.390177
 1428.000000 3.470853 -1.422166
 1429.000000 3.526238 -1.495849
 1430.000000 3.540515 -1.592013
 1431.000000 3.464363 -1.551228
 1432.000000 3.466810 -1.542396
 1433.000000 3.519561 -1.429753
 1434.000000 3.512156 -1.531537
 1435.000000 3.511156 -1.461562
 1436.000000 3.541712 -1.431407
 1437.000000 3.430600 -1.521044
 1438.000000 3.506267 -1.429462
 1439.000000 3.506076 -1.525183
 1440.000000 3.531445 -1.439762
 1441.000000 3.537998 -1.469347
 1442.000000 3.553734 -1.399941
 1443.000000 3.571481 -1.463505
 1444.000000 3.581755 -1.451602
 1445.000000 3.502528 -1.553129
 1446.000000 3.483469 -1.486996
 1447.000000 3.515914 -1.499197
 1448.000000 3.534430 -1.517959
 1449.000000 3.558788 -1.532203
 1450.000000 3.552000 -1.464121
 1451.000000 3.577505 -1.484978
 1452.000000 3.536868 -1.436100
 1453.000000 3.551141 -1.510025
 1454.000000 3.505813 -1.431763
 1455.000000 3.531035 -1.443688
 1456.000000 3.532616 -1.426470
 1457.000000 3.550194 -1.568735
 1458.000000 3.577307 -1.372239
 1459.000000 3.606210 -1.581942
 1460.000000 3.593253 -1.608160
 1461.000000 3.595976 -1.470001
 1462.000000 3.581617 -1.526511
 1463.000000 3.618567 -1.496696
 1464.000000 3.590326 -1.534027
 1465.000000 3.559235 -1.493010
 1466.000000 3.582161 -1.445206
 1467.000000 3.605881 -1.464085
 1468.000000 3.528791 -1.499494
 1469.000000 3.556696 -1.416551
 1470.000000 3.534492 -1.472449
 1471.000000 3.612485 -1.452193
 1472.000000 3.560757 -1.471418
 1473.000000 3.590171 -1.573013
 1474.000000 3.600405 -1.486513
 1475.000000 3.557842 -1.439260
 1476.000000 3.605579 -1.601479
 1477.000000 3.519576 -1.554492
 1478.000000 3.599669 -1.455697
 1479.000000 3.552960 -1.490629
 1480.000000 3.547486 -1.621551
 1481.000000 3.578319 -1.497571
 1482.000000 3.575600 -1.466543
 1483.000000 3.526436 -1.626740
 1484.000000 3.510402 -1.514308
 1485.000000 3.482091 -1.582821
 1486.000000 3.502289 -1.567525
 1487.000000 3.486640 -1.605708
 1488.000000 3.533713 -1.471757
 1489.000000 3.552065 -1.451218
 1490.000000 3.549380 -1.544619
 1491.000000 3.555968 -1.476265
 1492.000000 3.475592 -1.385787
 1493.000000 3.542060 -1.405250
 1494.000000 3.534181 -1.384892
 1495.000000 3.487783 -1.426270
 1496.000000 3.478754 -1.547239
 1497.000000 3.528450 -1.561807
 1498.000000 3.504826 -1.593619
 1499.000000 3.483304 -1.597811
 1500.000000 3.531699 -1.553666
 1501.000000 3.507513 -1.535183
 1502.000000 3.512595 -1.462000
 1503.000000 3.494548 -1.542390
 1504.000000 3.538330 -1.613612
 1505.000000 3.514964 -1.498096
 1506.000000 3.468551 -1.465353
 1507.000000 3.473644 -1.578332
 1508.000000 3.448786 -1.499982
 1509.000000 3.504145 -1.431721
 1510.000000 3.520980 -1.579037
 1511.000000 3.553145 -1.517920
 1512.000000 3.510822 -1.592292
 1513.000000 3.457443 -1.590848
 1514.000000 3.524382 -1.664809
 1515.000000 3.533647 -1.622053
 1516.000000 3.533149 -1.589312
 1517.000000 3.487047 -1.615972
 1518.000000 3.515219 -1.626813
 1519.000000 3.544404 -1.557537
 1520.000000 3.557123 -1.588820
 1521.000000 3.499472 -1.694182
 1522.000000 3.522576 -1.609403
 1523.000000 3.547411 -1.566708
 1524.000000 3.557868 -1.653045
 1525.000000 3.502241 -1.666766
 1526.000000 3.535236 -1.647098
 1527.000000 3.506709 -1.704397
 1528.000000 3.566665 -1.653982
 1529.000000 3.535671 -1.616018
 1530.000000 3.591060 -1.573970
 1531.000000 3.528459 -1.657950
 1532.000000 3.505360 -1.591713
 1533.000000 3.477317 -1.653288
 1534.000000 3.484795 -1.620475
 1535.000000 3.486815 -1.532152
 1536.000000 3.522806 -1.651386
 1537.000000 3.511925 -1.629262
 1538.000000 3.497662 -1.441178
 1539.000000 3.529784 -1.506326
 1540.000000 3.513044 -1.497479
 1541.000000 3.552144 -1.539198
 1542.000000 3.500126 -1.723334
 1543.000000 3.492585 -1.622571
 1544.000000 3.486280 -1.616129
 1545.000000 3.529246 -1.673434
 1546.000000 3.520254 -1.613573
 1547.000000 3.492359 -1.768186
 1548.000000 3.522127 -1.692897
 1549.000000 3.475189 -1.603928
 1550.000000 3.552634 -1.559867
 1551.000000 3.521300 -1.617840
 1552.000000 3.482941 -1.685403
 1553.000000 3.542538 -1.611112
 1554.000000 3.564602 -1.531684
 1555.000000 3.507587 -1.572321
 1556.000000 3.570912 -1.588645
 1557.000000 3.469673 -1.551475
 1558.000000 3.491694 -1.603139
 1559.000000 3.526259 -1.577598
 1560.000000 3.618855 -1.562454
 1561.000000 3.569761 -1.723973
 1562.000000 3.546590 -1.624537
 1563.000000 3.525681 -1.531821
 1564.000000 3.516962 -1.644393
 1565.000000 3.468072 -1.582103
 1566.000000 3.503734 -1.547924
 1567.000000 3.591104 -1.547740
 1568.000000 3.539044 -1.532191
 1569.000000 3.554510 -1.566274
 1570.000000 3.540803 -1.507024
 1571.000000 3.561167 -1.479568
 1572.000000 3.567834 -1.571683
 1573.000000 3.517273 -1.576759
 1574.000000 3.563380 -1.607650
 1575.000000 3.589469 -1.566126
 1576.000000 3.550356 -1.675267
 1577.000000 3.523420 -1.470260
 1578.000000 3.586585 -1.535367
 1579.000000 3.484196 -1.466475
 1580.000000 3.542337 -1.534116
 1581.000000 3.511525 -1.586857
 1582.000000 3.525538 -1.460258
 1583.000000 3.470049 -1.574381
 1584.000000 3.479817 -1.620098
 1585.000000 3.472488 -1.614593
 1586.000000 3.519047 -1.563150
 1587.000000 3.506164 -1.648104
 1588.000000 3.544225 -1.582121
 1589.000000 3.519568 -1.587028
 1590.000000 3.596678 -1.503187
 1591.000000 3.557950 -1.621037
 1592.000000 3.528992 -1.605775
 1593.000000 3.530680 -1.644281
 1594.000000 3.520221 -1.622452
 1595.000000 3.474137 -1.535928
 1596.000000 3.553997 -1.545940
 1597.000000 3.512001 -1.702122
 1598.000000 3.558985 -1.669252
 1599.000000 3.499759 -1.693123
 1600.000000 3.507557 -1.670413
 1601.000000 3.492539 -1.653936
 1602.000000 3.476890 -1.662226
 1603.000000 3.512751 -1.681919
 1604.000000 3.503609 -1.667521
 1605.000000 3.502577 -1.604748
 1606.000000 3.496057 -1.553875
 1607.000000 3.545628 -1.610851
 1608.000000 3.482797 -1.565268
 1609.000000 3.551326 -1.659372
 1610.000000 3.503416 -1.625538
 1611.000000 3.524204 -1.637058
 1612.000000 3.459572 -1.644174
 1613.000000 3.484376 -1.679872
 1614.000000 3.502298 -1.650761
 1615.000000 3.516118 -1.691009
 1616.000000 3.521227 -1.648815
 1617.000000 3.527244 -1.740459
 1618.000000 3.608818 -1.684010
 1619.000000 3.550855 -1.696425
 1620.000000 3.485400 -1.655659
 1621.000000 3.510658 -1.645683
 1622.000000 3.472911 -1.696089
 1623.000000 3.483459 -1.698613
 1624.000000 3.528837 -1.687835
 1625.000000 3.483264 -1.649676
 1626.000000 3.542154 -1.634275
 1627.000000 3.486277 -1.589220
 1628.000000 3.561523 -1.645568
 1629.000000 3.537771 -1.654145
 1630.000000 3.510981 -1.661072
 1631.000000 3.517645 -1.697554
 1632.000000 3.522128 -1.624537
 1633.000000 3.495227 -1.577323
 1634.000000 3.532365 -1.608399
 1635.000000 3.504769 -1.589563
 1636.000000 3.506224 -1.611963
 1637.000000 3.569256 -1.663809
 1638.000000 3.550364 -1.587488
 1639.000000 3.522514 -1.667132
 1640.000000 3.562013 -1.686285
 1641.000000 3.491650 -1.719080
 1642.000000 3.545571 -1.655582
 1643.000000 3.526309 -1.700726
 1644.000000 3.552822 -1.670081
 1645.000000 3.500311 -1.733931
 1646.000000 3.424871 -1.702471
 1647.000000 3.481785 -1.578745
 1648.000000 3.535052 -1.773066
 1649.000000 3.539559 -1.739358
 1650.000000 3.473551 -1.583360
 1651.000000 3.465905 -1.733223
 1652.000000 3.461369 -1.665584
 1653.000000 3.476672 -1.758147
 1654.000000 3.450370 -1.729735
 1655.000000 3.510852 -1.756661
 1656.000000 3.492450 -1.760167
 1657.000000 3.394189 -1.736749
 1658.000000 3.500471 -1.743096
 1659.000000 3.485225 -1.707786
 1660.000000 3.453867 -1.724083
 1661.000000 3.475726 -1.657150
 1662.000000 3.463376 -1.587829
 1663.000000 3.552372 -1.526461
 1664.000000 3.509315 -1.585023
 1665.000000 3.514552 -1.535362
 1666.000000 3.504736 -1.604276
 1667.000000 3.492588 -1.742866
 1668.000000 3.532107 -1.756105
 1669.000000 3.513787 -1.705357
 1670.000000 3.470758 -1.665619
 1671.000000 3.457257 -1.684005
 1672.000000 3.441521 -1.711167
 1673.000000 3.422645 -1.698666
 1674.000000 3.587877 -1.720343
 1675.000000 3.512435 -1.651448
 1676.000000 3.502403 -1.751233
 1677.000000 3.504150 -1.703578
 1678.000000 3.497447 -1.714919
 1679.000000 3.440917 -1.706477
 1680.000000 3.489052 -1.798502
 1681.000000 3.497297 -1.766599
 1682.000000 3.477706 -1.727276
 1683.000000 3.434770 -1.680703
 1684.000000 3.480770 -1.619412
 1685.000000 3.434514 -1.651898
 1686.000000 3.453476 -1.578406
 1687.000000 3.411982 -1.553357
 1688.000000 3.500631 -1.590095
 1689.000000 3.493824 -1.541446
 1690.000000 3.429102 -1.568771
 1691.000000 3.482429 -1.732467
 1692.000000 3.437186 -1.718394
 1693.000000 3.483301 -1.647174
 1694.000000 3.471402 -1.632867
 1695.000000 3.479011 -1.669509
 1696.000000 3.435039 -1.591812
 1697.000000 3.443496 -1.556076
 1698.000000 3.443788 -1.728284
 1699.000000 3.485158 -1.573757
 1700.000000 3.436583 -1.553035
 1701.000000 3.478087 -1.618138
 1702.000000 3.487364 -1.589024
 1703.000000 3.519736 -1.640962
 1704.000000 3.468188 -1.613206
 1705.000000 3.467094 -1.599402
 1706.000000 3.471895 -1.642747
 1707.000000 3.473967 -1.806868
 1708.000000 3.575047 -1.616545
 1709.000000 3.509598 -1.791558
 1710.000000 3.514843 -1.655240
 1711.000000 3.469125 -1.619239
 1712.000000 3.468754 -1.571761
 1713.000000 3.433681 -1.683103
 1714.000000 3.460977 -1.516223
 1715.000000 3.553412 -1.599227
 1716.000000 3.486985 -1.582523
 1717.000000 3.454273 -1.508520
 1718.000000 3.511749 -1.524115
 1719.000000 3.490667 -1.764921
 1720.000000 3.467690 -1.593276
 1721.000000 3.524807 -1.563131
 1722.000000 3.454744 -1.596064
 1723.000000 3.542157 -1.580624
 1724.000000 3.534692 -1.628671
 1725.000000 3.483271 -1.635007
 1726.000000 3.416771 -1.669591
 1727.000000 3.536801 -1.673590
 1728.000000 3.455543 -1.585279
 1729.000000 3.528458 -1.510780
 1730.000000 3.499920 -1.555098
 1731.000000 3.455732 -1.615779
 1732.000000 3.491107 -1.536753
 1733.000000 3.475367 -1.616993
 1734.000000 3.537524 -1.544720
 1735.000000 3.537206 -1.584671
 1736.000000 3.454106 -1.472362
 1737.000000 3.519525 -1.519494
 1738.000000 3.577037 -1.592219
 1739.000000 3.594589 -1.618289
 1740.000000 3.507809 -1.513005
 1741.000000 3.538339 -1.558046
 1742.000000 3.495686 -1.581292
 1743.000000 3.473991 -1.579063
 1744.000000 3.504154 -1.462918
 1745.000000 3.484659 -1.481398
 1746.000000 3.638862 -1.536314
 1747.000000 3.546699 -1.465186
 1748.000000 3.547113 -1.516175
 1749.000000 3.444868 -1.451699
 1750.000000 3.500401 -1.622243
 1751.000000 3.505402 -1.592591
 1752.000000 3.561654 -1.632757
 1753.000000 3.535308 -1.678925
 1754.000000 3.532264 -1.648309
 1755.000000 3.462486 -1.484912
 1756.000000 3.439627 -1.566165
 1757.000000 3.471772 -1.611195
 1758.000000 3.519185 -1.571073
 1759.000000 3.507347 -1.684515
 1760.000000 3.494834 -1.727566
 1761.000000 3.503802 -1.667751
 1762.000000 3.423056 -1.619097
 1763.000000 3.510960 -1.658941
 1764.000000 3.497001 -1.658015
 1765.000000 3.436330 -1.618259
 1766.000000 3.462589 -1.642732
 1767.000000 3.485204 -1.624339
 1768.000000 3.506367 -1.579365
 1769.000000 3.491102 -1.592637
 1770.000000 3.492357 -1.573277
 1771.000000 3.548965 -1.632422
 1772.000000 3.518071 -1.630558
 1773.000000 3.515104 -1.715552
 1774.000000 3.447573 -1.604503
 1775.000000 3.453173 -1.717782
 1776.000000 3.487568 -1.724439
 1777.000000 3.494869 -1.689744
 1778.000000 3.457889 -1.589351
 1779.000000 3.453874 -1.678905
 1780.000000 3.534401 -1.708524
 1781.000000 3.463121 -1.619366
 1782.000000 3.496060 -1.654350
 1783.000000 3.460080 -1.480203
 1784.000000 3.464530 -1.562775
 1785.000000 3.457414 -1.631748
 1786.000000 3.500400 -1.678633
 1787.000000 3.481232 -1.560916
 1788.000000 3.464991 -1.601601
 1789.000000 3.515619 -1.472779
 1790.000000 3.501936 -1.555407
 1791.000000 3.472078 -1.589258
 1792.000000 3.498458 -1.617992
 1793.000000 3.535919 -1.645290
 1794.000000 3.489133 -1.628738
 1795.000000 3.449839 -1.672118
 1796.000000 3.430695 -1.522507
 1797.000000 3.436655 -1.635349
 1798.000000 3.451451 -1.574672
 1799.000000 3.489183 -1.590341
 1800.000000 3.454520 -1.546691
 1801.000000 3.440252 -1.528038
 1802.000000 3.468069 -1.488362
 1803.000000 3.546950 -1.588853
 1804.000000 3.507496 -1.544488
 1805.000000 3.488836 -1.483047
 1806.000000 3.472631 -1.624391
 1807.000000 3.492715 -1.640606
 1808.000000 3.435516 -1.598984
 1809.000000 3.449539 -1.561330
 1810.000000 3.475930 -1.491759
 1811.000000 3.475137 -1.524311
 1812.000000 3.482351 -1.453290
 1813.000000 3.507562 -1.534644
 1814.000000 3.532689 -1.550126
 1815.000000 3.497307 -1.519976
 1816.000000 3.482565 -1.559460
 1817.000000 3.520690 -1.611914
 1818.000000 3.475968 -1.556878
 1819.000000 3.447216 -1.504028
 1820.000000 3.549163 -1.510980
 1821.000000 3.545727 -1.627094
 1822.000000 3.476680 -1.494522
 1823.000000 3.515856 -1.480976
 1824.000000 3.508419 -1.497898
 1825.000000 3.457020 -1.579074
 1826.000000 3.485579 -1.471995
 1827.000000 3.463482 -1.487144
 1828.000000 3.469993 -1.468681
 1829.000000 3.521961 -1.425593
 1830.000000 3.488638 -1.565319
 1831.000000 3.547020 -1.501457
 1832.000000 3.541951 -1.522792
 1833.000000 3.582726 -1.441651
 1834.000000 3.504508 -1.452919
 1835.000000 3.504723 -1.466704
 1836.000000 3.548395 -1.477673
 1837.000000 3.531898 -1.416980
 1838.000000 3.495802 -1.462861
 1839.000000 3.496585 -1.475888
 1840.000000 3.514912 -1.526183
 1841.000000 3.505614 -1.349499
 1842.000000 3.474329 -1.372069
 1843.000000 3.493769 -1.496050
 1844.000000 3.535282 -1.576313
 1845.000000 3.624162 -1.575351
 1846.000000 3.559967 -1.494176
 1847.000000 3.568379 -1.584650
 1848.000000 3.558859 -1.589978
 1849.000000 3.557865 -1.403806
 1850.000000 3.604018 -1.484411
 1851.000000 3.562349 -1.444437
 1852.000000 3.554515 -1.484474
 1853.000000 3.539767 -1.562295
 1854.000000 3.513862 -1.516400
 1855.000000 3.522733 -1.588459
 1856.000000 3.496302 -1.475242
 1857.000000 3.470359 -1.502550
 1858.000000 3.542716 -1.567142
 1859.000000 3.464785 -1.569615
 1860.000000 3.541155 -1.551484
 1861.000000 3.485219 -1.469333
 1862.000000 3.554537 -1.521512
 1863.000000 3.514242 -1.458636
 1864.000000 3.558221 -1.543994
 1865.000000 3.522636 -1.573383
 1866.000000 3.492517 -1.542832
 1867.000000 3.574809 -1.492085
 1868.000000 3.573082 -1.537977
 1869.000000 3.562910 -1.517373
 1870.000000 3.549132 -1.550037
 1871.000000 3.567476 -1.594337
 1872.000000 3.561529 -1.595027
 1873.000000 3.520836 -1.537991
 1874.000000 3.589425 -1.495097
 1875.000000 3.575492 -1.500010
 1876.000000 3.521433 -1.532404
 1877.000000 3.568034 -1.526577
 1878.000000 3.547372 -1.516108
 1879.000000 3.464023 -1.633965
 1880.000000 3.514997 -1.567879
 1881.000000 3.474748 -1.588910
 1882.000000 3.464362 -1.657895
 1883.000000 3.471964 -1.575061
 1884.000000 3.549855 -1.621817
 1885.000000 3.532149 -1.573824
 1886.000000 3.544500 -1.634888
 1887.000000 3.509606 -1.558973
 1888.000000 3.477631 -1.579173
 1889.000000 3.496707 -1.562360
 1890.000000 3.512150 -1.624146
 1891.000000 3.496678 -1.611739
 1892.000000 3.476345 -1.513758
 1893.000000 3.498402 -1.545926
 1894.000000 3.552022 -1.472610
 1895.000000 3.562125 -1.477496
 1896.000000 3.482323 -1.493574
 1897.000000 3.490619 -1.520771
 1898.000000 3.513884 -1.428120
 1899.000000 3.538072 -1.454168
 1900.000000 3.538671 -1.474429
 1901.000000 3.527472 -1.543728
 1902.000000 3.542556 -1.527240
 1903.000000 3.512378 -1.446557
 1904.000000 3.503690 -1.614527
 1905.000000 3.471744 -1.593019
 1906.000000 3.528830 -1.539452
 1907.000000 3.518125 -1.602336
 1908.000000 3.439624 -1.457894
 1909.000000 3.463444 -1.583388
 1910.000000 3.493620 -1.543838
 1911.000000 3.487277 -1.585560
 1912.000000 3.496609 -1.473059
 1913.000000 3.509729 -1.598764
 1914.000000 3.425561 -1.544569
 1915.000000 3.506583 -1.522312
 1916.000000 3.510956 -1.568927
 1917.000000 3.529749 -1.544188
 1918.000000 3.541952 -1.583620
 1919.000000 3.444269 -1.548731
 1920.000000 3.450562 -1.588626
 1921.000000 3.484067 -1.444513
 1922.000000 3.454104 -1.533847
 1923.000000 3.480332 -1.577636
 1924.000000 3.479142 -1.639933
 1925.000000 3.496278 -1.648771
 1926.000000 3.585532 -1.649943
 1927.000000 3.484605 -1.592887
 1928.000000 3.435031 -1.623717
 1929.000000 3.503251 -1.610132
 1930.000000 3.536776 -1.423632
 1931.000000 3.499335 -1.511317
 1932.000000 3.571296 -1.470928
 1933.000000 3.516674 -1.401245
 1934.000000 3.507980 -1.603898
 1935.000000 3.542150 -1.429526
 1936.000000 3.555252 -1.538500
 1937.000000 3.507840 -1.512766
 1938.000000 3.532973 -1.576572
 1939.000000 3.522486 -1.537545
 1940.000000 3.482556 -1.441307
 1941.000000 3.567262 -1.450747
 1942.000000 3.492279 -1.483140
 1943.000000 3.484015 -1.463860
 1944.000000 3.545888 -1.571486
 1945.000000 3.540382 -1.587131
 1946.000000 3.542601 -1.589186
 1947.000000 3.553349 -1.564115
 1948.000000 3.491359 -1.524062
 1949.000000 3.527258 -1.503263
 1950.000000 3.516241 -1.574927
 1951.000000 3.545293 -1.534914
 1952.000000 3.540332 -1.485013
 1953.000000 3.519958 -1.498906
 1954.000000 3.510242 -1.478414
 1955.000000 3.533694 -1.535882
 1956.000000 3.517556 -1.532511
 1957.000000 3.567552 -1.551963
 1958.000000 3.549034 -1.553932
 1959.000000 3.558680 -1.592747
 1960.000000 3.526783 -1.534686
 1961.000000 3.442909 -1.557125
 1962.000000 3.499727 -1.472978
 1963.000000 3.574584 -1.506124
 1964.000000 3.569972 -1.456327
 1965.000000 3.565629 -1.515116
 1966.000000 3.553537 -1.467512
 1967.000000 3.488625 -1.459492
 1968.000000 3.511837 -1.503086
 1969.000000 3.498526 -1.404907
 1970.000000 3.465932 -1.419695
 1971.000000 3.477846 -1.456527
 1972.000000 3.468294 -1.490783
 1973.000000 3.489550 -1.520065
 1974.000000 3.527350 -1.503120
 1975.000000 3.449369 -1.473417
 1976.000000 3.435770 -1.521859
 1977.000000 3.408285 -1.478436
 1978.000000 3.471476 -1.588083
 1979.000000 3.527314 -1.575739
 1980.000000 3.406032 -1.521006
 1981.000000 3.517984 -1.547435
 1982.000000 3.489563 -1.485359
 1983.000000 3.487933 -1.617248
 1984.000000 3.497419 -1.499586
 1985.000000 3.514636 -1.539499
 1986.000000 3.471109 -1.494212
 1987.000000 3.498416 -1.500001
 1988.000000 3.509834 -1.623693
 1989.000000 3.596278 -1.588136
 1990.000000 3.479713 -1.596120
 1991.000000 3.545981 -1.407961
 1992.000000 3.522345 -1.604114
 1993.000000 3.494267 -1.445154
 1994.000000 3.461394 -1.437051
 1995.000000 3.481030 -1.513764
 1996.000000 3.517705 -1.515948
 1997.000000 3.425731 -1.641300
 1998.000000 3.508028 -1.493714
 1999.000000 3.451482 -1.545882
 2000.000000 3.443604 -1.430751
 2001.000000 3.435362 -1.470036
 2002.000000 3.439800 -1.483162
 2003.000000 3.439701 -1.528853
 2004.000000 3.482009 -1.449923
 2005.000000 3.473301 -1.479531
 2006.000000 3.434825 -1.513709
 2007.000000 3.441901 -1.528337
 2008.000000 3.457365 -1.443044
 2009.000000 3.429211 -1.489340
 2010.000000 3.456877 -1.432491
 2011.000000 3.433910 -1.432056
 2012.000000 3.477329 -1.449281
 2013.000000 3.477285 -1.522736
 2014.000000 3.421306 -1.586284
 2015.000000 3.480316 -1.538254
 2016.000000 3.540993 -1.460499
 2017.000000 3.460595 -1.464148
 2018.000000 3.489140 -1.468512
 2019.000000 3.423382 -1.574148
 2020.000000 3.504033 -1.542559
 2021.000000 3.440442 -1.440660
 2022.000000 3.427335 -1.478727
 2023.000000 3.517838 -1.458276
 2024.000000 3.519224 -1.455024
 2025.000000 3.473211 -1.422842
 2026.000000 3.445626 -1.425503
 2027.000000 3.458633 -1.443457
 2028.000000 3.426858 -1.433713
 2029.000000 3.418686 -1.486372
 2030.000000 3.419849 -1.463077
 2031.000000 3.432464 -1.527347
 2032.000000 3.467752 -1.530778
 2033.000000 3.470844 -1.570953
 2034.000000 3.452997 -1.509144
 2035.000000 3.476083 -1.535088
 2036.000000 3.450003 -1.490259
 2037.000000 3.470302 -1.527664
 2038.000000 3.447669 -1.561362
 2039.000000 3.478402 -1.502590
 2040.000000 3.442806 -1.460410
 2041.000000 3.458476 -1.534816
 2042.000000 3.420436 -1.514007
 2043.000000 3.412303 -1.513941
 2044.000000 3.387865 -1.485264
 2045.000000 3.406898 -1.488219
 2046.000000 3.381166 -1.502355
 2047.000000 3.433735 -1.404224
 2048.000000 3.346090 -1.495598
 2049.000000 3.398186 -1.429031
 2050.000000 3.397100 -1.365353
 2051.000000 3.439458 -1.351964
 2052.000000 3.427043 -1.353953
 2053.000000 3.388670 -1.439180
 2054.000000 3.445030 -1.441357
 2055.000000 3.422887 -1.391981
 2056.000000 3.403499 -1.412251
 2057.000000 3.408889 -1.384177
 2058.000000 3.353112 -1.446976
 2059.000000 3.420756 -1.413977
 2060.000000 3.451848 -1.417374
 2061.000000 3.423602 -1.541833
 2062.000000 3.390861 -1.518020
 2063.000000 3.376104 -1.449249
 2064.000000 3.438525 -1.484015
 2065.000000 3.403480 -1.537781
 2066.000000 3.333308 -1.485840
 2067.000000 3.369370 -1.489804
 2068.000000 3.416070 -1.496777
 2069.000000 3.446984 -1.443841
 2070.000000 3.387795 -1.449503
 2071.000000 3.412837 -1.458181
 2072.000000 3.414583 -1.417592
 2073.000000 3.386501 -1.479567
 2074.000000 3.398051 -1.448813
 2075.000000 3.423486 -1.464260
 2076.000000 3.377797 -1.442574
 2077.000000 3.397604 -1.478285
 2078.000000 3.433177 -1.512610
 2079.000000 3.478335 -1.448324
 2080.000000 3.444883 -1.516826
 2081.000000 3.439420 -1.575786
 2082.000000 3.446632 -1.474219
 2083.000000 3.413127 -1.516876
 2084.000000 3.472650 -1.454686
 2085.000000 3.450032 -1.430979
 2086.000000 3.426442 -1.494183
 2087.000000 3.464753 -1.505477
 2088.000000 3.449767 -1.479296
 2089.000000 3.431043 -1.497141
 2090.000000 3.435662 -1.513137
 2091.000000 3.443017 -1.543114
 2092.000000 3.430069 -1.547307
 2093.000000 3.395173 -1.399271
 2094.000000 3.432450 -1.485635
 2095.000000 3.406694 -1.521712
 2096.000000 3.459922 -1.510414
 2097.000000 3.438228 -1.489496
 2098.000000 3.433939 -1.439827
 2099.000000 3.391119 -1.491114
 2100.000000 3.412332 -1.496037
 2101.000000 3.418786 -1.495148
 2102.000000 3.403063 -1.459674
 2103.000000 3.397345 -1.520190
 2104.000000 3.370012 -1.441935
 2105.000000 3.413993 -1.477251
 2106.000000 3.409668 -1.443675
 2107.000000 3.386681 -1.555240
 2108.000000 3.425554 -1.559273
 2109.000000 3.439875 -1.521740
 2110.000000 3.397329 -1.458941
 2111.000000 3.453406 -1.559999
 2112.000000 3.455718 -1.608308
 2113.000000 3.398332 -1.577745
 2114.000000 3.403692 -1.466533
 2115.000000 3.377638 -1.482710
 2116.000000 3.362402 -1.504477
 2117.000000 3.408024 -1.408781
 2118.000000 3.346372 -1.433048
 2119.000000 3.381231 -1.493776
 2120.000000 3.339278 -1.441333
 2121.000000 3.405407 -1.353080
 2122.000000 3.393484 -1.322209
 2123.000000 3.404085 -1.452237
 2124.000000 3.390369 -1.390460
 2125.000000 3.411743 -1.467902
 2126.000000 3.350356 -1.435832
 2127.000000 3.303329 -1.437484
 2128.000000 3.409388 -1.365686
 2129.000000 3.363050 -1.423530
 2130.000000 3.357133 -1.498918
 2131.000000 3.406795 -1.450645
 2132.000000 3.362393 -1.465407
 2133.000000 3.335888 -1.516826
 2134.000000 3.381362 -1.541366
 2135.000000 3.386219 -1.512357
 2136.000000 3.407658 -1.482005
 2137.000000 3.372995 -1.516550
 2138.000000 3.337290 -1.489575
 2139.000000 3.353824 -1.444687
 2140.000000 3.402437 -1.450245
 2141.000000 3.383970 -1.471478
 2142.000000 3.377480 -1.535493
 2143.000000 3.376157 -1.526029
 2144.000000 3.356301 -1.486746
 2145.000000 3.360617 -1.529783
 2146.000000 3.379721 -1.512561
 2147.000000 3.336677 -1.574559
 2148.000000 3.384565 -1.532999
 2149.000000 3.391320 -1.569813
 2150.000000 3.379710 -1.528727
 2151.000000 3.388455 -1.431088
 2152.000000 3.393428 -1.481649
 2153.000000 3.342253 -1.470493
 2154.000000 3.387687 -1.473359
 2155.000000 3.413208 -1.526251
 2156.000000 3.380828 -1.498511
 2157.000000 3.371579 -1.484555
 2158.000000 3.400173 -1.562482
 2159.000000 3.326882 -1.455381
 2160.000000 3.402097 -1.470546
 2161.000000 3.394716 -1.427517
 2162.000000 3.330938 -1.409110
 2163.000000 3.408425 -1.404984
 2164.000000 3.388847 -1.366785
 2165.000000 3.378005 -1.385042
 2166.000000 3.343234 -1.434416
 2167.000000 3.412100 -1.457659
 2168.000000 3.402003 -1.489567
 2169.000000 3.435681 -1.460295
 2170.000000 3.394381 -1.440709
 2171.000000 3.443229 -1.484095
 2172.000000 3.386350 -1.420658
 2173.000000 3.387497 -1.442771
 2174.000000 3.416763 -1.514164
 2175.000000 3.400018 -1.560090
 2176.000000 3.359077 -1.532102
 2177.000000 3.359988 -1.550746
 2178.000000 3.355369 -1.478201
 2179.000000 3.412011 -1.390003
 2180.000000 3.473692 -1.456153
 2181.000000 3.396885 -1.459539
 2182.000000 3.403066 -1.417847
 2183.000000 3.345468 -1.452885
 2184.000000 3.405516 -1.523523
 2185.000000 3.456566 -1.436538
 2186.000000 3.422260 -1.469681
 2187.000000 3.430161 -1.431408
 2188.000000 3.396315 -1.489363
 2189.000000 3.399416 -1.448020
 2190.000000 3.394195 -1.536385
 2191.000000 3.411552 -1.513239
 2192.000000 3.358886 -1.473735
 2193.000000 3.430167 -1.471486
 2194.000000 3.431453 -1.483074
 2195.000000 3.465069 -1.560732
 2196.000000 3.418895 -1.443301
 2197.000000 3.426549 -1.506796
 2198.000000 3.483730 -1.377072
 2199.000000 3.452097 -1.478385
 2200.000000 3.478130 -1.500937
 2201.000000 3.457958 -1.453149
 2202.000000 3.417077 -1.505901
 2203.000000 3.433134 -1.474565
 2204.000000 3.440595 -1.480739
 2205.000000 3.436616 -1.408890
 2206.000000 3.427540 -1.450554
 2207.000000 3.459719 -1.590516
 2208.000000 3.428887 -1.437183
 2209.000000 3.398478 -1.487055
 2210.000000 3.409710 -1.441981
 2211.000000 3.434947 -1.383836
 2212.000000 3.412384 -1.506915
 2213.000000 3.435422 -1.506903
 2214.000000 3.397700 -1.491740
 2215.000000 3.419989 -1.449195
 2216.000000 3.412314 -1.511284
 2217.000000 3.393574 -1.465381
 2218.000000 3.448761 -1.454032
 2219.000000 3.433804 -1.510108
 2220.000000 3.445178 -1.460955
 2221.000000 3.449342 -1.407704
 2222.000000 3.426738 -1.448500
 2223.000000 3.468386 -1.514805
 2224.000000 3.447963 -1.501208
 2225.000000 3.489425 -1.389680
 2226.000000 3.414594 -1.483598
 2227.000000 3.409645 -1.513149
 2228.000000 3.475890 -1.411890
 2229.000000 3.421212 -1.561626
 2230.000000 3.449007 -1.477124
 2231.000000 3.477733 -1.479054
 2232.000000 3.397869 -1.576447
 2233.000000 3.442423 -1.461302
 2234.000000 3.445996 -1.553339
 2235.000000 3.397553 -1.440650
 2236.000000 3.380955 -1.434555
 2237.000000 3.464646 -1.496236
 2238.000000 3.454943 -1.486325
 2239.000000 3.417044 -1.381859
 2240.000000 3.447939 -1.459855
 2241.000000 3.434012 -1.496145
 2242.000000 3.457548 -1.414144
 2243.000000 3.416221 -1.391761
 2244.000000 3.430842 -1.356473
 2245.000000 3.410152 -1.395582
 2246.000000 3.400066 -1.340290
 2247.000000 3.485609 -1.488305
 2248.000000 3.423693 -1.446390
 2249.000000 3.421951 -1.489548
 2250.000000 3.442147 -1.392216
 2251.000000 3.436573 -1.468633
 2252.000000 3.471882 -1.459863
 2253.000000 3.435314 -1.406724
 2254.000000 3.409377 -1.539127
 2255.000000 3.450638 -1.441522
 2256.000000 3.456094 -1.382345
 2257.000000 3.444948 -1.496144
 2258.000000 3.405270 -1.450541
 2259.000000 3.491168 -1.462444
 2260.000000 3.449190 -1.459091
 2261.000000 3.408877 -1.411994
 2262.000000 3.438588 -1.468163
 2263.000000 3.409779 -1.399755
 2264.000000 3.404886 -1.460072
 2265.000000 3.431663 -1.443299
 2266.000000 3.451334 -1.480515
 2267.000000 3.427454 -1.454383
 2268.000000 3.435440 -1.415660
 2269.000000 3.436188 -1.464968
 2270.000000 3.427325 -1.560711
 2271.000000 3.398113 -1.555255
 2272.000000 3.421988 -1.528315
 2273.000000 3.379149 -1.469491
 2274.000000 3.373087 -1.552870
 2275.000000 3.349444 -1.485989
 2276.000000 3.437693 -1.389022
 2277.000000 3.411359 -1.503245
 2278.000000 3.421774 -1.530146
 2279.000000 3.437146 -1.581012
 2280.000000 3.454879 -1.539113
 2281.000000 3.503470 -1.420740
 2282.000000 3.467727 -1.437844
 2283.000000 3.416650 -1.469733
 2284.000000 3.443374 -1.539040
 2285.000000 3.400992 -1.406574
 2286.000000 3.420026 -1.377322
 2287.000000 3.380642 -1.451132
 2288.000000 3.369021 -1.454103
 2289.000000 3.377197 -1.505891
 2290.000000 3.429806 -1.440484
 2291.000000 3.326732 -1.508725
 2292.000000 3.398023 -1.470688
 2293.000000 3.406716 -1.368833
 2294.000000 3.409441 -1.417674
 2295.000000 3.429909 -1.327382
 2296.000000 3.407876 -1.489828
 2297.000000 3.424878 -1.450128
 2298.000000 3.395541 -1.465522
 2299.000000 3.401681 -1.427576
 2300.000000 3.354970 -1.447188
 2301.000000 3.424327 -1.392466
 2302.000000 3.416324 -1.419722
 2303.000000 3.349728 -1.487317
 2304.000000 3.356360 -1.524350
 2305.000000 3.406759 -1.512563
 2306.000000 3.400368 -1.484843
 2307.000000 3.377407 -1.529977
 2308.000000 3.426853 -1.439303
 2309.000000 3.401828 -1.495918
 2310.000000 3.392809 -1.417383
 2311.000000 3.377005 -1.474498
 2312.000000 3.446197 -1.434328
 2313.000000 3.401075 -1.459871
 2314.000000 3.436900 -1.547816
 2315.000000 3.367930 -1.579436
 2316.000000 3.396092 -1.475309
 2317.000000 3.363756 -1.571676
 2318.000000 3.348319 -1.562081
 2319.000000 3.399525 -1.543165
 2320.000000 3.383521 -1.464694
 2321.000000 3.338308 -1.522327
 2322.000000 3.395057 -1.531331
 2323.000000 3.330548 -1.583650
 2324.000000 3.404625 -1.530062
 2325.000000 3.390648 -1.483581
 2326.000000 3.356175 -1.528106
 2327.000000 3.345295 -1.546537
 2328.000000 3.395389 -1.438719
 2329.000000 3.402445 -1.505982
 2330.000000 3.382321 -1.534159
 2331.000000 3.367664 -1.440946
 2332.000000 3.394970 -1.455649
 2333.000000 3.393811 -1.467983
 2334.000000 3.435206 -1.515701
 2335.000000 3.368182 -1.620277
 2336.000000 3.399357 -1.534474
 2337.000000 3.422910 -1.561858
 2338.000000 3.427968 -1.467978
 2339.000000 3.376645 -1.412091
 2340.000000 3.380952 -1.504089
 2341.000000 3.399077 -1.523679
 2342.000000 3.378491 -1.459802
 2343.000000 3.392503 -1.496730
 2344.000000 3.422659 -1.543496
 2345.000000 3.398915 -1.444790
 2346.000000 3.358359 -1.426101
 2347.000000 3.396945 -1.475573
 2348.000000 3.458898 -1.526488
 2349.000000 3.382184 -1.439439
 2350.000000 3.422449 -1.508329
 2351.000000 3.422512 -1.497711
 2352.000000 3.452756 -1.628837
 2353.000000 3.411035 -1.598385
 2354.000000 3.406357 -1.529657
 2355.000000 3.421569 -1.510847
 2356.000000 3.489312 -1.614108
 2357.000000 3.451217 -1.615784
 2358.000000 3.438684 -1.611107
 2359.000000 3.413013 -1.608006
 2360.000000 3.421046 -1.605436
 2361.000000 3.386916 -1.561012
 2362.000000 3.386800 -1.627550
 2363.000000 3.411761 -1.527098
 2364.000000 3.433212 -1.556248
 2365.000000 3.385177 -1.524177
 2366.000000 3.430370 -1.523802
 2367.000000 3.387024 -1.604397
 2368.000000 3.400044 -1.491308
 2369.000000 3.420370 -1.569545
 2370.000000 3.414543 -1.544914
 2371.000000 3.422338 -1.613921
 2372.000000 3.390807 -1.550519
 2373.000000 3.406267 -1.532181
 2374.000000 3.404886 -1.516131
 2375.000000 3.408807 -1.595179
 2376.000000 3.412057 -1.521706
 2377.000000 3.375067 -1.540876
 2378.000000 3.391036 -1.556113
 2379.000000 3.354749 -1.552046
 2380.000000 3.422602 -1.538754
 2381.000000 3.396222 -1.525639
 2382.000000 3.377126 -1.478641
 2383.000000 3.364656 -1.406840
 2384.000000 3.360214 -1.518002
 2385.000000 3.396235 -1.505627
 2386.000000 3.346095 -1.481234
 2387.000000 3.327402 -1.554047
 2388.000000 3.344538 -1.441830
 2389.000000 3.398732 -1.530234
 2390.000000 3.327947 -1.539771
 2391.000000 3.352364 -1.592806
 2392.000000 3.379028 -1.485752
 2393.000000 3.453133 -1.463658
 2394.000000 3.371370 -1.531741
 2395.000000 3.392259 -1.469984
 2396.000000 3.397437 -1.514184
 2397.000000 3.402296 -1.506522
 2398.000000 3.308439 -1.521859
 2399.000000 3.379828 -1.504010
 2400.000000 3.402165 -1.454584
 2401.000000 3.382994 -1.509121
 2402.000000 3.316264 -1.494605
 2403.000000 3.336479 -1.501924
 2404.000000 3.381944 -1.446428
 2405.000000 3.426263 -1.505148
 2406.000000 3.368547 -1.452411
 2407.000000 3.355796 -1.461403
 2408.000000 3.366737 -1.514502
 2409.000000 3.358400 -1.392397
 2410.000000 3.313745 -1.399730
 2411.000000 3.395463 -1.495187
 2412.000000 3.354685 -1.504227
 2413.000000 3.386110 -1.594187
 2414.000000 3.342223 -1.587330
 2415.000000 3.317409 -1.559970
 2416.000000 3.345316 -1.401565
 2417.000000 3.308875 -1.521526
 2418.000000 3.273587 -1.431321
 2419.000000 3.367513 -1.499126
 2420.000000 3.355913 -1.497497
 2421.000000 3.362831 -1.484247
 2422.000000 3.336404 -1.503548
 2423.000000 3.373352 -1.525433
 2424.000000 3.316499 -1.516028
 2425.000000 3.367353 -1.458466
 2426.000000 3.371870 -1.474446
 2427.000000 3.343056 -1.463073
 2428.000000 3.327044 -1.479290
 2429.000000 3.324032 -1.419400
 2430.000000 3.371898 -1.463801
 2431.000000 3.389313 -1.491456
 2432.000000 3.400387 -1.520384
 2433.000000 3.293473 -1.495813
 2434.000000 3.356249 -1.573928
 2435.000000 3.324845 -1.503155
 2436.000000 3.362438 -1.481760
 2437.000000 3.297582 -1.504033
 2438.000000 3.339446 -1.545756
 2439.000000 3.372381 -1.460941
 2440.000000 3.290649 -1.517056
 2441.000000 3.296044 -1.497546
 2442.000000 3.313479 -1.543130
 2443.000000 3.332686 -1.627293
 2444.000000 3.313530 -1.550475
 2445.000000 3.367031 -1.507233
 2446.000000 3.353907 -1.548606
 2447.000000 3.340815 -1.498015
 2448.000000 3.388605 -1.518052
 2449.000000 3.366582 -1.421784
 2450.000000 3.386280 -1.487375
 2451.000000 3.415262 -1.401812
 2452.000000 3.386906 -1.445895
 2453.000000 3.294556 -1.431308
 2454.000000 3.369319 -1.456094
 2455.000000 3.387446 -1.454776
 2456.000000 3.360415 -1.496096
 2457.000000 3.345149 -1.525821
 2458.000000 3.346291 -1.544546
 2459.000000 3.413734 -1.475811
 2460.000000 3.374417 -1.401920
 2461.000000 3.363362 -1.491045
 2462.000000 3.368911 -1.425907
 2463.000000 3.328858 -1.461650
 2464.000000 3.382747 -1.409432
 2465.000000 3.335574 -1.389686
 2466.000000 3.353782 -1.467660
 2467.000000 3.344195 -1.469945
 2468.000000 3.323838 -1.415183
 2469.000000 3.404930 -1.438960
 2470.000000 3.357833 -1.413905
 2471.000000 3.380989 -1.485338
 2472.000000 3.366908 -1.395371
 2473.000000 3.399947 -1.400570
 2474.000000 3.388840 -1.431339
 2475.000000 3.403880 -1.405704
 2476.000000 3.397341 -1.335914
 2477.000000 3.378851 -1.427742
 2478.000000 3.315699 -1.524809
 2479.000000 3.316549 -1.466203
 2480.000000 3.311265 -1.386255
 2481.000000 3.329344 -1.425603
 2482.000000 3.334754 -1.526395
 2483.000000 3.377591 -1.420439
 2484.000000 3.370513 -1.482173
 2485.000000 3.423904 -1.426612
 2486.000000 3.355099 -1.472951
 2487.000000 3.318262 -1.377030
 2488.000000 3.323168 -1.455587
 2489.000000 3.350154 -1.469442
 2490.000000 3.298151 -1.507371
 2491.000000 3.344800 -1.422697
 2492.000000 3.335656 -1.381007
 2493.000000 3.378317 -1.478516
 2494.000000 3.356021 -1.461448
 2495.000000 3.428273 -1.499998
 2496.000000 3.402915 -1.457840
 2497.000000 3.432353 -1.524592
 2498.000000 3.411987 -1.505556
 2499.000000 3.410042 -1.371960
 2500.000000 3.396558 -1.422177
 2501.000000 3.431237 -1.526014
 2502.000000 3.393283 -1.431566
 2503.000000 3.418685 -1.443113
 2504.000000 3.366186 -1.455753
 2505.000000 3.426864 -1.404821
 2506.000000 3.365235 -1.461665
 2507.000000 3.334244 -1.479712
 2508.000000 3.336793 -1.450250
 2509.000000 3.380649 -1.461457
 2510.000000 3.350794 -1.515959
 2511.000000 3.346078 -1.417317
 2512.000000 3.371637 -1.480612
 2513.000000 3.358132 -1.533383
 2514.000000 3.320268 -1.513250
 2515.000000 3.355115 -1.476160
 2516.000000 3.351262 -1.511587
 2517.000000 3.390824 -1.482632
 2518.000000 3.371674 -1.413169
 2519.000000 3.381576 -1.503734
 2520.000000 3.382626 -1.559041
 2521.000000 3.423644 -1.358062
 2522.000000 3.418658 -1.438855
 2523.000000 3.401497 -1.385253
 2524.000000 3.417592 -1.587025
 2525.000000 3.368831 -1.520546
 2526.000000 3.401042 -1.504451
 2527.000000 3.435441 -1.450625
 2528.000000 3.393781 -1.471196
 2529.000000 3.342363 -1.481351
 2530.000000 3.452851 -1.488470
 2531.000000 3.388997 -1.456519
 2532.000000 3.404216 -1.360414
 2533.000000 3.430201 -1.436749
 2534.000000 3.371665 -1.445689
 2535.000000 3.395410 -1.551956
 2536.000000 3.415375 -1.547253
 2537.000000 3.340308 -1.466528
 2538.000000 3.427433 -1.465743
 2539.000000 3.410396 -1.471797
 2540.000000 3.405238 -1.379322
 2541.000000 3.408209 -1.410403
 2542.000000 3.446837 -1.409207
 2543.000000 3.393099 -1.457303
 2544.000000 3.383097 -1.421256
 2545.000000 3.319686 -1.443616
 2546.000000 3.366897 -1.425308
 2547.000000 3.359928 -1.415958
 2548.000000 3.407859 -1.421167
 2549.000000 3.360242 -1.413531
 2550.000000 3.373301 -1.545233
 2551.000000 3.323357 -1.476383
 2552.000000 3.366262 -1.375183
 2553.000000 3.375768 -1.476458
 2554.000000 3.369525 -1.402291
 2555.000000 3.364883 -1.462468
 2556.000000 3.376400 -1.451818
 2557.000000 3.407230 -1.383557
 2558.000000 3.376241 -1.419689
 2559.000000 3.333666 -1.514930
 2560.000000 3.397428 -1.391949
 2561.000000 3.389261 -1.407719
 2562.000000 3.325420 -1.430357
 2563.000000 3.372183 -1.503407
 2564.000000 3.403221 -1.372875
 2565.000000 3.362198 -1.430000
 2566.000000 3.409948 -1.415460
 2567.000000 3.405393 -1.415871
 2568.000000 3.371126 -1.441349
 2569.000000 3.415056 -1.411905
 2570.000000 3.390492 -1.341520
 2571.000000 3.369958 -1.414393
 2572.000000 3.374736 -1.449309
 2573.000000 3.381287 -1.452261
 2574.000000 3.362278 -1.351681
 2575.000000 3.354636 -1.500210
 2576.000000 3.325108 -1.362041
 2577.000000 3.371806 -1.349431
 2578.000000 3.399934 -1.375977
 2579.000000 3.417445 -1.316737
 2580.000000 3.356278 -1.304293
 2581.000000 3.429769 -1.410051
 2582.000000 3.353704 -1.409843
 2583.000000 3.409443 -1.421345
 2584.000000 3.389557 -1.380428
 2585.000000 3.320532 -1.400289
 2586.000000 3.412592 -1.378481
 2587.000000 3.359112 -1.401892
 2588.000000 3.416232 -1.410061
 2589.000000 3.360410 -1.554136
 2590.000000 3.385281 -1.446328
 2591.000000 3.371764 -1.407810
 2592.000000 3.384211 -1.333895
 2593.000000 3.314238 -1.534828
 2594.000000 3.377367 -1.480085
 2595.000000 3.358229 -1.467720
 2596.000000 3.389348 -1.423574
 2597.000000 3.320065 -1.437680
 2598.000000 3.383439 -1.332765
 2599.000000 3.329944 -1.432439
 2600.000000 3.318318 -1.524189
 2601.000000 3.374316 -1.480089
 2602.000000 3.347774 -1.482390
 2603.000000 3.346220 -1.384728
 2604.000000 3.344651 -1.396464
 2605.000000 3.365080 -1.411974
 2606.000000 3.379019 -1.430434
 2607.000000 3.368664 -1.418448
 2608.000000 3.359495 -1.402775
 2609.000000 3.360993 -1.424822
 2610.000000 3.457598 -1.414809
 2611.000000 3.354910 -1.492709
 2612.000000 3.357433 -1.421867
 2613.000000 3.422944 -1.470535
 2614.000000 3.417679 -1.373185
 2615.000000 3.426033 -1.410136
 2616.000000 3.405674 -1.426585
 2617.000000 3.347617 -1.383657
 2618.000000 3.436009 -1.477887
 2619.000000 3.440560 -1.448520
 2620.000000 3.442867 -1.526385
 2621.000000 3.427394 -1.392576
 2622.000000 3.407730 -1.521549
 2623.000000 3.406249 -1.403440
 2624.000000 3.385199 -1.441078
 2625.000000 3.352069 -1.338131
 2626.000000 3.315736 -1.438758
 2627.000000 3.347977 -1.421448
 2628.000000 3.418338 -1.409370
 2629.000000 3.409068 -1.399995
 2630.000000 3.428714 -1.477116
 2631.000000 3.347633 -1.395907
 2632.000000 3.433817 -1.467233
 2633.000000 3.433974 -1.410346
 2634.000000 3.410913 -1.372874
 2635.000000 3.458055 -1.402188
 2636.000000 3.373626 -1.399110
 2637.000000 3.368029 -1.475722
 2638.000000 3.404407 -1.367486
 2639.000000 3.401275 -1.465158
 2640.000000 3.373027 -1.440887
 2641.000000 3.398039 -1.436650
 2642.000000 3.372768 -1.482822
 2643.000000 3.396294 -1.450112
 2644.000000 3.390684 -1.385120
 2645.000000 3.423682 -1.395530
 2646.000000 3.400467 -1.426325
 2647.000000 3.347318 -1.450359
 2648.000000 3.404876 -1.452646
 2649.000000 3.373143 -1.424532
 2650.000000 3.450202 -1.364551
 2651.000000 3.362218 -1.476669
 2652.000000 3.395473 -1.501668
 2653.000000 3.345052 -1.510242
 2654.000000 3.349908 -1.432938
 2655.000000 3.393567 -1.478979
 2656.000000 3.386768 -1.464042
 2657.000000 3.364563 -1.458744
 2658.000000 3.344269 -1.454919
 2659.000000 3.369589 -1.464127
 2660.000000 3.369211 -1.393648
 2661.000000 3.377435 -1.440185
 2662.000000 3.378091 -1.465572
 2663.000000 3.395253 -1.502728
 2664.000000 3.416993 -1.458969
 2665.000000 3.396321 -1.498076
 2666.000000 3.332751 -1.551187
 2667.000000 3.361421 -1.419735
 2668.000000 3.361712 -1.493654
 2669.000000 3.354284 -1.512851
 2670.000000 3.412116 -1.506458
 2671.000000 3.374929 -1.473528
 2672.000000 3.362654 -1.429746
 2673.000000 3.386587 -1.529753
 2674.000000 3.436113 -1.430906
 2675.000000 3.401394 -1.469850
 2676.000000 3.391153 -1.432737
 2677.000000 3.431203 -1.625527
 2678.000000 3.395522 -1.503871
 2679.000000 3.399627 -1.586998
 2680.000000 3.434922 -1.524812
 2681.000000 3.425748 -1.490075
 2682.000000 3.413291 -1.456908
 2683.000000 3.436169 -1.428186
 2684.000000 3.412654 -1.436414
 2685.000000 3.343425 -1.520133
 2686.000000 3.414642 -1.442725
 2687.000000 3.367970 -1.412289
 2688.000000 3.389976 -1.439004
 2689.000000 3.377243 -1.422147
 2690.000000 3.388237 -1.322608
 2691.000000 3.371879 -1.420744
 2692.000000 3.390564 -1.387915
 2693.000000 3.415315 -1.422133
 2694.000000 3.404549 -1.398377
 2695.000000 3.394868 -1.398205
 2696.000000 3.434694 -1.456109
 2697.000000 3.383186 -1.438848
 2698.000000 3.417927 -1.399732
 2699.000000 3.401953 -1.389445
 2700.000000 3.418035 -1.348252
 2701.000000 3.398239 -1.391755
 2702.000000 3.423001 -1.390320
 2703.000000 3.415369 -1.385782
 2704.000000 3.393648 -1.377037
 2705.000000 3.411919 -1.421661
 2706.000000 3.399595 -1.459877
 2707.000000 3.445387 -1.500610
 2708.000000 3.323344 -1.502109
 2709.000000 3.391817 -1.437384
 2710.000000 3.402619 -1.534728
 2711.000000 3.384333 -1.380966
 2712.000000 3.437625 -1.409419
 2713.000000 3.393292 -1.417678
 2714.000000 3.405404 -1.464960
 2715.000000 3.404452 -1.419921
 2716.000000 3.400050 -1.387571
 2717.000000 3.356772 -1.514859
 2718.000000 3.425370 -1.485979
 2719.000000 3.401583 -1.492840
 2720.000000 3.376710 -1.458426
 2721.000000 3.398288 -1.526859
 2722.000000 3.396430 -1.506561
 2723.000000 3.354631 -1.526388
 2724.000000 3.447834 -1.464864
 2725.000000 3.398150 -1.491258
 2726.000000 3.394044 -1.442368
 2727.000000 3.363543 -1.477869
 2728.000000 3.376874 -1.607762
 2729.000000 3.372665 -1.506256
 2730.000000 3.347903 -1.481015
 2731.000000 3.393270 -1.496875
 2732.000000 3.397238 -1.479344
 2733.000000 3.331378 -1.459960
 2734.000000 3.389773 -1.535093
 2735.000000 3.355844 -1.377647
 2736.000000 3.379226 -1.362173
 2737.000000 3.374413 -1.400713
 2738.000000 3.414895 -1.441447
 2739.000000 3.366746 -1.404443
 2740.000000 3.329141 -1.402478
 2741.000000 3.349003 -1.464271
 2742.000000 3.377360 -1.431181
 2743.000000 3.373693 -1.532433
 2744.000000 3.442236 -1.358561
 2745.000000 3.382809 -1.426478
 2746.000000 3.362810 -1.486345
 2747.000000 3.352644 -1.486914
 2748.000000 3.373071 -1.511583
 2749.000000 3.375892 -1.514270
 2750.000000 3.403617 -1.441976
 2751.000000 3.346919 -1.512474
 2752.000000 3.402671 -1.504838
 2753.000000 3.405614 -1.534569
 2754.000000 3.394467 -1.498269
 2755.000000 3.424624 -1.500393
 2756.000000 3.423924 -1.584066
 2757.000000 3.416255 -1.475741
 2758.000000 3.437052 -1.482666
 2759.000000 3.385455 -1.487786
 2760.000000 3.443332 -1.535933
 2761.000000 3.416272 -1.498394
 2762.000000 3.432437 -1.564556
 2763.000000 3.461423 -1.555482
 2764.000000 3.391094 -1.431202
 2765.000000 3.413909 -1.421578
 2766.000000 3.391152 -1.543291
 2767.000000 3.370986 -1.548743
 2768.000000 3.377540 -1.569802
 2769.000000 3.419527 -1.574788
 2770.000000 3.416961 -1.632559
 2771.000000 3.375147 -1.598810
 2772.000000 3.373424 -1.591528
 2773.000000 3.403442 -1.641163
 2774.000000 3.342991 -1.470523
 2775.000000 3.372131 -1.576725
 2776.000000 3.360358 -1.567939
 2777.000000 3.419814 -1.435038
 2778.000000 3.391037 -1.507320
 2779.000000 3.343315 -1.401253
 2780.000000 3.394962 -1.409309
 2781.000000 3.324671 -1.419236
 2782.000000 3.370135 -1.432720
 2783.000000 3.393097 -1.407739
 2784.000000 3.342778 -1.456241
 2785.000000 3.367367 -1.487271
 2786.000000 3.408574 -1.450182
 2787.000000 3.364858 -1.440605
 2788.000000 3.337216 -1.407096
 2789.000000 3.351448 -1.367757
 2790.000000 3.355004 -1.418220
 2791.000000 3.373639 -1.414586
 2792.000000 3.393100 -1.409557
 2793.000000 3.382521 -1.462305
 2794.000000 3.352672 -1.438213
 2795.000000 3.377346 -1.411852
 2796.000000 3.379398 -1.427008
 2797.000000 3.348111 -1.403732
 2798.000000 3.334726 -1.451210
 2799.000000 3.400864 -1.445481
 2800.000000 3.391030 -1.344989
 2801.000000 3.375174 -1.274207
 2802.000000 3.384846 -1.394599
 2803.000000 3.336561 -1.383607
 2804.000000 3.360849 -1.503856
 2805.000000 3.341555 -1.407874
 2806.000000 3.419740 -1.355069
 2807.000000 3.372048 -1.441801
 2808.000000 3.353403 -1.468170
 2809.000000 3.392759 -1.358916
 2810.000000 3.356222 -1.549150
 2811.000000 3.362634 -1.488900
 2812.000000 3.402637 -1.464653
 2813.000000 3.343909 -1.475482
 2814.000000 3.352296 -1.458351
 2815.000000 3.394858 -1.466790
 2816.000000 3.389099 -1.472656
 2817.000000 3.314513 -1.393947
 2818.000000 3.387246 -1.427285
 2819.000000 3.377541 -1.437931
 2820.000000 3.402976 -1.445207
 2821.000000 3.369581 -1.448538
 2822.000000 3.418235 -1.424977
 2823.000000 3.406854 -1.449527
 2824.000000 3.431671 -1.420157
 2825.000000 3.466448 -1.465521
 2826.000000 3.397018 -1.409992
 2827.000000 3.406292 -1.364826
 2828.000000 3.471982 -1.428509
 2829.000000 3.391364 -1.349255
 2830.000000 3.400087 -1.475315
 2831.000000 3.399951 -1.468884
 2832.000000 3.436626 -1.351330
 2833.000000 3.436272 -1.410030
 2834.000000 3.333898 -1.382234
 2835.000000 3.337618 -1.379583
 2836.000000 3.376291 -1.463849
 2837.000000 3.406000 -1.452126
 2838.000000 3.388979 -1.509472
 2839.000000 3.421253 -1.433484
 2840.000000 3.389978 -1.375387
 2841.000000 3.373853 -1.500747
 2842.000000 3.393147 -1.437686
 2843.000000 3.382411 -1.440166
 2844.000000 3.402333 -1.456504
 2845.000000 3.385712 -1.563531
 2846.000000 3.352617 -1.476748
 2847.000000 3.386637 -1.557288
 2848.000000 3.370495 -1.597277
 2849.000000 3.409106 -1.496305
 2850.000000 3.381407 -1.538217
 2851.000000 3.363049 -1.461865
 2852.000000 3.357976 -1.539882
 2853.000000 3.367440 -1.535867
 2854.000000 3.370678 -1.388928
 2855.000000 3.440413 -1.482225
 2856.000000 3.434843 -1.476306
 2857.000000 3.429909 -1.392099
 2858.000000 3.395814 -1.482332
 2859.000000 3.390648 -1.533787
 2860.000000 3.396555 -1.389943
 2861.000000 3.432609 -1.552992
 2862.000000 3.447031 -1.466817
 2863.000000 3.388669 -1.437416
 2864.000000 3.388141 -1.562393
 2865.000000 3.421000 -1.458462
 2866.000000 3.374365 -1.528200
 2867.000000 3.393347 -1.527165
 2868.000000 3.341011 -1.486734
 2869.000000 3.410746 -1.438105
 2870.000000 3.370742 -1.483277
 2871.000000 3.370925 -1.484207
 2872.000000 3.395544 -1.520090
 2873.000000 3.390226 -1.546566
 2874.000000 3.367551 -1.565369
 2875.000000 3.317737 -1.563886
 2876.000000 3.361818 -1.441450
 2877.000000 3.348055 -1.466891
 2878.000000 3.324338 -1.480398
 2879.000000 3.373917 -1.562459
 2880.000000 3.349011 -1.481396
 2881.000000 3.389168 -1.524303
 2882.000000 3.474528 -1.564712
 2883.000000 3.416175 -1.582585
 2884.000000 3.348770 -1.514346
 2885.000000 3.441305 -1.587575
 2886.000000 3.417350 -1.561099
 2887.000000 3.385966 -1.550734
 2888.000000 3.398607 -1.539733
 2889.000000 3.354171 -1.562350
 2890.000000 3.314332 -1.670927
 2891.000000 3.370696 -1.544227
 2892.000000 3.363733 -1.558611
 2893.000000 3.370391 -1.573389
 2894.000000 3.358864 -1.659776
 2895.000000 3.406130 -1.487051
 2896.000000 3.373803 -1.599634
 2897.000000 3.403743 -1.589309
 2898.000000 3.399132 -1.650212
 2899.000000 3.331459 -1.696913
 2900.000000 3.367446 -1.532924
 2901.000000 3.320141 -1.582851
 2902.000000 3.411907 -1.596969
 2903.000000 3.364580 -1.570163
 2904.000000 3.363440 -1.612682
 2905.000000 3.349811 -1.601827
 2906.000000 3.438591 -1.627089
 2907.000000 3.382282 -1.600299
 2908.000000 3.397323 -1.541328
 2909.000000 3.406459 -1.639159
 2910.000000 3.331569 -1.505225
 2911.000000 3.384341 -1.667535
 2912.000000 3.325829 -1.619558
 2913.000000 3.324134 -1.642167
 2914.000000 3.352639 -1.667751
 2915.000000 3.442985 -1.600796
 2916.000000 3.390583 -1.582892
 2917.000000 3.335635 -1.661968
 2918.000000 3.331350 -1.700423
 2919.000000 3.321707 -1.632857
 2920.000000 3.301707 -1.707714
 2921.000000 3.309091 -1.693457
 2922.000000 3.252478 -1.572194
 2923.000000 3.310749 -1.620052
 2924.000000 3.315644 -1.626383
 2925.000000 3.298830 -1.595044
 2926.000000 3.363866 -1.709411
 2927.000000 3.315499 -1.707797
 2928.000000 3.312325 -1.592249
 2929.000000 3.281966 -1.640232
 2930.000000 3.341032 -1.583891
 2931.000000 3.316166 -1.663792
 2932.000000 3.304422 -1.694170
 2933.000000 3.334338 -1.682369
 2934.000000 3.371337 -1.609119
 2935.000000 3.422462 -1.668568
 2936.000000 3.337860 -1.624050
 2937.000000 3.401750 -1.637559
 2938.000000 3.351181 -1.692107
 2939.000000 3.412441 -1.592344
 2940.000000 3.339217 -1.636845
 2941.000000 3.287224 -1.698143
 2942.000000 3.308147 -1.747194
 2943.000000 3.348631 -1.694872
 2944.000000 3.325910 -1.706513
 2945.000000 3.391507 -1.644167
 2946.000000 3.380611 -1.712793
 2947.000000 3.380361 -1.598148
 2948.000000 3.371301 -1.572403
 2949.000000 3.354697 -1.614484
 2950.000000 3.336745 -1.730020
 2951.000000 3.323162 -1.683594
 2952.000000 3.345383 -1.610172
 2953.000000 3.342381 -1.654314
 2954.000000 3.404965 -1.688182
 2955.000000 3.358306 -1.677722
 2956.000000 3.340080 -1.544299
 2957.000000 3.329829 -1.587836
 2958.000000 3.308178 -1.602564
 2959.000000 3.314946 -1.642200
 2960.000000 3.363850 -1.536892
 2961.000000 3.390631 -1.654401
 2962.000000 3.400592 -1.643484
 2963.000000 3.385832 -1.606242
 2964.000000 3.341125 -1.671463
 2965.000000 3.308017 -1.596959
 2966.000000 3.340097 -1.647128
 2967.000000 3.344828 -1.600462
 2968.000000 3.298825 -1.662399
 2969.000000 3.312457 -1.747996
 2970.000000 3.372816 -1.757714
 2971.000000 3.350677 -1.675953
 2972.000000 3.333429 -1.748450
 2973.000000 3.347096 -1.675798
 2974.000000 3.322713 -1.731530
 2975.000000 3.292691 -1.710766
 2976.000000 3.307116 -1.695434
 2977.000000 3.339285 -1.751482
 2978.000000 3.425061 -1.646933
 2979.000000 3.352552 -1.671693
 2980.000000 3.328953 -1.647430
 2981.000000 3.348622 -1.699487
 2982.000000 3.351448 -1.591045
 2983.000000 3.350113 -1.673851
 2984.000000 3.354185 -1.613140
 2985.000000 3.291862 -1.617860
 2986.000000 3.329781 -1.642591
 2987.000000 3.337185 -1.629905
 2988.000000 3.296844 -1.739977
 2989.000000 3.324870 -1.651919
 2990.000000 3.298205 -1.704195
 2991.000000 3.353733 -1.737345
 2992.000000 3.352490 -1.683220
 2993.000000 3.355308 -1.681263
 2994.000000 3.381398 -1.629530
 2995.000000 3.327446 -1.776657
 2996.000000 3.325949 -1.674354
 2997.000000 3.335741 -1.721005
 2998.000000 3.344029 -1.651436
 2999.000000 3.315143 -1.732564
 3000.000000 3.325101 -1.717613
 3001.000000 3.349479 -1.778502
 3002.000000 3.341433 -1.657630
 3003.000000 3.256393 -1.601640
 3004.000000 3.338825 -1.702562
 3005.000000 3.348279 -1.697324
 3006.000000 3.348047 -1.716611
 3007.000000 3.332854 -1.693857
 3008.000000 3.325789 -1.678413
 3009.000000 3.398542 -1.689555
 3010.000000 3.391867 -1.697088
 3011.000000 3.332469 -1.738103
 3012.000000 3.323438 -1.686993
 3013.000000 3.373325 -1.668817
 3014.000000 3.317775 -1.657350
 3015.000000 3.318223 -1.662280
 3016.000000 3.331885 -1.743443
 3017.000000 3.350791 -1.735790
 3018.000000 3.334354 -1.780786
 3019.000000 3.333879 -1.602234
 3020.000000 3.322362 -1.619461
 3021.000000 3.351960 -1.558179
 3022.000000 3.327624 -1.616280
 3023.000000 3.312767 -1.647302
 3024.000000 3.370499 -1.564142
 3025.000000 3.315520 -1.568886
 3026.000000 3.314273 -1.573632
 3027.000000 3.262772 -1.634769
 3028.000000 3.459330 -1.590262
 3029.000000 3.401717 -1.483001
 3030.000000 3.396640 -1.565740
 3031.000000 3.386468 -1.394649
 3032.000000 3.368882 -1.613535
 3033.000000 3.397423 -1.549290
 3034.000000 3.442229 -1.581025
 3035.000000 3.427219 -1.477902
 3036.000000 3.393145 -1.563780
 3037.000000 3.345609 -1.497587
 3038.000000 3.330485 -1.532587
 3039.000000 3.339284 -1.511881
 3040.000000 3.303261 -1.616279
 3041.000000 3.365017 -1.554505
 3042.000000 3.344122 -1.543800
 3043.000000 3.297883 -1.452069
 3044.000000 3.352093 -1.658329
 3045.000000 3.383382 -1.544442
 3046.000000 3.361996 -1.590077
 3047.000000 3.320529 -1.526488
 3048.000000 3.302440 -1.569466
 3049.000000 3.345381 -1.615029
 3050.000000 3.331436 -1.561792
 3051.000000 3.348121 -1.615661
 3052.000000 3.317029 -1.592142
 3053.000000 3.283279 -1.603236
 3054.000000 3.331017 -1.675052
 3055.000000 3.303258 -1.727385
 3056.000000 3.374285 -1.729126
 3057.000000 3.321205 -1.751741
 3058.000000 3.329230 -1.715052
 3059.000000 3.274276 -1.675538
 3060.000000 3.282774 -1.758673
 3061.000000 3.346139 -1.710874
 3062.000000 3.340205 -1.668988
 3063.000000 3.287131 -1.675107
 3064.000000 3.322299 -1.828662
 3065.000000 3.309967 -1.819774
 3066.000000 3.306713 -1.825161
 3067.000000 3.320941 -1.727255
 3068.000000 3.261864 -1.744456
 3069.000000 3.312745 -1.783800
 3070.000000 3.331442 -1.774264
 3071.000000 3.375732 -1.747757
 3072.000000 3.320613 -1.671099
 3073.000000 3.297013 -1.686416
 3074.000000 3.328128 -1.771143
 3075.000000 3.362426 -1.772157
 3076.000000 3.314607 -1.752509
 3077.000000 3.328021 -1.718332
 3078.000000 3.282342 -1.765357
 3079.000000 3.325860 -1.680790
 3080.000000 3.345730 -1.698657
 3081.000000 3.386384 -1.699216
 3082.000000 3.345396 -1.681397
 3083.000000 3.314349 -1.772024
 3084.000000 3.314535 -1.776014
 3085.000000 3.339405 -1.673283
 3086.000000 3.342753 -1.720945
 3087.000000 3.345875 -1.725104
 3088.000000 3.345246 -1.763825
 3089.000000 3.339288 -1.779635
 3090.000000 3.397208 -1.755145
 3091.000000 3.365938 -1.770003
 3092.000000 3.361322 -1.707397
 3093.000000 3.426977 -1.790421
 3094.000000 3.339763 -1.887440
 3095.000000 3.349264 -1.839361
 3096.000000 3.291736 -1.829103
 3097.000000 3.369988 -1.754053
 3098.000000 3.388335 -1.804328
 3099.000000 3.341975 -1.802099
 3100.000000 3.304620 -1.758269
 3101.000000 3.326727 -1.785456
 3102.000000 3.336327 -1.823730
 3103.000000 3.313112 -1.876129
 3104.000000 3.320412 -1.754290
 3105.000000 3.323025 -1.655055
 3106.000000 3.295807 -1.791912
 3107.000000 3.299088 -1.717407
 3108.000000 3.327423 -1.804850
 3109.000000 3.285468 -1.671968
 3110.000000 3.333417 -1.812418
 3111.000000 3.330201 -1.785299
 3112.000000 3.304536 -1.769738
 3113.000000 3.297994 -1.751950
 3114.000000 3.268850 -1.789055
 3115.000000 3.261659 -1.825919
 3116.000000 3.275002 -1.826459
 3117.000000 3.328911 -1.819828
 3118.000000 3.277618 -1.782297
 3119.000000 3.262443 -1.887996
 3120.000000 3.295227 -1.833779
 3121.000000 3.360559 -1.829373
 3122.000000 3.317278 -1.792814
 3123.000000 3.352779 -1.712194
 3124.000000 3.379271 -1.834201
 3125.000000 3.314025 -1.753163
 3126.000000 3.327096 -1.785958
 3127.000000 3.341203 -1.822889
 3128.000000 3.318171 -1.781770
 3129.000000 3.300317 -1.877925
 3130.000000 3.323486 -1.779411
 3131.000000 3.300489 -1.755146
 3132.000000 3.357303 -1.698113
 3133.000000 3.305778 -1.776786
 3134.000000 3.365245 -1.843547
 3135.000000 3.351347 -1.755189
 3136.000000 3.371474 -1.749535
 3137.000000 3.384608 -1.836859
 3138.000000 3.344384 -1.818599
 3139.000000 3.340754 -1.845674
 3140.000000 3.367670 -1.826199
 3141.000000 3.386455 -1.695777
 3142.000000 3.350612 -1.782616
 3143.000000 3.392738 -1.655603
 3144.000000 3.333497 -1.698437
 3145.000000 3.340487 -1.658847
 3146.000000 3.388462 -1.868707
 3147.000000 3.337213 -1.842136
 3148.000000 3.349665 -1.784333
 3149.000000 3.328228 -1.726407
 3150.000000 3.334079 -1.764406
 3151.000000 3.324147 -1.719617
 3152.000000 3.285148 -1.736427
 3153.000000 3.282345 -1.700866
 3154.000000 3.279322 -1.807153
 3155.000000 3.372210 -1.714046
 3156.000000 3.338362 -1.738586
 3157.000000 3.368397 -1.728520
 3158.000000 3.362619 -1.683246
 3159.000000 3.359739 -1.745409
 3160.000000 3.306484 -1.805323
 3161.000000 3.338619 -1.719735
 3162.000000 3.337736 -1.738976
 3163.000000 3.325101 -1.768178
 3164.000000 3.311805 -1.834110
 3165.000000 3.345643 -1.823697
 3166.000000 3.291662 -1.744023
 3167.000000 3.375958 -1.773726
 3168.000000 3.356108 -1.772178
 3169.000000 3.313318 -1.712723
 3170.000000 3.389432 -1.746454
 3171.000000 3.340642 -1.735015
 3172.000000 3.350142 -1.776010
 3173.000000 3.344303 -1.818923
 3174.000000 3.391459 -1.805134
 3175.000000 3.372243 -1.843218
 3176.000000 3.427310 -1.772019
 3177.000000 3.436448 -1.758877
 3178.000000 3.415381 -1.827847
 3179.000000 3.406748 -1.720727
 3180.000000 3.390860 -1.829260
 3181.000000 3.378954 -1.715129
 3182.000000 3.338028 -1.741463
 3183.000000 3.359655 -1.733507
 3184.000000 3.352952 -1.698712
 3185.000000 3.311001 -1.725786
 3186.000000 3.309545 -1.679459
 3187.000000 3.361236 -1.684803
 3188.000000 3.381267 -1.612668
 3189.000000 3.348695 -1.704975
 3190.000000 3.348273 -1.533701
 3191.000000 3.332191 -1.613741
 3192.000000 3.343430 -1.644277
 3193.000000 3.304312 -1.648714
 3194.000000 3.312936 -1.687637
 3195.000000 3.300921 -1.600172
 3196.000000 3.327353 -1.659202
 3197.000000 3.334172 -1.692994
 3198.000000 3.355663 -1.713846
 3199.000000 3.283795 -1.714649
 3200.000000 3.363720 -1.713122
 3201.000000 3.306901 -1.695474
 3202.000000 3.337609 -1.676976
 3203.000000 3.371026 -1.770041
 3204.000000 3.379674 -1.719701
 3205.000000 3.357211 -1.752597
 3206.000000 3.304816 -1.593764
 3207.000000 3.348617 -1.741537
 3208.000000 3.348820 -1.718083
 3209.000000 3.349944 -1.793796
 3210.000000 3.360582 -1.755769
 3211.000000 3.347973 -1.634532
 3212.000000 3.354656 -1.713750
 3213.000000 3.357421 -1.732532
 3214.000000 3.356864 -1.625264
 3215.000000 3.332164 -1.661423
 3216.000000 3.333317 -1.668425
 3217.000000 3.328135 -1.625609
 3218.000000 3.315105 -1.568324
 3219.000000 3.406183 -1.664513
 3220.000000 3.379712 -1.604611
 3221.000000 3.384198 -1.531890
 3222.000000 3.368097 -1.669607
 3223.000000 3.348775 -1.688540
 3224.000000 3.311467 -1.691457
 3225.000000 3.345239 -1.650692
 3226.000000 3.261592 -1.686286
 3227.000000 3.400990 -1.712745
 3228.000000 3.403439 -1.651091
 3229.000000 3.385355 -1.624782
 3230.000000 3.430630 -1.702219
 3231.000000 3.406788 -1.776742
 3232.000000 3.301607 -1.819306
 3233.000000 3.414711 -1.809592
 3234.000000 3.338938 -1.770846
 3235.000000 3.407244 -1.738515
 3236.000000 3.432869 -1.650933
 3237.000000 3.343412 -1.669215
 3238.000000 3.431830 -1.730919
 3239.000000 3.361338 -1.701578
 3240.000000 3.352799 -1.727209
 3241.000000 3.375567 -1.671496
 3242.000000 3.370000 -1.613875
 3243.000000 3.390471 -1.635586
 3244.000000 3.369798 -1.546618
 3245.000000 3.439854 -1.616826
 3246.000000 3.386465 -1.609384
 3247.000000 3.366277 -1.600334
 3248.000000 3.366648 -1.630217
 3249.000000 3.391452 -1.689794
 3250.000000 3.341797 -1.638596
 3251.000000 3.278877 -1.760366
 3252.000000 3.290404 -1.703758
 3253.000000 3.333091 -1.692035
 3254.000000 3.396982 -1.708485
 3255.000000 3.338431 -1.738385
 3256.000000 3.359344 -1.677427
 3257.000000 3.385273 -1.608265
 3258.000000 3.357104 -1.628512
 3259.000000 3.319459 -1.682057
 3260.000000 3.355353 -1.604263
 3261.000000 3.328827 -1.629174
 3262.000000 3.364985 -1.588480
 3263.000000 3.372362 -1.641368
 3264.000000 3.352556 -1.688767
 3265.000000 3.325215 -1.684036
 3266.000000 3.352297 -1.750717
 3267.000000 3.380530 -1.696282
 3268.000000 3.320860 -1.624789
 3269.000000 3.313479 -1.630304
 3270.000000 3.329169 -1.698686
 3271.000000 3.345163 -1.694155
 3272.000000 3.302312 -1.700846
 3273.000000 3.360234 -1.691291
 3274.000000 3.354982 -1.669248
 3275.000000 3.279817 -1.724890
 3276.000000 3.362365 -1.728579
 3277.000000 3.385551 -1.607215
 3278.000000 3.410307 -1.746168
 3279.000000 3.362104 -1.718827
 3280.000000 3.429298 -1.702211
 3281.000000 3.319327 -1.720312
 3282.000000 3.342915 -1.734726
 3283.000000 3.358659 -1.779756
 3284.000000 3.362557 -1.727453
 3285.000000 3.293793 -1.798698
 3286.000000 3.334481 -1.604242
 3287.000000 3.294863 -1.678379
 3288.000000 3.298618 -1.606215
 3289.000000 3.337748 -1.727757
 3290.000000 3.348166 -1.709505
 3291.000000 3.320055 -1.725782
 3292.000000 3.323903 -1.747032
 3293.000000 3.338742 -1.705609
 3294.000000 3.274480 -1.685356
 3295.000000 3.327800 -1.705659
 3296.000000 3.296801 -1.667249
 3297.000000 3.341572 -1.606980
 3298.000000 3.363921 -1.636796
 3299.000000 3.347480 -1.698726
 3300.000000 3.364665 -1.752187
 3301.000000 3.342204 -1.700716
 3302.000000 3.352844 -1.662845
 3303.000000 3.379291 -1.708042
 3304.000000 3.358156 -1.794031
 3305.000000 3.333303 -1.755260
 3306.000000 3.367268 -1.802160
 3307.000000 3.346235 -1.611408
 3308.000000 3.361964 -1.661458
 3309.000000 3.395618 -1.625224
 3310.000000 3.311569 -1.712927
 3311.000000 3.325375 -1.664687
 3312.000000 3.364144 -1.660313
 3313.000000 3.330972 -1.703783
 3314.000000 3.346135 -1.655483
 3315.000000 3.360578 -1.711406
 3316.000000 3.378947 -1.699785
 3317.000000 3.310032 -1.662936
 3318.000000 3.302277 -1.721821
 3319.000000 3.299085 -1.725155
 3320.000000 3.296246 -1.598491
 3321.000000 3.330352 -1.650887
 3322.000000 3.312175 -1.701292
 3323.000000 3.262766 -1.695273
 3324.000000 3.266304 -1.530790
 3325.000000 3.302203 -1.652119
 3326.000000 3.296086 -1.585144
 3327.000000 3.361857 -1.588541
 3328.000000 3.345823 -1.630446
 3329.000000 3.274739 -1.736060
 3330.000000 3.290571 -1.705422
 3331.000000 3.295471 -1.662718
 3332.000000 3.356418 -1.689609
 3333.000000 3.322642 -1.745752
 3334.000000 3.312549 -1.575176
 3335.000000 3.317138 -1.607411
 3336.000000 3.316507 -1.758814
 3337.000000 3.301870 -1.623622
 3338.000000 3.350092 -1.741240
 3339.000000 3.332887 -1.720520
 3340.000000 3.325205 -1.666974
 3341.000000 3.332547 -1.648767
 3342.000000 3.382504 -1.697380
 3343.000000 3.335239 -1.640790
 3344.000000 3.378554 -1.583334
 3345.000000 3.380992 -1.655184
 3346.000000 3.381061 -1.750831
 3347.000000 3.385558 -1.579914
 3348.000000 3.340111 -1.584412
 3349.000000 3.352990 -1.588406
 3350.000000 3.322648 -1.516960
 3351.000000 3.366956 -1.559295
 3352.000000 3.375944 -1.642224
 3353.000000 3.387102 -1.647529
 3354.000000 3.351799 -1.678719
 3355.000000 3.381000 -1.629344
 3356.000000 3.359860 -1.721978
 3357.000000 3.397947 -1.700835
 3358.000000 3.388957 -1.668628
 3359.000000 3.383721 -1.679231
 3360.000000 3.386564 -1.666478
 3361.000000 3.318448 -1.606121
 3362.000000 3.355349 -1.645431
 3363.000000 3.371769 -1.734866
 3364.000000 3.376015 -1.783710
 3365.000000 3.359923 -1.665914
 3366.000000 3.362913 -1.589116
 3367.000000 3.419004 -1.571506
 3368.000000 3.373562 -1.685475
 3369.000000 3.326401 -1.621753
 3370.000000 3.380197 -1.704819
 3371.000000 3.369590 -1.726275
 3372.000000 3.336916 -1.750650
 3373.000000 3.344664 -1.645295
 3374.000000 3.335461 -1.643948
 3375.000000 3.364282 -1.700940
 3376.000000 3.359161 -1.726642
 3377.000000 3.365634 -1.658990
 3378.000000 3.325007 -1.696498
 3379.000000 3.365109 -1.667279
 3380.000000 3.339796 -1.745167
 3381.000000 3.371004 -1.689821
 3382.000000 3.350309 -1.786832
 3383.000000 3.342190 -1.699827
 3384.000000 3.333400 -1.702141
 3385.000000 3.318909 -1.683020
 3386.000000 3.335010 -1.753142
 3387.000000 3.353915 -1.678881
 3388.000000 3.336724 -1.635022
 3389.000000 3.363825 -1.747167
 3390.000000 3.335939 -1.755368
 3391.000000 3.385462 -1.690522
 3392.000000 3.351966 -1.769924
 3393.000000 3.376958 -1.743524
 3394.000000 3.371317 -1.707057
 3395.000000 3.386175 -1.705828
 3396.000000 3.371825 -1.729798
 3397.000000 3.316252 -1.742055
 3398.000000 3.346230 -1.696305
 3399.000000 3.333922 -1.770847
 3400.000000 3.364687 -1.701886
 3401.000000 3.332487 -1.815010
 3402.000000 3.358438 -1.800379
 3403.000000 3.313592 -1.774894
 3404.000000 3.363061 -1.813979
 3405.000000 3.384044 -1.701848
 3406.000000 3.364738 -1.816305
 3407.000000 3.310351 -1.739000
 3408.000000 3.355887 -1.798857
 3409.000000 3.349475 -1.723435
 3410.000000 3.360110 -1.749137
 3411.000000 3.323250 -1.865058
 3412.000000 3.382077 -1.759325
 3413.000000 3.303264 -1.774992
 3414.000000 3.368238 -1.721675
 3415.000000 3.376506 -1.774404
 3416.000000 3.390378 -1.782885
 3417.000000 3.341951 -1.697747
 3418.000000 3.375351 -1.697889
 3419.000000 3.337410 -1.698255
 3420.000000 3.364554 -1.648358
 3421.000000 3.316741 -1.668700
 3422.000000 3.375392 -1.669567
 3423.000000 3.344729 -1.695881
 3424.000000 3.365435 -1.708009
 3425.000000 3.311471 -1.681713
 3426.000000 3.392225 -1.658481
 3427.000000 3.324181 -1.709114
 3428.000000 3.323388 -1.693173
 3429.000000 3.322540 -1.650389
 3430.000000 3.297382 -1.646963
 3431.000000 3.383072 -1.640589
 3432.000000 3.313491 -1.722924
 3433.000000 3.320664 -1.743256
 3434.000000 3.331486 -1.833319
 3435.000000 3.309651 -1.743670
 3436.000000 3.289210 -1.698653
 3437.000000 3.338593 -1.669494
 3438.000000 3.339274 -1.693965
 3439.000000 3.354925 -1.646306
 3440.000000 3.290047 -1.569706
 3441.000000 3.342903 -1.648074
 3442.000000 3.302097 -1.701894
 3443.000000 3.360468 -1.589179
 3444.000000 3.333547 -1.659360
 3445.000000 3.334919 -1.542796
 3446.000000 3.338686 -1.712970
 3447.000000 3.342486 -1.788034
 3448.000000 3.346836 -1.673999
 3449.000000 3.313737 -1.629558
 3450.000000 3.328399 -1.763908
 3451.000000 3.358585 -1.619212
 3452.000000 3.393902 -1.547787
 3453.000000 3.343709 -1.621638
 3454.000000 3.352516 -1.541120
 3455.000000 3.333424 -1.721019
 3456.000000 3.293302 -1.600910
 3457.000000 3.327535 -1.643060
 3458.000000 3.346908 -1.707962
 3459.000000 3.381663 -1.712126
 3460.000000 3.335403 -1.604601
 3461.000000 3.351138 -1.650768
 3462.000000 3.482623 -1.716779
 3463.000000 3.410894 -1.784952
 3464.000000 3.420028 -1.860022
 3465.000000 3.372385 -1.740701
 3466.000000 3.372829 -1.749019
 3467.000000 3.384178 -1.684782
 3468.000000 3.386414 -1.612055
 3469.000000 3.349336 -1.679004
 3470.000000 3.340517 -1.808913
 3471.000000 3.361147 -1.636646
 3472.000000 3.342458 -1.668351
 3473.000000 3.350600 -1.670051
 3474.000000 3.430347 -1.579131
 3475.000000 3.361616 -1.621446
 3476.000000 3.398031 -1.688568
 3477.000000 3.396144 -1.629661
 3478.000000 3.342384 -1.592536
 3479.000000 3.351456 -1.688486
 3480.000000 3.345095 -1.612393
 3481.000000 3.318622 -1.686021
 3482.000000 3.268026 -1.672607
 3483.000000 3.364276 -1.713672
 3484.000000 3.348451 -1.670227
 3485.000000 3.324782 -1.623337
 3486.000000 3.441599 -1.702588
 3487.000000 3.424949 -1.743835
 3488.000000 3.422254 -1.696569
 3489.000000 3.361077 -1.675117
 3490.000000 3.353525 -1.729426
 3491.000000 3.377835 -1.683270
 3492.000000 3.363131 -1.716567
 3493.000000 3.355344 -1.681735
 3494.000000 3.377432 -1.744440
 3495.000000 3.406648 -1.699500
 3496.000000 3.363247 -1.717098
 3497.000000 3.370169 -1.689305
 3498.000000 3.315641 -1.659120
 3499.000000 3.361273 -1.599287
 3500.000000 3.365828 -1.613464
 3501.000000 3.354237 -1.744764
 3502.000000 3.305557 -1.634935
 3503.000000 3.344426 -1.689255
 3504.000000 3.325200 -1.654554
 3505.000000 3.317395 -1.680586
 3506.000000 3.354702 -1.646717
 3507.000000 3.365028 -1.612771
 3508.000000 3.366865 -1.630112
 3509.000000 3.384511 -1.612833
 3510.000000 3.335267 -1.685334
 3511.000000 3.319315 -1.743477
 3512.000000 3.386805 -1.700373
 3513.000000 3.449031 -1.664788
 3514.000000 3.351875 -1.677181
 3515.000000 3.418681 -1.630690
 3516.000000 3.372556 -1.619484
 3517.000000 3.320184 -1.624486
 3518.000000 3.365073 -1.536306
 3519.000000 3.374071 -1.619825
 3520.000000 3.358763 -1.685397
 3521.000000 3.371097 -1.663132
 3522.000000 3.350887 -1.586993
 3523.000000 3.335241 -1.663177
 3524.000000 3.356080 -1.685969
 3525.000000 3.348447 -1.712880
 3526.000000 3.360805 -1.740621
 3527.000000 3.391631 -1.694038
 3528.000000 3.344230 -1.702139
 3529.000000 3.343269 -1.716972
 3530.000000 3.324468 -1.729571
 3531.000000 3.402939 -1.641992
 3532.000000 3.463113 -1.626757
 3533.000000 3.398400 -1.591883
 3534.000000 3.348882 -1.537071
 3535.000000 3.291019 -1.540459
 3536.000000 3.418787 -1.581031
 3537.000000 3.436078 -1.669455
 3538.000000 3.359027 -1.749336
 3539.000000 3.374715 -1.733079
 3540.000000 3.349901 -1.714351
 3541.000000 3.300788 -1.784438
 3542.000000 3.343241 -1.718039
 3543.000000 3.352118 -1.713384
 3544.000000 3.373870 -1.689424
 3545.000000 3.382869 -1.711815
 3546.000000 3.362468 -1.625626
 3547.000000 3.386137 -1.686652
 3548.000000 3.403201 -1.707095
 3549.000000 3.400040 -1.708313
 3550.000000 3.426927 -1.722292
 3551.000000 3.449707 -1.562079
 3552.000000 3.379079 -1.656718
 3553.000000 3.371712 -1.616688
 3554.000000 3.413275 -1.651624
 3555.000000 3.347347 -1.686497
 3556.000000 3.377569 -1.694072
 3557.000000 3.379770 -1.677882
 3558.000000 3.342041 -1.654422
 3559.000000 3.387324 -1.751303
 3560.000000 3.376724 -1.676742
 3561.000000 3.370524 -1.564271
 3562.000000 3.338068 -1.668739
 3563.000000 3.368152 -1.629244
 3564.000000 3.316814 -1.628067
 3565.000000 3.415886 -1.663734
 3566.000000 3.317721 -1.700891
 3567.000000 3.345505 -1.690716
 3568.000000 3.351364 -1.705089
 3569.000000 3.386164 -1.726623
 3570.000000 3.346314 -1.767662
 3571.000000 3.395379 -1.640425
 3572.000000 3.363563 -1.704038
 3573.000000 3.311840 -1.732690
 3574.000000 3.311540 -1.668876
 3575.000000 3.306863 -1.616941
 3576.000000 3.317998 -1.742820
 3577.000000 3.335490 -1.693293
 3578.000000 3.360787 -1.741367
 3579.000000 3.353778 -1.740984
 3580.000000 3.321003 -1.691690
 3581.000000 3.306487 -1.730440
 3582.000000 3.324273 -1.622400
 3583.000000 3.326699 -1.708532
 3584.000000 3.334321 -1.791694
 3585.000000 3.384964 -1.766696
 3586.000000 3.333848 -1.766576
 3587.000000 3.323760 -1.634553
 3588.000000 3.345592 -1.719858
 3589.000000 3.356944 -1.709783
 3590.000000 3.331843 -1.718782
 3591.000000 3.347556 -1.697734
 3592.000000 3.359982 -1.725536
 3593.000000 3.333629 -1.723323
 3594.000000 3.357962 -1.791067
 3595.000000 3.322465 -1.735734
 3596.000000 3.286326 -1.719439
 3597.000000 3.283367 -1.696691
 3598.000000 3.275404 -1.716177
 3599.000000 3.348709 -1.725418
 3600.000000 3.309582 -1.631177
 3601.000000 3.287352 -1.706078
 3602.000000 3.299547 -1.658182
 3603.000000 3.274922 -1.665634
 3604.000000 3.351827 -1.657921
 3605.000000 3.289156 -1.757451
 3606.000000 3.322996 -1.784103
 3607.000000 3.334908 -1.704920
 3608.000000 3.299856 -1.793684
 3609.000000 3.342049 -1.709159
 3610.000000 3.308111 -1.691229
 3611.000000 3.270055 -1.675440
 3612.000000 3.295262 -1.594540
 3613.000000 3.309409 -1.649607
 3614.000000 3.347045 -1.740233
 3615.000000 3.270975 -1.653019
 3616.000000 3.363808 -1.557220
 3617.000000 3.338978 -1.592890
 3618.000000 3.319051 -1.565341
 3619.000000 3.353089 -1.576337
 3620.000000 3.306138 -1.626257
 3621.000000 3.279152 -1.641888
 3622.000000 3.347800 -1.552738
 3623.000000 3.317589 -1.568258
 3624.000000 3.337988 -1.595872
 3625.000000 3.346603 -1.607729
 3626.000000 3.334893 -1.734033
 3627.000000 3.323806 -1.598190
 3628.000000 3.326762 -1.676027
 3629.000000 3.333101 -1.594860
 3630.000000 3.320341 -1.607765
 3631.000000 3.365939 -1.555794
 3632.000000 3.367473 -1.635625
 3633.000000 3.392521 -1.619371
 3634.000000 3.337533 -1.573241
 3635.000000 3.330670 -1.717449
 3636.000000 3.304576 -1.760945
 3637.000000 3.309292 -1.600826
 3638.000000 3.320286 -1.686795
 3639.000000 3.287603 -1.632539
 3640.000000 3.304083 -1.604862
 3641.000000 3.316145 -1.561235
 3642.000000 3.322724 -1.530557
 3643.000000 3.349418 -1.533579
 3644.000000 3.342734 -1.653336
 3645.000000 3.360504 -1.649804
 3646.000000 3.352564 -1.653697
 3647.000000 3.314406 -1.631902
 3648.000000 3.341812 -1.646451
 3649.000000 3.282188 -1.741113
 3650.000000 3.298815 -1.611278
 3651.000000 3.349659 -1.732970
 3652.000000 3.384512 -1.643711
 3653.000000 3.301266 -1.668848
 3654.000000 3.317934 -1.583798
 3655.000000 3.282028 -1.677678
 3656.000000 3.314849 -1.645556
 3657.000000 3.373820 -1.609616
 3658.000000 3.410568 -1.715519
 3659.000000 3.347231 -1.595429
 3660.000000 3.315163 -1.644864
 3661.000000 3.375044 -1.645864
 3662.000000 3.338318 -1.574958
 3663.000000 3.402481 -1.669700
 3664.000000 3.343531 -1.581930
 3665.000000 3.322879 -1.672569
 3666.000000 3.334080 -1.631649
 3667.000000 3.340552 -1.678700
 3668.000000 3.424710 -1.650219
 3669.000000 3.394525 -1.569030
 3670.000000 3.308871 -1.682420
 3671.000000 3.421178 -1.585312
 3672.000000 3.308940 -1.592958
 3673.000000 3.372386 -1.629180
 3674.000000 3.378514 -1.612203
 3675.000000 3.304942 -1.598161
 3676.000000 3.318873 -1.564513
 3677.000000 3.311674 -1.631654
 3678.000000 3.336761 -1.581225
 3679.000000 3.294121 -1.678547
 3680.000000 3.323997 -1.691964
 3681.000000 3.322910 -1.572131
 3682.000000 3.364841 -1.597929
 3683.000000 3.281478 -1.518244
 3684.000000 3.331325 -1.491980
 3685.000000 3.306324 -1.511916
 3686.000000 3.364701 -1.666936
 3687.000000 3.292097 -1.540125
 3688.000000 3.330442 -1.662484
 3689.000000 3.381681 -1.556834
 3690.000000 3.380881 -1.590331
 3691.000000 3.394177 -1.597314
 3692.000000 3.385871 -1.634818
 3693.000000 3.376232 -1.612274
 3694.000000 3.393345 -1.570175
 3695.000000 3.360838 -1.731781
 3696.000000 3.354708 -1.597961
 3697.000000 3.347739 -1.639087
 3698.000000 3.361999 -1.585440
 3699.000000 3.408181 -1.600216
 3700.000000 3.322070 -1.692259
 3701.000000 3.368894 -1.692614
 3702.000000 3.371828 -1.633978
 3703.000000 3.305844 -1.590233
 3704.000000 3.317972 -1.708950
 3705.000000 3.299420 -1.672330
 3706.000000 3.327211 -1.699475
 3707.000000 3.368841 -1.618638
 3708.000000 3.372677 -1.707654
 3709.000000 3.348856 -1.743325
 3710.000000 3.328186 -1.743088
 3711.000000 3.346518 -1.675575
 3712.000000 3.322439 -1.612417
 3713.000000 3.334779 -1.759636
 3714.000000 3.326967 -1.706372
 3715.000000 3.351046 -1.704810
 3716.000000 3.326958 -1.678007
 3717.000000 3.350522 -1.746493
 3718.000000 3.341248 -1.800002
 3719.000000 3.332035 -1.675494
 3720.000000 3.299135 -1.680897
 3721.000000 3.356493 -1.651329
 3722.000000 3.332218 -1.687805
 3723.000000 3.334957 -1.689224
 3724.000000 3.346434 -1.572374
 3725.000000 3.341076 -1.574230
 3726.000000 3.313565 -1.642065
 3727.000000 3.327511 -1.682562
 3728.000000 3.379572 -1.548834
 3729.000000 3.397496 -1.660504
 3730.000000 3.382074 -1.600023
 3731.000000 3.366909 -1.588792
 3732.000000 3.324047 -1.714536
 3733.000000 3.348901 -1.628896
 3734.000000 3.373362 -1.644207
 3735.000000 3.336937 -1.665653
 3736.000000 3.329128 -1.637054
 3737.000000 3.315158 -1.560284
 3738.000000 3.291780 -1.574381
 3739.000000 3.326844 -1.606628
 3740.000000 3.339218 -1.521696
 3741.000000 3.359464 -1.540396
 3742.000000 3.331912 -1.601725
 3743.000000 3.309195 -1.587683
 3744.000000 3.260680 -1.549039
 3745.000000 3.327901 -1.545589
 3746.000000 3.276713 -1.469444
 3747.000000 3.344572 -1.531827
 3748.000000 3.336873 -1.542107
 3749.000000 3.322472 -1.624149
 3750.000000 3.366123 -1.635532
 3751.000000 3.368608 -1.529455
 3752.000000 3.274169 -1.669485
 3753.000000 3.315764 -1.638290
 3754.000000 3.335144 -1.589576
 3755.000000 3.309189 -1.674070
 3756.000000 3.343223 -1.657228
 3757.000000 3.319428 -1.647644
 3758.000000 3.356922 -1.543866
 3759.000000 3.355861 -1.677135
 3760.000000 3.320432 -1.695055
 3761.000000 3.267878 -1.546755
 3762.000000 3.330821 -1.460044
 3763.000000 3.355413 -1.595473
 3764.000000 3.372472 -1.664522
 3765.000000 3.334645 -1.641262
 3766.000000 3.322029 -1.727718
 3767.000000 3.310715 -1.650292
 3768.000000 3.436946 -1.609555
 3769.000000 3.333962 -1.619048
 3770.000000 3.335373 -1.720664
 3771.000000 3.367806 -1.651106
 3772.000000 3.410627 -1.615064
 3773.000000 3.396862 -1.693539
 3774.000000 3.361722 -1.643311
 3775.000000 3.418801 -1.690742
 3776.000000 3.419880 -1.766897
 3777.000000 3.350301 -1.698919
 3778.000000 3.340599 -1.745948
 3779.000000 3.388258 -1.704328
 3780.000000 3.336549 -1.668957
 3781.000000 3.377768 -1.562232
 3782.000000 3.348501 -1.739780
 3783.000000 3.378039 -1.658789
 3784.000000 3.355626 -1.711518
 3785.000000 3.393329 -1.590024
 3786.000000 3.382907 -1.649257
 3787.000000 3.282193 -1.598589
 3788.000000 3.336893 -1.757057
 3789.000000 3.359407 -1.594032
 3790.000000 3.338785 -1.689610
 3791.000000 3.357868 -1.718250
 3792.000000 3.310333 -1.631016
 3793.000000 3.359280 -1.698546
 3794.000000 3.376428 -1.612786
 3795.000000 3.339768 -1.666273
 3796.000000 3.327777 -1.678975
 3797.000000 3.318629 -1.676435
 3798.000000 3.319568 -1.608801
 3799.000000 3.262573 -1.772337
 3800.000000 3.245657 -1.782697
 3801.000000 3.333583 -1.793178
 3802.000000 3.297059 -1.748900
 3803.000000 3.273609 -1.751424
 3804.000000 3.297048 -1.720611
 3805.000000 3.309083 -1.736053
 3806.000000 3.288423 -1.708637
 3807.000000 3.299644 -1.727268
 3808.000000 3.251657 -1.703528
 3809.000000 3.321675 -1.738489
 3810.000000 3.286717 -1.772991
 3811.000000 3.312564 -1.712286
 3812.000000 3.256670 -1.691729
 3813.000000 3.334078 -1.734195
 3814.000000 3.301432 -1.724669
 3815.000000 3.348251 -1.810807
 3816.000000 3.284869 -1.849344
 3817.000000 3.300541 -1.809890
 3818.000000 3.339326 -1.730536
 3819.000000 3.380780 -1.730212
 3820.000000 3.369420 -1.762985
 3821.000000 3.315555 -1.698156
 3822.000000 3.310134 -1.650532
 3823.000000 3.317801 -1.703547
 3824.000000 3.255736 -1.688888
 3825.000000 3.307775 -1.703544
 3826.000000 3.303293 -1.715470
 3827.000000 3.329504 -1.683043
 3828.000000 3.291307 -1.660213
 3829.000000 3.310932 -1.804341
 3830.000000 3.299023 -1.688372
 3831.000000 3.342662 -1.681222
 3832.000000 3.308022 -1.679517
 3833.000000 3.306385 -1.666702
 3834.000000 3.313828 -1.643535
 3835.000000 3.307031 -1.674906
 3836.000000 3.338278 -1.633961
 3837.000000 3.311985 -1.633398
 3838.000000 3.329059 -1.499989
 3839.000000 3.350940 -1.598949
 3840.000000 3.348808 -1.535599
 3841.000000 3.370824 -1.615902
 3842.000000 3.350884 -1.681677
 3843.000000 3.375767 -1.523347
 3844.000000 3.367528 -1.523427
 3845.000000 3.379581 -1.590011
 3846.000000 3.367145 -1.480532
 3847.000000 3.381093 -1.501866
 3848.000000 3.399383 -1.551792
 3849.000000 3.335333 -1.502792
 3850.000000 3.369668 -1.578993
 3851.000000 3.345173 -1.529277
 3852.000000 3.414119 -1.517248
 3853.000000 3.329736 -1.503612
 3854.000000 3.338510 -1.486723
 3855.000000 3.372123 -1.415731
 3856.000000 3.411649 -1.431345
 3857.000000 3.399530 -1.441706
 3858.000000 3.343420 -1.439925
 3859.000000 3.381689 -1.531179
 3860.000000 3.366172 -1.505870
 3861.000000 3.356700 -1.501493
 3862.000000 3.253968 -1.538630
 3863.000000 3.311402 -1.557006
 3864.000000 3.321822 -1.550866
 3865.000000 3.347445 -1.689563
 3866.000000 3.339415 -1.587266
 3867.000000 3.308709 -1.653359
 3868.000000 3.297236 -1.686194
 3869.000000 3.342669 -1.634786
 3870.000000 3.255984 -1.688422
 3871.000000 3.302101 -1.650721
 3872.000000 3.313152 -1.777915
 3873.000000 3.337519 -1.686668
 3874.000000 3.287610 -1.692014
 3875.000000 3.316606 -1.596338
 3876.000000 3.338976 -1.658696
 3877.000000 3.320509 -1.711189
 3878.000000 3.331511 -1.657630
 3879.000000 3.343338 -1.692217
 3880.000000 3.344838 -1.604739
 3881.000000 3.365694 -1.687485
 3882.000000 3.347053 -1.614501
 3883.000000 3.316784 -1.652995
 3884.000000 3.344334 -1.716463
 3885.000000 3.307355 -1.663605
 3886.000000 3.316819 -1.713915
 3887.000000 3.306549 -1.684474
 3888.000000 3.321875 -1.639220
 3889.000000 3.340444 -1.630341
 3890.000000 3.345914 -1.624093
 3891.000000 3.366986 -1.565925
 3892.000000 3.349117 -1.621047
 3893.000000 3.370499 -1.578520
 3894.000000 3.341091 -1.591923
 3895.000000 3.384253 -1.521259
 3896.000000 3.322350 -1.591431
 3897.000000 3.352697 -1.612290
 3898.000000 3.357078 -1.669004
 3899.000000 3.332488 -1.576715
 3900.000000 3.330812 -1.578340
 3901.000000 3.363229 -1.583761
 3902.000000 3.330953 -1.662540
 3903.000000 3.325647 -1.597505
 3904.000000 3.332603 -1.696240
 3905.000000 3.351309 -1.629906
 3906.000000 3.370939 -1.543912
 3907.000000 3.370324 -1.622212
 3908.000000 3.281630 -1.671409
 3909.000000 3.357935 -1.581875
 3910.000000 3.358349 -1.571894
 3911.000000 3.393021 -1.546710
 3912.000000 3.336867 -1.627192
 3913.000000 3.299951 -1.597208
 3914.000000 3.373735 -1.525980
 3915.000000 3.392774 -1.514240
 3916.000000 3.294701 -1.552754
 3917.000000 3.371951 -1.576711
 3918.000000 3.325340 -1.541767
 3919.000000 3.377507 -1.629166
 3920.000000 3.338873 -1.664624
 3921.000000 3.324533 -1.636058
 3922.000000 3.314143 -1.747141
 3923.000000 3.348689 -1.567021
 3924.000000 3.342290 -1.623979
 3925.000000 3.353624 -1.650594
 3926.000000 3.447857 -1.634804
 3927.000000 3.347670 -1.600508
 3928.000000 3.379842 -1.635740
 3929.000000 3.306989 -1.628288
 3930.000000 3.423258 -1.684286
 3931.000000 3.361958 -1.662668
 3932.000000 3.359773 -1.604532
 3933.000000 3.386315 -1.568894
 3934.000000 3.359943 -1.640665
 3935.000000 3.310201 -1.587638
 3936.000000 3.324385 -1.574284
 3937.000000 3.364168 -1.606506
 3938.000000 3.334795 -1.636645
 3939.000000 3.285676 -1.612729
 3940.000000 3.351464 -1.563219
 3941.000000 3.347663 -1.615354
 3942.000000 3.359715 -1.615317
 3943.000000 3.352816 -1.594218
 3944.000000 3.360424 -1.650953
 3945.000000 3.382729 -1.580667
 3946.000000 3.391450 -1.574738
 3947.000000 3.358190 -1.630432
 3948.000000 3.335843 -1.643615
 3949.000000 3.358207 -1.578114
 3950.000000 3.305305 -1.669422
 3951.000000 3.389372 -1.728860
 3952.000000 3.366604 -1.630961
 3953.000000 3.348782 -1.651955
 3954.000000 3.406904 -1.673655
 3955.000000 3.343655 -1.639236
 3956.000000 3.347600 -1.791965
 3957.000000 3.324829 -1.757765
 3958.000000 3.382644 -1.636106
 3959.000000 3.337602 -1.601937
 3960.000000 3.390687 -1.611992
 3961.000000 3.399653 -1.677669
 3962.000000 3.401734 -1.800211
 3963.000000 3.426060 -1.705809
 3964.000000 3.352717 -1.717821
 3965.000000 3.329338 -1.787668
 3966.000000 3.321714 -1.666126
 3967.000000 3.338895 -1.686261
 3968.000000 3.416241 -1.634158
 3969.000000 3.374961 -1.729048
 3970.000000 3.412151 -1.653983
 3971.000000 3.428133 -1.692209
 3972.000000 3.341540 -1.732693
 3973.000000 3.400441 -1.691720
 3974.000000 3.393316 -1.633218
 3975.000000 3.312644 -1.648923
 3976.000000 3.361500 -1.661091
 3977.000000 3.390951 -1.545857
 3978.000000 3.443668 -1.660708
 3979.000000 3.394076 -1.668182
 3980.000000 3.387310 -1.612873
 3981.000000 3.379881 -1.653198
 3982.000000 3.393209 -1.677759
 3983.000000 3.368941 -1.617035
 3984.000000 3.405835 -1.674307
 3985.000000 3.392954 -1.676188
 3986.000000 3.399517 -1.709639
 3987.000000 3.352468 -1.691631
 3988.000000 3.328079 -1.591071
 3989.000000 3.400403 -1.574338
 3990.000000 3.359262 -1.709608
 3991.000000 3.392686 -1.695776
 3992.000000 3.406171 -1.708912
 3993.000000 3.340754 -1.664241
 3994.000000 3.420434 -1.611568
 3995.000000 3.375322 -1.673556
 3996.000000 3.306468 -1.709635
 3997.000000 3.401658 -1.723365
 3998.000000 3.378836 -1.897462
 3999.000000 3.364187 -1.768791
 4000.000000 3.340557 -1.769180
 4001.000000 3.311906 -1.698429
 4002.000000 3.304053 -1.661520
 4003.000000 3.373417 -1.705220
 4004.000000 3.412836 -1.664242
 4005.000000 3.396246 -1.646317
 4006.000000 3.301506 -1.718944
 4007.000000 3.369937 -1.630526
 4008.000000 3.372117 -1.662238
 4009.000000 3.431246 -1.643202
 4010.000000 3.438689 -1.677895
 4011.000000 3.377522 -1.687378
 4012.000000 3.348806 -1.652362
 4013.000000 3.399516 -1.708150
 4014.000000 3.379231 -1.631580
 4015.000000 3.355660 -1.723127
 4016.000000 3.368332 -1.721162
 4017.000000 3.377897 -1.652052
 4018.000000 3.418073 -1.540871
 4019.000000 3.377704 -1.635601
 4020.000000 3.353567 -1.603422
 4021.000000 3.397595 -1.676198
 4022.000000 3.372276 -1.738449
 4023.000000 3.343260 -1.643530
 4024.000000 3.387830 -1.701094
 4025.000000 3.371871 -1.553065
 4026.000000 3.339586 -1.631982
 4027.000000 3.352906 -1.653131
 4028.000000 3.350535 -1.648976
 4029.000000 3.361555 -1.628036
 4030.000000 3.341853 -1.555475
 4031.000000 3.341614 -1.597122
 4032.000000 3.322471 -1.604586
 4033.000000 3.368171 -1.594958
 4034.000000 3.396385 -1.572179
 4035.000000 3.382518 -1.577249
 4036.000000 3.345083 -1.597415
 4037.000000 3.323313 -1.690538
 4038.000000 3.402332 -1.602437
 4039.000000 3.366542 -1.612273
 4040.000000 3.368743 -1.612744
 4041.000000 3.390553 -1.578858
 4042.000000 3.373104 -1.552037
 4043.000000 3.316905 -1.531579
 4044.000000 3.387642 -1.562125
 4045.000000 3.343675 -1.509514
 4046.000000 3.365980 -1.581913
 4047.000000 3.388534 -1.566175
 4048.000000 3.323300 -1.602127
 4049.000000 3.381981 -1.603124
 4050.000000 3.346785 -1.540340
 4051.000000 3.350387 -1.585889
 4052.000000 3.346883 -1.624962
 4053.000000 3.306707 -1.594186
 4054.000000 3.309920 -1.602151
 4055.000000 3.341649 -1.618992
 4056.000000 3.331769 -1.605247
 4057.000000 3.326581 -1.638906
 4058.000000 3.328513 -1.514353
 4059.000000 3.330706 -1.639612
 4060.000000 3.360792 -1.647799
 4061.000000 3.327052 -1.596462
 4062.000000 3.386398 -1.616501
 4063.000000 3.320514 -1.488860
 4064.000000 3.345514 -1.601779
 4065.000000 3.351443 -1.728236
 4066.000000 3.336747 -1.641350
 4067.000000 3.339815 -1.606005
 4068.000000 3.367012 -1.572288
 4069.000000 3.340085 -1.503494
 4070.000000 3.336308 -1.577023
 4071.000000 3.274030 -1.709089
 4072.000000 3.334983 -1.595939
 4073.000000 3.336873 -1.633940
 4074.000000 3.383535 -1.696767
 4075.000000 3.359388 -1.647678
 4076.000000 3.370195 -1.642272
 4077.000000 3.354110 -1.616655
 4078.000000 3.360385 -1.657276
 4079.000000 3.448267 -1.535109
 4080.000000 3.383315 -1.621023
 4081.000000 3.402063 -1.647507
 4082.000000 3.324255 -1.649091
 4083.000000 3.380228 -1.561609
 4084.000000 3.369974 -1.640065
 4085.000000 3.387255 -1.590010
 4086.000000 3.371301 -1.689719
 4087.000000 3.353201 -1.606075
 4088.000000 3.373704 -1.591967
 4089.000000 3.373810 -1.692917
 4090.000000 3.370364 -1.761605
 4091.000000 3.356180 -1.705018
 4092.000000 3.287708 -1.702334
 4093.000000 3.362871 -1.717622
 4094.000000 3.335968 -1.666623
 4095.000000 3.364590 -1.699871
 4096.000000 3.357450 -1.665138
 4097.000000 3.370409 -1.653381
 4098.000000 3.377030 -1.712278
 4099.000000 3.303305 -1.671967
 4100.000000 3.331122 -1.650675
 4101.000000 3.348982 -1.791677
 4102.000000 3.387788 -1.681225
 4103.000000 3.381756 -1.721495
 4104.000000 3.378787 -1.698586
 4105.000000 3.348603 -1.673009
 4106.000000 3.324126 -1.674885
 4107.000000 3.309998 -1.704109
 4108.000000 3.348999 -1.597086
 4109.000000 3.380725 -1.566462
 4110.000000 3.389448 -1.754711
 4111.000000 3.353007 -1.587982
 4112.000000 3.398813 -1.612639
 4113.000000 3.344540 -1.510876
 4114.000000 3.360406 -1.626316
 4115.000000 3.379827 -1.609807
 4116.000000 3.353829 -1.688209
 4117.000000 3.340524 -1.707138
 4118.000000 3.366442 -1.662456
 4119.000000 3.303906 -1.676401
 4120.000000 3.310271 -1.682620
 4121.000000 3.350692 -1.734282
 4122.000000 3.322794 -1.591062
 4123.000000 3.327569 -1.707187
 4124.000000 3.326429 -1.691618
 4125.000000 3.335880 -1.658574
 4126.000000 3.350502 -1.580098
 4127.000000 3.325631 -1.615408
 4128.000000 3.362491 -1.611508
 4129.000000 3.353044 -1.614020
 4130.000000 3.330091 -1.744831
 4131.000000 3.377816 -1.636893
 4132.000000 3.372377 -1.678247
 4133.000000 3.369071 -1.659785
 4134.000000 3.412773 -1.702381
 4135.000000 3.389521 -1.670283
 4136.000000 3.381782 -1.720472
 4137.000000 3.347783 -1.628830
 4138.000000 3.384615 -1.701731
 4139.000000 3.368138 -1.748316
 4140.000000 3.345265 -1.704778
 4141.000000 3.373145 -1.721791
 4142.000000 3.365693 -1.704406
 4143.000000 3.333018 -1.658190
 4144.000000 3.389470 -1.691156
 4145.000000 3.334225 -1.701338
 4146.000000 3.423831 -1.675125
 4147.000000 3.426802 -1.790726
 4148.000000 3.385921 -1.711835
 4149.000000 3.406005 -1.730230
 4150.000000 3.366784 -1.645885
 4151.000000 3.386952 -1.711383
 4152.000000 3.424935 -1.671397
 4153.000000 3.415423 -1.718128
 4154.000000 3.353835 -1.750490
 4155.000000 3.376640 -1.747033
 4156.000000 3.365654 -1.763915
 4157.000000 3.323296 -1.703487
 4158.000000 3.322058 -1.650981
 4159.000000 3.341636 -1.716970
 4160.000000 3.325428 -1.732827
 4161.000000 3.368664 -1.750086
 4162.000000 3.348132 -1.657952
 4163.000000 3.370272 -1.539698
 4164.000000 3.378295 -1.692701
 4165.000000 3.325178 -1.601875
 4166.000000 3.365150 -1.639111
 4167.000000 3.361988 -1.667648
 4168.000000 3.444708 -1.731166
 4169.000000 3.377791 -1.683210
 4170.000000 3.336390 -1.572633
 4171.000000 3.285425 -1.585910
 4172.000000 3.330595 -1.613665
 4173.000000 3.299872 -1.606571
 4174.000000 3.283776 -1.629826
 4175.000000 3.294516 -1.541743
 4176.000000 3.394105 -1.662917
 4177.000000 3.371680 -1.624407
 4178.000000 3.346269 -1.610244
 4179.000000 3.327982 -1.800667
 4180.000000 3.301262 -1.690650
 4181.000000 3.385575 -1.683152
 4182.000000 3.335082 -1.638646
 4183.000000 3.405191 -1.708540
 4184.000000 3.375019 -1.656601
 4185.000000 3.430091 -1.623800
 4186.000000 3.304581 -1.724659
 4187.000000 3.315945 -1.646032
 4188.000000 3.368824 -1.642583
 4189.000000 3.404234 -1.572998
 4190.000000 3.360527 -1.680424
 4191.000000 3.411595 -1.637396
 4192.000000 3.416144 -1.715253
 4193.000000 3.417503 -1.627061
 4194.000000 3.433788 -1.717526
 4195.000000 3.418774 -1.679300
 4196.000000 3.430219 -1.695407
 4197.000000 3.408332 -1.719231
 4198.000000 3.373546 -1.625144
 4199.000000 3.343484 -1.608911
 4200.000000 3.355770 -1.711492
 4201.000000 3.351620 -1.665917
 4202.000000 3.373198 -1.734656
 4203.000000 3.354907 -1.829104
 4204.000000 3.363725 -1.770971
 4205.000000 3.363020 -1.721971
 4206.000000 3.385170 -1.675025
 4207.000000 3.356532 -1.734342
 4208.000000 3.361358 -1.722958
 4209.000000 3.402965 -1.675559
 4210.000000 3.384119 -1.651989
 4211.000000 3.325259 -1.722126
 4212.000000 3.363452 -1.806238
 4213.000000 3.364028 -1.667450
 4214.000000 3.376176 -1.653727
 4215.000000 3.360366 -1.695950
 4216.000000 3.418949 -1.712946
 4217.000000 3.423273 -1.654635
 4218.000000 3.396293 -1.610844
 4219.000000 3.404452 -1.601227
 4220.000000 3.390707 -1.694862
 4221.000000 3.352339 -1.666615
 4222.000000 3.334409 -1.780818
 4223.000000 3.366533 -1.781898
 4224.000000 3.388492 -1.692426
 4225.000000 3.376740 -1.746925
 4226.000000 3.351456 -1.646756
 4227.000000 3.380851 -1.655077
 4228.000000 3.413794 -1.728265
 4229.000000 3.411814 -1.742196
 4230.000000 3.377362 -1.727605
 4231.000000 3.332537 -1.765863
 4232.000000 3.337081 -1.684642
 4233.000000 3.358794 -1.795076
 4234.000000 3.372295 -1.774999
 4235.000000 3.351177 -1.732503
 4236.000000 3.363123 -1.761297
 4237.000000 3.425343 -1.742738
 4238.000000 3.354406 -1.734809
 4239.000000 3.380680 -1.760624
 4240.000000 3.327017 -1.808716
 4241.000000 3.308752 -1.788076
 4242.000000 3.312765 -1.699087
 4243.000000 3.317110 -1.661777
 4244.000000 3.331539 -1.693102
 4245.000000 3.383857 -1.691403
 4246.000000 3.400364 -1.607305
 4247.000000 3.378166 -1.628036
 4248.000000 3.411763 -1.640710
 4249.000000 3.276647 -1.629041
 4250.000000 3.413706 -1.605125
 4251.000000 3.317005 -1.542911
 4252.000000 3.314290 -1.596957
 4253.000000 3.351383 -1.550247
 4254.000000 3.395110 -1.662672
 4255.000000 3.347011 -1.639919
 4256.000000 3.348622 -1.616046
 4257.000000 3.345543 -1.665149
 4258.000000 3.345441 -1.531372
 4259.000000 3.353138 -1.623889
 4260.000000 3.352610 -1.732784
 4261.000000 3.366108 -1.707110
 4262.000000 3.351445 -1.649689
 4263.000000 3.359688 -1.740315
 4264.000000 3.312728 -1.667378
 4265.000000 3.358567 -1.668038
 4266.000000 3.386824 -1.648466
 4267.000000 3.332768 -1.680954
 4268.000000 3.353648 -1.687703
 4269.000000 3.356146 -1.696340
 4270.000000 3.331279 -1.675005
 4271.000000 3.355479 -1.744871
 4272.000000 3.294825 -1.657204
 4273.000000 3.308674 -1.676896
 4274.000000 3.324723 -1.585760
 4275.000000 3.323745 -1.654085
 4276.000000 3.357770 -1.572102
 4277.000000 3.377636 -1.630116
 4278.000000 3.361363 -1.763017
 4279.000000 3.392827 -1.624843
 4280.000000 3.388721 -1.729512
 4281.000000 3.387882 -1.780648
 4282.000000 3.351376 -1.647473
 4283.000000 3.346919 -1.618094
 4284.000000 3.355895 -1.616717
 4285.000000 3.326448 -1.664244
 4286.000000 3.332680 -1.703943
 4287.000000 3.371419 -1.563843
 4288.000000 3.362341 -1.667570
 4289.000000 3.360657 -1.759879
 4290.000000 3.299440 -1.722318
 4291.000000 3.300017 -1.639850
 4292.000000 3.323749 -1.548075
 4293.000000 3.320207 -1.724519
 4294.000000 3.305687 -1.660776
 4295.000000 3.369792 -1.664236
 4296.000000 3.354434 -1.666375
 4297.000000 3.336230 -1.692877
 4298.000000 3.361674 -1.650210
 4299.000000 3.340009 -1.606406
 4300.000000 3.388680 -1.616596
 4301.000000 3.351658 -1.670152
 4302.000000 3.384264 -1.641182
 4303.000000 3.392214 -1.573782
 4304.000000 3.381540 -1.646594
 4305.000000 3.436430 -1.557742
 4306.000000 3.390188 -1.608592
 4307.000000 3.403497 -1.648533
 4308.000000 3.413773 -1.677048
 4309.000000 3.430849 -1.547013
 4310.000000 3.413375 -1.609831
 4311.000000 3.428024 -1.564116
 4312.000000 3.454279 -1.626957
 4313.000000 3.476735 -1.586210
 4314.000000 3.491027 -1.567917
 4315.000000 3.443595 -1.660084
 4316.000000 3.429061 -1.739771
 4317.000000 3.366782 -1.585501
 4318.000000 3.448995 -1.608446
 4319.000000 3.434724 -1.533646
 4320.000000 3.437728 -1.573493
 4321.000000 3.422618 -1.560481
 4322.000000 3.350899 -1.634237
 4323.000000 3.418549 -1.624060
 4324.000000 3.318926 -1.691322
 4325.000000 3.452642 -1.786646
 4326.000000 3.371004 -1.664798
 4327.000000 3.391339 -1.559346
 4328.000000 3.439961 -1.560024
 4329.000000 3.431474 -1.584618
 4330.000000 3.387877 -1.608506
 4331.000000 3.310980 -1.599978
 4332.000000 3.425889 -1.625976
 4333.000000 3.393163 -1.634091
 4334.000000 3.355632 -1.653304
 4335.000000 3.386139 -1.607770
 4336.000000 3.324640 -1.635252
 4337.000000 3.340901 -1.631865
 4338.000000 3.351101 -1.598519
 4339.000000 3.339445 -1.607525
 4340.000000 3.367782 -1.635184
 4341.000000 3.369363 -1.691113
 4342.000000 3.269688 -1.618917
 4343.000000 3.362871 -1.661997
 4344.000000 3.345743 -1.625059
 4345.000000 3.342779 -1.676161
 4346.000000 3.333084 -1.712202
 4347.000000 3.343535 -1.746508
 4348.000000 3.328400 -1.740060
 4349.000000 3.375456 -1.582042
 4350.000000 3.371663 -1.661428
 4351.000000 3.444771 -1.615346
 4352.000000 3.401350 -1.639764
 4353.000000 3.372994 -1.553368
 4354.000000 3.351532 -1.611278
 4355.000000 3.316166 -1.651567
 4356.000000 3.336685 -1.587049
 4357.000000 3.405953 -1.624132
 4358.000000 3.416271 -1.663993
 4359.000000 3.394364 -1.568995
 4360.000000 3.372812 -1.604673
 4361.000000 3.419631 -1.610098
 4362.000000 3.372601 -1.548944
 4363.000000 3.359151 -1.539693
 4364.000000 3.362514 -1.648192
 4365.000000 3.387802 -1.650635
 4366.000000 3.382927 -1.545338
 4367.000000 3.354673 -1.633101
 4368.000000 3.378469 -1.664734
 4369.000000 3.352684 -1.715847
 4370.000000 3.369334 -1.688903
 4371.000000 3.423899 -1.693979
 4372.000000 3.420375 -1.617396
 4373.000000 3.406707 -1.608228
 4374.000000 3.362692 -1.649089
 4375.000000 3.385661 -1.729761
 4376.000000 3.380618 -1.608038
 4377.000000 3.428174 -1.639160
 4378.000000 3.445541 -1.634164
 4379.000000 3.374418 -1.639680
 4380.000000 3.369556 -1.646258
 4381.000000 3.346203 -1.644469
 4382.000000 3.356320 -1.628384
 4383.000000 3.354802 -1.641984
 4384.000000 3.365091 -1.684855
 4385.000000 3.389886 -1.594758
 4386.000000 3.398879 -1.665799
 4387.000000 3.373611 -1.696881
 4388.000000 3.388474 -1.780036
 4389.000000 3.406517 -1.748337
 4390.000000 3.361668 -1.832362
 4391.000000 3.377719 -1.783752
 4392.000000 3.333709 -1.726793
 4393.000000 3.416905 -1.777687
 4394.000000 3.450851 -1.790883
 4395.000000 3.384388 -1.731116
 4396.000000 3.368049 -1.764170
 4397.000000 3.372769 -1.764288
 4398.000000 3.377476 -1.735292
 4399.000000 3.419987 -1.764881
 4400.000000 3.436361 -1.804670
 4401.000000 3.408819 -1.655472
 4402.000000 3.466073 -1.763152
 4403.000000 3.392904 -1.726927
 4404.000000 3.412475 -1.873099
 4405.000000 3.438747 -1.781030
 4406.000000 3.423987 -1.836524
 4407.000000 3.495227 -1.854148
 4408.000000 3.427484 -1.836303
 4409.000000 3.408033 -1.897044
 4410.000000 3.458003 -1.748348
 4411.000000 3.397784 -1.843243
 4412.000000 3.399227 -1.878974
 4413.000000 3.433888 -1.822324
 4414.000000 3.340859 -1.761433
 4415.000000 3.396769 -1.794024
 4416.000000 3.392792 -1.793284
 4417.000000 3.426841 -1.764108
 4418.000000 3.425462 -1.735887
 4419.000000 3.325311 -1.769189
 4420.000000 3.428010 -1.756162
 4421.000000 3.396896 -1.826669
 4422.000000 3.370400 -1.826680
 4423.000000 3.344976 -1.712650
 4424.000000 3.392819 -1.766144
 4425.000000 3.335137 -1.799585
 4426.000000 3.365544 -1.750097
 4427.000000 3.353759 -1.683006
 4428.000000 3.368358 -1.765090
 4429.000000 3.443192 -1.800814
 4430.000000 3.379359 -1.720440
 4431.000000 3.393820 -1.724179
 4432.000000 3.385530 -1.694797
 4433.000000 3.446922 -1.779069
 4434.000000 3.465871 -1.815654
 4435.000000 3.390864 -1.709243
 4436.000000 3.423733 -1.654463
 4437.000000 3.449537 -1.732318
 4438.000000 3.370729 -1.755320
 4439.000000 3.378065 -1.608593
 4440.000000 3.385406 -1.682001
 4441.000000 3.447867 -1.641262
 4442.000000 3.321968 -1.625405
 4443.000000 3.340436 -1.684979
 4444.000000 3.287251 -1.614816
 4445.000000 3.311706 -1.656699
 4446.000000 3.391794 -1.761975
 4447.000000 3.352236 -1.681946
 4448.000000 3.422790 -1.594054
 4449.000000 3.435185 -1.640241
 4450.000000 3.438410 -1.675096
 4451.000000 3.385559 -1.659354
 4452.000000 3.394473 -1.719978
 4453.000000 3.395126 -1.783299
 4454.000000 3.371206 -1.858839
 4455.000000 3.354556 -1.795583
 4456.000000 3.374188 -1.658523
 4457.000000 3.432361 -1.683925
 4458.000000 3.387633 -1.748618
 4459.000000 3.390032 -1.690305
 4460.000000 3.397017 -1.736257
 4461.000000 3.349277 -1.796945
 4462.000000 3.346382 -1.651345
 4463.000000 3.340346 -1.697059
 4464.000000 3.356604 -1.750706
 4465.000000 3.399109 -1.659577
 4466.000000 3.322048 -1.643036
 4467.000000 3.444126 -1.663440
 4468.000000 3.382691 -1.706049
 4469.000000 3.379667 -1.779913
 4470.000000 3.408688 -1.704194
 4471.000000 3.453553 -1.641823
 4472.000000 3.391175 -1.672241
 4473.000000 3.445852 -1.685589
 4474.000000 3.501453 -1.750417
 4475.000000 3.468936 -1.776800
 4476.000000 3.424063 -1.568128
 4477.000000 3.433971 -1.580322
 4478.000000 3.438446 -1.684853
 4479.000000 3.435328 -1.631932
 4480.000000 3.409325 -1.634942
 4481.000000 3.468968 -1.580458
 4482.000000 3.422372 -1.627839
 4483.000000 3.441160 -1.674490
 4484.000000 3.411934 -1.690690
 4485.000000 3.454043 -1.639372
 4486.000000 3.472664 -1.735516
 4487.000000 3.326390 -1.671538
 4488.000000 3.427314 -1.661006
 4489.000000 3.391509 -1.723435
 4490.000000 3.391079 -1.612587
 4491.000000 3.439985 -1.631548
 4492.000000 3.381949 -1.589127
 4493.000000 3.385001 -1.712412
 4494.000000 3.415059 -1.639724
 4495.000000 3.382051 -1.710083
 4496.000000 3.389536 -1.663765
 4497.000000 3.429905 -1.525203
 4498.000000 3.433570 -1.600435
 4499.000000 3.446427 -1.625630
 4500.000000 3.466954 -1.619323
 4501.000000 3.441429 -1.629334
 4502.000000 3.473286 -1.631521
 4503.000000 3.506811 -1.566644
 4504.000000 3.403763 -1.684995
 4505.000000 3.461991 -1.539191
 4506.000000 3.464664 -1.659012
 4507.000000 3.435022 -1.634511
 4508.000000 3.449003 -1.603112
 4509.000000 3.406688 -1.593256
 4510.000000 3.477068 -1.601337
 4511.000000 3.436658 -1.611044
 4512.000000 3.430179 -1.613656
 4513.000000 3.487079 -1.630581
 4514.000000 3.490657 -1.685662
 4515.000000 3.447367 -1.592892
 4516.000000 3.452340 -1.624187
 4517.000000 3.472714 -1.655822
 4518.000000 3.449558 -1.606498
 4519.000000 3.406629 -1.578647
 4520.000000 3.440573 -1.560795
 4521.000000 3.406781 -1.522905
 4522.000000 3.438354 -1.557222
 4523.000000 3.419170 -1.550853
 4524.000000 3.469791 -1.521024
 4525.000000 3.467322 -1.493399
 4526.000000 3.448003 -1.456112
 4527.000000 3.404308 -1.621959
 4528.000000 3.413300 -1.615110
 4529.000000 3.448035 -1.574207
 4530.000000 3.395011 -1.586313
 4531.000000 3.418094 -1.577603
 4532.000000 3.358955 -1.601041
 4533.000000 3.445612 -1.604824
 4534.000000 3.418163 -1.640329
 4535.000000 3.471442 -1.611214
 4536.000000 3.386316 -1.576471
 4537.000000 3.412595 -1.597654
 4538.000000 3.384985 -1.671846
 4539.000000 3.438226 -1.700543
 4540.000000 3.432659 -1.558146
 4541.000000 3.447247 -1.622070
 4542.000000 3.404623 -1.567484
 4543.000000 3.422947 -1.700054
 4544.000000 3.421081 -1.625914
 4545.000000 3.383290 -1.624598
 4546.000000 3.418035 -1.551828
 4547.000000 3.432174 -1.619363
 4548.000000 3.416508 -1.582897
 4549.000000 3.432787 -1.612481
 4550.000000 3.344677 -1.549348
 4551.000000 3.426817 -1.634009
 4552.000000 3.358188 -1.585641
 4553.000000 3.410782 -1.499355
 4554.000000 3.392468 -1.568059
 4555.000000 3.313373 -1.664671
 4556.000000 3.385721 -1.578213
 4557.000000 3.396828 -1.563884
 4558.000000 3.374776 -1.588771
 4559.000000 3.346785 -1.494189
 4560.000000 3.380117 -1.515588
 4561.000000 3.405131 -1.596903
 4562.000000 3.349498 -1.510987
 4563.000000 3.378000 -1.496954
 4564.000000 3.381787 -1.476815
 4565.000000 3.401643 -1.588232
 4566.000000 3.380019 -1.554388
 4567.000000 3.370424 -1.622459
 4568.000000 3.367169 -1.570807
 4569.000000 3.375399 -1.549135
 4570.000000 3.358909 -1.550359
 4571.000000 3.412406 -1.546061
 4572.000000 3.359522 -1.527383
 4573.000000 3.425190 -1.556541
 4574.000000 3.385797 -1.570775
 4575.000000 3.345367 -1.510326
 4576.000000 3.423689 -1.591633
 4577.000000 3.376246 -1.610303
 4578.000000 3.407574 -1.494863
 4579.000000 3.448875 -1.504072
 4580.000000 3.425836 -1.592102
 4581.000000 3.423420 -1.572589
 4582.000000 3.370905 -1.555419
 4583.000000 3.402012 -1.536087
 4584.000000 3.428630 -1.613157
 4585.000000 3.383475 -1.537283
 4586.000000 3.373423 -1.617352
 4587.000000 3.414775 -1.599770
 4588.000000 3.445358 -1.620815
 4589.000000 3.429484 -1.578692
 4590.000000 3.400134 -1.589717
 4591.000000 3.459511 -1.606249
 4592.000000 3.437133 -1.533003
 4593.000000 3.451304 -1.582480
 4594.000000 3.478090 -1.557956
 4595.000000 3.442688 -1.596948
 4596.000000 3.418627 -1.598258
 4597.000000 3.419477 -1.695687
 4598.000000 3.483500 -1.638414
 4599.000000 3.459247 -1.503718
 4600.000000 3.486917 -1.678766
 4601.000000 3.441977 -1.655981
 4602.000000 3.467726 -1.618995
 4603.000000 3.472923 -1.740634
 4604.000000 3.444862 -1.621010
 4605.000000 3.468607 -1.633610
 4606.000000 3.499242 -1.635340
 4607.000000 3.452316 -1.647093
 4608.000000 3.487892 -1.687484
 4609.000000 3.439761 -1.634092
 4610.000000 3.416965 -1.669465
 4611.000000 3.453194 -1.766237
 4612.000000 3.462058 -1.669092
 4613.000000 3.471791 -1.685138
 4614.000000 3.479759 -1.654076
 4615.000000 3.491110 -1.725652
 4616.000000 3.469671 -1.663741
 4617.000000 3.493883 -1.662973
 4618.000000 3.513828 -1.629556
 4619.000000 3.494289 -1.590059
 4620.000000 3.524886 -1.588161
 4621.000000 3.409297 -1.613129
 4622.000000 3.438232 -1.596244
 4623.000000 3.421643 -1.558580
 4624.000000 3.413253 -1.710637
 4625.000000 3.450588 -1.554836
 4626.000000 3.453899 -1.626620
 4627.000000 3.425358 -1.562831
 4628.000000 3.450965 -1.596939
 4629.000000 3.438355 -1.588695
 4630.000000 3.466538 -1.623116
 4631.000000 3.377119 -1.591554
 4632.000000 3.426520 -1.518862
 4633.000000 3.428188 -1.535702
 4634.000000 3.412723 -1.532004
 4635.000000 3.430041 -1.576894
 4636.000000 3.422757 -1.545687
 4637.000000 3.412292 -1.557696
 4638.000000 3.444973 -1.485923
 4639.000000 3.399280 -1.508531
 4640.000000 3.396113 -1.588368
 4641.000000 3.378991 -1.596356
 4642.000000 3.455677 -1.588359
 4643.000000 3.429781 -1.729415
 4644.000000 3.468989 -1.755016
 4645.000000 3.417329 -1.729217
 4646.000000 3.433524 -1.868024
 4647.000000 3.429275 -1.710235
 4648.000000 3.437180 -1.580936
 4649.000000 3.427502 -1.773702
 4650.000000 3.444930 -1.625199
 4651.000000 3.411809 -1.692577
 4652.000000 3.408517 -1.633418
 4653.000000 3.423114 -1.818865
 4654.000000 3.428558 -1.652025
 4655.000000 3.400671 -1.790585
 4656.000000 3.346809 -1.721667
 4657.000000 3.413012 -1.539430
 4658.000000 3.426621 -1.571349
 4659.000000 3.386752 -1.676263
 4660.000000 3.378188 -1.634179
 4661.000000 3.389212 -1.686308
 4662.000000 3.414955 -1.583772
 4663.000000 3.400370 -1.641642
 4664.000000 3.405297 -1.684612
 4665.000000 3.377176 -1.621752
 4666.000000 3.390584 -1.675272
 4667.000000 3.416052 -1.607231
 4668.000000 3.381896 -1.536235
 4669.000000 3.388132 -1.649841
 4670.000000 3.378275 -1.684305
 4671.000000 3.452312 -1.626621
 4672.000000 3.413419 -1.664895
 4673.000000 3.378769 -1.653622
 4674.000000 3.342242 -1.608290
 4675.000000 3.331012 -1.548914
 4676.000000 3.386989 -1.604366
 4677.000000 3.342300 -1.607831
 4678.000000 3.313182 -1.571660
 4679.000000 3.376367 -1.551673
 4680.000000 3.323623 -1.584444
 4681.000000 3.378070 -1.655542
 4682.000000 3.313825 -1.585179
 4683.000000 3.318686 -1.501808
 4684.000000 3.341079 -1.539483
 4685.000000 3.391203 -1.519497
 4686.000000 3.368630 -1.620909
 4687.000000 3.371707 -1.635085
 4688.000000 3.404855 -1.526479
 4689.000000 3.365370 -1.626863
 4690.000000 3.395630 -1.564327
 4691.000000 3.337475 -1.671088
 4692.000000 3.436394 -1.669007
 4693.000000 3.412641 -1.614440
 4694.000000 3.395604 -1.685435
 4695.000000 3.397040 -1.657765
 4696.000000 3.356620 -1.653838
 4697.000000 3.366750 -1.581922
 4698.000000 3.401245 -1.605119
 4699.000000 3.378417 -1.595934
 4700.000000 3.407108 -1.655543
 4701.000000 3.402474 -1.691329
 4702.000000 3.399624 -1.668363
 4703.000000 3.422717 -1.667971
 4704.000000 3.447386 -1.788352
 4705.000000 3.453489 -1.629823
 4706.000000 3.403445 -1.695882
 4707.000000 3.441201 -1.754537
 4708.000000 3.410961 -1.789559
 4709.000000 3.343605 -1.856861
 4710.000000 3.365531 -1.812883
 4711.000000 3.422247 -1.806268
 4712.000000 3.450864 -1.767877
 4713.000000 3.386318 -1.622982
 4714.000000 3.362866 -1.692778
 4715.000000 3.439713 -1.731327
 4716.000000 3.440962 -1.762799
 4717.000000 3.369214 -1.711032
 4718.000000 3.363596 -1.715275
 4719.000000 3.411965 -1.702391
 4720.000000 3.359760 -1.710070
 4721.000000 3.374333 -1.709626
 4722.000000 3.366067 -1.685769
 4723.000000 3.386538 -1.624582
 4724.000000 3.368351 -1.737648
 4725.000000 3.349333 -1.733152
 4726.000000 3.381558 -1.685433
 4727.000000 3.342020 -1.707098
 4728.000000 3.409421 -1.685026
 4729.000000 3.388264 -1.622989
 4730.000000 3.408501 -1.720952
 4731.000000 3.395943 -1.626714
 4732.000000 3.408594 -1.682419
 4733.000000 3.425144 -1.663071
 4734.000000 3.434385 -1.643909
 4735.000000 3.445898 -1.668299
 4736.000000 3.352748 -1.673973
 4737.000000 3.389660 -1.780351
 4738.000000 3.358624 -1.761065
 4739.000000 3.380345 -1.743845
 4740.000000 3.332587 -1.666246
 4741.000000 3.386726 -1.719453
 4742.000000 3.385215 -1.717480
 4743.000000 3.352779 -1.618903
 4744.000000 3.397422 -1.697360
 4745.000000 3.402891 -1.640625
 4746.000000 3.376628 -1.645563
 4747.000000 3.396851 -1.716187
 4748.000000 3.354935 -1.639189
 4749.000000 3.339102 -1.691472
 4750.000000 3.309047 -1.661057
 4751.000000 3.383590 -1.638031
 4752.000000 3.356916 -1.598999
 4753.000000 3.365400 -1.511299
 4754.000000 3.391442 -1.608500
 4755.000000 3.333964 -1.683500
 4756.000000 3.342989 -1.609885
 4757.000000 3.329459 -1.702792
 4758.000000 3.335506 -1.719246
 4759.000000 3.337100 -1.629886
 4760.000000 3.359324 -1.566759
 4761.000000 3.365501 -1.616527
 4762.000000 3.393642 -1.557403
 4763.000000 3.311726 -1.523225
 4764.000000 3.357561 -1.561604
 4765.000000 3.315952 -1.544467
 4766.000000 3.329230 -1.621521
 4767.000000 3.351670 -1.626116
 4768.000000 3.313617 -1.547878
 4769.000000 3.317059 -1.623891
 4770.000000 3.319792 -1.583571
 4771.000000 3.312127 -1.599727
 4772.000000 3.329720 -1.593402
 4773.000000 3.296035 -1.674229
 4774.000000 3.379781 -1.558860
 4775.000000 3.321193 -1.598174
 4776.000000 3.350396 -1.544304
 4777.000000 3.333861 -1.572649
 4778.000000 3.361753 -1.566776
 4779.000000 3.341896 -1.589699
 4780.000000 3.323658 -1.542448
 4781.000000 3.357400 -1.605684
 4782.000000 3.373876 -1.595285
 4783.000000 3.323600 -1.599586
 4784.000000 3.346148 -1.581502
 4785.000000 3.371558 -1.642184
 4786.000000 3.357009 -1.549751
 4787.000000 3.422953 -1.679249
 4788.000000 3.310683 -1.559699
 4789.000000 3.374348 -1.653015
 4790.000000 3.308854 -1.627880
 4791.000000 3.337852 -1.580034
 4792.000000 3.367907 -1.612444
 4793.000000 3.277403 -1.569616
 4794.000000 3.318066 -1.637747
 4795.000000 3.307216 -1.594607
 4796.000000 3.370476 -1.630969
 4797.000000 3.353236 -1.654027
 4798.000000 3.388515 -1.639245
 4799.000000 3.366645 -1.640430
 4800.000000 3.317744 -1.660559
 4801.000000 3.413001 -1.619522
 4802.000000 3.397877 -1.616488
 4803.000000 3.368694 -1.619906
 4804.000000 3.374070 -1.584647
 4805.000000 3.425455 -1.613948
 4806.000000 3.367906 -1.613809
 4807.000000 3.341963 -1.627654
 4808.000000 3.345306 -1.643051
 4809.000000 3.386495 -1.616946
 4810.000000 3.399652 -1.552596
 4811.000000 3.303803 -1.539142
 4812.000000 3.362696 -1.546289
 4813.000000 3.382263 -1.643683
 4814.000000 3.375798 -1.630677
 4815.000000 3.398028 -1.640698
 4816.000000 3.419335 -1.587151
 4817.000000 3.385343 -1.650883
 4818.000000 3.397748 -1.687517
 4819.000000 3.348339 -1.579499
 4820.000000 3.377390 -1.612551
 4821.000000 3.384760 -1.603838
 4822.000000 3.303095 -1.637963
 4823.000000 3.321597 -1.622931
 4824.000000 3.353569 -1.570824
 4825.000000 3.311355 -1.612537
 4826.000000 3.384432 -1.611895
 4827.000000 3.344630 -1.605264
 4828.000000 3.319346 -1.598192
 4829.000000 3.359054 -1.646684
 4830.000000 3.321575 -1.640378
 4831.000000 3.317333 -1.579432
 4832.000000 3.345232 -1.661112
 4833.000000 3.336425 -1.593164
 4834.000000 3.414171 -1.567477
 4835.000000 3.336827 -1.616330
 4836.000000 3.362246 -1.581304
 4837.000000 3.382590 -1.569759
 4838.000000 3.320730 -1.540975
 4839.000000 3.346970 -1.573218
 4840.000000 3.306878 -1.568592
 4841.000000 3.367236 -1.560283
 4842.000000 3.329718 -1.552428
 4843.000000 3.257814 -1.438849
 4844.000000 3.346073 -1.422193
 4845.000000 3.325086 -1.499214
 4846.000000 3.368412 -1.389759
 4847.000000 3.334794 -1.512698
 4848.000000 3.319949 -1.457967
 4849.000000 3.321001 -1.509213
 4850.000000 3.366815 -1.452051
 4851.000000 3.369611 -1.503306
 4852.000000 3.339086 -1.514969
 4853.000000 3.327181 -1.460578
 4854.000000 3.347903 -1.484659
 4855.000000 3.328346 -1.514502
 4856.000000 3.386886 -1.514678
 4857.000000 3.402070 -1.526697
 4858.000000 3.341124 -1.593455
 4859.000000 3.363629 -1.573862
 4860.000000 3.396617 -1.542838
 4861.000000 3.383449 -1.475785
 4862.000000 3.358776 -1.572106
 4863.000000 3.368144 -1.490869
 4864.000000 3.320555 -1.533344
 4865.000000 3.337255 -1.544574
 4866.000000 3.338578 -1.492458
 4867.000000 3.384454 -1.574361
 4868.000000 3.361889 -1.559026
 4869.000000 3.347907 -1.642961
 4870.000000 3.349631 -1.475594
 4871.000000 3.325110 -1.498563
 4872.000000 3.357473 -1.483441
 4873.000000 3.384357 -1.482457
 4874.000000 3.370020 -1.492774
 4875.000000 3.328130 -1.578045
 4876.000000 3.339201 -1.476683
 4877.000000 3.353806 -1.499596
 4878.000000 3.369413 -1.510219
 4879.000000 3.359299 -1.528661
 4880.000000 3.357872 -1.487118
 4881.000000 3.336717 -1.534932
 4882.000000 3.386290 -1.444708
 4883.000000 3.332551 -1.579300
 4884.000000 3.316048 -1.539800
 4885.000000 3.297656 -1.560259
 4886.000000 3.329282 -1.580325
 4887.000000 3.321591 -1.553024
 4888.000000 3.369608 -1.532788
 4889.000000 3.387357 -1.490833
 4890.000000 3.361861 -1.449350
 4891.000000 3.334200 -1.565893
 4892.000000 3.420746 -1.495072
 4893.000000 3.380410 -1.420348
 4894.000000 3.439748 -1.508948
 4895.000000 3.389387 -1.440046
 4896.000000 3.315632 -1.500099
 4897.000000 3.356819 -1.457764
 4898.000000 3.381791 -1.483055
 4899.000000 3.374337 -1.615163
 4900.000000 3.335798 -1.513205
 4901.000000 3.410178 -1.520231
 4902.000000 3.364047 -1.437926
 4903.000000 3.342222 -1.440821
 4904.000000 3.353840 -1.460565
 4905.000000 3.321063 -1.524256
 4906.000000 3.341128 -1.528727
 4907.000000 3.359676 -1.465598
 4908.000000 3.342688 -1.542051
 4909.000000 3.366121 -1.441620
 4910.000000 3.359602 -1.525797
 4911.000000 3.355236 -1.576738
 4912.000000 3.359974 -1.545321
 4913.000000 3.356613 -1.605947
 4914.000000 3.390669 -1.589297
 4915.000000 3.355670 -1.590595
 4916.000000 3.364389 -1.452005
 4917.000000 3.327720 -1.507094
 4918.000000 3.375866 -1.447799
 4919.000000 3.397931 -1.465831
 4920.000000 3.404155 -1.542747
 4921.000000 3.377569 -1.565329
 4922.000000 3.372901 -1.518839
 4923.000000 3.331576 -1.507278
 4924.000000 3.358447 -1.537177
 4925.000000 3.349053 -1.505161
 4926.000000 3.351654 -1.467666
 4927.000000 3.358834 -1.526755
 4928.000000 3.332399 -1.564341
 4929.000000 3.345871 -1.552337
 4930.000000 3.367413 -1.577732
 4931.000000 3.368166 -1.577370
 4932.000000 3.380584 -1.586301
 4933.000000 3.350584 -1.590468
 4934.000000 3.394479 -1.570668
 4935.000000 3.330962 -1.507178
 4936.000000 3.401464 -1.554025
 4937.000000 3.322493 -1.482941
 4938.000000 3.383964 -1.581291
 4939.000000 3.397646 -1.556071
 4940.000000 3.417396 -1.635413
 4941.000000 3.403573 -1.555758
 4942.000000 3.403280 -1.688918
 4943.000000 3.383410 -1.638881
 4944.000000 3.359428 -1.744654
 4945.000000 3.405613 -1.660881
 4946.000000 3.398901 -1.613268
 4947.000000 3.406042 -1.603332
 4948.000000 3.455064 -1.664573
 4949.000000 3.448988 -1.649072
 4950.000000 3.408658 -1.609000
 4951.000000 3.368588 -1.550955
 4952.000000 3.353167 -1.613476
 4953.000000 3.399722 -1.505621
 4954.000000 3.340440 -1.671538
 4955.000000 3.350385 -1.717302
 4956.000000 3.463529 -1.631808
 4957.000000 3.426008 -1.567606
 4958.000000 3.412346 -1.580721
 4959.000000 3.387951 -1.599021
 4960.000000 3.412985 -1.572695
 4961.000000 3.349632 -1.523240
 4962.000000 3.487305 -1.604827
 4963.000000 3.359240 -1.607375
 4964.000000 3.419253 -1.518058
 4965.000000 3.392269 -1.478078
 4966.000000 3.399249 -1.645708
 4967.000000 3.374475 -1.611791
 4968.000000 3.406068 -1.495236
 4969.000000 3.386197 -1.568219
 4970.000000 3.402784 -1.585140
 4971.000000 3.410544 -1.575093
 4972.000000 3.383137 -1.624534
 4973.000000 3.455994 -1.639870
 4974.000000 3.369991 -1.638350
 4975.000000 3.387579 -1.638025
 4976.000000 3.382412 -1.588341
 4977.000000 3.410222 -1.600447
 4978.000000 3.400556 -1.663175
 4979.000000 3.369550 -1.579288
 4980.000000 3.343890 -1.572899
 4981.000000 3.390115 -1.519105
 4982.000000 3.410352 -1.574749
 4983.000000 3.411220 -1.515305
 4984.000000 3.433127 -1.551607
 4985.000000 3.438337 -1.567037
 4986.000000 3.387877 -1.612696
 4987.000000 3.398605 -1.561685
 4988.000000 3.396113 -1.585312
 4989.000000 3.392392 -1.567716
 4990.000000 3.390855 -1.576030
 4991.000000 3.377936 -1.550865
 4992.000000 3.359292 -1.589254
 4993.000000 3.331960 -1.589484
 4994.000000 3.387190 -1.628195
 4995.000000 3.425627 -1.535549
 4996.000000 3.353976 -1.516537
 4997.000000 3.351131 -1.589099
 4998.000000 3.389142 -1.575044
 4999.000000 3.372959 -1.508456
 5000.000000 3.373629 -1.596666
 5001.000000 3.335742 -1.662182
 5002.000000 3.359125 -1.649172
 5003.000000 3.332262 -1.681241
 5004.000000 3.378852 -1.632343
 5005.000000 3.340074 -1.758569
 5006.000000 3.358646 -1.570498
 5007.000000 3.397852 -1.633333
 5008.000000 3.379521 -1.680531
 5009.000000 3.376226 -1.607942
 5010.000000 3.418276 -1.597611
 5011.000000 3.373476 -1.573806
 5012.000000 3.384280 -1.551403
 5013.000000 3.405296 -1.590679
 5014.000000 3.361697 -1.565922
 5015.000000 3.418640 -1.582349
 5016.000000 3.450621 -1.518023
 5017.000000 3.410163 -1.564208
 5018.000000 3.402912 -1.536324
 5019.000000 3.383825 -1.487571
 5020.000000 3.341008 -1.593291
 5021.000000 3.367674 -1.552419
 5022.000000 3.383243 -1.493935
 5023.000000 3.411335 -1.612300
 5024.000000 3.391046 -1.573212
 5025.000000 3.449589 -1.561896
 5026.000000 3.393117 -1.627394
 5027.000000 3.357836 -1.559332
 5028.000000 3.432815 -1.593855
 5029.000000 3.384215 -1.555722
 5030.000000 3.368749 -1.593775
 5031.000000 3.377889 -1.532133
 5032.000000 3.383961 -1.579858
 5033.000000 3.335111 -1.638065
 5034.000000 3.355451 -1.593502
 5035.000000 3.438313 -1.553884
 5036.000000 3.407890 -1.530073
 5037.000000 3.381696 -1.508750
 5038.000000 3.407462 -1.578104
 5039.000000 3.434002 -1.497077
 5040.000000 3.389219 -1.512481
 5041.000000 3.369882 -1.530938
 5042.000000 3.418096 -1.478333
 5043.000000 3.379327 -1.513403
 5044.000000 3.341743 -1.496780
 5045.000000 3.419079 -1.562994
 5046.000000 3.350561 -1.563909
 5047.000000 3.403536 -1.470744
 5048.000000 3.401719 -1.577997
 5049.000000 3.353370 -1.537190
 5050.000000 3.311868 -1.600472
 5051.000000 3.353170 -1.540551
 5052.000000 3.341774 -1.543162
 5053.000000 3.379553 -1.611016
 5054.000000 3.359477 -1.555755
 5055.000000 3.380295 -1.491066
 5056.000000 3.403154 -1.553242
 5057.000000 3.331759 -1.547844
 5058.000000 3.313385 -1.412415
 5059.000000 3.368716 -1.494082
 5060.000000 3.336047 -1.557222
 5061.000000 3.352894 -1.582771
 5062.000000 3.279510 -1.520578
 5063.000000 3.297731 -1.528241
 5064.000000 3.312735 -1.658452
 5065.000000 3.337539 -1.601181
 5066.000000 3.327336 -1.496834
 5067.000000 3.289703 -1.530812
 5068.000000 3.325221 -1.574947
 5069.000000 3.361164 -1.558185
 5070.000000 3.387869 -1.591531
 5071.000000 3.372092 -1.571015
 5072.000000 3.311687 -1.518312
 5073.000000 3.325665 -1.635135
 5074.000000 3.402652 -1.534204
 5075.000000 3.329542 -1.540223
 5076.000000 3.358906 -1.596001
 5077.000000 3.319560 -1.559884
 5078.000000 3.318612 -1.583038
 5079.000000 3.377640 -1.623959
 5080.000000 3.355129 -1.620659
 5081.000000 3.337217 -1.665348
 5082.000000 3.284693 -1.685711
 5083.000000 3.334895 -1.567900
 5084.000000 3.382552 -1.626880
 5085.000000 3.361767 -1.579387
 5086.000000 3.305944 -1.631682
 5087.000000 3.338346 -1.629498
 5088.000000 3.353393 -1.735392
 5089.000000 3.387347 -1.610199
 5090.000000 3.338199 -1.666846
 5091.000000 3.385094 -1.587975
 5092.000000 3.407027 -1.540423
 5093.000000 3.371728 -1.568518
 5094.000000 3.357421 -1.560889
 5095.000000 3.282657 -1.556334
 5096.000000 3.351406 -1.485216
 5097.000000 3.362091 -1.601693
 5098.000000 3.359813 -1.540897
 5099.000000 3.376031 -1.471849
 5100.000000 3.364588 -1.604623
 5101.000000 3.361398 -1.632877
 5102.000000 3.366159 -1.570561
 5103.000000 3.418559 -1.593784
 5104.000000 3.314821 -1.591646
 5105.000000 3.375166 -1.605123
 5106.000000 3.356150 -1.559536
 5107.000000 3.329778 -1.613235
 5108.000000 3.308896 -1.681155
 5109.000000 3.321534 -1.696182
 5110.000000 3.351780 -1.648544
 5111.000000 3.379582 -1.640868
 5112.000000 3.386066 -1.655940
 5113.000000 3.389943 -1.721057
 5114.000000 3.353273 -1.705550
 5115.000000 3.361377 -1.568565
 5116.000000 3.314740 -1.654809
 5117.000000 3.362362 -1.593846
 5118.000000 3.369855 -1.543610
 5119.000000 3.392728 -1.613925
 5120.000000 3.357994 -1.516883
 5121.000000 3.425298 -1.575420
 5122.000000 3.398687 -1.582663
 5123.000000 3.362962 -1.470188
 5124.000000 3.398416 -1.545087
 5125.000000 3.382570 -1.517858
 5126.000000 3.386730 -1.614746
 5127.000000 3.438058 -1.574317
 5128.000000 3.405462 -1.509238
 5129.000000 3.376968 -1.622331
 5130.000000 3.405833 -1.546445
 5131.000000 3.361043 -1.588694
 5132.000000 3.379824 -1.591655
 5133.000000 3.436925 -1.460495
 5134.000000 3.489981 -1.502798
 5135.000000 3.405615 -1.533555
 5136.000000 3.400349 -1.537279
 5137.000000 3.482470 -1.550919
 5138.000000 3.458213 -1.493572
 5139.000000 3.429571 -1.509938
 5140.000000 3.384433 -1.569937
 5141.000000 3.437839 -1.493293
 5142.000000 3.427294 -1.445605
 5143.000000 3.443472 -1.453826
 5144.000000 3.453042 -1.471847
 5145.000000 3.429896 -1.569733
 5146.000000 3.450109 -1.497213
 5147.000000 3.396569 -1.541990
 5148.000000 3.422577 -1.474494
 5149.000000 3.456238 -1.529385
 5150.000000 3.423341 -1.557887
 5151.000000 3.450916 -1.500338
 5152.000000 3.435076 -1.493708
 5153.000000 3.396057 -1.487836
 5154.000000 3.386211 -1.553761
 5155.000000 3.403572 -1.484621
 5156.000000 3.362689 -1.523199
 5157.000000 3.424485 -1.470788
 5158.000000 3.433894 -1.542125
 5159.000000 3.414621 -1.458948
 5160.000000 3.387373 -1.537860
 5161.000000 3.431866 -1.516457
 5162.000000 3.401908 -1.516736
 5163.000000 3.445902 -1.574520
 5164.000000 3.415406 -1.571520
 5165.000000 3.426959 -1.552366
 5166.000000 3.419813 -1.506839
 5167.000000 3.404992 -1.491006
 5168.000000 3.434389 -1.490293
 5169.000000 3.416693 -1.457385
 5170.000000 3.432792 -1.544613
 5171.000000 3.469980 -1.497993
 5172.000000 3.435259 -1.505766
 5173.000000 3.394601 -1.567036
 5174.000000 3.332225 -1.555571
 5175.000000 3.447038 -1.545155
 5176.000000 3.432142 -1.517099
 5177.000000 3.395049 -1.404643
 5178.000000 3.418458 -1.460811
 5179.000000 3.405370 -1.482349
 5180.000000 3.401364 -1.517836
 5181.000000 3.423728 -1.487519
 5182.000000 3.436872 -1.436852
 5183.000000 3.447678 -1.537483
 5184.000000 3.446919 -1.481441
 5185.000000 3.432631 -1.524900
 5186.000000 3.449101 -1.502010
 5187.000000 3.457706 -1.513127
 5188.000000 3.423376 -1.505421
 5189.000000 3.443638 -1.520643
 5190.000000 3.395708 -1.518112
 5191.000000 3.470490 -1.569053
 5192.000000 3.457901 -1.556454
 5193.000000 3.432876 -1.507977
 5194.000000 3.442680 -1.617104
 5195.000000 3.470452 -1.565421
 5196.000000 3.432620 -1.454260
 5197.000000 3.434807 -1.532861
 5198.000000 3.423082 -1.432837
 5199.000000 3.423456 -1.466196
 5200.000000 3.434113 -1.465783
 5201.000000 3.379361 -1.525041
 5202.000000 3.407850 -1.484555
 5203.000000 3.418048 -1.596151
 5204.000000 3.396780 -1.541766
 5205.000000 3.358673 -1.604462
 5206.000000 3.347794 -1.541861
 5207.000000 3.387165 -1.613638
 5208.000000 3.430833 -1.579997
 5209.000000 3.421069 -1.506673
 5210.000000 3.361579 -1.589014
 5211.000000 3.404869 -1.567697
 5212.000000 3.418678 -1.547351
 5213.000000 3.423118 -1.459626
 5214.000000 3.411058 -1.562946
 5215.000000 3.438035 -1.525341
 5216.000000 3.376468 -1.531621
 5217.000000 3.439249 -1.529412
 5218.000000 3.424423 -1.462334
 5219.000000 3.398645 -1.534252
 5220.000000 3.441306 -1.568993
 5221.000000 3.368116 -1.403431
 5222.000000 3.396727 -1.529873
 5223.000000 3.378702 -1.515261
 5224.000000 3.392549 -1.463742
 5225.000000 3.420501 -1.531439
 5226.000000 3.399115 -1.596170
 5227.000000 3.407025 -1.601185
 5228.000000 3.358742 -1.584965
 5229.000000 3.432068 -1.558079
 5230.000000 3.405056 -1.514453
 5231.000000 3.389735 -1.504262
 5232.000000 3.427739 -1.520313
 5233.000000 3.423685 -1.503958
 5234.000000 3.412901 -1.461859
 5235.000000 3.438066 -1.516850
 5236.000000 3.463048 -1.530293
 5237.000000 3.420371 -1.532955
 5238.000000 3.434012 -1.494912
 5239.000000 3.443440 -1.443819
 5240.000000 3.408444 -1.591372
 5241.000000 3.381393 -1.575341
 5242.000000 3.459141 -1.597536
 5243.000000 3.366368 -1.515545
 5244.000000 3.424922 -1.587761
 5245.000000 3.418200 -1.464577
 5246.000000 3.369496 -1.511453
 5247.000000 3.401573 -1.584126
 5248.000000 3.359543 -1.471027
 5249.000000 3.404270 -1.528330
 5250.000000 3.409289 -1.486926
 5251.000000 3.412782 -1.556291
 5252.000000 3.433881 -1.496796
 5253.000000 3.422326 -1.521836
 5254.000000 3.435659 -1.562208
 5255.000000 3.415288 -1.601520
 5256.000000 3.462498 -1.464068
 5257.000000 3.416795 -1.549122
 5258.000000 3.405417 -1.530387
 5259.000000 3.369077 -1.560251
 5260.000000 3.321386 -1.501659
 5261.000000 3.342800 -1.571037
 5262.000000 3.349109 -1.556783
 5263.000000 3.339231 -1.550151
 5264.000000 3.346369 -1.638236
 5265.000000 3.356880 -1.599531
 5266.000000 3.412830 -1.594858
 5267.000000 3.333720 -1.734684
 5268.000000 3.344372 -1.586183
 5269.000000 3.377488 -1.620879
 5270.000000 3.346692 -1.548598
 5271.000000 3.346074 -1.454179
 5272.000000 3.403937 -1.624226
 5273.000000 3.363702 -1.529585
 5274.000000 3.334979 -1.535500
 5275.000000 3.324711 -1.623340
 5276.000000 3.347135 -1.612456
 5277.000000 3.349229 -1.564348
 5278.000000 3.335981 -1.572020
 5279.000000 3.351174 -1.628130
 5280.000000 3.389001 -1.626142
 5281.000000 3.387292 -1.611581
 5282.000000 3.344704 -1.629745
 5283.000000 3.336610 -1.683421
 5284.000000 3.331953 -1.605908
 5285.000000 3.315608 -1.622824
 5286.000000 3.362246 -1.639597
 5287.000000 3.341482 -1.566829
 5288.000000 3.329505 -1.654983
 5289.000000 3.372146 -1.625902
 5290.000000 3.347826 -1.622888
 5291.000000 3.362853 -1.622191
 5292.000000 3.368918 -1.673794
 5293.000000 3.392675 -1.596661
 5294.000000 3.354245 -1.551664
 5295.000000 3.434465 -1.607831
 5296.000000 3.376756 -1.582055
 5297.000000 3.406018 -1.547528
 5298.000000 3.376734 -1.614358
 5299.000000 3.361056 -1.659050
 5300.000000 3.388932 -1.650402
 5301.000000 3.361247 -1.629134
 5302.000000 3.374126 -1.531997
 5303.000000 3.353636 -1.549947
 5304.000000 3.369289 -1.579897
 5305.000000 3.461019 -1.597122
 5306.000000 3.354185 -1.656311
 5307.000000 3.414613 -1.627582
 5308.000000 3.412132 -1.602050
 5309.000000 3.386502 -1.582843
 5310.000000 3.364831 -1.567890
 5311.000000 3.385495 -1.551748
 5312.000000 3.379197 -1.587488
 5313.000000 3.384793 -1.536036
 5314.000000 3.404640 -1.564071
 5315.000000 3.367643 -1.588254
 5316.000000 3.370298 -1.619020
 5317.000000 3.334458 -1.641085
 5318.000000 3.392859 -1.516205
 5319.000000 3.367893 -1.650574
 5320.000000 3.394925 -1.645821
 5321.000000 3.362390 -1.578121
 5322.000000 3.355866 -1.719761
 5323.000000 3.383601 -1.704806
 5324.000000 3.414627 -1.690880
 5325.000000 3.379704 -1.688246
 5326.000000 3.383227 -1.656548
 5327.000000 3.396016 -1.655761
 5328.000000 3.331223 -1.693340
 5329.000000 3.435141 -1.639153
 5330.000000 3.314173 -1.636911
 5331.000000 3.362034 -1.692884
 5332.000000 3.365798 -1.599396
 5333.000000 3.397520 -1.623981
 5334.000000 3.440311 -1.611916
 5335.000000 3.366561 -1.657234
 5336.000000 3.396087 -1.651373
 5337.000000 3.383497 -1.632882
 5338.000000 3.384951 -1.658889
 5339.000000 3.420812 -1.546531
 5340.000000 3.400871 -1.550276
 5341.000000 3.393758 -1.607315
 5342.000000 3.390767 -1.606537
 5343.000000 3.435513 -1.679409
 5344.000000 3.463163 -1.608265
 5345.000000 3.375816 -1.693829
 5346.000000 3.442397 -1.588065
 5347.000000 3.429858 -1.672780
 5348.000000 3.389441 -1.645586
 5349.000000 3.390555 -1.628271
 5350.000000 3.421272 -1.647555
 5351.000000 3.390138 -1.594658
 5352.000000 3.377533 -1.687864
 5353.000000 3.389232 -1.611098
 5354.000000 3.428677 -1.724468
 5355.000000 3.427944 -1.621780
 5356.000000 3.385965 -1.572213
 5357.000000 3.390114 -1.485010
 5358.000000 3.384610 -1.509761
 5359.000000 3.330077 -1.595406
 5360.000000 3.411838 -1.610257
 5361.000000 3.400138 -1.617254
 5362.000000 3.399826 -1.668243
 5363.000000 3.409562 -1.735843
 5364.000000 3.387550 -1.579349
 5365.000000 3.406426 -1.610975
 5366.000000 3.453092 -1.589823
 5367.000000 3.374033 -1.622315
 5368.000000 3.420797 -1.556817
 5369.000000 3.400932 -1.651068
 5370.000000 3.412097 -1.644354
 5371.000000 3.416945 -1.607786
 5372.000000 3.415434 -1.535996
 5373.000000 3.487899 -1.545883
 5374.000000 3.444968 -1.496730
 5375.000000 3.422664 -1.607953
 5376.000000 3.413729 -1.736194
 5377.000000 3.397373 -1.576025
 5378.000000 3.437775 -1.547595
 5379.000000 3.377418 -1.559341
 5380.000000 3.414012 -1.581397
 5381.000000 3.453037 -1.584031
 5382.000000 3.416042 -1.461893
 5383.000000 3.434632 -1.428739
 5384.000000 3.440441 -1.591217
 5385.000000 3.462175 -1.637337
 5386.000000 3.467579 -1.583844
 5387.000000 3.436835 -1.569806
 5388.000000 3.383502 -1.563788
 5389.000000 3.415605 -1.585124
 5390.000000 3.461025 -1.604184
 5391.000000 3.431922 -1.521710
 5392.000000 3.453435 -1.601968
 5393.000000 3.452111 -1.581204
 5394.000000 3.458687 -1.512510
 5395.000000 3.463980 -1.569016
 5396.000000 3.401783 -1.569396
 5397.000000 3.437313 -1.605371
 5398.000000 3.412136 -1.580280
 5399.000000 3.402708 -1.705432
 5400.000000 3.482468 -1.560537
 5401.000000 3.394286 -1.571622
 5402.000000 3.413461 -1.545298
 5403.000000 3.483953 -1.535533
 5404.000000 3.387123 -1.532566
 5405.000000 3.447381 -1.642725
 5406.000000 3.412961 -1.701812
 5407.000000 3.397412 -1.624851
 5408.000000 3.443432 -1.598630
 5409.000000 3.440311 -1.562279
 5410.000000 3.409860 -1.570558
 5411.000000 3.420025 -1.583867
 5412.000000 3.416893 -1.569435
 5413.000000 3.393761 -1.645952
 5414.000000 3.399234 -1.499171
 5415.000000 3.409222 -1.601088
 5416.000000 3.385139 -1.557323
 5417.000000 3.404085 -1.590639
 5418.000000 3.409702 -1.539239
 5419.000000 3.437273 -1.606949
 5420.000000 3.405455 -1.712402
 5421.000000 3.352237 -1.630291
 5422.000000 3.360257 -1.616137
 5423.000000 3.401928 -1.597173
 5424.000000 3.322118 -1.604924
 5425.000000 3.437460 -1.637084
 5426.000000 3.420196 -1.545412
 5427.000000 3.432943 -1.580025
 5428.000000 3.431521 -1.586273
 5429.000000 3.395524 -1.581601
 5430.000000 3.358760 -1.577307
 5431.000000 3.332676 -1.567925
 5432.000000 3.415453 -1.583522
 5433.000000 3.393297 -1.657000
 5434.000000 3.398457 -1.570273
 5435.000000 3.427747 -1.539755
 5436.000000 3.404568 -1.645925
 5437.000000 3.378966 -1.536488
 5438.000000 3.386409 -1.527899
 5439.000000 3.335093 -1.602619
 5440.000000 3.385784 -1.605498
 5441.000000 3.434321 -1.527171
 5442.000000 3.378428 -1.612110
 5443.000000 3.418525 -1.639974
 5444.000000 3.388251 -1.534518
 5445.000000 3.356769 -1.579135
 5446.000000 3.393620 -1.673070
 5447.000000 3.372276 -1.556053
 5448.000000 3.371785 -1.665605
 5449.000000 3.438091 -1.573944
 5450.000000 3.424092 -1.626672
 5451.000000 3.394527 -1.655434
 5452.000000 3.392770 -1.550298
 5453.000000 3.398088 -1.595655
 5454.000000 3.448567 -1.638435
 5455.000000 3.398892 -1.529428
 5456.000000 3.365870 -1.514642
 5457.000000 3.402685 -1.609275
 5458.000000 3.425387 -1.537597
 5459.000000 3.479015 -1.423159
 5460.000000 3.455470 -1.448510
 5461.000000 3.423585 -1.462596
 5462.000000 3.449399 -1.461738
 5463.000000 3.416450 -1.419367
 5464.000000 3.384686 -1.473888
 5465.000000 3.352414 -1.533407
 5466.000000 3.379578 -1.453935
 5467.000000 3.430643 -1.548191
 5468.000000 3.404251 -1.517987
 5469.000000 3.394500 -1.484893
 5470.000000 3.424784 -1.582898
 5471.000000 3.368755 -1.550102
 5472.000000 3.443615 -1.576655
 5473.000000 3.409340 -1.604302
 5474.000000 3.409890 -1.562665
 5475.000000 3.406129 -1.595172
 5476.000000 3.450133 -1.589064
 5477.000000 3.390010 -1.610934
 5478.000000 3.398455 -1.503865
 5479.000000 3.394678 -1.613913
 5480.000000 3.397189 -1.543652
 5481.000000 3.314881 -1.656661
 5482.000000 3.450518 -1.616446
 5483.000000 3.343608 -1.587334
 5484.000000 3.352853 -1.655449
 5485.000000 3.433512 -1.572576
 5486.000000 3.361248 -1.613365
 5487.000000 3.417793 -1.614917
 5488.000000 3.416734 -1.488944
 5489.000000 3.386392 -1.453333
 5490.000000 3.396204 -1.539716
 5491.000000 3.431603 -1.579729
 5492.000000 3.433241 -1.494705
 5493.000000 3.422343 -1.531368
 5494.000000 3.491373 -1.485081
 5495.000000 3.399021 -1.494882
 5496.000000 3.402443 -1.442328
 5497.000000 3.393921 -1.481752
 5498.000000 3.349511 -1.501550
 5499.000000 3.403697 -1.540859
 5500.000000 3.355118 -1.442843
 5501.000000 3.442968 -1.469979
 5502.000000 3.462507 -1.476515
 5503.000000 3.416090 -1.480982
 5504.000000 3.444978 -1.533382
 5505.000000 3.415904 -1.450070
 5506.000000 3.466665 -1.599073
 5507.000000 3.410687 -1.488843
 5508.000000 3.421582 -1.532332
 5509.000000 3.402381 -1.576077
 5510.000000 3.422337 -1.486873
 5511.000000 3.406603 -1.611419
 5512.000000 3.461833 -1.536750
 5513.000000 3.445618 -1.503143
 5514.000000 3.464956 -1.518770
 5515.000000 3.441904 -1.537463
 5516.000000 3.370541 -1.594969
 5517.000000 3.423409 -1.487990
 5518.000000 3.408904 -1.536511
 5519.000000 3.430787 -1.589341
 5520.000000 3.394521 -1.599836
 5521.000000 3.471790 -1.555692
 5522.000000 3.380502 -1.562706
 5523.000000 3.423891 -1.583640
 5524.000000 3.416484 -1.487167
 5525.000000 3.442674 -1.501988
 5526.000000 3.408956 -1.504724
 5527.000000 3.415237 -1.554914
 5528.000000 3.370558 -1.566972
 5529.000000 3.397800 -1.527430
 5530.000000 3.400232 -1.596473
 5531.000000 3.440520 -1.578439
 5532.000000 3.445183 -1.679851
 5533.000000 3.429623 -1.623822
 5534.000000 3.422675 -1.655214
 5535.000000 3.366520 -1.539431
 5536.000000 3.393261 -1.637478
 5537.000000 3.378419 -1.512133
 5538.000000 3.413044 -1.528294
 5539.000000 3.385694 -1.586652
 5540.000000 3.366830 -1.649121
 5541.000000 3.412321 -1.658296
 5542.000000 3.384349 -1.604705
 5543.000000 3.422509 -1.645542
 5544.000000 3.410591 -1.551679
 5545.000000 3.406630 -1.611053
 5546.000000 3.379104 -1.607112
 5547.000000 3.378741 -1.603503
 5548.000000 3.394736 -1.585910
 5549.000000 3.437607 -1.480217
 5550.000000 3.444656 -1.515384
 5551.000000 3.440563 -1.535168
 5552.000000 3.407353 -1.547152
 5553.000000 3.392148 -1.493291
 5554.000000 3.406235 -1.413233
 5555.000000 3.412261 -1.462864
 5556.000000 3.356188 -1.512880
 5557.000000 3.350479 -1.500214
 5558.000000 3.363715 -1.483800
 5559.000000 3.404715 -1.462468
 5560.000000 3.432714 -1.531028
 5561.000000 3.394048 -1.530961
 5562.000000 3.414147 -1.493548
 5563.000000 3.409022 -1.537760
 5564.000000 3.422309 -1.491532
 5565.000000 3.415407 -1.485298
 5566.000000 3.413906 -1.607028
 5567.000000 3.405422 -1.654566
 5568.000000 3.409789 -1.621560
 5569.000000 3.418897 -1.601794
 5570.000000 3.409219 -1.555128
 5571.000000 3.373782 -1.638085
 5572.000000 3.426551 -1.584450
 5573.000000 3.456618 -1.638254
 5574.000000 3.408446 -1.519413
 5575.000000 3.388735 -1.603752
 5576.000000 3.395617 -1.623153
 5577.000000 3.410095 -1.591465
 5578.000000 3.443430 -1.587411
 5579.000000 3.452708 -1.513665
 5580.000000 3.404015 -1.599815
 5581.000000 3.416330 -1.534970
 5582.000000 3.439269 -1.601404
 5583.000000 3.451863 -1.612721
 5584.000000 3.396712 -1.555261
 5585.000000 3.453805 -1.541385
 5586.000000 3.412134 -1.481716
 5587.000000 3.388822 -1.626882
 5588.000000 3.471051 -1.590235
 5589.000000 3.436249 -1.553775
 5590.000000 3.456466 -1.596354
 5591.000000 3.458072 -1.539703
 5592.000000 3.400137 -1.430208
 5593.000000 3.496477 -1.498670
 5594.000000 3.461486 -1.568515
 5595.000000 3.467170 -1.515449
 5596.000000 3.454709 -1.582483
 5597.000000 3.358755 -1.586362
 5598.000000 3.395138 -1.484190
 5599.000000 3.395127 -1.525072
 5600.000000 3.396453 -1.599507
 5601.000000 3.399641 -1.540076
 5602.000000 3.419785 -1.576594
 5603.000000 3.393362 -1.575387
 5604.000000 3.419470 -1.554491
 5605.000000 3.456754 -1.537082
 5606.000000 3.449888 -1.527396
 5607.000000 3.485381 -1.529328
 5608.000000 3.429336 -1.495893
 5609.000000 3.397614 -1.527575
 5610.000000 3.442695 -1.583112
 5611.000000 3.420242 -1.564488
 5612.000000 3.466080 -1.550727
 5613.000000 3.453028 -1.555192
 5614.000000 3.360902 -1.551267
 5615.000000 3.439981 -1.549281
 5616.000000 3.399403 -1.641673
 5617.000000 3.425615 -1.600777
 5618.000000 3.432382 -1.481423
 5619.000000 3.388726 -1.526864
 5620.000000 3.390286 -1.472835
 5621.000000 3.459221 -1.486304
 5622.000000 3.441157 -1.555770
 5623.000000 3.431416 -1.579236
 5624.000000 3.428542 -1.565778
 5625.000000 3.429860 -1.616405
 5626.000000 3.452868 -1.588118
 5627.000000 3.370746 -1.615386
 5628.000000 3.390681 -1.633508
 5629.000000 3.409007 -1.590830
 5630.000000 3.336330 -1.619438
 5631.000000 3.369889 -1.559550
 5632.000000 3.429556 -1.658611
 5633.000000 3.424896 -1.615106
 5634.000000 3.384957 -1.518702
 5635.000000 3.414047 -1.515010
 5636.000000 3.436330 -1.583257
 5637.000000 3.403924 -1.659090
 5638.000000 3.462522 -1.560978
 5639.000000 3.451881 -1.554086
 5640.000000 3.424471 -1.564514
 5641.000000 3.436090 -1.600091
 5642.000000 3.422541 -1.529938
 5643.000000 3.435632 -1.506085
 5644.000000 3.453158 -1.497578
 5645.000000 3.389529 -1.499215
 5646.000000 3.419657 -1.499317
 5647.000000 3.389587 -1.501029
 5648.000000 3.461443 -1.482539
 5649.000000 3.416919 -1.556988
 5650.000000 3.421886 -1.566874
 5651.000000 3.440745 -1.489419
 5652.000000 3.429595 -1.590637
 5653.000000 3.452083 -1.530006
 5654.000000 3.454443 -1.601514
 5655.000000 3.393722 -1.593138
 5656.000000 3.437189 -1.548013
 5657.000000 3.453769 -1.600651
 5658.000000 3.446334 -1.639233
 5659.000000 3.400111 -1.575757
 5660.000000 3.445705 -1.691029
 5661.000000 3.431241 -1.613997
 5662.000000 3.419488 -1.544689
 5663.000000 3.431801 -1.552143
 5664.000000 3.429617 -1.632252
 5665.000000 3.453104 -1.572679
 5666.000000 3.424099 -1.698548
 5667.000000 3.395050 -1.675425
 5668.000000 3.452034 -1.616928
 5669.000000 3.401478 -1.503841
 5670.000000 3.397926 -1.597804
 5671.000000 3.406090 -1.609762
 5672.000000 3.363983 -1.581326
 5673.000000 3.398285 -1.585577
 5674.000000 3.380201 -1.580472
 5675.000000 3.431396 -1.586880
 5676.000000 3.392262 -1.571304
 5677.000000 3.426754 -1.469246
 5678.000000 3.414457 -1.553385
 5679.000000 3.411208 -1.593037
 5680.000000 3.400917 -1.637463
 5681.000000 3.380603 -1.538594
 5682.000000 3.405292 -1.536757
 5683.000000 3.430647 -1.565235
 5684.000000 3.452752 -1.460358
 5685.000000 3.434196 -1.554539
 5686.000000 3.354596 -1.517849
 5687.000000 3.415010 -1.564411
 5688.000000 3.437385 -1.553553
 5689.000000 3.419360 -1.675465
 5690.000000 3.370881 -1.468395
 5691.000000 3.440898 -1.574784
 5692.000000 3.409423 -1.584406
 5693.000000 3.428794 -1.630888
 5694.000000 3.416784 -1.621207
 5695.000000 3.405951 -1.549847
 5696.000000 3.420839 -1.546124
 5697.000000 3.456144 -1.621150
 5698.000000 3.457922 -1.426381
 5699.000000 3.439808 -1.531389
 5700.000000 3.454958 -1.520927
 5701.000000 3.442704 -1.569153
 5702.000000 3.428342 -1.500913
 5703.000000 3.465847 -1.600879
 5704.000000 3.416294 -1.626624
 5705.000000 3.429150 -1.555007
 5706.000000 3.479038 -1.485373
 5707.000000 3.408391 -1.518919
 5708.000000 3.442520 -1.613646
 5709.000000 3.380871 -1.581971
 5710.000000 3.406946 -1.585964
 5711.000000 3.387838 -1.579468
 5712.000000 3.399867 -1.518523
 5713.000000 3.382883 -1.515178
 5714.000000 3.387019 -1.559485
 5715.000000 3.399670 -1.516630
 5716.000000 3.392371 -1.535132
 5717.000000 3.445870 -1.570756
 5718.000000 3.411477 -1.567145
 5719.000000 3.423135 -1.542254
 5720.000000 3.380346 -1.475177
 5721.000000 3.433453 -1.469333
 5722.000000 3.412789 -1.529552
 5723.000000 3.380866 -1.487849
 5724.000000 3.385069 -1.661958
 5725.000000 3.421010 -1.520393
 5726.000000 3.415956 -1.535400
 5727.000000 3.426009 -1.591243
 5728.000000 3.431126 -1.581310
 5729.000000 3.417935 -1.518552
 5730.000000 3.323443 -1.502618
 5731.000000 3.356209 -1.405236
 5732.000000 3.338060 -1.503033
 5733.000000 3.376234 -1.540906
 5734.000000 3.395163 -1.487636
 5735.000000 3.367908 -1.556122
 5736.000000 3.387665 -1.585895
 5737.000000 3.407703 -1.542492
 5738.000000 3.478370 -1.561496
 5739.000000 3.440736 -1.513913
 5740.000000 3.443421 -1.610375
 5741.000000 3.404514 -1.557743
 5742.000000 3.424812 -1.568617
 5743.000000 3.421428 -1.607185
 5744.000000 3.429921 -1.589465
 5745.000000 3.453418 -1.608634
 5746.000000 3.417382 -1.625244
 5747.000000 3.399229 -1.553547
 5748.000000 3.387421 -1.541645
 5749.000000 3.436127 -1.578395
 5750.000000 3.396820 -1.528030
 5751.000000 3.385415 -1.421878
 5752.000000 3.398966 -1.554128
 5753.000000 3.395666 -1.420294
 5754.000000 3.429918 -1.532347
 5755.000000 3.382398 -1.534279
 5756.000000 3.399626 -1.545963
 5757.000000 3.475907 -1.456856
 5758.000000 3.377222 -1.508653
 5759.000000 3.393625 -1.523837
 5760.000000 3.401705 -1.488619
 5761.000000 3.397477 -1.541094
 5762.000000 3.427966 -1.635929
 5763.000000 3.382165 -1.595013
 5764.000000 3.382924 -1.539922
 5765.000000 3.422645 -1.589899
 5766.000000 3.440228 -1.531088
 5767.000000 3.429752 -1.519240
 5768.000000 3.382439 -1.507078
 5769.000000 3.429132 -1.451052
 5770.000000 3.443523 -1.507012
 5771.000000 3.383136 -1.388812
 5772.000000 3.441234 -1.452170
 5773.000000 3.388144 -1.583667
 5774.000000 3.423370 -1.569504
 5775.000000 3.396971 -1.506236
 5776.000000 3.465468 -1.503155
 5777.000000 3.431427 -1.501342
 5778.000000 3.409212 -1.621366
 5779.000000 3.449971 -1.528525
 5780.000000 3.406292 -1.520205
 5781.000000 3.439082 -1.559876
 5782.000000 3.416367 -1.401169
 5783.000000 3.466474 -1.481479
 5784.000000 3.426505 -1.530536
 5785.000000 3.430106 -1.571070
 5786.000000 3.354074 -1.584163
 5787.000000 3.398311 -1.511513
 5788.000000 3.397920 -1.518243
 5789.000000 3.386021 -1.506386
 5790.000000 3.401536 -1.511633
 5791.000000 3.444079 -1.458352
 5792.000000 3.416818 -1.531957
 5793.000000 3.402502 -1.471632
 5794.000000 3.477674 -1.499370
 5795.000000 3.457599 -1.511023
 5796.000000 3.450483 -1.439852
 5797.000000 3.432677 -1.543544
 5798.000000 3.406811 -1.489879
 5799.000000 3.422185 -1.447842
 5800.000000 3.419377 -1.466635
 5801.000000 3.437328 -1.494815
 5802.000000 3.409245 -1.479269
 5803.000000 3.451637 -1.559693
 5804.000000 3.457236 -1.572854
 5805.000000 3.450750 -1.494542
 5806.000000 3.485555 -1.445308
 5807.000000 3.429836 -1.526717
 5808.000000 3.417421 -1.475375
 5809.000000 3.419348 -1.494585
 5810.000000 3.417057 -1.453679
 5811.000000 3.348810 -1.476069
 5812.000000 3.425279 -1.544703
 5813.000000 3.414818 -1.525284
 5814.000000 3.472398 -1.533332
 5815.000000 3.457810 -1.398879
 5816.000000 3.419151 -1.506717
 5817.000000 3.456135 -1.504696
 5818.000000 3.413134 -1.488660
 5819.000000 3.384612 -1.551271
 5820.000000 3.408021 -1.585821
 5821.000000 3.396505 -1.506129
 5822.000000 3.361748 -1.522414
 5823.000000 3.404541 -1.461970
 5824.000000 3.424449 -1.505963
 5825.000000 3.452697 -1.537023
 5826.000000 3.413867 -1.513497
 5827.000000 3.382131 -1.571379
 5828.000000 3.400042 -1.581490
 5829.000000 3.448602 -1.580579
 5830.000000 3.414266 -1.481713
 5831.000000 3.419506 -1.531038
 5832.000000 3.442832 -1.573876
 5833.000000 3.414444 -1.521231
 5834.000000 3.424759 -1.466521
 5835.000000 3.426606 -1.525758
 5836.000000 3.436153 -1.436768
 5837.000000 3.413455 -1.534375
 5838.000000 3.388319 -1.550503
 5839.000000 3.400038 -1.554432
 5840.000000 3.405786 -1.471610
 5841.000000 3.409238 -1.525238
 5842.000000 3.395218 -1.500689
 5843.000000 3.372777 -1.598621
 5844.000000 3.448756 -1.490682
 5845.000000 3.424253 -1.456676
 5846.000000 3.451967 -1.509703
 5847.000000 3.409616 -1.500012
 5848.000000 3.455884 -1.578458
 5849.000000 3.429246 -1.567119
 5850.000000 3.412353 -1.514524
 5851.000000 3.431936 -1.528460
 5852.000000 3.406652 -1.478251
 5853.000000 3.429946 -1.522850
 5854.000000 3.405773 -1.509078
 5855.000000 3.413232 -1.531528
 5856.000000 3.385427 -1.549963
 5857.000000 3.396212 -1.524281
 5858.000000 3.401706 -1.588040
 5859.000000 3.445500 -1.599853
 5860.000000 3.418715 -1.392787
 5861.000000 3.398492 -1.471768
 5862.000000 3.429361 -1.568193
 5863.000000 3.387455 -1.613364
 5864.000000 3.429424 -1.549490
 5865.000000 3.430291 -1.520497
 5866.000000 3.454657 -1.505653
 5867.000000 3.448817 -1.537005
 5868.000000 3.462508 -1.505397
 5869.000000 3.381541 -1.504145
 5870.000000 3.341857 -1.510479
 5871.000000 3.454425 -1.518111
 5872.000000 3.376342 -1.546860
 5873.000000 3.406033 -1.506367
 5874.000000 3.384990 -1.436581
 5875.000000 3.398713 -1.437736
 5876.000000 3.408878 -1.439616
 5877.000000 3.382752 -1.477371
 5878.000000 3.436707 -1.547890
 5879.000000 3.338997 -1.517443
 5880.000000 3.324605 -1.502911
 5881.000000 3.392159 -1.525358
 5882.000000 3.380791 -1.543111
 5883.000000 3.419844 -1.557182
 5884.000000 3.389475 -1.543353
 5885.000000 3.359482 -1.595295
 5886.000000 3.383504 -1.526649
 5887.000000 3.404423 -1.554823
 5888.000000 3.475281 -1.634832
 5889.000000 3.366293 -1.501766
 5890.000000 3.417132 -1.538101
 5891.000000 3.432592 -1.605466
 5892.000000 3.443022 -1.581244
 5893.000000 3.399424 -1.563742
 5894.000000 3.411901 -1.553988
 5895.000000 3.397439 -1.561586
 5896.000000 3.409472 -1.550456
 5897.000000 3.378229 -1.499926
 5898.000000 3.307626 -1.502194
 5899.000000 3.365002 -1.608351
 5900.000000 3.396619 -1.531382
 5901.000000 3.463096 -1.555119
 5902.000000 3.441164 -1.513587
 5903.000000 3.421844 -1.579884
 5904.000000 3.424590 -1.553318
 5905.000000 3.434763 -1.556010
 5906.000000 3.424113 -1.631347
 5907.000000 3.403822 -1.550650
 5908.000000 3.360652 -1.543913
 5909.000000 3.431799 -1.623134
 5910.000000 3.389650 -1.525304
 5911.000000 3.354103 -1.565298
 5912.000000 3.375709 -1.550209
 5913.000000 3.345670 -1.496400
 5914.000000 3.403837 -1.557286
 5915.000000 3.405014 -1.531767
 5916.000000 3.356977 -1.534426
 5917.000000 3.392664 -1.535625
 5918.000000 3.386449 -1.518199
 5919.000000 3.347426 -1.548167
 5920.000000 3.387023 -1.589868
 5921.000000 3.422448 -1.564758
 5922.000000 3.361370 -1.502679
 5923.000000 3.378424 -1.491203
 5924.000000 3.415286 -1.522060
 5925.000000 3.316842 -1.508670
 5926.000000 3.351209 -1.479652
 5927.000000 3.355909 -1.485549
 5928.000000 3.409115 -1.505704
 5929.000000 3.361332 -1.587303
 5930.000000 3.419956 -1.591964
 5931.000000 3.390083 -1.539993
 5932.000000 3.437134 -1.600872
 5933.000000 3.399539 -1.591896
 5934.000000 3.366318 -1.590182
 5935.000000 3.393088 -1.509913
 5936.000000 3.391615 -1.511396
 5937.000000 3.456932 -1.567303
 5938.000000 3.400395 -1.572122
 5939.000000 3.345492 -1.507988
 5940.000000 3.412695 -1.604079
 5941.000000 3.344539 -1.607860
 5942.000000 3.391930 -1.685814
 5943.000000 3.470428 -1.667825
 5944.000000 3.364903 -1.609313
 5945.000000 3.391334 -1.641155
 5946.000000 3.438400 -1.644928
 5947.000000 3.368417 -1.567744
 5948.000000 3.367208 -1.504002
 5949.000000 3.381280 -1.575466
 5950.000000 3.412188 -1.598653
 5951.000000 3.391859 -1.551399
 5952.000000 3.403800 -1.521114
 5953.000000 3.365567 -1.552967
 5954.000000 3.422107 -1.523007
 5955.000000 3.438634 -1.443087
 5956.000000 3.491830 -1.519774
 5957.000000 3.464213 -1.564988
 5958.000000 3.404664 -1.512503
 5959.000000 3.408947 -1.555901
 5960.000000 3.433568 -1.553121
 5961.000000 3.411525 -1.578795
 5962.000000 3.424234 -1.633213
 5963.000000 3.439540 -1.594162
 5964.000000 3.398141 -1.552775
 5965.000000 3.423063 -1.637928
 5966.000000 3.425284 -1.630552
 5967.000000 3.426400 -1.566311
 5968.000000 3.397577 -1.503864
 5969.000000 3.408960 -1.492008
 5970.000000 3.420752 -1.543842
 5971.000000 3.405094 -1.553172
 5972.000000 3.417358 -1.631826
 5973.000000 3.421552 -1.544838
 5974.000000 3.410979 -1.476502
 5975.000000 3.428265 -1.584159
 5976.000000 3.405394 -1.554774
 5977.000000 3.368598 -1.588348
 5978.000000 3.416437 -1.628050
 5979.000000 3.413934 -1.604706
 5980.000000 3.377091 -1.568419
 5981.000000 3.347841 -1.590713
 5982.000000 3.388766 -1.562695
 5983.000000 3.448264 -1.640180
 5984.000000 3.406627 -1.520250
 5985.000000 3.465847 -1.638266
 5986.000000 3.453806 -1.674482
 5987.000000 3.385717 -1.627482
 5988.000000 3.377459 -1.604075
 5989.000000 3.406771 -1.685084
 5990.000000 3.394150 -1.533270
 5991.000000 3.388981 -1.616022
 5992.000000 3.368846 -1.706726
 5993.000000 3.393324 -1.615522
 5994.000000 3.329600 -1.511040
 5995.000000 3.371221 -1.465928
 5996.000000 3.340115 -1.582327
 5997.000000 3.364730 -1.600545
 5998.000000 3.367566 -1.513518
 5999.000000 3.414975 -1.531574
 6000.000000 3.407388 -1.541235
 6001.000000 3.379512 -1.603494
 6002.000000 3.419633 -1.542042
 6003.000000 3.451347 -1.619171
 6004.000000 3.372218 -1.529543
 6005.000000 3.389368 -1.522164
 6006.000000 3.394154 -1.454086
 6007.000000 3.343938 -1.482956
 6008.000000 3.376780 -1.494861
 6009.000000 3.428474 -1.598814
 6010.000000 3.344018 -1.513040
 6011.000000 3.383264 -1.451345
 6012.000000 3.404166 -1.598987
 6013.000000 3.406921 -1.591381
 6014.000000 3.376771 -1.587463
 6015.000000 3.389132 -1.596308
 6016.000000 3.356449 -1.543713
 6017.000000 3.405707 -1.509206
 6018.000000 3.413536 -1.613844
 6019.000000 3.399950 -1.542291
 6020.000000 3.362125 -1.576990
 6021.000000 3.419579 -1.523224
 6022.000000 3.402181 -1.660388
 6023.000000 3.431998 -1.507234
 6024.000000 3.400144 -1.499680
 6025.000000 3.415236 -1.558819
 6026.000000 3.423723 -1.442169
 6027.000000 3.411744 -1.515267
 6028.000000 3.376633 -1.541975
 6029.000000 3.416988 -1.610852
 6030.000000 3.408390 -1.493697
 6031.000000 3.427967 -1.551268
 6032.000000 3.418407 -1.572430
 6033.000000 3.364414 -1.495830
 6034.000000 3.404778 -1.503727
 6035.000000 3.376297 -1.517565
 6036.000000 3.429744 -1.549768
 6037.000000 3.439960 -1.571679
 6038.000000 3.448777 -1.507111
 6039.000000 3.421168 -1.630132
 6040.000000 3.441758 -1.500037
 6041.000000 3.431685 -1.548826
 6042.000000 3.377085 -1.708708
 6043.000000 3.438737 -1.608920
 6044.000000 3.459611 -1.582600
 6045.000000 3.450169 -1.585035
 6046.000000 3.448401 -1.567010
 6047.000000 3.460652 -1.558013
 6048.000000 3.464943 -1.629329
 6049.000000 3.505828 -1.609392
 6050.000000 3.479200 -1.596629
 6051.000000 3.502526 -1.538349
 6052.000000 3.419660 -1.551525
 6053.000000 3.375322 -1.628444
 6054.000000 3.399746 -1.656656
 6055.000000 3.423046 -1.685912
 6056.000000 3.462021 -1.586166
 6057.000000 3.390629 -1.613156
 6058.000000 3.401191 -1.676644
 6059.000000 3.408948 -1.661149
 6060.000000 3.478664 -1.612243
 6061.000000 3.451202 -1.588996
 6062.000000 3.486598 -1.677220
 6063.000000 3.515577 -1.640296
 6064.000000 3.491318 -1.704107
 6065.000000 3.447672 -1.704286
 6066.000000 3.486013 -1.590463
 6067.000000 3.496014 -1.694326
 6068.000000 3.488249 -1.644381
 6069.000000 3.474561 -1.639218
 6070.000000 3.459386 -1.574919
 6071.000000 3.438545 -1.610247
 6072.000000 3.462660 -1.556786
 6073.000000 3.507209 -1.605276
 6074.000000 3.514493 -1.633273
 6075.000000 3.473475 -1.628036
 6076.000000 3.469450 -1.657913
 6077.000000 3.465290 -1.615725
 6078.000000 3.494477 -1.705344
 6079.000000 3.510323 -1.640381
 6080.000000 3.476420 -1.642968
 6081.000000 3.435982 -1.644638
 6082.000000 3.501406 -1.571765
 6083.000000 3.495103 -1.563775
 6084.000000 3.487060 -1.594446
 6085.000000 3.483290 -1.693347
 6086.000000 3.504667 -1.633480
 6087.000000 3.494922 -1.645101
 6088.000000 3.454897 -1.659675
 6089.000000 3.419704 -1.708107
 6090.000000 3.508677 -1.755913
 6091.000000 3.469749 -1.774584
 6092.000000 3.459626 -1.689810
 6093.000000 3.498900 -1.705211
 6094.000000 3.454333 -1.652260
 6095.000000 3.528957 -1.644928
 6096.000000 3.479027 -1.696928
 6097.000000 3.494853 -1.738025
 6098.000000 3.467215 -1.657992
 6099.000000 3.425246 -1.689448
 6100.000000 3.432480 -1.661228
 6101.000000 3.471945 -1.694921
 6102.000000 3.457566 -1.691991
 6103.000000 3.429483 -1.688697
 6104.000000 3.412293 -1.679155
 6105.000000 3.502596 -1.596327
 6106.000000 3.471788 -1.708424
 6107.000000 3.467493 -1.716988
 6108.000000 3.477924 -1.644298
 6109.000000 3.457445 -1.695080
 6110.000000 3.477684 -1.658856
 6111.000000 3.468777 -1.632638
 6112.000000 3.515959 -1.665776
 6113.000000 3.499201 -1.682373
 6114.000000 3.474278 -1.662106
 6115.000000 3.489936 -1.592736
 6116.000000 3.512937 -1.632943
 6117.000000 3.438530 -1.560995
 6118.000000 3.430502 -1.627885
 6119.000000 3.465195 -1.672986
 6120.000000 3.487673 -1.663703
 6121.000000 3.507673 -1.683484
 6122.000000 3.470913 -1.571463
 6123.000000 3.472175 -1.693842
 6124.000000 3.523711 -1.724489
 6125.000000 3.481544 -1.723920
 6126.000000 3.458680 -1.620742
 6127.000000 3.458390 -1.649632
 6128.000000 3.486845 -1.695201
 6129.000000 3.483860 -1.687491
 6130.000000 3.496443 -1.671443
 6131.000000 3.547888 -1.681710
 6132.000000 3.523620 -1.605461
 6133.000000 3.497167 -1.614445
 6134.000000 3.405341 -1.687143
 6135.000000 3.471047 -1.661718
 6136.000000 3.440750 -1.666269
 6137.000000 3.440348 -1.597917
 6138.000000 3.409693 -1.709715
 6139.000000 3.416950 -1.707427
 6140.000000 3.436346 -1.720809
 6141.000000 3.476790 -1.580649
 6142.000000 3.504596 -1.609959
 6143.000000 3.516948 -1.635935
 6144.000000 3.545120 -1.623224
 6145.000000 3.483492 -1.629998
 6146.000000 3.459370 -1.632671
 6147.000000 3.426323 -1.630467
 6148.000000 3.420567 -1.632403
 6149.000000 3.427228 -1.516979
 6150.000000 3.408839 -1.668442
 6151.000000 3.403602 -1.548799
 6152.000000 3.485911 -1.579661
 6153.000000 3.447887 -1.573731
 6154.000000 3.464775 -1.638826
 6155.000000 3.447227 -1.607528
 6156.000000 3.395727 -1.713110
 6157.000000 3.411032 -1.586372
 6158.000000 3.418069 -1.646129
 6159.000000 3.457928 -1.559240
 6160.000000 3.436274 -1.673243
 6161.000000 3.429470 -1.563598
 6162.000000 3.437296 -1.611740
 6163.000000 3.433928 -1.707150
 6164.000000 3.398543 -1.613683
 6165.000000 3.358904 -1.661865
 6166.000000 3.380340 -1.615509
 6167.000000 3.382059 -1.641179
 6168.000000 3.380259 -1.559368
 6169.000000 3.388705 -1.608566
 6170.000000 3.388051 -1.627595
 6171.000000 3.365254 -1.634711
 6172.000000 3.355700 -1.588094
 6173.000000 3.427022 -1.644888
 6174.000000 3.419408 -1.612984
 6175.000000 3.406083 -1.573617
 6176.000000 3.360171 -1.596808
 6177.000000 3.401662 -1.619194
 6178.000000 3.374503 -1.553518
 6179.000000 3.447828 -1.640953
 6180.000000 3.459305 -1.629792
 6181.000000 3.444786 -1.635427
 6182.000000 3.408434 -1.599917
 6183.000000 3.385146 -1.586063
 6184.000000 3.426823 -1.583748
 6185.000000 3.458254 -1.639192
 6186.000000 3.443697 -1.622264
 6187.000000 3.413677 -1.642055
 6188.000000 3.414789 -1.603107
 6189.000000 3.447927 -1.573174
 6190.000000 3.468033 -1.559794
 6191.000000 3.428645 -1.581034
 6192.000000 3.462525 -1.637634
 6193.000000 3.447024 -1.629548
 6194.000000 3.395395 -1.670605
 6195.000000 3.399839 -1.659170
 6196.000000 3.438465 -1.635336
 6197.000000 3.411235 -1.607131
 6198.000000 3.433774 -1.673268
 6199.000000 3.460822 -1.646662
 6200.000000 3.439424 -1.724060
 6201.000000 3.458188 -1.638695
 6202.000000 3.415890 -1.725165
 6203.000000 3.407613 -1.664318
 6204.000000 3.371058 -1.711579
 6205.000000 3.407509 -1.651619
 6206.000000 3.368801 -1.627614
 6207.000000 3.389193 -1.628893
 6208.000000 3.471157 -1.586415
 6209.000000 3.445814 -1.765193
 6210.000000 3.463457 -1.679698
 6211.000000 3.441593 -1.650559
 6212.000000 3.466209 -1.632145
 6213.000000 3.496518 -1.673703
 6214.000000 3.473937 -1.666443
 6215.000000 3.463236 -1.708679
 6216.000000 3.446964 -1.632744
 6217.000000 3.470905 -1.613973
 6218.000000 3.454163 -1.634310
 6219.000000 3.450663 -1.660567
 6220.000000 3.452627 -1.546994
 6221.000000 3.479617 -1.660078
 6222.000000 3.457848 -1.679066
 6223.000000 3.451524 -1.694272
 6224.000000 3.424444 -1.692371
 6225.000000 3.463254 -1.740532
 6226.000000 3.397217 -1.673114
 6227.000000 3.444158 -1.644496
 6228.000000 3.463754 -1.708418
 6229.000000 3.482546 -1.579462
 6230.000000 3.447596 -1.658417
 6231.000000 3.438253 -1.651370
 6232.000000 3.397804 -1.672675
 6233.000000 3.418537 -1.695431
 6234.000000 3.437249 -1.724749
 6235.000000 3.397844 -1.738257
 6236.000000 3.412091 -1.813716
 6237.000000 3.406684 -1.679332
 6238.000000 3.511184 -1.677238
 6239.000000 3.477327 -1.705933
 6240.000000 3.477199 -1.649019
 6241.000000 3.417570 -1.753510
 6242.000000 3.407155 -1.693495
 6243.000000 3.417530 -1.679083
 6244.000000 3.440534 -1.711360
 6245.000000 3.414045 -1.637634
 6246.000000 3.393046 -1.681432
 6247.000000 3.393286 -1.683444
 6248.000000 3.434317 -1.652370
 6249.000000 3.381389 -1.704835
 6250.000000 3.438343 -1.654698
 6251.000000 3.382306 -1.700676
 6252.000000 3.344363 -1.671168
 6253.000000 3.391934 -1.719761
 6254.000000 3.443587 -1.640097
 6255.000000 3.379192 -1.608925
 6256.000000 3.402548 -1.641796
 6257.000000 3.410654 -1.675496
 6258.000000 3.344012 -1.647487
 6259.000000 3.432740 -1.644815
 6260.000000 3.414352 -1.619676
 6261.000000 3.375792 -1.651379
 6262.000000 3.446470 -1.592094
 6263.000000 3.409959 -1.592098
 6264.000000 3.413594 -1.591467
 6265.000000 3.386403 -1.611685
 6266.000000 3.394665 -1.674147
 6267.000000 3.442487 -1.614249
 6268.000000 3.401624 -1.635300
 6269.000000 3.389759 -1.658169
 6270.000000 3.373046 -1.658277
 6271.000000 3.388336 -1.636206
 6272.000000 3.376112 -1.726854
 6273.000000 3.374172 -1.676510
 6274.000000 3.368198 -1.666255
 6275.000000 3.412364 -1.721556
 6276.000000 3.392502 -1.602371
 6277.000000 3.417944 -1.697954
 6278.000000 3.381942 -1.643735
 6279.000000 3.390413 -1.659482
 6280.000000 3.434388 -1.646974
 6281.000000 3.409019 -1.747685
 6282.000000 3.428709 -1.665378
 6283.000000 3.429498 -1.714148
 6284.000000 3.407637 -1.659849
 6285.000000 3.430391 -1.659269
 6286.000000 3.365534 -1.691668
 6287.000000 3.430886 -1.711164
 6288.000000 3.449899 -1.689489
 6289.000000 3.413232 -1.671631
 6290.000000 3.465020 -1.705896
 6291.000000 3.428772 -1.607569
 6292.000000 3.399857 -1.654066
 6293.000000 3.369136 -1.599272
 6294.000000 3.392688 -1.698847
 6295.000000 3.422607 -1.680435
 6296.000000 3.441634 -1.625104
 6297.000000 3.464933 -1.661199
 6298.000000 3.454077 -1.687271
 6299.000000 3.467685 -1.691516
 6300.000000 3.519508 -1.597856
 6301.000000 3.455665 -1.730323
 6302.000000 3.441131 -1.684459
 6303.000000 3.418809 -1.674807
 6304.000000 3.408699 -1.651886
 6305.000000 3.415224 -1.612281
 6306.000000 3.425471 -1.643342
 6307.000000 3.408409 -1.649416
 6308.000000 3.451175 -1.614190
 6309.000000 3.427718 -1.560984
 6310.000000 3.414415 -1.607973
 6311.000000 3.427809 -1.680176
 6312.000000 3.445115 -1.645992
 6313.000000 3.440066 -1.726954
 6314.000000 3.397152 -1.614645
 6315.000000 3.409758 -1.601869
 6316.000000 3.422663 -1.686959
 6317.000000 3.362048 -1.650949
 6318.000000 3.393399 -1.683815
 6319.000000 3.409818 -1.603668
 6320.000000 3.393775 -1.607151
 6321.000000 3.434171 -1.617821
 6322.000000 3.402091 -1.605145
 6323.000000 3.542062 -1.560692
 6324.000000 3.442107 -1.567834
 6325.000000 3.481362 -1.567432
 6326.000000 3.429539 -1.637010
 6327.000000 3.427531 -1.576841
 6328.000000 3.375501 -1.669574
 6329.000000 3.355303 -1.644601
 6330.000000 3.431906 -1.615518
 6331.000000 3.470381 -1.695453
 6332.000000 3.406990 -1.646914
 6333.000000 3.389150 -1.633405
 6334.000000 3.416191 -1.567971
 6335.000000 3.360049 -1.576297
 6336.000000 3.409824 -1.569816
 6337.000000 3.367430 -1.625517
 6338.000000 3.437831 -1.615788
 6339.000000 3.443329 -1.592671
 6340.000000 3.437192 -1.623437
 6341.000000 3.408059 -1.619778
 6342.000000 3.455763 -1.562123
 6343.000000 3.454682 -1.588517
 6344.000000 3.433971 -1.589769
 6345.000000 3.458195 -1.647191
 6346.000000 3.415512 -1.671398
 6347.000000 3.366171 -1.635940
 6348.000000 3.423214 -1.690585
 6349.000000 3.404796 -1.673248
 6350.000000 3.384456 -1.497588
 6351.000000 3.374647 -1.556625
 6352.000000 3.383435 -1.624725
 6353.000000 3.407625 -1.662915
 6354.000000 3.420709 -1.588922
 6355.000000 3.383453 -1.577264
 6356.000000 3.408491 -1.620451
 6357.000000 3.398558 -1.611770
 6358.000000 3.399417 -1.515464
 6359.000000 3.406370 -1.572689
 6360.000000 3.390129 -1.662950
 6361.000000 3.404560 -1.642818
 6362.000000 3.446544 -1.560716
 6363.000000 3.367230 -1.683061
 6364.000000 3.408887 -1.618896
 6365.000000 3.416788 -1.570350
 6366.000000 3.353112 -1.548450
 6367.000000 3.364703 -1.580699
 6368.000000 3.350931 -1.590611
 6369.000000 3.338341 -1.664589
 6370.000000 3.359820 -1.623541
 6371.000000 3.431330 -1.573630
 6372.000000 3.355640 -1.628717
 6373.000000 3.404560 -1.527135
 6374.000000 3.385009 -1.534950
 6375.000000 3.403925 -1.560050
 6376.000000 3.416898 -1.593622
 6377.000000 3.390541 -1.574326
 6378.000000 3.391584 -1.531889
 6379.000000 3.425117 -1.589467
 6380.000000 3.445034 -1.553456
 6381.000000 3.395180 -1.533141
 6382.000000 3.432754 -1.542973
 6383.000000 3.440965 -1.531785
 6384.000000 3.437023 -1.606283
 6385.000000 3.387978 -1.536890
 6386.000000 3.346711 -1.602841
 6387.000000 3.410699 -1.563398
 6388.000000 3.443963 -1.521822
 6389.000000 3.398934 -1.600474
 6390.000000 3.370539 -1.554498
 6391.000000 3.387168 -1.549742
 6392.000000 3.443000 -1.553441
 6393.000000 3.398228 -1.646819
 6394.000000 3.413736 -1.525889
 6395.000000 3.352907 -1.572722
 6396.000000 3.410440 -1.644760
 6397.000000 3.422876 -1.610275
 6398.000000 3.411285 -1.637379
 6399.000000 3.384506 -1.700854
 6400.000000 3.347303 -1.567362
 6401.000000 3.350057 -1.617761
 6402.000000 3.385114 -1.566294
 6403.000000 3.390159 -1.629969
 6404.000000 3.423712 -1.616518
 6405.000000 3.394318 -1.714374
 6406.000000 3.398460 -1.569343
 6407.000000 3.344036 -1.589416
 6408.000000 3.391730 -1.522934
 6409.000000 3.318380 -1.592909
 6410.000000 3.356750 -1.555857
 6411.000000 3.353620 -1.569873
 6412.000000 3.392278 -1.592419
 6413.000000 3.406270 -1.620885
 6414.000000 3.369728 -1.609143
 6415.000000 3.399029 -1.606143
 6416.000000 3.361398 -1.581410
 6417.000000 3.440306 -1.600630
 6418.000000 3.388787 -1.635639
 6419.000000 3.433041 -1.743320
 6420.000000 3.376777 -1.613235
 6421.000000 3.386557 -1.582204
 6422.000000 3.405552 -1.616190
 6423.000000 3.352202 -1.633289
 6424.000000 3.400200 -1.589234
 6425.000000 3.397998 -1.552322
 6426.000000 3.424076 -1.617627
 6427.000000 3.376992 -1.577352
 6428.000000 3.396149 -1.563833
 6429.000000 3.393276 -1.536243
 6430.000000 3.386805 -1.584554
 6431.000000 3.370437 -1.568910
 6432.000000 3.375558 -1.589282
 6433.000000 3.375734 -1.634359
 6434.000000 3.418513 -1.566747
 6435.000000 3.410034 -1.514414
 6436.000000 3.385183 -1.619298
 6437.000000 3.432238 -1.576111
 6438.000000 3.440618 -1.514370
 6439.000000 3.450139 -1.629541
 6440.000000 3.397964 -1.578135
 6441.000000 3.408809 -1.576438
 6442.000000 3.400531 -1.532826
 6443.000000 3.446710 -1.495847
 6444.000000 3.395086 -1.622016
 6445.000000 3.413850 -1.560689
 6446.000000 3.443944 -1.546185
 6447.000000 3.425997 -1.536664
 6448.000000 3.410390 -1.572696
 6449.000000 3.431160 -1.595629
 6450.000000 3.391526 -1.584600
 6451.000000 3.368085 -1.602917
 6452.000000 3.433648 -1.557501
 6453.000000 3.435180 -1.529909
 6454.000000 3.425561 -1.666863
 6455.000000 3.428987 -1.607801
 6456.000000 3.423839 -1.609300
 6457.000000 3.389905 -1.576234
 6458.000000 3.375184 -1.591371
 6459.000000 3.394633 -1.686768
 6460.000000 3.388033 -1.540668
 6461.000000 3.388347 -1.593859
 6462.000000 3.363573 -1.624721
 6463.000000 3.442331 -1.660675
 6464.000000 3.462009 -1.531653
 6465.000000 3.417308 -1.644427
 6466.000000 3.416296 -1.704683
 6467.000000 3.405967 -1.593891
 6468.000000 3.360094 -1.541163
 6469.000000 3.360583 -1.634437
 6470.000000 3.374333 -1.693134
 6471.000000 3.444064 -1.658011
 6472.000000 3.459382 -1.655314
 6473.000000 3.430746 -1.598593
 6474.000000 3.409786 -1.584300
 6475.000000 3.437153 -1.639275
 6476.000000 3.379247 -1.623077
 6477.000000 3.394062 -1.606157
 6478.000000 3.393793 -1.592568
 6479.000000 3.385503 -1.654954
 6480.000000 3.419750 -1.681827
 6481.000000 3.406952 -1.608729
 6482.000000 3.407346 -1.535462
 6483.000000 3.423222 -1.699789
 6484.000000 3.445220 -1.628263
 6485.000000 3.458201 -1.710290
 6486.000000 3.424158 -1.563883
 6487.000000 3.449243 -1.654321
 6488.000000 3.386513 -1.647743
 6489.000000 3.385579 -1.596369
 6490.000000 3.420576 -1.609942
 6491.000000 3.384645 -1.593482
 6492.000000 3.402346 -1.535059
 6493.000000 3.382300 -1.595812
 6494.000000 3.416115 -1.656577
 6495.000000 3.410639 -1.683653
 6496.000000 3.392875 -1.721011
 6497.000000 3.424098 -1.667351
 6498.000000 3.459753 -1.660430
 6499.000000 3.441562 -1.554894
 6500.000000 3.359344 -1.650638
 6501.000000 3.395310 -1.648944
 6502.000000 3.415457 -1.648603
 6503.000000 3.380606 -1.667464
 6504.000000 3.355681 -1.653188
 6505.000000 3.393881 -1.589581
 6506.000000 3.417750 -1.627776
 6507.000000 3.384111 -1.589887
 6508.000000 3.345021 -1.511896
 6509.000000 3.338258 -1.512877
 6510.000000 3.347244 -1.514902
 6511.000000 3.362980 -1.586149
 6512.000000 3.372340 -1.645612
 6513.000000 3.373696 -1.659542
 6514.000000 3.396029 -1.553783
 6515.000000 3.420190 -1.506848
 6516.000000 3.363097 -1.531112
 6517.000000 3.432663 -1.535627
 6518.000000 3.378135 -1.540306
 6519.000000 3.410496 -1.534571
 6520.000000 3.419065 -1.477898
 6521.000000 3.422390 -1.579622
 6522.000000 3.381153 -1.612135
 6523.000000 3.399502 -1.606247
 6524.000000 3.392028 -1.629136
 6525.000000 3.435649 -1.648452
 6526.000000 3.415779 -1.586696
 6527.000000 3.444693 -1.586926
 6528.000000 3.408434 -1.608665
 6529.000000 3.405369 -1.562484
 6530.000000 3.350893 -1.522577
 6531.000000 3.448770 -1.544547
 6532.000000 3.386779 -1.566187
 6533.000000 3.374306 -1.536468
 6534.000000 3.441518 -1.589161
 6535.000000 3.448581 -1.577272
 6536.000000 3.426542 -1.564803
 6537.000000 3.406359 -1.578682
 6538.000000 3.398089 -1.505441
 6539.000000 3.439559 -1.572149
 6540.000000 3.396268 -1.519944
 6541.000000 3.411832 -1.636590
 6542.000000 3.380132 -1.583634
 6543.000000 3.366406 -1.522543
 6544.000000 3.434772 -1.575176
 6545.000000 3.397334 -1.601330
 6546.000000 3.378234 -1.470831
 6547.000000 3.378676 -1.526208
 6548.000000 3.409219 -1.568346
 6549.000000 3.406257 -1.595321
 6550.000000 3.394466 -1.614227
 6551.000000 3.446890 -1.523563
 6552.000000 3.348217 -1.497022
 6553.000000 3.394963 -1.562491
 6554.000000 3.409414 -1.563242
 6555.000000 3.393622 -1.460048
 6556.000000 3.451972 -1.528231
 6557.000000 3.423243 -1.568349
 6558.000000 3.393927 -1.553792
 6559.000000 3.440749 -1.412244
 6560.000000 3.436646 -1.486237
 6561.000000 3.377105 -1.457257
 6562.000000 3.433023 -1.453351
 6563.000000 3.422258 -1.526001
 6564.000000 3.394619 -1.544261
 6565.000000 3.439369 -1.488450
 6566.000000 3.369700 -1.555125
 6567.000000 3.406852 -1.515706
 6568.000000 3.399262 -1.537846
 6569.000000 3.433781 -1.512937
 6570.000000 3.448782 -1.499283
 6571.000000 3.403886 -1.456075
 6572.000000 3.393591 -1.553620
 6573.000000 3.441376 -1.528456
 6574.000000 3.380909 -1.534300
 6575.000000 3.381647 -1.550339
 6576.000000 3.358846 -1.571261
 6577.000000 3.400231 -1.479800
 6578.000000 3.382158 -1.548781
 6579.000000 3.409473 -1.427876
 6580.000000 3.384007 -1.605016
 6581.000000 3.425431 -1.586465
 6582.000000 3.408840 -1.581096
 6583.000000 3.402248 -1.543306
 6584.000000 3.432043 -1.550047
 6585.000000 3.464350 -1.533393
 6586.000000 3.411643 -1.404371
 6587.000000 3.448375 -1.582838
 6588.000000 3.376122 -1.473503
 6589.000000 3.384693 -1.467383
 6590.000000 3.400651 -1.457008
 6591.000000 3.423973 -1.494603
 6592.000000 3.358064 -1.387406
 6593.000000 3.398493 -1.353250
 6594.000000 3.449587 -1.402254
 6595.000000 3.406349 -1.463645
 6596.000000 3.362917 -1.479239
 6597.000000 3.405522 -1.541090
 6598.000000 3.379768 -1.502699
 6599.000000 3.413448 -1.523018
 6600.000000 3.386545 -1.535656
 6601.000000 3.341247 -1.456662
 6602.000000 3.371993 -1.409384
 6603.000000 3.425792 -1.399747
 6604.000000 3.405078 -1.368940
 6605.000000 3.447337 -1.453844
 6606.000000 3.415371 -1.433374
 6607.000000 3.388870 -1.456585
 6608.000000 3.390750 -1.539071
 6609.000000 3.402725 -1.584093
 6610.000000 3.365757 -1.617429
 6611.000000 3.384993 -1.629365
 6612.000000 3.423811 -1.541885
 6613.000000 3.394248 -1.492806
 6614.000000 3.342497 -1.468199
 6615.000000 3.359027 -1.536095
 6616.000000 3.364876 -1.571188
 6617.000000 3.365296 -1.686698
 6618.000000 3.288648 -1.595352
 6619.000000 3.348513 -1.529560
 6620.000000 3.367972 -1.561879
 6621.000000 3.371929 -1.443089
 6622.000000 3.349899 -1.487256
 6623.000000 3.361429 -1.541955
 6624.000000 3.355644 -1.511566
 6625.000000 3.387754 -1.520770
 6626.000000 3.395769 -1.640838
 6627.000000 3.368819 -1.505222
 6628.000000 3.393409 -1.517845
 6629.000000 3.317635 -1.525285
 6630.000000 3.406855 -1.519375
 6631.000000 3.390811 -1.517466
 6632.000000 3.361862 -1.552754
 6633.000000 3.395049 -1.491041
 6634.000000 3.443016 -1.604723
 6635.000000 3.362969 -1.471957
 6636.000000 3.401233 -1.461802
 6637.000000 3.384184 -1.514930
 6638.000000 3.396744 -1.551367
 6639.000000 3.406037 -1.532629
 6640.000000 3.329719 -1.409366
 6641.000000 3.380821 -1.531613
 6642.000000 3.348861 -1.591655
 6643.000000 3.345163 -1.530938
 6644.000000 3.409993 -1.495255
 6645.000000 3.375208 -1.480648
 6646.000000 3.420968 -1.547777
 6647.000000 3.388750 -1.495081
 6648.000000 3.353757 -1.395133
 6649.000000 3.371251 -1.463263
 6650.000000 3.406426 -1.535798
 6651.000000 3.414040 -1.524213
 6652.000000 3.357761 -1.508407
 6653.000000 3.402342 -1.528617
 6654.000000 3.408476 -1.509959
 6655.000000 3.436054 -1.588783
 6656.000000 3.348441 -1.589963
 6657.000000 3.381149 -1.582129
 6658.000000 3.368057 -1.611808
 6659.000000 3.334611 -1.498468
 6660.000000 3.362318 -1.573656
 6661.000000 3.401106 -1.516901
 6662.000000 3.367990 -1.506573
 6663.000000 3.422087 -1.481025
 6664.000000 3.401571 -1.501858
 6665.000000 3.428233 -1.531304
 6666.000000 3.389581 -1.485015
 6667.000000 3.451965 -1.538430
 6668.000000 3.417417 -1.480356
 6669.000000 3.433376 -1.590220
 6670.000000 3.464878 -1.528353
 6671.000000 3.399928 -1.620381
 6672.000000 3.369306 -1.548388
 6673.000000 3.405241 -1.559476
 6674.000000 3.348865 -1.672923
 6675.000000 3.355489 -1.575724
 6676.000000 3.377247 -1.530747
 6677.000000 3.420199 -1.637137
 6678.000000 3.377970 -1.635676
 6679.000000 3.367634 -1.540011
 6680.000000 3.388910 -1.592692
 6681.000000 3.418795 -1.661449
 6682.000000 3.376151 -1.668801
 6683.000000 3.384526 -1.584407
 6684.000000 3.375476 -1.676945
 6685.000000 3.341570 -1.594658
 6686.000000 3.400809 -1.555239
 6687.000000 3.402963 -1.541528
 6688.000000 3.370022 -1.602092
 6689.000000 3.352521 -1.633667
 6690.000000 3.374493 -1.605013
 6691.000000 3.360458 -1.592595
 6692.000000 3.405766 -1.620537
 6693.000000 3.366143 -1.557655
 6694.000000 3.349652 -1.590490
 6695.000000 3.362730 -1.554330
 6696.000000 3.367094 -1.546260
 6697.000000 3.352642 -1.505668
 6698.000000 3.390485 -1.565115
 6699.000000 3.361768 -1.622859
 6700.000000 3.350409 -1.617233
 6701.000000 3.324773 -1.635594
 6702.000000 3.343279 -1.619346
 6703.000000 3.402923 -1.601331
 6704.000000 3.357234 -1.530679
 6705.000000 3.389900 -1.588331
 6706.000000 3.449443 -1.607205
 6707.000000 3.392405 -1.610450
 6708.000000 3.476683 -1.612522
 6709.000000 3.394011 -1.629389
 6710.000000 3.362071 -1.649478
 6711.000000 3.356844 -1.580527
 6712.000000 3.367621 -1.603075
 6713.000000 3.395413 -1.598758
 6714.000000 3.374035 -1.796986
 6715.000000 3.335899 -1.701031
 6716.000000 3.350447 -1.661701
 6717.000000 3.349780 -1.752847
 6718.000000 3.335503 -1.725175
 6719.000000 3.334210 -1.670710
 6720.000000 3.376806 -1.551683
 6721.000000 3.362971 -1.642670
 6722.000000 3.328648 -1.607559
 6723.000000 3.388220 -1.626777
 6724.000000 3.342289 -1.507034
 6725.000000 3.385419 -1.518551
 6726.000000 3.361997 -1.607370
 6727.000000 3.409738 -1.517902
 6728.000000 3.404052 -1.665395
 6729.000000 3.375086 -1.612729
 6730.000000 3.368205 -1.463001
 6731.000000 3.408626 -1.567096
 6732.000000 3.344192 -1.665241
 6733.000000 3.372806 -1.574936
 6734.000000 3.381091 -1.578159
 6735.000000 3.385434 -1.597466
 6736.000000 3.386258 -1.605775
 6737.000000 3.413011 -1.572806
 6738.000000 3.392687 -1.606030
 6739.000000 3.375272 -1.671924
 6740.000000 3.342259 -1.634499
 6741.000000 3.394234 -1.641883
 6742.000000 3.324180 -1.657124
 6743.000000 3.326892 -1.630707
 6744.000000 3.351189 -1.603284
 6745.000000 3.372192 -1.617948
 6746.000000 3.422990 -1.681584
 6747.000000 3.392596 -1.692876
 6748.000000 3.394522 -1.636886
 6749.000000 3.377041 -1.707463
 6750.000000 3.427729 -1.673847
 6751.000000 3.396883 -1.611217
 6752.000000 3.341755 -1.635976
 6753.000000 3.390136 -1.726262
 6754.000000 3.378000 -1.619255
 6755.000000 3.392366 -1.692361
 6756.000000 3.361579 -1.699474
 6757.000000 3.385607 -1.635537
 6758.000000 3.369959 -1.604709
 6759.000000 3.337616 -1.686779
 6760.000000 3.354534 -1.641022
 6761.000000 3.361369 -1.668562
 6762.000000 3.378626 -1.599700
 6763.000000 3.400358 -1.634478
 6764.000000 3.416270 -1.598186
 6765.000000 3.363326 -1.656789
 6766.000000 3.351074 -1.707637
 6767.000000 3.391782 -1.615002
 6768.000000 3.393936 -1.671155
 6769.000000 3.339738 -1.553374
 6770.000000 3.369522 -1.704828
 6771.000000 3.368479 -1.596755
 6772.000000 3.366754 -1.604771
 6773.000000 3.357336 -1.648090
 6774.000000 3.339257 -1.678428
 6775.000000 3.373057 -1.633665
 6776.000000 3.324589 -1.700721
 6777.000000 3.357479 -1.679297
 6778.000000 3.320475 -1.772964
 6779.000000 3.344065 -1.619496
 6780.000000 3.352959 -1.723696
 6781.000000 3.366928 -1.623133
 6782.000000 3.379194 -1.695534
 6783.000000 3.369069 -1.681750
 6784.000000 3.423208 -1.650897
 6785.000000 3.351409 -1.617012
 6786.000000 3.353912 -1.637288
 6787.000000 3.400382 -1.720252
 6788.000000 3.329193 -1.697076
 6789.000000 3.390286 -1.694831
 6790.000000 3.399930 -1.689907
 6791.000000 3.337135 -1.749710
 6792.000000 3.353824 -1.640567
 6793.000000 3.361272 -1.797368
 6794.000000 3.366972 -1.736989
 6795.000000 3.402459 -1.805173
 6796.000000 3.435497 -1.684875
 6797.000000 3.374059 -1.674790
 6798.000000 3.358354 -1.635572
 6799.000000 3.399604 -1.661254
 6800.000000 3.400350 -1.640818
 6801.000000 3.381902 -1.607961
 6802.000000 3.378984 -1.594146
 6803.000000 3.360241 -1.647860
 6804.000000 3.325904 -1.598431
 6805.000000 3.361684 -1.602501
 6806.000000 3.385863 -1.616480
 6807.000000 3.411772 -1.603771
 6808.000000 3.376639 -1.593447
 6809.000000 3.407313 -1.678151
 6810.000000 3.422009 -1.647737
 6811.000000 3.348588 -1.659211
 6812.000000 3.356166 -1.627844
 6813.000000 3.390040 -1.613895
 6814.000000 3.363837 -1.575538
 6815.000000 3.365877 -1.646485
 6816.000000 3.387731 -1.639438
 6817.000000 3.390157 -1.759387
 6818.000000 3.381992 -1.713005
 6819.000000 3.385692 -1.770163
 6820.000000 3.362811 -1.797046
 6821.000000 3.366758 -1.754619
 6822.000000 3.380461 -1.726690
 6823.000000 3.369776 -1.746404
 6824.000000 3.408510 -1.674152
 6825.000000 3.417771 -1.680692
 6826.000000 3.359110 -1.700331
 6827.000000 3.393154 -1.654859
 6828.000000 3.423701 -1.617444
 6829.000000 3.386764 -1.595709
 6830.000000 3.368144 -1.680556
 6831.000000 3.419571 -1.636695
 6832.000000 3.404347 -1.669104
 6833.000000 3.408120 -1.637692
 6834.000000 3.394531 -1.611845
 6835.000000 3.370425 -1.621046
 6836.000000 3.404636 -1.696250
 6837.000000 3.444414 -1.656610
 6838.000000 3.371341 -1.630937
 6839.000000 3.358618 -1.647425
 6840.000000 3.408451 -1.558832
 6841.000000 3.405957 -1.556883
 6842.000000 3.335541 -1.570125
 6843.000000 3.404372 -1.544778
 6844.000000 3.392997 -1.613329
 6845.000000 3.394278 -1.627781
 6846.000000 3.418962 -1.592853
 6847.000000 3.421717 -1.580930
 6848.000000 3.375576 -1.576736
 6849.000000 3.370998 -1.695248
 6850.000000 3.411101 -1.572131
 6851.000000 3.409377 -1.653607
 6852.000000 3.393507 -1.622491
 6853.000000 3.412354 -1.653178
 6854.000000 3.341887 -1.650346
 6855.000000 3.382708 -1.606756
 6856.000000 3.424321 -1.645923
 6857.000000 3.429718 -1.656353
 6858.000000 3.375952 -1.648271
 6859.000000 3.388071 -1.666154
 6860.000000 3.398951 -1.615167
 6861.000000 3.378993 -1.644140
 6862.000000 3.433562 -1.676068
 6863.000000 3.382090 -1.678905
 6864.000000 3.405035 -1.601677
 6865.000000 3.356838 -1.666639
 6866.000000 3.407114 -1.590904
 6867.000000 3.410845 -1.677135
 6868.000000 3.354527 -1.675855
 6869.000000 3.387679 -1.655362
 6870.000000 3.327727 -1.682613
 6871.000000 3.365520 -1.714913
 6872.000000 3.357168 -1.743658
 6873.000000 3.374898 -1.617747
 6874.000000 3.379393 -1.678086
 6875.000000 3.435543 -1.626202
 6876.000000 3.365866 -1.655432
 6877.000000 3.415967 -1.686920
 6878.000000 3.430968 -1.594931
 6879.000000 3.403768 -1.605226
 6880.000000 3.320798 -1.597947
 6881.000000 3.400504 -1.672083
 6882.000000 3.403578 -1.683992
 6883.000000 3.400483 -1.583091
 6884.000000 3.379014 -1.767071
 6885.000000 3.362898 -1.741681
 6886.000000 3.411208 -1.607769
 6887.000000 3.401659 -1.607888
 6888.000000 3.434413 -1.564774
 6889.000000 3.418428 -1.609810
 6890.000000 3.417764 -1.755338
 6891.000000 3.412864 -1.727996
 6892.000000 3.362801 -1.642765
 6893.000000 3.361610 -1.719940
 6894.000000 3.438687 -1.707171
 6895.000000 3.349298 -1.629555
 6896.000000 3.399087 -1.621987
 6897.000000 3.354870 -1.620016
 6898.000000 3.392794 -1.609715
 6899.000000 3.396304 -1.713562
 6900.000000 3.360118 -1.632251
 6901.000000 3.394664 -1.637153
 6902.000000 3.439694 -1.733507
 6903.000000 3.388905 -1.641854
 6904.000000 3.446205 -1.647432
 6905.000000 3.414399 -1.642386
 6906.000000 3.427401 -1.686318
 6907.000000 3.384109 -1.649100
 6908.000000 3.367907 -1.699821
 6909.000000 3.399262 -1.609172
 6910.000000 3.391560 -1.698519
 6911.000000 3.393965 -1.698133
 6912.000000 3.335280 -1.665433
 6913.000000 3.429082 -1.639083
 6914.000000 3.377266 -1.616948
 6915.000000 3.398043 -1.608641
 6916.000000 3.381743 -1.578823
 6917.000000 3.399776 -1.603691
 6918.000000 3.395010 -1.711165
 6919.000000 3.390029 -1.677367
 6920.000000 3.447316 -1.703526
 6921.000000 3.440011 -1.628806
 6922.000000 3.380837 -1.677777
 6923.000000 3.444122 -1.605022
 6924.000000 3.386782 -1.712494
 6925.000000 3.415203 -1.768581
 6926.000000 3.361337 -1.702296
 6927.000000 3.434617 -1.710807
 6928.000000 3.411736 -1.672279
 6929.000000 3.403671 -1.598415
 6930.000000 3.401537 -1.644259
 6931.000000 3.415919 -1.596501
 6932.000000 3.420816 -1.592433
 6933.000000 3.416444 -1.658762
 6934.000000 3.416598 -1.564645
 6935.000000 3.409976 -1.631190
 6936.000000 3.419433 -1.698198
 6937.000000 3.407776 -1.597160
 6938.000000 3.390563 -1.543327
 6939.000000 3.453192 -1.642872
 6940.000000 3.377806 -1.516366
 6941.000000 3.380806 -1.608201
 6942.000000 3.435492 -1.651955
 6943.000000 3.362354 -1.598577
 6944.000000 3.400394 -1.594762
 6945.000000 3.392300 -1.652776
 6946.000000 3.414143 -1.609280
 6947.000000 3.421504 -1.585738
 6948.000000 3.448044 -1.686458
 6949.000000 3.421685 -1.647641
 6950.000000 3.414575 -1.700452
 6951.000000 3.431964 -1.616421
 6952.000000 3.360869 -1.612932
 6953.000000 3.421341 -1.518894
 6954.000000 3.434562 -1.636184
 6955.000000 3.410717 -1.688163
 6956.000000 3.374282 -1.543281
 6957.000000 3.349098 -1.619508
 6958.000000 3.441600 -1.674611
 6959.000000 3.372270 -1.582492
 6960.000000 3.315909 -1.672639
 6961.000000 3.368644 -1.702766
 6962.000000 3.344820 -1.642452
 6963.000000 3.347854 -1.647506
 6964.000000 3.386369 -1.621634
 6965.000000 3.426154 -1.569616
 6966.000000 3.445727 -1.609503
 6967.000000 3.381709 -1.551357
 6968.000000 3.359782 -1.631720
 6969.000000 3.384293 -1.589675
 6970.000000 3.358824 -1.637758
 6971.000000 3.380165 -1.614732
 6972.000000 3.357527 -1.652445
 6973.000000 3.395444 -1.669376
 6974.000000 3.322567 -1.599351
 6975.000000 3.385750 -1.629544
 6976.000000 3.380067 -1.541646
 6977.000000 3.433454 -1.619708
 6978.000000 3.398941 -1.614211
 6979.000000 3.352492 -1.529572
 6980.000000 3.370419 -1.521082
 6981.000000 3.337777 -1.630689
 6982.000000 3.370706 -1.642835
 6983.000000 3.383019 -1.658924
 6984.000000 3.342743 -1.616450
 6985.000000 3.343576 -1.651135
 6986.000000 3.344878 -1.623279
 6987.000000 3.329856 -1.649444
 6988.000000 3.345975 -1.640281
 6989.000000 3.345757 -1.626501
 6990.000000 3.310427 -1.675904
 6991.000000 3.366623 -1.643956
 6992.000000 3.304913 -1.689550
 6993.000000 3.358323 -1.678362
 6994.000000 3.346625 -1.631546
 6995.000000 3.432239 -1.599399
 6996.000000 3.375236 -1.682452
 6997.000000 3.336146 -1.668870
 6998.000000 3.304709 -1.611948
 6999.000000 3.373085 -1.707051
 7000.000000 3.394502 -1.725098
 7001.000000 3.376221 -1.739706
 7002.000000 3.391948 -1.695786
 7003.000000 3.428538 -1.660395
 7004.000000 3.386969 -1.733453
 7005.000000 3.374012 -1.684788
 7006.000000 3.357010 -1.705289
 7007.000000 3.395412 -1.677258
 7008.000000 3.332415 -1.661753
 7009.000000 3.405755 -1.686081
 7010.000000 3.333180 -1.610517
 7011.000000 3.327158 -1.724322
 7012.000000 3.367081 -1.662784
 7013.000000 3.376308 -1.691052
 7014.000000 3.392492 -1.701930
 7015.000000 3.360333 -1.713664
 7016.000000 3.354720 -1.652007
 7017.000000 3.372088 -1.661824
 7018.000000 3.420792 -1.531941
 7019.000000 3.372172 -1.559236
 7020.000000 3.378331 -1.596675
 7021.000000 3.375984 -1.605918
 7022.000000 3.319270 -1.551722
 7023.000000 3.403970 -1.628958
 7024.000000 3.375255 -1.595349
 7025.000000 3.390358 -1.537095
 7026.000000 3.439736 -1.530126
 7027.000000 3.423711 -1.638553
 7028.000000 3.439383 -1.545084
 7029.000000 3.396069 -1.622465
 7030.000000 3.283011 -1.608744
 7031.000000 3.359366 -1.614560
 7032.000000 3.367034 -1.674726
 7033.000000 3.426956 -1.595312
 7034.000000 3.369251 -1.493243
 7035.000000 3.384520 -1.556463
 7036.000000 3.414405 -1.558549
 7037.000000 3.371596 -1.539456
 7038.000000 3.396393 -1.502280
 7039.000000 3.360079 -1.551089
 7040.000000 3.390156 -1.532084
 7041.000000 3.396017 -1.464469
 7042.000000 3.383832 -1.548553
 7043.000000 3.389655 -1.559174
 7044.000000 3.350840 -1.572511
 7045.000000 3.330271 -1.555644
 7046.000000 3.395548 -1.565738
 7047.000000 3.379807 -1.633096
 7048.000000 3.381569 -1.624216
 7049.000000 3.391491 -1.607069
 7050.000000 3.402478 -1.531464
 7051.000000 3.357248 -1.574020
 7052.000000 3.382328 -1.553415
 7053.000000 3.396074 -1.572655
 7054.000000 3.396102 -1.505124
 7055.000000 3.415157 -1.555989
 7056.000000 3.392230 -1.530757
 7057.000000 3.459205 -1.569458
 7058.000000 3.427723 -1.552746
 7059.000000 3.379225 -1.492228
 7060.000000 3.400147 -1.491264
 7061.000000 3.423056 -1.485036
 7062.000000 3.430689 -1.613879
 7063.000000 3.363413 -1.641742
 7064.000000 3.403264 -1.714469
 7065.000000 3.426832 -1.626219
 7066.000000 3.405035 -1.590601
 7067.000000 3.449086 -1.555192
 7068.000000 3.431754 -1.542016
 7069.000000 3.418563 -1.569502
 7070.000000 3.424609 -1.544158
 7071.000000 3.490042 -1.503377
 7072.000000 3.390688 -1.605648
 7073.000000 3.437383 -1.524266
 7074.000000 3.375706 -1.615888
 7075.000000 3.412126 -1.638006
 7076.000000 3.440794 -1.582809
 7077.000000 3.417694 -1.587390
 7078.000000 3.395907 -1.478316
 7079.000000 3.443092 -1.600965
 7080.000000 3.408241 -1.639571
 7081.000000 3.380877 -1.580530
 7082.000000 3.384081 -1.726634
 7083.000000 3.416626 -1.690904
 7084.000000 3.403689 -1.585937
 7085.000000 3.393694 -1.577801
 7086.000000 3.454734 -1.503401
 7087.000000 3.404316 -1.664598
 7088.000000 3.453260 -1.625553
 7089.000000 3.425421 -1.575675
 7090.000000 3.384652 -1.612901
 7091.000000 3.353598 -1.661251
 7092.000000 3.402419 -1.582580
 7093.000000 3.337710 -1.604052
 7094.000000 3.359286 -1.592672
 7095.000000 3.438127 -1.551421
 7096.000000 3.380322 -1.538319
 7097.000000 3.401859 -1.621808
 7098.000000 3.352692 -1.590108
 7099.000000 3.385548 -1.639618
 7100.000000 3.367909 -1.602450
 7101.000000 3.409478 -1.679654
 7102.000000 3.374674 -1.575361
 7103.000000 3.420432 -1.514252
 7104.000000 3.344686 -1.612099
 7105.000000 3.422249 -1.589510
 7106.000000 3.414460 -1.537104
 7107.000000 3.451998 -1.541067
 7108.000000 3.428566 -1.500416
 7109.000000 3.409348 -1.504317
 7110.000000 3.402070 -1.591936
 7111.000000 3.430047 -1.552794
 7112.000000 3.394214 -1.564227
 7113.000000 3.415863 -1.589073
 7114.000000 3.431084 -1.565782
 7115.000000 3.411403 -1.602213
 7116.000000 3.429825 -1.592251
 7117.000000 3.438889 -1.638660
 7118.000000 3.404204 -1.630468
 7119.000000 3.384015 -1.603506
 7120.000000 3.443178 -1.600328
 7121.000000 3.372578 -1.623628
 7122.000000 3.404275 -1.676186
 7123.000000 3.418369 -1.602017
 7124.000000 3.446338 -1.630474
 7125.000000 3.443918 -1.595854
 7126.000000 3.432588 -1.590650
 7127.000000 3.364892 -1.627085
 7128.000000 3.386803 -1.658317
 7129.000000 3.444424 -1.635819
 7130.000000 3.398973 -1.545354
 7131.000000 3.417209 -1.578208
 7132.000000 3.406989 -1.573770
 7133.000000 3.430645 -1.656708
 7134.000000 3.402773 -1.568543
 7135.000000 3.428402 -1.489359
 7136.000000 3.421440 -1.496629
 7137.000000 3.407253 -1.560286
 7138.000000 3.426547 -1.607939
 7139.000000 3.373142 -1.627899
 7140.000000 3.377270 -1.608238
 7141.000000 3.365697 -1.553061
 7142.000000 3.389192 -1.691259
 7143.000000 3.425964 -1.666848
 7144.000000 3.416492 -1.639135
 7145.000000 3.368623 -1.669083
 7146.000000 3.379686 -1.604264
 7147.000000 3.416664 -1.599685
 7148.000000 3.383422 -1.527459
 7149.000000 3.357172 -1.727313
 7150.000000 3.365180 -1.647224
 7151.000000 3.349953 -1.715186
 7152.000000 3.396559 -1.708464
 7153.000000 3.327162 -1.657470
 7154.000000 3.332990 -1.630484
 7155.000000 3.311144 -1.752326
 7156.000000 3.350026 -1.660728
 7157.000000 3.276901 -1.762350
 7158.000000 3.338170 -1.704367
 7159.000000 3.358454 -1.647018
 7160.000000 3.306144 -1.615305
 7161.000000 3.337094 -1.646279
 7162.000000 3.388653 -1.701090
 7163.000000 3.314593 -1.614780
 7164.000000 3.319926 -1.641031
 7165.000000 3.338805 -1.587624
 7166.000000 3.325509 -1.612140
 7167.000000 3.369427 -1.633166
 7168.000000 3.331332 -1.616880
 7169.000000 3.394214 -1.605366
 7170.000000 3.329375 -1.593325
 7171.000000 3.317779 -1.631121
 7172.000000 3.321658 -1.725090
 7173.000000 3.376351 -1.588187
 7174.000000 3.342700 -1.684717
 7175.000000 3.344889 -1.656935
 7176.000000 3.320770 -1.593063
 7177.000000 3.340396 -1.666808
 7178.000000 3.334608 -1.570628
 7179.000000 3.429737 -1.581950
 7180.000000 3.372138 -1.600574
 7181.000000 3.386534 -1.669622
 7182.000000 3.427911 -1.591499
 7183.000000 3.434546 -1.622045
 7184.000000 3.395734 -1.708426
 7185.000000 3.380381 -1.596783
 7186.000000 3.347677 -1.691989
 7187.000000 3.354781 -1.529755
 7188.000000 3.394337 -1.598464
 7189.000000 3.385926 -1.657304
 7190.000000 3.341999 -1.675567
 7191.000000 3.383147 -1.575009
 7192.000000 3.358288 -1.587683
 7193.000000 3.326191 -1.606239
 7194.000000 3.341286 -1.625447
 7195.000000 3.361472 -1.657241
 7196.000000 3.358258 -1.719958
 7197.000000 3.358889 -1.571948
 7198.000000 3.393643 -1.641364
 7199.000000 3.369574 -1.649364
 7200.000000 3.356835 -1.638697
 7201.000000 3.364798 -1.599891
 7202.000000 3.384880 -1.601139
 7203.000000 3.350794 -1.615871
 7204.000000 3.346084 -1.597949
 7205.000000 3.315574 -1.550730
 7206.000000 3.303944 -1.627578
 7207.000000 3.279820 -1.698996
 7208.000000 3.289975 -1.642664
 7209.000000 3.318752 -1.607081
 7210.000000 3.329661 -1.607664
 7211.000000 3.331019 -1.545502
 7212.000000 3.361958 -1.609480
 7213.000000 3.387685 -1.683594
 7214.000000 3.338659 -1.722730
 7215.000000 3.376547 -1.707977
 7216.000000 3.375832 -1.618671
 7217.000000 3.417353 -1.672144
 7218.000000 3.392737 -1.617356
 7219.000000 3.368813 -1.614967
 7220.000000 3.376351 -1.652373
 7221.000000 3.403947 -1.707285
 7222.000000 3.358478 -1.759386
 7223.000000 3.400240 -1.697372
 7224.000000 3.398907 -1.756034
 7225.000000 3.377860 -1.721353
 7226.000000 3.321821 -1.731653
 7227.000000 3.391877 -1.723993
 7228.000000 3.408885 -1.625034
 7229.000000 3.415348 -1.627672
 7230.000000 3.420630 -1.656426
 7231.000000 3.409368 -1.732601
 7232.000000 3.398003 -1.681764
 7233.000000 3.395342 -1.678595
 7234.000000 3.457471 -1.757178
 7235.000000 3.321553 -1.648563
 7236.000000 3.416598 -1.628452
 7237.000000 3.393899 -1.826286
 7238.000000 3.419970 -1.698650
 7239.000000 3.397879 -1.651114
 7240.000000 3.354677 -1.659829
 7241.000000 3.433448 -1.635172
 7242.000000 3.414309 -1.733379
 7243.000000 3.457860 -1.777390
 7244.000000 3.388117 -1.654934
 7245.000000 3.369142 -1.729143
 7246.000000 3.393868 -1.671106
 7247.000000 3.439894 -1.708184
 7248.000000 3.356820 -1.726788
 7249.000000 3.356761 -1.606947
 7250.000000 3.354233 -1.616778
 7251.000000 3.339682 -1.640222
 7252.000000 3.361263 -1.726438
 7253.000000 3.370325 -1.675541
 7254.000000 3.364409 -1.717067
 7255.000000 3.426675 -1.729278
 7256.000000 3.420996 -1.722988
 7257.000000 3.376213 -1.774244
 7258.000000 3.330161 -1.771620
 7259.000000 3.366163 -1.706643
 7260.000000 3.314603 -1.742315
 7261.000000 3.323877 -1.688615
 7262.000000 3.314436 -1.739400
 7263.000000 3.309727 -1.733137
 7264.000000 3.343353 -1.684533
 7265.000000 3.363150 -1.735866
 7266.000000 3.329808 -1.682730
 7267.000000 3.394710 -1.645074
 7268.000000 3.362291 -1.644729
 7269.000000 3.351122 -1.723726
 7270.000000 3.321790 -1.622382
 7271.000000 3.334620 -1.691605
 7272.000000 3.324528 -1.662466
 7273.000000 3.395128 -1.701837
 7274.000000 3.415776 -1.774659
 7275.000000 3.373661 -1.722777
 7276.000000 3.452048 -1.763078
 7277.000000 3.389171 -1.706004
 7278.000000 3.470142 -1.688936
 7279.000000 3.505043 -1.704934
 7280.000000 3.421304 -1.777349
 7281.000000 3.398438 -1.823483
 7282.000000 3.437124 -1.749155
 7283.000000 3.440227 -1.689099
 7284.000000 3.383814 -1.661550
 7285.000000 3.437771 -1.651025
 7286.000000 3.350458 -1.627954
 7287.000000 3.340929 -1.647795
 7288.000000 3.361475 -1.687879
 7289.000000 3.374210 -1.638205
 7290.000000 3.394041 -1.691056
 7291.000000 3.334796 -1.622120
 7292.000000 3.362141 -1.574421
 7293.000000 3.371698 -1.652651
 7294.000000 3.354929 -1.635566
 7295.000000 3.391396 -1.589479
 7296.000000 3.348593 -1.646268
 7297.000000 3.375332 -1.722504
 7298.000000 3.378093 -1.695969
 7299.000000 3.301016 -1.685311
 7300.000000 3.349327 -1.668315
 7301.000000 3.422551 -1.728644
 7302.000000 3.407544 -1.721864
 7303.000000 3.348250 -1.626001
 7304.000000 3.400781 -1.676935
 7305.000000 3.347819 -1.649353
 7306.000000 3.379739 -1.748425
 7307.000000 3.417379 -1.704992
 7308.000000 3.406643 -1.672052
 7309.000000 3.414199 -1.685550
 7310.000000 3.449447 -1.604342
 7311.000000 3.393554 -1.678086
 7312.000000 3.412005 -1.682280
 7313.000000 3.425230 -1.601778
 7314.000000 3.412969 -1.695437
 7315.000000 3.422550 -1.660879
 7316.000000 3.499953 -1.698358
 7317.000000 3.411991 -1.686050
 7318.000000 3.436831 -1.714536
 7319.000000 3.442942 -1.749190
 7320.000000 3.418036 -1.695564
 7321.000000 3.466085 -1.732797
 7322.000000 3.421505 -1.777326
 7323.000000 3.424868 -1.752238
 7324.000000 3.410857 -1.768922
 7325.000000 3.446239 -1.752414
 7326.000000 3.424197 -1.726915
 7327.000000 3.410455 -1.782937
 7328.000000 3.365582 -1.653127
 7329.000000 3.389357 -1.645221
 7330.000000 3.339316 -1.768264
 7331.000000 3.406217 -1.757027
 7332.000000 3.366103 -1.688714
 7333.000000 3.390468 -1.645569
 7334.000000 3.349520 -1.605241
 7335.000000 3.321091 -1.692623
 7336.000000 3.411810 -1.651824
 7337.000000 3.340505 -1.672888
 7338.000000 3.387380 -1.753067
 7339.000000 3.381004 -1.665232
 7340.000000 3.374583 -1.626661
 7341.000000 3.415131 -1.652910
 7342.000000 3.449641 -1.632592
 7343.000000 3.384385 -1.635676
 7344.000000 3.350716 -1.648325
 7345.000000 3.435173 -1.696292
 7346.000000 3.418977 -1.555492
 7347.000000 3.441194 -1.684957
 7348.000000 3.411993 -1.728906
 7349.000000 3.445823 -1.688249
 7350.000000 3.430355 -1.670302
 7351.000000 3.437445 -1.574835
 7352.000000 3.434283 -1.685778
 7353.000000 3.407380 -1.685263
 7354.000000 3.386202 -1.662924
 7355.000000 3.427090 -1.640879
 7356.000000 3.424142 -1.673662
 7357.000000 3.383810 -1.672721
 7358.000000 3.382087 -1.646368
 7359.000000 3.401199 -1.723176
 7360.000000 3.398580 -1.619453
 7361.000000 3.411895 -1.698346
 7362.000000 3.414830 -1.715707
 7363.000000 3.398805 -1.729925
 7364.000000 3.356754 -1.690146
 7365.000000 3.423684 -1.690745
 7366.000000 3.393392 -1.723625
 7367.000000 3.434454 -1.684749
 7368.000000 3.366207 -1.737588
 7369.000000 3.351454 -1.733757
 7370.000000 3.432860 -1.697522
 7371.000000 3.376961 -1.637869
 7372.000000 3.411714 -1.740906
 7373.000000 3.393547 -1.677659
 7374.000000 3.388014 -1.813704
 7375.000000 3.364506 -1.844052
 7376.000000 3.378902 -1.804138
 7377.000000 3.392267 -1.663321
 7378.000000 3.357712 -1.743503
 7379.000000 3.366301 -1.728357
 7380.000000 3.386006 -1.692572
 7381.000000 3.432147 -1.622342
 7382.000000 3.420648 -1.707541
 7383.000000 3.390548 -1.729091
 7384.000000 3.431195 -1.696056
 7385.000000 3.434867 -1.699277
 7386.000000 3.432105 -1.694158
 7387.000000 3.382643 -1.725451
 7388.000000 3.418049 -1.702982
 7389.000000 3.437351 -1.743500
 7390.000000 3.442971 -1.716398
 7391.000000 3.418272 -1.661262
 7392.000000 3.407308 -1.608203
 7393.000000 3.412631 -1.803357
 7394.000000 3.409569 -1.750442
 7395.000000 3.420771 -1.732875
 7396.000000 3.394472 -1.745848
 7397.000000 3.369212 -1.701274
 7398.000000 3.465268 -1.631849
 7399.000000 3.419927 -1.671792
 7400.000000 3.438688 -1.716807
 7401.000000 3.393877 -1.704691
 7402.000000 3.403166 -1.823085
 7403.000000 3.362350 -1.765037
 7404.000000 3.444985 -1.621413
 7405.000000 3.470072 -1.637595
 7406.000000 3.420500 -1.721436
 7407.000000 3.462406 -1.720257
 7408.000000 3.458457 -1.712940
 7409.000000 3.412964 -1.722143
 7410.000000 3.397410 -1.704563
 7411.000000 3.379946 -1.847235
 7412.000000 3.400432 -1.809203
 7413.000000 3.381496 -1.668356
 7414.000000 3.382695 -1.696071
 7415.000000 3.426972 -1.709262
 7416.000000 3.335056 -1.605651
 7417.000000 3.411566 -1.676354
 7418.000000 3.401831 -1.643183
 7419.000000 3.377369 -1.678048
 7420.000000 3.377773 -1.637883
 7421.000000 3.403391 -1.761527
 7422.000000 3.470168 -1.647072
 7423.000000 3.437211 -1.706307
 7424.000000 3.426868 -1.716612
 7425.000000 3.397112 -1.770980
 7426.000000 3.436348 -1.731755
 7427.000000 3.409669 -1.780346
 7428.000000 3.406229 -1.720998
 7429.000000 3.474423 -1.695696
 7430.000000 3.438353 -1.738442
 7431.000000 3.467364 -1.782741
 7432.000000 3.449520 -1.732239
 7433.000000 3.436641 -1.752904
 7434.000000 3.457993 -1.804334
 7435.000000 3.409546 -1.761351
 7436.000000 3.414705 -1.770310
 7437.000000 3.401930 -1.820296
 7438.000000 3.424948 -1.752694
 7439.000000 3.435425 -1.735226
 7440.000000 3.434972 -1.713384
 7441.000000 3.409811 -1.655840
 7442.000000 3.421644 -1.765752
 7443.000000 3.365704 -1.746443
 7444.000000 3.408679 -1.642972
 7445.000000 3.394512 -1.813654
 7446.000000 3.422457 -1.739598
 7447.000000 3.425542 -1.660872
 7448.000000 3.354648 -1.727458
 7449.000000 3.396635 -1.672567
 7450.000000 3.399014 -1.632832
 7451.000000 3.391924 -1.680909
 7452.000000 3.409203 -1.640461
 7453.000000 3.419852 -1.790168
 7454.000000 3.312875 -1.790680
 7455.000000 3.354971 -1.759676
 7456.000000 3.357057 -1.817018
 7457.000000 3.345854 -1.768890
 7458.000000 3.335171 -1.759326
 7459.000000 3.353227 -1.768782
 7460.000000 3.324662 -1.789438
 7461.000000 3.351588 -1.740332
 7462.000000 3.366355 -1.766877
 7463.000000 3.398962 -1.638130
 7464.000000 3.343855 -1.738810
 7465.000000 3.368695 -1.756733
 7466.000000 3.359655 -1.648434
 7467.000000 3.444957 -1.676270
 7468.000000 3.373557 -1.675966
 7469.000000 3.395538 -1.705231
 7470.000000 3.425368 -1.741753
 7471.000000 3.462393 -1.714572
 7472.000000 3.478126 -1.683321
 7473.000000 3.407937 -1.724057
 7474.000000 3.457084 -1.670077
 7475.000000 3.447148 -1.606686
 7476.000000 3.435175 -1.741008
 7477.000000 3.437641 -1.639830
 7478.000000 3.403403 -1.730579
 7479.000000 3.421940 -1.712992
 7480.000000 3.459684 -1.657896
 7481.000000 3.418486 -1.687043
 7482.000000 3.383623 -1.645561
 7483.000000 3.361123 -1.680861
 7484.000000 3.397977 -1.586154
 7485.000000 3.478155 -1.571819
 7486.000000 3.442933 -1.630872
 7487.000000 3.433987 -1.825583
 7488.000000 3.445118 -1.795929
 7489.000000 3.416530 -1.743092
 7490.000000 3.370854 -1.784249
 7491.000000 3.424899 -1.721864
 7492.000000 3.386792 -1.755954
 7493.000000 3.421742 -1.808821
 7494.000000 3.411000 -1.777584
 7495.000000 3.412760 -1.751653
 7496.000000 3.430666 -1.807020
 7497.000000 3.416632 -1.810956
 7498.000000 3.433554 -1.792894
 7499.000000 3.420738 -1.722830
 7500.000000 3.434536 -1.700170
 7501.000000 3.443505 -1.730652
 7502.000000 3.437075 -1.784071
 7503.000000 3.428713 -1.702075
 7504.000000 3.426686 -1.719550
 7505.000000 3.463458 -1.745211
 7506.000000 3.438889 -1.645613
 7507.000000 3.433997 -1.723587
 7508.000000 3.417618 -1.721173
 7509.000000 3.419217 -1.657166
 7510.000000 3.425808 -1.734142
 7511.000000 3.507397 -1.648642
 7512.000000 3.468244 -1.659200
 7513.000000 3.403600 -1.655775
 7514.000000 3.411586 -1.721618
 7515.000000 3.477008 -1.677706
 7516.000000 3.470658 -1.777942
 7517.000000 3.397351 -1.670544
 7518.000000 3.412437 -1.727467
 7519.000000 3.383445 -1.649318
 7520.000000 3.429062 -1.746689
 7521.000000 3.473869 -1.667266
 7522.000000 3.389482 -1.697820
 7523.000000 3.428788 -1.669568
 7524.000000 3.426267 -1.701525
 7525.000000 3.486393 -1.768024
 7526.000000 3.458277 -1.673735
 7527.000000 3.453353 -1.729017
 7528.000000 3.422366 -1.717084
 7529.000000 3.438740 -1.636565
 7530.000000 3.391571 -1.691697
 7531.000000 3.431805 -1.648449
 7532.000000 3.445243 -1.605889
 7533.000000 3.418079 -1.782899
 7534.000000 3.417076 -1.735632
 7535.000000 3.448793 -1.653623
 7536.000000 3.427427 -1.612249
 7537.000000 3.425946 -1.595622
 7538.000000 3.428768 -1.579817
 7539.000000 3.440558 -1.622109
 7540.000000 3.451675 -1.622949
 7541.000000 3.439422 -1.678239
 7542.000000 3.419200 -1.700907
 7543.000000 3.387135 -1.673817
 7544.000000 3.426354 -1.642707
 7545.000000 3.398758 -1.632095
 7546.000000 3.435623 -1.758936
 7547.000000 3.431094 -1.711499
 7548.000000 3.431502 -1.655811
 7549.000000 3.414512 -1.658387
 7550.000000 3.414291 -1.709904
 7551.000000 3.441104 -1.562739
 7552.000000 3.390431 -1.722479
 7553.000000 3.382625 -1.645997
 7554.000000 3.454015 -1.707623
 7555.000000 3.402395 -1.608953
 7556.000000 3.423435 -1.535355
 7557.000000 3.436826 -1.621131
 7558.000000 3.432636 -1.661533
 7559.000000 3.437596 -1.708422
 7560.000000 3.424879 -1.634843
 7561.000000 3.382599 -1.588599
 7562.000000 3.427761 -1.689269
 7563.000000 3.418509 -1.645104
 7564.000000 3.419913 -1.608984
 7565.000000 3.396415 -1.514571
 7566.000000 3.395308 -1.632647
 7567.000000 3.379374 -1.627911
 7568.000000 3.438470 -1.582796
 7569.000000 3.399184 -1.696319
 7570.000000 3.382147 -1.622910
 7571.000000 3.391173 -1.696460
 7572.000000 3.380968 -1.632267
 7573.000000 3.410067 -1.665970
 7574.000000 3.346386 -1.714005
 7575.000000 3.418663 -1.609841
 7576.000000 3.414483 -1.716103
 7577.000000 3.470967 -1.662660
 7578.000000 3.447658 -1.621656
 7579.000000 3.423824 -1.678389
 7580.000000 3.421136 -1.606941
 7581.000000 3.418036 -1.705760
 7582.000000 3.374989 -1.702325
 7583.000000 3.405178 -1.630525
 7584.000000 3.434213 -1.685246
 7585.000000 3.424302 -1.679087
 7586.000000 3.459694 -1.658562
 7587.000000 3.402205 -1.589022
 7588.000000 3.375891 -1.648961
 7589.000000 3.401917 -1.583719
 7590.000000 3.417633 -1.598332
 7591.000000 3.414543 -1.592392
 7592.000000 3.401653 -1.661028
 7593.000000 3.367303 -1.626205
 7594.000000 3.370769 -1.643673
 7595.000000 3.393246 -1.532885
 7596.000000 3.364787 -1.566820
 7597.000000 3.391257 -1.547309
 7598.000000 3.376227 -1.606237
 7599.000000 3.419178 -1.630568
 7600.000000 3.429783 -1.518156
 7601.000000 3.412140 -1.587796
 7602.000000 3.408536 -1.585699
 7603.000000 3.449897 -1.591739
 7604.000000 3.373230 -1.647367
 7605.000000 3.440117 -1.685596
 7606.000000 3.377021 -1.652267
 7607.000000 3.367079 -1.594015
 7608.000000 3.388405 -1.660868
 7609.000000 3.380058 -1.602462
 7610.000000 3.363671 -1.586432
 7611.000000 3.435844 -1.654758
 7612.000000 3.349446 -1.677022
 7613.000000 3.406577 -1.608149
 7614.000000 3.452053 -1.793043
 7615.000000 3.430658 -1.650972
 7616.000000 3.443465 -1.562945
 7617.000000 3.435765 -1.669128
 7618.000000 3.386635 -1.642317
 7619.000000 3.355724 -1.767582
 7620.000000 3.405012 -1.596439
 7621.000000 3.404555 -1.605271
 7622.000000 3.374135 -1.594319
 7623.000000 3.383661 -1.658702
 7624.000000 3.375400 -1.659278
 7625.000000 3.373380 -1.607139
 7626.000000 3.411617 -1.633650
 7627.000000 3.419905 -1.592923
 7628.000000 3.391383 -1.611625
 7629.000000 3.406234 -1.606314
 7630.000000 3.423574 -1.617552
 7631.000000 3.423096 -1.694000
 7632.000000 3.382305 -1.680309
 7633.000000 3.370487 -1.632302
 7634.000000 3.405168 -1.561395
 7635.000000 3.399817 -1.731290
 7636.000000 3.377514 -1.715653
 7637.000000 3.364556 -1.715703
 7638.000000 3.464519 -1.700477
 7639.000000 3.461642 -1.557339
 7640.000000 3.472602 -1.647867
 7641.000000 3.401448 -1.555359
 7642.000000 3.443110 -1.593200
 7643.000000 3.421515 -1.527615
 7644.000000 3.429359 -1.569765
 7645.000000 3.401264 -1.560077
 7646.000000 3.447454 -1.539911
 7647.000000 3.419738 -1.586378
 7648.000000 3.446583 -1.582830
 7649.000000 3.433985 -1.570058
 7650.000000 3.378569 -1.654110
 7651.000000 3.423071 -1.667986
 7652.000000 3.465032 -1.592973
 7653.000000 3.338377 -1.581659
 7654.000000 3.393892 -1.543381
 7655.000000 3.386729 -1.652314
 7656.000000 3.397434 -1.557708
 7657.000000 3.459686 -1.630316
 7658.000000 3.410287 -1.509549
 7659.000000 3.411778 -1.605453
 7660.000000 3.464355 -1.541796
 7661.000000 3.453450 -1.586694
 7662.000000 3.339686 -1.544987
 7663.000000 3.383034 -1.620161
 7664.000000 3.422853 -1.559187
 7665.000000 3.414716 -1.494863
 7666.000000 3.378304 -1.513402
 7667.000000 3.411078 -1.589195
 7668.000000 3.426406 -1.614586
 7669.000000 3.398105 -1.588231
 7670.000000 3.408360 -1.522244
 7671.000000 3.382713 -1.605365
 7672.000000 3.409043 -1.620492
 7673.000000 3.379907 -1.534419
 7674.000000 3.389381 -1.573059
 7675.000000 3.410647 -1.570603
 7676.000000 3.402559 -1.552155
 7677.000000 3.392820 -1.480918
 7678.000000 3.391971 -1.603447
 7679.000000 3.395050 -1.500252
 7680.000000 3.426663 -1.513594
 7681.000000 3.381538 -1.510571
 7682.000000 3.369475 -1.604333
 7683.000000 3.382299 -1.513580
 7684.000000 3.421473 -1.583273
 7685.000000 3.323195 -1.535772
 7686.000000 3.375716 -1.684060
 7687.000000 3.428626 -1.610318
 7688.000000 3.435695 -1.566726
 7689.000000 3.398209 -1.555360
 7690.000000 3.380397 -1.564416
 7691.000000 3.414304 -1.633530
 7692.000000 3.387823 -1.617687
 7693.000000 3.401921 -1.504285
 7694.000000 3.431627 -1.673526
 7695.000000 3.389921 -1.503582
 7696.000000 3.394071 -1.564941
 7697.000000 3.348096 -1.542099
 7698.000000 3.425190 -1.562663
 7699.000000 3.388819 -1.621665
 7700.000000 3.403250 -1.639494
 7701.000000 3.413113 -1.631326
 7702.000000 3.410602 -1.610990
 7703.000000 3.422172 -1.627633
 7704.000000 3.390798 -1.577773
 7705.000000 3.402410 -1.618326
 7706.000000 3.407782 -1.575840
 7707.000000 3.397646 -1.558561
 7708.000000 3.379186 -1.679963
 7709.000000 3.349116 -1.607161
 7710.000000 3.386526 -1.700935
 7711.000000 3.412983 -1.643103
 7712.000000 3.380743 -1.661825
 7713.000000 3.391845 -1.590554
 7714.000000 3.396497 -1.671462
 7715.000000 3.374219 -1.597460
 7716.000000 3.332928 -1.617179
 7717.000000 3.403330 -1.639259
 7718.000000 3.343604 -1.603711
 7719.000000 3.352185 -1.641902
 7720.000000 3.359801 -1.599724
 7721.000000 3.367006 -1.615670
 7722.000000 3.442878 -1.592715
 7723.000000 3.376694 -1.612396
 7724.000000 3.308582 -1.626652
 7725.000000 3.369283 -1.609203
 7726.000000 3.346954 -1.586998
 7727.000000 3.404972 -1.647138
 7728.000000 3.353096 -1.587838
 7729.000000 3.426661 -1.588778
 7730.000000 3.339852 -1.605586
 7731.000000 3.370524 -1.635277
 7732.000000 3.391729 -1.495417
 7733.000000 3.379976 -1.596629
 7734.000000 3.430222 -1.473912
 7735.000000 3.377297 -1.683307
 7736.000000 3.337020 -1.585968
 7737.000000 3.416488 -1.630656
 7738.000000 3.391810 -1.651136
 7739.000000 3.414290 -1.594466
 7740.000000 3.458798 -1.567137
 7741.000000 3.348661 -1.586852
 7742.000000 3.348336 -1.678210
 7743.000000 3.429008 -1.525019
 7744.000000 3.404193 -1.588897
 7745.000000 3.407026 -1.599526
 7746.000000 3.421764 -1.644116
 7747.000000 3.365868 -1.625812
 7748.000000 3.414389 -1.636159
 7749.000000 3.416964 -1.646986
 7750.000000 3.352928 -1.614038
 7751.000000 3.402232 -1.667703
 7752.000000 3.431803 -1.683789
 7753.000000 3.388624 -1.664381
 7754.000000 3.400312 -1.596030
 7755.000000 3.362710 -1.712870
 7756.000000 3.366110 -1.674861
 7757.000000 3.431406 -1.617712
 7758.000000 3.479844 -1.625180
 7759.000000 3.370829 -1.588731
 7760.000000 3.418441 -1.649963
 7761.000000 3.410343 -1.577418
 7762.000000 3.409936 -1.719652
 7763.000000 3.417130 -1.624703
 7764.000000 3.459170 -1.702339
 7765.000000 3.440924 -1.576724
 7766.000000 3.381903 -1.661363
 7767.000000 3.439039 -1.546066
 7768.000000 3.385340 -1.690477
 7769.000000 3.409610 -1.712218
 7770.000000 3.364415 -1.613174
 7771.000000 3.429377 -1.606146
 7772.000000 3.415823 -1.687250
 7773.000000 3.411420 -1.667770
 7774.000000 3.422039 -1.625155
 7775.000000 3.459431 -1.554808
 7776.000000 3.418713 -1.675887
 7777.000000 3.381418 -1.669266
 7778.000000 3.407556 -1.781516
 7779.000000 3.409548 -1.687174
 7780.000000 3.412537 -1.563963
 7781.000000 3.431927 -1.572068
 7782.000000 3.396926 -1.695879
 7783.000000 3.432282 -1.654680
 7784.000000 3.461591 -1.637010
 7785.000000 3.474840 -1.599559
 7786.000000 3.463251 -1.581566
 7787.000000 3.423383 -1.584130
 7788.000000 3.450670 -1.574796
 7789.000000 3.466898 -1.680388
 7790.000000 3.424391 -1.506174
 7791.000000 3.421918 -1.642782
 7792.000000 3.374564 -1.609982
 7793.000000 3.423831 -1.581551
 7794.000000 3.440318 -1.671596
 7795.000000 3.430855 -1.633467
 7796.000000 3.437296 -1.658416
 7797.000000 3.464832 -1.638177
 7798.000000 3.446421 -1.663334
 7799.000000 3.471487 -1.654867
 7800.000000 3.413538 -1.717952
 7801.000000 3.413421 -1.602292
 7802.000000 3.411308 -1.587478
 7803.000000 3.429891 -1.696497
 7804.000000 3.425421 -1.717746
 7805.000000 3.454629 -1.698789
 7806.000000 3.454038 -1.606228
 7807.000000 3.463265 -1.680624
 7808.000000 3.464809 -1.700921
 7809.000000 3.468344 -1.610866
 7810.000000 3.468154 -1.735254
 7811.000000 3.464108 -1.674102
 7812.000000 3.405776 -1.688641
 7813.000000 3.439112 -1.635300
 7814.000000 3.388753 -1.701696
 7815.000000 3.453206 -1.605677
 7816.000000 3.470033 -1.683355
 7817.000000 3.473956 -1.703564
 7818.000000 3.419594 -1.675009
 7819.000000 3.421620 -1.652809
 7820.000000 3.405222 -1.671661
 7821.000000 3.422948 -1.700996
 7822.000000 3.454328 -1.717458
 7823.000000 3.446272 -1.683446
 7824.000000 3.373211 -1.675522
 7825.000000 3.421111 -1.579986
 7826.000000 3.405812 -1.675437
 7827.000000 3.328845 -1.647807
 7828.000000 3.438807 -1.612423
 7829.000000 3.470814 -1.609352
 7830.000000 3.428868 -1.612145
 7831.000000 3.411040 -1.635993
 7832.000000 3.417843 -1.631425
 7833.000000 3.386479 -1.602093
 7834.000000 3.412016 -1.613961
 7835.000000 3.406727 -1.686746
 7836.000000 3.428159 -1.681382
 7837.000000 3.390267 -1.665123
 7838.000000 3.446937 -1.581955
 7839.000000 3.423671 -1.634558
 7840.000000 3.381439 -1.598577
 7841.000000 3.390368 -1.661869
 7842.000000 3.380508 -1.554066
 7843.000000 3.388746 -1.609857
 7844.000000 3.381116 -1.544502
 7845.000000 3.432955 -1.647657
 7846.000000 3.392438 -1.674221
 7847.000000 3.400417 -1.590586
 7848.000000 3.436624 -1.680561
 7849.000000 3.450394 -1.673722
 7850.000000 3.415725 -1.647950
 7851.000000 3.397181 -1.675175
 7852.000000 3.404006 -1.606082
 7853.000000 3.433263 -1.658826
 7854.000000 3.438815 -1.731415
 7855.000000 3.391356 -1.643359
 7856.000000 3.409543 -1.623416
 7857.000000 3.406538 -1.534033
 7858.000000 3.442616 -1.664116
 7859.000000 3.429148 -1.579955
 7860.000000 3.357968 -1.628072
 7861.000000 3.387551 -1.633645
 7862.000000 3.388875 -1.659259
 7863.000000 3.402793 -1.739849
 7864.000000 3.368301 -1.650006
 7865.000000 3.400468 -1.644327
 7866.000000 3.422419 -1.700397
 7867.000000 3.471010 -1.684711
 7868.000000 3.408781 -1.607190
 7869.000000 3.408266 -1.660001
 7870.000000 3.403251 -1.614707
 7871.000000 3.418406 -1.613993
 7872.000000 3.409668 -1.632342
 7873.000000 3.418718 -1.670991
 7874.000000 3.433490 -1.743967
 7875.000000 3.405421 -1.691718
 7876.000000 3.416271 -1.650755
 7877.000000 3.445906 -1.671914
 7878.000000 3.388958 -1.667831
 7879.000000 3.453640 -1.651648
 7880.000000 3.394521 -1.535069
 7881.000000 3.441757 -1.658014
 7882.000000 3.424704 -1.658081
 7883.000000 3.411552 -1.737823
 7884.000000 3.383486 -1.635526
 7885.000000 3.440383 -1.590504
 7886.000000 3.398674 -1.636679
 7887.000000 3.402861 -1.684447
 7888.000000 3.441065 -1.608128
 7889.000000 3.416573 -1.664348
 7890.000000 3.414345 -1.635344
 7891.000000 3.436934 -1.590576
 7892.000000 3.479645 -1.608989
 7893.000000 3.447870 -1.542733
 7894.000000 3.469338 -1.517467
 7895.000000 3.406452 -1.598540
 7896.000000 3.467390 -1.607410
 7897.000000 3.427742 -1.661670
 7898.000000 3.407188 -1.571904
 7899.000000 3.402957 -1.604355
 7900.000000 3.427345 -1.624403
 7901.000000 3.414767 -1.593723
 7902.000000 3.406145 -1.599587
 7903.000000 3.415938 -1.655571
 7904.000000 3.457534 -1.690283
 7905.000000 3.455867 -1.609032
 7906.000000 3.467024 -1.618496
 7907.000000 3.448297 -1.644190
 7908.000000 3.486993 -1.632521
 7909.000000 3.441858 -1.645571
 7910.000000 3.415249 -1.620804
 7911.000000 3.431882 -1.613015
 7912.000000 3.405194 -1.634135
 7913.000000 3.385895 -1.723236
 7914.000000 3.415496 -1.708796
 7915.000000 3.382102 -1.740850
 7916.000000 3.473923 -1.706634
 7917.000000 3.402197 -1.688267
 7918.000000 3.393201 -1.635368
 7919.000000 3.430634 -1.627468
 7920.000000 3.409852 -1.713442
 7921.000000 3.460509 -1.634529
 7922.000000 3.437180 -1.729286
 7923.000000 3.438642 -1.622856
 7924.000000 3.490717 -1.657235
 7925.000000 3.406223 -1.753097
 7926.000000 3.433666 -1.626757
 7927.000000 3.423654 -1.715510
 7928.000000 3.411128 -1.620296
 7929.000000 3.400045 -1.693999
 7930.000000 3.404396 -1.638175
 7931.000000 3.409988 -1.621796
 7932.000000 3.435873 -1.692403
 7933.000000 3.463038 -1.589894
 7934.000000 3.448969 -1.651717
 7935.000000 3.471070 -1.617055
 7936.000000 3.418576 -1.639539
 7937.000000 3.428775 -1.590566
 7938.000000 3.461769 -1.724978
 7939.000000 3.398345 -1.630102
 7940.000000 3.400760 -1.700897
 7941.000000 3.445904 -1.707357
 7942.000000 3.426270 -1.738393
 7943.000000 3.440181 -1.804506
 7944.000000 3.450307 -1.690530
 7945.000000 3.396680 -1.717291
 7946.000000 3.384997 -1.718702
 7947.000000 3.426794 -1.726400
 7948.000000 3.446717 -1.693783
 7949.000000 3.419599 -1.708209
 7950.000000 3.406403 -1.683876
 7951.000000 3.399357 -1.686984
 7952.000000 3.446463 -1.665206
 7953.000000 3.428680 -1.712744
 7954.000000 3.448863 -1.608215
 7955.000000 3.447314 -1.695195
 7956.000000 3.462393 -1.631555
 7957.000000 3.440841 -1.677709
 7958.000000 3.445053 -1.660283
 7959.000000 3.403086 -1.697001
 7960.000000 3.370386 -1.736999
 7961.000000 3.386235 -1.683068
 7962.000000 3.455387 -1.565233
 7963.000000 3.463532 -1.736500
 7964.000000 3.398744 -1.627826
 7965.000000 3.380894 -1.680797
 7966.000000 3.462828 -1.682151
 7967.000000 3.408887 -1.730700
 7968.000000 3.435034 -1.743590
 7969.000000 3.451906 -1.670599
 7970.000000 3.458586 -1.651004
 7971.000000 3.461551 -1.700448
 7972.000000 3.455112 -1.571506
 7973.000000 3.456389 -1.658800
 7974.000000 3.447531 -1.726285
 7975.000000 3.472174 -1.611752
 7976.000000 3.402620 -1.581468
 7977.000000 3.448548 -1.617091
 7978.000000 3.434548 -1.634647
 7979.000000 3.383522 -1.719746
 7980.000000 3.365105 -1.620792
 7981.000000 3.393788 -1.637871
 7982.000000 3.424738 -1.605150
 7983.000000 3.400792 -1.613052
 7984.000000 3.377354 -1.652342
 7985.000000 3.465739 -1.670876
 7986.000000 3.465777 -1.611176
 7987.000000 3.396102 -1.679461
 7988.000000 3.412218 -1.560568
 7989.000000 3.424896 -1.723279
 7990.000000 3.394661 -1.708852
 7991.000000 3.369030 -1.731043
 7992.000000 3.404094 -1.687901
 7993.000000 3.359411 -1.733134
 7994.000000 3.377544 -1.756810
 7995.000000 3.424348 -1.667512
 7996.000000 3.391175 -1.679647
 7997.000000 3.394264 -1.671217
 7998.000000 3.420148 -1.695076
 7999.000000 3.423631 -1.620112
 8000.000000 3.444832 -1.622549
 8001.000000 3.416020 -1.601678
 8002.000000 3.428068 -1.594345
 8003.000000 3.429521 -1.636898
 8004.000000 3.437681 -1.583410
 8005.000000 3.416406 -1.572359
 8006.000000 3.413222 -1.615905
 8007.000000 3.403643 -1.565553
 8008.000000 3.450418 -1.581477
 8009.000000 3.455882 -1.599411
 8010.000000 3.424266 -1.533201
 8011.000000 3.431659 -1.594957
 8012.000000 3.425426 -1.576426
 8013.000000 3.431693 -1.615423
 8014.000000 3.418471 -1.593558
 8015.000000 3.401636 -1.495317
 8016.000000 3.463035 -1.565202
 8017.000000 3.467371 -1.589911
 8018.000000 3.414381 -1.542752
 8019.000000 3.394325 -1.627357
 8020.000000 3.462890 -1.530286
 8021.000000 3.425939 -1.527905
 8022.000000 3.452133 -1.599113
 8023.000000 3.463524 -1.619555
 8024.000000 3.461681 -1.649801
 8025.000000 3.462090 -1.633122
 8026.000000 3.463698 -1.717434
 8027.000000 3.440801 -1.687467
 8028.000000 3.417747 -1.606909
 8029.000000 3.402731 -1.646159
 8030.000000 3.423577 -1.674402
 8031.000000 3.399540 -1.601898
 8032.000000 3.421869 -1.612394
 8033.000000 3.445751 -1.663974
 8034.000000 3.415337 -1.572748
 8035.000000 3.473695 -1.622371
 8036.000000 3.418391 -1.616838
 8037.000000 3.392500 -1.618635
 8038.000000 3.385829 -1.819783
 8039.000000 3.465359 -1.693985
 8040.000000 3.480009 -1.640346
 8041.000000 3.409151 -1.651267
 8042.000000 3.448627 -1.655648
 8043.000000 3.456316 -1.685925
 8044.000000 3.437548 -1.673217
 8045.000000 3.362307 -1.749357
 8046.000000 3.398043 -1.696687
 8047.000000 3.392779 -1.675386
 8048.000000 3.403318 -1.751434
 8049.000000 3.401042 -1.750031
 8050.000000 3.435644 -1.727838
 8051.000000 3.396111 -1.809441
 8052.000000 3.412751 -1.842255
 8053.000000 3.382650 -1.711435
 8054.000000 3.416588 -1.704432
 8055.000000 3.375105 -1.725133
 8056.000000 3.401042 -1.739177
 8057.000000 3.374601 -1.759507
 8058.000000 3.431929 -1.672022
 8059.000000 3.409882 -1.694350
 8060.000000 3.421667 -1.696885
 8061.000000 3.402785 -1.658396
 8062.000000 3.417278 -1.716150
 8063.000000 3.418256 -1.716371
 8064.000000 3.352653 -1.678113
 8065.000000 3.391775 -1.655472
 8066.000000 3.448573 -1.745209
 8067.000000 3.400325 -1.682771
 8068.000000 3.363389 -1.677734
 8069.000000 3.404425 -1.662720
 8070.000000 3.429958 -1.763527
 8071.000000 3.439711 -1.716908
 8072.000000 3.431760 -1.642743
 8073.000000 3.400486 -1.737061
 8074.000000 3.427458 -1.654941
 8075.000000 3.400300 -1.797881
 8076.000000 3.414230 -1.753686
 8077.000000 3.391614 -1.734308
 8078.000000 3.421003 -1.699518
 8079.000000 3.426380 -1.753391
 8080.000000 3.405224 -1.721568
 8081.000000 3.359939 -1.738373
 8082.000000 3.379215 -1.723063
 8083.000000 3.368244 -1.756507
 8084.000000 3.411478 -1.737393
 8085.000000 3.409486 -1.705787
 8086.000000 3.415760 -1.744042
 8087.000000 3.439206 -1.737654
 8088.000000 3.424777 -1.815907
 8089.000000 3.423044 -1.709565
 8090.000000 3.358911 -1.689635
 8091.000000 3.404752 -1.713877
 8092.000000 3.423303 -1.765514
 8093.000000 3.376344 -1.657641
 8094.000000 3.412976 -1.689073
 8095.000000 3.421053 -1.687545
 8096.000000 3.430721 -1.787401
 8097.000000 3.414603 -1.675439
 8098.000000 3.487618 -1.772815
 8099.000000 3.437134 -1.773337
 8100.000000 3.453097 -1.699077
 8101.000000 3.440251 -1.685895
 8102.000000 3.427025 -1.686737
 8103.000000 3.433987 -1.690406
 8104.000000 3.403485 -1.614110
 8105.000000 3.404129 -1.735170
 8106.000000 3.387304 -1.858095
 8107.000000 3.454005 -1.772254
 8108.000000 3.381568 -1.763933
 8109.000000 3.467985 -1.754306
 8110.000000 3.383327 -1.654436
 8111.000000 3.458484 -1.635686
 8112.000000 3.396906 -1.625710
 8113.000000 3.420130 -1.713406
 8114.000000 3.391036 -1.801216
 8115.000000 3.429817 -1.669236
 8116.000000 3.432615 -1.673571
 8117.000000 3.418716 -1.700059
 8118.000000 3.428345 -1.725830
 8119.000000 3.425970 -1.689161
 8120.000000 3.426837 -1.719799
 8121.000000 3.476950 -1.770344
 8122.000000 3.466232 -1.731413
 8123.000000 3.483689 -1.719470
 8124.000000 3.409285 -1.649101
 8125.000000 3.419556 -1.742938
 8126.000000 3.430533 -1.727328
 8127.000000 3.390199 -1.669300
 8128.000000 3.446789 -1.544764
 8129.000000 3.446330 -1.713175
 8130.000000 3.377174 -1.664642
 8131.000000 3.378634 -1.735231
 8132.000000 3.419337 -1.670346
 8133.000000 3.377377 -1.594555
 8134.000000 3.429741 -1.667892
 8135.000000 3.472697 -1.578142
 8136.000000 3.468833 -1.599460
 8137.000000 3.440624 -1.659496
 8138.000000 3.428057 -1.587150
 8139.000000 3.472444 -1.685877
 8140.000000 3.485093 -1.535616
 8141.000000 3.475961 -1.628199
 8142.000000 3.425953 -1.538757
 8143.000000 3.439246 -1.668764
 8144.000000 3.477327 -1.600024
 8145.000000 3.475045 -1.544153
 8146.000000 3.480331 -1.650522
 8147.000000 3.408971 -1.620138
 8148.000000 3.454105 -1.641947
 8149.000000 3.469746 -1.547973
 8150.000000 3.467605 -1.675875
 8151.000000 3.484507 -1.632933
 8152.000000 3.488048 -1.623369
 8153.000000 3.462943 -1.608986
 8154.000000 3.453563 -1.703082
 8155.000000 3.445218 -1.589128
 8156.000000 3.413707 -1.680033
 8157.000000 3.485894 -1.663801
 8158.000000 3.434974 -1.571701
 8159.000000 3.468343 -1.605887
 8160.000000 3.416318 -1.622298
 8161.000000 3.440143 -1.519824
 8162.000000 3.458019 -1.674717
 8163.000000 3.433802 -1.631041
 8164.000000 3.444578 -1.713898
 8165.000000 3.413169 -1.675917
 8166.000000 3.383302 -1.703877
 8167.000000 3.396891 -1.703122
 8168.000000 3.411941 -1.685578
 8169.000000 3.434590 -1.620620
 8170.000000 3.435700 -1.772191
 8171.000000 3.430343 -1.776263
 8172.000000 3.423424 -1.698962
 8173.000000 3.459101 -1.810819
 8174.000000 3.496333 -1.632408
 8175.000000 3.403437 -1.601949
 8176.000000 3.422342 -1.618561
 8177.000000 3.404017 -1.684861
 8178.000000 3.391871 -1.673371
 8179.000000 3.434499 -1.629467
 8180.000000 3.424458 -1.625834
 8181.000000 3.409483 -1.717855
 8182.000000 3.417349 -1.745900
 8183.000000 3.449139 -1.626381
 8184.000000 3.408716 -1.694285
 8185.000000 3.427529 -1.721359
 8186.000000 3.435382 -1.642349
 8187.000000 3.423879 -1.623631
 8188.000000 3.422530 -1.570063
 8189.000000 3.411350 -1.555451
 8190.000000 3.367314 -1.665641
 8191.000000 3.427016 -1.581693
 8192.000000 3.453915 -1.596105
 8193.000000 3.422367 -1.596025
 8194.000000 3.388960 -1.603147
 8195.000000 3.428812 -1.543853
 8196.000000 3.456784 -1.560697
 8197.000000 3.460904 -1.608498
 8198.000000 3.545660 -1.598993
 8199.000000 3.439702 -1.640192
 8200.000000 3.441313 -1.614454
 8201.000000 3.415252 -1.676704
 8202.000000 3.428049 -1.686358
 8203.000000 3.403242 -1.614130
 8204.000000 3.434631 -1.636294
 8205.000000 3.393281 -1.736866
 8206.000000 3.428629 -1.710998
 8207.000000 3.457144 -1.622695
 8208.000000 3.425236 -1.641829
 8209.000000 3.434349 -1.686131
 8210.000000 3.431923 -1.634385
 8211.000000 3.465761 -1.685772
 8212.000000 3.505293 -1.581497
 8213.000000 3.460897 -1.601502
 8214.000000 3.464160 -1.615945
 8215.000000 3.450795 -1.651132
 8216.000000 3.417086 -1.695337
 8217.000000 3.513104 -1.588774
 8218.000000 3.483596 -1.634405
 8219.000000 3.448206 -1.647877
 8220.000000 3.520484 -1.637866
 8221.000000 3.453432 -1.736156
 8222.000000 3.428861 -1.626658
 8223.000000 3.499321 -1.669980
 8224.000000 3.408355 -1.619423
 8225.000000 3.414238 -1.686716
 8226.000000 3.409183 -1.658874
 8227.000000 3.456258 -1.582132
 8228.000000 3.436687 -1.639395
 8229.000000 3.460300 -1.530331
 8230.000000 3.405377 -1.554869
 8231.000000 3.408214 -1.618940
 8232.000000 3.459343 -1.628169
 8233.000000 3.435641 -1.583896
 8234.000000 3.415221 -1.628549
 8235.000000 3.458760 -1.626550
 8236.000000 3.450813 -1.627772
 8237.000000 3.428174 -1.635540
 8238.000000 3.410746 -1.666846
 8239.000000 3.412441 -1.698086
 8240.000000 3.416406 -1.704190
 8241.000000 3.447316 -1.647156
 8242.000000 3.428085 -1.696170
 8243.000000 3.496392 -1.653558
 8244.000000 3.512030 -1.690809
 8245.000000 3.470106 -1.714868
 8246.000000 3.465718 -1.687395
 8247.000000 3.483794 -1.797542
 8248.000000 3.462671 -1.717981
 8249.000000 3.460673 -1.610080
 8250.000000 3.418501 -1.743706
 8251.000000 3.450786 -1.595702
 8252.000000 3.428262 -1.674162
 8253.000000 3.485162 -1.685618
 8254.000000 3.435936 -1.612235
 8255.000000 3.441601 -1.630548
 8256.000000 3.453703 -1.615450
 8257.000000 3.434861 -1.641232
 8258.000000 3.459237 -1.661344
 8259.000000 3.408139 -1.630396
 8260.000000 3.480433 -1.666407
 8261.000000 3.420530 -1.758242
 8262.000000 3.451439 -1.699412
 8263.000000 3.411281 -1.665780
 8264.000000 3.400157 -1.665788
 8265.000000 3.483175 -1.664291
 8266.000000 3.465057 -1.593494
 8267.000000 3.460554 -1.655557
 8268.000000 3.471653 -1.627225
 8269.000000 3.469484 -1.609183
 8270.000000 3.476294 -1.648679
 8271.000000 3.447977 -1.678000
 8272.000000 3.464556 -1.632506
 8273.000000 3.464742 -1.649853
 8274.000000 3.461782 -1.635429
 8275.000000 3.478714 -1.611586
 8276.000000 3.475581 -1.633607
 8277.000000 3.431076 -1.610697
 8278.000000 3.451681 -1.578280
 8279.000000 3.467464 -1.677545
 8280.000000 3.449231 -1.651266
 8281.000000 3.460093 -1.727124
 8282.000000 3.446727 -1.654803
 8283.000000 3.490730 -1.602475
 8284.000000 3.450228 -1.675673
 8285.000000 3.473005 -1.736357
 8286.000000 3.492468 -1.648071
 8287.000000 3.491069 -1.646226
 8288.000000 3.486103 -1.596536
 8289.000000 3.443314 -1.725365
 8290.000000 3.478252 -1.663334
 8291.000000 3.458955 -1.813432
 8292.000000 3.479142 -1.611146
 8293.000000 3.433095 -1.658617
 8294.000000 3.454290 -1.619830
 8295.000000 3.396544 -1.673365
 8296.000000 3.392341 -1.618817
 8297.000000 3.440403 -1.720118
 8298.000000 3.390442 -1.682023
 8299.000000 3.406125 -1.679724
 8300.000000 3.409832 -1.663173
 8301.000000 3.430776 -1.651906
 8302.000000 3.408897 -1.746087
 8303.000000 3.397656 -1.634125
 8304.000000 3.437235 -1.678710
 8305.000000 3.463507 -1.733717
 8306.000000 3.466168 -1.749894
 8307.000000 3.381101 -1.671033
 8308.000000 3.437355 -1.776623
 8309.000000 3.408384 -1.741392
 8310.000000 3.411638 -1.755713
 8311.000000 3.467182 -1.804145
 8312.000000 3.440013 -1.787828
 8313.000000 3.391340 -1.802521
 8314.000000 3.425010 -1.730046
 8315.000000 3.449842 -1.728394
 8316.000000 3.480183 -1.705961
 8317.000000 3.424810 -1.645801
 8318.000000 3.403256 -1.655604
 8319.000000 3.454194 -1.698448
 8320.000000 3.434478 -1.716891
 8321.000000 3.378186 -1.701964
 8322.000000 3.453389 -1.659582
 8323.000000 3.417555 -1.742000
 8324.000000 3.450845 -1.780144
 8325.000000 3.453549 -1.715164
 8326.000000 3.463651 -1.739079
 8327.000000 3.478135 -1.703312
 8328.000000 3.446786 -1.743199
 8329.000000 3.451570 -1.777054
 8330.000000 3.435729 -1.590599
 8331.000000 3.390791 -1.635699
 8332.000000 3.419155 -1.651522
 8333.000000 3.427232 -1.652067
 8334.000000 3.423226 -1.703707
 8335.000000 3.462906 -1.671594
 8336.000000 3.463702 -1.705312
 8337.000000 3.410486 -1.571827
 8338.000000 3.451518 -1.574221
 8339.000000 3.477540 -1.660680
 8340.000000 3.463904 -1.618577
 8341.000000 3.499775 -1.640894
 8342.000000 3.410727 -1.625018
 8343.000000 3.461131 -1.581123
 8344.000000 3.405540 -1.578507
 8345.000000 3.486080 -1.607580
 8346.000000 3.422322 -1.675525
 8347.000000 3.434273 -1.677281
 8348.000000 3.484293 -1.696513
 8349.000000 3.488170 -1.702658
 8350.000000 3.442298 -1.594871
 8351.000000 3.420560 -1.675237
 8352.000000 3.425860 -1.629757
 8353.000000 3.442697 -1.593225
 8354.000000 3.481522 -1.631449
 8355.000000 3.464546 -1.664093
 8356.000000 3.420523 -1.645297
 8357.000000 3.497819 -1.656921
 8358.000000 3.464471 -1.757576
 8359.000000 3.482628 -1.655345
 8360.000000 3.430010 -1.671393
 8361.000000 3.429284 -1.618935
 8362.000000 3.416831 -1.560317
 8363.000000 3.435803 -1.703226
 8364.000000 3.408023 -1.651782
 8365.000000 3.390717 -1.587039
 8366.000000 3.474615 -1.605063
 8367.000000 3.439541 -1.667318
 8368.000000 3.457009 -1.564699
 8369.000000 3.420630 -1.659408
 8370.000000 3.396990 -1.747711
 8371.000000 3.435556 -1.702789
 8372.000000 3.460642 -1.676780
 8373.000000 3.428750 -1.727836
 8374.000000 3.493811 -1.634989
 8375.000000 3.453220 -1.525684
 8376.000000 3.420164 -1.707238
 8377.000000 3.490885 -1.641179
 8378.000000 3.453539 -1.677013
 8379.000000 3.465197 -1.669919
 8380.000000 3.449625 -1.632983
 8381.000000 3.487471 -1.619618
 8382.000000 3.440899 -1.684683
 8383.000000 3.392902 -1.680324
 8384.000000 3.452647 -1.729128
 8385.000000 3.467489 -1.697032
 8386.000000 3.395396 -1.657424
 8387.000000 3.419149 -1.637494
 8388.000000 3.380306 -1.571765
 8389.000000 3.432460 -1.524789
 8390.000000 3.480203 -1.634430
 8391.000000 3.476377 -1.667304
 8392.000000 3.476318 -1.586272
 8393.000000 3.485594 -1.593719
 8394.000000 3.428372 -1.641424
 8395.000000 3.452296 -1.641996
 8396.000000 3.487977 -1.663413
 8397.000000 3.433804 -1.668040
 8398.000000 3.440157 -1.602828
 8399.000000 3.399227 -1.664527
 8400.000000 3.449035 -1.647144
 8401.000000 3.465546 -1.632963
 8402.000000 3.488777 -1.670113
 8403.000000 3.444618 -1.625120
 8404.000000 3.396050 -1.695990
 8405.000000 3.404598 -1.687843
 8406.000000 3.414780 -1.659470
 8407.000000 3.422868 -1.669220
 8408.000000 3.448615 -1.681683
 8409.000000 3.449924 -1.722935
 8410.000000 3.416190 -1.614716
 8411.000000 3.484070 -1.735170
 8412.000000 3.467792 -1.602630
 8413.000000 3.445598 -1.664000
 8414.000000 3.433606 -1.747668
 8415.000000 3.464325 -1.637529
 8416.000000 3.394492 -1.672536
 8417.000000 3.455195 -1.639413
 8418.000000 3.371199 -1.593556
 8419.000000 3.416372 -1.703132
 8420.000000 3.451610 -1.707006
 8421.000000 3.441894 -1.646277
 8422.000000 3.404677 -1.772235
 8423.000000 3.431068 -1.683688
 8424.000000 3.410159 -1.633206
 8425.000000 3.350054 -1.617817
 8426.000000 3.461324 -1.603797
 8427.000000 3.464517 -1.618417
 8428.000000 3.434012 -1.684086
 8429.000000 3.457600 -1.680699
 8430.000000 3.485510 -1.705870
 8431.000000 3.458994 -1.754422
 8432.000000 3.442032 -1.743645
 8433.000000 3.400884 -1.731323
 8434.000000 3.507834 -1.659825
 8435.000000 3.451572 -1.690253
 8436.000000 3.442302 -1.680915
 8437.000000 3.436171 -1.617953
 8438.000000 3.493880 -1.654468
 8439.000000 3.417673 -1.683752
 8440.000000 3.444035 -1.632153
 8441.000000 3.436959 -1.611085
 8442.000000 3.453209 -1.565133
 8443.000000 3.436649 -1.596149
 8444.000000 3.501577 -1.601841
 8445.000000 3.466924 -1.642712
 8446.000000 3.551608 -1.536307
 8447.000000 3.445680 -1.656106
 8448.000000 3.421236 -1.652617
 8449.000000 3.468683 -1.696877
 8450.000000 3.453708 -1.550670
 8451.000000 3.468807 -1.645892
 8452.000000 3.427254 -1.676448
 8453.000000 3.453550 -1.654815
 8454.000000 3.487427 -1.722841
 8455.000000 3.414357 -1.778644
 8456.000000 3.456606 -1.714883
 8457.000000 3.452063 -1.700009
 8458.000000 3.507642 -1.653972
 8459.000000 3.484071 -1.625386
 8460.000000 3.476386 -1.644151
 8461.000000 3.446273 -1.549552
 8462.000000 3.447827 -1.546515
 8463.000000 3.426943 -1.576975
 8464.000000 3.469173 -1.640282
 8465.000000 3.489085 -1.580208
 8466.000000 3.466154 -1.613717
 8467.000000 3.440056 -1.645236
 8468.000000 3.451776 -1.598787
 8469.000000 3.490024 -1.705013
 8470.000000 3.488484 -1.605129
 8471.000000 3.467708 -1.596935
 8472.000000 3.544320 -1.659730
 8473.000000 3.464883 -1.597799
 8474.000000 3.463386 -1.592021
 8475.000000 3.481221 -1.524804
 8476.000000 3.479960 -1.616290
 8477.000000 3.433148 -1.620978
 8478.000000 3.477342 -1.597974
 8479.000000 3.447580 -1.559596
 8480.000000 3.428911 -1.594878
 8481.000000 3.433012 -1.635185
 8482.000000 3.475680 -1.661985
 8483.000000 3.408181 -1.489047
 8484.000000 3.467760 -1.640370
 8485.000000 3.431018 -1.681724
 8486.000000 3.412281 -1.714994
 8487.000000 3.417023 -1.644894
 8488.000000 3.414673 -1.662163
 8489.000000 3.429171 -1.724555
 8490.000000 3.467746 -1.731233
 8491.000000 3.445210 -1.768512
 8492.000000 3.414102 -1.635390
 8493.000000 3.484189 -1.746374
 8494.000000 3.429694 -1.729149
 8495.000000 3.417385 -1.546422
 8496.000000 3.440314 -1.664976
 8497.000000 3.459061 -1.702085
 8498.000000 3.408993 -1.730365
 8499.000000 3.489048 -1.731420
 8500.000000 3.457581 -1.693499
 8501.000000 3.439615 -1.644066
 8502.000000 3.457151 -1.755682
 8503.000000 3.460770 -1.637186
 8504.000000 3.476427 -1.672494
 8505.000000 3.431234 -1.732195
 8506.000000 3.398436 -1.633932
 8507.000000 3.438498 -1.632090
 8508.000000 3.410508 -1.673118
 8509.000000 3.429931 -1.700359
 8510.000000 3.456677 -1.695301
 8511.000000 3.431494 -1.625661
 8512.000000 3.378680 -1.663574
 8513.000000 3.400058 -1.724770
 8514.000000 3.446470 -1.669487
 8515.000000 3.418253 -1.718631
 8516.000000 3.474997 -1.712406
 8517.000000 3.455778 -1.764614
 8518.000000 3.429889 -1.738190
 8519.000000 3.427745 -1.685316
 8520.000000 3.390130 -1.724022
 8521.000000 3.430956 -1.631809
 8522.000000 3.448620 -1.677227
 8523.000000 3.476054 -1.645312
 8524.000000 3.461002 -1.698916
 8525.000000 3.431414 -1.683620
 8526.000000 3.442358 -1.648998
 8527.000000 3.389831 -1.647093
 8528.000000 3.387655 -1.626403
 8529.000000 3.454392 -1.787953
 8530.000000 3.405119 -1.647270
 8531.000000 3.413871 -1.682356
 8532.000000 3.463776 -1.725090
 8533.000000 3.451414 -1.682286
 8534.000000 3.389685 -1.694539
 8535.000000 3.428697 -1.723047
 8536.000000 3.449550 -1.774940
 8537.000000 3.397237 -1.813549
 8538.000000 3.419182 -1.762488
 8539.000000 3.447541 -1.711705
 8540.000000 3.447158 -1.664102
 8541.000000 3.410222 -1.780032
 8542.000000 3.470452 -1.679580
 8543.000000 3.481013 -1.678614
 8544.000000 3.496534 -1.674657
 8545.000000 3.490085 -1.724422
 8546.000000 3.407346 -1.805321
 8547.000000 3.446621 -1.734852
 8548.000000 3.471789 -1.713221
 8549.000000 3.418605 -1.735196
 8550.000000 3.398208 -1.721945
 8551.000000 3.441243 -1.750131
 8552.000000 3.432742 -1.716739
 8553.000000 3.474790 -1.687632
 8554.000000 3.384334 -1.612344
 8555.000000 3.434097 -1.701907
 8556.000000 3.438071 -1.618096
 8557.000000 3.445709 -1.727372
 8558.000000 3.430978 -1.731246
 8559.000000 3.452411 -1.799416
 8560.000000 3.471938 -1.705776
 8561.000000 3.403319 -1.798601
 8562.000000 3.464856 -1.764955
 8563.000000 3.496733 -1.721995
 8564.000000 3.475005 -1.719819
 8565.000000 3.444373 -1.661683
 8566.000000 3.444700 -1.708649
 8567.000000 3.429206 -1.741151
 8568.000000 3.477010 -1.687480
 8569.000000 3.451824 -1.754628
 8570.000000 3.471950 -1.729200
 8571.000000 3.469449 -1.812602
 8572.000000 3.411178 -1.691405
 8573.000000 3.443492 -1.787950
 8574.000000 3.433186 -1.687477
 8575.000000 3.447028 -1.757628
 8576.000000 3.443092 -1.728156
 8577.000000 3.450286 -1.808665
 8578.000000 3.414480 -1.738005
 8579.000000 3.458609 -1.675209
 8580.000000 3.412261 -1.786819
 8581.000000 3.452014 -1.734345
 8582.000000 3.415936 -1.779387
 8583.000000 3.476539 -1.722886
 8584.000000 3.423058 -1.753670
 8585.000000 3.436009 -1.704030
 8586.000000 3.441964 -1.689550
 8587.000000 3.437481 -1.793712
 8588.000000 3.398843 -1.776896
 8589.000000 3.404573 -1.737938
 8590.000000 3.432705 -1.794418
 8591.000000 3.483774 -1.684630
 8592.000000 3.432345 -1.667782
 8593.000000 3.479433 -1.815401
 8594.000000 3.477689 -1.841977
 8595.000000 3.470886 -1.801144
 8596.000000 3.364435 -1.798198
 8597.000000 3.463163 -1.706774
 8598.000000 3.435806 -1.706002
 8599.000000 3.389123 -1.753275
 8600.000000 3.394069 -1.752768
 8601.000000 3.409100 -1.710054
 8602.000000 3.419772 -1.692493
 8603.000000 3.428883 -1.693428
 8604.000000 3.411642 -1.750685
 8605.000000 3.407335 -1.801168
 8606.000000 3.440292 -1.773397
 8607.000000 3.376846 -1.814498
 8608.000000 3.429458 -1.790355
 8609.000000 3.438040 -1.707530
 8610.000000 3.432000 -1.737298
 8611.000000 3.417158 -1.758596
 8612.000000 3.443630 -1.654570
 8613.000000 3.424398 -1.676949
 8614.000000 3.455349 -1.646218
 8615.000000 3.444477 -1.623196
 8616.000000 3.418261 -1.675005
 8617.000000 3.434761 -1.628971
 8618.000000 3.483334 -1.753497
 8619.000000 3.479697 -1.676981
 8620.000000 3.433694 -1.565050
 8621.000000 3.426345 -1.661350
 8622.000000 3.489772 -1.571244
 8623.000000 3.450931 -1.672189
 8624.000000 3.419579 -1.700654
 8625.000000 3.429835 -1.613838
 8626.000000 3.472461 -1.629553
 8627.000000 3.500465 -1.665132
 8628.000000 3.471713 -1.683391
 8629.000000 3.431906 -1.684632
 8630.000000 3.410237 -1.702358
 8631.000000 3.442771 -1.693833
 8632.000000 3.391479 -1.769864
 8633.000000 3.431789 -1.663677
 8634.000000 3.497195 -1.726687
 8635.000000 3.502176 -1.645650
 8636.000000 3.460697 -1.671608
 8637.000000 3.445907 -1.600100
 8638.000000 3.398509 -1.628696
 8639.000000 3.432537 -1.698208
 8640.000000 3.481988 -1.650225
 8641.000000 3.412195 -1.634681
 8642.000000 3.420742 -1.668717
 8643.000000 3.444800 -1.706745
 8644.000000 3.406284 -1.667114
 8645.000000 3.419037 -1.586212
 8646.000000 3.432297 -1.668654
 8647.000000 3.455967 -1.578500
 8648.000000 3.448025 -1.632903
 8649.000000 3.428208 -1.638358
 8650.000000 3.434625 -1.633442
 8651.000000 3.438934 -1.615275
 8652.000000 3.426238 -1.689659
 8653.000000 3.453573 -1.593736
 8654.000000 3.392182 -1.635736
 8655.000000 3.433299 -1.649476
 8656.000000 3.420078 -1.707117
 8657.000000 3.425606 -1.663306
 8658.000000 3.436472 -1.657100
 8659.000000 3.464721 -1.694687
 8660.000000 3.423787 -1.721612
 8661.000000 3.428621 -1.611312
 8662.000000 3.425214 -1.657279
 8663.000000 3.438298 -1.634059
 8664.000000 3.486845 -1.706529
 8665.000000 3.446527 -1.608942
 8666.000000 3.423922 -1.721127
 8667.000000 3.455469 -1.750803
 8668.000000 3.444912 -1.731743
 8669.000000 3.457819 -1.620358
 8670.000000 3.489835 -1.714392
 8671.000000 3.516919 -1.707376
 8672.000000 3.461979 -1.631303
 8673.000000 3.458841 -1.653452
 8674.000000 3.506319 -1.680716
 8675.000000 3.454539 -1.691508
 8676.000000 3.464790 -1.692053
 8677.000000 3.496151 -1.665265
 8678.000000 3.438863 -1.796945
 8679.000000 3.472930 -1.724590
 8680.000000 3.484667 -1.788587
 8681.000000 3.444041 -1.731958
 8682.000000 3.528738 -1.701471
 8683.000000 3.431224 -1.756109
 8684.000000 3.466833 -1.726768
 8685.000000 3.465753 -1.687501
 8686.000000 3.434388 -1.720658
 8687.000000 3.436321 -1.726167
 8688.000000 3.437138 -1.771098
 8689.000000 3.417459 -1.662824
 8690.000000 3.450873 -1.726463
 8691.000000 3.418928 -1.719970
 8692.000000 3.445518 -1.727248
 8693.000000 3.447728 -1.665582
 8694.000000 3.395555 -1.646679
 8695.000000 3.441464 -1.653863
 8696.000000 3.367987 -1.677820
 8697.000000 3.379581 -1.617669
 8698.000000 3.439615 -1.687352
 8699.000000 3.438909 -1.660652
 8700.000000 3.443916 -1.719243
 8701.000000 3.382502 -1.580470
 8702.000000 3.389200 -1.673947
 8703.000000 3.381677 -1.621478
 8704.000000 3.429566 -1.681163
 8705.000000 3.376162 -1.595974
 8706.000000 3.418316 -1.578544
 8707.000000 3.445242 -1.562977
 8708.000000 3.396887 -1.624247
 8709.000000 3.422436 -1.646999
 8710.000000 3.401354 -1.651652
 8711.000000 3.400081 -1.605520
 8712.000000 3.412917 -1.636528
 8713.000000 3.404757 -1.622440
 8714.000000 3.368994 -1.547287
 8715.000000 3.406348 -1.545724
 8716.000000 3.369538 -1.605933
 8717.000000 3.374047 -1.617224
 8718.000000 3.396130 -1.578319
 8719.000000 3.405293 -1.638906
 8720.000000 3.422045 -1.520991
 8721.000000 3.416063 -1.637725
 8722.000000 3.413298 -1.675440
 8723.000000 3.411762 -1.634889
 8724.000000 3.398682 -1.685070
 8725.000000 3.369210 -1.736903
 8726.000000 3.424007 -1.717971
 8727.000000 3.471253 -1.714708
 8728.000000 3.420465 -1.659812
 8729.000000 3.440726 -1.687418
 8730.000000 3.422928 -1.741793
 8731.000000 3.377066 -1.653962
 8732.000000 3.387514 -1.691065
 8733.000000 3.358626 -1.700403
 8734.000000 3.337091 -1.664910
 8735.000000 3.312627 -1.642152
 8736.000000 3.420336 -1.682261
 8737.000000 3.361464 -1.594386
 8738.000000 3.361033 -1.725433
 8739.000000 3.392193 -1.661169
 8740.000000 3.440269 -1.669129
 8741.000000 3.409006 -1.653196
 8742.000000 3.325548 -1.665907
 8743.000000 3.361579 -1.687905
 8744.000000 3.397544 -1.669696
 8745.000000 3.397162 -1.683111
 8746.000000 3.343966 -1.778080
 8747.000000 3.404587 -1.682140
 8748.000000 3.378868 -1.704305
 8749.000000 3.345678 -1.709456
 8750.000000 3.395038 -1.696792
 8751.000000 3.442660 -1.714638
 8752.000000 3.452867 -1.712690
 8753.000000 3.464353 -1.705941
 8754.000000 3.450182 -1.742421
 8755.000000 3.461361 -1.609329
 8756.000000 3.412525 -1.702947
 8757.000000 3.458524 -1.692944
 8758.000000 3.424423 -1.611996
 8759.000000 3.443921 -1.688389
 8760.000000 3.442082 -1.694023
 8761.000000 3.397551 -1.647941
 8762.000000 3.415444 -1.682202
 8763.000000 3.407114 -1.692397
 8764.000000 3.419514 -1.696166
 8765.000000 3.441842 -1.656799
 8766.000000 3.393440 -1.684450
 8767.000000 3.461652 -1.551115
 8768.000000 3.425365 -1.611855
 8769.000000 3.397142 -1.628264
 8770.000000 3.423354 -1.630363
 8771.000000 3.421744 -1.645872
 8772.000000 3.418941 -1.622939
 8773.000000 3.454517 -1.669020
 8774.000000 3.425776 -1.639258
 8775.000000 3.496715 -1.640030
 8776.000000 3.484440 -1.702467
 8777.000000 3.487270 -1.672392
 8778.000000 3.507814 -1.565868
 8779.000000 3.471293 -1.765185
 8780.000000 3.431990 -1.746248
 8781.000000 3.507031 -1.718970
 8782.000000 3.483229 -1.727721
 8783.000000 3.456068 -1.626536
 8784.000000 3.432745 -1.521770
 8785.000000 3.423850 -1.583372
 8786.000000 3.463369 -1.611456
 8787.000000 3.465242 -1.570003
 8788.000000 3.470687 -1.667875
 8789.000000 3.476513 -1.574587
 8790.000000 3.458412 -1.593093
 8791.000000 3.455664 -1.630718
 8792.000000 3.471902 -1.547344
 8793.000000 3.411155 -1.610489
 8794.000000 3.491451 -1.607018
 8795.000000 3.481218 -1.666920
 8796.000000 3.482523 -1.739564
 8797.000000 3.518138 -1.764222
 8798.000000 3.546968 -1.723573
 8799.000000 3.483671 -1.772904
 8800.000000 3.534653 -1.644363
 8801.000000 3.545316 -1.646207
 8802.000000 3.473962 -1.688425
 8803.000000 3.528080 -1.665305
 8804.000000 3.535744 -1.706723
 8805.000000 3.482568 -1.733984
 8806.000000 3.533685 -1.664598
 8807.000000 3.516167 -1.676479
 8808.000000 3.494726 -1.649868
 8809.000000 3.493506 -1.560443
 8810.000000 3.486483 -1.657285
 8811.000000 3.517030 -1.671761
 8812.000000 3.512031 -1.667955
 8813.000000 3.530613 -1.618776
 8814.000000 3.480883 -1.724055
 8815.000000 3.505206 -1.712117
 8816.000000 3.486735 -1.655136
 8817.000000 3.530871 -1.644335
 8818.000000 3.473609 -1.670029
 8819.000000 3.498451 -1.730603
 8820.000000 3.512963 -1.686640
 8821.000000 3.492816 -1.639138
 8822.000000 3.505982 -1.664694
 8823.000000 3.478912 -1.674882
 8824.000000 3.446677 -1.633985
 8825.000000 3.481779 -1.687373
 8826.000000 3.522058 -1.702320
 8827.000000 3.548804 -1.643119
 8828.000000 3.500545 -1.673969
 8829.000000 3.479123 -1.660592
 8830.000000 3.472782 -1.656173
 8831.000000 3.459487 -1.673219
 8832.000000 3.441991 -1.585666
 8833.000000 3.484470 -1.697334
 8834.000000 3.470235 -1.551444
 8835.000000 3.476402 -1.596019
 8836.000000 3.499899 -1.689065
 8837.000000 3.460557 -1.509372
 8838.000000 3.462422 -1.493953
 8839.000000 3.434220 -1.603073
 8840.000000 3.448583 -1.600952
 8841.000000 3.446103 -1.551946
 8842.000000 3.434953 -1.556342
 8843.000000 3.427599 -1.576384
 8844.000000 3.463867 -1.607809
 8845.000000 3.449331 -1.557661
 8846.000000 3.459387 -1.588789
 8847.000000 3.393845 -1.486454
 8848.000000 3.420784 -1.554566
 8849.000000 3.463504 -1.499912
 8850.000000 3.432246 -1.620036
 8851.000000 3.399073 -1.568869
 8852.000000 3.491790 -1.607911
 8853.000000 3.468209 -1.585902
 8854.000000 3.445732 -1.517730
 8855.000000 3.440347 -1.654181
 8856.000000 3.448260 -1.566881
 8857.000000 3.448088 -1.638351
 8858.000000 3.453157 -1.575943
 8859.000000 3.450900 -1.618998
 8860.000000 3.421744 -1.629134
 8861.000000 3.500802 -1.680507
 8862.000000 3.509485 -1.669290
 8863.000000 3.421347 -1.645930
 8864.000000 3.444457 -1.692927
 8865.000000 3.429522 -1.736077
 8866.000000 3.418762 -1.716651
 8867.000000 3.438474 -1.668769
 8868.000000 3.484613 -1.786983
 8869.000000 3.450194 -1.688820
 8870.000000 3.496777 -1.614781
 8871.000000 3.475485 -1.718542
 8872.000000 3.432523 -1.729051
 8873.000000 3.401583 -1.683092
 8874.000000 3.408171 -1.718666
 8875.000000 3.410955 -1.692451
 8876.000000 3.453145 -1.589569
 8877.000000 3.406333 -1.768809
 8878.000000 3.421856 -1.708267
 8879.000000 3.407984 -1.635909
 8880.000000 3.462198 -1.600194
 8881.000000 3.474033 -1.591032
 8882.000000 3.435357 -1.511123
 8883.000000 3.409952 -1.637717
 8884.000000 3.395062 -1.610748
 8885.000000 3.366899 -1.616840
 8886.000000 3.408953 -1.526959
 8887.000000 3.383577 -1.542787
 8888.000000 3.385275 -1.547542
 8889.000000 3.362964 -1.465067
 8890.000000 3.396162 -1.538275
 8891.000000 3.423062 -1.581721
 8892.000000 3.427439 -1.533237
 8893.000000 3.403367 -1.616684
 8894.000000 3.413450 -1.585433
 8895.000000 3.384108 -1.630146
 8896.000000 3.380644 -1.629713
 8897.000000 3.420785 -1.640164
 8898.000000 3.378817 -1.676204
 8899.000000 3.403891 -1.664692
 8900.000000 3.410219 -1.666335
 8901.000000 3.370908 -1.593899
 8902.000000 3.436893 -1.678133
 8903.000000 3.383948 -1.587867
 8904.000000 3.417636 -1.630600
 8905.000000 3.409167 -1.625853
 8906.000000 3.458991 -1.669281
 8907.000000 3.446027 -1.592803
 8908.000000 3.424300 -1.531549
 8909.000000 3.440816 -1.517923
 8910.000000 3.426079 -1.616563
 8911.000000 3.397842 -1.542924
 8912.000000 3.412589 -1.573521
 8913.000000 3.365321 -1.617110
 8914.000000 3.389089 -1.701386
 8915.000000 3.388474 -1.598542
 8916.000000 3.431696 -1.670411
 8917.000000 3.424193 -1.688944
 8918.000000 3.359894 -1.713556
 8919.000000 3.407432 -1.595287
 8920.000000 3.372710 -1.603228
 8921.000000 3.371082 -1.614970
 8922.000000 3.375106 -1.621521
 8923.000000 3.329909 -1.641631
 8924.000000 3.401864 -1.628626
 8925.000000 3.372416 -1.562393
 8926.000000 3.393107 -1.632553
 8927.000000 3.374753 -1.561687
 8928.000000 3.400109 -1.673223
 8929.000000 3.447825 -1.716682
 8930.000000 3.423181 -1.678555
 8931.000000 3.387094 -1.692000
 8932.000000 3.453299 -1.623941
 8933.000000 3.430674 -1.599089
 8934.000000 3.412200 -1.606017
 8935.000000 3.398827 -1.659067
 8936.000000 3.377378 -1.660805
 8937.000000 3.367458 -1.703394
 8938.000000 3.383376 -1.596705
 8939.000000 3.318861 -1.743649
 8940.000000 3.478011 -1.736109
 8941.000000 3.422231 -1.730426
 8942.000000 3.373761 -1.807952
 8943.000000 3.382664 -1.716520
 8944.000000 3.436894 -1.781731
 8945.000000 3.368548 -1.845812
 8946.000000 3.419596 -1.776941
 8947.000000 3.397317 -1.738331
 8948.000000 3.410697 -1.701201
 8949.000000 3.420214 -1.735647
 8950.000000 3.404088 -1.761269
 8951.000000 3.429743 -1.666606
 8952.000000 3.399352 -1.729843
 8953.000000 3.372782 -1.727760
 8954.000000 3.429321 -1.636793
 8955.000000 3.390579 -1.682412
 8956.000000 3.356149 -1.637307
 8957.000000 3.392154 -1.654559
 8958.000000 3.385717 -1.704901
 8959.000000 3.372287 -1.658978
 8960.000000 3.354664 -1.675981
 8961.000000 3.384840 -1.672655
 8962.000000 3.392728 -1.616015
 8963.000000 3.406929 -1.537645
 8964.000000 3.373964 -1.728371
 8965.000000 3.410702 -1.554480
 8966.000000 3.401935 -1.685827
 8967.000000 3.410721 -1.604195
 8968.000000 3.385508 -1.669840
 8969.000000 3.340977 -1.707864
 8970.000000 3.436413 -1.659183
 8971.000000 3.402421 -1.646978
 8972.000000 3.381718 -1.727781
 8973.000000 3.410762 -1.652253
 8974.000000 3.418873 -1.725042
 8975.000000 3.402043 -1.684916
 8976.000000 3.399709 -1.630959
 8977.000000 3.413270 -1.717973
 8978.000000 3.380961 -1.603617
 8979.000000 3.370483 -1.628722
 8980.000000 3.373924 -1.564452
 8981.000000 3.399394 -1.584345
 8982.000000 3.451073 -1.543392
 8983.000000 3.367640 -1.624752
 8984.000000 3.344789 -1.629338
 8985.000000 3.333637 -1.605421
 8986.000000 3.451071 -1.649924
 8987.000000 3.401976 -1.672420
 8988.000000 3.419013 -1.589099
 8989.000000 3.382507 -1.723498
 8990.000000 3.378728 -1.597915
 8991.000000 3.433828 -1.767546
 8992.000000 3.395044 -1.627315
 8993.000000 3.424547 -1.681139
 8994.000000 3.421817 -1.660331
 8995.000000 3.371608 -1.658583
 8996.000000 3.372294 -1.631687
 8997.000000 3.420698 -1.580228
 8998.000000 3.432267 -1.588021
 8999.000000 3.437442 -1.610054
 9000.000000 3.437719 -1.689339
 9001.000000 3.440576 -1.680885
 9002.000000 3.344207 -1.686587
 9003.000000 3.364451 -1.720088
 9004.000000 3.422084 -1.742509
 9005.000000 3.420436 -1.658622
 9006.000000 3.385451 -1.686993
 9007.000000 3.437931 -1.616236
 9008.000000 3.385064 -1.616018
 9009.000000 3.393523 -1.640896
 9010.000000 3.381847 -1.730579
 9011.000000 3.390511 -1.637404
 9012.000000 3.406940 -1.714691
 9013.000000 3.409379 -1.594421
 9014.000000 3.386639 -1.707573
 9015.000000 3.394937 -1.711189
 9016.000000 3.384108 -1.664247
 9017.000000 3.409040 -1.655787
 9018.000000 3.407208 -1.693588
 9019.000000 3.426327 -1.702732
 9020.000000 3.366214 -1.642433
 9021.000000 3.480848 -1.651239
 9022.000000 3.401076 -1.612748
 9023.000000 3.370340 -1.607765
 9024.000000 3.425577 -1.644503
 9025.000000 3.371564 -1.658409
 9026.000000 3.416129 -1.539145
 9027.000000 3.373961 -1.623611
 9028.000000 3.419369 -1.678778
 9029.000000 3.403153 -1.545617
 9030.000000 3.389764 -1.589598
 9031.000000 3.370329 -1.659835
 9032.000000 3.434295 -1.682600
 9033.000000 3.388595 -1.613032
 9034.000000 3.400697 -1.731635
 9035.000000 3.383296 -1.620652
 9036.000000 3.439815 -1.649846
 9037.000000 3.396740 -1.657048
 9038.000000 3.383729 -1.653339
 9039.000000 3.382496 -1.603049
 9040.000000 3.369193 -1.723639
 9041.000000 3.409246 -1.631954
 9042.000000 3.366418 -1.701699
 9043.000000 3.406236 -1.590661
 9044.000000 3.421430 -1.522194
 9045.000000 3.392633 -1.688492
 9046.000000 3.348799 -1.563004
 9047.000000 3.407046 -1.658778
 9048.000000 3.436286 -1.652606
 9049.000000 3.397487 -1.612500
 9050.000000 3.398632 -1.635874
 9051.000000 3.450102 -1.667966
 9052.000000 3.421728 -1.693231
 9053.000000 3.403806 -1.640128
 9054.000000 3.375240 -1.679225
 9055.000000 3.422044 -1.635658
 9056.000000 3.405412 -1.580055
 9057.000000 3.445427 -1.639535
 9058.000000 3.403563 -1.678255
 9059.000000 3.409105 -1.669183
 9060.000000 3.438195 -1.623400
 9061.000000 3.421608 -1.562600
 9062.000000 3.422417 -1.627250
 9063.000000 3.417124 -1.594486
 9064.000000 3.405584 -1.633998
 9065.000000 3.473038 -1.617031
 9066.000000 3.435921 -1.685466
 9067.000000 3.410346 -1.725391
 9068.000000 3.458200 -1.674701
 9069.000000 3.435021 -1.739365
 9070.000000 3.406897 -1.695976
 9071.000000 3.440133 -1.762188
 9072.000000 3.387795 -1.636093
 9073.000000 3.409147 -1.637374
 9074.000000 3.384485 -1.714180
 9075.000000 3.400315 -1.644363
 9076.000000 3.383568 -1.659803
 9077.000000 3.393550 -1.662914
 9078.000000 3.390959 -1.641490
 9079.000000 3.372720 -1.649293
 9080.000000 3.392641 -1.546300
 9081.000000 3.373076 -1.692170
 9082.000000 3.414226 -1.542769
 9083.000000 3.379518 -1.667131
 9084.000000 3.384013 -1.637333
 9085.000000 3.417050 -1.629083
 9086.000000 3.400078 -1.616680
 9087.000000 3.388418 -1.576168
 9088.000000 3.408022 -1.557551
 9089.000000 3.382304 -1.556182
 9090.000000 3.402867 -1.608120
 9091.000000 3.409682 -1.614847
 9092.000000 3.392017 -1.703996
 9093.000000 3.439214 -1.683951
 9094.000000 3.413809 -1.613092
 9095.000000 3.432397 -1.595714
 9096.000000 3.454024 -1.670337
 9097.000000 3.404025 -1.618054
 9098.000000 3.448500 -1.676002
 9099.000000 3.399024 -1.757815
 9100.000000 3.389626 -1.722556
 9101.000000 3.375320 -1.591181
 9102.000000 3.406593 -1.651750
 9103.000000 3.389824 -1.622786
 9104.000000 3.428524 -1.711569
 9105.000000 3.392998 -1.679313
 9106.000000 3.375975 -1.755563
 9107.000000 3.319972 -1.652179
 9108.000000 3.404304 -1.720116
 9109.000000 3.396179 -1.724441
 9110.000000 3.413153 -1.731688
 9111.000000 3.475692 -1.766396
 9112.000000 3.436416 -1.715306
 9113.000000 3.439345 -1.662649
 9114.000000 3.406827 -1.624334
 9115.000000 3.408932 -1.692530
 9116.000000 3.356575 -1.629805
 9117.000000 3.352576 -1.592083
 9118.000000 3.364543 -1.753875
 9119.000000 3.396165 -1.727554
 9120.000000 3.390490 -1.644128
 9121.000000 3.408739 -1.729458
 9122.000000 3.414725 -1.760372
 9123.000000 3.412963 -1.703179
 9124.000000 3.457690 -1.736377
 9125.000000 3.393893 -1.677340
 9126.000000 3.417654 -1.685360
 9127.000000 3.399791 -1.680242
 9128.000000 3.431011 -1.744123
 9129.000000 3.418358 -1.626488
 9130.000000 3.466854 -1.650549
 9131.000000 3.423964 -1.652272
 9132.000000 3.404936 -1.618567
 9133.000000 3.450841 -1.688153
 9134.000000 3.369129 -1.671326
 9135.000000 3.372096 -1.740488
 9136.000000 3.433066 -1.648745
 9137.000000 3.420544 -1.673494
 9138.000000 3.429136 -1.583297
 9139.000000 3.455780 -1.608244
 9140.000000 3.457236 -1.707445
 9141.000000 3.403609 -1.626389
 9142.000000 3.445668 -1.616523
 9143.000000 3.381831 -1.722141
 9144.000000 3.402391 -1.695090
 9145.000000 3.395356 -1.731837
 9146.000000 3.371474 -1.758155
 9147.000000 3.378627 -1.708830
 9148.000000 3.385272 -1.688315
 9149.000000 3.405155 -1.635218
 9150.000000 3.370264 -1.659916
 9151.000000 3.435259 -1.633968
 9152.000000 3.381953 -1.657821
 9153.000000 3.385206 -1.670832
 9154.000000 3.388667 -1.690947
 9155.000000 3.388392 -1.644263
 9156.000000 3.393157 -1.694962
 9157.000000 3.366469 -1.621383
 9158.000000 3.380716 -1.654778
 9159.000000 3.356480 -1.609588
 9160.000000 3.399682 -1.639711
 9161.000000 3.416832 -1.647797
 9162.000000 3.391736 -1.638628
 9163.000000 3.394377 -1.607747
 9164.000000 3.414808 -1.607183
 9165.000000 3.393728 -1.596217
 9166.000000 3.391451 -1.656408
 9167.000000 3.367446 -1.696940
 9168.000000 3.411628 -1.614711
 9169.000000 3.346279 -1.668530
 9170.000000 3.407846 -1.583508
 9171.000000 3.369837 -1.642790
 9172.000000 3.376214 -1.638405
 9173.000000 3.370048 -1.553418
 9174.000000 3.418572 -1.700254
 9175.000000 3.351412 -1.632551
 9176.000000 3.365603 -1.654565
 9177.000000 3.316038 -1.622965
 9178.000000 3.404015 -1.603644
 9179.000000 3.393807 -1.683313
 9180.000000 3.401042 -1.632694
 9181.000000 3.440817 -1.694680
 9182.000000 3.432745 -1.629309
 9183.000000 3.422677 -1.550349
 9184.000000 3.450741 -1.624049
 9185.000000 3.428468 -1.679065
 9186.000000 3.435439 -1.613978
 9187.000000 3.377327 -1.617621
 9188.000000 3.357666 -1.629248
 9189.000000 3.384947 -1.678334
 9190.000000 3.354865 -1.527194
 9191.000000 3.393914 -1.667723
 9192.000000 3.399065 -1.632787
 9193.000000 3.396444 -1.597788
 9194.000000 3.413196 -1.666532
 9195.000000 3.386215 -1.653687
 9196.000000 3.400521 -1.654549
 9197.000000 3.421302 -1.593947
 9198.000000 3.378353 -1.642665
 9199.000000 3.375276 -1.636560
 9200.000000 3.411455 -1.743392
 9201.000000 3.408984 -1.687366
 9202.000000 3.342072 -1.602432
 9203.000000 3.398567 -1.634668
 9204.000000 3.346369 -1.647406
 9205.000000 3.415588 -1.715123
 9206.000000 3.398901 -1.692484
 9207.000000 3.392728 -1.646394
 9208.000000 3.419852 -1.612465
 9209.000000 3.408175 -1.635983
 9210.000000 3.416225 -1.757203
 9211.000000 3.406837 -1.633749
 9212.000000 3.365848 -1.640192
 9213.000000 3.390832 -1.702310
 9214.000000 3.391924 -1.690572
 9215.000000 3.449985 -1.681530
 9216.000000 3.476919 -1.647097
 9217.000000 3.398157 -1.693505
 9218.000000 3.350288 -1.618358
 9219.000000 3.401330 -1.650099
 9220.000000 3.364326 -1.679098
 9221.000000 3.414321 -1.712283
 9222.000000 3.425626 -1.747675
 9223.000000 3.460692 -1.769258
 9224.000000 3.418626 -1.683850
 9225.000000 3.429803 -1.770325
 9226.000000 3.390466 -1.671192
 9227.000000 3.385260 -1.623797
 9228.000000 3.345664 -1.671609
 9229.000000 3.422673 -1.683974
 9230.000000 3.381999 -1.703348
 9231.000000 3.386461 -1.665850
 9232.000000 3.449451 -1.644880
 9233.000000 3.428287 -1.690238
 9234.000000 3.444639 -1.634201
 9235.000000 3.404049 -1.662208
 9236.000000 3.425940 -1.620451
 9237.000000 3.371839 -1.576961
 9238.000000 3.329287 -1.640471
 9239.000000 3.445082 -1.704479
 9240.000000 3.356380 -1.712545
 9241.000000 3.380847 -1.729156
 9242.000000 3.314538 -1.770795
 9243.000000 3.370981 -1.833880
 9244.000000 3.368327 -1.773371
 9245.000000 3.407543 -1.842242
 9246.000000 3.354257 -1.817353
 9247.000000 3.312124 -1.800200
 9248.000000 3.392363 -1.838123
 9249.000000 3.348023 -1.846352
 9250.000000 3.369595 -1.771003
 9251.000000 3.303659 -1.831492
 9252.000000 3.317233 -1.818304
 9253.000000 3.354614 -1.677816
 9254.000000 3.377226 -1.685363
 9255.000000 3.363807 -1.799489
 9256.000000 3.350352 -1.822884
 9257.000000 3.376191 -1.758921
 9258.000000 3.381089 -1.761948
 9259.000000 3.390565 -1.803222
 9260.000000 3.403963 -1.766283
 9261.000000 3.366816 -1.797955
 9262.000000 3.435679 -1.709344
 9263.000000 3.398735 -1.630596
 9264.000000 3.416392 -1.726297
 9265.000000 3.387493 -1.743522
 9266.000000 3.349210 -1.805491
 9267.000000 3.352320 -1.762167
 9268.000000 3.340978 -1.723774
 9269.000000 3.362995 -1.806706
 9270.000000 3.404411 -1.755462
 9271.000000 3.358561 -1.726826
 9272.000000 3.345132 -1.787991
 9273.000000 3.374068 -1.776644
 9274.000000 3.344894 -1.866849
 9275.000000 3.412992 -1.887537
 9276.000000 3.353414 -1.776865
 9277.000000 3.382729 -1.710333
 9278.000000 3.371401 -1.839540
 9279.000000 3.376494 -1.799706
 9280.000000 3.369872 -1.730336
 9281.000000 3.345257 -1.718256
 9282.000000 3.432364 -1.706890
 9283.000000 3.388938 -1.673677
 9284.000000 3.367145 -1.663076
 9285.000000 3.345132 -1.684922
 9286.000000 3.336239 -1.660696
 9287.000000 3.352771 -1.680620
 9288.000000 3.355950 -1.697392
 9289.000000 3.375561 -1.737253
 9290.000000 3.390274 -1.684709
 9291.000000 3.351936 -1.666334
 9292.000000 3.349838 -1.731981
 9293.000000 3.351686 -1.768636
 9294.000000 3.334554 -1.644412
 9295.000000 3.384638 -1.671320
 9296.000000 3.391122 -1.757822
 9297.000000 3.363456 -1.772186
 9298.000000 3.396028 -1.744860
 9299.000000 3.377349 -1.681921
 9300.000000 3.381162 -1.754929
 9301.000000 3.404107 -1.731974
 9302.000000 3.367480 -1.712412
 9303.000000 3.331890 -1.746242
 9304.000000 3.403015 -1.726541
 9305.000000 3.397330 -1.639873
 9306.000000 3.462033 -1.764146
 9307.000000 3.415603 -1.751386
 9308.000000 3.378992 -1.710805
 9309.000000 3.362206 -1.706320
 9310.000000 3.381723 -1.647155
 9311.000000 3.455324 -1.712482
 9312.000000 3.462881 -1.657665
 9313.000000 3.452309 -1.701877
 9314.000000 3.436072 -1.670742
 9315.000000 3.437052 -1.836187
 9316.000000 3.413999 -1.699517
 9317.000000 3.414487 -1.712853
 9318.000000 3.414957 -1.743730
 9319.000000 3.413761 -1.775768
 9320.000000 3.419843 -1.737646
 9321.000000 3.394402 -1.882613
 9322.000000 3.409006 -1.875176
 9323.000000 3.440286 -1.803457
 9324.000000 3.400693 -1.749135
 9325.000000 3.458485 -1.868896
 9326.000000 3.437047 -1.819514
 9327.000000 3.403385 -1.829340
 9328.000000 3.420712 -1.904511
 9329.000000 3.405486 -1.833266
 9330.000000 3.397059 -1.737724
 9331.000000 3.414957 -1.905174
 9332.000000 3.489607 -1.760141
 9333.000000 3.437640 -1.678396
 9334.000000 3.453543 -1.677746
 9335.000000 3.418665 -1.744698
 9336.000000 3.465636 -1.785812
 9337.000000 3.436788 -1.736579
 9338.000000 3.438485 -1.693233
 9339.000000 3.503739 -1.706065
 9340.000000 3.465797 -1.779722
 9341.000000 3.469781 -1.706378
 9342.000000 3.422970 -1.831695
 9343.000000 3.420741 -1.820491
 9344.000000 3.438168 -1.861625
 9345.000000 3.439450 -1.825565
 9346.000000 3.463191 -1.678857
 9347.000000 3.479716 -1.735509
 9348.000000 3.442421 -1.750021
 9349.000000 3.365255 -1.790327
 9350.000000 3.455162 -1.704170
 9351.000000 3.429047 -1.774174
 9352.000000 3.394504 -1.772840
 9353.000000 3.421220 -1.715705
 9354.000000 3.379594 -1.778240
 9355.000000 3.445974 -1.797051
 9356.000000 3.389785 -1.675491
 9357.000000 3.427300 -1.719932
 9358.000000 3.414330 -1.728790
 9359.000000 3.396325 -1.685339
 9360.000000 3.447767 -1.674715
 9361.000000 3.398513 -1.647192
 9362.000000 3.415551 -1.723245
 9363.000000 3.431191 -1.731909
 9364.000000 3.414269 -1.720699
 9365.000000 3.483462 -1.738749
 9366.000000 3.427446 -1.687814
 9367.000000 3.394545 -1.723945
 9368.000000 3.436823 -1.727376
 9369.000000 3.417805 -1.670505
 9370.000000 3.446979 -1.713325
 9371.000000 3.447804 -1.788037
 9372.000000 3.423474 -1.780377
 9373.000000 3.465655 -1.598105
 9374.000000 3.409237 -1.731773
 9375.000000 3.439004 -1.696672
 9376.000000 3.439232 -1.729270
 9377.000000 3.469314 -1.720691
 9378.000000 3.491576 -1.776585
 9379.000000 3.462814 -1.735359
 9380.000000 3.425825 -1.711946
 9381.000000 3.421150 -1.726621
 9382.000000 3.403440 -1.749716
 9383.000000 3.377379 -1.758618
 9384.000000 3.425561 -1.639913
 9385.000000 3.416248 -1.718180
 9386.000000 3.402072 -1.690461
 9387.000000 3.389687 -1.688977
 9388.000000 3.399278 -1.701820
 9389.000000 3.428954 -1.761908
 9390.000000 3.418242 -1.659499
 9391.000000 3.402162 -1.689505
 9392.000000 3.431754 -1.694209
 9393.000000 3.411894 -1.684743
 9394.000000 3.427756 -1.737654
 9395.000000 3.369052 -1.755558
 9396.000000 3.418021 -1.768251
 9397.000000 3.409551 -1.684269
 9398.000000 3.380604 -1.661258
 9399.000000 3.440418 -1.672722
 9400.000000 3.455586 -1.738865
 9401.000000 3.441857 -1.701690
 9402.000000 3.397238 -1.771152
 9403.000000 3.371088 -1.735194
 9404.000000 3.355408 -1.754878
 9405.000000 3.421077 -1.763107
 9406.000000 3.402722 -1.759056
 9407.000000 3.407192 -1.685439
 9408.000000 3.412911 -1.781523
 9409.000000 3.368338 -1.706729
 9410.000000 3.422489 -1.766900
 9411.000000 3.427480 -1.766083
 9412.000000 3.429675 -1.671586
 9413.000000 3.428802 -1.677853
 9414.000000 3.410146 -1.671685
 9415.000000 3.406755 -1.698105
 9416.000000 3.414693 -1.698249
 9417.000000 3.417625 -1.677543
 9418.000000 3.413177 -1.721999
 9419.000000 3.438446 -1.699836
 9420.000000 3.417449 -1.692578
 9421.000000 3.472807 -1.663514
 9422.000000 3.508143 -1.713212
 9423.000000 3.472213 -1.730909
 9424.000000 3.452076 -1.728122
 9425.000000 3.481266 -1.641016
 9426.000000 3.446703 -1.660210
 9427.000000 3.431575 -1.763753
 9428.000000 3.431079 -1.674893
 9429.000000 3.460126 -1.689904
 9430.000000 3.446095 -1.774620
 9431.000000 3.414945 -1.691597
 9432.000000 3.426528 -1.781462
 9433.000000 3.448342 -1.721781
 9434.000000 3.445669 -1.851177
 9435.000000 3.466686 -1.788777
 9436.000000 3.440057 -1.716550
 9437.000000 3.444000 -1.763975
 9438.000000 3.401168 -1.717588
 9439.000000 3.435183 -1.700295
 9440.000000 3.455262 -1.716861
 9441.000000 3.444152 -1.773468
 9442.000000 3.416671 -1.791571
 9443.000000 3.464029 -1.644142
 9444.000000 3.434698 -1.665289
 9445.000000 3.454373 -1.648698
 9446.000000 3.452971 -1.639002
 9447.000000 3.445809 -1.774893
 9448.000000 3.399610 -1.774397
 9449.000000 3.480976 -1.761436
 9450.000000 3.469351 -1.673830
 9451.000000 3.444270 -1.766645
 9452.000000 3.405232 -1.715740
 9453.000000 3.476373 -1.753545
 9454.000000 3.423121 -1.655071
 9455.000000 3.439410 -1.740061
 9456.000000 3.482992 -1.759999
 9457.000000 3.456728 -1.706460
 9458.000000 3.480143 -1.716506
 9459.000000 3.511840 -1.689576
 9460.000000 3.466508 -1.670516
 9461.000000 3.461197 -1.736071
 9462.000000 3.410154 -1.700892
 9463.000000 3.455578 -1.634148
 9464.000000 3.441349 -1.747050
 9465.000000 3.427612 -1.708575
 9466.000000 3.397767 -1.682699
 9467.000000 3.448217 -1.754376
 9468.000000 3.514735 -1.758931
 9469.000000 3.462939 -1.746250
 9470.000000 3.441440 -1.726311
 9471.000000 3.461281 -1.692745
 9472.000000 3.447523 -1.744444
 9473.000000 3.459055 -1.698303
 9474.000000 3.456794 -1.712802
 9475.000000 3.473163 -1.683635
 9476.000000 3.506585 -1.731628
 9477.000000 3.449025 -1.737460
 9478.000000 3.432587 -1.629920
 9479.000000 3.439580 -1.693044
 9480.000000 3.499149 -1.742674
 9481.000000 3.484156 -1.697807
 9482.000000 3.455143 -1.696533
 9483.000000 3.494837 -1.670377
 9484.000000 3.438825 -1.674834
 9485.000000 3.482118 -1.637553
 9486.000000 3.457300 -1.666435
 9487.000000 3.471420 -1.666584
 9488.000000 3.442119 -1.662236
 9489.000000 3.470626 -1.687467
 9490.000000 3.497622 -1.637243
 9491.000000 3.476693 -1.692030
 9492.000000 3.497999 -1.702664
 9493.000000 3.449577 -1.691826
 9494.000000 3.456781 -1.655805
 9495.000000 3.442037 -1.685971
 9496.000000 3.406321 -1.585892
 9497.000000 3.386036 -1.595736
 9498.000000 3.387698 -1.684799
 9499.000000 3.432952 -1.668039
 9500.000000 3.390750 -1.671271
 9501.000000 3.410768 -1.703800
 9502.000000 3.423720 -1.649347
 9503.000000 3.423721 -1.684100
 9504.000000 3.378233 -1.704697
 9505.000000 3.399608 -1.692990
 9506.000000 3.440880 -1.652686
 9507.000000 3.441808 -1.723697
 9508.000000 3.431675 -1.720260
 9509.000000 3.380844 -1.685180
 9510.000000 3.398316 -1.747501
 9511.000000 3.400839 -1.700301
 9512.000000 3.385803 -1.779618
 9513.000000 3.498068 -1.702082
 9514.000000 3.442067 -1.756569
 9515.000000 3.494506 -1.743864
 9516.000000 3.449516 -1.662797
 9517.000000 3.480271 -1.751839
 9518.000000 3.415445 -1.696505
 9519.000000 3.418646 -1.742413
 9520.000000 3.392140 -1.756339
 9521.000000 3.396906 -1.697153
 9522.000000 3.403377 -1.690014
 9523.000000 3.418964 -1.797883
 9524.000000 3.425297 -1.788406
 9525.000000 3.456085 -1.820075
 9526.000000 3.477054 -1.793280
 9527.000000 3.439939 -1.742019
 9528.000000 3.410208 -1.782089
 9529.000000 3.458269 -1.696665
 9530.000000 3.401002 -1.806431
 9531.000000 3.465622 -1.765567
 9532.000000 3.414062 -1.708111
 9533.000000 3.440863 -1.746976
 9534.000000 3.458400 -1.807776
 9535.000000 3.450206 -1.711988
 9536.000000 3.505809 -1.796382
 9537.000000 3.513686 -1.776831
 9538.000000 3.405969 -1.722238
 9539.000000 3.450887 -1.835924
 9540.000000 3.428792 -1.845917
 9541.000000 3.429110 -1.843447
 9542.000000 3.436188 -1.716145
 9543.000000 3.430324 -1.732479
 9544.000000 3.442828 -1.752571
 9545.000000 3.496921 -1.593068
 9546.000000 3.490854 -1.618082
 9547.000000 3.476985 -1.746190
 9548.000000 3.492606 -1.833279
 9549.000000 3.434226 -1.819672
 9550.000000 3.482788 -1.675440
 9551.000000 3.443332 -1.798319
 9552.000000 3.445503 -1.811665
 9553.000000 3.442902 -1.740888
 9554.000000 3.465035 -1.692646
 9555.000000 3.455934 -1.661313
 9556.000000 3.451255 -1.640724
 9557.000000 3.452643 -1.719967
 9558.000000 3.446402 -1.697112
 9559.000000 3.388854 -1.693061
 9560.000000 3.490639 -1.626904
 9561.000000 3.443390 -1.615117
 9562.000000 3.478370 -1.672218
 9563.000000 3.459780 -1.677901
 9564.000000 3.450016 -1.677204
 9565.000000 3.454393 -1.696953
 9566.000000 3.481149 -1.598316
 9567.000000 3.452526 -1.668066
 9568.000000 3.492146 -1.728952
 9569.000000 3.453903 -1.729068
 9570.000000 3.417202 -1.719035
 9571.000000 3.451877 -1.656244
 9572.000000 3.460079 -1.668829
 9573.000000 3.444158 -1.676204
 9574.000000 3.441710 -1.683312
 9575.000000 3.430912 -1.757996
 9576.000000 3.413676 -1.691654
 9577.000000 3.434811 -1.731354
 9578.000000 3.480927 -1.672038
 9579.000000 3.425818 -1.678843
 9580.000000 3.445933 -1.683457
 9581.000000 3.423825 -1.708552
 9582.000000 3.433941 -1.667939
 9583.000000 3.433304 -1.672158
 9584.000000 3.442910 -1.645359
 9585.000000 3.467970 -1.644157
 9586.000000 3.486621 -1.641315
 9587.000000 3.432484 -1.630278
 9588.000000 3.443986 -1.657732
 9589.000000 3.467439 -1.687733
 9590.000000 3.450863 -1.778970
 9591.000000 3.459153 -1.705846
 9592.000000 3.420935 -1.719489
 9593.000000 3.415894 -1.685002
 9594.000000 3.483135 -1.721375
 9595.000000 3.452090 -1.662024
 9596.000000 3.437955 -1.641549
 9597.000000 3.451116 -1.694950
 9598.000000 3.410901 -1.640854
 9599.000000 3.431114 -1.691819
 9600.000000 3.471172 -1.693672
 9601.000000 3.435889 -1.694741
 9602.000000 3.389701 -1.591538
 9603.000000 3.409386 -1.591958
 9604.000000 3.433381 -1.663076
 9605.000000 3.404267 -1.632591
 9606.000000 3.412181 -1.596031
 9607.000000 3.432721 -1.627074
 9608.000000 3.358659 -1.664630
 9609.000000 3.423197 -1.613523
 9610.000000 3.470179 -1.632830
 9611.000000 3.383948 -1.693095
 9612.000000 3.405882 -1.704825
 9613.000000 3.408904 -1.664690
 9614.000000 3.419103 -1.663887
 9615.000000 3.434122 -1.586156
 9616.000000 3.432154 -1.572330
 9617.000000 3.452618 -1.596431
 9618.000000 3.464198 -1.741951
 9619.000000 3.389170 -1.561822
 9620.000000 3.433471 -1.633699
 9621.000000 3.428644 -1.543219
 9622.000000 3.375736 -1.683838
 9623.000000 3.378649 -1.560141
 9624.000000 3.446044 -1.514557
 9625.000000 3.424241 -1.591632
 9626.000000 3.401566 -1.692300
 9627.000000 3.413028 -1.604049
 9628.000000 3.426764 -1.624210
 9629.000000 3.433253 -1.658103
 9630.000000 3.381792 -1.581177
 9631.000000 3.460575 -1.675720
 9632.000000 3.424507 -1.594189
 9633.000000 3.443172 -1.709776
 9634.000000 3.373556 -1.619247
 9635.000000 3.436348 -1.603670
 9636.000000 3.397174 -1.566167
 9637.000000 3.346136 -1.709314
 9638.000000 3.379505 -1.603963
 9639.000000 3.423988 -1.572278
 9640.000000 3.395503 -1.586443
 9641.000000 3.364350 -1.605759
 9642.000000 3.410790 -1.579464
 9643.000000 3.433405 -1.600890
 9644.000000 3.361503 -1.609741
 9645.000000 3.392930 -1.657306
 9646.000000 3.367785 -1.603509
 9647.000000 3.391164 -1.574129
 9648.000000 3.380078 -1.631025
 9649.000000 3.381578 -1.716005
 9650.000000 3.350283 -1.633685
 9651.000000 3.432577 -1.587389
 9652.000000 3.383743 -1.605947
 9653.000000 3.439817 -1.635362
 9654.000000 3.379697 -1.642159
 9655.000000 3.362578 -1.721242
 9656.000000 3.411878 -1.598094
 9657.000000 3.406203 -1.590377
 9658.000000 3.382225 -1.583248
 9659.000000 3.385675 -1.542836
 9660.000000 3.323195 -1.586972
 9661.000000 3.361102 -1.642800
 9662.000000 3.393943 -1.604216
 9663.000000 3.372280 -1.615281
 9664.000000 3.409145 -1.653351
 9665.000000 3.406466 -1.639070
 9666.000000 3.415681 -1.597262
 9667.000000 3.392678 -1.572104
 9668.000000 3.400693 -1.645796
 9669.000000 3.359715 -1.635875
 9670.000000 3.386657 -1.531928
 9671.000000 3.373839 -1.611679
 9672.000000 3.383198 -1.618971
 9673.000000 3.475847 -1.683605
 9674.000000 3.416729 -1.616228
 9675.000000 3.435378 -1.633398
 9676.000000 3.427653 -1.575321
 9677.000000 3.435804 -1.565565
 9678.000000 3.449966 -1.566270
 9679.000000 3.425177 -1.609729
 9680.000000 3.444050 -1.623778
 9681.000000 3.438141 -1.665655
 9682.000000 3.416979 -1.701726
 9683.000000 3.493327 -1.702714
 9684.000000 3.445068 -1.523709
 9685.000000 3.466628 -1.578440
 9686.000000 3.440205 -1.601608
 9687.000000 3.451870 -1.555225
 9688.000000 3.411107 -1.608123
 9689.000000 3.393301 -1.572587
 9690.000000 3.454875 -1.646233
 9691.000000 3.394626 -1.622366
 9692.000000 3.445844 -1.591206
 9693.000000 3.481075 -1.621401
 9694.000000 3.424397 -1.690751
 9695.000000 3.449953 -1.646640
 9696.000000 3.450226 -1.665982
 9697.000000 3.420491 -1.684288
 9698.000000 3.382100 -1.731128
 9699.000000 3.358647 -1.672019
 9700.000000 3.363798 -1.666450
 9701.000000 3.402767 -1.706760
 9702.000000 3.366209 -1.696431
 9703.000000 3.395727 -1.670030
 9704.000000 3.390632 -1.694790
 9705.000000 3.406125 -1.687694
 9706.000000 3.375922 -1.737710
 9707.000000 3.431516 -1.717460
 9708.000000 3.419190 -1.645167
 9709.000000 3.365875 -1.653453
 9710.000000 3.413064 -1.736143
 9711.000000 3.396223 -1.684292
 9712.000000 3.324964 -1.618085
 9713.000000 3.388517 -1.680298
 9714.000000 3.368768 -1.640284
 9715.000000 3.384502 -1.570820
 9716.000000 3.353208 -1.632832
 9717.000000 3.420607 -1.667321
 9718.000000 3.423721 -1.602643
 9719.000000 3.371569 -1.680443
 9720.000000 3.389482 -1.608480
 9721.000000 3.418666 -1.620099
 9722.000000 3.375058 -1.631943
 9723.000000 3.357215 -1.562091
 9724.000000 3.409686 -1.700431
 9725.000000 3.399575 -1.696933
 9726.000000 3.362243 -1.576245
 9727.000000 3.339640 -1.634832
 9728.000000 3.370151 -1.620592
 9729.000000 3.384524 -1.744566
 9730.000000 3.343965 -1.613355
 9731.000000 3.329963 -1.675871
 9732.000000 3.333771 -1.623805
 9733.000000 3.395549 -1.596169
 9734.000000 3.455129 -1.612217
 9735.000000 3.390369 -1.606048
 9736.000000 3.363682 -1.666135
 9737.000000 3.291017 -1.613571
 9738.000000 3.375115 -1.598122
 9739.000000 3.373603 -1.579454
 9740.000000 3.410362 -1.579907
 9741.000000 3.354401 -1.617487
 9742.000000 3.426266 -1.564066
 9743.000000 3.387853 -1.623575
 9744.000000 3.339392 -1.635247
 9745.000000 3.421524 -1.540364
 9746.000000 3.360494 -1.537662
 9747.000000 3.374656 -1.614185
 9748.000000 3.301030 -1.566833
 9749.000000 3.404190 -1.640553
 9750.000000 3.368925 -1.637007
 9751.000000 3.378537 -1.650665
 9752.000000 3.365263 -1.763689
 9753.000000 3.359516 -1.694512
 9754.000000 3.364362 -1.680424
 9755.000000 3.329497 -1.638442
 9756.000000 3.370270 -1.609108
 9757.000000 3.412793 -1.575743
 9758.000000 3.385043 -1.565868
 9759.000000 3.363056 -1.621109
 9760.000000 3.380761 -1.605691
 9761.000000 3.406336 -1.646617
 9762.000000 3.365980 -1.628178
 9763.000000 3.437996 -1.620620
 9764.000000 3.361971 -1.615794
 9765.000000 3.406410 -1.522325
 9766.000000 3.392618 -1.691530
 9767.000000 3.433026 -1.732725
 9768.000000 3.409227 -1.629865
 9769.000000 3.406867 -1.592902
 9770.000000 3.391788 -1.595549
 9771.000000 3.440966 -1.540224
 9772.000000 3.390938 -1.681005
 9773.000000 3.430326 -1.579649
 9774.000000 3.386699 -1.579062
 9775.000000 3.376349 -1.618688
 9776.000000 3.390359 -1.595463
 9777.000000 3.380740 -1.612108
 9778.000000 3.400708 -1.579960
 9779.000000 3.374279 -1.557092
 9780.000000 3.409601 -1.652232
 9781.000000 3.455548 -1.609052
 9782.000000 3.446671 -1.667533
 9783.000000 3.429880 -1.649459
 9784.000000 3.397838 -1.611043
 9785.000000 3.357696 -1.622859
 9786.000000 3.408324 -1.711682
 9787.000000 3.411355 -1.663500
 9788.000000 3.411456 -1.735127
 9789.000000 3.416052 -1.709597
 9790.000000 3.371047 -1.708402
 9791.000000 3.447208 -1.610003
 9792.000000 3.431675 -1.669957
 9793.000000 3.432636 -1.600421
 9794.000000 3.497888 -1.565906
 9795.000000 3.447471 -1.556741
 9796.000000 3.497390 -1.527206
 9797.000000 3.428324 -1.584621
 9798.000000 3.424833 -1.646638
 9799.000000 3.466341 -1.611640
 9800.000000 3.446521 -1.548681
 9801.000000 3.418576 -1.582814
 9802.000000 3.493947 -1.710864
 9803.000000 3.484912 -1.581502
 9804.000000 3.428703 -1.680566
 9805.000000 3.417624 -1.696664
 9806.000000 3.392751 -1.552343
 9807.000000 3.443320 -1.620909
 9808.000000 3.450614 -1.662619
 9809.000000 3.450902 -1.608038
 9810.000000 3.487253 -1.619764
 9811.000000 3.477056 -1.594709
 9812.000000 3.470038 -1.710600
 9813.000000 3.485430 -1.655628
 9814.000000 3.428864 -1.580838
 9815.000000 3.430445 -1.660857
 9816.000000 3.496721 -1.623641
 9817.000000 3.410521 -1.600540
 9818.000000 3.442175 -1.639903
 9819.000000 3.424425 -1.689554
 9820.000000 3.410693 -1.654789
 9821.000000 3.444348 -1.657541
 9822.000000 3.378518 -1.638260
 9823.000000 3.425717 -1.667538
 9824.000000 3.431750 -1.689150
 9825.000000 3.386050 -1.665916
 9826.000000 3.355946 -1.640325
 9827.000000 3.369503 -1.531384
 9828.000000 3.447088 -1.544688
 9829.000000 3.396884 -1.543039
 9830.000000 3.352179 -1.487757
 9831.000000 3.396187 -1.647970
 9832.000000 3.389944 -1.553802
 9833.000000 3.341948 -1.520505
 9834.000000 3.390110 -1.522147
 9835.000000 3.339491 -1.615783
 9836.000000 3.366210 -1.597245
 9837.000000 3.323325 -1.681585
 9838.000000 3.376177 -1.647688
 9839.000000 3.336529 -1.659496
 9840.000000 3.323795 -1.575603
 9841.000000 3.406373 -1.592670
 9842.000000 3.396726 -1.658702
 9843.000000 3.408193 -1.665340
 9844.000000 3.424772 -1.718235
 9845.000000 3.361521 -1.588439
 9846.000000 3.401229 -1.564958
 9847.000000 3.367084 -1.638189
 9848.000000 3.392556 -1.725300
 9849.000000 3.401151 -1.682912
 9850.000000 3.386325 -1.726321
 9851.000000 3.369818 -1.707446
 9852.000000 3.458542 -1.597231
 9853.000000 3.399298 -1.742733
 9854.000000 3.368656 -1.821853
 9855.000000 3.368748 -1.671505
 9856.000000 3.387469 -1.694016
 9857.000000 3.401213 -1.661742
 9858.000000 3.390701 -1.703513
 9859.000000 3.438367 -1.617502
 9860.000000 3.407297 -1.709264
 9861.000000 3.419102 -1.678300
 9862.000000 3.379836 -1.715032
 9863.000000 3.430378 -1.636231
 9864.000000 3.431284 -1.673306
 9865.000000 3.462801 -1.600962
 9866.000000 3.445351 -1.701687
 9867.000000 3.397147 -1.541980
 9868.000000 3.363310 -1.581610
 9869.000000 3.432404 -1.681486
 9870.000000 3.365252 -1.684251
 9871.000000 3.402907 -1.645533
 9872.000000 3.386252 -1.624741
 9873.000000 3.411547 -1.688049
 9874.000000 3.406044 -1.655269
 9875.000000 3.417378 -1.688173
 9876.000000 3.424575 -1.685937
 9877.000000 3.455129 -1.643263
 9878.000000 3.442926 -1.579565
 9879.000000 3.419062 -1.633228
 9880.000000 3.375673 -1.542853
 9881.000000 3.355357 -1.713600
 9882.000000 3.378195 -1.649797
 9883.000000 3.374183 -1.708523
 9884.000000 3.442150 -1.650786
 9885.000000 3.445209 -1.665620
 9886.000000 3.363420 -1.713755
 9887.000000 3.380440 -1.637247
 9888.000000 3.404694 -1.662396
 9889.000000 3.416452 -1.638164
 9890.000000 3.399931 -1.711356
 9891.000000 3.392001 -1.679795
 9892.000000 3.372039 -1.644246
 9893.000000 3.379006 -1.641123
 9894.000000 3.410519 -1.668836
 9895.000000 3.388320 -1.636647
 9896.000000 3.399396 -1.592536
 9897.000000 3.401181 -1.651957
 9898.000000 3.434492 -1.636884
 9899.000000 3.474794 -1.509308
 9900.000000 3.412279 -1.691467
 9901.000000 3.365359 -1.615711
 9902.000000 3.398205 -1.712884
 9903.000000 3.401255 -1.612771
 9904.000000 3.416027 -1.621977
 9905.000000 3.427069 -1.576783
 9906.000000 3.397094 -1.545045
 9907.000000 3.408665 -1.616022
 9908.000000 3.380794 -1.643067
 9909.000000 3.385348 -1.665603
 9910.000000 3.350401 -1.683486
 9911.000000 3.361660 -1.669701
 9912.000000 3.370354 -1.648105
 9913.000000 3.369193 -1.720378
 9914.000000 3.399635 -1.645614
 9915.000000 3.390072 -1.674635
 9916.000000 3.355267 -1.664984
 9917.000000 3.392152 -1.698958
 9918.000000 3.399970 -1.679798
 9919.000000 3.416341 -1.594077
 9920.000000 3.363806 -1.564165
 9921.000000 3.359698 -1.639589
 9922.000000 3.340247 -1.628842
 9923.000000 3.399604 -1.726242
 9924.000000 3.405255 -1.611782
 9925.000000 3.395001 -1.663683
 9926.000000 3.409438 -1.635577
 9927.000000 3.422136 -1.663737
 9928.000000 3.386580 -1.656567
 9929.000000 3.386656 -1.610157
 9930.000000 3.383766 -1.637785
 9931.000000 3.421168 -1.527699
 9932.000000 3.404347 -1.625165
 9933.000000 3.470123 -1.613257
 9934.000000 3.404531 -1.584217
 9935.000000 3.370080 -1.564433
 9936.000000 3.405120 -1.661628
 9937.000000 3.389766 -1.580317
 9938.000000 3.429828 -1.579359
 9939.000000 3.404254 -1.591505
 9940.000000 3.392100 -1.537884
 9941.000000 3.389982 -1.549556
 9942.000000 3.447007 -1.579165
 9943.000000 3.377590 -1.593032
 9944.000000 3.400898 -1.499674
 9945.000000 3.406101 -1.576289
 9946.000000 3.375210 -1.593958
 9947.000000 3.403317 -1.650087
 9948.000000 3.391614 -1.538026
 9949.000000 3.362646 -1.588935
 9950.000000 3.336116 -1.515448
 9951.000000 3.337047 -1.566794
 9952.000000 3.376651 -1.654195
 9953.000000 3.369993 -1.550456
 9954.000000 3.387260 -1.590664
 9955.000000 3.374307 -1.546475
 9956.000000 3.365139 -1.475371
 9957.000000 3.448037 -1.495339
 9958.000000 3.413632 -1.526246
 9959.000000 3.352669 -1.583237
 9960.000000 3.384571 -1.578491
 9961.000000 3.396810 -1.553368
 9962.000000 3.432112 -1.620758
 9963.000000 3.373217 -1.489907
 9964.000000 3.378275 -1.568238
 9965.000000 3.383718 -1.621908
 9966.000000 3.365538 -1.578055
 9967.000000 3.360209 -1.603200
 9968.000000 3.378222 -1.649788
 9969.000000 3.397197 -1.535142
 9970.000000 3.370190 -1.652329
 9971.000000 3.393683 -1.583213
 9972.000000 3.395375 -1.619728
 9973.000000 3.369339 -1.639015
 9974.000000 3.425813 -1.568331
 9975.000000 3.389846 -1.527355
 9976.000000 3.377114 -1.522054
 9977.000000 3.386013 -1.515065
 9978.000000 3.381527 -1.473732
 9979.000000 3.344969 -1.520693
 9980.000000 3.342744 -1.549337
 9981.000000 3.414469 -1.535715
 9982.000000 3.419196 -1.671659
 9983.000000 3.388371 -1.552180
 9984.000000 3.372817 -1.673733
 9985.000000 3.439617 -1.504224
 9986.000000 3.360075 -1.548747
 9987.000000 3.419904 -1.626402
 9988.000000 3.364360 -1.614632
 9989.000000 3.433880 -1.629004
 9990.000000 3.398815 -1.550196
 9991.000000 3.405697 -1.468424
 9992.000000 3.401337 -1.519782
 9993.000000 3.393373 -1.442379
 9994.000000 3.400585 -1.557878
 9995.000000 3.313889 -1.478122
 9996.000000 3.366824 -1.482072
 9997.000000 3.340837 -1.485177
 9998.000000 3.368441 -1.522666
 9999.000000 3.353049 -1.476267
 10000.000000 3.350346 -1.471470
#! FIELDS time d2 torsion
#! SET min_torsion -pi
#! SET max_torsion pi
 0.000000 3.350346 -1.471470
 1.000000 3.326689 -1.496744
 2.000000 3.332691 -1.584196
 3.000000 3.418706 -1.453568
 4.000000 3.373633 -1.459216
 5.000000 3.397476 -1.483158
 6.000000 3.362764 -1.433460
 7.000000 3.347898 -1.577884
 8.000000 3.382774 -1.560106
 9.000000 3.381529 -1.501352
 10.000000 3.428449 -1.473465
 11.000000 3.356308 -1.571878
 12.000000 3.425103 -1.553599
 13.000000 3.387014 -1.580846
 14.000000 3.377686 -1.583506
 15.000000 3.395822 -1.549954
 16.000000 3.376682 -1.593344
 17.000000 3.409866 -1.592882
 18.000000 3.369434 -1.591916
 19.000000 3.401753 -1.564534
 20.000000 3.425159 -1.551798
 21.000000 3.433600 -1.606219
 22.000000 3.392673 -1.605711
 23.000000 3.446387 -1.531533
 24.000000 3.411168 -1.559353
 25.000000 3.405180 -1.544120
 26.000000 3.371911 -1.523827
 27.000000 3.384397 -1.554460
 28.000000 3.436277 -1.634152
 29.000000 3.389300 -1.569931
 30.000000 3.434286 -1.516255
 31.000000 3.402512 -1.536941
 32.000000 3.438413 -1.600171
 33.000000 3.428467 -1.510850
 34.000000 3.373874 -1.484487
 35.000000 3.411728 -1.509462
 36.000000 3.383793 -1.576545
 37.000000 3.439916 -1.540567
 38.000000 3.459427 -1.470830
 39.000000 3.359695 -1.559005
 40.000000 3.373301 -1.568173
 41.000000 3.386851 -1.577597
 42.000000 3.382913 -1.651818
 43.000000 3.333106 -1.523924
 44.000000 3.428631 -1.586206
 45.000000 3.437917 -1.564949
 46.000000 3.406301 -1.615643
 47.000000 3.374612 -1.649762
 48.000000 3.373034 -1.506250
 49.000000 3.412774 -1.614699
 50.000000 3.365792 -1.670671
 51.000000 3.420499 -1.599476
 52.000000 3.349280 -1.554329
 53.000000 3.395956 -1.640772
 54.000000 3.408791 -1.558456
 55.000000 3.349392 -1.565275
 56.000000 3.380372 -1.512217
 57.000000 3.369149 -1.532600
 58.000000 3.370149 -1.556868
 59.000000 3.374430 -1.511231
 60.000000 3.370793 -1.578577
 61.000000 3.355804 -1.548306
 62.000000 3.400403 -1.493056
 63.000000 3.380815 -1.613708
 64.000000 3.371551 -1.552636
 65.000000 3.401379 -1.577323
 66.000000 3.341519 -1.592617
 67.000000 3.412027 -1.555053
 68.000000 3.408508 -1.554535
 69.000000 3.393220 -1.535943
 70.000000 3.380999 -1.463991
 71.000000 3.388826 -1.507643
 72.000000 3.344962 -1.605146
 73.000000 3.367363 -1.504163
 74.000000 3.421439 -1.597059
 75.000000 3.387346 -1.443338
 76.000000 3.326657 -1.658242
 77.000000 3.381766 -1.466763
 78.000000 3.379463 -1.524602
 79.000000 3.386109 -1.526688
 80.000000 3.375441 -1.578832
 81.000000 3.384675 -1.521359
 82.000000 3.341676 -1.519624
 83.000000 3.323436 -1.555842
 84.000000 3.385562 -1.490471
 85.000000 3.326392 -1.523216
 86.000000 3.403989 -1.517713
 87.000000 3.392207 -1.515898
 88.000000 3.390159 -1.543363
 89.000000 3.411270 -1.448913
 90.000000 3.430478 -1.529681
 91.000000 3.378156 -1.460519
 92.000000 3.324398 -1.536141
 93.000000 3.413948 -1.618083
 94.000000 3.353471 -1.599013
 95.000000 3.354184 -1.530353
 96.000000 3.390835 -1.534892
 97.000000 3.374145 -1.551776
 98.000000 3.371982 -1.583505
 99.000000 3.383273 -1.620812
 100.000000 3.405487 -1.559165
 101.000000 3.368066 -1.603037
 102.000000 3.373454 -1.634733
 103.000000 3.373068 -1.624846
 104.000000 3.437295 -1.611590
 105.000000 3.396824 -1.528678
 106.000000 3.370469 -1.570051
 107.000000 3.379838 -1.558120
 108.000000 3.413436 -1.568672
 109.000000 3.357893 -1.615855
 110.000000 3.360135 -1.611030
 111.000000 3.388808 -1.677329
 112.000000 3.357194 -1.653534
 113.000000 3.335119 -1.611815
 114.000000 3.379878 -1.614699
 115.000000 3.333845 -1.613325
 116.000000 3.362176 -1.593148
 117.000000 3.397088 -1.523644
 118.000000 3.413002 -1.608777
 119.000000 3.417836 -1.627017
 120.000000 3.421365 -1.452858
 121.000000 3.395300 -1.586545
 122.000000 3.425249 -1.583861
 123.000000 3.388729 -1.703932
 124.000000 3.400541 -1.516463
 125.000000 3.360829 -1.554125
 126.000000 3.405143 -1.487392
 127.000000 3.377254 -1.543399
 128.000000 3.402959 -1.451426
 129.000000 3.354825 -1.501013
 130.000000 3.362347 -1.422937
 131.000000 3.367949 -1.550151
 132.000000 3.394339 -1.559299
 133.000000 3.388595 -1.475933
 134.000000 3.372234 -1.434571
 135.000000 3.359755 -1.401328
 136.000000 3.334733 -1.491338
 137.000000 3.414427 -1.534282
 138.000000 3.446638 -1.454407
 139.000000 3.338176 -1.579661
 140.000000 3.387510 -1.502656
 141.000000 3.428460 -1.529232
 142.000000 3.415862 -1.433758
 143.000000 3.410387 -1.465939
 144.000000 3.382387 -1.537122
 145.000000 3.415488 -1.472934
 146.000000 3.438719 -1.389449
 147.000000 3.374992 -1.549590
 148.000000 3.398624 -1.550528
 149.000000 3.391860 -1.590959
 150.000000 3.416163 -1.574581
 151.000000 3.456424 -1.466951
 152.000000 3.413939 -1.521235
 153.000000 3.408123 -1.568782
 154.000000 3.431170 -1.595479
 155.000000 3.441021 -1.527570
 156.000000 3.419173 -1.510972
 157.000000 3.424941 -1.477503
 158.000000 3.384664 -1.464993
 159.000000 3.373059 -1.457706
 160.000000 3.350562 -1.509128
 161.000000 3.357351 -1.586401
 162.000000 3.337082 -1.489184
 163.000000 3.353309 -1.540483
 164.000000 3.393997 -1.532369
 165.000000 3.406873 -1.511483
 166.000000 3.386247 -1.472375
 167.000000 3.426675 -1.436466
 168.000000 3.380556 -1.570364
 169.000000 3.407520 -1.449793
 170.000000 3.372903 -1.516696
 171.000000 3.402044 -1.501326
 172.000000 3.361997 -1.422499
 173.000000 3.379969 -1.465889
 174.000000 3.436474 -1.551291
 175.000000 3.439032 -1.584608
 176.000000 3.419442 -1.504200
 177.000000 3.473775 -1.586105
 178.000000 3.403107 -1.653489
 179.000000 3.398954 -1.582177
 180.000000 3.387964 -1.565457
 181.000000 3.380678 -1.593365
 182.000000 3.448120 -1.515248
 183.000000 3.462507 -1.501497
 184.000000 3.360242 -1.536064
 185.000000 3.406017 -1.499940
 186.000000 3.369662 -1.479112
 187.000000 3.437626 -1.482493
 188.000000 3.391202 -1.511500
 189.000000 3.409473 -1.494994
 190.000000 3.461932 -1.533910
 191.000000 3.439809 -1.567113
 192.000000 3.403417 -1.471900
 193.000000 3.391559 -1.484973
 194.000000 3.446746 -1.609141
 195.000000 3.425884 -1.461694
 196.000000 3.366779 -1.521341
 197.000000 3.379523 -1.598539
 198.000000 3.389795 -1.472588
 199.000000 3.383168 -1.500296
 200.000000 3.336103 -1.449052
 201.000000 3.364756 -1.473339
 202.000000 3.415045 -1.479659
 203.000000 3.399055 -1.467139
 204.000000 3.349748 -1.538283
 205.000000 3.420110 -1.500549
 206.000000 3.385595 -1.445527
 207.000000 3.403481 -1.479979
 208.000000 3.419477 -1.440189
 209.000000 3.391082 -1.445326
 210.000000 3.373864 -1.458693
 211.000000 3.405312 -1.339822
 212.000000 3.365579 -1.479503
 213.000000 3.391477 -1.462383
 214.000000 3.392610 -1.429524
 215.000000 3.392555 -1.446321
 216.000000 3.376830 -1.426035
 217.000000 3.402843 -1.449236
 218.000000 3.361700 -1.507716
 219.000000 3.377616 -1.503166
 220.000000 3.346964 -1.454827
 221.000000 3.365775 -1.444688
 222.000000 3.404839 -1.500831
 223.000000 3.380317 -1.427932
 224.000000 3.374443 -1.457213
 225.000000 3.413472 -1.477766
 226.000000 3.377327 -1.559875
 227.000000 3.423111 -1.481918
 228.000000 3.410422 -1.523506
 229.000000 3.400665 -1.536090
 230.000000 3.381865 -1.582523
 231.000000 3.405339 -1.429286
 232.000000 3.396070 -1.444881
 233.000000 3.414392 -1.404540
 234.000000 3.407531 -1.406529
 235.000000 3.437628 -1.390762
 236.000000 3.413702 -1.474464
 237.000000 3.442201 -1.499811
 238.000000 3.391261 -1.514048
 239.000000 3.361378 -1.450351
 240.000000 3.334496 -1.510040
 241.000000 3.364359 -1.495125
 242.000000 3.375048 -1.479127
 243.000000 3.401615 -1.539887
 244.000000 3.322694 -1.557882
 245.000000 3.372251 -1.641949
 246.000000 3.389361 -1.478089
 247.000000 3.393955 -1.575531
 248.000000 3.374953 -1.507708
 249.000000 3.418336 -1.506025
 250.000000 3.402345 -1.463365
 251.000000 3.369800 -1.519129
 252.000000 3.342592 -1.548011
 253.000000 3.364744 -1.473522
 254.000000 3.366758 -1.464337
 255.000000 3.382703 -1.452494
 256.000000 3.293075 -1.541002
 257.000000 3.336158 -1.455940
 258.000000 3.398853 -1.468778
 259.000000 3.400358 -1.543086
 260.000000 3.346173 -1.589663
 261.000000 3.352685 -1.473299
 262.000000 3.342442 -1.487771
 263.000000 3.324295 -1.503976
 264.000000 3.348952 -1.536928
 265.000000 3.332955 -1.469592
 266.000000 3.387941 -1.474836
 267.000000 3.378051 -1.483608
 268.000000 3.379910 -1.601572
 269.000000 3.366335 -1.557334
 270.000000 3.361966 -1.565774
 271.000000 3.375826 -1.571342
 272.000000 3.354068 -1.487649
 273.000000 3.326857 -1.478884
 274.000000 3.368487 -1.442526
 275.000000 3.385106 -1.550146
 276.000000 3.362596 -1.507042
 277.000000 3.374259 -1.482286
 278.000000 3.352625 -1.449103
 279.000000 3.362114 -1.616483
 280.000000 3.372998 -1.587677
 281.000000 3.322095 -1.601605
 282.000000 3.329551 -1.622483
 283.000000 3.321501 -1.599222
 284.000000 3.361172 -1.546239
 285.000000 3.357534 -1.530166
 286.000000 3.353664 -1.510449
 287.000000 3.331351 -1.578618
 288.000000 3.309213 -1.527957
 289.000000 3.376648 -1.539726
 290.000000 3.310522 -1.514685
 291.000000 3.307100 -1.579013
 292.000000 3.295478 -1.585493
 293.000000 3.330208 -1.551438
 294.000000 3.323107 -1.570353
 295.000000 3.298991 -1.545936
 296.000000 3.329982 -1.563778
 297.000000 3.373355 -1.599965
 298.000000 3.364776 -1.602102
 299.000000 3.337185 -1.551483
 300.000000 3.352957 -1.497545
 301.000000 3.283654 -1.592037
 302.000000 3.361342 -1.558748
 303.000000 3.363673 -1.568090
 304.000000 3.300945 -1.606259
 305.000000 3.314523 -1.503010
 306.000000 3.311117 -1.507653
 307.000000 3.317305 -1.501555
 308.000000 3.361022 -1.507166
 309.000000 3.341164 -1.559567
 310.000000 3.340695 -1.610319
 311.000000 3.359857 -1.529139
 312.000000 3.356605 -1.526486
 313.000000 3.310422 -1.531888
 314.000000 3.342988 -1.620436
 315.000000 3.359964 -1.563073
 316.000000 3.347703 -1.483604
 317.000000 3.314196 -1.572476
 318.000000 3.398026 -1.571374
 319.000000 3.339159 -1.526197
 320.000000 3.397631 -1.447610
 321.000000 3.352692 -1.500085
 322.000000 3.360181 -1.569461
 323.000000 3.379393 -1.528942
 324.000000 3.342285 -1.506766
 325.000000 3.363438 -1.467858
 326.000000 3.399971 -1.457385
 327.000000 3.424493 -1.613725
 328.000000 3.403736 -1.451940
 329.000000 3.399851 -1.465686
 330.000000 3.372085 -1.452991
 331.000000 3.398862 -1.458793
 332.000000 3.386090 -1.322687
 333.000000 3.409726 -1.417284
 334.000000 3.418867 -1.502984
 335.000000 3.387182 -1.478397
 336.000000 3.390787 -1.503687
 337.000000 3.377104 -1.418122
 338.000000 3.378816 -1.456633
 339.000000 3.415645 -1.416959
 340.000000 3.358663 -1.489497
 341.000000 3.381545 -1.458508
 342.000000 3.325985 -1.413218
 343.000000 3.366046 -1.338282
 344.000000 3.328948 -1.405128
 345.000000 3.393639 -1.459969
 346.000000 3.363050 -1.387894
 347.000000 3.349456 -1.421147
 348.000000 3.366374 -1.360268
 349.000000 3.334676 -1.388118
 350.000000 3.360418 -1.533213
 351.000000 3.404136 -1.337835
 352.000000 3.353685 -1.495078
 353.000000 3.322847 -1.481299
 354.000000 3.349305 -1.502667
 355.000000 3.353936 -1.546710
 356.000000 3.336907 -1.562084
 357.000000 3.371876 -1.511541
 358.000000 3.365740 -1.490740
 359.000000 3.370735 -1.545259
 360.000000 3.349298 -1.517007
 361.000000 3.319571 -1.512200
 362.000000 3.313618 -1.530880
 363.000000 3.339455 -1.554930
 364.000000 3.322274 -1.543140
 365.000000 3.336243 -1.521131
 366.000000 3.373099 -1.455885
 367.000000 3.339216 -1.430979
 368.000000 3.365800 -1.392264
 369.000000 3.355791 -1.427022
 370.000000 3.335473 -1.445007
 371.000000 3.387034 -1.413859
 372.000000 3.319516 -1.409308
 373.000000 3.371582 -1.452903
 374.000000 3.309841 -1.399395
 375.000000 3.342957 -1.443715
 376.000000 3.341757 -1.503594
 377.000000 3.334515 -1.511783
 378.000000 3.347526 -1.456908
 379.000000 3.383172 -1.434281
 380.000000 3.312995 -1.518071
 381.000000 3.352758 -1.410151
 382.000000 3.383750 -1.494999
 383.000000 3.372876 -1.488537
 384.000000 3.370184 -1.508283
 385.000000 3.391046 -1.468224
 386.000000 3.378788 -1.546394
 387.000000 3.323734 -1.574361
 388.000000 3.263750 -1.594344
 389.000000 3.303737 -1.593576
 390.000000 3.333149 -1.571994
 391.000000 3.340563 -1.571828
 392.000000 3.374076 -1.537095
 393.000000 3.357375 -1.656497
 394.000000 3.363278 -1.517628
 395.000000 3.332010 -1.551413
 396.000000 3.358124 -1.540824
 397.000000 3.347297 -1.571935
 398.000000 3.365028 -1.604571
 399.000000 3.358188 -1.501493
 400.000000 3.393115 -1.570250
 401.000000 3.340977 -1.533318
 402.000000 3.359337 -1.577368
 403.000000 3.348791 -1.579209
 404.000000 3.349213 -1.515126
 405.000000 3.332032 -1.509267
 406.000000 3.316503 -1.677932
 407.000000 3.350790 -1.570646
 408.000000 3.366814 -1.511274
 409.000000 3.345954 -1.590754
 410.000000 3.357793 -1.589235
 411.000000 3.403439 -1.610811
 412.000000 3.370674 -1.592012
 413.000000 3.349245 -1.606366
 414.000000 3.375962 -1.548834
 415.000000 3.330940 -1.529359
 416.000000 3.332004 -1.630133
 417.000000 3.371624 -1.478404
 418.000000 3.415724 -1.582289
 419.000000 3.378747 -1.587071
 420.000000 3.331829 -1.623030
 421.000000 3.383039 -1.529646
 422.000000 3.368136 -1.560826
 423.000000 3.323414 -1.475666
 424.000000 3.319528 -1.558560
 425.000000 3.323676 -1.528755
 426.000000 3.351140 -1.513186
 427.000000 3.347927 -1.525476
 428.000000 3.344833 -1.458031
 429.000000 3.352903 -1.559090
 430.000000 3.375873 -1.553526
 431.000000 3.400508 -1.605331
 432.000000 3.380083 -1.587052
 433.000000 3.351818 -1.566917
 434.000000 3.335859 -1.620977
 435.000000 3.355570 -1.520914
 436.000000 3.353361 -1.582444
 437.000000 3.385083 -1.532400
 438.000000 3.346237 -1.556234
 439.000000 3.392453 -1.558281
 440.000000 3.364612 -1.534373
 441.000000 3.338446 -1.519197
 442.000000 3.384475 -1.525214
 443.000000 3.329768 -1.504608
 444.000000 3.306819 -1.571511
 445.000000 3.275873 -1.572602
 446.000000 3.346260 -1.601601
 447.000000 3.267031 -1.626485
 448.000000 3.260489 -1.558957
 449.000000 3.355513 -1.607803
 450.000000 3.332690 -1.603167
 451.000000 3.305834 -1.564678
 452.000000 3.375970 -1.605442
 453.000000 3.390703 -1.577328
 454.000000 3.367504 -1.553978
 455.000000 3.389122 -1.622079
 456.000000 3.371367 -1.608272
 457.000000 3.352317 -1.639031
 458.000000 3.322448 -1.725996
 459.000000 3.324630 -1.611917
 460.000000 3.321222 -1.595059
 461.000000 3.363965 -1.579665
 462.000000 3.278770 -1.513736
 463.000000 3.362874 -1.627096
 464.000000 3.339980 -1.562212
 465.000000 3.385461 -1.697321
 466.000000 3.403597 -1.621159
 467.000000 3.314349 -1.606566
 468.000000 3.401152 -1.694170
 469.000000 3.338720 -1.632874
 470.000000 3.373796 -1.578661
 471.000000 3.388941 -1.530122
 472.000000 3.397476 -1.567042
 473.000000 3.341535 -1.627262
 474.000000 3.334160 -1.643765
 475.000000 3.343868 -1.630831
 476.000000 3.333669 -1.625216
 477.000000 3.322379 -1.662200
 478.000000 3.334741 -1.625170
 479.000000 3.342846 -1.556798
 480.000000 3.373541 -1.593938
 481.000000 3.409706 -1.551682
 482.000000 3.355730 -1.650248
 483.000000 3.342703 -1.709417
 484.000000 3.311346 -1.640991
 485.000000 3.364868 -1.604124
 486.000000 3.339696 -1.630340
 487.000000 3.342565 -1.645666
 488.000000 3.314785 -1.629218
 489.000000 3.355236 -1.666280
 490.000000 3.359177 -1.563885
 491.000000 3.293645 -1.568782
 492.000000 3.316100 -1.568836
 493.000000 3.332529 -1.528910
 494.000000 3.341527 -1.666304
 495.000000 3.330619 -1.622564
 496.000000 3.302605 -1.567001
 497.000000 3.381350 -1.598677
 498.000000 3.386012 -1.577627
 499.000000 3.354758 -1.665715
 500.000000 3.313227 -1.609676
 501.000000 3.343538 -1.683890
 502.000000 3.298393 -1.642730
 503.000000 3.278833 -1.689334
 504.000000 3.294967 -1.648331
 505.000000 3.312642 -1.715775
 506.000000 3.347994 -1.622973
 507.000000 3.302110 -1.553148
 508.000000 3.326713 -1.536307
 509.000000 3.328900 -1.614902
 510.000000 3.371089 -1.620895
 511.000000 3.366029 -1.611308
 512.000000 3.313094 -1.535577
 513.000000 3.362428 -1.598723
 514.000000 3.384194 -1.422249
 515.000000 3.416752 -1.564310
 516.000000 3.409330 -1.455742
 517.000000 3.397712 -1.487666
 518.000000 3.361768 -1.561683
 519.000000 3.377676 -1.523063
 520.000000 3.377941 -1.615538
 521.000000 3.337950 -1.554525
 522.000000 3.375253 -1.575987
 523.000000 3.368015 -1.494545
 524.000000 3.384355 -1.526920
 525.000000 3.367355 -1.599283
 526.000000 3.420685 -1.561133
 527.000000 3.375380 -1.524111
 528.000000 3.384992 -1.511464
 529.000000 3.351289 -1.535246
 530.000000 3.371372 -1.605542
 531.000000 3.392102 -1.706789
 532.000000 3.374074 -1.661302
 533.000000 3.411411 -1.687110
 534.000000 3.389887 -1.557154
 535.000000 3.416609 -1.624826
 536.000000 3.392945 -1.623938
 537.000000 3.361180 -1.630929
 538.000000 3.359518 -1.549545
 539.000000 3.370254 -1.564772
 540.000000 3.373840 -1.509779
 541.000000 3.368391 -1.528942
 542.000000 3.398770 -1.392846
 543.000000 3.378170 -1.401345
 544.000000 3.403881 -1.428365
 545.000000 3.361034 -1.462528
 546.000000 3.372088 -1.484738
 547.000000 3.369755 -1.538301
 548.000000 3.436813 -1.479972
 549.000000 3.394380 -1.531454
 550.000000 3.393068 -1.454253
 551.000000 3.408210 -1.460140
 552.000000 3.414289 -1.521749
 553.000000 3.401028 -1.500271
 554.000000 3.395575 -1.561706
 555.000000 3.403766 -1.603490
 556.000000 3.406291 -1.560846
 557.000000 3.429222 -1.598483
 558.000000 3.388477 -1.533827
 559.000000 3.334678 -1.596668
 560.000000 3.387504 -1.607467
 561.000000 3.367791 -1.660697
 562.000000 3.302441 -1.635847
 563.000000 3.363716 -1.528335
 564.000000 3.411398 -1.546364
 565.000000 3.366722 -1.540830
 566.000000 3.398818 -1.520905
 567.000000 3.405400 -1.489703
 568.000000 3.380481 -1.456860
 569.000000 3.362509 -1.525295
 570.000000 3.351435 -1.574964
 571.000000 3.367499 -1.532180
 572.000000 3.383600 -1.543261
 573.000000 3.417822 -1.582386
 574.000000 3.381813 -1.680661
 575.000000 3.378943 -1.605154
 576.000000 3.369297 -1.541347
 577.000000 3.357006 -1.642457
 578.000000 3.356118 -1.621145
 579.000000 3.355416 -1.601843
 580.000000 3.361466 -1.511670
 581.000000 3.383366 -1.491335
 582.000000 3.377953 -1.546610
 583.000000 3.364260 -1.591719
 584.000000 3.362580 -1.486688
 585.000000 3.362402 -1.559568
 586.000000 3.334121 -1.482652
 587.000000 3.311599 -1.475432
 588.000000 3.367209 -1.465635
 589.000000 3.345573 -1.570843
 590.000000 3.361977 -1.478412
 591.000000 3.321316 -1.354931
 592.000000 3.376276 -1.432932
 593.000000 3.304765 -1.473442
 594.000000 3.345863 -1.494958
 595.000000 3.354880 -1.488140
 596.000000 3.328723 -1.468263
 597.000000 3.368031 -1.413058
 598.000000 3.342500 -1.353150
 599.000000 3.327257 -1.449918
 600.000000 3.327930 -1.498000
 601.000000 3.356499 -1.504470
 602.000000 3.348624 -1.459055
 603.000000 3.305735 -1.422033
 604.000000 3.349353 -1.451764
 605.000000 3.306803 -1.501812
 606.000000 3.318195 -1.563037
 607.000000 3.327563 -1.497651
 608.000000 3.357410 -1.558409
 609.000000 3.297589 -1.526088
 610.000000 3.340337 -1.477669
 611.000000 3.267588 -1.572629
 612.000000 3.290015 -1.589506
 613.000000 3.261747 -1.528396
 614.000000 3.330059 -1.528015
 615.000000 3.332789 -1.525969
 616.000000 3.358779 -1.600809
 617.000000 3.392743 -1.551931
 618.000000 3.292575 -1.534013
 619.000000 3.347977 -1.548396
 620.000000 3.332436 -1.593311
 621.000000 3.393826 -1.577042
 622.000000 3.334074 -1.488979
 623.000000 3.334938 -1.576525
 624.000000 3.372384 -1.587257
 625.000000 3.358813 -1.645794
 626.000000 3.330963 -1.588980
 627.000000 3.363968 -1.507884
 628.000000 3.380920 -1.515824
 629.000000 3.364820 -1.528159
 630.000000 3.331573 -1.577739
 631.000000 3.371479 -1.410391
 632.000000 3.336830 -1.461799
 633.000000 3.360852 -1.536286
 634.000000 3.396779 -1.479559
 635.000000 3.371135 -1.544569
 636.000000 3.361649 -1.504818
 637.000000 3.344268 -1.546575
 638.000000 3.344816 -1.523689
 639.000000 3.369432 -1.528827
 640.000000 3.401482 -1.437279
 641.000000 3.346530 -1.562411
 642.000000 3.344592 -1.532148
 643.000000 3.385740 -1.525309
 644.000000 3.339239 -1.451543
 645.000000 3.337720 -1.553019
 646.000000 3.394161 -1.610896
 647.000000 3.435818 -1.640660
 648.000000 3.419450 -1.512197
 649.000000 3.388334 -1.553284
 650.000000 3.386905 -1.494473
 651.000000 3.393453 -1.599288
 652.000000 3.321313 -1.579596
 653.000000 3.334767 -1.585196
 654.000000 3.341320 -1.521332
 655.000000 3.340113 -1.625651
 656.000000 3.342817 -1.520841
 657.000000 3.330994 -1.624310
 658.000000 3.359917 -1.504572
 659.000000 3.410104 -1.545499
 660.000000 3.386422 -1.604889
 661.000000 3.357467 -1.527391
 662.000000 3.351876 -1.543102
 663.000000 3.322915 -1.543672
 664.000000 3.396534 -1.605060
 665.000000 3.352393 -1.508641
 666.000000 3.368833 -1.529569
 667.000000 3.356676 -1.507887
 668.000000 3.314479 -1.434551
 669.000000 3.369695 -1.456742
 670.000000 3.320224 -1.449797
 671.000000 3.317628 -1.381358
 672.000000 3.347740 -1.473501
 673.000000 3.354521 -1.516857
 674.000000 3.342206 -1.514633
 675.000000 3.360728 -1.582343
 676.000000 3.368201 -1.419961
 677.000000 3.322487 -1.501961
 678.000000 3.318516 -1.502106
 679.000000 3.350534 -1.549818
 680.000000 3.367341 -1.506208
 681.000000 3.326494 -1.463947
 682.000000 3.370005 -1.592195
 683.000000 3.358691 -1.528148
 684.000000 3.352578 -1.540564
 685.000000 3.354499 -1.510608
 686.000000 3.347627 -1.567434
 687.000000 3.358612 -1.514662
 688.000000 3.368746 -1.545988
 689.000000 3.366656 -1.466617
 690.000000 3.360629 -1.475739
 691.000000 3.347898 -1.454628
 692.000000 3.370290 -1.544931
 693.000000 3.403611 -1.537109
 694.000000 3.401888 -1.384224
 695.000000 3.389052 -1.471050
 696.000000 3.396283 -1.458265
 697.000000 3.380535 -1.535111
 698.000000 3.357580 -1.523922
 699.000000 3.361095 -1.388480
 700.000000 3.401461 -1.524506
 701.000000 3.387801 -1.478685
 702.000000 3.368585 -1.532959
 703.000000 3.370125 -1.535222
 704.000000 3.398053 -1.513472
 705.000000 3.402045 -1.475988
 706.000000 3.376140 -1.524431
 707.000000 3.363294 -1.481052
 708.000000 3.386266 -1.435214
 709.000000 3.368257 -1.565840
 710.000000 3.381813 -1.531649
 711.000000 3.357267 -1.498439
 712.000000 3.339253 -1.600413
 713.000000 3.410691 -1.530414
 714.000000 3.385556 -1.593814
 715.000000 3.376268 -1.602369
 716.000000 3.365326 -1.562786
 717.000000 3.419523 -1.645484
 718.000000 3.397667 -1.508682
 719.000000 3.400077 -1.635902
 720.000000 3.380247 -1.506511
 721.000000 3.441936 -1.531384
 722.000000 3.425646 -1.538121
 723.000000 3.382090 -1.558083
 724.000000 3.418334 -1.523141
 725.000000 3.382591 -1.502132
 726.000000 3.381085 -1.466533
 727.000000 3.393539 -1.526644
 728.000000 3.398296 -1.516202
 729.000000 3.383287 -1.556322
 730.000000 3.379327 -1.540442
 731.000000 3.359977 -1.491414
 732.000000 3.375726 -1.519031
 733.000000 3.411929 -1.534499
 734.000000 3.368912 -1.529005
 735.000000 3.304888 -1.575443
 736.000000 3.432635 -1.475983
 737.000000 3.381891 -1.583485
 738.000000 3.399189 -1.584141
 739.000000 3.429702 -1.477120
 740.000000 3.352439 -1.552859
 741.000000 3.338829 -1.483243
 742.000000 3.413348 -1.572674
 743.000000 3.401528 -1.512523
 744.000000 3.366524 -1.542713
 745.000000 3.381920 -1.600729
 746.000000 3.430972 -1.580107
 747.000000 3.387481 -1.583346
 748.000000 3.383369 -1.626813
 749.000000 3.369386 -1.610985
 750.000000 3.377686 -1.547726
 751.000000 3.345843 -1.510054
 752.000000 3.411898 -1.601410
 753.000000 3.406934 -1.595480
 754.000000 3.431911 -1.473996
 755.000000 3.410912 -1.584641
 756.000000 3.369631 -1.629230
 757.000000 3.376683 -1.477001
 758.000000 3.441662 -1.591746
 759.000000 3.412091 -1.610880
 760.000000 3.402720 -1.569472
 761.000000 3.405408 -1.567218
 762.000000 3.357661 -1.638216
 763.000000 3.382774 -1.543022
 764.000000 3.440127 -1.552879
 765.000000 3.387413 -1.451038
 766.000000 3.405753 -1.522554
 767.000000 3.331755 -1.505611
 768.000000 3.367107 -1.538720
 769.000000 3.370229 -1.513905
 770.000000 3.400528 -1.595587
 771.000000 3.346022 -1.471045
 772.000000 3.336958 -1.508375
 773.000000 3.390867 -1.421403
 774.000000 3.382200 -1.484256
 775.000000 3.307703 -1.554079
 776.000000 3.414274 -1.543013
 777.000000 3.386435 -1.484287
 778.000000 3.396025 -1.485319
 779.000000 3.406205 -1.517230
 780.000000 3.399535 -1.415819
 781.000000 3.346387 -1.462145
 782.000000 3.352173 -1.525611
 783.000000 3.342423 -1.464874
 784.000000 3.376584 -1.488004
 785.000000 3.363631 -1.561838
 786.000000 3.375519 -1.522728
 787.000000 3.416101 -1.577070
 788.000000 3.341166 -1.468967
 789.000000 3.395461 -1.583877
 790.000000 3.347874 -1.597305
 791.000000 3.399635 -1.553213
 792.000000 3.359915 -1.529494
 793.000000 3.378937 -1.653295
 794.000000 3.282644 -1.573739
 795.000000 3.390570 -1.534657
 796.000000 3.393543 -1.635998
 797.000000 3.372614 -1.539244
 798.000000 3.380301 -1.570568
 799.000000 3.357880 -1.606747
 800.000000 3.362559 -1.670715
 801.000000 3.369885 -1.512146
 802.000000 3.373480 -1.618474
 803.000000 3.355759 -1.591122
 804.000000 3.388373 -1.517378
 805.000000 3.348544 -1.584138
 806.000000 3.397385 -1.647564
 807.000000 3.357707 -1.586207
 808.000000 3.330421 -1.559050
 809.000000 3.398526 -1.675606
 810.000000 3.365496 -1.665213
 811.000000 3.359550 -1.743722
 812.000000 3.372548 -1.718189
 813.000000 3.326245 -1.705203
 814.000000 3.405725 -1.644779
 815.000000 3.404189 -1.758255
 816.000000 3.432011 -1.656786
 817.000000 3.380391 -1.627049
 818.000000 3.324335 -1.639966
 819.000000 3.390227 -1.662103
 820.000000 3.336450 -1.659044
 821.000000 3.344069 -1.747161
 822.000000 3.371022 -1.582396
 823.000000 3.345183 -1.596786
 824.000000 3.343485 -1.547290
 825.000000 3.326566 -1.514811
 826.000000 3.393147 -1.546763
 827.000000 3.346313 -1.604405
 828.000000 3.356843 -1.570481
 829.000000 3.393127 -1.569524
 830.000000 3.325863 -1.518172
 831.000000 3.382759 -1.547792
 832.000000 3.352026 -1.477686
 833.000000 3.400838 -1.591171
 834.000000 3.426038 -1.498792
 835.000000 3.421602 -1.590503
 836.000000 3.439791 -1.578221
 837.000000 3.420646 -1.586910
 838.000000 3.476056 -1.479309
 839.000000 3.462632 -1.576310
 840.000000 3.336569 -1.601047
 841.000000 3.397204 -1.546605
 842.000000 3.373470 -1.533257
 843.000000 3.357137 -1.585425
 844.000000 3.367443 -1.638972
 845.000000 3.387095 -1.627129
 846.000000 3.374825 -1.617401
 847.000000 3.363722 -1.574758
 848.000000 3.354041 -1.605808
 849.000000 3.341942 -1.565098
 850.000000 3.357851 -1.599132
 851.000000 3.332259 -1.701287
 852.000000 3.402801 -1.617820
 853.000000 3.326611 -1.606345
 854.000000 3.365910 -1.626331
 855.000000 3.310025 -1.632946
 856.000000 3.331893 -1.613851
 857.000000 3.390698 -1.680212
 858.000000 3.326171 -1.613451
 859.000000 3.408582 -1.711225
 860.000000 3.421779 -1.733763
 861.000000 3.302127 -1.663006
 862.000000 3.363707 -1.683502
 863.000000 3.411815 -1.566435
 864.000000 3.385846 -1.596927
 865.000000 3.376407 -1.590005
 866.000000 3.397599 -1.652438
 867.000000 3.405256 -1.634585
 868.000000 3.396718 -1.748559
 869.000000 3.341385 -1.675262
 870.000000 3.421868 -1.601554
 871.000000 3.322915 -1.686694
 872.000000 3.365821 -1.622474
 873.000000 3.341596 -1.604689
 874.000000 3.353886 -1.631724
 875.000000 3.395553 -1.606976
 876.000000 3.301163 -1.629046
 877.000000 3.319735 -1.646489
 878.000000 3.341096 -1.706592
 879.000000 3.383467 -1.707283
 880.000000 3.367406 -1.619871
 881.000000 3.352380 -1.627550
 882.000000 3.383732 -1.596919
 883.000000 3.328482 -1.534055
 884.000000 3.397265 -1.565004
 885.000000 3.346738 -1.567220
 886.000000 3.405201 -1.589531
 887.000000 3.421708 -1.616553
 888.000000 3.363016 -1.509056
 889.000000 3.410208 -1.458033
 890.000000 3.418570 -1.379128
 891.000000 3.368161 -1.471024
 892.000000 3.391868 -1.489413
 893.000000 3.386429 -1.541289
 894.000000 3.386954 -1.481267
 895.000000 3.413222 -1.523781
 896.000000 3.412626 -1.469842
 897.000000 3.399401 -1.536959
 898.000000 3.381910 -1.539067
 899.000000 3.402094 -1.458323
 900.000000 3.416795 -1.488623
 901.000000 3.402605 -1.448786
 902.000000 3.416368 -1.394615
 903.000000 3.368429 -1.442546
 904.000000 3.405296 -1.419068
 905.000000 3.451483 -1.436392
 906.000000 3.370570 -1.486286
 907.000000 3.427210 -1.444892
 908.000000 3.367337 -1.468997
 909.000000 3.366037 -1.487277
 910.000000 3.396109 -1.531272
 911.000000 3.397978 -1.593001
 912.000000 3.367646 -1.522642
 913.000000 3.387595 -1.475352
 914.000000 3.430060 -1.574309
 915.000000 3.403201 -1.520413
 916.000000 3.456308 -1.530164
 917.000000 3.466762 -1.609597
 918.000000 3.453701 -1.652072
 919.000000 3.451132 -1.554138
 920.000000 3.350477 -1.567183
 921.000000 3.432887 -1.555171
 922.000000 3.446259 -1.583648
 923.000000 3.338246 -1.656784
 924.000000 3.324730 -1.536186
 925.000000 3.328171 -1.521621
 926.000000 3.324056 -1.492244
 927.000000 3.366432 -1.463063
 928.000000 3.401428 -1.400176
 929.000000 3.301253 -1.563669
 930.000000 3.357129 -1.497340
 931.000000 3.360655 -1.496529
 932.000000 3.356496 -1.538105
 933.000000 3.429794 -1.512032
 934.000000 3.402239 -1.545497
 935.000000 3.405888 -1.634170
 936.000000 3.389432 -1.503667
 937.000000 3.418787 -1.562360
 938.000000 3.393313 -1.542990
 939.000000 3.370855 -1.542592
 940.000000 3.399446 -1.536243
 941.000000 3.385738 -1.576938
 942.000000 3.384284 -1.497310
 943.000000 3.419082 -1.511599
 944.000000 3.398912 -1.588940
 945.000000 3.420860 -1.559364
 946.000000 3.382451 -1.474350
 947.000000 3.391841 -1.492892
 948.000000 3.400413 -1.451392
 949.000000 3.408845 -1.501027
 950.000000 3.323378 -1.478825
 951.000000 3.352613 -1.485143
 952.000000 3.369857 -1.437313
 953.000000 3.396950 -1.461539
 954.000000 3.392056 -1.534399
 955.000000 3.409885 -1.528116
 956.000000 3.404903 -1.431114
 957.000000 3.395870 -1.505484
 958.000000 3.448189 -1.517741
 959.000000 3.465722 -1.456136
 960.000000 3.391500 -1.522595
 961.000000 3.414975 -1.506279
 962.000000 3.426304 -1.512762
 963.000000 3.401672 -1.492919
 964.000000 3.429011 -1.474578
 965.000000 3.455466 -1.474696
 966.000000 3.412381 -1.488561
 967.000000 3.344449 -1.531455
 968.000000 3.378859 -1.512415
 969.000000 3.332306 -1.552655
 970.000000 3.315601 -1.437076
 971.000000 3.350471 -1.406974
 972.000000 3.359797 -1.437508
 973.000000 3.360364 -1.475237
 974.000000 3.379892 -1.535075
 975.000000 3.362323 -1.472469
 976.000000 3.353952 -1.458550
 977.000000 3.337325 -1.532499
 978.000000 3.388702 -1.494091
 979.000000 3.356467 -1.488345
 980.000000 3.380352 -1.517187
 981.000000 3.384250 -1.447622
 982.000000 3.368710 -1.503256
 983.000000 3.302560 -1.392462
 984.000000 3.390429 -1.474005
 985.000000 3.319438 -1.532809
 986.000000 3.364887 -1.562445
 987.000000 3.356444 -1.476103
 988.000000 3.370504 -1.556578
 989.000000 3.343230 -1.631254
 990.000000 3.341274 -1.534753
 991.000000 3.404647 -1.541309
 992.000000 3.353764 -1.553389
 993.000000 3.306969 -1.521295
 994.000000 3.343902 -1.518919
 995.000000 3.341390 -1.651498
 996.000000 3.367423 -1.587731
 997.000000 3.371381 -1.500871
 998.000000 3.335253 -1.509867
 999.000000 3.319802 -1.596612
 1000.000000 3.357147 -1.578425
 1001.000000 3.327450 -1.586084
 1002.000000 3.327265 -1.591556
 1003.000000 3.414011 -1.420622
 1004.000000 3.346296 -1.512411
 1005.000000 3.413955 -1.504882
 1006.000000 3.382128 -1.627581
 1007.000000 3.367360 -1.656523
 1008.000000 3.360011 -1.572800
 1009.000000 3.364490 -1.614960
 1010.000000 3.296037 -1.672702
 1011.000000 3.333689 -1.743943
 1012.000000 3.327127 -1.622766
 1013.000000 3.338619 -1.698871
 1014.000000 3.354916 -1.634153
 1015.000000 3.414624 -1.642961
 1016.000000 3.388706 -1.663677
 1017.000000 3.412705 -1.648334
 1018.000000 3.359576 -1.580904
 1019.000000 3.372039 -1.580570
 1020.000000 3.344369 -1.599206
 1021.000000 3.373850 -1.618220
 1022.000000 3.392979 -1.569202
 1023.000000 3.390349 -1.582434
 1024.000000 3.367609 -1.653824
 1025.000000 3.385094 -1.576809
 1026.000000 3.402861 -1.646243
 1027.000000 3.360447 -1.634974
 1028.000000 3.335411 -1.635310
 1029.000000 3.387672 -1.620749
 1030.000000 3.301434 -1.574894
 1031.000000 3.363561 -1.633321
 1032.000000 3.384296 -1.529022
 1033.000000 3.349191 -1.637407
 1034.000000 3.330101 -1.633845
 1035.000000 3.348591 -1.669002
 1036.000000 3.339557 -1.604664
 1037.000000 3.364005 -1.654079
 1038.000000 3.290264 -1.642227
 1039.000000 3.332707 -1.616520
 1040.000000 3.354904 -1.511335
 1041.000000 3.340669 -1.677694
 1042.000000 3.386446 -1.632334
 1043.000000 3.346819 -1.649960
 1044.000000 3.373828 -1.515891
 1045.000000 3.354191 -1.639258
 1046.000000 3.320469 -1.649489
 1047.000000 3.345327 -1.670309
 1048.000000 3.388745 -1.596946
 1049.000000 3.393079 -1.630867
 1050.000000 3.359947 -1.626577
 1051.000000 3.363294 -1.510260
 1052.000000 3.388970 -1.555140
 1053.000000 3.389392 -1.575553
 1054.000000 3.398435 -1.600739
 1055.000000 3.323897 -1.647813
 1056.000000 3.321785 -1.647430
 1057.000000 3.355136 -1.542670
 1058.000000 3.414623 -1.682855
 1059.000000 3.413267 -1.570215
 1060.000000 3.356840 -1.628348
 1061.000000 3.284949 -1.683658
 1062.000000 3.355398 -1.666521
 1063.000000 3.377060 -1.604765
 1064.000000 3.331736 -1.587550
 1065.000000 3.371631 -1.629477
 1066.000000 3.313564 -1.545384
 1067.000000 3.350251 -1.564373
 1068.000000 3.327827 -1.626308
 1069.000000 3.335495 -1.712234
 1070.000000 3.325839 -1.562016
 1071.000000 3.346747 -1.533906
 1072.000000 3.310667 -1.518852
 1073.000000 3.314029 -1.642555
 1074.000000 3.367358 -1.618730
 1075.000000 3.378043 -1.610194
 1076.000000 3.301528 -1.606032
 1077.000000 3.315851 -1.653533
 1078.000000 3.320715 -1.627384
 1079.000000 3.302988 -1.631024
 1080.000000 3.306714 -1.589810
 1081.000000 3.327856 -1.699634
 1082.000000 3.344276 -1.582332
 1083.000000 3.353518 -1.540585
 1084.000000 3.356753 -1.650780
 1085.000000 3.325455 -1.574294
 1086.000000 3.325480 -1.560766
 1087.000000 3.335459 -1.500802
 1088.000000 3.326035 -1.511952
 1089.000000 3.330849 -1.556308
 1090.000000 3.297422 -1.626286
 1091.000000 3.326003 -1.485249
 1092.000000 3.328590 -1.527178
 1093.000000 3.318649 -1.512346
 1094.000000 3.297397 -1.537408
 1095.000000 3.338285 -1.553535
 1096.000000 3.302077 -1.547545
 1097.000000 3.305742 -1.524318
 1098.000000 3.344651 -1.557742
 1099.000000 3.355927 -1.576687
 1100.000000 3.368570 -1.543272
 1101.000000 3.339506 -1.680497
 1102.000000 3.330594 -1.567257
 1103.000000 3.341941 -1.591050
 1104.000000 3.328241 -1.648417
 1105.000000 3.322892 -1.664504
 1106.000000 3.305146 -1.500304
 1107.000000 3.333775 -1.536477
 1108.000000 3.344521 -1.629305
 1109.000000 3.313283 -1.608120
 1110.000000 3.346005 -1.511810
 1111.000000 3.313430 -1.542152
 1112.000000 3.393482 -1.522454
 1113.000000 3.350968 -1.491214
 1114.000000 3.333732 -1.491001
 1115.000000 3.293582 -1.534737
 1116.000000 3.307753 -1.527483
 1117.000000 3.345700 -1.538600
 1118.000000 3.308031 -1.598684
 1119.000000 3.384834 -1.474846
 1120.000000 3.344550 -1.571522
 1121.000000 3.370700 -1.536375
 1122.000000 3.350205 -1.471014
 1123.000000 3.318980 -1.522800
 1124.000000 3.304243 -1.492170
 1125.000000 3.313422 -1.503528
 1126.000000 3.331589 -1.516764
 1127.000000 3.310077 -1.509294
 1128.000000 3.308136 -1.581457
 1129.000000 3.295122 -1.539744
 1130.000000 3.332957 -1.520690
 1131.000000 3.322201 -1.556788
 1132.000000 3.358948 -1.473911
 1133.000000 3.310474 -1.581384
 1134.000000 3.310006 -1.554681
 1135.000000 3.354125 -1.622977
 1136.000000 3.338133 -1.538930
 1137.000000 3.367084 -1.556992
 1138.000000 3.325962 -1.536069
 1139.000000 3.313661 -1.519769
 1140.000000 3.370216 -1.488899
 1141.000000 3.304283 -1.464819
 1142.000000 3.368178 -1.464515
 1143.000000 3.347730 -1.432694
 1144.000000 3.352766 -1.515391
 1145.000000 3.343367 -1.511913
 1146.000000 3.334282 -1.582520
 1147.000000 3.351888 -1.463422
 1148.000000 3.337950 -1.526592
 1149.000000 3.342596 -1.526120
 1150.000000 3.312990 -1.581518
 1151.000000 3.330997 -1.688364
 1152.000000 3.305989 -1.625170
 1153.000000 3.338680 -1.611160
 1154.000000 3.283677 -1.585442
 1155.000000 3.366732 -1.677675
 1156.000000 3.276111 -1.700176
 1157.000000 3.374025 -1.671279
 1158.000000 3.295760 -1.630695
 1159.000000 3.300708 -1.630128
 1160.000000 3.279727 -1.573332
 1161.000000 3.341896 -1.676325
 1162.000000 3.384126 -1.642929
 1163.000000 3.298764 -1.688014
 1164.000000 3.363568 -1.597165
 1165.000000 3.262692 -1.612414
 1166.000000 3.338733 -1.693893
 1167.000000 3.322490 -1.703581
 1168.000000 3.333291 -1.626552
 1169.000000 3.281934 -1.680327
 1170.000000 3.316417 -1.663688
 1171.000000 3.299731 -1.610969
 1172.000000 3.304086 -1.643227
 1173.000000 3.290735 -1.654627
 1174.000000 3.370355 -1.731035
 1175.000000 3.325405 -1.664739
 1176.000000 3.229962 -1.638024
 1177.000000 3.339387 -1.548942
 1178.000000 3.352400 -1.616492
 1179.000000 3.315242 -1.653684
 1180.000000 3.296126 -1.562846
 1181.000000 3.298638 -1.619170
 1182.000000 3.375411 -1.564451
 1183.000000 3.334201 -1.619916
 1184.000000 3.299336 -1.554938
 1185.000000 3.333831 -1.657344
 1186.000000 3.299641 -1.678718
 1187.000000 3.336743 -1.614072
 1188.000000 3.329459 -1.610321
 1189.000000 3.373768 -1.669260
 1190.000000 3.357827 -1.709618
 1191.000000 3.366458 -1.635169
 1192.000000 3.272347 -1.669467
 1193.000000 3.296773 -1.720265
 1194.000000 3.294007 -1.679528
 1195.000000 3.333330 -1.565093
 1196.000000 3.260159 -1.711030
 1197.000000 3.330520 -1.677819
 1198.000000 3.317668 -1.696153
 1199.000000 3.353067 -1.764545
 1200.000000 3.367447 -1.628604
 1201.000000 3.342446 -1.645150
 1202.000000 3.320833 -1.720185
 1203.000000 3.332122 -1.687127
 1204.000000 3.346310 -1.648039
 1205.000000 3.383037 -1.613181
 1206.000000 3.344383 -1.562665
 1207.000000 3.320851 -1.695292
 1208.000000 3.303106 -1.630869
 1209.000000 3.366059 -1.553995
 1210.000000 3.339603 -1.598004
 1211.000000 3.387524 -1.613569
 1212.000000 3.359453 -1.619606
 1213.000000 3.347919 -1.583382
 1214.000000 3.375837 -1.632825
 1215.000000 3.358845 -1.656704
 1216.000000 3.327533 -1.567482
 1217.000000 3.362460 -1.588880
 1218.000000 3.366315 -1.666780
 1219.000000 3.370699 -1.591580
 1220.000000 3.361070 -1.675267
 1221.000000 3.338934 -1.651044
 1222.000000 3.326002 -1.654898
 1223.000000 3.363401 -1.580302
 1224.000000 3.275481 -1.565688
 1225.000000 3.318218 -1.625565
 1226.000000 3.287662 -1.629422
 1227.000000 3.332856 -1.629428
 1228.000000 3.369138 -1.644648
 1229.000000 3.347638 -1.629202
 1230.000000 3.308089 -1.759938
 1231.000000 3.347734 -1.647099
 1232.000000 3.262108 -1.663679
 1233.000000 3.297031 -1.679418
 1234.000000 3.374469 -1.719293
 1235.000000 3.347095 -1.652562
 1236.000000 3.337942 -1.558959
 1237.000000 3.357889 -1.693880
 1238.000000 3.357330 -1.651585
 1239.000000 3.344603 -1.669851
 1240.000000 3.374648 -1.692806
 1241.000000 3.414726 -1.635492
 1242.000000 3.345413 -1.620838
 1243.000000 3.416894 -1.629515
 1244.000000 3.375002 -1.662143
 1245.000000 3.375009 -1.694356
 1246.000000 3.436322 -1.613394
 1247.000000 3.391826 -1.614963
 1248.000000 3.413839 -1.736158
 1249.000000 3.428240 -1.690738
 1250.000000 3.380166 -1.583423
 1251.000000 3.387225 -1.581173
 1252.000000 3.397347 -1.612128
 1253.000000 3.422607 -1.629808
 1254.000000 3.397902 -1.628299
 1255.000000 3.335957 -1.608788
 1256.000000 3.392190 -1.638015
 1257.000000 3.405537 -1.624280
 1258.000000 3.350455 -1.666708
 1259.000000 3.403142 -1.649057
 1260.000000 3.402587 -1.668314
 1261.000000 3.371722 -1.694034
 1262.000000 3.391049 -1.639391
 1263.000000 3.374587 -1.580736
 1264.000000 3.375284 -1.611767
 1265.000000 3.332059 -1.657487
 1266.000000 3.371187 -1.600961
 1267.000000 3.349086 -1.579068
 1268.000000 3.351741 -1.583699
 1269.000000 3.364687 -1.583758
 1270.000000 3.379553 -1.554907
 1271.000000 3.370348 -1.550759
 1272.000000 3.375238 -1.535087
 1273.000000 3.382367 -1.661265
 1274.000000 3.425597 -1.533185
 1275.000000 3.452303 -1.599356
 1276.000000 3.384483 -1.567506
 1277.000000 3.390647 -1.550583
 1278.000000 3.428022 -1.559216
 1279.000000 3.357896 -1.575738
 1280.000000 3.428477 -1.547523
 1281.000000 3.383721 -1.570580
 1282.000000 3.347379 -1.663574
 1283.000000 3.375388 -1.564786
 1284.000000 3.381099 -1.550227
 1285.000000 3.353169 -1.558277
 1286.000000 3.372997 -1.493788
 1287.000000 3.302725 -1.538944
 1288.000000 3.384595 -1.602809
 1289.000000 3.384978 -1.566702
 1290.000000 3.342038 -1.648245
 1291.000000 3.405892 -1.660847
 1292.000000 3.372512 -1.696204
 1293.000000 3.439060 -1.608044
 1294.000000 3.410335 -1.606483
 1295.000000 3.356887 -1.567275
 1296.000000 3.479480 -1.562207
 1297.000000 3.416916 -1.639733
 1298.000000 3.427702 -1.676441
 1299.000000 3.395536 -1.576999
 1300.000000 3.423957 -1.634816
 1301.000000 3.450767 -1.647010
 1302.000000 3.441773 -1.651764
 1303.000000 3.433595 -1.632699
 1304.000000 3.459425 -1.676498
 1305.000000 3.401088 -1.654060
 1306.000000 3.432198 -1.655262
 1307.000000 3.396382 -1.620833
 1308.000000 3.395957 -1.702442
 1309.000000 3.372412 -1.583735
 1310.000000 3.453927 -1.646662
 1311.000000 3.487578 -1.595551
 1312.000000 3.435087 -1.611866
 1313.000000 3.390650 -1.662333
 1314.000000 3.405202 -1.717077
 1315.000000 3.387110 -1.689198
 1316.000000 3.417444 -1.671278
 1317.000000 3.443454 -1.731366
 1318.000000 3.429292 -1.606563
 1319.000000 3.477298 -1.622857
 1320.000000 3.469689 -1.714237
 1321.000000 3.482881 -1.636686
 1322.000000 3.364876 -1.621658
 1323.000000 3.438916 -1.649827
 1324.000000 3.403921 -1.650123
 1325.000000 3.393741 -1.753551
 1326.000000 3.375940 -1.607409
 1327.000000 3.404097 -1.690244
 1328.000000 3.383813 -1.702965
 1329.000000 3.364446 -1.646218
 1330.000000 3.417106 -1.675073
 1331.000000 3.386081 -1.703165
 1332.000000 3.404989 -1.669506
 1333.000000 3.396417 -1.713997
 1334.000000 3.426904 -1.671397
 1335.000000 3.411342 -1.607915
 1336.000000 3.408576 -1.693769
 1337.000000 3.353350 -1.691564
 1338.000000 3.441187 -1.699473
 1339.000000 3.382035 -1.753316
 1340.000000 3.348821 -1.655999
 1341.000000 3.363779 -1.773484
 1342.000000 3.330169 -1.741430
 1343.000000 3.367332 -1.551439
 1344.000000 3.401209 -1.606353
 1345.000000 3.407845 -1.712435
 1346.000000 3.385987 -1.644007
 1347.000000 3.397560 -1.582782
 1348.000000 3.428728 -1.674315
 1349.000000 3.363548 -1.631767
 1350.000000 3.398196 -1.676767
 1351.000000 3.411846 -1.698671
 1352.000000 3.382084 -1.650816
 1353.000000 3.393468 -1.639898
 1354.000000 3.392386 -1.665261
 1355.000000 3.332804 -1.710448
 1356.000000 3.392924 -1.627838
 1357.000000 3.342829 -1.629101
 1358.000000 3.311616 -1.698680
 1359.000000 3.394760 -1.668569
 1360.000000 3.405381 -1.638569
 1361.000000 3.402395 -1.684985
 1362.000000 3.400630 -1.658799
 1363.000000 3.412295 -1.571199
 1364.000000 3.430427 -1.653496
 1365.000000 3.418901 -1.630970
 1366.000000 3.432563 -1.638247
 1367.000000 3.355002 -1.669473
 1368.000000 3.423375 -1.670331
 1369.000000 3.318286 -1.611144
 1370.000000 3.371978 -1.653468
 1371.000000 3.332196 -1.652059
 1372.000000 3.374654 -1.642973
 1373.000000 3.384241 -1.593147
 1374.000000 3.331258 -1.598336
 1375.000000 3.393019 -1.614592
 1376.000000 3.426758 -1.667568
 1377.000000 3.415500 -1.503574
 1378.000000 3.427591 -1.605788
 1379.000000 3.391156 -1.607344
 1380.000000 3.370570 -1.656787
 1381.000000 3.353193 -1.644450
 1382.000000 3.384812 -1.645654
 1383.000000 3.403513 -1.553653
 1384.000000 3.412444 -1.673085
 1385.000000 3.393967 -1.571994
 1386.000000 3.395403 -1.667022
 1387.000000 3.342651 -1.629706
 1388.000000 3.353690 -1.588616
 1389.000000 3.366328 -1.609869
 1390.000000 3.403917 -1.539438
 1391.000000 3.409683 -1.647424
 1392.000000 3.367043 -1.579765
 1393.000000 3.403549 -1.646839
 1394.000000 3.414109 -1.596510
 1395.000000 3.414914 -1.687811
 1396.000000 3.356404 -1.692873
 1397.000000 3.412261 -1.602340
 1398.000000 3.335499 -1.580402
 1399.000000 3.398146 -1.619757
 1400.000000 3.356899 -1.631339
 1401.000000 3.390453 -1.609086
 1402.000000 3.402139 -1.597880
 1403.000000 3.398342 -1.618024
 1404.000000 3.405388 -1.645429
 1405.000000 3.455583 -1.534597
 1406.000000 3.422839 -1.601443
 1407.000000 3.406823 -1.598701
 1408.000000 3.389875 -1.645920
 1409.000000 3.395315 -1.649589
 1410.000000 3.353987 -1.619300
 1411.000000 3.357587 -1.576166
 1412.000000 3.381539 -1.602436
 1413.000000 3.400534 -1.616586
 1414.000000 3.396261 -1.626809
 1415.000000 3.461102 -1.574775
 1416.000000 3.426932 -1.671523
 1417.000000 3.433855 -1.607283
 1418.000000 3.383180 -1.614321
 1419.000000 3.416667 -1.688230
 1420.000000 3.369840 -1.617544
 1421.000000 3.441051 -1.641802
 1422.000000 3.419116 -1.618725
 1423.000000 3.410361 -1.611371
 1424.000000 3.354435 -1.602488
 1425.000000 3.401392 -1.657544
 1426.000000 3.387294 -1.643052
 1427.000000 3.429631 -1.633746
 1428.000000 3.365885 -1.636769
 1429.000000 3.424845 -1.601951
 1430.000000 3.442338 -1.597444
 1431.000000 3.397856 -1.596197
 1432.000000 3.378259 -1.595504
 1433.000000 3.404273 -1.654018
 1434.000000 3.415815 -1.542823
 1435.000000 3.380439 -1.621544
 1436.000000 3.372603 -1.516689
 1437.000000 3.403583 -1.548032
 1438.000000 3.384017 -1.542564
 1439.000000 3.401893 -1.585623
 1440.000000 3.397932 -1.565141
 1441.000000 3.436278 -1.597619
 1442.000000 3.400943 -1.534061
 1443.000000 3.373573 -1.605674
 1444.000000 3.419315 -1.535732
 1445.000000 3.362680 -1.616285
 1446.000000 3.355645 -1.626206
 1447.000000 3.410623 -1.545744
 1448.000000 3.364309 -1.546693
 1449.000000 3.393416 -1.593973
 1450.000000 3.344649 -1.713994
 1451.000000 3.387869 -1.673544
 1452.000000 3.397974 -1.675426
 1453.000000 3.392637 -1.640806
 1454.000000 3.318558 -1.631373
 1455.000000 3.386605 -1.607106
 1456.000000 3.375264 -1.662867
 1457.000000 3.349695 -1.633747
 1458.000000 3.369008 -1.671325
 1459.000000 3.355236 -1.645599
 1460.000000 3.369845 -1.563391
 1461.000000 3.320081 -1.599359
 1462.000000 3.336504 -1.756167
 1463.000000 3.384359 -1.568886
 1464.000000 3.352830 -1.622537
 1465.000000 3.344452 -1.658789
 1466.000000 3.346405 -1.656239
 1467.000000 3.380120 -1.585541
 1468.000000 3.343761 -1.628096
 1469.000000 3.388153 -1.555343
 1470.000000 3.393038 -1.566939
 1471.000000 3.395383 -1.572245
 1472.000000 3.372536 -1.592904
 1473.000000 3.343560 -1.499199
 1474.000000 3.348806 -1.601008
 1475.000000 3.370808 -1.538779
 1476.000000 3.322783 -1.582342
 1477.000000 3.357094 -1.627691
 1478.000000 3.366278 -1.571801
 1479.000000 3.359119 -1.624555
 1480.000000 3.347950 -1.539415
 1481.000000 3.383233 -1.645439
 1482.000000 3.351452 -1.686292
 1483.000000 3.369985 -1.628013
 1484.000000 3.359025 -1.589212
 1485.000000 3.397153 -1.580815
 1486.000000 3.380599 -1.520110
 1487.000000 3.392538 -1.534828
 1488.000000 3.367984 -1.584782
 1489.000000 3.336786 -1.602521
 1490.000000 3.354235 -1.535108
 1491.000000 3.330259 -1.583871
 1492.000000 3.393483 -1.631174
 1493.000000 3.350580 -1.666859
 1494.000000 3.391469 -1.603805
 1495.000000 3.372061 -1.608186
 1496.000000 3.348216 -1.641760
 1497.000000 3.405087 -1.588189
 1498.000000 3.378602 -1.628823
 1499.000000 3.408349 -1.667832
 1500.000000 3.399074 -1.575882
 1501.000000 3.439356 -1.654300
 1502.000000 3.361480 -1.645886
 1503.000000 3.333559 -1.682341
 1504.000000 3.357100 -1.605318
 1505.000000 3.369873 -1.598794
 1506.000000 3.346356 -1.609805
 1507.000000 3.360809 -1.594956
 1508.000000 3.348507 -1.618551
 1509.000000 3.382143 -1.639056
 1510.000000 3.369400 -1.603481
 1511.000000 3.396534 -1.711338
 1512.000000 3.355462 -1.694609
 1513.000000 3.396876 -1.649330
 1514.000000 3.336965 -1.704305
 1515.000000 3.377231 -1.678404
 1516.000000 3.346288 -1.632941
 1517.000000 3.351342 -1.619882
 1518.000000 3.343619 -1.585674
 1519.000000 3.416370 -1.628493
 1520.000000 3.398589 -1.593583
 1521.000000 3.375943 -1.661741
 1522.000000 3.413848 -1.651475
 1523.000000 3.366457 -1.668042
 1524.000000 3.357459 -1.599730
 1525.000000 3.355850 -1.585696
 1526.000000 3.357668 -1.606569
 1527.000000 3.371314 -1.514326
 1528.000000 3.377720 -1.559728
 1529.000000 3.396555 -1.629821
 1530.000000 3.379499 -1.574765
 1531.000000 3.395561 -1.566769
 1532.000000 3.362534 -1.593201
 1533.000000 3.335493 -1.584876
 1534.000000 3.373513 -1.580195
 1535.000000 3.384012 -1.596782
 1536.000000 3.413070 -1.554216
 1537.000000 3.402779 -1.592086
 1538.000000 3.391949 -1.624230
 1539.000000 3.394813 -1.645278
 1540.000000 3.376829 -1.558064
 1541.000000 3.403499 -1.517227
 1542.000000 3.321269 -1.596298
 1543.000000 3.375174 -1.586745
 1544.000000 3.378820 -1.595537
 1545.000000 3.356373 -1.594079
 1546.000000 3.360231 -1.591862
 1547.000000 3.391933 -1.593956
 1548.000000 3.403140 -1.603315
 1549.000000 3.424545 -1.620425
 1550.000000 3.433067 -1.648906
 1551.000000 3.410142 -1.510761
 1552.000000 3.408489 -1.654740
 1553.000000 3.418005 -1.608921
 1554.000000 3.366262 -1.598345
 1555.000000 3.399852 -1.666988
 1556.000000 3.389865 -1.699939
 1557.000000 3.432009 -1.618453
 1558.000000 3.431424 -1.653670
 1559.000000 3.393804 -1.631553
 1560.000000 3.392924 -1.550948
 1561.000000 3.394609 -1.691859
 1562.000000 3.442432 -1.726731
 1563.000000 3.464065 -1.720156
 1564.000000 3.405095 -1.601503
 1565.000000 3.431479 -1.572471
 1566.000000 3.374310 -1.633023
 1567.000000 3.441032 -1.653261
 1568.000000 3.390553 -1.604273
 1569.000000 3.423154 -1.715297
 1570.000000 3.393561 -1.621697
 1571.000000 3.386266 -1.597149
 1572.000000 3.440215 -1.631045
 1573.000000 3.443245 -1.637447
 1574.000000 3.405777 -1.567753
 1575.000000 3.437828 -1.627684
 1576.000000 3.374889 -1.638555
 1577.000000 3.444597 -1.588878
 1578.000000 3.405271 -1.582082
 1579.000000 3.374569 -1.592144
 1580.000000 3.404687 -1.635946
 1581.000000 3.356408 -1.618174
 1582.000000 3.397279 -1.665222
 1583.000000 3.413550 -1.620405
 1584.000000 3.417331 -1.626264
 1585.000000 3.420230 -1.526614
 1586.000000 3.409680 -1.611766
 1587.000000 3.351931 -1.577779
 1588.000000 3.318803 -1.617746
 1589.000000 3.415465 -1.615447
 1590.000000 3.359406 -1.721689
 1591.000000 3.379705 -1.747174
 1592.000000 3.417025 -1.607557
 1593.000000 3.394954 -1.668732
 1594.000000 3.429669 -1.683924
 1595.000000 3.402451 -1.728684
 1596.000000 3.424823 -1.575662
 1597.000000 3.439607 -1.577219
 1598.000000 3.412929 -1.596651
 1599.000000 3.401330 -1.601567
 1600.000000 3.402328 -1.566498
 1601.000000 3.415244 -1.559645
 1602.000000 3.402444 -1.603572
 1603.000000 3.386847 -1.549873
 1604.000000 3.382582 -1.643884
 1605.000000 3.392894 -1.690565
 1606.000000 3.373309 -1.604963
 1607.000000 3.396471 -1.645904
 1608.000000 3.393978 -1.534356
 1609.000000 3.430381 -1.628857
 1610.000000 3.367087 -1.646438
 1611.000000 3.378856 -1.545017
 1612.000000 3.419316 -1.635474
 1613.000000 3.396944 -1.565932
 1614.000000 3.389174 -1.645546
 1615.000000 3.445474 -1.612978
 1616.000000 3.423581 -1.617824
 1617.000000 3.412036 -1.611548
 1618.000000 3.416181 -1.593249
 1619.000000 3.351712 -1.660543
 1620.000000 3.396875 -1.664042
 1621.000000 3.406647 -1.569829
 1622.000000 3.365617 -1.595977
 1623.000000 3.397499 -1.639630
 1624.000000 3.381190 -1.618145
 1625.000000 3.421876 -1.600815
 1626.000000 3.368470 -1.614932
 1627.000000 3.355751 -1.626161
 1628.000000 3.340532 -1.608607
 1629.000000 3.363890 -1.624848
 1630.000000 3.400479 -1.614361
 1631.000000 3.379969 -1.625256
 1632.000000 3.410227 -1.553428
 1633.000000 3.397697 -1.612090
 1634.000000 3.387994 -1.620052
 1635.000000 3.381097 -1.616326
 1636.000000 3.347775 -1.554508
 1637.000000 3.367061 -1.610592
 1638.000000 3.339801 -1.563493
 1639.000000 3.384447 -1.573160
 1640.000000 3.301291 -1.552094
 1641.000000 3.346015 -1.616521
 1642.000000 3.349647 -1.609064
 1643.000000 3.356511 -1.564019
 1644.000000 3.350234 -1.638358
 1645.000000 3.367897 -1.589638
 1646.000000 3.422578 -1.608689
 1647.000000 3.358828 -1.535312
 1648.000000 3.394624 -1.530992
 1649.000000 3.384052 -1.568445
 1650.000000 3.380921 -1.659624
 1651.000000 3.442534 -1.674308
 1652.000000 3.432861 -1.605459
 1653.000000 3.406119 -1.550749
 1654.000000 3.399084 -1.545118
 1655.000000 3.395458 -1.505883
 1656.000000 3.409170 -1.599629
 1657.000000 3.471003 -1.611456
 1658.000000 3.393070 -1.558569
 1659.000000 3.401297 -1.575199
 1660.000000 3.362975 -1.598568
 1661.000000 3.346248 -1.693800
 1662.000000 3.326130 -1.574163
 1663.000000 3.375868 -1.555148
 1664.000000 3.393234 -1.651904
 1665.000000 3.326245 -1.595216
 1666.000000 3.342484 -1.656856
 1667.000000 3.442717 -1.613953
 1668.000000 3.328433 -1.556502
 1669.000000 3.407190 -1.623262
 1670.000000 3.384013 -1.650092
 1671.000000 3.431700 -1.604168
 1672.000000 3.376866 -1.587357
 1673.000000 3.434071 -1.721182
 1674.000000 3.400792 -1.663116
 1675.000000 3.434325 -1.668943
 1676.000000 3.380771 -1.624462
 1677.000000 3.345062 -1.641632
 1678.000000 3.411441 -1.610468
 1679.000000 3.403612 -1.601734
 1680.000000 3.411737 -1.469286
 1681.000000 3.372710 -1.546836
 1682.000000 3.335795 -1.513379
 1683.000000 3.334514 -1.553426
 1684.000000 3.388700 -1.617584
 1685.000000 3.340602 -1.610098
 1686.000000 3.362406 -1.560141
 1687.000000 3.356055 -1.624137
 1688.000000 3.349792 -1.611204
 1689.000000 3.329353 -1.585429
 1690.000000 3.377618 -1.632216
 1691.000000 3.398834 -1.552787
 1692.000000 3.438420 -1.582961
 1693.000000 3.372414 -1.703676
 1694.000000 3.424934 -1.561927
 1695.000000 3.384892 -1.623486
 1696.000000 3.403757 -1.568074
 1697.000000 3.369843 -1.609287
 1698.000000 3.388616 -1.550565
 1699.000000 3.404715 -1.563522
 1700.000000 3.373105 -1.606267
 1701.000000 3.372334 -1.566225
 1702.000000 3.416342 -1.578959
 1703.000000 3.367152 -1.606882
 1704.000000 3.420314 -1.594927
 1705.000000 3.427408 -1.580908
 1706.000000 3.340756 -1.580280
 1707.000000 3.362656 -1.598806
 1708.000000 3.354232 -1.675804
 1709.000000 3.349748 -1.504632
 1710.000000 3.391722 -1.517475
 1711.000000 3.444802 -1.593172
 1712.000000 3.337116 -1.571381
 1713.000000 3.336772 -1.525735
 1714.000000 3.330641 -1.555167
 1715.000000 3.339936 -1.593178
 1716.000000 3.334712 -1.633297
 1717.000000 3.291396 -1.675652
 1718.000000 3.416511 -1.615755
 1719.000000 3.363051 -1.615071
 1720.000000 3.313728 -1.577830
 1721.000000 3.358612 -1.545708
 1722.000000 3.369000 -1.573670
 1723.000000 3.308035 -1.597762
 1724.000000 3.375059 -1.612176
 1725.000000 3.401044 -1.515892
 1726.000000 3.375900 -1.478035
 1727.000000 3.389640 -1.562787
 1728.000000 3.329327 -1.534682
 1729.000000 3.386131 -1.605497
 1730.000000 3.380874 -1.514613
 1731.000000 3.370111 -1.610454
 1732.000000 3.428535 -1.553980
 1733.000000 3.378640 -1.508865
 1734.000000 3.372965 -1.633040
 1735.000000 3.370581 -1.608682
 1736.000000 3.379358 -1.568595
 1737.000000 3.340279 -1.548594
 1738.000000 3.381996 -1.592133
 1739.000000 3.370670 -1.580952
 1740.000000 3.364614 -1.615813
 1741.000000 3.456232 -1.538395
 1742.000000 3.359842 -1.511625
 1743.000000 3.394457 -1.601715
 1744.000000 3.426495 -1.628511
 1745.000000 3.425152 -1.622210
 1746.000000 3.391862 -1.487405
 1747.000000 3.410157 -1.608135
 1748.000000 3.387518 -1.564234
 1749.000000 3.381166 -1.653960
 1750.000000 3.401262 -1.668503
 1751.000000 3.394102 -1.612337
 1752.000000 3.396845 -1.602563
 1753.000000 3.341016 -1.667610
 1754.000000 3.384161 -1.560635
 1755.000000 3.348153 -1.588669
 1756.000000 3.360324 -1.571054
 1757.000000 3.366583 -1.503731
 1758.000000 3.419588 -1.607012
 1759.000000 3.363464 -1.520315
 1760.000000 3.400486 -1.635136
 1761.000000 3.402177 -1.615005
 1762.000000 3.382786 -1.618856
 1763.000000 3.357752 -1.622189
 1764.000000 3.406228 -1.669051
 1765.000000 3.398282 -1.649096
 1766.000000 3.343952 -1.578776
 1767.000000 3.381018 -1.606947
 1768.000000 3.373894 -1.623062
 1769.000000 3.361492 -1.616876
 1770.000000 3.384859 -1.530425
 1771.000000 3.408658 -1.611722
 1772.000000 3.391690 -1.714748
 1773.000000 3.427942 -1.577550
 1774.000000 3.366910 -1.646065
 1775.000000 3.420094 -1.608482
 1776.000000 3.393366 -1.637684
 1777.000000 3.380381 -1.633453
 1778.000000 3.415504 -1.573074
 1779.000000 3.384809 -1.568272
 1780.000000 3.342848 -1.531031
 1781.000000 3.420058 -1.686669
 1782.000000 3.403243 -1.676537
 1783.000000 3.392666 -1.642088
 1784.000000 3.423119 -1.623103
 1785.000000 3.407669 -1.590428
 1786.000000 3.437247 -1.609916
 1787.000000 3.375854 -1.586664
 1788.000000 3.482775 -1.707675
 1789.000000 3.397631 -1.639089
 1790.000000 3.378790 -1.632541
 1791.000000 3.434270 -1.594109
 1792.000000 3.436590 -1.683405
 1793.000000 3.408460 -1.693460
 1794.000000 3.438053 -1.544198
 1795.000000 3.449619 -1.607782
 1796.000000 3.346869 -1.554302
 1797.000000 3.346264 -1.647793
 1798.000000 3.448328 -1.594718
 1799.000000 3.431617 -1.614329
 1800.000000 3.466659 -1.601028
 1801.000000 3.453860 -1.610861
 1802.000000 3.413556 -1.599016
 1803.000000 3.393303 -1.579956
 1804.000000 3.376562 -1.663071
 1805.000000 3.407332 -1.624229
 1806.000000 3.440533 -1.656185
 1807.000000 3.440569 -1.706319
 1808.000000 3.367393 -1.598852
 1809.000000 3.419398 -1.540633
 1810.000000 3.428573 -1.637288
 1811.000000 3.419210 -1.675928
 1812.000000 3.430441 -1.620704
 1813.000000 3.435514 -1.666134
 1814.000000 3.447015 -1.552082
 1815.000000 3.373301 -1.714917
 1816.000000 3.451484 -1.716094
 1817.000000 3.428193 -1.639055
 1818.000000 3.445699 -1.682001
 1819.000000 3.406168 -1.669073
 1820.000000 3.446778 -1.646858
 1821.000000 3.411741 -1.680239
 1822.000000 3.424433 -1.685003
 1823.000000 3.437525 -1.660580
 1824.000000 3.465835 -1.649951
 1825.000000 3.427852 -1.671787
 1826.000000 3.453502 -1.595151
 1827.000000 3.375456 -1.610851
 1828.000000 3.413292 -1.731731
 1829.000000 3.448208 -1.661015
 1830.000000 3.434864 -1.626393
 1831.000000 3.412700 -1.643698
 1832.000000 3.475762 -1.653105
 1833.000000 3.449748 -1.633873
 1834.000000 3.428735 -1.637265
 1835.000000 3.444167 -1.645058
 1836.000000 3.413297 -1.586934
 1837.000000 3.473519 -1.619103
 1838.000000 3.412214 -1.653461
 1839.000000 3.437277 -1.613464
 1840.000000 3.432704 -1.539135
 1841.000000 3.447417 -1.589910
 1842.000000 3.425014 -1.598885
 1843.000000 3.450346 -1.643087
 1844.000000 3.434391 -1.594426
 1845.000000 3.446937 -1.601754
 1846.000000 3.403809 -1.610277
 1847.000000 3.418713 -1.626442
 1848.000000 3.469593 -1.682924
 1849.000000 3.434168 -1.549397
 1850.000000 3.400015 -1.637433
 1851.000000 3.412346 -1.710767
 1852.000000 3.431801 -1.597318
 1853.000000 3.413266 -1.632767
 1854.000000 3.396583 -1.608515
 1855.000000 3.387420 -1.628431
 1856.000000 3.417358 -1.676885
 1857.000000 3.467231 -1.627880
 1858.000000 3.445531 -1.658653
 1859.000000 3.390314 -1.683496
 1860.000000 3.440346 -1.661504
 1861.000000 3.414037 -1.699022
 1862.000000 3.452272 -1.662036
 1863.000000 3.478242 -1.602092
 1864.000000 3.421166 -1.642584
 1865.000000 3.441478 -1.600509
 1866.000000 3.428678 -1.606783
 1867.000000 3.366107 -1.691295
 1868.000000 3.384604 -1.691290
 1869.000000 3.434537 -1.655905
 1870.000000 3.429406 -1.647127
 1871.000000 3.406187 -1.647761
 1872.000000 3.425707 -1.613907
 1873.000000 3.479838 -1.548207
 1874.000000 3.469362 -1.621380
 1875.000000 3.397162 -1.613835
 1876.000000 3.377428 -1.625160
 1877.000000 3.454392 -1.601024
 1878.000000 3.415522 -1.634184
 1879.000000 3.422444 -1.618774
 1880.000000 3.363742 -1.613618
 1881.000000 3.376114 -1.531061
 1882.000000 3.404349 -1.663289
 1883.000000 3.440485 -1.698441
 1884.000000 3.440458 -1.531402
 1885.000000 3.383095 -1.584800
 1886.000000 3.408294 -1.596629
 1887.000000 3.368255 -1.624459
 1888.000000 3.411240 -1.615322
 1889.000000 3.397326 -1.619493
 1890.000000 3.414353 -1.592970
 1891.000000 3.363684 -1.604717
 1892.000000 3.407667 -1.615826
 1893.000000 3.401965 -1.575919
 1894.000000 3.368342 -1.636154
 1895.000000 3.402054 -1.580923
 1896.000000 3.363076 -1.601161
 1897.000000 3.366448 -1.593559
 1898.000000 3.378945 -1.652777
 1899.000000 3.394731 -1.613528
 1900.000000 3.382078 -1.589960
 1901.000000 3.389711 -1.684058
 1902.000000 3.397058 -1.656390
 1903.000000 3.331010 -1.554212
 1904.000000 3.365944 -1.570778
 1905.000000 3.376687 -1.557016
 1906.000000 3.368050 -1.603448
 1907.000000 3.393096 -1.710789
 1908.000000 3.433598 -1.644638
 1909.000000 3.392967 -1.669835
 1910.000000 3.385849 -1.643227
 1911.000000 3.368338 -1.683166
 1912.000000 3.404303 -1.580621
 1913.000000 3.353383 -1.621607
 1914.000000 3.374111 -1.565554
 1915.000000 3.344578 -1.573409
 1916.000000 3.397947 -1.633419
 1917.000000 3.402613 -1.548862
 1918.000000 3.361338 -1.627192
 1919.000000 3.350032 -1.614576
 1920.000000 3.399255 -1.592557
 1921.000000 3.372638 -1.657144
 1922.000000 3.403204 -1.600464
 1923.000000 3.378085 -1.562985
 1924.000000 3.414013 -1.569894
 1925.000000 3.394989 -1.557769
 1926.000000 3.305470 -1.626986
 1927.000000 3.394584 -1.579117
 1928.000000 3.429292 -1.598976
 1929.000000 3.403059 -1.608985
 1930.000000 3.409360 -1.669655
 1931.000000 3.405710 -1.622955
 1932.000000 3.449030 -1.679092
 1933.000000 3.396943 -1.597566
 1934.000000 3.383061 -1.665298
 1935.000000 3.391568 -1.641577
 1936.000000 3.442133 -1.593427
 1937.000000 3.393530 -1.634746
 1938.000000 3.398235 -1.573517
 1939.000000 3.411471 -1.580055
 1940.000000 3.366684 -1.631281
 1941.000000 3.394635 -1.653241
 1942.000000 3.390890 -1.630273
 1943.000000 3.410205 -1.711002
 1944.000000 3.386933 -1.702601
 1945.000000 3.382710 -1.651039
 1946.000000 3.379165 -1.586979
 1947.000000 3.429133 -1.632624
 1948.000000 3.388358 -1.606839
 1949.000000 3.416419 -1.723229
 1950.000000 3.422201 -1.652707
 1951.000000 3.423268 -1.701235
 1952.000000 3.403284 -1.673657
 1953.000000 3.441249 -1.715898
 1954.000000 3.395087 -1.713087
 1955.000000 3.402165 -1.628846
 1956.000000 3.399032 -1.630214
 1957.000000 3.445458 -1.623477
 1958.000000 3.374557 -1.687924
 1959.000000 3.462315 -1.640088
 1960.000000 3.422000 -1.631248
 1961.000000 3.394928 -1.676437
 1962.000000 3.439869 -1.680832
 1963.000000 3.419072 -1.591978
 1964.000000 3.429220 -1.593960
 1965.000000 3.430943 -1.641879
 1966.000000 3.412913 -1.735216
 1967.000000 3.380806 -1.647109
 1968.000000 3.368510 -1.694932
 1969.000000 3.397607 -1.672828
 1970.000000 3.446663 -1.633472
 1971.000000 3.458687 -1.623911
 1972.000000 3.457002 -1.714658
 1973.000000 3.402403 -1.616247
 1974.000000 3.480557 -1.736878
 1975.000000 3.401757 -1.626847
 1976.000000 3.448925 -1.665891
 1977.000000 3.453469 -1.734202
 1978.000000 3.448865 -1.674199
 1979.000000 3.426316 -1.676021
 1980.000000 3.404306 -1.766751
 1981.000000 3.459744 -1.573398
 1982.000000 3.504448 -1.595575
 1983.000000 3.460159 -1.568726
 1984.000000 3.415486 -1.709710
 1985.000000 3.438711 -1.657306
 1986.000000 3.410869 -1.678635
 1987.000000 3.445564 -1.672315
 1988.000000 3.453702 -1.662398
 1989.000000 3.453936 -1.561921
 1990.000000 3.448989 -1.658987
 1991.000000 3.442775 -1.716756
 1992.000000 3.472625 -1.611187
 1993.000000 3.428081 -1.670211
 1994.000000 3.471618 -1.656815
 1995.000000 3.486034 -1.792283
 1996.000000 3.461371 -1.625427
 1997.000000 3.456430 -1.597669
 1998.000000 3.469300 -1.653566
 1999.000000 3.484256 -1.692999
 2000.000000 3.425080 -1.651536
 2001.000000 3.451986 -1.607500
 2002.000000 3.437995 -1.574660
 2003.000000 3.378037 -1.692297
 2004.000000 3.416074 -1.640782
 2005.000000 3.436999 -1.565268
 2006.000000 3.444220 -1.649375
 2007.000000 3.451475 -1.706524
 2008.000000 3.495898 -1.666064
 2009.000000 3.445413 -1.622089
 2010.000000 3.447110 -1.674098
 2011.000000 3.403737 -1.815558
 2012.000000 3.455669 -1.812117
 2013.000000 3.474052 -1.706479
 2014.000000 3.432072 -1.614623
 2015.000000 3.429183 -1.690095
 2016.000000 3.432535 -1.613982
 2017.000000 3.450441 -1.647945
 2018.000000 3.423985 -1.613324
 2019.000000 3.445335 -1.641869
 2020.000000 3.476342 -1.621666
 2021.000000 3.480120 -1.798701
 2022.000000 3.428299 -1.654996
 2023.000000 3.456204 -1.611046
 2024.000000 3.420392 -1.691468
 2025.000000 3.453436 -1.608119
 2026.000000 3.472283 -1.626694
 2027.000000 3.428249 -1.603123
 2028.000000 3.410458 -1.655266
 2029.000000 3.433228 -1.715810
 2030.000000 3.496709 -1.616216
 2031.000000 3.458264 -1.639534
 2032.000000 3.464908 -1.644691
 2033.000000 3.487001 -1.478876
 2034.000000 3.432358 -1.559567
 2035.000000 3.424834 -1.553491
 2036.000000 3.349205 -1.624895
 2037.000000 3.385747 -1.573599
 2038.000000 3.443339 -1.599126
 2039.000000 3.423194 -1.654379
 2040.000000 3.446370 -1.677315
 2041.000000 3.430470 -1.731186
 2042.000000 3.454305 -1.641254
 2043.000000 3.387144 -1.686729
 2044.000000 3.385243 -1.681373
 2045.000000 3.423419 -1.730452
 2046.000000 3.411810 -1.685625
 2047.000000 3.401134 -1.600585
 2048.000000 3.408107 -1.649189
 2049.000000 3.373872 -1.653404
 2050.000000 3.384278 -1.701154
 2051.000000 3.420989 -1.760225
 2052.000000 3.416425 -1.632908
 2053.000000 3.407506 -1.667840
 2054.000000 3.420823 -1.592003
 2055.000000 3.484285 -1.753551
 2056.000000 3.440295 -1.666129
 2057.000000 3.449616 -1.654541
 2058.000000 3.394249 -1.708200
 2059.000000 3.395116 -1.661341
 2060.000000 3.374471 -1.602205
 2061.000000 3.364991 -1.713468
 2062.000000 3.413804 -1.596708
 2063.000000 3.434695 -1.637520
 2064.000000 3.452427 -1.599303
 2065.000000 3.391983 -1.641170
 2066.000000 3.406091 -1.565700
 2067.000000 3.391268 -1.545445
 2068.000000 3.382433 -1.589455
 2069.000000 3.440871 -1.530542
 2070.000000 3.347086 -1.610001
 2071.000000 3.385155 -1.608183
 2072.000000 3.443039 -1.598932
 2073.000000 3.465260 -1.594804
 2074.000000 3.402199 -1.624350
 2075.000000 3.407765 -1.618131
 2076.000000 3.406059 -1.552138
 2077.000000 3.441852 -1.541425
 2078.000000 3.392783 -1.553725
 2079.000000 3.449714 -1.547697
 2080.000000 3.395481 -1.494892
 2081.000000 3.425334 -1.603868
 2082.000000 3.390793 -1.608820
 2083.000000 3.387819 -1.523010
 2084.000000 3.394435 -1.539895
 2085.000000 3.361282 -1.578567
 2086.000000 3.385500 -1.496969
 2087.000000 3.485796 -1.590275
 2088.000000 3.387295 -1.617371
 2089.000000 3.428990 -1.611680
 2090.000000 3.433889 -1.605032
 2091.000000 3.398379 -1.653317
 2092.000000 3.434465 -1.546820
 2093.000000 3.471652 -1.561122
 2094.000000 3.399848 -1.511784
 2095.000000 3.468302 -1.556116
 2096.000000 3.449454 -1.587135
 2097.000000 3.418435 -1.507631
 2098.000000 3.419123 -1.529052
 2099.000000 3.401854 -1.577757
 2100.000000 3.387534 -1.587026
 2101.000000 3.407658 -1.547728
 2102.000000 3.394984 -1.584636
 2103.000000 3.432490 -1.610939
 2104.000000 3.494767 -1.646462
 2105.000000 3.402692 -1.552198
 2106.000000 3.435968 -1.623666
 2107.000000 3.429659 -1.620002
 2108.000000 3.387185 -1.574775
 2109.000000 3.416127 -1.706800
 2110.000000 3.416691 -1.709221
 2111.000000 3.439942 -1.638111
 2112.000000 3.412299 -1.680624
 2113.000000 3.428632 -1.692905
 2114.000000 3.411281 -1.643562
 2115.000000 3.443809 -1.645168
 2116.000000 3.429644 -1.612780
 2117.000000 3.442756 -1.580198
 2118.000000 3.448056 -1.611336
 2119.000000 3.408753 -1.706334
 2120.000000 3.408398 -1.642147
 2121.000000 3.404730 -1.642884
 2122.000000 3.401052 -1.714575
 2123.000000 3.393411 -1.525188
 2124.000000 3.385666 -1.670091
 2125.000000 3.378081 -1.643481
 2126.000000 3.368521 -1.680696
 2127.000000 3.444724 -1.638090
 2128.000000 3.435293 -1.592260
 2129.000000 3.424283 -1.655378
 2130.000000 3.405625 -1.706822
 2131.000000 3.378945 -1.706931
 2132.000000 3.411922 -1.606586
 2133.000000 3.390691 -1.675553
 2134.000000 3.361390 -1.691040
 2135.000000 3.383421 -1.579063
 2136.000000 3.404296 -1.624594
 2137.000000 3.393475 -1.620328
 2138.000000 3.390623 -1.609275
 2139.000000 3.372277 -1.597296
 2140.000000 3.422005 -1.570899
 2141.000000 3.406199 -1.587286
 2142.000000 3.355529 -1.609902
 2143.000000 3.398264 -1.599291
 2144.000000 3.389002 -1.644159
 2145.000000 3.397389 -1.657054
 2146.000000 3.406439 -1.659901
 2147.000000 3.392133 -1.566006
 2148.000000 3.380495 -1.599036
 2149.000000 3.432674 -1.689018
 2150.000000 3.447760 -1.651039
 2151.000000 3.380935 -1.613218
 2152.000000 3.428814 -1.582756
 2153.000000 3.431757 -1.630544
 2154.000000 3.468004 -1.601897
 2155.000000 3.373463 -1.641701
 2156.000000 3.397050 -1.591983
 2157.000000 3.430680 -1.596173
 2158.000000 3.392496 -1.605429
 2159.000000 3.413496 -1.603979
 2160.000000 3.458458 -1.585617
 2161.000000 3.419800 -1.550033
 2162.000000 3.438964 -1.632165
 2163.000000 3.462545 -1.666306
 2164.000000 3.452792 -1.611257
 2165.000000 3.458452 -1.585217
 2166.000000 3.425854 -1.618157
 2167.000000 3.433563 -1.627651
 2168.000000 3.420040 -1.614364
 2169.000000 3.468449 -1.585873
 2170.000000 3.466397 -1.705958
 2171.000000 3.476222 -1.631318
 2172.000000 3.421567 -1.581259
 2173.000000 3.401500 -1.582056
 2174.000000 3.381286 -1.643240
 2175.000000 3.379832 -1.711152
 2176.000000 3.407892 -1.554139
 2177.000000 3.409169 -1.617937
 2178.000000 3.439599 -1.605649
 2179.000000 3.434437 -1.570036
 2180.000000 3.413111 -1.672354
 2181.000000 3.433623 -1.584263
 2182.000000 3.375856 -1.537611
 2183.000000 3.421855 -1.577534
 2184.000000 3.400882 -1.693245
 2185.000000 3.453936 -1.651996
 2186.000000 3.456960 -1.648855
 2187.000000 3.416297 -1.636988
 2188.000000 3.447534 -1.645610
 2189.000000 3.459506 -1.732026
 2190.000000 3.450456 -1.669116
 2191.000000 3.472535 -1.669379
 2192.000000 3.436150 -1.657206
 2193.000000 3.450931 -1.659433
 2194.000000 3.415974 -1.602861
 2195.000000 3.381741 -1.659565
 2196.000000 3.376885 -1.562401
 2197.000000 3.380555 -1.576254
 2198.000000 3.344935 -1.630340
 2199.000000 3.357917 -1.658903
 2200.000000 3.323991 -1.699818
 2201.000000 3.384685 -1.640670
 2202.000000 3.373323 -1.640637
 2203.000000 3.432048 -1.610960
 2204.000000 3.368804 -1.639491
 2205.000000 3.393698 -1.720409
 2206.000000 3.418949 -1.624566
 2207.000000 3.386097 -1.636307
 2208.000000 3.382532 -1.588747
 2209.000000 3.386536 -1.612410
 2210.000000 3.439241 -1.595445
 2211.000000 3.399440 -1.632019
 2212.000000 3.411558 -1.627427
 2213.000000 3.407365 -1.615388
 2214.000000 3.422877 -1.644610
 2215.000000 3.369356 -1.601227
 2216.000000 3.385983 -1.704749
 2217.000000 3.387452 -1.687279
 2218.000000 3.388047 -1.675226
 2219.000000 3.366343 -1.697523
 2220.000000 3.412539 -1.610381
 2221.000000 3.407604 -1.630379
 2222.000000 3.413265 -1.518584
 2223.000000 3.480168 -1.625160
 2224.000000 3.392092 -1.624826
 2225.000000 3.400078 -1.711131
 2226.000000 3.335566 -1.664658
 2227.000000 3.359571 -1.651168
 2228.000000 3.391958 -1.576086
 2229.000000 3.371922 -1.672169
 2230.000000 3.413455 -1.655802
 2231.000000 3.376660 -1.670723
 2232.000000 3.391265 -1.635307
 2233.000000 3.378535 -1.639543
 2234.000000 3.378824 -1.589177
 2235.000000 3.378193 -1.612140
 2236.000000 3.314900 -1.696869
 2237.000000 3.418455 -1.577317
 2238.000000 3.367098 -1.673496
 2239.000000 3.395220 -1.649230
 2240.000000 3.386911 -1.708661
 2241.000000 3.369061 -1.692760
 2242.000000 3.332234 -1.682251
 2243.000000 3.335597 -1.731035
 2244.000000 3.343241 -1.755000
 2245.000000 3.371666 -1.664075
 2246.000000 3.437322 -1.643587
 2247.000000 3.337043 -1.664819
 2248.000000 3.378059 -1.693109
 2249.000000 3.387290 -1.660734
 2250.000000 3.390241 -1.573625
 2251.000000 3.379659 -1.596437
 2252.000000 3.347464 -1.660314
 2253.000000 3.345828 -1.627313
 2254.000000 3.367146 -1.629286
 2255.000000 3.355512 -1.496799
 2256.000000 3.337014 -1.640202
 2257.000000 3.370009 -1.620508
 2258.000000 3.401817 -1.675790
 2259.000000 3.317675 -1.707150
 2260.000000 3.354768 -1.599603
 2261.000000 3.412503 -1.571329
 2262.000000 3.402420 -1.549114
 2263.000000 3.430119 -1.576239
 2264.000000 3.377193 -1.642256
 2265.000000 3.387859 -1.677130
 2266.000000 3.397054 -1.679063
 2267.000000 3.401954 -1.662114
 2268.000000 3.337426 -1.643087
 2269.000000 3.394897 -1.687143
 2270.000000 3.387184 -1.590647
 2271.000000 3.394754 -1.634262
 2272.000000 3.365637 -1.623183
 2273.000000 3.366505 -1.683059
 2274.000000 3.329337 -1.699784
 2275.000000 3.398738 -1.668398
 2276.000000 3.379431 -1.656038
 2277.000000 3.374301 -1.713514
 2278.000000 3.394125 -1.752379
 2279.000000 3.358902 -1.745752
 2280.000000 3.370291 -1.717130
 2281.000000 3.385813 -1.687942
 2282.000000 3.330289 -1.713830
 2283.000000 3.341478 -1.650280
 2284.000000 3.367657 -1.606367
 2285.000000 3.349726 -1.556929
 2286.000000 3.387032 -1.609956
 2287.000000 3.376337 -1.658336
 2288.000000 3.344300 -1.686603
 2289.000000 3.363792 -1.677583
 2290.000000 3.396182 -1.663430
 2291.000000 3.389953 -1.712210
 2292.000000 3.388652 -1.656335
 2293.000000 3.384066 -1.620802
 2294.000000 3.332631 -1.553528
 2295.000000 3.358945 -1.622107
 2296.000000 3.380721 -1.733765
 2297.000000 3.383404 -1.665480
 2298.000000 3.358081 -1.585773
 2299.000000 3.348644 -1.568706
 2300.000000 3.332128 -1.661049
 2301.000000 3.377348 -1.650450
 2302.000000 3.399914 -1.589808
 2303.000000 3.320188 -1.637184
 2304.000000 3.359722 -1.636262
 2305.000000 3.372553 -1.631802
 2306.000000 3.313316 -1.608644
 2307.000000 3.363624 -1.619551
 2308.000000 3.332458 -1.666741
 2309.000000 3.321151 -1.674224
 2310.000000 3.365495 -1.595629
 2311.000000 3.357266 -1.584118
 2312.000000 3.367373 -1.655542
 2313.000000 3.384016 -1.543275
 2314.000000 3.348349 -1.662871
 2315.000000 3.348641 -1.706934
 2316.000000 3.364147 -1.719991
 2317.000000 3.429546 -1.666604
 2318.000000 3.377520 -1.590223
 2319.000000 3.406418 -1.663186
 2320.000000 3.408567 -1.567154
 2321.000000 3.348801 -1.624565
 2322.000000 3.365524 -1.606729
 2323.000000 3.385585 -1.535382
 2324.000000 3.392705 -1.682300
 2325.000000 3.384620 -1.650762
 2326.000000 3.427443 -1.613753
 2327.000000 3.410303 -1.637831
 2328.000000 3.435568 -1.698036
 2329.000000 3.395467 -1.634938
 2330.000000 3.407201 -1.646350
 2331.000000 3.365351 -1.622570
 2332.000000 3.399999 -1.637122
 2333.000000 3.396920 -1.670955
 2334.000000 3.377011 -1.655007
 2335.000000 3.416797 -1.642128
 2336.000000 3.417664 -1.599234
 2337.000000 3.402000 -1.572389
 2338.000000 3.384217 -1.561016
 2339.000000 3.405155 -1.643516
 2340.000000 3.443737 -1.600248
 2341.000000 3.443096 -1.678684
 2342.000000 3.438488 -1.670538
 2343.000000 3.342839 -1.679410
 2344.000000 3.424188 -1.648919
 2345.000000 3.407659 -1.690159
 2346.000000 3.383250 -1.667269
 2347.000000 3.427772 -1.736887
 2348.000000 3.407971 -1.737222
 2349.000000 3.416733 -1.647867
 2350.000000 3.386303 -1.649363
 2351.000000 3.372070 -1.742474
 2352.000000 3.387020 -1.720977
 2353.000000 3.373251 -1.784960
 2354.000000 3.420130 -1.669992
 2355.000000 3.412218 -1.681397
 2356.000000 3.390794 -1.662518
 2357.000000 3.404229 -1.634356
 2358.000000 3.373767 -1.601840
 2359.000000 3.413750 -1.776965
 2360.000000 3.372022 -1.813319
 2361.000000 3.299505 -1.708282
 2362.000000 3.341555 -1.698424
 2363.000000 3.361864 -1.766052
 2364.000000 3.403776 -1.656870
 2365.000000 3.368039 -1.713080
 2366.000000 3.386957 -1.722679
 2367.000000 3.389066 -1.729650
 2368.000000 3.456245 -1.697015
 2369.000000 3.456724 -1.666059
 2370.000000 3.423802 -1.729419
 2371.000000 3.461869 -1.736299
 2372.000000 3.410793 -1.718882
 2373.000000 3.399589 -1.688938
 2374.000000 3.403903 -1.657854
 2375.000000 3.402129 -1.750456
 2376.000000 3.419303 -1.798781
 2377.000000 3.413369 -1.657268
 2378.000000 3.428057 -1.668580
 2379.000000 3.420660 -1.688233
 2380.000000 3.404882 -1.749441
 2381.000000 3.387560 -1.723977
 2382.000000 3.355443 -1.747006
 2383.000000 3.428761 -1.578957
 2384.000000 3.393854 -1.613488
 2385.000000 3.347898 -1.666546
 2386.000000 3.388699 -1.593190
 2387.000000 3.383207 -1.680487
 2388.000000 3.352287 -1.616364
 2389.000000 3.399320 -1.719441
 2390.000000 3.318161 -1.676634
 2391.000000 3.373856 -1.750848
 2392.000000 3.425833 -1.677363
 2393.000000 3.461993 -1.657632
 2394.000000 3.445026 -1.622004
 2395.000000 3.373390 -1.676448
 2396.000000 3.455304 -1.713356
 2397.000000 3.431675 -1.690667
 2398.000000 3.398477 -1.689527
 2399.000000 3.449506 -1.670065
 2400.000000 3.478060 -1.617628
 2401.000000 3.439868 -1.708649
 2402.000000 3.429467 -1.658404
 2403.000000 3.400319 -1.668813
 2404.000000 3.416770 -1.713724
 2405.000000 3.389488 -1.655233
 2406.000000 3.402678 -1.674801
 2407.000000 3.421317 -1.620695
 2408.000000 3.406044 -1.684163
 2409.000000 3.407559 -1.694611
 2410.000000 3.383989 -1.655858
 2411.000000 3.386245 -1.734349
 2412.000000 3.414856 -1.700408
 2413.000000 3.379245 -1.675457
 2414.000000 3.425429 -1.704668
 2415.000000 3.365126 -1.632243
 2416.000000 3.399295 -1.549925
 2417.000000 3.403100 -1.671224
 2418.000000 3.368154 -1.647545
 2419.000000 3.439579 -1.570449
 2420.000000 3.410274 -1.685958
 2421.000000 3.404190 -1.615420
 2422.000000 3.356754 -1.673514
 2423.000000 3.426150 -1.669165
 2424.000000 3.401420 -1.680542
 2425.000000 3.449824 -1.623590
 2426.000000 3.424501 -1.716069
 2427.000000 3.354984 -1.657339
 2428.000000 3.415196 -1.696713
 2429.000000 3.345940 -1.729803
 2430.000000 3.377954 -1.709259
 2431.000000 3.356036 -1.675190
 2432.000000 3.370133 -1.593097
 2433.000000 3.372580 -1.581019
 2434.000000 3.373194 -1.691032
 2435.000000 3.418240 -1.681548
 2436.000000 3.369912 -1.631628
 2437.000000 3.363308 -1.690355
 2438.000000 3.350903 -1.748861
 2439.000000 3.383861 -1.669279
 2440.000000 3.402992 -1.693035
 2441.000000 3.358627 -1.726951
 2442.000000 3.417835 -1.674374
 2443.000000 3.381580 -1.727343
 2444.000000 3.358327 -1.737944
 2445.000000 3.348272 -1.711462
 2446.000000 3.398858 -1.646056
 2447.000000 3.341901 -1.647431
 2448.000000 3.401191 -1.608596
 2449.000000 3.416285 -1.684647
 2450.000000 3.419729 -1.670790
 2451.000000 3.383066 -1.704752
 2452.000000 3.372668 -1.650888
 2453.000000 3.372171 -1.705179
 2454.000000 3.385742 -1.664342
 2455.000000 3.341940 -1.622577
 2456.000000 3.360951 -1.775006
 2457.000000 3.395731 -1.655117
 2458.000000 3.389820 -1.608072
 2459.000000 3.355337 -1.685489
 2460.000000 3.396032 -1.686838
 2461.000000 3.362623 -1.666388
 2462.000000 3.381085 -1.714393
 2463.000000 3.356166 -1.645137
 2464.000000 3.349464 -1.609299
 2465.000000 3.407411 -1.726869
 2466.000000 3.385385 -1.582810
 2467.000000 3.384334 -1.608817
 2468.000000 3.371117 -1.568490
 2469.000000 3.324815 -1.620111
 2470.000000 3.329024 -1.586149
 2471.000000 3.364694 -1.590223
 2472.000000 3.356696 -1.674799
 2473.000000 3.475200 -1.639034
 2474.000000 3.464224 -1.725057
 2475.000000 3.445312 -1.698969
 2476.000000 3.439692 -1.681593
 2477.000000 3.405389 -1.751354
 2478.000000 3.400938 -1.773511
 2479.000000 3.375064 -1.675965
 2480.000000 3.367006 -1.811791
 2481.000000 3.329883 -1.853505
 2482.000000 3.443211 -1.786416
 2483.000000 3.363881 -1.831255
 2484.000000 3.456871 -1.736412
 2485.000000 3.406811 -1.773051
 2486.000000 3.375564 -1.715779
 2487.000000 3.366919 -1.666120
 2488.000000 3.390131 -1.705645
 2489.000000 3.407242 -1.685193
 2490.000000 3.455991 -1.739105
 2491.000000 3.407140 -1.688224
 2492.000000 3.389530 -1.763186
 2493.000000 3.341563 -1.802900
 2494.000000 3.352328 -1.699174
 2495.000000 3.377349 -1.718586
 2496.000000 3.353603 -1.758906
 2497.000000 3.403512 -1.635149
 2498.000000 3.400551 -1.601650
 2499.000000 3.424619 -1.615147
 2500.000000 3.438505 -1.672582
 2501.000000 3.387038 -1.608512
 2502.000000 3.415018 -1.698577
 2503.000000 3.417893 -1.681852
 2504.000000 3.456342 -1.731597
 2505.000000 3.419282 -1.713279
 2506.000000 3.429559 -1.718018
 2507.000000 3.432931 -1.756310
 2508.000000 3.429807 -1.652443
 2509.000000 3.376790 -1.660490
 2510.000000 3.461316 -1.728817
 2511.000000 3.438478 -1.636291
 2512.000000 3.458424 -1.593956
 2513.000000 3.418425 -1.644890
 2514.000000 3.418720 -1.740565
 2515.000000 3.461799 -1.680795
 2516.000000 3.424557 -1.715698
 2517.000000 3.454752 -1.632191
 2518.000000 3.460536 -1.725546
 2519.000000 3.483774 -1.687051
 2520.000000 3.463348 -1.737621
 2521.000000 3.427896 -1.713459
 2522.000000 3.417115 -1.670634
 2523.000000 3.417038 -1.681770
 2524.000000 3.400759 -1.588257
 2525.000000 3.405802 -1.628878
 2526.000000 3.386236 -1.601172
 2527.000000 3.380872 -1.619290
 2528.000000 3.470158 -1.557892
 2529.000000 3.435727 -1.583233
 2530.000000 3.406961 -1.597114
 2531.000000 3.392908 -1.584828
 2532.000000 3.422322 -1.593981
 2533.000000 3.406371 -1.553431
 2534.000000 3.441411 -1.690427
 2535.000000 3.437786 -1.635231
 2536.000000 3.421116 -1.625828
 2537.000000 3.426289 -1.635576
 2538.000000 3.406647 -1.647762
 2539.000000 3.383753 -1.620370
 2540.000000 3.407652 -1.693580
 2541.000000 3.473161 -1.637497
 2542.000000 3.442932 -1.747065
 2543.000000 3.446947 -1.753831
 2544.000000 3.434608 -1.696291
 2545.000000 3.464005 -1.628094
 2546.000000 3.442346 -1.593885
 2547.000000 3.444217 -1.726786
 2548.000000 3.437408 -1.676266
 2549.000000 3.372251 -1.678952
 2550.000000 3.441316 -1.661870
 2551.000000 3.461023 -1.584991
 2552.000000 3.448890 -1.638092
 2553.000000 3.458057 -1.679903
 2554.000000 3.473684 -1.653128
 2555.000000 3.403626 -1.662650
 2556.000000 3.397241 -1.702468
 2557.000000 3.468211 -1.660696
 2558.000000 3.390414 -1.690682
 2559.000000 3.409342 -1.697493
 2560.000000 3.403924 -1.699624
 2561.000000 3.435096 -1.693700
 2562.000000 3.424702 -1.674159
[truncated: 50,639,070 more chars]
