# Supplementary material for: Structural basis of dimerization of chemokine receptors CCR5 and CXCR4
Source: Nat Commun. 2023 Oct 13;14:6439. doi: 10.1038/s41467-023-42082-z (PMC10575954; doi:10.1038/s41467-023-42082-z)
Supplement: Supplementary file 6 — Source Data [file 41467_2023_42082_MOESM6_ESM.zip › Supplementary Figure 11/Panel B/FES_2D_CXCR4-CXCR4.dat]

#! FIELDS d2 torsion file.free der_d2 der_torsion
#! SET min_d2 1.36645
#! SET max_d2 8.15167
#! SET nbins_d2  481
#! SET periodic_d2 false
#! SET min_torsion -pi
#! SET max_torsion pi
#! SET nbins_torsion  297
#! SET periodic_torsion true
    1.366450000   -3.141592654  316.853527557   -0.000000000   -0.000000000
    1.380585875   -3.141592654  316.853527557   -0.000000000   -0.000000000
    1.394721750   -3.141592654  316.853527557   -0.000000000   -0.000000000
    1.408857625   -3.141592654  316.853527557   -0.000000000   -0.000000000
    1.422993500   -3.141592654  316.853527557   -0.000000000   -0.000000000
    1.437129375   -3.141592654  316.853527557   -0.000000000   -0.000000000
    1.451265250   -3.141592654  316.853527557   -0.000000000   -0.000000000
    1.465401125   -3.141592654  316.853527557   -0.000000000   -0.000000000
    1.479537000   -3.141592654  316.853527557   -0.000000000   -0.000000000
    1.493672875   -3.141592654  316.853527557   -0.000000000   -0.000000000
    1.507808750   -3.141592654  316.853527557   -0.000000000   -0.000000000
    1.521944625   -3.141592654  316.853527557   -0.000000000   -0.000000000
    1.536080500   -3.141592654  316.853527557   -0.000000000   -0.000000000
    1.550216375   -3.141592654  316.853527557   -0.000000000   -0.000000000
    1.564352250   -3.141592654  316.853527557   -0.000000000   -0.000000000
    1.578488125   -3.141592654  316.853527557   -0.000000000   -0.000000000
    1.592624000   -3.141592654  316.853527557   -0.000000000   -0.000000000
    1.606759875   -3.141592654  316.853527557   -0.000000000   -0.000000000
    1.620895750   -3.141592654  316.853527557   -0.000000000   -0.000000000
    1.635031625   -3.141592654  316.853527557   -0.000000000   -0.000000000
    1.649167500   -3.141592654  316.853527557   -0.000000000   -0.000000000
    1.663303375   -3.141592654  316.853527557   -0.000000000   -0.000000000
    1.677439250   -3.141592654  316.853527557   -0.000000000   -0.000000000
    1.691575125   -3.141592654  316.853527557   -0.000000000   -0.000000000
    1.705711000   -3.141592654  316.853527557   -0.000000000   -0.000000000
    1.719846875   -3.141592654  316.853527557   -0.000000000   -0.000000000
    1.733982750   -3.141592654  316.853527557   -0.000000000   -0.000000000
    1.748118625   -3.141592654  316.853527557   -0.000000000   -0.000000000
    1.762254500   -3.141592654  316.853527557   -0.000000000   -0.000000000
    1.776390375   -3.141592654  316.853527557   -0.000000000   -0.000000000
    1.790526250   -3.141592654  316.853527557   -0.000000000   -0.000000000
    1.804662125   -3.141592654  316.853527557   -0.000000000   -0.000000000
    1.818798000   -3.141592654  316.853527557   -0.000000000   -0.000000000
    1.832933875   -3.141592654  316.853527557   -0.000000000   -0.000000000
    1.847069750   -3.141592654  316.853527557   -0.000000000   -0.000000000
    1.861205625   -3.141592654  316.853527557   -0.000000000   -0.000000000
    1.875341500   -3.141592654  316.853527557   -0.000000000   -0.000000000
    1.889477375   -3.141592654  316.853527557   -0.000000000   -0.000000000
    1.903613250   -3.141592654  316.853527557   -0.000000000   -0.000000000
    1.917749125   -3.141592654  316.853527557   -0.000000000   -0.000000000
    1.931885000   -3.141592654  316.853527112   -0.000044928   -0.000025024
    1.946020875   -3.141592654  316.853525731   -0.000169243   -0.000103503
    1.960156750   -3.141592654  316.853521135   -0.000540021   -0.000365011
    1.974292625   -3.141592654  316.853507256   -0.001542086   -0.001158307
    1.988428500   -3.141592654  316.853470721   -0.003867454   -0.003252561
    2.002564375   -3.141592654  316.853377415   -0.009399460   -0.008536915
    2.016700250   -3.141592654  316.853081373   -0.029679491   -0.021671298
    2.030836125   -3.141592654  316.852332116   -0.080740196   -0.051744316
    2.044972000   -3.141592654  316.850098822   -0.241190104   -0.122467023
    2.059107875   -3.141592654  316.843885130   -0.677599495   -0.293422835
    2.073243750   -3.141592654  316.827470882   -1.762452467   -0.689943455
    2.087379625   -3.141592654  316.787145055   -4.202916175   -1.576363598
    2.101515500   -3.141592654  316.696469915   -9.119601681   -3.416940792
    2.115651375   -3.141592654  316.509315363  -18.096974275   -6.934934101
    2.129787250   -3.141592654  316.156840916  -32.775696070  -13.091113056
    2.143923125   -3.141592654  315.547938311  -54.432776185  -22.938608363
    2.158059000   -3.141592654  314.584133341  -82.919605023  -37.334550508
    2.172194875   -3.141592654  313.178876102 -116.436065240  -56.548551298
    2.186330750   -3.141592654  311.282155270 -151.759391388  -79.924091189
    2.200466625   -3.141592654  308.895167955 -185.292440221 -105.752024924
    2.214602500   -3.141592654  306.062174340 -214.593553273 -131.604538275
    2.228738375   -3.141592654  302.851176246 -238.608443401 -155.007784589
    2.242874250   -3.141592654  299.343944160 -256.297529054 -174.151046021
    2.257010125   -3.141592654  295.641824793 -265.784428790 -188.174519377
    2.271146000   -3.141592654  291.873920539 -265.525112812 -196.899783138
    2.285281875   -3.141592654  288.170141658 -257.437798778 -200.344146299
    2.299417750   -3.141592654  284.598933818 -248.148015043 -198.620511655
    2.313553625   -3.141592654  281.119776155 -245.549046165 -192.264879192
    2.327689500   -3.141592654  277.604600946 -253.145005292 -182.553648638
    2.341825375   -3.141592654  273.928751997 -267.230307966 -171.298960071
    2.355961250   -3.141592654  270.051137257 -280.456734982 -160.164349314
    2.370097125   -3.141592654  266.025889279 -287.763277945 -150.155374259
    2.384233000   -3.141592654  261.942677159 -289.042528742 -141.715758061
    2.398368875   -3.141592654  257.867938468 -287.093953842 -135.238583595
    2.412504750   -3.141592654  253.831572619 -283.656495364 -131.263466183
    2.426640625   -3.141592654  249.852808650 -278.858332948 -130.200027202
    2.440776500   -3.141592654  245.954168823 -272.661475386 -131.947628864
    2.454912375   -3.141592654  242.146257838 -266.245834371 -135.806517178
    2.469048250   -3.141592654  238.417872560 -261.921606554 -140.740374691
    2.483184125   -3.141592654  234.729636117 -260.282799559 -145.695936431
    2.497320000   -3.141592654  231.048909984 -260.624653855 -149.701110251
    2.511455875   -3.141592654  227.358668594 -261.866462113 -151.962294244
    2.525591750   -3.141592654  223.643765508 -264.151583804 -152.101783585
    2.539727625   -3.141592654  219.881688920 -268.859324670 -150.207432504
    2.553863500   -3.141592654  216.033585244 -276.194042274 -146.679768286
    2.567999375   -3.141592654  212.071757171 -284.421137480 -141.903109601
    2.582135250   -3.141592654  208.001268746 -291.423979558 -136.065025325
    2.596271125   -3.141592654  203.849603805 -295.981319356 -129.301305636
    2.610407000   -3.141592654  199.646448928 -299.009400802 -121.932244308
    2.624542875   -3.141592654  195.401017687 -302.133385830 -114.401744650
    2.638678750   -3.141592654  191.105720831 -305.932103644 -107.343441557
    2.652814625   -3.141592654  186.755875884 -309.888124331 -101.547782754
    2.666950500   -3.141592654  182.358489946 -312.245136593  -97.877796969
    2.681086375   -3.141592654  177.946905261 -312.029647497  -97.000105978
    2.695222250   -3.141592654  173.556047741 -309.450627804  -98.795157385
    2.709358125   -3.141592654  169.203280588 -307.128470756 -102.347694577
    2.723494000   -3.141592654  164.863128838 -308.366342569 -106.366021057
    2.737629875   -3.141592654  160.473104739 -313.794861661 -109.845151330
    2.751765750   -3.141592654  155.994027854 -320.454745915 -112.422043336
    2.765901625   -3.141592654  151.444549023 -322.736687071 -113.933817302
    2.780037500   -3.141592654  146.911490346 -318.218668833 -114.023297022
    2.794173375   -3.141592654  142.482504557 -308.591319641 -112.213700227
    2.808309250   -3.141592654  138.194322105 -299.574977169 -108.141130747
    2.822445125   -3.141592654  134.003666732 -295.278629894 -102.183173628
    2.836581000   -3.141592654  129.832887352 -296.179704833  -95.398447943
    2.850716875   -3.141592654  125.629146670 -299.504464671  -89.088300349
    2.864852750   -3.141592654  121.387768202 -300.996374008  -84.052649174
    2.878988625   -3.141592654  117.159314218 -297.170758903  -80.458395818
    2.893124500   -3.141592654  113.032907894 -286.467470904  -78.052024546
    2.907260375   -3.141592654  109.110305498 -268.251511256  -76.848775968
    2.921396250   -3.141592654  105.500216562 -242.589090368  -77.334239204
    2.935532125   -3.141592654  102.298573960 -210.782926342  -80.097454601
    2.949668000   -3.141592654   99.571002206 -176.462158078  -85.049406153
    2.963803875   -3.141592654   97.320551897 -143.882016362  -91.126763264
    2.977939750   -3.141592654   95.492925811 -117.057319525  -96.486790109
    2.992075625   -3.141592654   93.993422378  -97.872490371  -98.977152085
    3.006211500   -3.141592654   92.706768696  -86.838277027  -96.703189113
    3.020347375   -3.141592654   91.517670444  -84.153821995  -88.610478263
    3.034483250   -3.141592654   90.312051184  -89.032649841  -74.950411976
    3.048619125   -3.141592654   88.998527584  -98.876725603  -57.455618998
    3.062755000   -3.141592654   87.529032833 -110.680103017  -38.653989073
    3.076890875   -3.141592654   85.891062789 -122.498696661  -20.954727770
    3.091026750   -3.141592654   84.083606039 -134.798520469   -5.981994969
    3.105162625   -3.141592654   82.097538174 -148.126350228    5.452842758
    3.119298500   -3.141592654   79.927168051 -160.082736207   13.120507464
    3.133434375   -3.141592654   77.622580461 -166.017443274   17.321321912
    3.147570250   -3.141592654   75.301959139 -162.225589766   18.871910810
    3.161706125   -3.141592654   73.105530993 -149.181850125   18.814954080
    3.175842000   -3.141592654   71.127993148 -132.105916287   17.913573063
    3.189977875   -3.141592654   69.380554245 -117.802137643   16.370584959
    3.204113750   -3.141592654   67.796935222 -108.789843450   14.272778414
    3.218249625   -3.141592654   66.310528294 -103.564895938   11.945396300
    3.232385500   -3.141592654   64.892302309  -98.834713875   10.019393076
    3.246521375   -3.141592654   63.549106052  -92.777915517    8.858780867
    3.260657250   -3.141592654   62.296577203  -86.258219072    8.396674255
    3.274793125   -3.141592654   61.130473809  -80.834230801    8.318283361
    3.288929000   -3.141592654   60.031046644  -76.551690096    8.550199442
    3.303064875   -3.141592654   58.995394529  -71.518647002    9.366781720
    3.317200750   -3.141592654   58.056454392  -62.049671988   11.259927162
    3.331336625   -3.141592654   57.300119936  -45.832922478   14.550173877
    3.345472500   -3.141592654   56.819968623  -23.228997174   19.194868253
    3.359608375   -3.141592654   56.675291994    0.443637861   24.695978373
    3.373744250   -3.141592654   56.832124265   18.604032003   30.137508297
    3.387880125   -3.141592654   57.176377344   26.266770482   34.506556015
    3.402016000   -3.141592654   57.556156385   23.962263838   37.088282892
    3.416151875   -3.141592654   57.853836543   15.627703374   37.874340586
    3.430287750   -3.141592654   58.016679905    5.379715192   37.447817042
    3.444423625   -3.141592654   58.035271946   -4.815917604   36.500009132
    3.458559500   -3.141592654   57.913100434  -14.338284654   35.469022579
    3.472695375   -3.141592654   57.667660246  -21.849155059   34.512768077
    3.486831250   -3.141592654   57.347840443  -24.429301037   33.715119842
    3.500967125   -3.141592654   57.045383836  -19.219282294   33.391856330
    3.515103000   -3.141592654   56.872085295   -6.243283866   33.775936581
    3.529238875   -3.141592654   56.919457473   11.152517598   34.790893777
    3.543374750   -3.141592654   57.223244442   29.584868853   35.859675267
    3.557510625   -3.141592654   57.778648569   46.688394423   36.305458354
    3.571646500   -3.141592654   58.558629875   60.996655918   35.667384258
    3.585782375   -3.141592654   59.514454948   71.379599303   33.958229455
    3.599918250   -3.141592654   60.583412861   77.048008608   31.559254270
    3.614054125   -3.141592654   61.702766287   78.587585120   28.849222929
    3.628190000   -3.141592654   62.824781935   77.895606194   26.076313040
    3.642325875   -3.141592654   63.927389634   75.722201205   23.368373411
    3.656461750   -3.141592654   64.990290746   72.323919360   20.782144901
    3.670597625   -3.141592654   65.994983678   67.398813345   18.285424232
    3.684733500   -3.141592654   66.921242993   61.375914623   15.620612042
    3.698869375   -3.141592654   67.756906419   54.803508909   12.452106757
    3.713005250   -3.141592654   68.500652795   48.258064589    8.677176674
    3.727141125   -3.141592654   69.160124399   43.338973898    4.819124543
    3.741277000   -3.141592654   69.774231505   42.014945929    1.718794535
    3.755412875   -3.141592654   70.401527752   45.482208341   -0.255043047
    3.769548750   -3.141592654   71.101079655   51.675310267   -1.590627683
    3.783684625   -3.141592654   71.886339876   56.734590380   -3.188220644
    3.797820500   -3.141592654   72.719846368   58.488645180   -5.520242367
    3.811956375   -3.141592654   73.558718779   57.999698389   -8.039214533
    3.826092250   -3.141592654   74.390667232   58.206009880   -9.865906240
    3.840228125   -3.141592654   75.242896689   60.677380786  -10.695292087
    3.854364000   -3.141592654   76.142343149   64.416119352  -11.161882255
    3.868499875   -3.141592654   77.088704996   67.184964563  -11.979738220
    3.882635750   -3.141592654   78.060826601   68.011839480  -13.307225840
    3.896771625   -3.141592654   79.037775141   68.235584572  -14.572315677
    3.910907500   -3.141592654   80.021815195   69.298047067  -15.278632748
    3.925043375   -3.141592654   81.033018103   71.886898423  -15.356174651
    3.939179250   -3.141592654   82.090182141   75.808577249  -15.096218147
    3.953315125   -3.141592654   83.205158453   79.858772408  -14.664992436
    3.967451000   -3.141592654   84.365976625   82.123996468  -14.006019113
    3.981586875   -3.141592654   85.535862106   80.734442694  -13.166670387
    3.995722750   -3.141592654   86.659578144   75.757844745  -12.508027993
    4.009858625   -3.141592654   87.699857860   69.438245026  -12.297592359
    4.023994500   -3.141592654   88.663346968   65.549008899  -12.294049042
    4.038130375   -3.141592654   89.600182887   65.761492767  -11.969719997
    4.052266250   -3.141592654   90.557485226   67.731383601  -11.139437076
    4.066402125   -3.141592654   91.529637214   67.044358933  -10.285336882
    4.080538000   -3.141592654   92.451953047   60.564087647  -10.093221846
    4.094673875   -3.141592654   93.245459578   49.265649319  -10.959941928
    4.108809750   -3.141592654   93.868709956   37.369679673  -12.522731464
    4.122945625   -3.141592654   94.340827416   28.050906488  -14.152966788
    4.137081500   -3.141592654   94.699029576   21.129607455  -15.278598186
    4.151217375   -3.141592654   94.960412429   13.599448167  -15.523768813
    4.165353250   -3.141592654   95.101789538    4.369088860  -14.605191250
    4.179489125   -3.141592654   95.111716519   -4.326071539  -12.612239454
    4.193625000   -3.141592654   95.027515845   -8.484768282  -10.051531674
    4.207760875   -3.141592654   94.926674966   -7.001642302   -7.791052204
    4.221896750   -3.141592654   94.866247291   -3.304148033   -6.576634072
    4.236032625   -3.141592654   94.841004155   -2.851899888   -6.613600655
    4.250168500   -3.141592654   94.787522022   -6.979901417   -7.429663068
    4.264304375   -3.141592654   94.662059232  -12.386571921   -8.228809574
    4.278440250   -3.141592654   94.476910167  -14.781204378   -8.388553380
    4.292576125   -3.141592654   94.287143203  -13.451709740   -7.776832756
    4.306712000   -3.141592654   94.127219280  -10.969372866   -6.769935635
    4.320847875   -3.141592654   93.991994780  -10.354534694   -5.891999560
    4.334983750   -3.141592654   93.849183420  -11.745621519   -5.502713942
    4.349119625   -3.141592654   93.683376368  -13.257003189   -5.599919007
    4.363255500   -3.141592654   93.509253022  -12.595822540   -5.855620274
    4.377391375   -3.141592654   93.366192466   -9.058436436   -5.657315636
    4.391527250   -3.141592654   93.288498039   -3.688988739   -4.459517919
    4.405663125   -3.141592654   93.283986570    1.062914774   -2.050130307
    4.419799000   -3.141592654   93.326786655    2.680206342    0.983081141
    4.433934875   -3.141592654   93.369422819    1.310101718    3.569846965
    4.448070750   -3.141592654   93.389015964   -0.137724038    4.942248029
    4.462206625   -3.141592654   93.407580736    1.659901074    5.255613076
    4.476342500   -3.141592654   93.478305206    7.158625478    5.337453643
    4.490478375   -3.141592654   93.637126592   13.348902891    5.829796175
    4.504614250   -3.141592654   93.867296619   16.968684560    6.624386270
    4.518750125   -3.141592654   94.124930547   17.252446679    7.169945495
    4.532886000   -3.141592654   94.374789968   16.246984065    7.242297501
    4.547021875   -3.141592654   94.612403370   15.651743431    7.241803643
    4.561157750   -3.141592654   94.842948071   15.021114112    7.584943698
    4.575293625   -3.141592654   95.054935568   12.773083836    8.278125812
    4.589429500   -3.141592654   95.222643834    9.194296828    8.810522617
    4.603565375   -3.141592654   95.340587098    5.892668813    8.815866957
    4.617701250   -3.141592654   95.424484842    4.679793101    8.318417967
    4.631837125   -3.141592654   95.503468936    4.567206291    7.606907596
    4.645973000   -3.141592654   95.575643729    3.419489893    6.928573032
    4.660108875   -3.141592654   95.613263331   -0.307925705    6.425381041
    4.674244750   -3.141592654   95.585385221   -5.337370309    6.240866687
    4.688380625   -3.141592654   95.493021542   -8.947305185    6.537284801
    4.702516500   -3.141592654   95.372584893   -9.415187558    7.211446383
    4.716652375   -3.141592654   95.263264198   -7.807743526    7.876358294
    4.730788250   -3.141592654   95.173953036   -6.991920435    7.988564893
    4.744924125   -3.141592654   95.077006872   -8.882011452    7.392748827
    4.759060000   -3.141592654   94.939077931  -12.615047548    6.509038365
    4.773195875   -3.141592654   94.753527250  -14.894024561    6.085891137
    4.787331750   -3.141592654   94.558036235  -13.971914328    6.708276287
    4.801467625   -3.141592654   94.394076345  -10.904817868    8.498707836
    4.815603500   -3.141592654   94.270502210   -8.620833032   10.874298641
    4.829739375   -3.141592654   94.161644213   -8.847449360   12.930449058
    4.843875250   -3.141592654   94.040777824   -9.881656214   13.870303099
    4.858011125   -3.141592654   93.919039727   -8.680446472   13.563214221
    4.872147000   -3.141592654   93.837957867   -4.111974548   12.424534627
    4.886282875   -3.141592654   93.832883934    1.688991517   11.223493794
    4.900418750   -3.141592654   93.899013381    5.210618814   10.350148150
    4.914554625   -3.141592654   93.988392949    5.221027736    9.731546350
    4.928690500   -3.141592654   94.056837469    2.490462778    8.999014001
    4.942826375   -3.141592654   94.081667911   -0.795484804    8.010874280
    4.956962250   -3.141592654   94.067533266   -2.677725135    6.826043710
    4.971098125   -3.141592654   94.038050819   -3.007024946    5.631294974
    4.985234000   -3.141592654   94.010734046   -2.687481923    4.515985831
    4.999369875   -3.141592654   93.983439353   -3.029409106    3.459632626
    5.013505750   -3.141592654   93.943231524   -4.530065765    2.568835647
    5.027641625   -3.141592654   93.880784798   -6.029180845    1.974691122
    5.041777500   -3.141592654   93.807256019   -5.926117356    1.895159384
    5.055913375   -3.141592654   93.745673911   -4.359409532    2.352794702
    5.070049250   -3.141592654   93.704754484   -3.268316598    3.012660509
    5.084185125   -3.141592654   93.669142846   -3.838543185    3.314510747
    5.098321000   -3.141592654   93.619900944   -4.832539064    2.845024171
    5.112456875   -3.141592654   93.564751865   -4.284621295    1.755326689
    5.126592750   -3.141592654   93.531941545   -1.805348807    0.685641957
    5.140728625   -3.141592654   93.537844740    0.696586778    0.303100593
    5.154864500   -3.141592654   93.568523411    1.358675637    0.778411408
    5.169000375   -3.141592654   93.593963391    0.369793724    1.671612365
    5.183136250   -3.141592654   93.603263411   -0.555476850    2.397383598
    5.197272125   -3.141592654   93.608953852   -0.112063308    2.710846433
    5.211408000   -3.141592654   93.630446395    1.299292301    2.826110358
    5.225543875   -3.141592654   93.668989942    2.176897313    2.996212268
    5.239679750   -3.141592654   93.709011777    1.532220238    3.229208538
    5.253815625   -3.141592654   93.733030696    0.057840311    3.307913368
    5.267951500   -3.141592654   93.739560643   -0.635250578    2.930726401
    5.282087375   -3.141592654   93.745279868   -0.158042688    2.039597053
    5.296223250   -3.141592654   93.761409823    0.490402064    0.665623634
    5.310359125   -3.141592654   93.777604772   -0.153310508   -1.036601692
    5.324495000   -3.141592654   93.771899036   -2.666291658   -2.827876525
    5.338630875   -3.141592654   93.727862667   -5.078042984   -4.303178382
    5.352766750   -3.141592654   93.663902428   -5.283746648   -4.987444814
    5.366902625   -3.141592654   93.617015485   -2.803467194   -4.673175411
    5.381038500   -3.141592654   93.611572218    0.218095753   -3.662159687
    5.395174375   -3.141592654   93.635546054    0.807454882   -2.676107575
    5.409310250   -3.141592654   93.646090695   -1.504077032   -2.350681377
    5.423446125   -3.141592654   93.614698589   -4.522580539   -2.710764308
    5.437582000   -3.141592654   93.552482602   -5.656221249   -3.183722144
    5.451717875   -3.141592654   93.492311096   -4.265129262   -3.014587485
    5.465853750   -3.141592654   93.457964187   -2.663608811   -2.043064835
    5.479989625   -3.141592654   93.435015666   -2.599415854   -0.686268563
    5.494125500   -3.141592654   93.401361060   -4.018427963    0.388924680
    5.508261375   -3.141592654   93.351264457   -4.348907684    0.728044730
    5.522397250   -3.141592654   93.316359388   -2.085236097    0.303517794
    5.536533125   -3.141592654   93.326579443    1.727734089   -0.626556574
    5.550669000   -3.141592654   93.385265112    4.277717036   -1.769314073
    5.564804875   -3.141592654   93.458924025    3.892623605   -2.922101932
    5.578940750   -3.141592654   93.507932387    0.975899136   -3.859497341
    5.593076625   -3.141592654   93.508165127   -2.539322060   -4.310416523
    5.607212500   -3.141592654   93.466438880   -4.909154146   -4.200552235
    5.621348375   -3.141592654   93.405678727   -5.161927593   -3.727622876
    5.635484250   -3.141592654   93.354789956   -3.707817531   -3.488691374
    5.649620125   -3.141592654   93.327578542   -1.989932103   -4.037290836
    5.663756000   -3.141592654   93.313656856   -1.981932314   -5.364386218
    5.677891875   -3.141592654   93.286452283   -4.027295400   -6.930348247
    5.692027750   -3.141592654   93.224019614   -6.537020641   -7.975279211
    5.706163625   -3.141592654   93.136194075   -7.285608121   -8.074257799
    5.720299500   -3.141592654   93.058841744   -4.682329605   -7.384458029
    5.734435375   -3.141592654   93.040050847    0.309313317   -6.495838452
    5.748571250   -3.141592654   93.095027695    5.337941422   -5.898239337
    5.762707125   -3.141592654   93.200866789    7.114977889   -5.603289124
    5.776843000   -3.141592654   93.297357751    4.031424364   -5.215468374
    5.790978875   -3.141592654   93.325811245   -2.032999320   -4.292456917
    5.805114750   -3.141592654   93.272019025   -6.827400034   -2.936681811
    5.819250625   -3.141592654   93.178564871   -7.402023587   -1.851956440
    5.833386500   -3.141592654   93.103264823   -4.845615214   -1.796104240
    5.847522375   -3.141592654   93.067132828   -2.264963032   -2.856091349
    5.861658250   -3.141592654   93.055172845   -1.554871044   -4.347293171
    5.875794125   -3.141592654   93.049768885   -0.675209027   -5.458928366
    5.889930000   -3.141592654   93.069780642    2.053041426   -5.914270748
    5.904065875   -3.141592654   93.134051944    5.020906477   -6.130524921
    5.918201750   -3.141592654   93.220300899    4.446028878   -6.620178819
    5.932337625   -3.141592654   93.262092677   -1.071911490   -7.442013812
    5.946473500   -3.141592654   93.212143097   -7.519152879   -8.199159864
    5.960609375   -3.141592654   93.099142043   -9.120923610   -8.520362683
    5.974745250   -3.141592654   93.009293587   -4.386034368   -8.313892946
    5.988881125   -3.141592654   93.008473599    1.955150642   -7.859550443
    6.003017000   -3.141592654   93.074578556    4.635610310   -7.508729967
    6.017152875   -3.141592654   93.135779305    1.471936376   -7.530921717
    6.031288750   -3.141592654   93.131389528   -3.669055436   -8.099573734
    6.045424625   -3.141592654   93.072387797   -5.674897518   -9.054333725
    6.059560500   -3.141592654   93.020722546   -2.781530091   -9.999736467
    6.073696375   -3.141592654   93.030321724    2.191238072  -10.508928127
    6.087832250   -3.141592654   93.094799662    4.453271807  -10.504178121
    6.101968125   -3.141592654   93.155830185    1.708971244  -10.375331569
    6.116104000   -3.141592654   93.151994816   -4.248261068  -10.534001060
    6.130239875   -3.141592654   93.065106766   -9.485482363  -11.030089311
    6.144375750   -3.141592654   92.928170702  -11.114423871  -11.494392817
    6.158511625   -3.141592654   92.792428345   -9.493503319  -11.534360106
    6.172647500   -3.141592654   92.689069491   -6.787883137  -11.111813179
    6.186783375   -3.141592654   92.620039907   -4.909183077  -10.518319478
    6.200919250   -3.141592654   92.574187144   -3.445685211   -9.988709580
    6.215055125   -3.141592654   92.550668599   -1.483010908   -9.536753417
    6.229191000   -3.141592654   92.560297436    1.003814315   -8.940930104
    6.243326875   -3.141592654   92.603493603    3.105984449   -8.026391017
    6.257462750   -3.141592654   92.661054561    2.700304409   -6.866066207
    6.271598625   -3.141592654   92.689449325   -0.959545321   -5.734197649
    6.285734500   -3.141592654   92.649128891   -6.267107497   -4.918553516
    6.299870375   -3.141592654   92.543497309   -9.981073946   -4.490921820
    6.314006250   -3.141592654   92.417412774   -8.927354422   -4.270431137
    6.328142125   -3.141592654   92.337829455   -3.746055130   -4.036614278
    6.342278000   -3.141592654   92.337632123    1.814186727   -3.847848797
    6.356413875   -3.141592654   92.399188748    4.546936686   -4.046974064
    6.370549750   -3.141592654   92.477599608    4.351843487   -4.894434293
    6.384685625   -3.141592654   92.545297516    3.339862148   -6.169930199
    6.398821500   -3.141592654   92.600718426    3.048153002   -7.339337171
    6.412957375   -3.141592654   92.655695930    2.823742788   -7.942132549
    6.427093250   -3.141592654   92.705378214    2.078639199   -7.838905250
    6.441229125   -3.141592654   92.739282396    0.911328924   -7.284512058
    6.455365000   -3.141592654   92.754444206   -0.522264213   -6.488355202
    6.469500875   -3.141592654   92.749933484   -2.005715597   -5.605343760
    6.483636750   -3.141592654   92.724649581   -3.667748598   -4.825520299
    6.497772625   -3.141592654   92.675383091   -4.873700764   -4.319370682
    6.511908500   -3.141592654   92.616861146   -4.914896073   -4.322969000
    6.526044375   -3.141592654   92.568670213   -3.256041799   -4.818681958
    6.540180250   -3.141592654   92.550435043   -1.241770566   -5.569804372
    6.554316125   -3.141592654   92.553620060   -0.527341315   -6.178853410
    6.568452000   -3.141592654   92.552378289   -1.665119431   -6.276937284
    6.582587875   -3.141592654   92.529215721   -3.373591179   -5.677232396
    6.596723750   -3.141592654   92.490891071   -3.459710224   -4.519002756
    6.610859625   -3.141592654   92.464426950   -1.698085688   -3.341296980
    6.624995500   -3.141592654   92.470915689    0.630130490   -2.806791551
    6.639131375   -3.141592654   92.503081097    1.863654632   -3.361536675
    6.653267250   -3.141592654   92.539359573    1.230593029   -4.873969440
    6.667403125   -3.141592654   92.559696458   -0.030122564   -6.571279322
    6.681539000   -3.141592654   92.567610761   -0.218043934   -7.422052797
    6.695674875   -3.141592654   92.587526221    1.371161571   -6.728621499
    6.709810750   -3.141592654   92.637116369    3.746585772   -4.668211440
    6.723946625   -3.141592654   92.712298776    4.788251960   -2.323125523
    6.738082500   -3.141592654   92.786315115    3.513296053   -0.885569866
    6.752218375   -3.141592654   92.832118763    0.950261458   -0.899473788
    6.766354250   -3.141592654   92.841706782   -1.189216181   -1.864258676
    6.780490125   -3.141592654   92.829061278   -2.148813254   -2.920945826
    6.794626000   -3.141592654   92.808961718   -2.494526856   -3.546797266
    6.808761875   -3.141592654   92.784338190   -2.843773613   -3.760530729
    6.822897750   -3.141592654   92.752650057   -3.347365605   -3.681049255
    6.837033625   -3.141592654   92.715884125   -3.455664968   -3.207112930
    6.851169500   -3.141592654   92.682913516   -3.090330183   -2.135772756
    6.865305375   -3.141592654   92.653641088   -3.043848093   -0.653781615
    6.879441250   -3.141592654   92.615564534   -4.416903595    0.630925004
    6.893577125   -3.141592654   92.548909326   -6.765276229    1.196149889
    6.907713000   -3.141592654   92.456915746   -7.492784651    0.962843176
    6.921848875   -3.141592654   92.379979837   -4.596956023    0.465310218
    6.935984750   -3.141592654   92.365493395    0.730797755    0.332799567
    6.950120625   -3.141592654   92.418593938    4.569237269    0.834009784
    6.964256500   -3.141592654   92.495389218    3.518071481    1.668042957
    6.978392375   -3.141592654   92.529721635   -0.537108715    2.185085160
    6.992528250   -3.141592654   92.508784192   -3.621595557    1.922837502
    7.006664125   -3.141592654   92.470971094   -2.909905144    0.814420642
    7.020800000   -3.141592654   92.463100818    0.135079640   -0.673962001
    7.034935875   -3.141592654   92.492361193    1.767034386   -1.741937005
    7.049071750   -3.141592654   92.523371702    0.301585710   -1.874446854
    7.063207625   -3.141592654   92.518748248   -2.740679066   -1.150600745
    7.077343500   -3.141592654   92.476424648   -4.497070380   -0.161500780
    7.091479375   -3.141592654   92.429732558   -3.717575566    0.396904397
    7.105615250   -3.141592654   92.409811260   -0.875185387    0.319319195
    7.119751125   -3.141592654   92.427568952    1.490983891   -0.119639121
    7.133887000   -3.141592654   92.462511213    1.357064419   -0.569949943
    7.148022875   -3.141592654   92.476799829   -1.433805321   -0.975278447
    7.162158750   -3.141592654   92.446137472   -4.524905098   -1.625133191
    7.176294625   -3.141592654   92.386355348   -5.051070758   -2.669511584
    7.190430500   -3.141592654   92.346181687   -1.894656544   -3.751996518
    7.204566375   -3.141592654   92.364847747    2.860477111   -4.287072610
    7.218702250   -3.141592654   92.440671416    5.390535433   -3.933501510
    7.232838125   -3.141592654   92.524944721    4.185352100   -3.003283158
    7.246974000   -3.141592654   92.574711000    1.132686746   -2.268016617
    7.261109875   -3.141592654   92.590568701   -0.020146757   -2.270162813
    7.275245750   -3.141592654   92.613079761    1.852176962   -2.870206671
    7.289381625   -3.141592654   92.672787773    4.716050810   -3.455440227
    7.303517500   -3.141592654   92.759565097    5.140139690   -3.392682663
    7.317653375   -3.141592654   92.829972704    2.478735866   -2.651994625
    7.331789250   -3.141592654   92.850999882   -1.103815498   -1.719680712
    7.345925125   -3.141592654   92.829222478   -3.331605114   -1.247831580
    7.360061000   -3.141592654   92.792769262   -3.516113667   -1.532558326
    7.374196875   -3.141592654   92.763584165   -2.341578625   -2.236562328
    7.388332750   -3.141592654   92.751134757   -1.215631029   -2.724362718
    7.402468625   -3.141592654   92.753668041    0.000450309   -2.560778359
    7.416604500   -3.141592654   92.779207521    1.948164039   -1.918520086
    7.430740375   -3.141592654   92.836984598    4.377334711   -1.536436919
    7.444876250   -3.141592654   92.921799854    5.253090807   -2.000657532
    7.459012125   -3.141592654   92.995924300    2.928166740   -3.237500950
    7.473148000   -3.141592654   93.016079525   -1.982998755   -4.352601000
    7.487283875   -3.141592654   92.967960591   -6.265756098   -4.355910082
    7.501419750   -3.141592654   92.884749131   -6.485101667   -3.026923813
    7.515555625   -3.141592654   92.828180494   -2.697442347   -1.086940824
    7.529691500   -3.141592654   92.835735757    1.531269655    0.410400972
    7.543827375   -3.141592654   92.885216591    3.109588763    0.867790788
    7.557963250   -3.141592654   92.933362918    1.693707592    0.395558475
    7.572099125   -3.141592654   92.958649179    0.414290313   -0.475053909
    7.586235000   -3.141592654   92.984055907    1.972280650   -1.301320345
    7.600370875   -3.141592654   93.047761813    5.043031097   -1.908008613
    7.614506750   -3.141592654   93.141690231    5.993045541   -2.334557433
    7.628642625   -3.141592654   93.218853241    2.419434813   -2.739304711
    7.642778500   -3.141592654   93.226070861   -3.120532624   -3.140929101
    7.656914375   -3.141592654   93.168343381   -6.043412260   -3.564840762
    7.671050250   -3.141592654   93.104764466   -3.907561990   -4.017077494
    7.685186125   -3.141592654   93.093672254    0.614186599   -4.495957728
    7.699322000   -3.141592654   93.137486149    3.001658775   -5.071072853
    7.713457875   -3.141592654   93.182233019    0.951276857   -5.649560172
    7.727593750   -3.141592654   93.173841479   -4.042267421   -5.962063354
    7.741729625   -3.141592654   93.099104895   -7.821717748   -5.893316198
    7.755865500   -3.141592654   92.995583048   -8.080372169   -5.662973351
    7.770001375   -3.141592654   92.909110200   -5.656827898   -5.807674587
    7.784137250   -3.141592654   92.856468792   -4.197817706   -6.581449216
    7.798273125   -3.141592654   92.797476500   -6.723319024   -7.646089437
    7.812409000   -3.141592654   92.667295069  -14.146110583   -8.400501095
    7.826544875   -3.141592654   92.409618956  -23.830744663   -8.565819060
    7.840680750   -3.141592654   92.036303553  -29.513521707   -8.465512621
    7.854816625   -3.141592654   91.659744490  -23.747100582   -8.520267908
    7.868952500   -3.141592654   91.470998992   -2.728607980   -8.670641491
    7.883088375   -3.141592654   91.672481322   30.287484849   -8.388743826
    7.897224250   -3.141592654   92.371219383   65.907473790   -7.442042964
    7.911360125   -3.141592654   93.563619068  101.054611587   -6.302888634
    7.925496000   -3.141592654   95.364142651  159.209892786   -5.842388066
    7.939631875   -3.141592654   98.481889125  299.502620520   -6.377610454
    7.953767750   -3.141592654  104.597965389  593.672673566   -7.170966845
    7.967903625   -3.141592654  116.156834935 1066.233051907   -7.005316795
    7.982039500   -3.141592654  135.275800653 1641.438833012   -5.179057014
    7.996175375   -3.141592654  162.277213850 2148.619590666   -2.078870450
    8.010311250   -3.141592654  194.851048059 2403.679983956    1.093162100
    8.024447125   -3.141592654  228.622635693 2314.587255228    3.201082833
    8.038583000   -3.141592654  258.910106248 1929.711944627    3.823220677
    8.052718875   -3.141592654  282.525412521 1399.315357539    3.308235414
    8.066854750   -3.141592654  298.594507873  885.645518154    2.295938051
    8.080990625   -3.141592654  308.167704073  490.203546318    1.328929915
    8.095126500   -3.141592654  313.168934583  237.670699015    0.665875432
    8.109262375   -3.141592654  315.464348679  100.914253477    0.276684835
    8.123398250   -3.141592654  316.393185982   37.142350751    0.108811549
    8.137534125   -3.141592654  316.724545099   11.399283361    0.042983909
    8.151670000   -3.141592654  316.833716740    1.873065325    0.003819115

    1.366450000   -3.120437148  316.853527557   -0.000000000   -0.000000000
    1.380585875   -3.120437148  316.853527557   -0.000000000   -0.000000000
    1.394721750   -3.120437148  316.853527557   -0.000000000   -0.000000000
    1.408857625   -3.120437148  316.853527557   -0.000000000   -0.000000000
    1.422993500   -3.120437148  316.853527557   -0.000000000   -0.000000000
    1.437129375   -3.120437148  316.853527557   -0.000000000   -0.000000000
    1.451265250   -3.120437148  316.853527557   -0.000000000   -0.000000000
    1.465401125   -3.120437148  316.853527557   -0.000000000   -0.000000000
    1.479537000   -3.120437148  316.853527557   -0.000000000   -0.000000000
    1.493672875   -3.120437148  316.853527557   -0.000000000   -0.000000000
    1.507808750   -3.120437148  316.853527557   -0.000000000   -0.000000000
    1.521944625   -3.120437148  316.853527557   -0.000000000   -0.000000000
    1.536080500   -3.120437148  316.853527557   -0.000000000   -0.000000000
    1.550216375   -3.120437148  316.853527557   -0.000000000   -0.000000000
    1.564352250   -3.120437148  316.853527557   -0.000000000   -0.000000000
    1.578488125   -3.120437148  316.853527557   -0.000000000   -0.000000000
    1.592624000   -3.120437148  316.853527557   -0.000000000   -0.000000000
    1.606759875   -3.120437148  316.853527557   -0.000000000   -0.000000000
    1.620895750   -3.120437148  316.853527557   -0.000000000   -0.000000000
    1.635031625   -3.120437148  316.853527557   -0.000000000   -0.000000000
    1.649167500   -3.120437148  316.853527557   -0.000000000   -0.000000000
    1.663303375   -3.120437148  316.853527557   -0.000000000   -0.000000000
    1.677439250   -3.120437148  316.853527557   -0.000000000   -0.000000000
    1.691575125   -3.120437148  316.853527557   -0.000000000   -0.000000000
    1.705711000   -3.120437148  316.853527557   -0.000000000   -0.000000000
    1.719846875   -3.120437148  316.853527557   -0.000000000   -0.000000000
    1.733982750   -3.120437148  316.853527557   -0.000000000   -0.000000000
    1.748118625   -3.120437148  316.853527557   -0.000000000   -0.000000000
    1.762254500   -3.120437148  316.853527557   -0.000000000   -0.000000000
    1.776390375   -3.120437148  316.853527557   -0.000000000   -0.000000000
    1.790526250   -3.120437148  316.853527557   -0.000000000   -0.000000000
    1.804662125   -3.120437148  316.853527557   -0.000000000   -0.000000000
    1.818798000   -3.120437148  316.853527557   -0.000000000   -0.000000000
    1.832933875   -3.120437148  316.853527557   -0.000000000   -0.000000000
    1.847069750   -3.120437148  316.853527557   -0.000000000   -0.000000000
    1.861205625   -3.120437148  316.853527557   -0.000000000   -0.000000000
    1.875341500   -3.120437148  316.853527557   -0.000000000   -0.000000000
    1.889477375   -3.120437148  316.853527557   -0.000000000   -0.000000000
    1.903613250   -3.120437148  316.853527557   -0.000000000   -0.000000000
    1.917749125   -3.120437148  316.853527557   -0.000000000   -0.000000000
    1.931885000   -3.120437148  316.853526182   -0.000138879   -0.000069276
    1.946020875   -3.120437148  316.853521860   -0.000528552   -0.000289892
    1.960156750   -3.120437148  316.853507426   -0.001696063   -0.001028559
    1.974292625   -3.120437148  316.853463577   -0.004876447   -0.003285477
    1.988428500   -3.120437148  316.853347602   -0.012304322   -0.009279163
    2.002564375   -3.120437148  316.853054907   -0.029571714   -0.024263014
    2.016700250   -3.120437148  316.852291811   -0.076049520   -0.058245351
    2.030836125   -3.120437148  316.850516943   -0.182982110   -0.130879425
    2.044972000   -3.120437148  316.846043730   -0.466302389   -0.282051804
    2.059107875   -3.120437148  316.834812759   -1.184635139   -0.601705246
    2.073243750   -3.120437148  316.807463812   -2.866974310   -1.263286340
    2.087379625   -3.120437148  316.743862292   -6.505188631   -2.610411591
    2.101515500   -3.120437148  316.606624723  -13.589744761   -5.211377788
    2.115651375   -3.120437148  316.333098923  -26.092191231   -9.897294958
    2.129787250   -3.120437148  315.833242920  -45.889949209  -17.696925770
    2.143923125   -3.120437148  314.993870009  -74.118620191  -29.624319828
    2.158059000   -3.120437148  313.700163434 -109.931615748  -46.347552740
    2.172194875   -3.120437148  311.863603519 -150.216664012  -67.773781269
    2.186330750   -3.120437148  309.453516725 -190.092309788  -92.740763609
    2.200466625   -3.120437148  306.513616724 -224.484984641 -118.968304307
    2.214602500   -3.120437148  303.145532018 -250.417491743 -143.502209406
    2.228738375   -3.120437148  299.472961779 -267.639107387 -163.589034357
    2.242874250   -3.120437148  295.614054806 -276.917243625 -177.623498707
    2.257010125   -3.120437148  291.679609232 -278.176215984 -185.581646913
    2.271146000   -3.120437148  287.788422817 -270.750350417 -188.623313290
    2.285281875   -3.120437148  284.055667606 -256.425476098 -188.136130167
    2.299417750   -3.120437148  280.538987863 -241.546641705 -185.032882978
    2.313553625   -3.120437148  277.187359729 -234.320680364 -179.746131709
    2.327689500   -3.120437148  273.853913419 -239.011415422 -172.712377757
    2.341825375   -3.120437148  270.385666571 -252.334072030 -164.709034950
    2.355961250   -3.120437148  266.713621148 -266.479773759 -156.635880040
    2.370097125   -3.120437148  262.874098976 -275.548499681 -149.142083933
    2.384233000   -3.120437148  258.948983204 -279.019510530 -142.541760768
    2.398368875   -3.120437148  254.997800232 -279.803813271 -137.149393413
    2.412504750   -3.120437148  251.040822957 -279.833159450 -133.399646216
    2.426640625   -3.120437148  247.089681385 -278.779981115 -131.661000912
    2.440776500   -3.120437148  243.168865146 -275.745013889 -131.889826234
    2.454912375   -3.120437148  239.302252809 -271.297184740 -133.543468093
    2.469048250   -3.120437148  235.496527999 -267.691105943 -135.945298854
    2.483184125   -3.120437148  231.727897004 -265.794659139 -138.632579420
    2.497320000   -3.120437148  227.975786495 -265.105895439 -141.397988609
    2.511455875   -3.120437148  224.233119074 -264.743061029 -144.078041202
    2.525591750   -3.120437148  220.491670116 -265.017760517 -146.400857643
    2.539727625   -3.120437148  216.732423590 -267.605208366 -147.964594982
    2.553863500   -3.120437148  212.917435172 -272.795951959 -148.299616955
    2.567999375   -3.120437148  209.019523776 -278.785451541 -146.993635583
    2.582135250   -3.120437148  205.044815189 -283.512190763 -143.779946166
    2.596271125   -3.120437148  201.019644480 -286.096339658 -138.653543208
    2.610407000   -3.120437148  196.967465741 -287.656061700 -131.891872656
    2.624542875   -3.120437148  192.888506759 -290.126652366 -123.893065029
    2.638678750   -3.120437148  188.761295092 -294.414665971 -115.303215707
    2.652814625   -3.120437148  184.561583785 -300.441970083 -107.128452354
    2.666950500   -3.120437148  180.272760314 -306.632456262 -100.680143816
    2.681086375   -3.120437148  175.907275222 -311.198926833  -97.227584336
    2.695222250   -3.120437148  171.496981581 -312.865015837  -97.185096372
    2.709358125   -3.120437148  167.076925051 -312.872605056  -99.842675446
    2.723494000   -3.120437148  162.652671466 -314.148982939 -103.624705033
    2.737629875   -3.120437148  158.190918473 -318.044956093 -106.832371692
    2.751765750   -3.120437148  153.667318638 -322.491425271 -108.445257991
    2.765901625   -3.120437148  149.105474522 -322.453401171 -108.144405619
    2.780037500   -3.120437148  144.593214177 -315.601553568 -106.161762752
    2.794173375   -3.120437148  140.218599983 -303.503201187 -102.904239383
    2.808309250   -3.120437148  136.019093364 -292.238392819  -98.647674758
    2.822445125   -3.120437148  131.943496973 -286.563027474  -93.751195116
    2.836581000   -3.120437148  127.897498594 -287.517898051  -88.723789801
    2.850716875   -3.120437148  123.807841095 -292.164119977  -84.194521528
    2.864852750   -3.120437148  119.658041910 -295.429646556  -80.496383130
    2.878988625   -3.120437148  115.498073551 -292.989512435  -77.553122908
    2.893124500   -3.120437148  111.423648503 -283.324486568  -75.034866815
    2.907260375   -3.120437148  107.535999302 -266.616160641  -72.989863211
    2.921396250   -3.120437148  103.931628559 -243.687078307  -72.055256233
    2.935532125   -3.120437148  100.689402954 -215.523350685  -73.193365978
    2.949668000   -3.120437148   97.870248558 -184.486881193  -76.881693231
    2.963803875   -3.120437148   95.493733897 -153.281583621  -82.608375286
    2.977939750   -3.120437148   93.541830789 -124.697883853  -88.822232592
    2.992075625   -3.120437148   91.967157149 -100.342300857  -93.263585101
    3.006211500   -3.120437148   90.699420712  -81.365048943  -93.629425992
    3.020347375   -3.120437148   89.651673489  -69.624807714  -88.321347090
    3.034483250   -3.120437148   88.709756278  -66.693320621  -77.088960517
    3.048619125   -3.120437148   87.749392811  -71.908042756  -61.282986155
    3.062755000   -3.120437148   86.670682562  -82.998661111  -43.253048535
    3.076890875   -3.120437148   85.409744491  -97.283367148  -25.433211705
    3.091026750   -3.120437148   83.929353065 -113.974775671   -9.612474483
    3.105162625   -3.120437148   82.200616064 -132.608397154    3.175642920
    3.119298500   -3.120437148   80.210808216 -150.023151851   12.522620988
    3.133434375   -3.120437148   78.013748544 -160.746768080   18.490570702
    3.147570250   -3.120437148   75.741763020 -160.423446032   21.575853302
    3.161706125   -3.120437148   73.554648679 -149.495753286   22.546381451
    3.175842000   -3.120437148   71.563002284 -133.780929270   22.118445664
    3.189977875   -3.120437148   69.784975220 -120.433333244   20.752886943
    3.204113750   -3.120437148   68.159864123 -111.963354704   18.904047102
    3.218249625   -3.120437148   66.629306540 -106.480033077   17.029067619
    3.232385500   -3.120437148   65.175443699 -100.920539757   15.540535192
    3.246521375   -3.120437148   63.809046768  -94.036267409   14.444318878
    3.260657250   -3.120437148   62.542391393  -87.071752494   13.507874781
    3.274793125   -3.120437148   61.366642243  -81.310738918   12.636202990
    3.288929000   -3.120437148   60.265226993  -76.246263251   12.208983912
    3.303064875   -3.120437148   59.244360911  -69.602464114   12.797931668
    3.317200750   -3.120437148   58.347308188  -58.013996198   14.861439190
    3.331336625   -3.120437148   57.662998087  -39.726102783   18.352222861
    3.345472500   -3.120437148   57.280148151  -15.680640985   22.858008363
    3.359608375   -3.120437148   57.246155964    8.360655109   27.766279543
    3.373744250   -3.120437148   57.509383075   25.529752346   32.337620654
    3.387880125   -3.120437148   57.937230733   30.977330970   35.844974430
    3.402016000   -3.120437148   58.364400057   25.963946336   37.739408896
    3.416151875   -3.120437148   58.672962651   15.326956354   37.994495037
    3.430287750   -3.120437148   58.821390703    3.817602645   37.074266674
    3.444423625   -3.120437148   58.815423458   -6.596212274   35.709792069
    3.458559500   -3.120437148   58.670023412  -15.778169295   34.549472450
    3.472695375   -3.120437148   58.408240766  -22.758248621   33.972422984
    3.486831250   -3.120437148   58.080190697  -24.647056890   34.024108757
    3.500967125   -3.120437148   57.780163122  -18.640930611   34.625325217
    3.515103000   -3.120437148   57.619895360   -5.007604731   35.514979321
    3.529238875   -3.120437148   57.686654778   12.504863464   36.335809330
    3.543374750   -3.120437148   58.005602717   30.274278890   36.650955748
    3.557510625   -3.120437148   58.561570822   46.029620791   36.171093452
    3.571646500   -3.120437148   59.321499268   58.861696761   34.824133879
    3.585782375   -3.120437148   60.239297662   68.261870273   32.877241183
    3.599918250   -3.120437148   61.261088586   73.569309689   30.787671864
    3.614054125   -3.120437148   62.331261534   75.129831790   28.833914912
    3.628190000   -3.120437148   63.404777614   74.483479647   27.006887932
    3.642325875   -3.120437148   64.458604584   72.232718789   25.091697734
    3.656461750   -3.120437148   65.470700090   68.627555304   22.888437486
    3.670597625   -3.120437148   66.420758657   63.318309685   20.281183519
    3.684733500   -3.120437148   67.284706972   56.591338701   17.175835801
    3.698869375   -3.120437148   68.046520826   49.106512469   13.533676919
    3.713005250   -3.120437148   68.705622782   42.148383300    9.499525232
    3.727141125   -3.120437148   69.282165210   37.971069817    5.684986814
    3.741277000   -3.120437148   69.831494468   38.284795033    2.758497809
    3.755412875   -3.120437148   70.416634913   43.065198848    0.762633369
    3.769548750   -3.120437148   71.082946553   49.151953376   -1.076490454
    3.783684625   -3.120437148   71.824066185   52.887403155   -3.682520609
    3.797820500   -3.120437148   72.595265086   53.733554418   -7.244361667
    3.811956375   -3.120437148   73.369957361   53.991143350  -10.796418050
    3.826092250   -3.120437148   74.158899139   56.253056084  -13.089970474
    3.840228125   -3.120437148   74.997102818   60.406369082  -13.713634237
    3.854364000   -3.120437148   75.895936789   64.383424974  -13.467335250
    3.868499875   -3.120437148   76.835872871   66.239376591  -13.386701466
    3.882635750   -3.120437148   77.788557063   66.395807431  -13.943950365
    3.896771625   -3.120437148   78.743411640   66.817607594  -14.736235538
    3.910907500   -3.120437148   79.712895812   68.644842014  -15.337191814
    3.925043375   -3.120437148   80.718597751   71.686881329  -15.721339576
    3.939179250   -3.120437148   81.772906673   75.579078241  -16.226733580
    3.953315125   -3.120437148   82.884323725   79.647862869  -16.998244916
    3.967451000   -3.120437148   84.044480186   82.291582101  -17.732428725
    3.981586875   -3.120437148   85.220073836   81.293698005  -18.035623831
    3.995722750   -3.120437148   86.352379283   76.322028938  -17.869703949
    4.009858625   -3.120437148   87.398896921   69.802833697  -17.479538939
    4.023994500   -3.120437148   88.367470799   66.024484463  -17.021255403
    4.038130375   -3.120437148   89.314383881   66.734207966  -16.458476797
    4.052266250   -3.120437148   90.288281640   68.972245329  -15.809069106
    4.066402125   -3.120437148   91.275059266   67.744462852  -15.334794741
    4.080538000   -3.120437148   92.198880046   59.958948777  -15.345678181
    4.094673875   -3.120437148   92.974802383   47.494824544  -15.986802418
    4.108809750   -3.120437148   93.568667072   35.156438232  -16.962517108
    4.122945625   -3.120437148   94.011451502   26.247686454  -17.848872310
    4.137081500   -3.120437148   94.352095570   20.492740934  -18.186377767
    4.151217375   -3.120437148   94.616497467   14.761250071  -17.581010493
    4.165353250   -3.120437148   94.788355989    7.495664137  -15.694757393
    4.179489125   -3.120437148   94.853105639    0.150593101  -12.707036036
    4.193625000   -3.120437148   94.833518002   -4.112003499   -9.414395377
    4.207760875   -3.120437148   94.784535470   -4.261414042   -6.986427541
    4.221896750   -3.120437148   94.746400158   -2.921422812   -6.200616931
    4.236032625   -3.120437148   94.712708436   -4.219303440   -6.953773480
    4.250168500   -3.120437148   94.635686090   -8.687029716   -8.285333662
    4.264304375   -3.120437148   94.491993052  -13.139413990   -9.126336421
    4.278440250   -3.120437148   94.306214327  -14.152959619   -8.981017158
    4.292576125   -3.120437148   94.132174944  -11.974890029   -8.104411653
    4.306712000   -3.120437148   93.993607361   -9.543247332   -7.113645966
    4.320847875   -3.120437148   93.874715134   -9.529489114   -6.463512657
    4.334983750   -3.120437148   93.739053003  -11.520798145   -6.169827218
    4.349119625   -3.120437148   93.574185358  -13.272191004   -5.951664131
    4.363255500   -3.120437148   93.401230988  -12.281311234   -5.538308658
    4.377391375   -3.120437148   93.268953234   -7.760142540   -4.681418337
    4.391527250   -3.120437148   93.219857021   -0.858321308   -3.179844901
    4.405663125   -3.120437148   93.265700754    5.241934489   -0.893184102
    4.419799000   -3.120437148   93.371243196    7.118789375    1.897713588
    4.433934875   -3.120437148   93.470008578    4.602075589    4.515250040
    4.448070750   -3.120437148   93.523257280    1.333590474    6.280812216
    4.462206625   -3.120437148   93.552718255    1.894515475    7.028226943
    4.476342500   -3.120437148   93.624554365    7.230117851    7.128548696
    4.490478375   -3.120437148   93.786608978   13.747382567    7.021055218
    4.504614250   -3.120437148   94.022835436   17.326723300    6.855032811
    4.518750125   -3.120437148   94.282811576   17.200991688    6.567690153
    4.532886000   -3.120437148   94.530194138   16.100522165    6.296454622
    4.547021875   -3.120437148   94.769716141   16.144420530    6.517075541
    4.561157750   -3.120437148   95.014182712   16.463415012    7.528958029
    4.575293625   -3.120437148   95.250357907   14.561895932    9.148897262
    4.589429500   -3.120437148   95.440225539   10.418203100   10.716836416
    4.603565375   -3.120437148   95.567921077    6.057272941   11.610057790
    4.617701250   -3.120437148   95.646972947    3.905157654   11.592476659
    4.631837125   -3.120437148   95.711114834    3.308212479   10.814630221
    4.645973000   -3.120437148   95.764773011    2.097526238    9.639158871
    4.660108875   -3.120437148   95.785539543   -1.311979568    8.446354472
    4.674244750   -3.120437148   95.747573624   -5.679788295    7.589475731
    4.688380625   -3.120437148   95.655345669   -8.622349084    7.243228110
    4.702516500   -3.120437148   95.542131105   -8.794866509    7.223399071
    4.716652375   -3.120437148   95.439522372   -7.613263025    7.205105367
    4.730788250   -3.120437148   95.347330407   -7.599033973    6.874353964
    4.744924125   -3.120437148   95.237478736   -9.957812673    6.328090251
    4.759060000   -3.120437148   95.086023667  -13.281988850    6.003638581
    4.773195875   -3.120437148   94.899630044  -14.276870298    6.379395476
    4.787331750   -3.120437148   94.724218760  -11.725656229    7.638423131
    4.801467625   -3.120437148   94.601135238   -7.521794012    9.660182275
    4.815603500   -3.120437148   94.527394943   -5.160568297   11.943249909
    4.829739375   -3.120437148   94.460745921   -6.520700564   13.858935564
    4.843875250   -3.120437148   94.359760932   -9.383367963   14.831463392
    4.858011125   -3.120437148   94.232646889   -9.909949378   14.702873583
    4.872147000   -3.120437148   94.127271801   -6.138473356   13.629446781
    4.886282875   -3.120437148   94.092728276   -0.340958696   12.107807549
    4.900418750   -3.120437148   94.132257594    3.514925431   10.492707877
    4.914554625   -3.120437148   94.199551687    3.711437925    9.013757550
    4.928690500   -3.120437148   94.247256073    1.066018394    7.754012995
    4.942826375   -3.120437148   94.252515540   -2.136370220    6.853336092
    4.956962250   -3.120437148   94.220283615   -3.894610389    6.296725097
    4.971098125   -3.120437148   94.173764485   -4.238892405    5.870824007
    4.985234000   -3.120437148   94.128351918   -4.062700960    5.289527028
    4.999369875   -3.120437148   94.080735732   -4.429849611    4.456286531
    5.013505750   -3.120437148   94.022445865   -5.624164757    3.670422288
    5.027641625   -3.120437148   93.949692132   -6.331432040    3.307403118
    5.041777500   -3.120437148   93.878561618   -5.271366273    3.604969290
    5.055913375   -3.120437148   93.830785726   -3.159454176    4.415775012
    5.070049250   -3.120437148   93.806186399   -2.318392966    5.246277035
    5.084185125   -3.120437148   93.777680969   -3.890288338    5.569577637
    5.098321000   -3.120437148   93.718950428   -6.054748203    5.125293620
    5.112456875   -3.120437148   93.641387865   -6.057127996    4.117470157
    5.126592750   -3.120437148   93.585491130   -3.125191138    3.051224656
    5.140728625   -3.120437148   93.580403267    0.492879975    2.438916765
    5.154864500   -3.120437148   93.615804884    2.141816378    2.433851152
    5.169000375   -3.120437148   93.655086044    1.430923094    2.854399894
    5.183136250   -3.120437148   93.677866344    0.245053829    3.406774425
    5.197272125   -3.120437148   93.692446684    0.368055407    3.948575583
    5.211408000   -3.120437148   93.719748598    1.615530129    4.406847190
    5.225543875   -3.120437148   93.761621599    2.267272280    4.575250289
    5.239679750   -3.120437148   93.799734414    1.155871268    4.172910049
    5.253815625   -3.120437148   93.814267227   -0.936178110    3.190583064
    5.267951500   -3.120437148   93.803131598   -2.073644052    1.877979557
    5.282087375   -3.120437148   93.786498066   -1.872419586    0.638214662
    5.296223250   -3.120437148   93.776556768   -1.511088641   -0.439353297
    5.310359125   -3.120437148   93.762113110   -2.491029670   -1.560687090
    5.324495000   -3.120437148   93.722252170   -5.068623210   -2.857474935
    5.338630875   -3.120437148   93.647490105   -6.860948522   -4.110636375
    5.352766750   -3.120437148   93.566725540   -5.806307834   -4.869244887
    5.366902625   -3.120437148   93.522238788   -2.020258391   -4.903448608
    5.381038500   -3.120437148   93.532866519    1.543468544   -4.446051600
    5.395174375   -3.120437148   93.573049193    1.665750405   -4.003669408
    5.409310250   -3.120437148   93.589488313   -1.515107134   -3.854206393
    5.423446125   -3.120437148   93.555048300   -4.842109543   -3.804156454
    5.437582000   -3.120437148   93.491868111   -5.282949170   -3.409749800
    5.451717875   -3.120437148   93.445035653   -2.781195088   -2.335813713
    5.465853750   -3.120437148   93.437893527   -0.445407818   -0.824483320
    5.479989625   -3.120437148   93.445926650   -0.591337560    0.601520444
    5.494125500   -3.120437148   93.433827918   -3.076261213    1.416829254
    5.508261375   -3.120437148   93.387649204   -4.755048046    1.356470077
    5.522397250   -3.120437148   93.338715848   -3.609795872    0.443988997
    5.536533125   -3.120437148   93.322251887   -0.439719296   -1.090702075
    5.550669000   -3.120437148   93.348973667    2.008751882   -2.879536859
    5.564804875   -3.120437148   93.393037655    2.082165353   -4.445794959
    5.578940750   -3.120437148   93.423012320    0.174529137   -5.281187794
    5.593076625   -3.120437148   93.421003255   -2.141511482   -5.086993627
    5.607212500   -3.120437148   93.391300513   -3.700045838   -4.155524108
    5.621348375   -3.120437148   93.346943549   -4.239817333   -3.170396292
    5.635484250   -3.120437148   93.301102812   -4.055118291   -2.960728383
    5.649620125   -3.120437148   93.258508071   -3.723447301   -3.806443428
    5.663756000   -3.120437148   93.215197760   -4.221911085   -5.142404142
    5.677891875   -3.120437148   93.160720248   -5.457059316   -6.051083509
    5.692027750   -3.120437148   93.088621303   -6.427934727   -5.886692926
    5.706163625   -3.120437148   93.012182761   -5.905257857   -4.763976076
    5.720299500   -3.120437148   92.957330040   -3.103234495   -3.435958038
    5.734435375   -3.120437148   92.955802201    1.041479423   -2.806635155
    5.748571250   -3.120437148   93.012562083    4.912134689   -3.315203644
    5.762707125   -3.120437148   93.107775677    6.165823393   -4.653967375
    5.776843000   -3.120437148   93.194701964    3.812117311   -5.970211465
    5.790978875   -3.120437148   93.229921720   -0.806324599   -6.296561229
    5.805114750   -3.120437148   93.201634380   -4.610592273   -5.315022129
    5.819250625   -3.120437148   93.138698482   -5.571612175   -3.594407652
    5.833386500   -3.120437148   93.079407006   -4.527625379   -2.176254060
    5.847522375   -3.120437148   93.036244361   -3.475640043   -1.746452595
    5.861658250   -3.120437148   93.001694165   -3.384873060   -2.280115539
    5.875794125   -3.120437148   92.971049374   -2.320660519   -3.390960169
    5.889930000   -3.120437148   92.969449407    0.585367095   -4.794292604
    5.904065875   -3.120437148   93.012253595    3.420581852   -6.430682064
    5.918201750   -3.120437148   93.075113039    2.845752277   -8.012389798
    5.932337625   -3.120437148   93.098152004   -1.971320082   -8.889647194
    5.946473500   -3.120437148   93.044200470   -7.190742817   -8.520823413
    5.960609375   -3.120437148   92.943638097   -7.791441472   -7.104923092
    5.974745250   -3.120437148   92.874758740   -2.935406927   -5.445139903
    5.988881125   -3.120437148   92.890982225    2.872107656   -4.396508409
    6.003017000   -3.120437148   92.964625167    4.846137195   -4.107909763
    6.017152875   -3.120437148   93.024341676    1.037748820   -4.258009916
    6.031288750   -3.120437148   93.009961901   -4.658443430   -4.627547738
    6.045424625   -3.120437148   92.933890951   -7.099584491   -5.252528137
    6.059560500   -3.120437148   92.861010301   -4.281337547   -6.267773190
    6.073696375   -3.120437148   92.851326376    1.044653424   -7.542489591
    6.087832250   -3.120437148   92.903074344    3.750466401   -8.727150604
    6.101968125   -3.120437148   92.955675486    1.167056034   -9.634084289
    6.116104000   -3.120437148   92.943399423   -4.914954061  -10.242707338
    6.130239875   -3.120437148   92.847088406  -10.098528348  -10.589725769
    6.144375750   -3.120437148   92.704441178  -11.234591915  -10.617687066
    6.158511625   -3.120437148   92.571813421   -8.938129641  -10.261352181
    6.172647500   -3.120437148   92.479809221   -5.840759048   -9.627941292
    6.186783375   -3.120437148   92.424361765   -3.985587341   -8.982531756
    6.200919250   -3.120437148   92.389849538   -2.760234565   -8.489994538
    6.215055125   -3.120437148   92.375073189   -0.870526419   -8.151302116
    6.229191000   -3.120437148   92.394514906    1.837795442   -7.837055682
    6.243326875   -3.120437148   92.452146322    4.282160055   -7.393621787
    6.257462750   -3.120437148   92.528552685    4.140640180   -6.774725651
    6.271598625   -3.120437148   92.577330358    0.473580527   -5.981445548
    6.285734500   -3.120437148   92.555763024   -5.056229214   -5.032854303
    6.299870375   -3.120437148   92.466030782   -8.941340176   -3.990050944
    6.314006250   -3.120437148   92.354289424   -7.936631801   -2.929619893
    6.328142125   -3.120437148   92.287911942   -2.892509268   -2.031124525
    6.342278000   -3.120437148   92.296158870    2.076626826   -1.541921813
    6.356413875   -3.120437148   92.354604550    3.769506292   -1.699159291
    6.370549750   -3.120437148   92.414498355    2.607091334   -2.558607280
    6.384685625   -3.120437148   92.453633811    1.191108020   -3.837097490
    6.398821500   -3.120437148   92.480834183    1.273690591   -5.142188899
    6.412957375   -3.120437148   92.516130409    1.862361649   -6.228798885
    6.427093250   -3.120437148   92.557725241    1.824866283   -6.992223590
    6.441229125   -3.120437148   92.591693324    1.165689776   -7.501353216
    6.455365000   -3.120437148   92.613127497    0.112759721   -7.701616064
    6.469500875   -3.120437148   92.619911493   -1.113704225   -7.525892777
    6.483636750   -3.120437148   92.607664372   -2.745955122   -7.086851888
    6.497772625   -3.120437148   92.569027136   -4.400931600   -6.611513200
    6.511908500   -3.120437148   92.512459880   -5.130648441   -6.452621842
    6.526044375   -3.120437148   92.456715985   -4.046122525   -6.696425521
    6.540180250   -3.120437148   92.425907016   -2.118640427   -7.157284394
    6.554316125   -3.120437148   92.419796933   -0.886789178   -7.474476255
    6.568452000   -3.120437148   92.420245542   -1.051602564   -7.327771371
    6.582587875   -3.120437148   92.413375982   -1.710287133   -6.573739028
    6.596723750   -3.120437148   92.403160751   -1.277287109   -5.291974695
    6.610859625   -3.120437148   92.405704888    0.076955014   -3.883807462
    6.624995500   -3.120437148   92.428585608    1.044371638   -2.884479112
    6.639131375   -3.120437148   92.454247704    0.516639432   -2.805711868
    6.653267250   -3.120437148   92.461434289   -1.342176422   -3.814162938
    6.667403125   -3.120437148   92.443801820   -2.549259933   -5.493651636
    6.681539000   -3.120437148   92.425748789   -1.176498231   -6.990937498
    6.695674875   -3.120437148   92.448373256    2.731661299   -7.458135714
    6.709810750   -3.120437148   92.530094207    6.689822419   -6.612679541
    6.723946625   -3.120437148   92.648207700    7.635215271   -5.053289458
    6.738082500   -3.120437148   92.752974960    4.808006211   -3.683274338
    6.752218375   -3.120437148   92.804878968    0.603725272   -3.100099213
    6.766354250   -3.120437148   92.803321923   -2.228273617   -3.120577185
    6.780490125   -3.120437148   92.777059540   -2.903101608   -3.249943254
    6.794626000   -3.120437148   92.749922901   -2.748690843   -3.192741657
    6.808761875   -3.120437148   92.723719485   -2.861607883   -3.054421185
    6.822897750   -3.120437148   92.692688876   -3.216541162   -3.025766477
    6.837033625   -3.120437148   92.660571655   -2.836361777   -3.047772104
    6.851169500   -3.120437148   92.641810954   -1.724692134   -2.803745444
    6.865305375   -3.120437148   92.636029191   -1.227815625   -2.126787934
    6.879441250   -3.120437148   92.622484669   -2.828229554   -1.163609373
    6.893577125   -3.120437148   92.572694169   -6.002244447   -0.185077397
    6.907713000   -3.120437148   92.485564482   -7.506403053    0.501324979
    6.921848875   -3.120437148   92.405904049   -4.909377428    0.778001529
    6.935984750   -3.120437148   92.387523692    0.575773587    0.601628631
    6.950120625   -3.120437148   92.439958341    4.621412957    0.092837002
    6.964256500   -3.120437148   92.517791807    3.524912946   -0.603025641
    6.978392375   -3.120437148   92.549054172   -0.998354568   -1.374334761
    6.992528250   -3.120437148   92.516245662   -4.873114115   -2.187005330
    7.006664125   -3.120437148   92.456525465   -4.739972771   -3.091994057
    7.020800000   -3.120437148   92.423278693   -1.460859718   -3.964313501
    7.034935875   -3.120437148   92.437141595    1.294120686   -4.375479237
    7.049071750   -3.120437148   92.471846847    1.270358088   -4.003836475
    7.063207625   -3.120437148   92.487834967   -0.945826440   -2.959374768
    7.077343500   -3.120437148   92.470299406   -3.006729222   -1.803711747
    7.091479375   -3.120437148   92.437835928   -3.219542629   -1.171841009
    7.105615250   -3.120437148   92.418240304   -1.214203153   -1.137588054
    7.119751125   -3.120437148   92.429468912    1.001027161   -1.306199712
    7.133887000   -3.120437148   92.459604223    1.166688372   -1.241128647
    7.148022875   -3.120437148   92.472026806   -1.611617849   -0.912635414
    7.162158750   -3.120437148   92.435478932   -5.232552074   -0.712282324
    7.176294625   -3.120437148   92.361295413   -6.265789894   -0.935250812
    7.190430500   -3.120437148   92.304332790   -2.929776505   -1.386469599
    7.204566375   -3.120437148   92.314892587    2.817768757   -1.625468258
    7.218702250   -3.120437148   92.397469906    6.317311278   -1.404672913
    7.232838125   -3.120437148   92.496641201    5.169170434   -1.005857646
    7.246974000   -3.120437148   92.554234467    1.142952773   -1.040074091
    7.261109875   -3.120437148   92.560879560   -1.249920347   -1.874672361
    7.275245750   -3.120437148   92.561052116    0.067577014   -3.296093393
    7.289381625   -3.120437148   92.598355655    3.501373137   -4.732049245
    7.303517500   -3.120437148   92.676140059    5.082341395   -5.588359999
    7.317653375   -3.120437148   92.752319912    3.270704944   -5.774690339
    7.331789250   -3.120437148   92.785040946   -0.372897578   -5.611178082
    7.345925125   -3.120437148   92.769230418   -3.324782721   -5.506127282
    7.360061000   -3.120437148   92.728254706   -4.079402205   -5.598761054
    7.374196875   -3.120437148   92.691518069   -2.713592310   -5.545095278
    7.388332750   -3.120437148   92.679820931   -0.674436660   -4.953247358
    7.402468625   -3.120437148   92.696696780    1.401113947   -3.785571865
    7.416604500   -3.120437148   92.742541560    3.187573156   -2.574385579
    7.430740375   -3.120437148   92.809551176    4.331578202   -2.137940959
    7.444876250   -3.120437148   92.882333428    3.651690601   -2.809515585
    7.459012125   -3.120437148   92.929364050    0.958178412   -4.084142082
    7.473148000   -3.120437148   92.929628754   -2.542298596   -4.817358446
    7.487283875   -3.120437148   92.889475566   -4.553177190   -4.123954884
    7.501419750   -3.120437148   92.842886148   -3.277815244   -2.169309574
    7.515555625   -3.120437148   92.831919510    0.240126755   -0.035026722
    7.529691500   -3.120437148   92.870322137    2.841533510    1.189635277
    7.543827375   -3.120437148   92.925639430    2.686422643    1.207173047
    7.557963250   -3.120437148   92.959782689    0.294036523    0.407815278
    7.572099125   -3.120437148   92.962845115   -1.244383744   -0.691721940
    7.586235000   -3.120437148   92.964974072    0.380254187   -1.931239554
    7.600370875   -3.120437148   93.007314560    3.646022719   -3.272776555
    7.614506750   -3.120437148   93.084117072    4.954439730   -4.489869294
    7.628642625   -3.120437148   93.149975196    1.906237010   -5.262155381
    7.642778500   -3.120437148   93.152943922   -3.300249802   -5.402331017
    7.656914375   -3.120437148   93.093157902   -6.285203823   -5.275794455
    7.671050250   -3.120437148   93.022960618   -4.613424895   -5.464129809
    7.685186125   -3.120437148   92.997306397   -0.723753139   -6.282995880
    7.699322000   -3.120437148   93.019925642    1.416970154   -7.576255518
    7.713457875   -3.120437148   93.044924674   -0.139694502   -8.727905433
    7.727593750   -3.120437148   93.028185287   -4.094279861   -9.112354311
    7.741729625   -3.120437148   92.959375687   -7.006851724   -8.587236955
    7.755865500   -3.120437148   92.868208879   -7.354593182   -7.658142944
    7.770001375   -3.120437148   92.785443964   -5.980204990   -7.179474270
    7.784137250   -3.120437148   92.719995034   -5.586740428   -7.619492551
    7.798273125   -3.120437148   92.638999883   -8.261810597   -8.632498493
    7.812409000   -3.120437148   92.492045188  -14.860530328   -9.482173822
    7.826544875   -3.120437148   92.230806201  -23.703410900   -9.710692695
    7.840680750   -3.120437148   91.860642016  -29.344786433   -9.592709204
    7.854816625   -3.120437148   91.483537616  -24.014276521   -9.658552242
    7.868952500   -3.120437148   91.290497848   -2.896331486   -9.951889944
    7.883088375   -3.120437148   91.495630202   31.072493845   -9.904179496
    7.897224250   -3.120437148   92.212999242   67.645248500   -9.101787705
    7.911360125   -3.120437148   93.429998798  102.512560604   -7.923573153
    7.925496000   -3.120437148   95.241207421  159.109329387   -7.342747383
    7.939631875   -3.120437148   98.345906884  297.981409228   -7.926538253
    7.953767750   -3.120437148  104.439610115  592.399981026   -9.031116373
    7.967903625   -3.120437148  115.994483131 1067.166413762   -9.276088537
    7.982039500   -3.120437148  135.146871789 1645.154368048   -7.619510939
    7.996175375   -3.120437148  162.213612638 2153.831578422   -4.258512660
    8.010311250   -3.120437148  194.858917346 2408.278585141   -0.468834604
    8.024447125   -3.120437148  228.681604669 2317.071939264    2.369146016
    8.038583000   -3.120437148  258.987835294 1929.948710350    3.565365720
    8.052718875   -3.120437148  282.595557103 1398.128651739    3.366680515
    8.066854750   -3.120437148  298.644377753  884.086678328    2.449713421
    8.080990625   -3.120437148  308.196973722  488.944550665    1.455870778
    8.095126500   -3.120437148  313.183747855  236.865020000    0.742815558
    8.109262375   -3.120437148  315.470598414  100.515243660    0.317463350
    8.123398250   -3.120437148  316.395600608   36.962275867    0.120639387
    8.137534125   -3.120437148  316.725566247   11.309808528    0.053809779
    8.151670000   -3.120437148  316.833801691    1.865614143    0.004417163

    1.366450000   -3.099281641  316.853527557   -0.000000000   -0.000000000
    1.380585875   -3.099281641  316.853527557   -0.000000000   -0.000000000
    1.394721750   -3.099281641  316.853527557   -0.000000000   -0.000000000
    1.408857625   -3.099281641  316.853527557   -0.000000000   -0.000000000
    1.422993500   -3.099281641  316.853527557   -0.000000000   -0.000000000
    1.437129375   -3.099281641  316.853527557   -0.000000000   -0.000000000
    1.451265250   -3.099281641  316.853527557   -0.000000000   -0.000000000
    1.465401125   -3.099281641  316.853527557   -0.000000000   -0.000000000
    1.479537000   -3.099281641  316.853527557   -0.000000000   -0.000000000
    1.493672875   -3.099281641  316.853527557   -0.000000000   -0.000000000
    1.507808750   -3.099281641  316.853527557   -0.000000000   -0.000000000
    1.521944625   -3.099281641  316.853527557   -0.000000000   -0.000000000
    1.536080500   -3.099281641  316.853527557   -0.000000000   -0.000000000
    1.550216375   -3.099281641  316.853527557   -0.000000000   -0.000000000
    1.564352250   -3.099281641  316.853527557   -0.000000000   -0.000000000
    1.578488125   -3.099281641  316.853527557   -0.000000000   -0.000000000
    1.592624000   -3.099281641  316.853527557   -0.000000000   -0.000000000
    1.606759875   -3.099281641  316.853527557   -0.000000000   -0.000000000
    1.620895750   -3.099281641  316.853527557   -0.000000000   -0.000000000
    1.635031625   -3.099281641  316.853527557   -0.000000000   -0.000000000
    1.649167500   -3.099281641  316.853527557   -0.000000000   -0.000000000
    1.663303375   -3.099281641  316.853527557   -0.000000000   -0.000000000
    1.677439250   -3.099281641  316.853527557   -0.000000000   -0.000000000
    1.691575125   -3.099281641  316.853527557   -0.000000000   -0.000000000
    1.705711000   -3.099281641  316.853527557   -0.000000000   -0.000000000
    1.719846875   -3.099281641  316.853527557   -0.000000000   -0.000000000
    1.733982750   -3.099281641  316.853527557   -0.000000000   -0.000000000
    1.748118625   -3.099281641  316.853527557   -0.000000000   -0.000000000
    1.762254500   -3.099281641  316.853527557   -0.000000000   -0.000000000
    1.776390375   -3.099281641  316.853527557   -0.000000000   -0.000000000
    1.790526250   -3.099281641  316.853527557   -0.000000000   -0.000000000
    1.804662125   -3.099281641  316.853527557   -0.000000000   -0.000000000
    1.818798000   -3.099281641  316.853527557   -0.000000000   -0.000000000
    1.832933875   -3.099281641  316.853527557   -0.000000000   -0.000000000
    1.847069750   -3.099281641  316.853527557   -0.000000000   -0.000000000
    1.861205625   -3.099281641  316.853527557   -0.000000000   -0.000000000
    1.875341500   -3.099281641  316.853527557   -0.000000000   -0.000000000
    1.889477375   -3.099281641  316.853527557   -0.000000000   -0.000000000
    1.903613250   -3.099281641  316.853527557   -0.000000000   -0.000000000
    1.917749125   -3.099281641  316.853527534   -0.000002368   -0.000001525
    1.931885000   -3.099281641  316.853523654   -0.000393900   -0.000177208
    1.946020875   -3.099281641  316.853511224   -0.001515286   -0.000750086
    1.960156750   -3.099281641  316.853469663   -0.004882135   -0.002671076
    1.974292625   -3.099281641  316.853342927   -0.014102351   -0.008561826
    1.988428500   -3.099281641  316.853006820   -0.035718519   -0.024250803
    2.002564375   -3.099281641  316.852169137   -0.084817910   -0.063023581
    2.016700250   -3.099281641  316.850205674   -0.194564097   -0.147460240
    2.030836125   -3.099281641  316.845946879   -0.423610314   -0.319664610
    2.044972000   -3.099281641  316.836563113   -0.939148644   -0.651278185
    2.059107875   -3.099281641  316.815643822   -2.117134468   -1.278427942
    2.073243750   -3.099281641  316.769527612   -4.673990829   -2.438159570
    2.087379625   -3.099281641  316.669959813   -9.922215681   -4.555016090
    2.101515500   -3.099281641  316.466634055  -19.727446169   -8.276482502
    2.115651375   -3.099281641  316.078733627  -36.388948297  -14.472523279
    2.129787250   -3.099281641  315.394728284  -61.881112491  -24.118761346
    2.143923125   -3.099281641  314.281639209  -96.986316450  -38.040799432
    2.158059000   -3.099281641  312.613611302 -139.948479880  -56.590137598
    2.172194875   -3.099281641  310.308222637 -186.185932799  -79.282661613
    2.186330750   -3.099281641  307.363762155 -229.097004314 -104.575626816
    2.200466625   -3.099281641  303.875966131 -262.197187457 -129.895085387
    2.214602500   -3.099281641  300.011689401 -282.176730796 -152.104292939
    2.228738375   -3.099281641  295.953507675 -290.048339677 -168.447375684
    2.242874250   -3.099281641  291.850467251 -289.144253252 -177.619567720
    2.257010125   -3.099281641  287.805616979 -282.039823806 -180.337458910
    2.271146000   -3.099281641  283.900308817 -269.410119790 -178.911793480
    2.285281875   -3.099281641  280.206820485 -252.528926311 -175.946181646
    2.299417750   -3.099281641  276.755598025 -236.238480199 -173.063982926
    2.313553625   -3.099281641  273.488540206 -227.617195629 -170.493409493
    2.327689500   -3.099281641  270.260586914 -230.825038886 -167.627024210
    2.341825375   -3.099281641  266.916321929 -243.090433568 -163.912959490
    2.355961250   -3.099281641  263.378397302 -256.868849902 -159.236757574
    2.370097125   -3.099281641  259.673893777 -266.136110130 -153.833889335
    2.384233000   -3.099281641  255.877919487 -270.320694299 -148.063029164
    2.398368875   -3.099281641  252.041278101 -272.481256647 -142.477245381
    2.412504750   -3.099281641  248.172844532 -274.783905938 -137.762698199
    2.426640625   -3.099281641  244.273903653 -276.497019957 -134.563561532
    2.440776500   -3.099281641  240.367263126 -275.913974203 -133.102648555
    2.454912375   -3.099281641  236.486264373 -273.046169791 -133.023295040
    2.469048250   -3.099281641  232.649938501 -270.240374463 -133.789413931
    2.483184125   -3.099281641  228.841483566 -268.938233280 -135.121997598
    2.497320000   -3.099281641  225.040195765 -268.966855255 -137.152625826
    2.511455875   -3.099281641  221.237906405 -269.279217414 -140.093056160
    2.525591750   -3.099281641  217.431035498 -269.621551969 -143.779902818
    2.539727625   -3.099281641  213.612544858 -271.197283518 -147.538036193
    2.553863500   -3.099281641  209.761234819 -274.202513790 -150.330846910
    2.567999375   -3.099281641  205.864513458 -277.135169464 -151.263618406
    2.582135250   -3.099281641  201.936878180 -278.508307816 -149.861386679
    2.596271125   -3.099281641  198.004711174 -278.029558023 -146.154037892
    2.610407000   -3.099281641  194.085546173 -276.998339246 -140.431438040
    2.624542875   -3.099281641  190.172146148 -277.534111002 -132.990852407
    2.638678750   -3.099281641  186.231032322 -280.959877545 -124.286438165
    2.652814625   -3.099281641  182.217255511 -287.925591808 -115.212663604
    2.666950500   -3.099281641  178.085001035 -297.400863269 -107.151239528
    2.681086375   -3.099281641  173.816067231 -306.977210804 -101.669994840
    2.695222250   -3.099281641  169.428484812 -313.791309940  -99.631779710
    2.709358125   -3.099281641  164.968493632 -317.220448387 -100.702154351
    2.723494000   -3.099281641  160.474725897 -319.134045924 -103.387665967
    2.737629875   -3.099281641  155.953769759 -321.172516176 -105.694425156
    2.751765750   -3.099281641  151.407971965 -322.422090961 -106.179038732
    2.765901625   -3.099281641  146.869580258 -319.348388173 -104.353698062
    2.780037500   -3.099281641  142.417299872 -310.461147694 -100.800717290
    2.794173375   -3.099281641  138.123831524 -297.312332283  -96.490767200
    2.808309250   -3.099281641  134.015807323 -285.600365130  -92.116458442
    2.822445125   -3.099281641  130.035176134 -279.835055227  -87.957261125
    2.836581000   -3.099281641  126.082196195 -281.190861970  -84.047647005
    2.850716875   -3.099281641  122.076344120 -286.693807098  -80.491821555
    2.864852750   -3.099281641  117.997475783 -290.876159882  -77.348286237
    2.878988625   -3.099281641  113.897737368 -288.954415828  -74.530165872
    2.893124500   -3.099281641  109.878725274 -279.568168066  -71.843543125
    2.907260375   -3.099281641  106.039831963 -263.653258607  -69.418313978
    2.921396250   -3.099281641  102.464324626 -242.877236773  -67.830991118
    2.935532125   -3.099281641   99.210326955 -218.187016568  -68.007370284
    2.949668000   -3.099281641   96.326111876 -190.953779646  -70.589410918
    2.963803875   -3.099281641   93.837565173 -162.349188528  -75.449566052
    2.977939750   -3.099281641   91.754965862 -133.593789856  -81.474432250
    2.992075625   -3.099281641   90.076644146 -105.525673029  -86.657125904
    3.006211500   -3.099281641   88.782249211  -79.509627521  -88.641825968
    3.020347375   -3.099281641   87.822780516  -58.854292024  -85.480434247
    3.034483250   -3.099281641   87.095034399  -47.475717148  -76.391033325
    3.048619125   -3.099281641   86.451567580  -46.885966325  -62.194673284
    3.062755000   -3.099281641   85.745620226  -55.918918082  -44.958495288
    3.076890875   -3.099281641   84.861705255  -71.510579477  -27.129873469
    3.091026750   -3.099281641   83.722777990  -91.737627688  -10.697840793
    3.105162625   -3.099281641   82.276315912 -115.003991972    3.135316780
    3.119298500   -3.099281641   80.500185535 -137.406907958   13.900324978
    3.133434375   -3.099281641   78.447713751 -152.878398352   21.506234033
    3.147570250   -3.099281641   76.257763482 -156.584984804   26.086578486
    3.161706125   -3.099281641   74.102094706 -148.749723028   28.007847841
    3.175842000   -3.099281641   72.105037300 -135.211053367   27.852828554
    3.189977875   -3.099281641   70.297401992 -123.052357278   26.356522416
    3.204113750   -3.099281641   68.632382345 -114.885097948   24.368755468
    3.218249625   -3.099281641   67.062829697 -108.991182767   22.481568232
    3.232385500   -3.099281641   65.577158763 -102.956478256   20.873074344
    3.246521375   -3.099281641   64.183108187  -95.995801366   19.268706250
    3.260657250   -3.099281641   62.887634108  -89.182980546   17.423386792
    3.274793125   -3.099281641   61.683334088  -83.044619196   15.577132404
    3.288929000   -3.099281641   60.566309410  -76.564346794   14.532434077
    3.303064875   -3.099281641   59.556875565  -67.555622873   15.028424474
    3.317200750   -3.099281641   58.706224196  -53.568082130   17.342863906
    3.331336625   -3.099281641   58.097801456  -33.572041792   21.011178712
    3.345472500   -3.099281641   57.807974399   -8.805949265   25.291442385
    3.359608375   -3.099281641   57.870609981   15.021345096   29.522995411
    3.373744250   -3.099281641   58.221094880   31.088673732   33.222906347
    3.387880125   -3.099281641   58.715167300   34.645805616   36.023566701
    3.402016000   -3.099281641   59.178097037   27.358681611   37.595072117
    3.416151875   -3.099281641   59.490891274   14.632528675   37.865672519
    3.430287750   -3.099281641   59.619535134    1.883394720   37.065006558
    3.444423625   -3.099281641   59.584305834   -8.624223710   35.799947390
    3.458559500   -3.099281641   59.415323722  -16.957629305   34.818068187
    3.472695375   -3.099281641   59.146086107  -22.655383938   34.707372729
    3.486831250   -3.099281641   58.828102321  -23.382854035   35.563216256
    3.500967125   -3.099281641   58.550403846  -16.856542803   36.996068081
    3.515103000   -3.099281641   58.413866017   -3.570402353   38.271037493
    3.529238875   -3.099281641   58.494388338   12.895140189   38.687028063
    3.543374750   -3.099281641   58.808935425   29.273788054   37.909852439
    3.557510625   -3.099281641   59.340765185   43.679648968   36.076445425
    3.571646500   -3.099281641   60.060646589   55.662483242   33.615335783
    3.585782375   -3.099281641   60.931715164   64.991625213   31.118617268
    3.599918250   -3.099281641   61.910328292   70.771843898   29.075284010
    3.614054125   -3.099281641   62.944903185   72.840695999   27.576538287
    3.628190000   -3.099281641   63.987187395   72.257058959   26.342121517
    3.642325875   -3.099281641   65.006862453   69.581942241   24.939725700
    3.656461750   -3.099281641   65.976561431   65.272394081   23.114101287
    3.670597625   -3.099281641   66.873868079   59.225326897   20.807995412
    3.684733500   -3.099281641   67.674605957   51.767848012   18.094695952
    3.698869375   -3.099281641   68.363872228   43.665762470   15.075061764
    3.713005250   -3.099281641   68.944710547   36.676158553   11.891556524
    3.727141125   -3.099281641   69.448523779   33.340240250    8.946899048
    3.741277000   -3.099281641   69.941162404   34.879411288    6.550170429
    3.755412875   -3.099281641   70.483406616   40.170745170    4.478023431
    3.769548750   -3.099281641   71.103779723   45.343389441    1.977696584
    3.783684625   -3.099281641   71.778872666   47.334122107   -1.588121796
    3.797820500   -3.099281641   72.463692512   47.343405100   -6.057304514
    3.811956375   -3.099281641   73.154001445   48.798413210  -10.347942158
    3.826092250   -3.099281641   73.887255909   53.688745369  -13.265699469
    3.840228125   -3.099281641   74.706792324   60.081653640  -14.469854217
    3.854364000   -3.099281641   75.607565068   64.744154919  -14.675964871
    3.868499875   -3.099281641   76.548989685   65.975705755  -14.767273086
    3.882635750   -3.099281641   77.492673035   65.534181044  -15.165691463
    3.896771625   -3.099281641   78.434923900   65.950641871  -15.618158616
    3.910907500   -3.099281641   79.394520619   68.052363981  -15.974890702
    3.925043375   -3.099281641   80.390834259   70.845750833  -16.487757131
    3.939179250   -3.099281641   81.427715025   73.939721414  -17.618113380
    3.953315125   -3.099281641   82.511327476   77.490609724  -19.423412995
    3.967451000   -3.099281641   83.643077033   80.586496802  -21.283185452
    3.981586875   -3.099281641   84.802737354   80.769591132  -22.383204372
    3.995722750   -3.099281641   85.935897521   76.859149868  -22.393545057
    4.009858625   -3.099281641   86.993606826   70.762909571  -21.709562143
    4.023994500   -3.099281641   87.974919746   66.854893187  -21.009737752
    4.038130375   -3.099281641   88.931460419   67.257855416  -20.752331970
    4.052266250   -3.099281641   89.911071424   69.229560289  -20.961001470
    4.066402125   -3.099281641   90.899527095   67.730100484  -21.351178766
    4.080538000   -3.099281641   91.821244232   59.654424836  -21.565684554
    4.094673875   -3.099281641   92.591942008   47.129425024  -21.392426560
    4.108809750   -3.099281641   93.181664119   34.994186050  -20.744672009
    4.122945625   -3.099281641   93.624976057   26.539364559  -19.739758296
    4.137081500   -3.099281641   93.975416879   21.584046601  -18.446006441
    4.151217375   -3.099281641   94.263952601   17.154908491  -16.819223470
    4.165353250   -3.099281641   94.480234273   11.357857543  -14.652473386
    4.179489125   -3.099281641   94.606367245    4.804731525  -12.048147299
    4.193625000   -3.099281641   94.649418091   -0.192180344   -9.616763505
    4.207760875   -3.099281641   94.641773827   -2.508154250   -8.232581235
    4.221896750   -3.099281641   94.610480046   -3.668077498   -8.322310508
    4.236032625   -3.099281641   94.554711952   -6.308191924   -9.489959451
    4.250168500   -3.099281641   94.449188315  -10.353739555  -10.653406969
    4.264304375   -3.099281641   94.292455352  -13.253681964  -10.893519026
    4.278440250   -3.099281641   94.116202217  -12.834000130  -10.066775598
    4.292576125   -3.099281641   93.965043426  -10.213967066   -8.765202841
    4.306712000   -3.099281641   93.848560881   -8.267069020   -7.664687329
    4.320847875   -3.099281641   93.743396996   -8.826031929   -6.992806946
    4.334983750   -3.099281641   93.616687488  -10.844396633   -6.393333677
    4.349119625   -3.099281641   93.464288087  -12.132724330   -5.380334331
    4.363255500   -3.099281641   93.311572597  -10.554151282   -3.837985397
    4.377391375   -3.099281641   93.207457921   -5.510155651   -2.014389503
    4.391527250   -3.099281641   93.193806500    1.950585440   -0.185768234
    4.405663125   -3.099281641   93.283612755    8.629451755    1.609205007
    4.419799000   -3.099281641   93.439594775   10.753336665    3.463232617
    4.433934875   -3.099281641   93.587420843    7.767229495    5.344664003
    4.448070750   -3.099281641   93.677914239    3.373635066    6.997562511
    4.462206625   -3.099281641   93.727402158    2.720909438    8.113589204
    4.476342500   -3.099281641   93.804264779    7.168439928    8.527159782
    4.490478375   -3.099281641   93.961344094   13.156489158    8.235815960
    4.504614250   -3.099281641   94.186632557   16.392980270    7.429516473
    4.518750125   -3.099281641   94.433038004   16.291595366    6.462885948
    4.532886000   -3.099281641   94.671456272   15.920759726    5.880888261
    4.547021875   -3.099281641   94.917902341   17.368489558    6.278982044
    4.561157750   -3.099281641   95.190413717   19.119539186    7.857070750
    4.575293625   -3.099281641   95.469747630   17.804854683   10.236532246
    4.589429500   -3.099281641   95.702237775   13.009296635   12.607363935
    4.603565375   -3.099281641   95.856134531    7.104084823   14.108778497
    4.617701250   -3.099281641   95.937334770    3.206383138   14.273632550
    4.631837125   -3.099281641   95.981635502    1.320831347   13.158280639
    4.645973000   -3.099281641   96.002647436   -0.429161955   11.263604939
    4.660108875   -3.099281641   95.988809322   -3.561933473    9.221795775
    4.674244750   -3.099281641   95.924049506   -7.140184723    7.587767654
    4.688380625   -3.099281641   95.816830377   -9.351121616    6.560878779
    4.702516500   -3.099281641   95.696099485   -9.179159300    5.926004811
    4.716652375   -3.099281641   95.587489426   -8.137072520    5.449474657
    4.730788250   -3.099281641   95.486478057   -8.271137857    5.027926064
    4.744924125   -3.099281641   95.368567426  -10.310513898    4.872239113
    4.759060000   -3.099281641   95.217673107  -12.760542999    5.255351545
    4.773195875   -3.099281641   95.046570375  -12.657657505    6.261947079
    4.787331750   -3.099281641   94.900870280   -9.169875889    7.695736029
    4.801467625   -3.099281641   94.818018574   -4.487420004    9.345914144
    4.815603500   -3.099281641   94.787257305   -2.226954320   11.021396444
    4.829739375   -3.099281641   94.757712313   -4.324058720   12.565183606
    4.843875250   -3.099281641   94.679057882   -8.422958325   13.722229711
    4.858011125   -3.099281641   94.555504478  -10.411209050   14.263026057
    4.872147000   -3.099281641   94.434319097   -7.794229189   13.957593788
    4.886282875   -3.099281641   94.370405161   -2.766572348   12.833367613
    4.900418750   -3.099281641   94.372637073    0.771676995   11.043470436
    4.914554625   -3.099281641   94.401664714    1.086725806    8.986913641
    4.928690500   -3.099281641   94.416320265   -0.902984702    7.140862123
    4.942826375   -3.099281641   94.400119831   -3.188939740    5.959756459
    4.956962250   -3.099281641   94.358357777   -4.273427032    5.514030626
    4.971098125   -3.099281641   94.307416821   -4.611282542    5.419400991
    4.985234000   -3.099281641   94.253964183   -4.890026394    5.178217343
    4.999369875   -3.099281641   94.191848739   -5.531971117    4.629454217
    5.013505750   -3.099281641   94.119735302   -6.370068621    4.126229770
    5.027641625   -3.099281641   94.042825674   -6.117528295    4.109981913
    5.041777500   -3.099281641   93.981496127   -4.129427093    4.728868716
    5.055913375   -3.099281641   93.952437381   -1.793059077    5.654380185
    5.070049250   -3.099281641   93.944192225   -1.514836259    6.333070495
    5.084185125   -3.099281641   93.920129824   -4.107639136    6.410278388
    5.098321000   -3.099281641   93.851221177   -7.194803230    5.902909297
    5.112456875   -3.099281641   93.754064101   -7.573782016    5.095577763
    5.126592750   -3.099281641   93.677785115   -4.378807413    4.284720601
    5.140728625   -3.099281641   93.659467352   -0.117700209    3.689478732
    5.154864500   -3.099281641   93.691117665    2.214571113    3.369391461
    5.169000375   -3.099281641   93.735103348    1.991367650    3.409679387
    5.183136250   -3.099281641   93.768651184    1.203266580    3.885206911
    5.197272125   -3.099281641   93.798706496    1.548342352    4.817164483
    5.211408000   -3.099281641   93.841810846    2.535405170    5.877843529
    5.225543875   -3.099281641   93.890504396    2.157493122    6.410055331
    5.239679750   -3.099281641   93.916959635   -0.357245341    5.800065417
    5.253815625   -3.099281641   93.902431990   -3.426980871    4.132033788
    5.267951500   -3.099281641   93.855089807   -4.527834017    2.082807095
    5.282087375   -3.099281641   93.808427385   -3.610124486    0.480570124
    5.296223250   -3.099281641   93.778642897   -2.680216757   -0.367414342
    5.310359125   -3.099281641   93.748731073   -3.587817663   -0.748776680
    5.324495000   -3.099281641   93.692449947   -6.262257977   -0.988905839
    5.338630875   -3.099281641   93.601936998   -7.794476978   -1.149053663
    5.352766750   -3.099281641   93.512115728   -6.133503750   -1.149628232
    5.366902625   -3.099281641   93.466943466   -1.873379304   -1.110402323
    5.381038500   -3.099281641   93.479933849    1.633525752   -1.324723314
    5.395174375   -3.099281641   93.518843645    1.432752097   -1.910697982
    5.409310250   -3.099281641   93.531197046   -1.752090896   -2.497570553
    5.423446125   -3.099281641   93.497893651   -4.392657577   -2.515071176
    5.437582000   -3.099281641   93.448383870   -3.772028710   -1.721940947
    5.451717875   -3.099281641   93.428492723   -0.635933378   -0.382612907
    5.465853750   -3.099281641   93.451583644    1.557805853    0.829813645
    5.479989625   -3.099281641   93.482411176    0.560000312    1.466633214
    5.494125500   -3.099281641   93.478589393   -3.084062357    1.415866171
    5.508261375   -3.099281641   93.424425011   -5.887724669    0.778185637
    5.522397250   -3.099281641   93.352377957   -5.716572296   -0.392679373
    5.536533125   -3.099281641   93.300810482   -3.224968262   -2.072733611
    5.550669000   -3.099281641   93.286869955   -0.826521799   -4.061893941
    5.564804875   -3.099281641   93.295577676    0.065223040   -5.839524653
    5.578940750   -3.099281641   93.307636960   -0.259457728   -6.781760788
    5.593076625   -3.099281641   93.311560454   -1.018821697   -6.568343634
    5.607212500   -3.099281641   93.303557325   -1.916748667   -5.617673178
    5.621348375   -3.099281641   93.280418837   -3.227920470   -4.710510434
    5.635484250   -3.099281641   93.238312610   -4.585954618   -4.574637913
    5.649620125   -3.099281641   93.179230482   -5.317747498   -5.201232743
    5.663756000   -3.099281641   93.114113755   -5.489928328   -5.819668684
    5.677891875   -3.099281641   93.051891149   -5.163694649   -5.595204060
    5.692027750   -3.099281641   92.996039366   -4.511070638   -4.268240822
    5.706163625   -3.099281641   92.952244860   -3.440389821   -2.407256063
    5.720299500   -3.099281641   92.927121768   -1.612602206   -1.008121816
    5.734435375   -3.099281641   92.933317129    0.553826024   -0.899970299
    5.748571250   -3.099281641   92.968783745    2.513727087   -2.279069508
    5.762707125   -3.099281641   93.022806922    2.946583334   -4.622626635
    5.776843000   -3.099281641   93.068788075    1.526608316   -6.956016028
    5.790978875   -3.099281641   93.086152348   -0.908001614   -8.177524398
    5.805114750   -3.099281641   93.072669611   -2.529719773   -7.757350286
    5.819250625   -3.099281641   93.047658694   -2.594359897   -6.020501276
    5.833386500   -3.099281641   93.027468725   -2.205983434   -3.929975770
    5.847522375   -3.099281641   93.006859412   -2.654428500   -2.383914384
    5.861658250   -3.099281641   92.973449864   -3.997749037   -1.798910584
    5.875794125   -3.099281641   92.925950606   -4.009667949   -2.217379010
    5.889930000   -3.099281641   92.893928192   -1.996009041   -3.536073768
    5.904065875   -3.099281641   92.896719119    0.479290817   -5.502807951
    5.918201750   -3.099281641   92.921785475    0.712200924   -7.368318462
    5.932337625   -3.099281641   92.928144676   -2.011901660   -8.057082953
    5.946473500   -3.099281641   92.890768522   -4.930781105   -6.972512003
    5.960609375   -3.099281641   92.831373426   -4.526568014   -4.681368763
    5.974745250   -3.099281641   92.804765263   -0.544698077   -2.523524528
    5.988881125   -3.099281641   92.842910945    3.632967305   -1.617865269
    6.003017000   -3.099281641   92.918137903    4.532246796   -1.815971234
    6.017152875   -3.099281641   92.971858555    0.599475635   -2.261241424
    6.031288750   -3.099281641   92.952385729   -5.000225170   -2.383063957
    6.045424625   -3.099281641   92.869155623   -7.923952204   -2.412712682
    6.059560500   -3.099281641   92.778154098   -6.043353141   -3.040787497
    6.073696375   -3.099281641   92.737914084   -1.371367438   -4.548186362
    6.087832250   -3.099281641   92.755522884    1.434691717   -6.485993762
    6.101968125   -3.099281641   92.780132956   -0.421047663   -8.150293260
    6.116104000   -3.099281641   92.751566068   -5.638091913   -9.041610539
    6.130239875   -3.099281641   92.650686290  -10.049460738   -9.106594376
    6.144375750   -3.099281641   92.512930506  -10.600870939   -8.602572805
    6.158511625   -3.099281641   92.391779875   -7.995713529   -7.862633894
    6.172647500   -3.099281641   92.313523916   -4.936912371   -7.188137854
    6.186783375   -3.099281641   92.269304488   -3.327574417   -6.765736915
    6.200919250   -3.099281641   92.241799864   -2.391103474   -6.592286570
    6.215055125   -3.099281641   92.230843732   -0.663734397   -6.574199435
    6.229191000   -3.099281641   92.253021428    2.072600397   -6.644688335
    6.243326875   -3.099281641   92.315060996    4.668186450   -6.696096213
    6.257462750   -3.099281641   92.399382102    4.885689214   -6.593971789
    6.271598625   -3.099281641   92.461947796    1.727024113   -6.108936583
    6.285734500   -3.099281641   92.461733795   -3.321106291   -5.067953057
    6.299870375   -3.099281641   92.398758503   -6.952877936   -3.628225439
    6.314006250   -3.099281641   92.314108130   -6.201094387   -2.203282146
    6.328142125   -3.099281641   92.267505056   -1.884064729   -1.330701666
    6.342278000   -3.099281641   92.282889463    2.077944907   -1.241181373
    6.356413875   -3.099281641   92.334774755    2.851141589   -1.764746430
    6.370549750   -3.099281641   92.377565723    1.215012805   -2.521235735
    6.384685625   -3.099281641   92.395680081   -0.306579027   -3.166462087
    6.398821500   -3.099281641   92.402551503   -0.138737277   -3.677103925
    6.412957375   -3.099281641   92.418302947    0.524715528   -4.315732572
    6.427093250   -3.099281641   92.440983427    0.479934774   -5.224850727
    6.441229125   -3.099281641   92.456930984    0.030834643   -6.320146078
    6.455365000   -3.099281641   92.465957690   -0.441209005   -7.212332755
    6.469500875   -3.099281641   92.470316004   -0.939966820   -7.559364490
    6.483636750   -3.099281641   92.464141728   -2.099289148   -7.394149484
    6.497772625   -3.099281641   92.434532841   -3.903288077   -7.014643518
    6.511908500   -3.099281641   92.381832559   -5.124901793   -6.819959468
    6.526044375   -3.099281641   92.322874583   -4.459454618   -6.880244289
    6.540180250   -3.099281641   92.285425351   -2.558719207   -7.022052478
    6.554316125   -3.099281641   92.275216046   -0.993280513   -7.056906914
    6.568452000   -3.099281641   92.277999412   -0.631105256   -6.979584898
    6.582587875   -3.099281641   92.281182379   -0.682527663   -6.849729999
    6.596723750   -3.099281641   92.289119391    0.233114495   -6.554422558
    6.610859625   -3.099281641   92.315013141    1.812888869   -5.920954700
    6.624995500   -3.099281641   92.360570592    2.390444172   -4.905812156
    6.639131375   -3.099281641   92.398192571    0.736391892   -3.900476676
    6.653267250   -3.099281641   92.397916605   -2.587850039   -3.553557125
    6.667403125   -3.099281641   92.354156510   -4.838397740   -4.239556688
    6.681539000   -3.099281641   92.303498623   -3.301014883   -5.707251609
    6.695674875   -3.099281641   92.304606663    1.977067749   -7.192607291
    6.709810750   -3.099281641   92.387282993    7.499593796   -7.936478077
    6.723946625   -3.099281641   92.523922394    9.284081202   -7.804616014
    6.738082500   -3.099281641   92.651847440    6.268948236   -7.087585449
    6.752218375   -3.099281641   92.720443049    1.523987566   -6.191535142
    6.766354250   -3.099281641   92.729785826   -1.539626128   -5.201974496
    6.780490125   -3.099281641   92.714161429   -2.051194119   -4.078246909
    6.794626000   -3.099281641   92.699953297   -1.813863992   -2.881111219
    6.808761875   -3.099281641   92.684917282   -2.281154717   -1.902691411
    6.822897750   -3.099281641   92.657893434   -3.234145209   -1.476665513
    6.837033625   -3.099281641   92.622658836   -3.156456294   -1.675741998
    6.851169500   -3.099281641   92.600624668   -1.794340325   -2.181408069
    6.865305375   -3.099281641   92.598383589   -0.653043561   -2.521553509
    6.879441250   -3.099281641   92.597687498   -1.566475175   -2.319430567
    6.893577125   -3.099281641   92.568493407   -4.425576043   -1.435416414
    6.907713000   -3.099281641   92.502655170   -6.166395097   -0.188414783
    6.921848875   -3.099281641   92.436801672   -4.426140379    0.811829202
    6.935984750   -3.099281641   92.416813323   -0.094489592    0.888090385
    6.950120625   -3.099281641   92.452199201    2.970618548   -0.091605568
    6.964256500   -3.099281641   92.504006616    1.613203675   -1.701563726
    6.978392375   -3.099281641   92.509733768   -2.600985782   -3.209530347
    6.992528250   -3.099281641   92.457254825   -6.098087913   -4.180398227
    7.006664125   -3.099281641   92.382326510   -5.753525282   -4.708358521
    7.020800000   -3.099281641   92.336583365   -2.162078902   -5.074299104
    7.034935875   -3.099281641   92.344990604    1.283639444   -5.276712990
    7.049071750   -3.099281641   92.385929969    2.151279134   -5.174026540
    7.063207625   -3.099281641   92.418386962    0.385221351   -4.769414520
    7.077343500   -3.099281641   92.418154938   -2.060395158   -4.370415848
    7.091479375   -3.099281641   92.393359254   -3.030052059   -4.321086523
    7.105615250   -3.099281641   92.372726270   -1.401995529   -4.469096384
    7.119751125   -3.099281641   92.383595121    1.233221157   -4.341582205
    7.133887000   -3.099281641   92.422894416    2.193632533   -3.561178361
    7.148022875   -3.099281641   92.453052737   -0.274507112   -2.255087773
    7.162158750   -3.099281641   92.432625985   -4.387942737   -0.986182850
    7.176294625   -3.099281641   92.364614210   -6.185861759   -0.234047547
    7.190430500   -3.099281641   92.305464063   -3.237052226   -0.040153888
    7.204566375   -3.099281641   92.312747524    2.713072173   -0.159559932
    7.218702250   -3.099281641   92.395720060    6.441153656   -0.384553076
    7.232838125   -3.099281641   92.495257114    4.980123554   -0.761943677
    7.246974000   -3.099281641   92.544309628    0.077643684   -1.494477072
    7.261109875   -3.099281641   92.528807579   -3.235029497   -2.646891426
    7.275245750   -3.099281641   92.497532919   -2.306340616   -4.041150617
    7.289381625   -3.099281641   92.503353895    1.542922446   -5.406656974
    7.303517500   -3.099281641   92.559398155    3.976304151   -6.447301551
    7.317653375   -3.099281641   92.625385701    2.904611116   -7.097805367
    7.331789250   -3.099281641   92.655324632   -0.435548929   -7.426775387
    7.345925125   -3.099281641   92.639486795   -3.329012710   -7.462673728
    7.360061000   -3.099281641   92.600448950   -3.727528499   -7.148283234
    7.374196875   -3.099281641   92.573985037   -1.563052460   -6.244500160
    7.388332750   -3.099281641   92.585082891    1.352531317   -4.756812349
    7.402468625   -3.099281641   92.633325796    3.640692553   -3.078095111
    7.416604500   -3.099281641   92.705381916    4.438056965   -1.929011459
    7.430740375   -3.099281641   92.778001523    3.852233274   -1.903132597
    7.444876250   -3.099281641   92.833225662    1.825441303   -2.895786792
    7.459012125   -3.099281641   92.853925925   -0.656297722   -4.085516019
    7.473148000   -3.099281641   92.842566196   -2.380192743   -4.459925784
    7.487283875   -3.099281641   92.819588011   -2.377064026   -3.619440357
    7.501419750   -3.099281641   92.810917214   -0.405227284   -2.149557061
    7.515555625   -3.099281641   92.835043909    2.085548606   -1.138888806
    7.529691500   -3.099281641   92.887092765    2.944835330   -1.193330163
    7.543827375   -3.099281641   92.934652088    1.626489209   -1.984206046
    7.557963250   -3.099281641   92.951099089   -1.026901933   -2.828138251
    7.572099125   -3.099281641   92.935068805   -2.664148646   -3.460663964
    7.586235000   -3.099281641   92.914139977   -1.500629533   -4.304494967
    7.600370875   -3.099281641   92.925972307    1.287067348   -5.750216526
    7.614506750   -3.099281641   92.970519506    2.864609844   -7.516297794
    7.628642625   -3.099281641   93.013951970    0.957379693   -8.853326859
    7.642778500   -3.099281641   93.012157199   -3.165111955   -9.201905371
    7.656914375   -3.099281641   92.957099271   -5.985307266   -8.921930791
    7.671050250   -3.099281641   92.885504514   -5.199725409   -8.852909738
    7.685186125   -3.099281641   92.842951461   -2.475609332   -9.544654825
    7.699322000   -3.099281641   92.837056163   -0.683063979  -10.817428919
    7.713457875   -3.099281641   92.837515163   -1.357366604  -11.875596019
    7.727593750   -3.099281641   92.814735022   -3.693585567  -12.026033662
    7.741729625   -3.099281641   92.761079107   -5.393225180  -11.172601593
    7.755865500   -3.099281641   92.693883649   -5.813654907   -9.951418285
    7.770001375   -3.099281641   92.624903102   -5.729457565   -9.249203792
    7.784137250   -3.099281641   92.552606399   -6.714766524   -9.536863177
    7.798273125   -3.099281641   92.451340656   -9.815607888  -10.465360422
    7.812409000   -3.099281641   92.286134450  -15.737362032  -11.328514820
    7.826544875   -3.099281641   92.018744278  -23.748976952  -11.659560704
    7.840680750   -3.099281641   91.649469496  -29.332847143  -11.670408132
    7.854816625   -3.099281641   91.269251470  -24.502424968  -11.868896961
    7.868952500   -3.099281641   91.067914225   -3.415312406  -12.326989342
    7.883088375   -3.099281641   91.271370113   31.485077724  -12.521112978
    7.897224250   -3.099281641   92.003202588   69.184399284  -11.986872773
    7.911360125   -3.099281641   93.243844094  104.053896035  -10.989959876
    7.925496000   -3.099281641   95.068216028  159.241164808  -10.359071709
    7.939631875   -3.099281641   98.163268984  296.687979881  -10.631292146
    7.953767750   -3.099281641  104.237690638  591.348717225  -11.184466465
    7.967903625   -3.099281641  115.792589092 1068.505347328  -10.696365790
    7.982039500   -3.099281641  134.986309246 1649.586455419   -8.196165023
    7.996175375   -3.099281641  162.130533291 2159.996368581   -4.028046253
    8.010311250   -3.099281641  194.860853784 2413.802279022    0.358894123
    8.024447125   -3.099281641  228.745671143 2320.161691789    3.481121575
    8.038583000   -3.099281641  259.076270462 1930.380915820    4.646898937
    8.052718875   -3.099281641  282.676846636 1396.829568476    4.214985355
    8.066854750   -3.099281641  298.702784573  882.292706290    3.006099945
    8.080990625   -3.099281641  308.231405610  487.477732262    1.762284167
    8.095126500   -3.099281641  313.201198189  235.921268718    0.888465445
    8.109262375   -3.099281641  315.478064572  100.036318070    0.380118574
    8.123398250   -3.099281641  316.398381120   36.756274733    0.139332605
    8.137534125   -3.099281641  316.726830303   11.198270881    0.064260689
    8.151670000   -3.099281641  316.833907856    1.855909000    0.005399556

    1.366450000   -3.078126135  316.853527557   -0.000000000   -0.000000000
    1.380585875   -3.078126135  316.853527557   -0.000000000   -0.000000000
    1.394721750   -3.078126135  316.853527557   -0.000000000   -0.000000000
    1.408857625   -3.078126135  316.853527557   -0.000000000   -0.000000000
    1.422993500   -3.078126135  316.853527557   -0.000000000   -0.000000000
    1.437129375   -3.078126135  316.853527557   -0.000000000   -0.000000000
    1.451265250   -3.078126135  316.853527557   -0.000000000   -0.000000000
    1.465401125   -3.078126135  316.853527557   -0.000000000   -0.000000000
    1.479537000   -3.078126135  316.853527557   -0.000000000   -0.000000000
    1.493672875   -3.078126135  316.853527557   -0.000000000   -0.000000000
    1.507808750   -3.078126135  316.853527557   -0.000000000   -0.000000000
    1.521944625   -3.078126135  316.853527557   -0.000000000   -0.000000000
    1.536080500   -3.078126135  316.853527557   -0.000000000   -0.000000000
    1.550216375   -3.078126135  316.853527557   -0.000000000   -0.000000000
    1.564352250   -3.078126135  316.853527557   -0.000000000   -0.000000000
    1.578488125   -3.078126135  316.853527557   -0.000000000   -0.000000000
    1.592624000   -3.078126135  316.853527557   -0.000000000   -0.000000000
    1.606759875   -3.078126135  316.853527557   -0.000000000   -0.000000000
    1.620895750   -3.078126135  316.853527557   -0.000000000   -0.000000000
    1.635031625   -3.078126135  316.853527557   -0.000000000   -0.000000000
    1.649167500   -3.078126135  316.853527557   -0.000000000   -0.000000000
    1.663303375   -3.078126135  316.853527557   -0.000000000   -0.000000000
    1.677439250   -3.078126135  316.853527557   -0.000000000   -0.000000000
    1.691575125   -3.078126135  316.853527557   -0.000000000   -0.000000000
    1.705711000   -3.078126135  316.853527557   -0.000000000   -0.000000000
    1.719846875   -3.078126135  316.853527557   -0.000000000   -0.000000000
    1.733982750   -3.078126135  316.853527557   -0.000000000   -0.000000000
    1.748118625   -3.078126135  316.853527557   -0.000000000   -0.000000000
    1.762254500   -3.078126135  316.853527557   -0.000000000   -0.000000000
    1.776390375   -3.078126135  316.853527557   -0.000000000   -0.000000000
    1.790526250   -3.078126135  316.853527557   -0.000000000   -0.000000000
    1.804662125   -3.078126135  316.853527557   -0.000000000   -0.000000000
    1.818798000   -3.078126135  316.853527557   -0.000000000   -0.000000000
    1.832933875   -3.078126135  316.853527557   -0.000000000   -0.000000000
    1.847069750   -3.078126135  316.853527557   -0.000000000   -0.000000000
    1.861205625   -3.078126135  316.853527557   -0.000000000   -0.000000000
    1.875341500   -3.078126135  316.853527557   -0.000000000   -0.000000000
    1.889477375   -3.078126135  316.853527557   -0.000000000   -0.000000000
    1.903613250   -3.078126135  316.853527544   -0.000001313   -0.000000889
    1.917749125   -3.078126135  316.853527417   -0.000014080   -0.000009018
    1.931885000   -3.078126135  316.853517726   -0.000988761   -0.000399568
    1.946020875   -3.078126135  316.853486136   -0.003836056   -0.001701150
    1.960156750   -3.078126135  316.853380460   -0.012400111   -0.006063554
    1.974292625   -3.078126135  316.853057238   -0.035972831   -0.019464442
    1.988428500   -3.078126135  316.852197910   -0.091469184   -0.055225122
    2.002564375   -3.078126135  316.850074711   -0.215507388   -0.142891507
    2.016700250   -3.078126135  316.845338687   -0.467791737   -0.331247077
    2.030836125   -3.078126135  316.835512632   -0.955544210   -0.706191532
    2.044972000   -3.078126135  316.815673473   -1.919007064   -1.399810706
    2.059107875   -3.078126135  316.775805476   -3.872526152   -2.622112200
    2.073243750   -3.078126135  316.696361074   -7.738278760   -4.695902417
    2.087379625   -3.078126135  316.539300509  -15.140652941   -8.118097893
    2.101515500   -3.078126135  316.240255511  -28.251027570  -13.556485668
    2.115651375   -3.078126135  315.700691085  -49.541023184  -21.788228976
    2.129787250   -3.078126135  314.790705776  -80.864068093  -33.535286289
    2.143923125   -3.078126135  313.363722808 -122.448539103  -49.218545038
    2.158059000   -3.078126135  311.291087673 -171.555966998  -68.729478563
    2.172194875   -3.078126135  308.504526636 -222.244496251  -91.228569980
    2.186330750   -3.078126135  305.036714522 -266.438004007 -115.065226028
    2.200466625   -3.078126135  301.036891176 -296.514730878 -137.847677995
    2.214602500   -3.078126135  296.735594497 -309.005353930 -156.792606618
    2.228738375   -3.078126135  292.370438515 -306.339834408 -169.520989734
    2.242874250   -3.078126135  288.114613954 -294.702975270 -175.053825061
    2.257010125   -3.078126135  284.051304783 -279.783132999 -174.469882266
    2.271146000   -3.078126135  280.206020448 -263.952979755 -170.601205224
    2.285281875   -3.078126135  276.587992619 -247.784235738 -166.672887014
    2.299417750   -3.078126135  273.188429461 -233.679912743 -164.701518150
    2.313553625   -3.078126135  269.946549248 -226.312148658 -164.726260985
    2.327689500   -3.078126135  266.739620950 -228.870067895 -165.318975099
    2.341825375   -3.078126135  263.436203620 -239.137496586 -164.857271043
    2.355961250   -3.078126135  259.970648114 -250.628956030 -162.425230962
    2.370097125   -3.078126135  256.368019141 -258.088262778 -158.025416871
    2.384233000   -3.078126135  252.693703647 -261.402667171 -152.241223412
    2.398368875   -3.078126135  248.982743753 -263.876314659 -146.008478013
    2.412504750   -3.078126135  245.225616229 -267.884614107 -140.364172216
    2.426640625   -3.078126135  241.406369284 -272.254171265 -136.268846397
    2.440776500   -3.078126135  237.540064634 -274.367813033 -134.211490127
    2.454912375   -3.078126135  233.666235142 -273.445726262 -133.946975797
    2.469048250   -3.078126135  229.816120085 -271.728938930 -134.824332734
    2.483184125   -3.078126135  225.980976728 -271.305921085 -136.299624424
    2.497320000   -3.078126135  222.138330473 -272.570732006 -138.332305118
    2.511455875   -3.078126135  218.274480322 -274.379355470 -141.181323140
    2.525591750   -3.078126135  214.387799138 -275.682878510 -144.834058559
    2.539727625   -3.078126135  210.485137306 -276.770438921 -148.718967764
    2.553863500   -3.078126135  206.568733594 -277.631577921 -151.745984154
    2.567999375   -3.078126135  202.645992982 -277.295875758 -152.990903862
    2.582135250   -3.078126135  198.741050667 -275.191972852 -152.052927276
    2.596271125   -3.078126135  194.877908162 -271.667099588 -149.134954979
    2.610407000   -3.078126135  191.067507348 -268.028745833 -144.568091525
    2.624542875   -3.078126135  187.297860697 -266.266477874 -138.502930183
    2.638678750   -3.078126135  183.529473851 -268.015715417 -131.048391160
    2.652814625   -3.078126135  179.702243498 -274.782167667 -122.723237859
    2.666950500   -3.078126135  175.743584040 -286.408399317 -114.637506232
    2.681086375   -3.078126135  171.602092895 -300.231780598 -108.305325491
    2.695222250   -3.078126135  167.274735155 -312.031373099 -104.800101339
    2.709358125   -3.078126135  162.810783925 -319.230654656 -104.143006888
    2.723494000   -3.078126135  158.277193112 -322.248597609 -105.173844961
    2.737629875   -3.078126135  153.721902755 -322.591601700 -106.047473264
    2.751765750   -3.078126135  149.178876620 -320.474452755 -105.294104771
    2.765901625   -3.078126135  144.691569109 -314.277409798 -102.374853778
    2.780037500   -3.078126135  140.325069823 -303.721801488  -97.957048778
    2.794173375   -3.078126135  136.129539841 -290.428882474  -93.126242446
    2.808309250   -3.078126135  132.115477684 -279.285931219  -88.656473827
    2.822445125   -3.078126135  128.220088034 -274.049235272  -84.710877456
    2.836581000   -3.078126135  124.346130213 -275.797099457  -81.055395449
    2.850716875   -3.078126135  120.414071336 -281.680657781  -77.536793733
    2.864852750   -3.078126135  116.403531772 -286.248767288  -74.147309147
    2.878988625   -3.078126135  112.367015280 -284.611075569  -70.956479186
    2.893124500   -3.078126135  108.407526011 -275.565691651  -68.034133217
    2.907260375   -3.078126135  104.620498256 -260.456985167  -65.624972456
    2.921396250   -3.078126135  101.078862432 -241.529619121  -64.115903772
    2.935532125   -3.078126135   97.824420353 -219.769103335  -64.089099543
    2.949668000   -3.078126135   94.893553895 -195.962577468  -65.980781556
    2.963803875   -3.078126135   92.313033801 -170.157074323  -69.799826625
    2.977939750   -3.078126135   90.111995518 -142.116427514  -74.873550672
    2.992075625   -3.078126135   88.326224291 -111.647552408  -79.703167093
    3.006211500   -3.078126135   86.982750900  -79.830492918  -82.218275415
    3.020347375   -3.078126135   86.075287250  -50.907624466  -80.372959685
    3.034483250   -3.078126135   85.522390006  -30.835503093  -72.904573266
    3.048619125   -3.078126135   85.165626545  -23.474821432  -60.016499374
    3.062755000   -3.078126135   84.818159914  -29.247215267  -43.410614996
    3.076890875   -3.078126135   84.312493239  -45.221142203  -25.549668399
    3.091026750   -3.078126135   83.526680863  -68.430226155   -8.700137216
    3.105162625   -3.078126135   82.380743443  -95.899967037    5.733127673
    3.119298500   -3.078126135   80.842433286 -122.894602515   17.264447025
    3.133434375   -3.078126135   78.962544060 -143.018119296   25.768633053
    3.147570250   -3.078126135   76.879949433 -151.247776603   31.151533371
    3.161706125   -3.078126135   74.770474723 -147.453680889   33.461444698
    3.175842000   -3.078126135   72.769426612 -136.910246772   33.159287594
    3.189977875   -3.078126135   70.925641603 -126.221346741   31.192335045
    3.204113750   -3.078126135   69.213693866 -118.219137623   28.701063867
    3.218249625   -3.078126135   67.599932427 -111.902743019   26.356247417
    3.232385500   -3.078126135   66.074388667 -105.787940623   24.148205424
    3.246521375   -3.078126135   64.637181938  -99.330039266   21.659386899
    3.260657250   -3.078126135   63.290991696  -92.924217356   18.741909145
    3.274793125   -3.078126135   62.036974889  -86.056583481   15.942318944
    3.288929000   -3.078126135   60.891501895  -77.400788434   14.332203966
    3.303064875   -3.078126135   59.891310147  -65.342136082   14.701186861
    3.317200750   -3.078126135   59.091390687  -48.768345916   17.139593080
    3.331336625   -3.078126135   58.561796261  -27.422934439   20.880709204
    3.345472500   -3.078126135   58.360571561   -2.568089497   24.963823366
    3.359608375   -3.078126135   58.507251707   20.602960356   28.700269089
    3.373744250   -3.078126135   58.929677498   35.655993776   31.854141758
    3.387880125   -3.078126135   59.479823254   37.944301519   34.436570262
    3.402016000   -3.078126135   59.978894315   29.173089866   36.405203222
    3.416151875   -3.078126135   60.305984908   14.852019844   37.657268139
    3.430287750   -3.078126135   60.428536394    0.906090622   38.087914825
    3.444423625   -3.078126135   60.376213383   -9.890440136   37.934431592
    3.458559500   -3.078126135   60.193714339  -17.436991152   37.772449964
    3.472695375   -3.078126135   59.927778529  -21.693278946   38.224826648
    3.486831250   -3.078126135   59.632857718  -21.190523748   39.474071142
    3.500967125   -3.078126135   59.388388334  -14.542564298   41.046042717
    3.515103000   -3.078126135   59.277149391   -2.529510754   42.029629928
    3.529238875   -3.078126135   59.358333378   11.872252915   41.599868371
    3.543374750   -3.078126135   59.643482966   26.261217081   39.596031679
    3.557510625   -3.078126135   60.122699369   39.420486805   36.510422630
    3.571646500   -3.078126135   60.779907606   51.229973531   33.120352545
    3.585782375   -3.078126135   61.592646635   61.296681340   30.154890071
    3.599918250   -3.078126135   62.526485245   68.123110589   27.966309966
    3.614054125   -3.078126135   63.529419761   70.909698744   26.420214582
    3.628190000   -3.078126135   64.545519346   70.353092832   25.091413065
    3.642325875   -3.078126135   65.535284306   67.228692946   23.578406330
    3.656461750   -3.078126135   66.467612044   62.358027695   21.813904199
    3.670597625   -3.078126135   67.320565640   55.928840595   19.915122448
    3.684733500   -3.078126135   68.072633573   48.222840088   18.051847886
    3.698869375   -3.078126135   68.710583723   39.925286600   16.256968617
    3.713005250   -3.078126135   69.238248532   32.975474782   14.436199230
    3.727141125   -3.078126135   69.691574861   29.983330234   12.598160664
    3.741277000   -3.078126135   70.139052998   31.787962320   10.692494379
    3.755412875   -3.078126135   70.635862828   36.656780584    8.451125885
    3.769548750   -3.078126135   71.197956970   40.512056747    5.487424966
    3.783684625   -3.078126135   71.793420747   40.988743787    1.657036137
    3.797820500   -3.078126135   72.383543667   40.535040020   -2.633091841
    3.811956375   -3.078126135   72.984341194   43.205851432   -6.617137530
    3.826092250   -3.078126135   73.653581167   50.285784190   -9.638972123
    3.840228125   -3.078126135   74.439224710   58.499014962  -11.630250051
    3.854364000   -3.078126135   75.323790212   63.894488521  -13.026457817
    3.868499875   -3.078126135   76.253296143   65.075353238  -14.161364232
    3.882635750   -3.078126135   77.183957381   64.699267249  -15.081267087
    3.896771625   -3.078126135   78.116504839   65.401381898  -15.608720342
    3.910907500   -3.078126135   79.069364904   67.509998878  -15.924474454
    3.925043375   -3.078126135   80.053137939   69.474380600  -16.598585537
    3.939179250   -3.078126135   81.061040943   71.226835055  -18.159159023
    3.953315125   -3.078126135   82.099543395   74.033759134  -20.514812565
    3.967451000   -3.078126135   83.185877291   77.844103342  -22.817371718
    3.981586875   -3.078126135   84.319346162   79.887962773  -24.088599451
    3.995722750   -3.078126135   85.453156798   77.667980914  -23.986440844
    4.009858625   -3.078126135   86.527154768   72.038074703  -23.181712443
    4.023994500   -3.078126135   87.521197370   67.254119945  -22.774027856
    4.038130375   -3.078126135   88.473832865   66.319200871  -23.492162126
    4.052266250   -3.078126135   89.434339962   67.605350477  -25.150633319
    4.066402125   -3.078126135   90.401429561   66.515003767  -26.822923373
    4.080538000   -3.078126135   91.314433404   59.722134850  -27.482561386
    4.094673875   -3.078126135   92.097064239   48.752636660  -26.600939385
    4.108809750   -3.078126135   92.718536271   37.749233360  -24.330884641
    4.122945625   -3.078126135   93.204433297   29.714435725  -21.378187426
    4.137081500   -3.078126135   93.599940496   24.673459099  -18.449722275
    4.151217375   -3.078126135   93.931708350   20.184817159  -16.003438998
    4.165353250   -3.078126135   94.191479326   14.489536727  -14.066519719
    4.179489125   -3.078126135   94.361129481    7.756356071  -12.564226703
    4.193625000   -3.078126135   94.439925968    1.765434373  -11.603701677
    4.207760875   -3.078126135   94.448543802   -2.218679108  -11.386919090
    4.221896750   -3.078126135   94.410307118   -4.858760759  -11.829439789
    4.236032625   -3.078126135   94.334196342   -7.751759076  -12.429999835
    4.250168500   -3.078126135   94.215012731  -10.663133159  -12.430568732
    4.264304375   -3.078126135   94.065538231  -11.951216869  -11.448412848
    4.278440250   -3.078126135   93.915816255  -10.587972747   -9.779469220
    4.292576125   -3.078126135   93.796170390   -8.134830269   -8.137275001
    4.306712000   -3.078126135   93.703754162   -6.952444202   -6.973162500
    4.320847875   -3.078126135   93.614179085   -7.802976687   -6.140688625
    4.334983750   -3.078126135   93.505531303   -9.159156060   -4.986204452
    4.349119625   -3.078126135   93.384698731   -9.348888864   -2.993297639
    4.363255500   -3.078126135   93.276940996   -7.128626985   -0.310863686
    4.377391375   -3.078126135   93.220367701   -2.332488935    2.291927373
    4.391527250   -3.078126135   93.245838372    4.284527706    4.066193126
    4.405663125   -3.078126135   93.363355374   10.294890364    4.777108897
    4.419799000   -3.078126135   93.541788061   12.349066153    4.914902854
    4.433934875   -3.078126135   93.714386172    9.687837143    5.236292315
    4.448070750   -3.078126135   93.833436458    5.419346538    6.160552418
    4.462206625   -3.078126135   93.909176053    4.281923173    7.453412952
    4.476342500   -3.078126135   94.000884423    7.612993042    8.438546785
    4.490478375   -3.078126135   94.154962394   12.307612641    8.501155536
    4.504614250   -3.078126135   94.361326310   14.676118617    7.597912844
    4.518750125   -3.078126135   94.583009918   14.691671234    6.291293727
    4.532886000   -3.078126135   94.806077258   15.557092873    5.438534704
    4.547021875   -3.078126135   95.060428330   18.908833298    5.741392725
    4.561157750   -3.078126135   95.367587624   22.357354265    7.330720317
    4.575293625   -3.078126135   95.698863892   21.708987234    9.713309997
    4.589429500   -3.078126135   95.982816103   16.145084991   12.054186863
    4.603565375   -3.078126135   96.168616592    8.359129290   13.460986551
    4.617701250   -3.078126135   96.251494719    2.221892967   13.433428534
    4.631837125   -3.078126135   96.268415609   -1.403791349   12.036749233
    4.645973000   -3.078126135   96.244591660   -3.891075977    9.836791821
    4.660108875   -3.078126135   96.183238427   -6.668093551    7.550742159
    4.674244750   -3.078126135   96.080719510   -9.306388190    5.757634612
    4.688380625   -3.078126135   95.949390181  -10.679527348    4.614924714
    4.702516500   -3.078126135   95.813544133  -10.019106969    3.910742247
    4.716652375   -3.078126135   95.694740578   -8.736518162    3.501070794
    4.730788250   -3.078126135   95.587758967   -8.453341906    3.415212746
    4.744924125   -3.078126135   95.472235840   -9.742924645    3.811088040
    4.759060000   -3.078126135   95.335075927  -11.392618353    4.687552755
    4.773195875   -3.078126135   95.186898758  -10.871539093    5.766035736
    4.787331750   -3.078126135   95.066688273   -7.379397998    6.641018299
    4.801467625   -3.078126135   95.008418374   -2.790030239    7.216201339
    4.815603500   -3.078126135   95.002090367   -0.445344610    7.762069382
    4.829739375   -3.078126135   94.999203705   -2.372623898    8.659437881
    4.843875250   -3.078126135   94.947538023   -6.590778115    9.988502114
    4.858011125   -3.078126135   94.845416476   -9.335915990   11.436174329
    4.872147000   -3.078126135   94.730982346   -7.971930057   12.394036593
    4.886282875   -3.078126135   94.654220713   -4.411873668   12.384531045
    4.900418750   -3.078126135   94.624213465   -2.018131823   11.268724114
    4.914554625   -3.078126135   94.610098324   -2.092189400    9.412708241
    4.928690500   -3.078126135   94.582939008   -3.493982117    7.440602703
    4.942826375   -3.078126135   94.537920105   -4.621462099    5.956136157
    4.956962250   -3.078126135   94.483379687   -4.747177314    5.170424442
    4.971098125   -3.078126135   94.428213010   -4.885113193    4.795580973
    4.985234000   -3.078126135   94.368922626   -5.497854593    4.416453911
    4.999369875   -3.078126135   94.296447427   -6.278619668    3.946712589
    5.013505750   -3.078126135   94.216776893   -6.591083325    3.720051959
    5.027641625   -3.078126135   94.143541127   -5.356549061    4.067723478
    5.041777500   -3.078126135   94.098131734   -2.724330343    4.919162656
    5.055913375   -3.078126135   94.088193644   -0.645369489    5.747733855
    5.070049250   -3.078126135   94.090711618   -1.229157439    6.029181884
    5.084185125   -3.078126135   94.064351557   -4.670491314    5.689230743
    5.098321000   -3.078126135   93.983982597   -8.158279155    5.085137855
    5.112456875   -3.078126135   93.873020818   -8.523896067    4.574918791
    5.126592750   -3.078126135   93.784145723   -5.194751776    4.196341517
    5.140728625   -3.078126135   93.755200572   -0.829464054    3.801676406
    5.154864500   -3.078126135   93.778093477    1.760950853    3.324301399
    5.169000375   -3.078126135   93.819524074    2.150042936    3.077353307
    5.183136250   -3.078126135   93.862208234    2.379858219    3.487796739
    5.197272125   -3.078126135   93.915528677    3.556241123    4.753129956
    5.211408000   -3.078126135   93.987539588    4.403549740    6.417584973
    5.225543875   -3.078126135   94.053721273    2.530621850    7.567938236
    5.239679750   -3.078126135   94.070483031   -2.074401480    7.359957732
    5.253815625   -3.078126135   94.020340520   -6.570515737    5.810028753
    5.267951500   -3.078126135   93.927244500   -7.623626032    3.671047206
    5.282087375   -3.078126135   93.844150602   -5.547102902    1.889443231
    5.296223250   -3.078126135   93.796116439   -3.405453913    0.973301610
    5.310359125   -3.078126135   93.761872032   -3.557766300    0.839207938
    5.324495000   -3.078126135   93.709115788   -5.815731393    1.288295103
    5.338630875   -3.078126135   93.627110711   -7.054590371    2.152972407
    5.352766750   -3.078126135   93.548001912   -5.458855825    3.117168675
    5.366902625   -3.078126135   93.508161717   -1.911029905    3.597544112
    5.381038500   -3.078126135   93.513087860    0.512578729    3.125025098
    5.395174375   -3.078126135   93.531163521   -0.197205206    1.842516461
    5.409310250   -3.078126135   93.523396623   -2.763408509    0.594820777
    5.423446125   -3.078126135   93.485648446   -4.008480960    0.178825014
    5.437582000   -3.078126135   93.450265577   -2.294486045    0.626600238
    5.451717875   -3.078126135   93.452699900    0.813623027    1.271359360
    5.465853750   -3.078126135   93.490527665    2.152208334    1.363805288
    5.479989625   -3.078126135   93.522599174    0.204315549    0.839558616
    5.494125500   -3.078126135   93.509676366   -3.967753474    0.108260511
    5.508261375   -3.078126135   93.441107898   -7.082111294   -0.489114074
    5.522397250   -3.078126135   93.348511839   -7.480916420   -1.129660975
    5.536533125   -3.078126135   93.266161999   -5.808028616   -2.256875445
    5.550669000   -3.078126135   93.211816988   -3.827802043   -4.032719334
    5.564804875   -3.078126135   93.180750171   -2.396435699   -6.022331876
    5.578940750   -3.078126135   93.167652631   -1.254227328   -7.529846761
    5.593076625   -3.078126135   93.168961247   -0.523396882   -8.107275124
    5.607212500   -3.078126135   93.173428156   -0.781026932   -7.993762925
    5.621348375   -3.078126135   93.163595779   -2.631586560   -7.705240186
    5.635484250   -3.078126135   93.123174182   -4.918485216   -7.674427821
    5.649620125   -3.078126135   93.056105736   -5.913568808   -7.763614903
    5.663756000   -3.078126135   92.988033072   -5.163230372   -7.421604842
    5.677891875   -3.078126135   92.941344160   -3.278778100   -6.252877374
    5.692027750   -3.078126135   92.920459323   -1.613436614   -4.408387549
    5.706163625   -3.078126135   92.917045913   -0.860717551   -2.573762883
    5.720299500   -3.078126135   92.918292735   -0.637143155   -1.512363567
    5.734435375   -3.078126135   92.923283597   -0.604978548   -1.637803044
    5.748571250   -3.078126135   92.929025748   -0.382304467   -2.854580624
    5.762707125   -3.078126135   92.935990029   -0.629253136   -4.681045250
    5.776843000   -3.078126135   92.935409737   -1.225259248   -6.480111254
    5.790978875   -3.078126135   92.926767367   -1.694666004   -7.536707274
    5.805114750   -3.078126135   92.918165762   -1.107354092   -7.457564397
    5.819250625   -3.078126135   92.924612609    0.198185792   -6.329444697
    5.833386500   -3.078126135   92.946145377    0.687278512   -4.677507475
    5.847522375   -3.078126135   92.961020179   -0.636468040   -3.076212393
    5.861658250   -3.078126135   92.947324105   -3.260171709   -1.929910524
    5.875794125   -3.078126135   92.900010028   -4.701209243   -1.510621798
    5.889930000   -3.078126135   92.847698946   -4.140709404   -2.027623091
    5.904065875   -3.078126135   92.813691575   -2.390212782   -3.423368501
    5.918201750   -3.078126135   92.801657657   -1.329761757   -5.004693495
    5.932337625   -3.078126135   92.794392179   -1.704875725   -5.667449783
    5.946473500   -3.078126135   92.779726265   -2.181820289   -4.794110414
    5.960609375   -3.078126135   92.766896997   -1.056885963   -2.923362499
    5.974745250   -3.078126135   92.781408809    1.439890992   -1.387206031
    5.988881125   -3.078126135   92.831806173    3.515384415   -1.224045834
    6.003017000   -3.078126135   92.896049898    3.422173765   -2.076080661
    6.017152875   -3.078126135   92.937015215    0.091579530   -2.833298218
    6.031288750   -3.078126135   92.917626066   -4.568498600   -2.720363787
    6.045424625   -3.078126135   92.841259893   -7.664692502   -2.058344066
    6.059560500   -3.078126135   92.744955079   -7.183881643   -1.900143656
    6.073696375   -3.078126135   92.676990068   -4.012167573   -2.912106825
    6.087832250   -3.078126135   92.652962019   -1.606144287   -4.766704147
    6.101968125   -3.078126135   92.640236658   -2.502593496   -6.492261764
    6.116104000   -3.078126135   92.593220565   -6.145894919   -7.243215973
    6.130239875   -3.078126135   92.495204943   -9.229941144   -6.847025269
    6.144375750   -3.078126135   92.373744505   -9.211696597   -5.773651820
    6.158511625   -3.078126135   92.271724848   -6.770601437   -4.672264424
    6.172647500   -3.078126135   92.207397464   -4.265853091   -3.990465364
    6.186783375   -3.078126135   92.168956449   -3.169457878   -3.824845671
    6.200919250   -3.078126135   92.140825802   -2.576864033   -4.029011096
    6.215055125   -3.078126135   92.125557751   -1.077652213   -4.455642342
    6.229191000   -3.078126135   92.140594824    1.525092418   -5.088224902
    6.243326875   -3.078126135   92.194789508    4.142310685   -5.817683473
    6.257462750   -3.078126135   92.274747669    4.868846618   -6.364272420
    6.271598625   -3.078126135   92.343593046    2.713933255   -6.277135568
    6.285734500   -3.078126135   92.365129991   -1.315450116   -5.287483444
    6.299870375   -3.078126135   92.334072486   -4.582005122   -3.754145613
    6.314006250   -3.078126135   92.278873071   -4.603168972   -2.458641207
    6.328142125   -3.078126135   92.244899881   -1.733090378   -2.205123700
    6.342278000   -3.078126135   92.252849836    1.005393399   -3.056221814
    6.356413875   -3.078126135   92.286513891    1.493376328   -4.305271973
    6.370549750   -3.078126135   92.313879210    0.510043904   -5.051785076
    6.384685625   -3.078126135   92.327407726   -0.271091899   -4.876444098
    6.398821500   -3.078126135   92.336786164    0.007292294   -4.138334755
    6.412957375   -3.078126135   92.350694202    0.057730571   -3.633632373
    6.427093250   -3.078126135   92.360602168   -0.825404142   -3.838270311
    6.441229125   -3.078126135   92.355137237   -1.555024152   -4.641029029
    6.455365000   -3.078126135   92.344653691   -1.489811955   -5.471138068
    6.469500875   -3.078126135   92.340476314   -1.099933353   -5.844958104
    6.483636750   -3.078126135   92.336373078   -1.692503655   -5.777567979
    6.497772625   -3.078126135   92.312666555   -3.600384448   -5.604628905
    6.511908500   -3.078126135   92.262035469   -5.154336916   -5.629957285
    6.526044375   -3.078126135   92.201733475   -4.565344337   -5.716240362
    6.540180250   -3.078126135   92.164315840   -2.407441007   -5.558369292
    6.554316125   -3.078126135   92.157646127   -0.718320171   -5.127209361
    6.568452000   -3.078126135   92.162699408   -0.681452811   -4.886149386
    6.582587875   -3.078126135   92.161427272   -1.192925154   -5.324031381
    6.596723750   -3.078126135   92.161251836   -0.265097097   -6.317964905
    6.610859625   -3.078126135   92.185621398    2.215360560   -7.117115119
    6.624995500   -3.078126135   92.245233632    3.916866521   -6.926467841
    6.639131375   -3.078126135   92.308077745    2.554281629   -5.731553796
    6.653267250   -3.078126135   92.327529990   -1.795689646   -4.380656604
    6.667403125   -3.078126135   92.282519225   -5.829440193   -3.885559492
    6.681539000   -3.078126135   92.207704978   -5.588272266   -4.644341361
    6.695674875   -3.078126135   92.174489043   -0.338820824   -6.248081558
    6.709810750   -3.078126135   92.230421255    6.105981552   -7.862038648
    6.723946625   -3.078126135   92.356170425    9.132822865   -8.924247421
    6.738082500   -3.078126135   92.489100431    7.073516781   -9.185122994
    6.752218375   -3.078126135   92.573790269    3.000776278   -8.678906126
    6.766354250   -3.078126135   92.608099421    0.482409998   -7.480367827
    6.780490125   -3.078126135   92.624372655    0.374804343   -5.760574928
    6.794626000   -3.078126135   92.644966637    0.596229119   -3.803542435
    6.808761875   -3.078126135   92.659822838   -0.552046873   -2.034693740
    6.822897750   -3.078126135   92.649246670   -2.682269236   -0.911575807
    6.837033625   -3.078126135   92.613491136   -3.715777481   -0.693276794
    6.851169500   -3.078126135   92.579078325   -2.855734722   -1.242180544
    6.865305375   -3.078126135   92.563520907   -1.340815396   -2.051823577
    6.879441250   -3.078126135   92.560049833   -1.158481524   -2.471403233
    6.893577125   -3.078126135   92.545329210   -2.847923593   -2.033655704
    6.907713000   -3.078126135   92.506002452   -4.174052482   -0.884818111
    6.921848875   -3.078126135   92.463751328   -3.340195815    0.241351720
    6.935984750   -3.078126135   92.446499164   -0.804596779    0.396900429
    6.950120625   -3.078126135   92.459288795    0.622319832   -0.683827067
    6.964256500   -3.078126135   92.473771262   -1.059263261   -2.457927590
    6.978392375   -3.078126135   92.446631555   -4.423640772   -3.915013703
    6.992528250   -3.078126135   92.376557244   -6.844133027   -4.527217017
    7.006664125   -3.078126135   92.295736985   -6.022127800   -4.551428710
    7.020800000   -3.078126135   92.246053452   -2.485497354   -4.596685990
    7.034935875   -3.078126135   92.249277892    0.912197725   -4.918970940
    7.049071750   -3.078126135   92.286208390    1.995929500   -5.396496428
    7.063207625   -3.078126135   92.317845886    0.374396923   -5.828335974
    7.077343500   -3.078126135   92.316553554   -2.294654006   -6.248755715
    7.091479375   -3.078126135   92.286076497   -3.494562813   -6.760844816
    7.105615250   -3.078126135   92.259764797   -1.578608832   -7.120293390
    7.119751125   -3.078126135   92.274684179    2.051828330   -6.908604213
    7.133887000   -3.078126135   92.334287848    4.162588480   -5.893212888
    7.148022875   -3.078126135   92.396872600    2.167799834   -4.313855837
    7.162158750   -3.078126135   92.408452812   -2.425315132   -2.747419609
    7.176294625   -3.078126135   92.361316471   -5.205457128   -1.680531379
    7.190430500   -3.078126135   92.309339971   -3.171003076   -1.284578107
    7.204566375   -3.078126135   92.313385272    2.225521943   -1.488383436
    7.218702250   -3.078126135   92.386686904    5.590277349   -2.135859831
    7.232838125   -3.078126135   92.471875884    3.799233390   -3.034097918
    7.246974000   -3.078126135   92.502176148   -1.358725171   -3.975420240
    7.261109875   -3.078126135   92.465253186   -4.778485244   -4.745115553
    7.275245750   -3.078126135   92.412513710   -3.811386269   -5.278782848
    7.289381625   -3.078126135   92.398298035    0.237180986   -5.705121625
    7.303517500   -3.078126135   92.437819664    2.947562817   -6.120513830
    7.317653375   -3.078126135   92.491409076    2.205597398   -6.535687432
    7.331789250   -3.078126135   92.514081119   -0.701320255   -6.801487533
    7.345925125   -3.078126135   92.498986559   -2.977547567   -6.647831497
    7.360061000   -3.078126135   92.471161551   -2.449804028   -5.927405075
    7.374196875   -3.078126135   92.469541963    0.627802448   -4.590074045
    7.388332750   -3.078126135   92.515199795    3.921823757   -2.972425742
    7.402468625   -3.078126135   92.596837558    5.606577193   -1.652950854
    7.416604500   -3.078126135   92.686712210    4.867229254   -1.216710170
    7.430740375   -3.078126135   92.753462383    2.678738812   -1.816235036
    7.444876250   -3.078126135   92.785675393   -0.010626697   -2.967188281
    7.459012125   -3.078126135   92.784331248   -1.722213910   -3.835938622
    7.473148000   -3.078126135   92.768764012   -1.888181187   -3.878051063
    7.487283875   -3.078126135   92.761188536   -0.880193067   -3.316598364
    7.501419750   -3.078126135   92.772173475    0.599518772   -2.966178141
    7.515555625   -3.078126135   92.800144103    1.545311060   -3.589000520
    7.529691500   -3.078126135   92.834829909    1.216946152   -5.090374688
    7.543827375   -3.078126135   92.857343251    0.010510402   -6.571505425
    7.557963250   -3.078126135   92.857318211   -1.702743216   -7.228751686
    7.572099125   -3.078126135   92.835448508   -3.004248223   -7.134990625
    7.586235000   -3.078126135   92.804509369   -2.732452831   -7.222443118
    7.600370875   -3.078126135   92.789297379   -1.239180030   -8.278557428
    7.614506750   -3.078126135   92.794815593    0.071887567  -10.118417896
    7.628642625   -3.078126135   92.805541730   -0.651981189  -11.809857300
    7.642778500   -3.078126135   92.792495504   -3.253951595  -12.519103924
    7.656914375   -3.078126135   92.742174532   -5.467543497  -12.387232157
    7.671050250   -3.078126135   92.674077354   -5.352100516  -12.152036869
    7.685186125   -3.078126135   92.621491111   -3.703104525  -12.386248221
    7.699322000   -3.078126135   92.594977057   -2.175609946  -12.997168005
    7.713457875   -3.078126135   92.579779260   -1.966933028  -13.355138570
    7.727593750   -3.078126135   92.558586785   -2.847322308  -13.037689311
    7.741729625   -3.078126135   92.524028671   -3.685157507  -12.134981691
    7.755865500   -3.078126135   92.479713654   -4.470094229  -11.290021756
    7.770001375   -3.078126135   92.420958903   -5.746756050  -11.128525574
    7.784137250   -3.078126135   92.338860089   -7.981093406  -11.835412406
    7.798273125   -3.078126135   92.216312501  -11.390360892  -12.933018711
    7.812409000   -3.078126135   92.032693106  -16.634987934  -13.773544616
    7.826544875   -3.078126135   91.758692701  -23.822016404  -13.997112223
    7.840680750   -3.078126135   91.390293102  -29.291646085  -13.815233120
    7.854816625   -3.078126135   91.007713718  -24.931453217  -13.747186481
    7.868952500   -3.078126135   90.798042349   -4.042974238  -14.003375944
    7.883088375   -3.078126135   90.996072149   31.468452690  -14.298164262
    7.897224250   -3.078126135   91.734553918   70.082738402  -14.245760936
    7.911360125   -3.078126135   92.990459295  105.162286575  -13.887376845
    7.925496000   -3.078126135   94.825746920  159.542214754  -13.570183387
    7.939631875   -3.078126135   97.919122663  296.335693969  -13.492770942
    7.953767750   -3.078126135  103.992248492  591.837573839  -13.047840987
    7.967903625   -3.078126135  115.570749941 1071.579895616  -11.269215532
    7.982039500   -3.078126135  134.828954193 1655.493845753   -7.645795958
    7.996175375   -3.078126135  162.067869257 2167.072923436   -2.836278977
    8.010311250   -3.078126135  194.891580721 2419.609795306    1.662443368
    8.024447125   -3.078126135  228.838685544 2323.030268266    4.542264075
    8.038583000   -3.078126135  259.188320098 1930.325494823    5.341888349
    8.052718875   -3.078126135  282.774378305 1395.011976599    4.584814446
    8.066854750   -3.078126135  298.770788004  880.089443719    3.165457467
    8.080990625   -3.078126135  308.270679244  485.756147033    1.812991212
    8.095126500   -3.078126135  313.220763581  234.844840629    0.896477107
    8.109262375   -3.078126135  315.486374005   99.494792139    0.378499833
    8.123398250   -3.078126135  316.401376620   36.532900738    0.134386437
    8.137534125   -3.078126135  316.728214329   11.075204750    0.062908238
    8.151670000   -3.078126135  316.834016953    1.845639821    0.004275542

    1.366450000   -3.056970629  316.853527557   -0.000000000   -0.000000000
    1.380585875   -3.056970629  316.853527557   -0.000000000   -0.000000000
    1.394721750   -3.056970629  316.853527557   -0.000000000   -0.000000000
    1.408857625   -3.056970629  316.853527557   -0.000000000   -0.000000000
    1.422993500   -3.056970629  316.853527557   -0.000000000   -0.000000000
    1.437129375   -3.056970629  316.853527557   -0.000000000   -0.000000000
    1.451265250   -3.056970629  316.853527557   -0.000000000   -0.000000000
    1.465401125   -3.056970629  316.853527557   -0.000000000   -0.000000000
    1.479537000   -3.056970629  316.853527557   -0.000000000   -0.000000000
    1.493672875   -3.056970629  316.853527557   -0.000000000   -0.000000000
    1.507808750   -3.056970629  316.853527557   -0.000000000   -0.000000000
    1.521944625   -3.056970629  316.853527557   -0.000000000   -0.000000000
    1.536080500   -3.056970629  316.853527557   -0.000000000   -0.000000000
    1.550216375   -3.056970629  316.853527557   -0.000000000   -0.000000000
    1.564352250   -3.056970629  316.853527557   -0.000000000   -0.000000000
    1.578488125   -3.056970629  316.853527557   -0.000000000   -0.000000000
    1.592624000   -3.056970629  316.853527557   -0.000000000   -0.000000000
    1.606759875   -3.056970629  316.853527557   -0.000000000   -0.000000000
    1.620895750   -3.056970629  316.853527557   -0.000000000   -0.000000000
    1.635031625   -3.056970629  316.853527557   -0.000000000   -0.000000000
    1.649167500   -3.056970629  316.853527557   -0.000000000   -0.000000000
    1.663303375   -3.056970629  316.853527557   -0.000000000   -0.000000000
    1.677439250   -3.056970629  316.853527557   -0.000000000   -0.000000000
    1.691575125   -3.056970629  316.853527557   -0.000000000   -0.000000000
    1.705711000   -3.056970629  316.853527557   -0.000000000   -0.000000000
    1.719846875   -3.056970629  316.853527557   -0.000000000   -0.000000000
    1.733982750   -3.056970629  316.853527557   -0.000000000   -0.000000000
    1.748118625   -3.056970629  316.853527557   -0.000000000   -0.000000000
    1.762254500   -3.056970629  316.853527557   -0.000000000   -0.000000000
    1.776390375   -3.056970629  316.853527557   -0.000000000   -0.000000000
    1.790526250   -3.056970629  316.853527557   -0.000000000   -0.000000000
    1.804662125   -3.056970629  316.853527557   -0.000000000   -0.000000000
    1.818798000   -3.056970629  316.853527557   -0.000000000   -0.000000000
    1.832933875   -3.056970629  316.853527557   -0.000000000   -0.000000000
    1.847069750   -3.056970629  316.853527557   -0.000000000   -0.000000000
    1.861205625   -3.056970629  316.853527557   -0.000000000   -0.000000000
    1.875341500   -3.056970629  316.853527557   -0.000000000   -0.000000000
    1.889477375   -3.056970629  316.853527557   -0.000000000   -0.000000000
    1.903613250   -3.056970629  316.853527487   -0.000007138   -0.000004559
    1.917749125   -3.056970629  316.853526915   -0.000063678   -0.000039144
    1.931885000   -3.056970629  316.853505009   -0.002253720   -0.000827014
    1.946020875   -3.056970629  316.853432259   -0.008790288   -0.003510823
    1.960156750   -3.056970629  316.853189262   -0.028453394   -0.012461154
    1.974292625   -3.056970629  316.852445765   -0.082713758   -0.039852262
    1.988428500   -3.056970629  316.850467241   -0.210819922   -0.112832908
    2.002564375   -3.056970629  316.845617701   -0.493237709   -0.290101529
    2.016700250   -3.056970629  316.835048802   -1.041643668   -0.668937000
    2.030836125   -3.056970629  316.813719736   -2.046078013   -1.412213737
    2.044972000   -3.056970629  316.772902550   -3.851313182   -2.755865926
    2.059107875   -3.056970629  316.697018504   -7.118080126   -5.023061184
    2.073243750   -3.056970629  316.558587662  -12.958602542   -8.643649154
    2.087379625   -3.056970629  316.308544478  -23.218483914  -14.154808282
    2.101515500   -3.056970629  315.869096277  -40.189915675  -22.134526190
    2.115651375   -3.056970629  315.127996172  -66.237151904  -33.062305247
    2.129787250   -3.056970629  313.945117940 -102.806582926  -47.134115106
    2.143923125   -3.056970629  312.171525167 -149.443921982  -64.110501734
    2.158059000   -3.056970629  309.686867248 -202.597429196  -83.300111886
    2.172194875   -3.056970629  306.443436844 -255.449172499 -103.625331893
    2.186330750   -3.056970629  302.506583695 -299.074158081 -123.718717761
    2.200466625   -3.056970629  298.068977687 -325.204652574 -141.967334828
    2.214602500   -3.056970629  293.410699535 -330.292248104 -156.574914106
    2.228738375   -3.056970629  288.811916108 -317.876348919 -165.966844370
    2.242874250   -3.056970629  284.463140725 -296.569098685 -169.482276631
    2.257010125   -3.056970629  280.425568873 -274.981549535 -168.030812855
    2.271146000   -3.056970629  276.667143349 -257.297616477 -164.067586953
    2.285281875   -3.056970629  273.130055401 -243.513201238 -160.549493129
    2.299417750   -3.056970629  269.762897924 -233.344895989 -159.405364021
    2.313553625   -3.056970629  266.505156315 -228.449705790 -160.597836316
    2.327689500   -3.056970629  263.268088344 -230.523846846 -162.458265291
    2.341825375   -3.056970629  259.959736745 -237.918285906 -163.018977921
    2.355961250   -3.056970629  256.537270320 -245.787285043 -161.147419719
    2.370097125   -3.056970629  253.025321875 -250.310035426 -156.927630235
    2.384233000   -3.056970629  249.473795547 -252.132094627 -151.228913902
    2.398368875   -3.056970629  245.895008912 -254.752712673 -145.210707661
    2.412504750   -3.056970629  242.255984647 -260.591631678 -139.983850616
    2.426640625   -3.056970629  238.519714743 -267.993427080 -136.509976290
    2.440776500   -3.056970629  234.690006480 -273.385800249 -135.321971434
    2.454912375   -3.056970629  230.811238881 -274.939324266 -136.201761087
    2.469048250   -3.056970629  226.930341359 -274.413809530 -138.333023961
    2.483184125   -3.056970629  223.054396168 -274.391352944 -140.774494611
    2.497320000   -3.056970629  219.165933585 -276.085376743 -143.084055055
    2.511455875   -3.056970629  215.247026280 -278.697344451 -145.384705101
    2.525591750   -3.056970629  211.294267293 -280.662953394 -147.859476153
    2.539727625   -3.056970629  207.322894699 -281.269355393 -150.315509812
    2.553863500   -3.056970629  203.355338354 -280.192783416 -151.975626059
    2.567999375   -3.056970629  199.416275173 -276.986067639 -152.158262694
    2.582135250   -3.056970629  195.536312751 -272.089048061 -150.658091933
    2.596271125   -3.056970629  191.733013115 -266.398970572 -147.872901676
    2.610407000   -3.056970629  188.009603691 -261.013777484 -144.200647052
    2.624542875   -3.056970629  184.352031344 -257.434653882 -139.698157054
    2.638678750   -3.056970629  180.722016909 -257.394405445 -134.158328120
    2.652814625   -3.056970629  177.053215984 -263.207852271 -127.656441096
    2.666950500   -3.056970629  173.254338464 -275.746162723 -120.831348272
    2.681086375   -3.056970629  169.245451732 -292.433004838 -114.820641994
    2.695222250   -3.056970629  165.001577201 -308.091750718 -110.569627597
    2.709358125   -3.056970629  160.569341252 -318.478359167 -108.270878459
    2.723494000   -3.056970629  156.035649240 -322.616045121 -107.206168681
    2.737629875   -3.056970629  151.482223299 -321.693582219 -106.084113314
    2.751765750   -3.056970629  146.970218019 -316.847180592 -103.877751736
    2.765901625   -3.056970629  142.552976500 -308.199190099 -100.236428402
    2.780037500   -3.056970629  138.282311387 -296.530593689  -95.731007729
    2.794173375   -3.056970629  134.188121617 -283.501376795  -91.134455782
    2.808309250   -3.056970629  130.267039413 -273.120529391  -86.927031484
    2.822445125   -3.056970629  126.454804225 -268.360767618  -83.063246952
    2.836581000   -3.056970629  122.660411485 -270.197999031  -79.202349046
    2.850716875   -3.056970629  118.808172735 -276.030588830  -75.157843146
    2.864852750   -3.056970629  114.877188930 -280.716719490  -70.999524551
    2.878988625   -3.056970629  110.916074716 -279.517241051  -67.028893974
    2.893124500   -3.056970629  107.023201866 -271.341227223  -63.613048368
    2.907260375   -3.056970629  103.287455546 -257.507525036  -61.130494745
    2.921396250   -3.056970629   99.775702032 -240.382828106  -59.781111733
    2.935532125   -3.056970629   96.521993562 -220.896181675  -59.723480435
    2.949668000   -3.056970629   93.557292246 -199.627688523  -61.027944105
    2.963803875   -3.056970629   90.908422514 -176.078572483  -63.659846131
    2.977939750   -3.056970629   88.614841029 -149.013039257  -67.296009366
    2.992075625   -3.056970629   86.737697617 -117.222221724  -71.040058462
    3.006211500   -3.056970629   85.342582489  -81.071956598  -73.347586827
    3.020347375   -3.056970629   84.465200157  -45.033963931  -72.337381063
    3.034483250   -3.056970629   84.054782937  -16.518277538  -66.401473600
    3.048619125   -3.056970629   83.955619286   -1.742320512  -55.074293204
    3.062755000   -3.056970629   83.950132152   -3.213807248  -39.523222820
    3.076890875   -3.056970629   83.819718036  -18.798601186  -22.073689708
    3.091026750   -3.056970629   83.391589607  -44.683810222   -5.244869455
    3.105162625   -3.056970629   82.553059146  -76.277684147    9.263286750
    3.119298500   -3.056970629   81.260527183 -107.776451772   20.834936718
    3.133434375   -3.056970629   79.562009614 -132.545522831   29.322815507
    3.147570250   -3.056970629   77.593634084 -145.599886386   34.585899920
    3.161706125   -3.056970629   75.530764241 -146.427599835   36.566381757
    3.175842000   -3.056970629   73.517927686 -139.383699881   35.685036634
    3.189977875   -3.056970629   71.625291304 -130.350630800   32.984353603
    3.204113750   -3.056970629   69.853067002 -122.471418738   29.713669721
    3.218249625   -3.056970629   68.182025133 -115.795078481   26.559729687
    3.232385500   -3.056970629   66.601044528 -109.848949699   23.456124868
    3.246521375   -3.056970629   65.101462532 -104.108824940   20.029230999
    3.260657250   -3.056970629   63.684364292  -98.012637137   16.287368228
    3.274793125   -3.056970629   62.364491867  -89.976562780   12.942128919
    3.288929000   -3.056970629   61.181744273  -78.576653491   11.106401705
    3.303064875   -3.056970629   60.189196315  -63.050516700   11.515702450
    3.317200750   -3.056970629   59.442397794  -43.765322398   14.141648594
    3.331336625   -3.056970629   58.993545378  -21.241243289   18.087367873
    3.345472500   -3.056970629   58.878971723    3.338432512   22.273577220
    3.359608375   -3.056970629   59.102970856   25.612840867   25.938178527
    3.373744250   -3.056970629   59.590182625   39.872986821   28.993954630
    3.387880125   -3.056970629   60.196467353   41.701576466   31.781999393
    3.402016000   -3.056970629   60.745755258   32.524431445   34.603818358
    3.416151875   -3.056970629   61.115296341   17.414883921   37.398032716
    3.430287750   -3.056970629   61.266784322    2.416381222   39.736248905
    3.444423625   -3.056970629   61.229544673   -9.164278245   41.342244426
    3.458559500   -3.056970629   61.056336831  -16.699752421   42.380438187
    3.472695375   -3.056970629   60.805436019  -20.249641769   43.294536562
    3.486831250   -3.056970629   60.535877946  -19.143824308   44.333779223
    3.500967125   -3.056970629   60.318361915  -12.961204375   45.182469788
    3.515103000   -3.056970629   60.218137266   -2.780143421   45.155020924
    3.529238875   -3.056970629   60.278839603    9.221455139   43.659714628
    3.543374750   -3.056970629   60.511392996   21.670700181   40.806908382
    3.557510625   -3.056970629   60.918523170   34.024915070   37.256676500
    3.571646500   -3.056970629   61.501199742   46.248688949   33.775008894
    3.585782375   -3.056970629   62.250782414   57.399766809   30.882675225
    3.599918250   -3.056970629   63.137117179   65.243932652   28.612633043
    3.614054125   -3.056970629   64.103336229   68.484180424   26.661731326
    3.628190000   -3.056970629   65.084797098   67.778459134   24.669288335
    3.642325875   -3.056970629   66.035999134   64.393015946   22.495939839
    3.656461750   -3.056970629   66.927780366   59.527308810   20.392701108
    3.670597625   -3.056970629   67.742784216   53.476510755   18.660542754
    3.684733500   -3.056970629   68.463298304   46.226034769   17.472914566
    3.698869375   -3.056970629   69.074986246   38.124594739   16.693038036
    3.713005250   -3.056970629   69.576475601   31.048385101   15.941109411
    3.727141125   -3.056970629   69.999653576   27.638935720   14.851186270
    3.741277000   -3.056970629   70.409121503   28.709537875   13.132035443
    3.755412875   -3.056970629   70.855639237   32.574360060   10.648160452
    3.769548750   -3.056970629   71.352456174   35.388464911    7.524613052
    3.783684625   -3.056970629   71.870110498   35.267985012    4.112872614
    3.797820500   -3.056970629   72.379694153   34.981643156    0.900417451
    3.811956375   -3.056970629   72.907555523   38.509803235   -1.923945166
    3.826092250   -3.056970629   73.517347746   46.531809214   -4.465770084
    3.840228125   -3.056970629   74.254788829   55.341631000   -6.997116290
    3.854364000   -3.056970629   75.096844824   61.067211015   -9.598217098
    3.868499875   -3.056970629   75.989455559   62.731130899  -11.943023577
    3.882635750   -3.056970629   76.892744105   63.242997491  -13.618520815
    3.896771625   -3.056970629   77.810714084   64.722770605  -14.490735066
    3.910907500   -3.056970629   78.755100642   66.789960746  -14.993496528
    3.925043375   -3.056970629   79.722190981   67.685814012  -15.884771761
    3.939179250   -3.056970629   80.694439887   68.023476046  -17.640350251
    3.953315125   -3.056970629   81.681779979   70.243659231  -20.039665193
    3.967451000   -3.056970629   82.719859307   75.026420958  -22.234338788
    3.981586875   -3.056970629   83.827506223   79.122769626  -23.401606044
    3.995722750   -3.056970629   84.963379767   78.504469037  -23.378793542
    4.009858625   -3.056970629   86.051089975   72.851574528  -22.982758322
    4.023994500   -3.056970629   87.045846332   66.367971943  -23.368688279
    4.038130375   -3.056970629   87.970808223   63.359092841  -25.214121868
    4.052266250   -3.056970629   88.881773778   63.837460600  -28.112087489
    4.066402125   -3.056970629   89.801334948   63.873844958  -30.818834230
    4.080538000   -3.056970629   90.694393776   59.699047035  -32.033117472
    4.094673875   -3.056970629   91.497533407   51.628443105  -31.102139672
    4.108809750   -3.056970629   92.175369991   42.605958485  -28.264311381
    4.122945625   -3.056970629   92.735352384   35.121586728  -24.435162650
    4.137081500   -3.056970629   93.203797038   29.371333709  -20.602922051
    4.151217375   -3.056970629   93.593767128   23.643037958  -17.546449989
    4.165353250   -3.056970629   93.893707470   16.756527280  -15.557275691
    4.179489125   -3.056970629   94.087900785    9.008569836  -14.532984846
    4.193625000   -3.056970629   94.177913304    2.131567740  -14.209987421
    4.207760875   -3.056970629   94.186765572   -2.476116811  -14.217523400
    4.221896750   -3.056970629   94.144035423   -5.155037505  -14.083775190
    4.236032625   -3.056970629   94.068657941   -7.241384550  -13.384066107
    4.250168500   -3.056970629   93.965896238   -8.835990362  -11.884653275
    4.264304375   -3.056970629   93.850013294   -9.150730593   -9.802534230
    4.278440250   -3.056970629   93.741368874   -7.768398047   -7.711290064
    4.292576125   -3.056970629   93.656585855   -6.064465565   -6.146737936
    4.306712000   -3.056970629   93.587792853   -5.592402095   -5.113020500
    4.320847875   -3.056970629   93.517886092   -6.191528418   -4.085860153
    4.334983750   -3.056970629   93.440183504   -6.260615705   -2.323422733
    4.349119625   -3.056970629   93.370775774   -5.042576709    0.490142969
    4.363255500   -3.056970629   93.328359967   -2.477665465    3.880870824
    4.377391375   -3.056970629   93.330386051    1.089537574    6.702697972
    4.391527250   -3.056970629   93.388416435    5.384639594    7.926526959
    4.405663125   -3.056970629   93.506174282    9.405203361    7.219236198
    4.419799000   -3.056970629   93.666584746   10.980137055    5.401501860
    4.433934875   -3.056970629   93.826464899    9.456651612    3.901837666
    4.448070750   -3.056970629   93.954176065    6.840295230    3.787187513
    4.462206625   -3.056970629   94.056926757    6.456822320    5.008403925
    4.476342500   -3.056970629   94.175502161    8.982717800    6.525944342
    4.490478375   -3.056970629   94.337030099   11.922533972    7.165024740
    4.504614250   -3.056970629   94.526719543   12.848999924    6.527202331
    4.518750125   -3.056970629   94.719746491   12.711833897    5.173334462
    4.532886000   -3.056970629   94.921901445   14.796837015    4.075238747
    4.547021875   -3.056970629   95.178297950   20.009495789    3.946180303
    4.561157750   -3.056970629   95.512734545   24.992196486    4.867607547
    4.575293625   -3.056970629   95.886199607   24.877070507    6.377579339
    4.589429500   -3.056970629   96.211277425   18.581916695    7.832851499
    4.603565375   -3.056970629   96.420596715    9.133913810    8.604420784
    4.617701250   -3.056970629   96.500591077    1.082911378    8.393125771
    4.631837125   -3.056970629   96.490208395   -3.967673557    7.324577636
    4.645973000   -3.056970629   96.425624058   -6.944795474    5.837966326
    4.660108875   -3.056970629   96.323411279   -9.269092705    4.432088996
    4.674244750   -3.056970629   96.189970661  -11.046986391    3.434713785
    4.688380625   -3.056970629   96.039584513  -11.715915034    2.852369336
    4.702516500   -3.056970629   95.892374325  -10.603910533    2.504762397
    4.716652375   -3.056970629   95.767981689   -8.896552374    2.360906649
    4.730788250   -3.056970629   95.662978305   -7.974257053    2.570268634
    4.744924125   -3.056970629   95.559461618   -8.546489733    3.227575780
    4.759060000   -3.056970629   95.442023644   -9.878609718    4.151761383
    4.773195875   -3.056970629   95.313012068   -9.791788262    4.875821208
    4.787331750   -3.056970629   95.202087457   -7.148280400    4.936154648
    4.801467625   -3.056970629   95.142752467   -3.043369471    4.356000291
    4.815603500   -3.056970629   95.134694186   -0.286925885    3.722299307
    4.829739375   -3.056970629   95.141877333   -1.064684020    3.777852546
    4.843875250   -3.056970629   95.116897605   -4.182499234    4.880509169
    4.858011125   -3.056970629   95.051450732   -6.718707750    6.746497975
    4.872147000   -3.056970629   94.968774111   -6.267735251    8.638167460
    4.886282875   -3.056970629   94.905148637   -4.346185419    9.800593394
    4.900418750   -3.056970629   94.864114523   -3.554597334    9.881750554
    4.914554625   -3.056970629   94.820714039   -4.552600859    9.062759594
    4.928690500   -3.056970629   94.757986625   -5.921800475    7.809164634
    4.942826375   -3.056970629   94.682928099   -6.362661868    6.586005191
    4.956962250   -3.056970629   94.609014129   -5.805681580    5.636631148
    4.971098125   -3.056970629   94.541305461   -5.703862328    4.880500723
    4.985234000   -3.056970629   94.470362221   -6.336768804    4.177283231
    4.999369875   -3.056970629   94.387284064   -6.850013111    3.633328686
    5.013505750   -3.056970629   94.304749655   -6.363781371    3.547384179
    5.027641625   -3.056970629   94.241429468   -4.221384197    4.069200990
    5.041777500   -3.056970629   94.214552767   -1.381259519    4.893772434
    5.055913375   -3.056970629   94.219117850   -0.074245516    5.382350636
    5.070049250   -3.056970629   94.222314917   -1.708127807    5.155551325
    5.084185125   -3.056970629   94.184705315   -5.642619869    4.465631728
    5.098321000   -3.056970629   94.091846347   -8.856388993    3.938907307
    5.112456875   -3.056970629   93.974652623   -8.748895001    3.898103748
    5.126592750   -3.056970629   93.883421615   -5.395053517    4.072120542
    5.140728625   -3.056970629   93.849099861   -1.435340674    3.967750624
    5.154864500   -3.056970629   93.861244616    0.983962802    3.441623791
    5.169000375   -3.056970629   93.895079764    2.003388258    2.971152168
    5.183136250   -3.056970629   93.944998221    3.621094759    3.200193274
    5.197272125   -3.056970629   94.025602240    6.041022667    4.400291533
    5.211408000   -3.056970629   94.135033921    6.992875544    6.113127865
    5.225543875   -3.056970629   94.229500389    3.696582275    7.496225660
    5.239679750   -3.056970629   94.247716785   -3.031630184    7.793261523
    5.253815625   -3.056970629   94.171727768   -9.113860734    6.964677880
    5.267951500   -3.056970629   94.039281778  -10.461299046    5.518612253
    5.282087375   -3.056970629   93.920722659   -7.584518168    4.072178992
    5.296223250   -3.056970629   93.851646940   -4.347936592    3.042379933
    5.310359125   -3.056970629   93.811663772   -3.445885617    2.571824183
    5.324495000   -3.056970629   93.767631224   -4.708706247    2.799413690
    5.338630875   -3.056970629   93.706886161   -5.250834647    3.768152637
    5.352766750   -3.056970629   93.653291003   -3.853689460    5.084878641
    5.366902625   -3.056970629   93.627836836   -1.637913990    5.938424567
    5.381038500   -3.056970629   93.624262665   -0.951156086    5.692578854
    5.395174375   -3.056970629   93.614258430   -2.448537450    4.458299408
    5.409310250   -3.056970629   93.577656060   -4.362975666    3.079284399
    5.423446125   -3.056970629   93.526733698   -4.306603184    2.256952726
    5.437582000   -3.056970629   93.492838568   -1.997758266    1.889255561
    5.451717875   -3.056970629   93.496565498    0.507775554    1.316883528
    5.465853750   -3.056970629   93.522771169    0.921694119    0.152134350
    5.479989625   -3.056970629   93.534598712   -1.245787058   -1.132263840
    5.494125500   -3.056970629   93.505706345   -4.710674169   -1.776020782
    5.508261375   -3.056970629   93.432431535   -7.139459151   -1.514508653
    5.522397250   -3.056970629   93.337953807   -7.871681950   -0.988770676
    5.536533125   -3.056970629   93.241392472   -7.509298926   -1.172441804
    5.550669000   -3.056970629   93.153436405   -6.767089127   -2.545901275
    5.564804875   -3.056970629   93.077852832   -5.576148278   -4.731412031
    5.578940750   -3.056970629   93.025035004   -3.546626663   -6.942364830
    5.593076625   -3.056970629   93.002858315   -1.596334578   -8.548194207
    5.607212500   -3.056970629   92.998342224   -1.018673613   -9.466819618
    5.621348375   -3.056970629   92.987247333   -2.643057059   -9.820097265
    5.635484250   -3.056970629   92.947245022   -4.806343316   -9.761302322
    5.649620125   -3.056970629   92.884639467   -5.302795796   -9.239450332
    5.663756000   -3.056970629   92.831917210   -3.584635636   -8.186530919
    5.677891875   -3.056970629   92.814255369   -0.814669266   -6.728631493
    5.692027750   -3.056970629   92.830206030    0.993439463   -5.225997762
    5.706163625   -3.056970629   92.859011760    0.965325319   -4.114739193
    5.720299500   -3.056970629   92.877101501   -0.125312883   -3.620310991
    5.734435375   -3.056970629   92.880296732   -1.313870159   -3.645035534
    5.748571250   -3.056970629   92.870052335   -1.824019586   -3.885608339
    5.762707125   -3.056970629   92.854788595   -2.262549514   -4.086904096
    5.776843000   -3.056970629   92.833242232   -2.447358830   -4.181197199
    5.790978875   -3.056970629   92.812863308   -2.080860092   -4.147271719
    5.805114750   -3.056970629   92.805877971   -0.504599038   -4.021150683
    5.819250625   -3.056970629   92.826730227    1.546817759   -3.805076560
    5.833386500   -3.056970629   92.870281476    2.380245963   -3.472466761
    5.847522375   -3.056970629   92.909402278    1.041974734   -2.930554970
    5.861658250   -3.056970629   92.917510692   -1.905518953   -2.166287402
    5.875794125   -3.056970629   92.883928556   -4.178898153   -1.392744043
    5.889930000   -3.056970629   92.829768493   -4.974068757   -1.089793384
    5.904065875   -3.056970629   92.775406177   -4.313753643   -1.606682114
    5.918201750   -3.056970629   92.735059281   -3.115581906   -2.681245334
    5.932337625   -3.056970629   92.712210964   -1.939457784   -3.502310604
    5.946473500   -3.056970629   92.707723420   -0.588429237   -3.459326872
    5.960609375   -3.056970629   92.722727938    0.989084058   -2.738524524
    5.974745250   -3.056970629   92.758571974    2.105910630   -2.239256662
    5.988881125   -3.056970629   92.804600675    2.390018186   -2.721921462
    6.003017000   -3.056970629   92.846503391    1.710235977   -3.865087386
    6.017152875   -3.056970629   92.869807568   -0.467180645   -4.710998615
    6.031288750   -3.056970629   92.854214595   -3.552401733   -4.488788466
    6.045424625   -3.056970629   92.796869788   -6.315723626   -3.436223811
    6.059560500   -3.056970629   92.711893696   -7.129739520   -2.592076915
    6.073696375   -3.056970629   92.631187327   -5.789019669   -2.779687123
    6.087832250   -3.056970629   92.574732976   -4.166609117   -3.914137158
    6.101968125   -3.056970629   92.530421937   -4.195975754   -5.078705308
    6.116104000   -3.056970629   92.471800727   -6.050331825   -5.370365822
    6.130239875   -3.056970629   92.386641830   -7.634358098   -4.565579643
    6.144375750   -3.056970629   92.291771135   -7.199141801   -3.189311427
    6.158511625   -3.056970629   92.215053523   -5.311642397   -1.967850948
    6.172647500   -3.056970629   92.165249331   -3.708546510   -1.310566971
    6.186783375   -3.056970629   92.129530478   -3.306875925   -1.208725941
    6.200919250   -3.056970629   92.095722650   -3.199005798   -1.508274084
    6.215055125   -3.056970629   92.068398889   -2.183484559   -2.197875158
    6.229191000   -3.056970629   92.064161850   -0.041188886   -3.387440854
    6.243326875   -3.056970629   92.094577928    2.445268524   -4.924597254
    6.257462750   -3.056970629   92.154618238    3.896065550   -6.286635597
    6.271598625   -3.056970629   92.219744997    3.254636471   -6.753930345
    6.285734500   -3.056970629   92.260242202    0.672812793   -5.983765864
    6.299870375   -3.056970629   92.261055318   -2.275935581   -4.527127476
    6.314006250   -3.056970629   92.230746753   -3.642151839   -3.454940633
    6.328142125   -3.056970629   92.195695653   -2.848111077   -3.735103439
    6.342278000   -3.056970629   92.176964516   -1.407299178   -5.286786013
    6.356413875   -3.056970629   92.177604230   -0.485590713   -7.053742560
    6.370549750   -3.056970629   92.188710089    0.315826594   -7.812940642
    6.384685625   -3.056970629   92.212059907    1.202385737   -7.126286619
    6.398821500   -3.056970629   92.247051433    1.882761368   -5.576559079
    6.412957375   -3.056970629   92.281985991    1.024076534   -4.233133994
    6.427093250   -3.056970629   92.295840726   -1.188539508   -3.753729025
    6.441229125   -3.056970629   92.279396992   -2.588922748   -4.032780023
    6.455365000   -3.056970629   92.255443350   -2.214469714   -4.479117579
    6.469500875   -3.056970629   92.245628581   -1.150642590   -4.616623171
    6.483636750   -3.056970629   92.242998751   -1.482262873   -4.506217931
    6.497772625   -3.056970629   92.220459280   -3.734639086   -4.520478998
    6.511908500   -3.056970629   92.165622845   -5.568561416   -4.852243157
    6.526044375   -3.056970629   92.101372462   -4.607496836   -5.129860157
    6.540180250   -3.056970629   92.069173475   -1.602681671   -4.818316816
    6.554316125   -3.056970629   92.077425561    0.403433683   -3.859812472
    6.568452000   -3.056970629   92.093561961   -0.445778543   -3.012377626
    6.582587875   -3.056970629   92.084169289   -2.547032098   -3.208128634
    6.596723750   -3.056970629   92.056456548   -2.563310902   -4.629750287
    6.610859625   -3.056970629   92.052011819    0.713693683   -6.409231338
    6.624995500   -3.056970629   92.103824957    4.376545778   -7.324773207
    6.639131375   -3.056970629   92.185543584    4.556445928   -6.870977322
    6.653267250   -3.056970629   92.234876357    0.145284498   -5.604467418
    6.667403125   -3.056970629   92.207864737   -5.380417151   -4.557607356
    6.681539000   -3.056970629   92.126883002   -6.876915571   -4.405959904
    6.695674875   -3.056970629   92.067130985   -2.595537341   -5.193138683
    6.709810750   -3.056970629   92.090102707    3.804217869   -6.505472438
    6.723946625   -3.056970629   92.187820286    7.559923306   -7.928239365
    6.738082500   -3.056970629   92.305666095    6.593085082   -9.024566841
    6.752218375   -3.056970629   92.391721473    3.738095549   -9.447003635
    6.766354250   -3.056970629   92.444857204    2.361167968   -8.999293665
    6.780490125   -3.056970629   92.494454760    3.103188391   -7.747415521
    6.794626000   -3.056970629   92.556604470    3.641338113   -5.958686966
    6.808761875   -3.056970629   92.612220131    2.076690666   -4.022214133
    6.822897750   -3.056970629   92.631759256   -1.134886888   -2.370712856
    6.837033625   -3.056970629   92.608436739   -3.522330493   -1.384455364
    6.851169500   -3.056970629   92.568592778   -3.714776228   -1.229259170
    6.865305375   -3.056970629   92.537957621   -2.437221938   -1.688297720
    6.879441250   -3.056970629   92.523025694   -1.523528579   -2.231238812
    6.893577125   -3.056970629   92.511781122   -2.000938381   -2.306461453
    6.907713000   -3.056970629   92.490386649   -2.647645021   -1.813533405
    6.921848875   -3.056970629   92.466937432   -2.482263245   -1.255473217
    6.935984750   -3.056970629   92.450266616   -1.610747193   -1.425815946
    6.950120625   -3.056970629   92.440108249   -1.675400849   -2.529182631
    6.964256500   -3.056970629   92.419690959   -3.397903885   -4.028677164
    6.978392375   -3.056970629   92.366858875   -5.597223468   -4.981418334
    6.992528250   -3.056970629   92.289834350   -6.789693321   -5.046591726
    7.006664125   -3.056970629   92.213259324   -5.701855126   -4.673834035
    7.020800000   -3.056970629   92.164489368   -2.734267869   -4.585217545
    7.034935875   -3.056970629   92.159537903    0.067243198   -5.026063177
    7.049071750   -3.056970629   92.183083134    1.049306828   -5.730767594
    7.063207625   -3.056970629   92.202425759   -0.420646497   -6.316620893
    7.077343500   -3.056970629   92.190653933   -3.045562697   -6.714018034
    7.091479375   -3.056970629   92.149613757   -4.149963062   -7.044974352
    7.105615250   -3.056970629   92.116346908   -1.771022460   -7.249066741
    7.119751125   -3.056970629   92.134689713    2.762328448   -7.129533413
    7.133887000   -3.056970629   92.211450423    5.780105893   -6.597837868
    7.148022875   -3.056970629   92.300339562    4.130523377   -5.817174419
    7.162158750   -3.056970629   92.337739673   -0.816436541   -5.078492970
    7.176294625   -3.056970629   92.308154833   -4.359184490   -4.595936321
    7.190430500   -3.056970629   92.262218067   -3.178576432   -4.480296636
    7.204566375   -3.056970629   92.260885647    1.475464229   -4.785911636
    7.218702250   -3.056970629   92.319442093    4.326947299   -5.482131206
    7.232838125   -3.056970629   92.385552852    2.444180514   -6.312190282
    7.246974000   -3.056970629   92.399206912   -2.269506420   -6.882758881
    7.261109875   -3.056970629   92.354073713   -5.026174739   -6.873000355
    7.275245750   -3.056970629   92.301365538   -3.664757485   -6.370093477
    7.289381625   -3.056970629   92.289276451    0.325032743   -5.802221657
    7.303517500   -3.056970629   92.327969733    2.738029679   -5.517683620
    7.317653375   -3.056970629   92.377319841    1.887005027   -5.532899640
    7.331789250   -3.056970629   92.397246983   -0.657112155   -5.545038944
    7.345925125   -3.056970629   92.388001761   -2.203649416   -5.187685118
    7.360061000   -3.056970629   92.377138973   -0.824447809   -4.393032946
    7.374196875   -3.056970629   92.402414557    2.707326081   -3.314062673
    7.388332750   -3.056970629   92.476232416    5.698739588   -2.386187485
    7.402468625   -3.056970629   92.576304522    6.316335053   -2.013218938
    7.416604500   -3.056970629   92.666501744    4.205978327   -2.375229755
    7.430740375   -3.056970629   92.716965131    1.180130245   -3.205485964
    7.444876250   -3.056970629   92.727999370   -1.293221585   -3.947120609
    7.459012125   -3.056970629   92.715098061   -1.985422150   -4.118654672
    7.473148000   -3.056970629   92.702806528   -1.303874809   -3.772096527
    7.487283875   -3.056970629   92.703498014   -0.504132026   -3.556983145
    7.501419750   -3.056970629   92.711155977   -0.418553530   -4.157608878
    7.515555625   -3.056970629   92.713266088   -0.999872285   -5.825826222
    7.529691500   -3.056970629   92.707513544   -1.673967559   -7.959410927
    7.543827375   -3.056970629   92.696280967   -1.684821056   -9.539475209
    7.557963250   -3.056970629   92.684796387   -1.677330358   -9.951895189
    7.572099125   -3.056970629   92.669534377   -2.359148078   -9.495793294
    7.586235000   -3.056970629   92.642040256   -3.104566137   -9.156646018
    7.600370875   -3.056970629   92.609570530   -3.268262799   -9.726199832
    7.614506750   -3.056970629   92.579995073   -2.651610326  -11.108461562
    7.628642625   -3.056970629   92.556475199   -2.523750345  -12.525995169
    7.642778500   -3.056970629   92.527561045   -3.672963209  -13.224959092
    7.656914375   -3.056970629   92.478646192   -5.018988494  -13.198101425
    7.671050250   -3.056970629   92.416456567   -5.079721535  -12.899707852
    7.685186125   -3.056970629   92.363764835   -3.976744770  -12.719320135
    7.699322000   -3.056970629   92.332346384   -2.451024659  -12.617281963
    7.713457875   -3.056970629   92.317559802   -1.618890304  -12.270649938
    7.727593750   -3.056970629   92.306666621   -1.778559988  -11.675252891
    7.741729625   -3.056970629   92.287878441   -2.665136430  -11.157859464
    7.755865500   -3.056970629   92.251996607   -4.374518356  -11.274950614
    7.770001375   -3.056970629   92.185476607   -6.957936180  -12.226496916
    7.784137250   -3.056970629   92.080137682   -9.910771776  -13.749458036
    7.798273125   -3.056970629   91.931173598  -13.035195346  -15.155336430
    7.812409000   -3.056970629   91.731153651  -17.227386969  -15.844529654
    7.826544875   -3.056970629   91.456630777  -23.349643627  -15.629360076
    7.840680750   -3.056970629   91.098291469  -28.509400393  -14.810845775
    7.854816625   -3.056970629   90.724281240  -24.609502980  -14.024062019
    7.868952500   -3.056970629   90.514393997   -4.364373709  -13.762058128
    7.883088375   -3.056970629   90.705589274   30.914325960  -14.114018054
    7.897224250   -3.056970629   91.437477309   69.716941408  -14.816318447
    7.911360125   -3.056970629   92.689718910  105.047584631  -15.560295448
    7.925496000   -3.056970629   94.524085076  159.510958138  -16.005102219
    7.939631875   -3.056970629   97.619963271  296.870261202  -15.886494243
    7.953767750   -3.056970629  103.710771783  593.986605274  -14.716053403
    7.967903625   -3.056970629  115.336586978 1076.210875483  -12.102887782
    7.982039500   -3.056970629  134.676229645 1662.181902531   -8.113200919
    7.996175375   -3.056970629  162.014600278 2174.066222771   -3.557318532
    8.010311250   -3.056970629  194.926665118 2424.870519616    0.362829341
    8.024447125   -3.056970629  228.927950267 2325.372262274    2.787874039
    8.038583000   -3.056970629  259.291041537 1930.029461132    3.522552499
    8.052718875   -3.056970629  282.861265947 1393.249310481    3.058240086
    8.066854750   -3.056970629  298.830114168  878.085354682    2.104266363
    8.080990625   -3.056970629  308.304303806  484.241168914    1.189511312
    8.095126500   -3.056970629  313.237236775  233.919325207    0.580019139
    8.109262375   -3.056970629  315.493259864   99.038006152    0.239807550
    8.123398250   -3.056970629  316.403772170   36.352278653    0.080763222
    8.137534125   -3.056970629  316.729366544   10.971340043    0.041916211
    8.151670000   -3.056970629  316.834066731    1.840726941   -0.000222235

    1.366450000   -3.035815123  316.853527557   -0.000000000   -0.000000000
    1.380585875   -3.035815123  316.853527557   -0.000000000   -0.000000000
    1.394721750   -3.035815123  316.853527557   -0.000000000   -0.000000000
    1.408857625   -3.035815123  316.853527557   -0.000000000   -0.000000000
    1.422993500   -3.035815123  316.853527557   -0.000000000   -0.000000000
    1.437129375   -3.035815123  316.853527557   -0.000000000   -0.000000000
    1.451265250   -3.035815123  316.853527557   -0.000000000   -0.000000000
    1.465401125   -3.035815123  316.853527557   -0.000000000   -0.000000000
    1.479537000   -3.035815123  316.853527557   -0.000000000   -0.000000000
    1.493672875   -3.035815123  316.853527557   -0.000000000   -0.000000000
    1.507808750   -3.035815123  316.853527557   -0.000000000   -0.000000000
    1.521944625   -3.035815123  316.853527557   -0.000000000   -0.000000000
    1.536080500   -3.035815123  316.853527557   -0.000000000   -0.000000000
    1.550216375   -3.035815123  316.853527557   -0.000000000   -0.000000000
    1.564352250   -3.035815123  316.853527557   -0.000000000   -0.000000000
    1.578488125   -3.035815123  316.853527557   -0.000000000   -0.000000000
    1.592624000   -3.035815123  316.853527557   -0.000000000   -0.000000000
    1.606759875   -3.035815123  316.853527557   -0.000000000   -0.000000000
    1.620895750   -3.035815123  316.853527557   -0.000000000   -0.000000000
    1.635031625   -3.035815123  316.853527557   -0.000000000   -0.000000000
    1.649167500   -3.035815123  316.853527557   -0.000000000   -0.000000000
    1.663303375   -3.035815123  316.853527557   -0.000000000   -0.000000000
    1.677439250   -3.035815123  316.853527557   -0.000000000   -0.000000000
    1.691575125   -3.035815123  316.853527557   -0.000000000   -0.000000000
    1.705711000   -3.035815123  316.853527557   -0.000000000   -0.000000000
    1.719846875   -3.035815123  316.853527557   -0.000000000   -0.000000000
    1.733982750   -3.035815123  316.853527557   -0.000000000   -0.000000000
    1.748118625   -3.035815123  316.853527557   -0.000000000   -0.000000000
    1.762254500   -3.035815123  316.853527557   -0.000000000   -0.000000000
    1.776390375   -3.035815123  316.853527557   -0.000000000   -0.000000000
    1.790526250   -3.035815123  316.853527557   -0.000000000   -0.000000000
    1.804662125   -3.035815123  316.853527557   -0.000000000   -0.000000000
    1.818798000   -3.035815123  316.853527557   -0.000000000   -0.000000000
    1.832933875   -3.035815123  316.853527557   -0.000000000   -0.000000000
    1.847069750   -3.035815123  316.853527557   -0.000000000   -0.000000000
    1.861205625   -3.035815123  316.853527557   -0.000000000   -0.000000000
    1.875341500   -3.035815123  316.853527557   -0.000000000   -0.000000000
    1.889477375   -3.035815123  316.853527535   -0.000002233   -0.000001512
    1.903613250   -3.035815123  316.853527166   -0.000039262   -0.000024551
    1.917749125   -3.035815123  316.853524863   -0.000260524   -0.000156604
    1.931885000   -3.035815123  316.853478729   -0.004810432   -0.001682791
    1.946020875   -3.035815123  316.853323247   -0.018646090   -0.006932152
    1.960156750   -3.035815123  316.852808113   -0.060044814   -0.024113123
    1.974292625   -3.035815123  316.851242031   -0.173865423   -0.075768841
    1.988428500   -3.035815123  316.847088927   -0.442329829   -0.211885162
    2.002564375   -3.035815123  316.837009257   -1.026026819   -0.537469252
    2.016700250   -3.035815123  316.815318319   -2.133073947   -1.228321890
    2.030836125   -3.035815123  316.772341525   -4.087142673   -2.566614566
    2.044972000   -3.035815123  316.692799141   -7.377381272   -4.944310156
    2.059107875   -3.035815123  316.552696974  -12.793857779   -8.840472902
    2.073243750   -3.035815123  316.314250876  -21.558528155  -14.798877893
    2.087379625   -3.035815123  315.917175568  -35.525982402  -23.329247267
    2.101515500   -3.035815123  315.273824655  -56.777007280  -34.755054985
    2.115651375   -3.035815123  314.267206724  -87.165719956  -49.002572908
    2.129787250   -3.035815123  312.761189817 -127.427056036  -65.455233964
    2.143923125   -3.035815123  310.620865975 -176.448339018  -83.000796444
    2.158059000   -3.035815123  307.747069826 -230.350771155 -100.334300349
    2.172194875   -3.035815123  304.115645917 -282.321415933 -116.347867064
    2.186330750   -3.035815123  299.814124430 -323.551441638 -130.377026830
    2.200466625   -3.035815123  295.056148495 -345.769674161 -142.124126496
    2.214602500   -3.035815123  290.144529632 -345.299372855 -151.300918447
    2.228738375   -3.035815123  285.381098888 -326.013484196 -157.474336309
    2.242874250   -3.035815123  280.967117356 -297.796179424 -160.287779783
    2.257010125   -3.035815123  276.950608562 -271.265451477 -160.018118091
    2.271146000   -3.035815123  273.259078443 -252.198153811 -157.923068018
    2.285281875   -3.035815123  269.782777633 -240.459204817 -155.835498693
    2.299417750   -3.035815123  266.434732002 -233.687963528 -155.118637125
    2.313553625   -3.035815123  263.154708795 -230.855602092 -155.804658389
    2.327689500   -3.035815123  259.885715656 -232.187792370 -156.664443286
    2.341825375   -3.035815123  256.573460586 -236.570013799 -156.234439489
    2.355961250   -3.035815123  253.195549810 -240.924253492 -153.808762348
    2.370097125   -3.035815123  249.771714044 -242.991897458 -149.791111634
    2.384233000   -3.035815123  246.331463623 -244.024791128 -145.203992334
    2.398368875   -3.035815123  242.863604802 -247.415662182 -141.038367944
    2.412504750   -3.035815123  239.315129118 -255.351931499 -137.997997834
    2.426640625   -3.035815123  235.632752880 -265.781476541 -136.589798632
    2.440776500   -3.035815123  231.811028082 -274.422455591 -137.114767684
    2.454912375   -3.035815123  227.898783501 -278.427554844 -139.372557540
    2.469048250   -3.035815123  223.960318453 -278.800065979 -142.580104903
    2.483184125   -3.035815123  220.024844575 -278.329772227 -145.648041733
    2.497320000   -3.035815123  216.087444648 -279.156444666 -147.881826938
    2.511455875   -3.035815123  212.128983267 -281.319343145 -149.294788611
    2.525591750   -3.035815123  208.140094333 -283.217198194 -150.266820865
    2.539727625   -3.035815123  204.135672131 -283.234949420 -151.009435629
    2.553863500   -3.035815123  200.150595537 -280.589521350 -151.106175999
    2.567999375   -3.035815123  196.221377384 -275.177116806 -150.093725380
    2.582135250   -3.035815123  192.381516191 -268.396069859 -147.875998039
    2.596271125   -3.035815123  188.638928417 -261.619484000 -144.942416316
    2.610407000   -3.035815123  184.987569455 -255.624254114 -141.772287997
    2.624542875   -3.035815123  181.411991447 -251.168039353 -138.464965849
    2.638678750   -3.035815123  177.879936196 -249.823733637 -134.697711440
    2.652814625   -3.035815123  174.327121778 -254.478895874 -130.230009533
    2.666950500   -3.035815123  170.654129233 -266.919218558 -125.196755350
    2.681086375   -3.035815123  166.762972949 -284.821609970 -120.144347563
    2.695222250   -3.035815123  162.612883409 -302.502542885 -115.581655571
    2.709358125   -3.035815123  158.246662645 -314.636189183 -111.646867320
    2.723494000   -3.035815123  153.761723538 -319.361962969 -108.059736235
    2.737629875   -3.035815123  149.258814945 -317.702599540 -104.340561723
    2.751765750   -3.035815123  144.812737606 -311.450192228 -100.270667284
    2.765901625   -3.035815123  140.479958797 -301.818500968  -95.941582598
    2.780037500   -3.035815123  136.301702791 -289.997507889  -91.784601872
    2.794173375   -3.035815123  132.297153025 -277.462477566  -88.013346814
    2.808309250   -3.035815123  128.458367464 -267.509875441  -84.544793219
    2.822445125   -3.035815123  124.725256226 -262.676334561  -81.011483995
    2.836581000   -3.035815123  121.014538007 -264.029919652  -77.031138393
    2.850716875   -3.035815123  117.253801410 -269.323149044  -72.496002696
    2.864852750   -3.035815123  113.419423019 -273.887672449  -67.598679930
    2.878988625   -3.035815123  109.551479105 -273.277914655  -62.829129747
    2.893124500   -3.035815123  105.738149984 -266.460707861  -58.754554759
    2.907260375   -3.035815123  102.059267376 -254.381997783  -55.832134838
    2.921396250   -3.035815123   98.578799271 -239.102311606  -54.147854845
    2.935532125   -3.035815123   95.330902393 -221.343622530  -53.566772394
    2.949668000   -3.035815123   92.348224854 -201.719539305  -53.894600396
    2.963803875   -3.035815123   89.659069030 -179.686045012  -55.038232868
    2.977939750   -3.035815123   87.306917030 -153.572780130  -56.928016737
    2.992075625   -3.035815123   85.365844554 -121.397458441  -59.222583960
    3.006211500   -3.035815123   83.927595785  -82.582881883  -60.998578839
    3.020347375   -3.035815123   83.064051501  -41.129397613  -60.744893028
    3.034483250   -3.035815123   82.760428546   -5.093072678  -56.701813677
    3.048619125   -3.035815123   82.877846659   17.248645715  -47.750296057
    3.062755000   -3.035815123   83.181472569   20.987159037  -34.316489646
    3.076890875   -3.035815123   83.407413523    6.723067127  -18.295461324
    3.091026750   -3.035815123   83.328317788  -21.353467845   -2.282395140
    3.105162625   -3.035815123   82.791835843  -57.052217993   11.668665822
    3.119298500   -3.035815123   81.738303844  -93.236501106   22.615229968
    3.133434375   -3.035815123   80.211664528 -122.822242274   30.287628813
    3.147570250   -3.035815123   78.345822817 -140.845227263   34.622173724
    3.161706125   -3.035815123   76.315797858 -146.442694804   35.670771120
    3.175842000   -3.035815123   74.275396429 -143.024198754   33.902531952
    3.189977875   -3.035815123   72.316669221 -135.742301311   30.327774372
    3.204113750   -3.035815123   70.465780337 -128.069177700   26.131367439
    3.218249625   -3.035815123   68.717920341 -121.106493661   21.995826195
    3.232385500   -3.035815123   67.061526447 -115.272133567   17.978564061
    3.246521375   -3.035815123   65.482146631 -109.939899514   13.930561388
    3.260657250   -3.035815123   63.982823007 -103.631762206   10.021707120
    3.274793125   -3.035815123   62.593477822  -93.907306384    6.941756384
    3.288929000   -3.035815123   61.375991795  -79.396303726    5.624311700
    3.303064875   -3.035815123   60.397615106  -60.213269852    6.665121665
    3.317200750   -3.035815123   59.712652675  -38.101629452    9.987438617
    3.331336625   -3.035815123   59.354104197  -14.389028107   14.688529417
    3.345472500   -3.035815123   59.334540077    9.712901929   19.599559298
    3.359608375   -3.035815123   59.640472635   30.821596662   23.782174905
    3.373744250   -3.035815123   60.194829139   44.288094369   27.132101102
    3.387880125   -3.035815123   60.863173253   46.207288558   30.200927500
    3.402016000   -3.035815123   61.479637013   37.550988386   33.645665163
    3.416151875   -3.035815123   61.921723131   22.483812064   37.568338486
    3.430287750   -3.035815123   62.140092846    6.657888519   41.389058360
    3.444423625   -3.035815123   62.153443616   -6.252808183   44.413314213
    3.458559500   -3.035815123   62.013171903  -14.865616015   46.365757269
    3.472695375   -3.035815123   61.783946884  -18.938580762   47.408640934
    3.486831250   -3.035815123   61.530355975  -18.235094079   47.816802312
    3.500967125   -3.035815123   61.319349128  -13.038327199   47.565245233
    3.515103000   -3.035815123   61.206447876   -4.634205842   46.441766023
    3.529238875   -3.035815123   61.227328451    5.521047286   44.297192007
    3.543374750   -3.035815123   61.397925346   16.814761170   41.467294993
    3.557510625   -3.035815123   61.734294389   29.022058610   38.496529028
    3.571646500   -3.035815123   62.250144897   41.878742178   35.767899611
    3.585782375   -3.035815123   62.943324711   53.750237838   33.353750366
    3.599918250   -3.035815123   63.780817943   61.919716871   30.977543333
    3.614054125   -3.035815123   64.699234081   64.989605289   28.377431340
    3.628190000   -3.035815123   65.628956890   63.932067595   25.482552618
    3.642325875   -3.035815123   66.525289010   60.598887138   22.509699867
    3.656461750   -3.035815123   67.367228166   56.375760019   19.943014533
    3.670597625   -3.035815123   68.144651977   51.384904709   18.123181789
    3.684733500   -3.035815123   68.842790710   45.126222573   17.133452379
    3.698869375   -3.035815123   69.442972762   37.477235700   16.716520908
    3.713005250   -3.035815123   69.934050281   30.118437775   16.370589040
    3.727141125   -3.035815123   70.337729981   25.744219260   15.545263738
    3.741277000   -3.035815123   70.710983582   25.476762232   13.834164571
    3.755412875   -3.035815123   71.103186612   28.209801013   11.229316318
    3.769548750   -3.035815123   71.534552346   30.619602020    8.218744196
    3.783684625   -3.035815123   71.986779274   30.973129833    5.461591957
    3.797820500   -3.035815123   72.441042005   31.426177412    3.407234898
    3.811956375   -3.035815123   72.921833496   35.277334420    1.723195228
    3.826092250   -3.035815123   73.483617778   42.845189407   -0.300628150
    3.840228125   -3.035815123   74.163724533   50.934905875   -3.151068569
    3.854364000   -3.035815123   74.941016713   56.497366379   -6.581003436
    3.868499875   -3.035815123   75.773983982   59.018106658   -9.779766500
    3.882635750   -3.035815123   76.635086466   61.020648571  -12.039269445
    3.896771625   -3.035815123   77.530475565   63.642566179  -13.298916211
    3.910907500   -3.035815123   78.461235276   65.727531615  -14.102077152
    3.925043375   -3.035815123   79.407337156   65.655065000  -15.193151483
    3.939179250   -3.035815123   80.342503983   64.878649881  -16.908424194
    3.953315125   -3.035815123   81.281661949   66.776580063  -19.023840676
    3.967451000   -3.035815123   82.275930659   72.438405709  -20.974644848
    3.981586875   -3.035815123   83.357799509   78.096532243  -22.322210897
    3.995722750   -3.035815123   84.487517355   78.456991864  -23.060457290
    4.009858625   -3.035815123   85.573060798   72.351604490  -23.775057596
    4.023994500   -3.035815123   86.549019294   64.066853730  -25.174252782
    4.038130375   -3.035815123   87.427338687   59.159734054  -27.600697824
    4.052266250   -3.035815123   88.273102481   59.104750282  -30.629335548
    4.066402125   -3.035815123   89.133359658   60.525820931  -33.299925192
    4.080538000   -3.035815123   89.998054115   59.194562278  -34.653072372
    4.094673875   -3.035815123   90.816483693   54.249920763  -34.186779062
    4.108809750   -3.035815123   91.549303617   47.532159905  -32.001932018
    4.122945625   -3.035815123   92.187372295   41.028847478  -28.658224353
    4.137081500   -3.035815123   92.738332343   34.900898391  -24.830083554
    4.151217375   -3.035815123   93.198718103   27.928849338  -21.227393344
    4.165353250   -3.035815123   93.548318364   19.504860091  -18.360673982
    4.179489125   -3.035815123   93.771207095   10.400930123  -16.404246520
    4.193625000   -3.035815123   93.874484276    2.744990731  -15.191540241
    4.207760875   -3.035815123   93.891180921   -1.831604340  -14.247136930
    4.221896750   -3.035815123   93.862454462   -3.754228105  -13.011084882
    4.236032625   -3.035815123   93.814856359   -4.731866706  -11.189080277
    4.250168500   -3.035815123   93.754233122   -5.503552773   -8.904124968
    4.264304375   -3.035815123   93.686398661   -5.836077837   -6.655819571
    4.278440250   -3.035815123   93.619600344   -5.270073895   -4.946267565
    4.292576125   -3.035815123   93.563106450   -4.485388190   -3.911534360
    4.306712000   -3.035815123   93.513899887   -4.242734142   -3.116398422
    4.320847875   -3.035815123   93.468242849   -3.935272255   -1.877604167
    4.334983750   -3.035815123   93.433466221   -2.391515899    0.340690853
    4.349119625   -3.035815123   93.428545698    0.066154848    3.489276698
    4.363255500   -3.035815123   93.459225042    2.403285723    6.858434752
    4.377391375   -3.035815123   93.517434289    3.910491930    9.253584844
    4.391527250   -3.035815123   93.592893814    4.921101594    9.695572822
    4.405663125   -3.035815123   93.682572219    6.134558044    7.889685377
    4.419799000   -3.035815123   93.788557378    6.976682827    4.767342677
    4.433934875   -3.035815123   93.901495688    7.151860652    1.999819000
    4.448070750   -3.035815123   94.016274981    7.327044083    0.946976058
    4.462206625   -3.035815123   94.140870812    8.772229627    1.718949797
    4.476342500   -3.035815123   94.292693910   11.010085920    3.205644985
    4.490478375   -3.035815123   94.471097980   12.127508560    4.040706638
    4.504614250   -3.035815123   94.650356497   11.312520108    3.640747239
    4.518750125   -3.035815123   94.816468699   10.694964385    2.464505259
    4.532886000   -3.035815123   94.994712886   13.617529917    1.342095809
    4.547021875   -3.035815123   95.243578189   20.153837944    0.784562695
    4.561157750   -3.035815123   95.587571879   26.111992015    0.761301177
    4.575293625   -3.035815123   95.979309938   26.260885325    0.954450707
    4.589429500   -3.035815123   96.321683771   19.532241278    1.115543941
    4.603565375   -3.035815123   96.539106744    9.280665861    1.123125778
    4.617701250   -3.035815123   96.615337371    0.462108669    1.035345568
    4.631837125   -3.035815123   96.592476928   -5.018970993    1.013719223
    4.645973000   -3.035815123   96.512834018   -7.953058087    1.173553845
    4.660108875   -3.035815123   96.398812427   -9.899649872    1.541332142
    4.674244750   -3.035815123   96.259139316  -11.331444254    1.992809284
    4.688380625   -3.035815123   96.105903158  -11.902386660    2.309553033
    4.702516500   -3.035815123   95.955883284  -10.805974995    2.356569440
    4.716652375   -3.035815123   95.829513733   -8.885473576    2.241399275
    4.730788250   -3.035815123   95.728226820   -7.429483084    2.284144993
    4.744924125   -3.035815123   95.636719295   -7.433335529    2.669506864
    4.759060000   -3.035815123   95.536054702   -8.716532714    3.294806876
    4.773195875   -3.035815123   95.418731438   -9.427275562    3.734686269
    4.787331750   -3.035815123   95.304368081   -8.013731645    3.502051591
    4.801467625   -3.035815123   95.226168643   -4.679814924    2.493206114
    4.815603500   -3.035815123   95.195985743   -1.576242483    1.189900229
    4.829739375   -3.035815123   95.194233587   -0.932822855    0.334498558
    4.843875250   -3.035815123   95.183314254   -2.365179693    0.473932151
    4.858011125   -3.035815123   95.151279974   -3.920048575    1.579973809
    4.872147000   -3.035815123   95.108146461   -3.667641825    3.206543191
    4.886282875   -3.035815123   95.074905743   -2.775269233    4.733141375
    4.900418750   -3.035815123   95.047191144   -3.215727935    5.805768697
    4.914554625   -3.035815123   95.001423986   -5.141382839    6.382573614
    4.928690500   -3.035815123   94.926761656   -6.953354889    6.562799332
    4.942826375   -3.035815123   94.836269374   -7.451675954    6.433911890
    4.956962250   -3.035815123   94.747221223   -6.872613020    6.085409299
    4.971098125   -3.035815123   94.664461858   -6.800369666    5.549274207
    4.985234000   -3.035815123   94.578301464   -7.342899402    4.913481690
    4.999369875   -3.035815123   94.484020743   -7.360744820    4.444742572
    5.013505750   -3.035815123   94.400209147   -6.011078748    4.397556445
    5.027641625   -3.035815123   94.347177548   -3.204876679    4.792967733
    5.041777500   -3.035815123   94.334303899   -0.582321548    5.226216296
    5.055913375   -3.035815123   94.343468510   -0.314100564    5.132201339
    5.070049250   -3.035815123   94.336311682   -2.844051303    4.381096428
    5.084185125   -3.035815123   94.281806649   -6.701604413    3.502153140
    5.098321000   -3.035815123   94.180051382   -8.991492777    3.212660954
    5.112456875   -3.035815123   94.067213896   -8.119157865    3.671216161
    5.126592750   -3.035815123   93.984866698   -4.944226156    4.342017578
    5.140728625   -3.035815123   93.951298407   -1.814725980    4.556989206
    5.154864500   -3.035815123   93.953351639    0.110469621    4.219245784
    5.169000375   -3.035815123   93.977227906    1.652851491    3.859931615
    5.183136250   -3.035815123   94.030917517    4.554600195    4.062286032
    5.197272125   -3.035815123   94.133436125    8.069025070    4.923045591
    5.211408000   -3.035815123   94.273495875    9.159142768    6.007232388
    5.225543875   -3.035815123   94.392983581    4.921284143    6.847958264
    5.239679750   -3.035815123   94.419152407   -3.123558527    7.183823936
    5.253815625   -3.035815123   94.334313573  -10.198366916    7.123612233
    5.267951500   -3.035815123   94.183179417  -11.987273424    6.820171868
    5.282087375   -3.035815123   94.042455701   -9.130155100    6.224756619
    5.296223250   -3.035815123   93.952205460   -5.743410811    5.292614820
    5.310359125   -3.035815123   93.895735492   -4.313843938    4.192232665
    5.324495000   -3.035815123   93.846646906   -4.487563530    3.408643506
    5.338630875   -3.035815123   93.797726338   -3.871106091    3.434466522
    5.352766750   -3.035815123   93.767339924   -2.157492450    4.192133749
    5.366902625   -3.035815123   93.760318836   -0.903392318    5.017449174
    5.381038500   -3.035815123   93.756204578   -1.790213866    5.224812860
    5.395174375   -3.035815123   93.726555215   -4.204140246    4.668392440
    5.409310250   -3.035815123   93.665160715   -5.951602882    3.781219918
    5.423446125   -3.035815123   93.595725677   -5.374983126    2.922476629
    5.437582000   -3.035815123   93.546866560   -3.218085709    1.954786621
    5.451717875   -3.035815123   93.528096897   -1.515363446    0.516100034
    5.465853750   -3.035815123   93.521515875   -1.451448346   -1.280539562
    5.479989625   -3.035815123   93.504625323   -2.708506317   -2.612386665
    5.494125500   -3.035815123   93.468004157   -4.327424079   -2.701178851
    5.508261375   -3.035815123   93.410889066   -5.483690667   -1.546990115
    5.522397250   -3.035815123   93.338661034   -6.666316038   -0.134661499
    5.536533125   -3.035815123   93.246649691   -8.199232608    0.345407769
    5.550669000   -3.035815123   93.134210481   -9.433964874   -0.636278304
    5.564804875   -3.035815123   93.012983144   -9.173920648   -2.704203944
    5.578940750   -3.035815123   92.910240435   -6.829539344   -5.077416061
    5.593076625   -3.035815123   92.848008208   -3.934808833   -7.092882984
    5.607212500   -3.035815123   92.817674883   -2.283758653   -8.461066635
    5.621348375   -3.035815123   92.795854033   -2.906458908   -9.014655590
    5.635484250   -3.035815123   92.758934316   -4.100263695   -8.744471214
    5.649620125   -3.035815123   92.712321406   -3.800984730   -7.789467316
    5.663756000   -3.035815123   92.684780138   -1.624826639   -6.543485278
    5.677891875   -3.035815123   92.694706799    1.051458994   -5.480249327
    5.692027750   -3.035815123   92.733218578    2.276563639   -4.906135388
    5.706163625   -3.035815123   92.774753250    1.504145453   -4.834315307
    5.720299500   -3.035815123   92.796654969   -0.059149754   -4.983826254
    5.734435375   -3.035815123   92.800645511   -1.170426530   -4.941178656
    5.748571250   -3.035815123   92.795411793   -1.205631279   -4.347385909
    5.762707125   -3.035815123   92.792370556   -1.196692254   -3.149546078
    5.776843000   -3.035815123   92.786940556   -1.300217517   -1.667341657
    5.790978875   -3.035815123   92.780438170   -1.347991161   -0.448092791
    5.805114750   -3.035815123   92.779118033   -0.456489303   -0.007610467
    5.819250625   -3.035815123   92.796331294    1.037747267   -0.484171625
    5.833386500   -3.035815123   92.831705256    1.844198842   -1.511804989
    5.847522375   -3.035815123   92.866865265    1.075828881   -2.402338823
    5.861658250   -3.035815123   92.881069801   -1.084621610   -2.632151256
    5.875794125   -3.035815123   92.861573393   -3.132292264   -2.167105683
    5.889930000   -3.035815123   92.818059436   -4.664639586   -1.566868727
    5.904065875   -3.035815123   92.759807815   -5.170859210   -1.486330115
    5.918201750   -3.035815123   92.701487223   -4.610092937   -2.114448230
    5.932337625   -3.035815123   92.659509685   -2.992997287   -3.038256542
    5.946473500   -3.035815123   92.647128922   -0.604141281   -3.716140683
    5.960609375   -3.035815123   92.666112961    1.415310645   -3.926759862
    5.974745250   -3.035815123   92.704725877    1.865568521   -4.024377862
    5.988881125   -3.035815123   92.739409716    1.124933212   -4.481653487
    6.003017000   -3.035815123   92.759967455    0.163633525   -5.257978919
    6.017152875   -3.035815123   92.767322794   -0.970389580   -5.888471683
    6.031288750   -3.035815123   92.755469145   -2.549733883   -5.814920978
    6.045424625   -3.035815123   92.718678885   -4.669349026   -5.051210164
    6.059560500   -3.035815123   92.652952568   -6.232942298   -4.212027509
    6.073696375   -3.035815123   92.574498614   -6.360059104   -3.894530585
    6.087832250   -3.035815123   92.503128318   -5.489759823   -4.177240928
    6.101968125   -3.035815123   92.443267929   -4.886375534   -4.448813788
    6.116104000   -3.035815123   92.385042937   -5.272939580   -4.105129649
    6.130239875   -3.035815123   92.319885279   -5.711638070   -3.061406942
    6.144375750   -3.035815123   92.253850857   -5.191560236   -1.798476375
    6.158511625   -3.035815123   92.201005958   -4.004426338   -0.847794927
    6.172647500   -3.035815123   92.163964070   -3.196924251   -0.336326843
    6.186783375   -3.035815123   92.131551835   -3.323422948   -0.103431795
    6.200919250   -3.035815123   92.093701846   -3.789669378   -0.120679759
    6.215055125   -3.035815123   92.052053926   -3.696178554   -0.703114258
    6.229191000   -3.035815123   92.018772061   -2.573094313   -2.176655319
    6.243326875   -3.035815123   92.009262246   -0.489884791   -4.339421254
    6.257462750   -3.035815123   92.032581471    1.868309864   -6.393085057
    6.271598625   -3.035815123   92.082376325    3.216435953   -7.350944109
    6.285734500   -3.035815123   92.136959229    2.500067666   -6.797052359
    6.299870375   -3.035815123   92.168403937   -0.029188938   -5.367849147
    6.314006250   -3.035815123   92.160974156   -2.926257862   -4.244949658
    6.328142125   -3.035815123   92.119766020   -4.422914554   -4.444475663
    6.342278000   -3.035815123   92.067785823   -4.261742728   -5.888369519
    6.356413875   -3.035815123   92.030834370   -2.612510346   -7.550587522
    6.370549750   -3.035815123   92.026159414    0.324492621   -8.249207060
    6.384685625   -3.035815123   92.064253475    3.130399795   -7.618100895
    6.398821500   -3.035815123   92.131958217    4.298347107   -6.227408976
    6.412957375   -3.035815123   92.195519075    2.509151620   -5.034625298
    6.427093250   -3.035815123   92.220468754   -1.048387344   -4.611490064
    6.441229125   -3.035815123   92.200079605   -3.147748296   -4.819650592
    6.455365000   -3.035815123   92.168903967   -2.536812185   -5.145081924
    6.469500875   -3.035815123   92.157853763   -0.968191001   -5.185524204
    6.483636750   -3.035815123   92.158244812   -1.295660934   -5.027320543
    6.497772625   -3.035815123   92.134761910   -4.123388118   -5.068351669
    6.511908500   -3.035815123   92.071120830   -6.336643404   -5.513931444
    6.526044375   -3.035815123   91.998768300   -4.831575417   -5.986075183
    6.540180250   -3.035815123   91.972193113   -0.520349535   -5.831511928
    6.554316125   -3.035815123   92.003197700    2.334684396   -4.765362378
    6.568452000   -3.035815123   92.043985294    0.838066678   -3.381842209
    6.582587875   -3.035815123   92.039623294   -3.196340889   -2.692493419
    6.596723750   -3.035815123   91.988979294   -4.958616491   -3.285643324
    6.610859625   -3.035815123   91.947991651   -1.766243706   -4.749077740
    6.624995500   -3.035815123   91.974119596    3.379618694   -6.106769737
    6.639131375   -3.035815123   92.054619839    5.298210551   -6.647667834
    6.653267250   -3.035815123   92.121328416    1.649949059   -6.353042891
    6.667403125   -3.035815123   92.114050165   -4.252867262   -5.644012205
    6.681539000   -3.035815123   92.042876365   -6.681049700   -4.922568418
    6.695674875   -3.035815123   91.978672225   -3.361492744   -4.514842441
    6.709810750   -3.035815123   91.984932905    2.207721156   -4.658529150
    6.723946625   -3.035815123   92.056870040    5.592410100   -5.515088330
    6.738082500   -3.035815123   92.147597524    4.904400965   -6.846629277
    6.752218375   -3.035815123   92.215075248    2.952537971   -8.106574743
    6.766354250   -3.035815123   92.265603053    2.784238062   -8.801847435
    6.780490125   -3.035815123   92.329624022    4.635086114   -8.759201624
    6.794626000   -3.035815123   92.419256360    5.922063305   -8.069672748
    6.808761875   -3.035815123   92.509204388    4.608436754   -6.907389639
    6.822897750   -3.035815123   92.563045603    1.099961717   -5.456959070
    6.837033625   -3.035815123   92.566342217   -2.106130967   -4.027212246
    6.851169500   -3.035815123   92.538982772   -3.362474568   -3.040926120
    6.865305375   -3.035815123   92.506584634   -2.919881138   -2.728354231
    6.879441250   -3.035815123   92.482866352   -2.145003314   -2.959924327
    6.893577125   -3.035815123   92.466242723   -2.089962116   -3.327760565
    6.907713000   -3.035815123   92.447325761   -2.282356945   -3.528374321
    6.921848875   -3.035815123   92.427590597   -2.519723987   -3.685891630
    6.935984750   -3.035815123   92.402873370   -2.730423655   -4.230081436
    6.950120625   -3.035815123   92.370083419   -3.638168126   -5.226308130
    6.964256500   -3.035815123   92.322804179   -4.972282411   -6.246052483
    6.978392375   -3.035815123   92.256103213   -5.946718937   -6.619891666
    6.992528250   -3.035815123   92.182453061   -6.143920556   -6.281308661
    7.006664125   -3.035815123   92.115776799   -5.147822872   -5.768751241
    7.020800000   -3.035815123   92.069041931   -3.021008395   -5.691451775
    7.034935875   -3.035815123   92.054811428   -0.844569847   -6.121299275
    7.049071750   -3.035815123   92.065311302    0.256186700   -6.620794898
    7.063207625   -3.035815123   92.076950102   -0.714088262   -6.731986469
    7.077343500   -3.035815123   92.063941781   -3.020663906   -6.430792520
    7.091479375   -3.035815123   92.023590257   -4.076492982   -6.032214626
    7.105615250   -3.035815123   91.990657247   -1.725596998   -5.813794675
    7.119751125   -3.035815123   92.009995681    2.863070430   -5.869392362
    7.133887000   -3.035815123   92.089235439    5.965219322   -6.191269723
    7.148022875   -3.035815123   92.180966330    4.312570482   -6.703141155
    7.162158750   -3.035815123   92.220275575   -0.715467939   -7.230831701
    7.176294625   -3.035815123   92.191334148   -4.375045656   -7.605075743
    7.190430500   -3.035815123   92.143956643   -3.422388793   -7.807223557
    7.204566375   -3.035815123   92.136874813    0.862309121   -7.999296381
    7.218702250   -3.035815123   92.184260433    3.431049329   -8.315216786
    7.232838125   -3.035815123   92.238313315    1.730996968   -8.592497231
    7.246974000   -3.035815123   92.246952863   -2.181777449   -8.500276513
    7.261109875   -3.035815123   92.209750834   -4.043646253   -7.829489111
    7.275245750   -3.035815123   92.174237999   -2.368206160   -6.841482909
    7.289381625   -3.035815123   92.178059328    1.180233614   -6.071669952
    7.303517500   -3.035815123   92.223755254    2.891328481   -5.843782876
    7.317653375   -3.035815123   92.272285508    1.728525057   -6.008352782
    7.331789250   -3.035815123   92.291421483   -0.503437822   -6.128837280
    7.345925125   -3.035815123   92.288652498   -1.475064498   -5.913681029
    7.360061000   -3.035815123   92.291116218    0.295057424   -5.486339234
    7.374196875   -3.035815123   92.331702065    3.666472470   -5.145356654
    7.388332750   -3.035815123   92.414744257    5.997658402   -5.188657994
    7.402468625   -3.035815123   92.513435579    5.815498878   -5.620829913
    7.416604500   -3.035815123   92.592539641    3.235299846   -6.190770463
    7.430740375   -3.035815123   92.630045141    0.421951876   -6.471583531
    7.444876250   -3.035815123   92.635357873   -1.253681655   -6.207440459
    7.459012125   -3.035815123   92.628303862   -1.237616383   -5.479577144
    7.473148000   -3.035815123   92.627119633   -0.696184610   -4.788735348
    7.487283875   -3.035815123   92.629591539   -0.985454383   -4.796064855
    7.501419750   -3.035815123   92.619831190   -2.437208194   -5.716210157
    7.515555625   -3.035815123   92.585481473   -3.952504278   -7.308956276
    7.529691500   -3.035815123   92.538634279   -4.293629558   -8.891673203
    7.543827375   -3.035815123   92.499570759   -2.907694502   -9.863875093
    7.557963250   -3.035815123   92.482038327   -1.404037964  -10.054543215
    7.572099125   -3.035815123   92.475602306   -1.588244070   -9.776287250
    7.586235000   -3.035815123   92.454988951   -3.059171792   -9.565553080
    7.600370875   -3.035815123   92.414561982   -4.413048638   -9.798883823
    7.614506750   -3.035815123   92.363878533   -4.356233915  -10.405828684
    7.628642625   -3.035815123   92.318380791   -3.758430066  -11.032016960
    7.642778500   -3.035815123   92.278499078   -4.010614161  -11.344205568
    7.656914375   -3.035815123   92.229689363   -4.740170875  -11.365995517
    7.671050250   -3.035815123   92.172302329   -4.737594225  -11.251234281
    7.685186125   -3.035815123   92.123992374   -3.688056898  -11.087715163
    7.699322000   -3.035815123   92.097837784   -1.911638845  -10.779535338
    7.713457875   -3.035815123   92.093343054   -0.783312376  -10.240369704
    7.727593750   -3.035815123   92.094141436   -1.047998743   -9.789540558
    7.741729625   -3.035815123   92.079762157   -2.894489414   -9.895111947
    7.755865500   -3.035815123   92.030720707   -5.968035631  -10.961653193
    7.770001375   -3.035815123   91.933609342   -9.593794158  -12.791774210
    7.784137250   -3.035815123   91.789900355  -12.510380363  -14.769866879
    7.798273125   -3.035815123   91.610758838  -14.549633066  -16.111297467
    7.812409000   -3.035815123   91.400386277  -17.157439139  -16.340610815
    7.826544875   -3.035815123   91.137145771  -21.900054505  -15.482892907
    7.840680750   -3.035815123   90.804095094  -26.576107117  -13.955041532
    7.854816625   -3.035815123   90.454571012  -23.260033043  -12.502791955
    7.868952500   -3.035815123   90.254962717   -4.331225454  -11.867340146
    7.883088375   -3.035815123   90.436694359   29.604721214  -12.446461857
    7.897224250   -3.035815123   91.144110475   67.677549077  -14.037161039
    7.911360125   -3.035815123   92.367502109  103.245944637  -15.953792601
    7.925496000   -3.035815123   94.182783925  158.716214887  -17.242113657
    7.939631875   -3.035815123   97.278829233  297.761993534  -17.312737740
    7.953767750   -3.035815123  103.396573658  596.910768318  -15.966000440
    7.967903625   -3.035815123  115.077495380 1081.028384502  -13.443362727
    7.982039500   -3.035815123  134.493963613 1668.040515906  -10.237614219
    7.996175375   -3.035815123  161.915132508 2179.658928356   -6.967509712
    8.010311250   -3.035815123  194.897006562 2429.045031548   -4.189304627
    8.024447125   -3.035815123  228.943337343 2327.562326797   -2.168346209
    8.038583000   -3.035815123  259.324667222 1930.514131436   -0.949412535
    8.052718875   -3.035815123  282.894043378 1392.760015371   -0.347766397
    8.066854750   -3.035815123  298.853577607  877.322820929   -0.105550036
    8.080990625   -3.035815123  308.317602538  483.638708240   -0.041364834
    8.095126500   -3.035815123  313.243690505  233.545470699   -0.017794376
    8.109262375   -3.035815123  315.495857128   98.859352471   -0.012633241
    8.123398250   -3.035815123  316.404563206   36.291073157   -0.012059071
    8.137534125   -3.035815123  316.729894007   10.921419841    0.005842735
    8.151670000   -3.035815123  316.833996379    1.847002580   -0.006622231

    1.366450000   -3.014659617  316.853527557   -0.000000000   -0.000000000
    1.380585875   -3.014659617  316.853527557   -0.000000000   -0.000000000
    1.394721750   -3.014659617  316.853527557   -0.000000000   -0.000000000
    1.408857625   -3.014659617  316.853527557   -0.000000000   -0.000000000
    1.422993500   -3.014659617  316.853527557   -0.000000000   -0.000000000
    1.437129375   -3.014659617  316.853527557   -0.000000000   -0.000000000
    1.451265250   -3.014659617  316.853527557   -0.000000000   -0.000000000
    1.465401125   -3.014659617  316.853527557   -0.000000000   -0.000000000
    1.479537000   -3.014659617  316.853527557   -0.000000000   -0.000000000
    1.493672875   -3.014659617  316.853527557   -0.000000000   -0.000000000
    1.507808750   -3.014659617  316.853527557   -0.000000000   -0.000000000
    1.521944625   -3.014659617  316.853527557   -0.000000000   -0.000000000
    1.536080500   -3.014659617  316.853527557   -0.000000000   -0.000000000
    1.550216375   -3.014659617  316.853527557   -0.000000000   -0.000000000
    1.564352250   -3.014659617  316.853527557   -0.000000000   -0.000000000
    1.578488125   -3.014659617  316.853527557   -0.000000000   -0.000000000
    1.592624000   -3.014659617  316.853527557   -0.000000000   -0.000000000
    1.606759875   -3.014659617  316.853527557   -0.000000000   -0.000000000
    1.620895750   -3.014659617  316.853527557   -0.000000000   -0.000000000
    1.635031625   -3.014659617  316.853527557   -0.000000000   -0.000000000
    1.649167500   -3.014659617  316.853527557   -0.000000000   -0.000000000
    1.663303375   -3.014659617  316.853527557   -0.000000000   -0.000000000
    1.677439250   -3.014659617  316.853527557   -0.000000000   -0.000000000
    1.691575125   -3.014659617  316.853527557   -0.000000000   -0.000000000
    1.705711000   -3.014659617  316.853527557   -0.000000000   -0.000000000
    1.719846875   -3.014659617  316.853527557   -0.000000000   -0.000000000
    1.733982750   -3.014659617  316.853527557   -0.000000000   -0.000000000
    1.748118625   -3.014659617  316.853527557   -0.000000000   -0.000000000
    1.762254500   -3.014659617  316.853527557   -0.000000000   -0.000000000
    1.776390375   -3.014659617  316.853527557   -0.000000000   -0.000000000
    1.790526250   -3.014659617  316.853527557   -0.000000000   -0.000000000
    1.804662125   -3.014659617  316.853527557   -0.000000000   -0.000000000
    1.818798000   -3.014659617  316.853527557   -0.000000000   -0.000000000
    1.832933875   -3.014659617  316.853527557   -0.000000000   -0.000000000
    1.847069750   -3.014659617  316.853527557   -0.000000000   -0.000000000
    1.861205625   -3.014659617  316.853527557   -0.000000000   -0.000000000
    1.875341500   -3.014659617  316.853527557   -0.000000000   -0.000000000
    1.889477375   -3.014659617  316.853527468   -0.000009033   -0.000005596
    1.903613250   -3.014659617  316.853526162   -0.000139899   -0.000080251
    1.917749125   -3.014659617  316.853518714   -0.000847816   -0.000472889
    1.931885000   -3.014659617  316.853427709   -0.009660878   -0.003311488
    1.946020875   -3.014659617  316.853117813   -0.036851058   -0.013056807
    1.960156750   -3.014659617  316.852104244   -0.117396842   -0.044103838
    1.974292625   -3.014659617  316.849061555   -0.336581102   -0.134781101
    1.988428500   -3.014659617  316.841056981   -0.850692129   -0.368918091
    2.002564375   -3.014659617  316.821871351   -1.951352204   -0.916470852
    2.016700250   -3.014659617  316.780987493   -4.008550719   -2.062863632
    2.030836125   -3.014659617  316.701140415   -7.544182528   -4.248459761
    2.044972000   -3.014659617  316.556724656  -13.230218806   -8.061843396
    2.059107875   -3.014659617  316.311733977  -21.929512043  -14.160541298
    2.073243750   -3.014659617  315.915890365  -34.801790079  -23.174174952
    2.087379625   -3.014659617  315.299321467  -53.361380887  -35.480206112
    2.101515500   -3.014659617  314.371894817  -79.010563935  -50.960478156
    2.115651375   -3.014659617  313.026111613 -112.631376043  -68.761173157
    2.129787250   -3.014659617  311.149235215 -154.025528066  -87.271963761
    2.143923125   -3.014659617  308.639697329 -201.678345379 -104.465751369
    2.158059000   -3.014659617  305.431360552 -252.177027542 -118.564838086
    2.172194875   -3.014659617  301.521398501 -299.855572277 -128.710272667
    2.186330750   -3.014659617  297.001062462 -337.110585010 -135.249407333
    2.200466625   -3.014659617  292.073882981 -356.285588263 -139.441020777
    2.214602500   -3.014659617  287.031062130 -353.389157760 -142.653946463
    2.228738375   -3.014659617  282.170613203 -331.577798528 -145.662796693
    2.242874250   -3.014659617  277.698326955 -300.422842004 -148.389115251
    2.257010125   -3.014659617  273.665012813 -271.132223361 -150.292496036
    2.271146000   -3.014659617  269.988098106 -250.549408327 -151.057533560
    2.285281875   -3.014659617  266.535495931 -239.017214668 -150.937353113
    2.299417750   -3.014659617  263.200192783 -233.368724265 -150.441623526
    2.313553625   -3.014659617  259.919686788 -231.037751912 -149.761623841
    2.327689500   -3.014659617  256.654013866 -231.307390881 -148.561241100
    2.341825375   -3.014659617  253.369165026 -233.499223479 -146.438942150
    2.355961250   -3.014659617  250.049600567 -235.918145823 -143.476753118
    2.370097125   -3.014659617  246.702846754 -237.397715898 -140.401499769
    2.384233000   -3.014659617  243.337532535 -239.220597896 -138.109743219
    2.398368875   -3.014659617  239.926868741 -244.211033795 -137.027730863
    2.412504750   -3.014659617  236.410681747 -254.060041188 -137.089390533
    2.426640625   -3.014659617  232.732457647 -266.586724243 -138.072683594
    2.440776500   -3.014659617  228.884146464 -277.367551185 -139.919661030
    2.454912375   -3.014659617  224.917939069 -282.957639254 -142.534599705
    2.469048250   -3.014659617  220.911637311 -283.601410497 -145.477357651
    2.483184125   -3.014659617  216.915338839 -282.007695609 -147.937673341
    2.497320000   -3.014659617  212.938494387 -281.127511714 -149.315715854
    2.511455875   -3.014659617  208.961768979 -282.071850739 -149.640080591
    2.525591750   -3.014659617  204.966345266 -283.537868830 -149.402258318
    2.539727625   -3.014659617  200.959913609 -283.110655469 -149.025240416
    2.553863500   -3.014659617  196.983679965 -279.376044062 -148.289061275
    2.567999375   -3.014659617  193.082951503 -272.349774573 -146.798846996
    2.582135250   -3.014659617  189.293311997 -264.298212353 -144.434588977
    2.596271125   -3.014659617  185.612617556 -257.105411275 -141.634256320
    2.610407000   -3.014659617  182.024147722 -251.300091075 -138.912061933
    2.624542875   -3.014659617  178.509208506 -246.846478288 -136.472479701
    2.638678750   -3.014659617  175.041946183 -244.934688883 -134.052420461
    2.652814625   -3.014659617  171.564969623 -248.647672488 -131.272342424
    2.666950500   -3.014659617  167.980622675 -260.320017215 -127.863804254
    2.681086375   -3.014659617  164.185969523 -277.845766099 -123.774051861
    2.695222250   -3.014659617  160.135197027 -295.444029558 -118.982515310
    2.709358125   -3.014659617  155.869843289 -307.433886124 -113.464385616
    2.723494000   -3.014659617  151.489175591 -311.847296725 -107.299138180
    2.737629875   -3.014659617  147.095186233 -309.934151195 -100.813413330
    2.751765750   -3.014659617  142.757804692 -303.916030230  -94.656423643
    2.765901625   -3.014659617  138.525724213 -295.244726044  -89.465451725
    2.780037500   -3.014659617  134.432014743 -284.610007816  -85.596945849
    2.794173375   -3.014659617  130.497308606 -272.920534589  -82.733290966
    2.808309250   -3.014659617  126.721873777 -262.983989140  -80.210717811
    2.822445125   -3.014659617  123.057213516 -257.422328847  -77.316107679
    2.836581000   -3.014659617  119.428519038 -257.699974724  -73.634623937
    2.850716875   -3.014659617  115.764806025 -262.019903568  -69.128965776
    2.864852750   -3.014659617  112.037531855 -266.206148881  -64.049437995
    2.878988625   -3.014659617  108.275690264 -266.100337554  -58.916746257
    2.893124500   -3.014659617  104.554986701 -260.668268762  -54.305314080
    2.907260375   -3.014659617  100.945699620 -250.352329752  -50.642227920
    2.921396250   -3.014659617   97.510288661 -236.715057115  -48.004695714
    2.935532125   -3.014659617   94.286701043 -220.238798057  -46.216697516
    2.949668000   -3.014659617   91.312200907 -201.668240915  -45.085847025
    2.963803875   -3.014659617   88.616845365 -180.668044771  -44.556916024
    2.977939750   -3.014659617   86.243796238 -155.550587699  -44.706492802
    2.992075625   -3.014659617   84.270073270 -123.880100177  -45.550267436
    3.006211500   -3.014659617   82.801070830  -84.147109687  -46.686663769
    3.020347375   -3.014659617   81.935811783  -39.374210556  -47.064792808
    3.034483250   -3.014659617   81.696226423    2.592462441  -45.019857659
    3.048619125   -3.014659617   81.972520545   32.027387949  -38.975966589
    3.062755000   -3.014659617   82.529348101   41.641110788  -28.575083039
    3.076890875   -3.014659617   83.069707947   29.858906779  -15.026505079
    3.091026750   -3.014659617   83.313052634    0.508651243   -0.713848075
    3.105162625   -3.014659617   83.060511208  -39.017828937   12.052635392
    3.119298500   -3.014659617   82.227940137  -80.107666119   21.904565150
    3.133434375   -3.014659617   80.851118104 -114.777306771   28.329096994
    3.147570250   -3.014659617   79.063539416 -137.792412045   31.347324357
    3.161706125   -3.014659617   77.043406176 -147.971588370   31.212588011
    3.175842000   -3.014659617   74.955230180 -148.019644602   28.464938020
    3.189977875   -3.014659617   72.911189548 -142.527641052   23.982968169
    3.204113750   -3.014659617   70.960920214 -135.207677168   18.790030736
    3.218249625   -3.014659617   69.114377588 -127.915396372   13.607323811
    3.232385500   -3.014659617   67.364146272 -121.720907720    8.790921543
    3.246521375   -3.014659617   65.696263630 -115.939101672    4.550073697
    3.260657250   -3.014659617   64.118948351 -108.516830489    1.200631612
    3.274793125   -3.014659617   62.675141300  -96.520190438   -0.732394647
    3.288929000   -3.014659617   61.443247210  -78.683215857   -0.633416221
    3.303064875   -3.014659617   60.501058568  -55.804870535    1.890824416
    3.317200750   -3.014659617   59.900939927  -30.765605682    6.730325560
    3.331336625   -3.014659617   59.657022652   -5.797796533   12.998163980
    3.345472500   -3.014659617   59.755883757   17.591181882   19.393755640
    3.359608375   -3.014659617   60.161383589   36.992700661   24.700166596
    3.373744250   -3.014659617   60.792540940   49.127958377   28.630157864
    3.387880125   -3.014659617   61.527383716   51.013814540   31.787944756
    3.402016000   -3.014659617   62.217173259   43.197293792   35.124886567
    3.416151875   -3.014659617   62.744262425   28.680679551   39.014298249
    3.430287750   -3.014659617   63.047782426   12.283629721   42.990907047
    3.444423625   -3.014659617   63.130018630   -2.218857817   46.255136228
    3.458559500   -3.014659617   63.033751538  -12.657054915   48.311536665
    3.472695375   -3.014659617   62.824726400  -18.201255737   49.118641993
    3.486831250   -3.014659617   62.573343340  -18.629674604   48.944190803
    3.500967125   -3.014659617   62.348767640  -14.534775909   48.002450672
    3.515103000   -3.014659617   62.206622943   -7.294097191   46.485705128
    3.529238875   -3.014659617   62.183330423    2.053625817   44.581138579
    3.543374750   -3.014659617   62.302327361   13.119395700   42.624632259
    3.557510625   -3.014659617   62.587572074   25.502959721   40.792818782
    3.571646500   -3.014659617   63.055207244   38.547208989   38.930879448
    3.585782375   -3.014659617   63.700126952   50.157700994   36.712552623
    3.599918250   -3.014659617   64.482426978   57.703386607   33.808498838
    3.614054125   -3.014659617   65.336303847   60.125455204   30.288220145
    3.628190000   -3.014659617   66.195191902   58.838475462   26.521187818
    3.642325875   -3.014659617   67.022232685   56.038570382   23.014133170
    3.656461750   -3.014659617   67.806954799   52.929111862   20.243338222
    3.670597625   -3.014659617   68.544774304   49.256290164   18.364705564
    3.684733500   -3.014659617   69.220963825   44.103066391   17.292201612
    3.698869375   -3.014659617   69.811219684   36.995729355   16.766037587
    3.713005250   -3.014659617   70.294702606   29.401631036   16.397504100
    3.727141125   -3.014659617   70.681678682   23.999747389   15.677650866
    3.741277000   -3.014659617   71.020030337   22.303988080   14.153234429
    3.755412875   -3.014659617   71.359066742   24.010172519   11.797013839
    3.769548750   -3.014659617   71.730308445   26.473648582    9.138756227
    3.783684625   -3.014659617   72.130263814   27.911315832    6.884635048
    3.797820500   -3.014659617   72.548762136   29.313410314    5.408229594
    3.811956375   -3.014659617   73.000184544   32.992866459    4.146115036
    3.826092250   -3.014659617   73.521038850   39.179696638    2.186208081
    3.840228125   -3.014659617   74.138090857   45.790861999   -0.942563606
    3.854364000   -3.014659617   74.837999084   50.957634673   -4.769673773
    3.868499875   -3.014659617   75.598560455   54.514522521   -8.339387010
    3.882635750   -3.014659617   76.407735651   58.161443254  -10.945103645
    3.896771625   -3.014659617   77.271720878   61.952152157  -12.651305473
    3.910907500   -3.014659617   78.180408275   64.123949368  -13.948555408
    3.925043375   -3.014659617   79.100040237   63.443792436  -15.361722951
    3.939179250   -3.014659617   79.999218348   62.052285136  -17.035331078
    3.953315125   -3.014659617   80.896419931   63.757411146  -18.880214429
    3.967451000   -3.014659617   81.849842693   69.708929568  -20.816967644
    3.981586875   -3.014659617   82.896506661   75.858695949  -22.857031834
    3.995722750   -3.014659617   83.996501294   76.411270663  -24.994920042
    4.009858625   -3.014659617   85.051293562   69.973588078  -27.212260704
    4.023994500   -3.014659617   85.988548607   60.918928041  -29.417556763
    4.038130375   -3.014659617   86.817567300   55.396250427  -31.511483916
    4.052266250   -3.014659617   87.610075271   55.482659918  -33.325834263
    4.066402125   -3.014659617   88.425675472   57.981232444  -34.687678104
    4.080538000   -3.014659617   89.266631040   58.471883567  -35.439467610
    4.094673875   -3.014659617   90.089493889   55.607759191  -35.420088999
    4.108809750   -3.014659617   90.855684913   50.813884372  -34.453272528
    4.122945625   -3.014659617   91.551562272   45.850620179  -32.383705192
    4.137081500   -3.014659617   92.177740912   40.561232472  -29.171268528
    4.151217375   -3.014659617   92.719471975   33.597989169  -25.135708562
    4.165353250   -3.014659617   93.144377702   24.388754217  -20.885900360
    4.179489125   -3.014659617   93.428048838   14.105719029  -17.048109925
    4.193625000   -3.014659617   93.576320376    5.494850694  -13.939220332
    4.207760875   -3.014659617   93.629082851    0.657796230  -11.439523691
    4.221896750   -3.014659617   93.637648043   -0.913312047   -9.188380499
    4.236032625   -3.014659617   93.633800887   -1.448379294   -6.981578737
    4.250168500   -3.014659617   93.620150912   -2.284085641   -4.953094323
    4.264304375   -3.014659617   93.593082830   -3.374096868   -3.432360940
    4.278440250   -3.014659617   93.553950169   -3.812451274   -2.534134666
    4.292576125   -3.014659617   93.513671570   -3.497371673   -1.981885496
    4.306712000   -3.014659617   93.480869672   -2.766362995   -1.163843915
    4.320847875   -3.014659617   93.464697894   -1.156469658    0.399483110
    4.334983750   -3.014659617   93.479249795    1.759016158    2.785887830
    4.349119625   -3.014659617   93.538434349    4.809933351    5.584007385
    4.363255500   -3.014659617   93.632658132    6.347628330    8.104569660
    4.377391375   -3.014659617   93.731876612    5.578544252    9.530827571
    4.391527250   -3.014659617   93.808883495    3.379289370    9.289683016
    4.405663125   -3.014659617   93.855912425    1.867475286    7.237124375
    4.419799000   -3.014659617   93.893203133    1.942149706    4.101565634
    4.433934875   -3.014659617   93.944086702    3.746604545    1.203838680
    4.448070750   -3.014659617   94.030559322    6.762982700   -0.340426561
    4.462206625   -3.014659617   94.163483682   10.251121328   -0.388081362
    4.476342500   -3.014659617   94.339090531   12.559949759    0.227115981
    4.490478375   -3.014659617   94.530618509   12.271970039    0.495724700
    4.504614250   -3.014659617   94.701354030   10.093041122    0.029162812
    4.518750125   -3.014659617   94.846086521    9.083856505   -0.792703840
    4.532886000   -3.014659617   95.004113328   12.455981456   -1.507858487
    4.547021875   -3.014659617   95.240324584   19.503240880   -2.061686852
    4.561157750   -3.014659617   95.576305517   25.590639942   -2.719555355
    4.575293625   -3.014659617   95.959631273   25.620960146   -3.644357535
    4.589429500   -3.014659617   96.292740988   18.890899778   -4.633217515
    4.603565375   -3.014659617   96.503373181    9.009940650   -5.262337003
    4.617701250   -3.014659617   96.580407230    0.906201265   -5.120040470
    4.631837125   -3.014659617   96.569423998   -3.794079235   -4.043915095
    4.645973000   -3.014659617   96.511544268   -6.138204191   -2.242430543
    4.660108875   -3.014659617   96.424701244   -7.956625729   -0.133922539
    4.674244750   -3.014659617   96.310201697   -9.826808379    1.729719189
    4.688380625   -3.014659617   96.172866305  -11.215214329    2.883454448
    4.702516500   -3.014659617   96.026478789  -10.947890367    3.161382306
    4.716652375   -3.014659617   95.894665007   -9.377960498    2.736122714
    4.730788250   -3.014659617   95.787689755   -7.675149752    2.114879665
    4.744924125   -3.014659617   95.696939048   -7.064429814    1.765630858
    4.759060000   -3.014659617   95.604772206   -7.942826003    1.945484589
    4.773195875   -3.014659617   95.497040079   -8.981841668    2.473830947
    4.787331750   -3.014659617   95.382585510   -8.573749695    2.814453503
    4.801467625   -3.014659617   95.288373290   -6.299137087    2.447164191
    4.815603500   -3.014659617   95.231327111   -3.600002678    1.320949334
    4.829739375   -3.014659617   95.204189824   -2.351218621   -0.181466174
    4.843875250   -3.014659617   95.181849161   -2.528183799   -1.440773978
    4.858011125   -3.014659617   95.155989475   -2.852562228   -2.068475329
    4.872147000   -3.014659617   95.133310231   -1.954207375   -1.900921306
    4.886282875   -3.014659617   95.126360128   -0.874467627   -1.081428904
    4.900418750   -3.014659617   95.125183007   -1.395717782    0.233462291
    4.914554625   -3.014659617   95.103557433   -3.555792365    1.846116704
    4.928690500   -3.014659617   95.048664160   -5.784853031    3.481886975
    4.942826375   -3.014659617   94.970975797   -6.803690700    4.822884473
    4.956962250   -3.014659617   94.887058977   -6.797060668    5.713232007
    4.971098125   -3.014659617   94.802096575   -7.184963025    6.131523486
    4.985234000   -3.014659617   94.708814170   -7.885494078    6.182133172
    4.999369875   -3.014659617   94.608348685   -7.651185832    6.121547684
    5.013505750   -3.014659617   94.523876767   -5.804733894    6.123219331
    5.027641625   -3.014659617   94.475777918   -2.801500986    6.192155825
    5.041777500   -3.014659617   94.465654991   -0.731719494    6.028752446
    5.055913375   -3.014659617   94.465970584   -1.442597826    5.326744519
    5.070049250   -3.014659617   94.438652372   -4.407302167    4.231313373
    5.084185125   -3.014659617   94.365555415   -7.571707956    3.392536944
    5.098321000   -3.014659617   94.261001183   -8.510534486    3.401960570
    5.112456875   -3.014659617   94.162051880   -6.806360276    4.186905521
    5.126592750   -3.014659617   94.097442034   -3.946297874    5.114755127
    5.140728625   -3.014659617   94.071698371   -1.694189415    5.609059910
    5.154864500   -3.014659617   94.071137473   -0.211927965    5.738629876
    5.169000375   -3.014659617   94.092390023    1.737956978    5.930696386
    5.183136250   -3.014659617   94.152349695    5.312542423    6.390531081
    5.197272125   -3.014659617   94.268050338    9.034766411    6.795508881
    5.211408000   -3.014659617   94.419234832    9.770633789    6.725856102
    5.225543875   -3.014659617   94.543753129    5.068349756    6.280822817
    5.239679750   -3.014659617   94.571269094   -3.009246666    5.972751216
    5.253815625   -3.014659617   94.489893232   -9.827570391    6.262765544
    5.267951500   -3.014659617   94.344289061  -11.736030073    7.013238491
    5.282087375   -3.014659617   94.202251419   -9.657601854    7.447938922
    5.296223250   -3.014659617   94.096232930   -7.391302241    6.896096850
    5.310359125   -3.014659617   94.011568844   -6.518642903    5.367837276
    5.324495000   -3.014659617   93.934625528   -6.039654398    3.561444116
    5.338630875   -3.014659617   93.873429829   -4.024717763    2.401665122
    5.352766750   -3.014659617   93.849492417   -1.222306042    2.256742920
    5.366902625   -3.014659617   93.857108055    0.065700266    2.804999512
    5.381038500   -3.014659617   93.861859810   -1.601440308    3.428478122
    5.395174375   -3.014659617   93.829198443   -4.773791482    3.710166900
    5.409310250   -3.014659617   93.756800488   -6.879194071    3.597737135
    5.423446125   -3.014659617   93.672219005   -6.606523399    3.109494981
    5.437582000   -3.014659617   93.601679833   -5.132266293    2.162281994
    5.451717875   -3.014659617   93.550604695   -4.113368535    0.710465817
    5.465853750   -3.014659617   93.506929084   -3.829314858   -0.865993175
    5.479989625   -3.014659617   93.465542564   -3.616822136   -1.816326848
    5.494125500   -3.014659617   93.430936587   -3.180102776   -1.633570330
    5.508261375   -3.014659617   93.400074964   -3.193638462   -0.496001337
    5.522397250   -3.014659617   93.357756319   -5.000668976    0.722307899
    5.536533125   -3.014659617   93.276591565   -8.421800148    1.149388168
    5.550669000   -3.014659617   93.147062428  -11.526798954    0.514613335
    5.564804875   -3.014659617   92.988517072  -12.194221282   -0.845314228
    5.578940750   -3.014659617   92.842558464   -9.770831342   -2.403066758
    5.593076625   -3.014659617   92.742877802   -6.217991903   -3.771022962
    5.607212500   -3.014659617   92.686857123   -3.548021195   -4.717414354
    5.621348375   -3.014659617   92.655947983   -2.906562832   -4.984753789
    5.635484250   -3.014659617   92.627667589   -2.911623311   -4.481721682
    5.649620125   -3.014659617   92.603032487   -2.036765809   -3.455656137
    5.663756000   -3.014659617   92.599696815   -0.123981668   -2.505723363
    5.677891875   -3.014659617   92.624840123    1.666878534   -2.167014831
    5.692027750   -3.014659617   92.665215684    1.986509472   -2.528810330
    5.706163625   -3.014659617   92.698815099    0.787639716   -3.273357993
    5.720299500   -3.014659617   92.711605229   -0.538562193   -3.930909515
    5.734435375   -3.014659617   92.714140929   -0.797074671   -4.145672068
    5.748571250   -3.014659617   92.721858596    0.280386360   -3.666797607
    5.762707125   -3.014659617   92.746762366    1.208180581   -2.463294784
    5.776843000   -3.014659617   92.777591404    1.263811232   -0.767282515
    5.790978875   -3.014659617   92.802325336    0.319928035    0.801231450
    5.805114750   -3.014659617   92.813209492   -0.476796524    1.492117159
    5.819250625   -3.014659617   92.817853563   -0.609815764    0.892009473
    5.833386500   -3.014659617   92.823711019   -0.455158288   -0.692574380
    5.847522375   -3.014659617   92.829619379   -0.609005490   -2.410952405
    5.861658250   -3.014659617   92.829226215   -1.410218786   -3.491420995
    5.875794125   -3.014659617   92.813114835   -2.458168217   -3.671203080
    5.889930000   -3.014659617   92.780235603   -4.025893212   -3.368397558
    5.904065875   -3.014659617   92.725533962   -5.380085466   -3.215791461
    5.918201750   -3.014659617   92.657279286   -5.719090412   -3.563118451
    5.932337625   -3.014659617   92.597224525   -4.335051454   -4.289716785
    5.946473500   -3.014659617   92.568557451   -1.426526256   -5.020124182
    5.960609375   -3.014659617   92.580318337    1.192668948   -5.346176520
    5.974745250   -3.014659617   92.617676614    1.799928911   -5.254192391
    5.988881125   -3.014659617   92.649356515    0.756330221   -5.015198554
    6.003017000   -3.014659617   92.662206054   -0.526302446   -4.935248610
    6.017152875   -3.014659617   92.660511420   -1.429629574   -5.151012442
    6.031288750   -3.014659617   92.646451914   -2.363188111   -5.459032821
    6.045424625   -3.014659617   92.616553421   -3.981811496   -5.645202003
    6.059560500   -3.014659617   92.560592728   -5.600508796   -5.669873087
    6.073696375   -3.014659617   92.487772257   -6.219279039   -5.557474941
    6.087832250   -3.014659617   92.416493341   -5.484094366   -5.322958011
    6.101968125   -3.014659617   92.360039306   -4.337279250   -4.741354827
    6.116104000   -3.014659617   92.315695682   -3.894150567   -3.770927542
    6.130239875   -3.014659617   92.273357662   -3.976920892   -2.671943515
    6.144375750   -3.014659617   92.229574644   -3.863209170   -1.867141950
    6.158511625   -3.014659617   92.190937269   -3.281660401   -1.515955322
    6.172647500   -3.014659617   92.161943215   -2.702814580   -1.299617841
    6.186783375   -3.014659617   92.136804682   -2.792862564   -0.864711097
    6.200919250   -3.014659617   92.104180338   -3.729722433   -0.354683800
    6.215055125   -3.014659617   92.055014481   -4.960578547   -0.449058244
    6.229191000   -3.014659617   91.992084562   -5.436957518   -1.694642925
    6.243326875   -3.014659617   91.935228843   -4.080694252   -3.882776041
    6.257462750   -3.014659617   91.912343636   -0.782532581   -6.068362816
    6.271598625   -3.014659617   91.939541266    2.778256958   -7.160490083
    6.285734500   -3.014659617   92.004327966    4.168829964   -6.726319253
    6.299870375   -3.014659617   92.065775460    2.293941279   -5.335284899
    6.314006250   -3.014659617   92.084204276   -1.843594377   -4.023084230
    6.328142125   -3.014659617   92.044101156   -5.360109398   -3.687951463
    6.342278000   -3.014659617   91.968929125   -6.406397654   -4.373128394
    6.356413875   -3.014659617   91.902738149   -4.308093320   -5.419629906
    6.370549750   -3.014659617   91.884348725    0.165507059   -6.010024659
    6.384685625   -3.014659617   91.930608481    4.315471469   -5.914340250
    6.398821500   -3.014659617   92.018230364    5.726784211   -5.493127567
    6.412957375   -3.014659617   92.097166340    3.150477014   -5.294177918
    6.427093250   -3.014659617   92.123682056   -1.397501363   -5.604683621
    6.441229125   -3.014659617   92.094605973   -3.923257104   -6.238232774
    6.455365000   -3.014659617   92.054149044   -2.948428925   -6.815392571
    6.469500875   -3.014659617   92.041058267   -0.788146396   -7.002198300
    6.483636750   -3.014659617   92.045437981   -0.974070911   -6.807071969
    6.497772625   -3.014659617   92.023784726   -4.270929587   -6.581706541
    6.511908500   -3.014659617   91.953926164   -7.016357588   -6.682390197
    6.526044375   -3.014659617   91.872148123   -5.337247459   -7.074251031
    6.540180250   -3.014659617   91.845238260    0.066018978   -7.302681343
    6.554316125   -3.014659617   91.893758220    4.129695221   -6.840057512
    6.568452000   -3.014659617   91.963189498    2.895159017   -5.675883605
    6.582587875   -3.014659617   91.981431230   -2.223104898   -4.334049602
    6.596723750   -3.014659617   91.932725011   -5.622068974   -3.545243699
    6.610859625   -3.014659617   91.874299439   -3.429921006   -3.605485024
    6.624995500   -3.014659617   91.876335755    1.783269689   -4.352421102
    6.639131375   -3.014659617   91.939089499    4.448620788   -5.345902310
    6.653267250   -3.014659617   92.000146111    1.682707279   -6.111361366
    6.667403125   -3.014659617   91.999296911   -3.410477479   -6.236649731
    6.681539000   -3.014659617   91.944463566   -5.311123960   -5.498032654
    6.695674875   -3.014659617   91.899283545   -2.141579885   -4.202786725
    6.709810750   -3.014659617   91.916424008    2.372267524   -3.082545713
    6.723946625   -3.014659617   91.981016262    4.387508202   -2.895786882
    6.738082500   -3.014659617   92.047280525    2.850185023   -3.781321540
    6.752218375   -3.014659617   92.084594526    0.944381641   -5.245739745
    6.766354250   -3.014659617   92.111122308    1.462296143   -6.706585804
    6.780490125   -3.014659617   92.162657503    4.156834303   -7.865601023
    6.794626000   -3.014659617   92.251267181    6.244145392   -8.653540740
    6.808761875   -3.014659617   92.351014828    5.723879872   -8.960017752
    6.822897750   -3.014659617   92.425782340    2.912157135   -8.560402360
    6.837033625   -3.014659617   92.457360516   -0.090359993   -7.474086607
    6.851169500   -3.014659617   92.455692643   -1.850246099   -6.177052131
    6.865305375   -3.014659617   92.437460967   -2.416623193   -5.244958038
    6.879441250   -3.014659617   92.414362280   -2.487297200   -4.979068259
    6.893577125   -3.014659617   92.390753662   -2.644761643   -5.231468986
    6.907713000   -3.014659617   92.364608895   -2.728416207   -5.637220037
    6.921848875   -3.014659617   92.338054519   -3.141800194   -6.042436695
    6.935984750   -3.014659617   92.301309048   -3.820827484   -6.572506509
    6.950120625   -3.014659617   92.250938164   -4.957101447   -7.204682658
    6.964256500   -3.014659617   92.187865778   -5.698962084   -7.671516496
    6.978392375   -3.014659617   92.118019461   -5.705384953   -7.604907924
    6.992528250   -3.014659617   92.053042421   -5.343688461   -7.129326679
    7.006664125   -3.014659617   91.995872347   -4.728040599   -6.730554858
    7.020800000   -3.014659617   91.948905288   -3.444397852   -6.803955615
    7.034935875   -3.014659617   91.925001437   -1.638844980   -7.275094889
    7.049071750   -3.014659617   91.926678450   -0.055258453   -7.634754941
    7.063207625   -3.014659617   91.940021784   -0.166922069   -7.433866635
    7.077343500   -3.014659617   91.939323548   -1.959476445   -6.667685752
    7.091479375   -3.014659617   91.913686680   -3.150498778   -5.761514881
    7.105615250   -3.014659617   91.889075877   -1.472925891   -5.235564485
    7.119751125   -3.014659617   91.905855728    2.243555372   -5.399235582
    7.133887000   -3.014659617   91.971557695    4.666349824   -6.262137895
    7.148022875   -3.014659617   92.043017971    2.830282003   -7.514165992
    7.162158750   -3.014659617   92.063129602   -1.860782034   -8.631371012
    7.176294625   -3.014659617   92.022139112   -4.930781437   -9.259674111
    7.190430500   -3.014659617   91.970459482   -3.570227711   -9.395645634
    7.204566375   -3.014659617   91.962128487    0.757158992   -9.321360347
    7.218702250   -3.014659617   92.007433366    3.295822061   -9.243717095
    7.232838125   -3.014659617   92.061299451    1.909719695   -9.041421542
    7.246974000   -3.014659617   92.077411020   -1.274988825   -8.489304879
    7.261109875   -3.014659617   92.057605994   -2.598160960   -7.585672915
    7.275245750   -3.014659617   92.042034388   -1.144547148   -6.765827060
    7.289381625   -3.014659617   92.057138077    1.487839055   -6.543402527
    7.303517500   -3.014659617   92.100557625    2.338701906   -7.048703310
    7.317653375   -3.014659617   92.139005412    1.000595482   -7.891131636
    7.331789250   -3.014659617   92.150559536   -0.787293908   -8.545198190
    7.345925125   -3.014659617   92.147335164   -1.326950209   -8.866235991
    7.360061000   -3.014659617   92.151992430    0.403509287   -9.132041030
    7.374196875   -3.014659617   92.190727723    3.271737034   -9.645658185
    7.388332750   -3.014659617   92.264415593    5.125623499  -10.421224111
    7.402468625   -3.014659617   92.350442842    4.984368660  -11.080504515
    7.416604500   -3.014659617   92.421702344    3.072083889  -11.157607232
    7.430740375   -3.014659617   92.463954242    1.242980791  -10.396777839
    7.444876250   -3.014659617   92.486804374    0.344534963   -9.047439376
    7.459012125   -3.014659617   92.502820105    0.315807247   -7.678511005
    7.473148000   -3.014659617   92.517757657   -0.141442811   -6.907940487
    7.487283875   -3.014659617   92.518715992   -1.736985414   -7.040463946
    7.501419750   -3.014659617   92.491318488   -4.110414887   -7.730825037
    7.515555625   -3.014659617   92.431729234   -5.685531014   -8.461003810
    7.529691500   -3.014659617   92.363812590   -5.454074475   -8.844909617
    7.543827375   -3.014659617   92.313549872   -3.362432522   -8.945558874
    7.557963250   -3.014659617   92.293455674   -1.389739436   -9.019275791
    7.572099125   -3.014659617   92.288235431   -1.479053095   -9.185525017
    7.586235000   -3.014659617   92.268217637   -3.109715190   -9.330027487
    7.600370875   -3.014659617   92.225463460   -4.668622225   -9.320484428
    7.614506750   -3.014659617   92.170665620   -4.671059136   -9.139322037
    7.628642625   -3.014659617   92.121310527   -3.958664154   -8.943417416
    7.642778500   -3.014659617   92.079376840   -4.131587461   -8.899359719
    7.656914375   -3.014659617   92.028657693   -4.879819208   -9.128090830
    7.671050250   -3.014659617   91.968912777   -4.921774600   -9.534491773
    7.685186125   -3.014659617   91.919171784   -3.670894329   -9.906566992
    7.699322000   -3.014659617   91.895860006   -1.478140596  -10.018112730
    7.713457875   -3.014659617   91.899229445   -0.231390652   -9.862629876
    7.727593750   -3.014659617   91.904773364   -1.026436063   -9.857415562
    7.741729625   -3.014659617   91.882237478   -4.162957123  -10.437239340
    7.755865500   -3.014659617   91.805495483   -8.499549460  -11.830251962
    7.770001375   -3.014659617   91.667986408  -12.615613438  -13.625224199
    7.784137250   -3.014659617   91.485375182  -14.805465604  -15.150826500
    7.798273125   -3.014659617   91.284082870  -15.276375629  -15.796248588
    7.812409000   -3.014659617   91.075803523  -16.180187812  -15.351924890
    7.826544875   -3.014659617   90.836165835  -19.636512433  -14.046170725
    7.840680750   -3.014659617   90.538953091  -23.962951362  -12.316950522
    7.854816625   -3.014659617   90.222070762  -21.469049521  -10.836688935
    7.868952500   -3.014659617   90.035676146   -4.383152075  -10.343151279
    7.883088375   -3.014659617   90.201455103   27.455147778  -11.309298361
    7.897224250   -3.014659617   90.868061860   64.256154569  -13.515796511
    7.911360125   -3.014659617   92.043064602  100.191068206  -16.048772789
    7.925496000   -3.014659617   93.826211633  157.385050656  -17.675204779
    7.939631875   -3.014659617   96.919749951  298.701936281  -17.765811056
    7.953767750   -3.014659617  103.064696232  599.659568931  -16.509605542
    7.967903625   -3.014659617  114.791617472 1084.644293156  -14.650306886
    7.982039500   -3.014659617  134.260162256 1671.689546377  -12.844491398
    7.996175375   -3.014659617  161.730764637 2182.939081338  -11.277224075
    8.010311250   -3.014659617  194.755887560 2431.922918501   -9.750192209
    8.024447125   -3.014659617  228.839918995 2330.021616772   -7.987956626
    8.038583000   -3.014659617  259.253072400 1932.547954083   -6.021853139
    8.052718875   -3.014659617  282.847960328 1394.338446930   -4.095723640
    8.066854750   -3.014659617  298.826562308  878.421119906   -2.474920420
    8.080990625   -3.014659617  308.303118762  484.337579742   -1.330394535
    8.095126500   -3.014659617  313.236793707  233.929885581   -0.630669250
    8.109262375   -3.014659617  315.492881470   99.050504927   -0.265310739
    8.123398250   -3.014659617  316.403330356   36.383034306   -0.102676579
    8.137534125   -3.014659617  316.729630939   10.940815144   -0.029921680
    8.151670000   -3.014659617  316.833800770    1.865064733   -0.011404785

    1.366450000   -2.993504111  316.853527557   -0.000000000   -0.000000000
    1.380585875   -2.993504111  316.853527557   -0.000000000   -0.000000000
    1.394721750   -2.993504111  316.853527557   -0.000000000   -0.000000000
    1.408857625   -2.993504111  316.853527557   -0.000000000   -0.000000000
    1.422993500   -2.993504111  316.853527557   -0.000000000   -0.000000000
    1.437129375   -2.993504111  316.853527557   -0.000000000   -0.000000000
    1.451265250   -2.993504111  316.853527557   -0.000000000   -0.000000000
    1.465401125   -2.993504111  316.853527557   -0.000000000   -0.000000000
    1.479537000   -2.993504111  316.853527557   -0.000000000   -0.000000000
    1.493672875   -2.993504111  316.853527557   -0.000000000   -0.000000000
    1.507808750   -2.993504111  316.853527557   -0.000000000   -0.000000000
    1.521944625   -2.993504111  316.853527557   -0.000000000   -0.000000000
    1.536080500   -2.993504111  316.853527557   -0.000000000   -0.000000000
    1.550216375   -2.993504111  316.853527557   -0.000000000   -0.000000000
    1.564352250   -2.993504111  316.853527557   -0.000000000   -0.000000000
    1.578488125   -2.993504111  316.853527557   -0.000000000   -0.000000000
    1.592624000   -2.993504111  316.853527557   -0.000000000   -0.000000000
    1.606759875   -2.993504111  316.853527557   -0.000000000   -0.000000000
    1.620895750   -2.993504111  316.853527557   -0.000000000   -0.000000000
    1.635031625   -2.993504111  316.853527557   -0.000000000   -0.000000000
    1.649167500   -2.993504111  316.853527557   -0.000000000   -0.000000000
    1.663303375   -2.993504111  316.853527557   -0.000000000   -0.000000000
    1.677439250   -2.993504111  316.853527557   -0.000000000   -0.000000000
    1.691575125   -2.993504111  316.853527557   -0.000000000   -0.000000000
    1.705711000   -2.993504111  316.853527557   -0.000000000   -0.000000000
    1.719846875   -2.993504111  316.853527557   -0.000000000   -0.000000000
    1.733982750   -2.993504111  316.853527557   -0.000000000   -0.000000000
    1.748118625   -2.993504111  316.853527557   -0.000000000   -0.000000000
    1.762254500   -2.993504111  316.853527557   -0.000000000   -0.000000000
    1.776390375   -2.993504111  316.853527557   -0.000000000   -0.000000000
    1.790526250   -2.993504111  316.853527557   -0.000000000   -0.000000000
    1.804662125   -2.993504111  316.853527557   -0.000000000   -0.000000000
    1.818798000   -2.993504111  316.853527557   -0.000000000   -0.000000000
    1.832933875   -2.993504111  316.853527557   -0.000000000   -0.000000000
    1.847069750   -2.993504111  316.853527557   -0.000000000   -0.000000000
    1.861205625   -2.993504111  316.853527557   -0.000000000   -0.000000000
    1.875341500   -2.993504111  316.853527557   -0.000000000   -0.000000000
    1.889477375   -2.993504111  316.853527240   -0.000032277   -0.000018134
    1.903613250   -2.993504111  316.853523107   -0.000444700   -0.000231990
    1.917749125   -2.993504111  316.853501492   -0.002477131   -0.001269629
    1.931885000   -2.993504111  316.853326905   -0.018944780   -0.006607550
    1.946020875   -2.993504111  316.852733039   -0.069901173   -0.024534647
    1.960156750   -2.993504111  316.850833438   -0.217948225   -0.079430746
    1.974292625   -2.993504111  316.845262284   -0.612253748   -0.232750469
    1.988428500   -2.993504111  316.830842941   -1.524332122   -0.615078709
    2.002564375   -2.993504111  316.796919790   -3.437257502   -1.478297505
    2.016700250   -2.993504111  316.725570276   -6.960213044   -3.238977240
    2.030836125   -2.993504111  316.588370569  -12.875834848   -6.510433168
    2.044972000   -2.993504111  316.345143899  -22.054392369  -12.075006683
    2.059107875   -2.993504111  315.944294835  -35.323284100  -20.736348703
    2.073243750   -2.993504111  315.321984933  -53.514747851  -33.127470044
    2.087379625   -2.993504111  314.402854954  -77.355909355  -49.369283215
    2.101515500   -2.993504111  313.105271790 -107.053565790  -68.763065563
    2.115651375   -2.993504111  311.348967826 -142.126460078  -89.595143573
    2.129787250   -2.993504111  309.065558619 -181.425189701 -109.319116805
    2.143923125   -2.993504111  306.204301608 -223.546634964 -125.219176120
    2.158059000   -2.993504111  302.738892601 -266.504898756 -135.373805218
    2.172194875   -2.993504111  298.679539889 -306.887527937 -139.447382997
    2.186330750   -2.993504111  294.098664951 -339.160607424 -138.853626279
    2.200466625   -2.993504111  289.158223420 -356.637578345 -136.185639170
    2.214602500   -2.993504111  284.105809901 -354.716887816 -134.091512427
    2.228738375   -2.993504111  279.212734861 -334.861044525 -134.240155832
    2.242874250   -2.993504111  274.684075997 -304.863253985 -136.765393002
    2.257010125   -2.993504111  270.589457925 -275.092557984 -140.491236460
    2.271146000   -2.993504111  266.867895466 -252.788324978 -143.791317525
    2.285281875   -2.993504111  263.397798316 -239.294205416 -145.501672101
    2.299417750   -2.993504111  260.070480005 -232.061522143 -145.301470188
    2.313553625   -2.993504111  256.817815954 -228.465267385 -143.512794270
    2.327689500   -2.993504111  253.596961474 -227.607974597 -140.700851487
    2.341825375   -2.993504111  250.370465810 -229.072759435 -137.543876369
    2.355961250   -2.993504111  247.112854264 -231.811597029 -134.853405660
    2.370097125   -2.993504111  243.814391394 -234.921230498 -133.493885479
    2.384233000   -2.993504111  240.468264678 -238.999494369 -134.002772612
    2.398368875   -2.993504111  237.046251022 -245.908959793 -136.092333084
    2.412504750   -2.993504111  233.498287413 -256.736298622 -138.898772503
    2.426640625   -2.993504111  229.780145033 -269.570763691 -141.515863276
    2.440776500   -2.993504111  225.888507475 -280.560467479 -143.573956376
    2.454912375   -2.993504111  221.875731734 -286.322094750 -145.161986663
    2.469048250   -2.993504111  217.823427458 -286.594307699 -146.376036272
    2.483184125   -2.993504111  213.792916423 -283.784545355 -146.999131242
    2.497320000   -2.993504111  209.802663896 -281.320812418 -146.813357809
    2.511455875   -2.993504111  205.831675579 -281.214595936 -145.957024166
    2.525591750   -2.993504111  201.850787408 -282.499669564 -144.892725899
    2.539727625   -2.993504111  197.858775491 -282.045725873 -144.001682677
    2.553863500   -2.993504111  193.900982283 -277.745486432 -143.093403234
    2.567999375   -2.993504111  190.031072966 -269.602681318 -141.773692468
    2.582135250   -2.993504111  186.287792495 -260.635942990 -139.869152371
    2.596271125   -2.993504111  182.661166934 -253.273854998 -137.669717151
    2.610407000   -2.993504111  179.124175562 -247.935932508 -135.608840154
    2.624542875   -2.993504111  175.653334705 -243.923970924 -133.907649548
    2.638678750   -2.993504111  172.227324041 -241.949873193 -132.394227394
    2.652814625   -2.993504111  168.797102448 -244.959463149 -130.675166278
    2.666950500   -2.993504111  165.273353009 -255.428964958 -128.266499164
    2.681086375   -2.993504111  161.558847956 -271.351044635 -124.729863192
    2.695222250   -2.993504111  157.612401017 -287.145816172 -119.695344486
    2.709358125   -2.993504111  153.477361551 -297.377689006 -113.039197765
    2.723494000   -2.993504111  149.248610099 -300.628580470 -105.074674561
    2.737629875   -2.993504111  145.015100636 -298.752067504  -96.640405103
    2.751765750   -2.993504111  140.826424593 -294.270247957  -88.926091887
    2.765901625   -2.993504111  136.713250543 -288.195250134  -82.944301405
    2.780037500   -2.993504111  132.701311862 -279.975821379  -79.035115671
    2.794173375   -2.993504111  128.821550463 -269.606953132  -76.596909024
    2.808309250   -2.993504111  125.092329258 -259.566063142  -74.652812205
    2.822445125   -2.993504111  121.482597504 -252.990281272  -72.317427020
    2.836581000   -2.993504111  117.926146818 -251.955976376  -69.212413969
    2.850716875   -2.993504111  114.352329102 -255.136889373  -65.334387072
    2.864852750   -2.993504111  110.727661057 -258.725306866  -60.874458026
    2.878988625   -2.993504111  107.071699082 -258.740037284  -56.163404606
    2.893124500   -2.993504111  103.450035967 -254.118791739  -51.544531740
    2.907260375   -2.993504111   99.925581233 -244.941827499  -47.264059595
    2.921396250   -2.993504111   96.558680393 -232.394018434  -43.450801467
    2.935532125   -2.993504111   93.389342329 -216.866651354  -40.115525097
    2.949668000   -2.993504111   90.456398843 -199.192423518  -37.338422426
    2.963803875   -2.993504111   87.789587558 -179.176558749  -35.220166950
    2.977939750   -2.993504111   85.429871719 -155.211779393  -33.873581179
    2.992075625   -2.993504111   83.452638151 -124.661522867  -33.388792003
    3.006211500   -2.993504111   81.968394245  -85.334721836  -33.635244280
    3.020347375   -2.993504111   81.093703067  -39.161837803  -33.991840437
    3.034483250   -2.993504111   80.882336603    6.823272842  -33.155745358
    3.048619125   -2.993504111   81.259207153   42.197262278  -29.505290005
    3.062755000   -2.993504111   82.002852183   57.698903672  -22.158269865
    3.076890875   -2.993504111   82.798508136   49.305105179  -11.609017618
    3.091026750   -2.993504111   83.320019175   19.758302759    0.249044917
    3.105162625   -2.993504111   83.319399855  -22.991999117   11.144917048
    3.119298500   -2.993504111   82.680125711  -68.950231158   19.437938413
    3.133434375   -2.993504111   81.424412062 -108.799562245   24.382639436
    3.147570250   -2.993504111   79.686551661 -136.653073817   26.029837644
    3.161706125   -2.993504111   77.651789431 -151.034307520   24.777019905
    3.175842000   -2.993504111   75.496265465 -154.287772200   21.168316564
    3.189977875   -2.993504111   73.348798034 -150.650672314   15.891630201
    3.204113750   -2.993504111   71.278837294 -143.865278061    9.799103480
    3.218249625   -2.993504111   69.312683793 -136.068789070    3.723539838
    3.232385500   -2.993504111   67.454550911 -128.714439139   -1.589335099
    3.246521375   -2.993504111   65.699029252 -121.247967041   -5.549255291
    3.260657250   -2.993504111   64.062069615 -111.561783958   -7.758278412
    3.274793125   -2.993504111   62.595075175  -96.637896404   -7.957812884
    3.288929000   -2.993504111   61.385560531  -75.300312906   -5.909046620
    3.303064875   -2.993504111   60.517273446  -48.743222179   -1.443379934
    3.317200750   -2.993504111   60.039944784  -20.724947798    5.305224660
    3.331336625   -2.993504111   59.949153822    5.487917660   13.479959144
    3.345472500   -2.993504111   60.202504477   27.796914845   21.657139467
    3.359608375   -2.993504111   60.735104285   44.671752061   28.353333019
    3.373744250   -2.993504111   61.457202036   54.439343787   33.026244361
    3.387880125   -2.993504111   62.258854389   55.457067647   36.187650139
    3.402016000   -2.993504111   63.013285623   48.042810900   38.929430435
    3.416151875   -2.993504111   63.613601774   34.061849038   41.878506092
    3.430287750   -2.993504111   63.991975373   17.287714482   44.856457129
    3.444423625   -2.993504111   64.135591886    1.362455131   47.279052590
    3.458559500   -2.993504111   64.077227240  -10.893248473   48.745140576
    3.472695375   -2.993504111   63.881372737  -18.015159074   49.213038077
    3.486831250   -2.993504111   63.624105999  -19.578013246   48.952136737
    3.500967125   -2.993504111   63.380269328  -16.219476792   48.248445562
    3.515103000   -2.993504111   63.211176547   -9.373960781   47.381727589
    3.529238875   -2.993504111   63.157718522   -0.042652887   46.519751694
    3.543374750   -2.993504111   63.247744370   11.132230781   45.703521709
    3.557510625   -2.993504111   63.504030338   23.280700666   44.654675410
    3.571646500   -2.993504111   63.934937338   35.480501783   42.849232715
    3.585782375   -2.993504111   64.527070548   45.692198507   39.901780913
    3.599918250   -2.993504111   65.236402578   51.970220867   35.809429209
    3.614054125   -2.993504111   66.004088948   53.833712731   31.171710092
    3.628190000   -2.993504111   66.775999520   52.943899624   26.767808290
    3.642325875   -2.993504111   67.527344116   51.331112983   23.188679030
    3.656461750   -2.993504111   68.255239570   49.612791592   20.639733822
    3.670597625   -2.993504111   68.954820682   47.128945604   18.927626994
    3.684733500   -2.993504111   69.607462328   42.860503001   17.780048895
    3.698869375   -2.993504111   70.184251039   36.299756381   17.039257166
    3.713005250   -2.993504111   70.658802669   28.741019301   16.586581347
    3.727141125   -2.993504111   71.032445580   22.653819020   16.098960320
    3.741277000   -2.993504111   71.343265203   19.762515585   15.102972476
    3.755412875   -2.993504111   71.638579009   20.488914494   13.419148303
    3.769548750   -2.993504111   71.959054789   22.951630482   11.346525833
    3.783684625   -2.993504111   72.314767468   25.338641535    9.434564129
    3.797820500   -2.993504111   72.702644101   27.430831063    7.980268680
    3.811956375   -2.993504111   73.125464933   30.588666670    6.491301410
    3.826092250   -2.993504111   73.601841442   35.162922407    4.238912037
    3.840228125   -2.993504111   74.150513668   40.304337294    0.956413767
    3.854364000   -2.993504111   74.769216880   45.202181440   -2.806851520
    3.868499875   -2.993504111   75.454412827   49.774066915   -6.294845250
    3.882635750   -2.993504111   76.206402297   54.740668558   -9.089549404
    3.896771625   -2.993504111   77.028351436   59.353651415  -11.415739850
    3.910907500   -2.993504111   77.901566307   61.624584230  -13.572799261
    3.925043375   -2.993504111   78.785028239   60.829131965  -15.693723456
    3.939179250   -2.993504111   79.646791729   59.385010476  -17.666954532
    3.953315125   -2.993504111   80.505353283   60.897409580  -19.565891083
    3.967451000   -2.993504111   81.415096725   66.311873482  -21.810644556
    3.981586875   -2.993504111   82.408521151   71.748624425  -24.795991186
    3.995722750   -2.993504111   83.446848246   71.906721737  -28.416954257
    4.009858625   -2.993504111   84.439411794   65.814712418  -31.972018393
    4.023994500   -2.993504111   85.324524571   57.752274234  -34.591314439
    4.038130375   -2.993504111   86.117604938   53.454010204  -35.834068624
    4.052266250   -2.993504111   86.889881792   54.491372670  -35.923028108
    4.066402125   -2.993504111   87.695276623   57.454823906  -35.535752644
    4.080538000   -2.993504111   88.530479721   58.179747555  -35.310330085
    4.094673875   -2.993504111   89.351876936   55.770181140  -35.395798385
    4.108809750   -2.993504111   90.127452615   52.089070139  -35.364590080
    4.122945625   -2.993504111   90.853990291   49.015018872  -34.440123288
    4.137081500   -2.993504111   91.540198674   45.855674011  -31.954061620
    4.151217375   -2.993504111   92.169276544   40.498108546  -27.801208979
    4.165353250   -2.993504111   92.696301653   31.715679204  -22.530562747
    4.179489125   -2.993504111   93.079782361   20.746707279  -17.078907943
    4.193625000   -2.993504111   93.313464297   10.902526232  -12.230886896
    4.207760875   -2.993504111   93.434412182    4.962459983   -8.363432911
    4.221896750   -2.993504111   93.498048460    2.629057193   -5.456382949
    4.236032625   -2.993504111   93.539839949    1.442694770   -3.365968228
    4.250168500   -2.993504111   93.561803420   -0.199003435   -1.994623324
    4.264304375   -2.993504111   93.557959534   -2.142322043   -1.217559130
    4.278440250   -2.993504111   93.532426742   -3.031223964   -0.670724623
    4.292576125   -2.993504111   93.504714608   -2.359735880    0.131980060
    4.306712000   -2.993504111   93.494841808   -0.621565559    1.592672299
    4.320847875   -2.993504111   93.516899690    2.051730764    3.659416263
    4.334983750   -2.993504111   93.580792729    5.401999278    5.863434582
    4.349119625   -2.993504111   93.689371160    8.023645397    7.613940606
    4.363255500   -2.993504111   93.821635449    8.373544347    8.577087318
    4.377391375   -2.993504111   93.937584181    5.861238710    8.675631221
    4.391527250   -2.993504111   94.004425208    1.614263187    7.981389994
    4.405663125   -2.993504111   94.013344546   -1.626926066    6.543253125
    4.419799000   -2.993504111   93.995297993   -2.133352836    4.613490360
    4.433934875   -2.993504111   93.993394056    0.560424191    2.683679328
    4.448070750   -2.993504111   94.046538636    5.255942080    1.179226053
    4.462206625   -2.993504111   94.167797538    9.951034575    0.141047979
    4.476342500   -2.993504111   94.341013734   12.350224485   -0.749299116
    4.490478375   -2.993504111   94.525886545   11.473919039   -1.718234078
    4.504614250   -2.993504111   94.682614039    9.031680504   -2.632020661
    4.518750125   -2.993504111   94.813769405    8.309023985   -3.123854969
    4.532886000   -2.993504111   94.963470517   11.984001260   -3.202475207
    4.547021875   -2.993504111   95.191632184   18.735320390   -3.394769907
    4.561157750   -2.993504111   95.511229627   24.042998908   -4.242332526
    4.575293625   -2.993504111   95.867817676   23.515253097   -5.774485900
    4.589429500   -2.993504111   96.172223461   17.088137444   -7.423410911
    4.603565375   -2.993504111   96.365345728    8.465919922   -8.415331017
    4.617701250   -2.993504111   96.446872264    2.128884594   -8.183775517
    4.631837125   -2.993504111   96.465227307   -0.956501230   -6.632823892
    4.645973000   -2.993504111   96.455137748   -2.318175172   -4.117331485
    4.660108875   -2.993504111   96.423491087   -4.134519420   -1.198646856
    4.674244750   -2.993504111   96.357627753   -6.955079903    1.409147163
    4.688380625   -2.993504111   96.250600721   -9.872616936    3.074497383
    4.702516500   -2.993504111   96.111444767  -11.241236903    3.493385471
    4.716652375   -2.993504111   95.966740492  -10.739224574    2.739387505
    4.730788250   -2.993504111   95.838654429   -9.161224371    1.403460151
    4.744924125   -2.993504111   95.731974053   -7.709160895    0.274219753
    4.759060000   -2.993504111   95.639356458   -7.348664417    0.064970229
    4.773195875   -2.993504111   95.546274879   -7.651571980    0.924780963
    4.787331750   -2.993504111   95.449779032   -7.597144915    2.286609862
    4.801467625   -2.993504111   95.360674358   -6.623886397    3.162413147
    4.815603500   -2.993504111   95.287900945   -5.458332196    2.866033838
    4.829739375   -2.993504111   95.227194293   -5.076123804    1.303309529
    4.843875250   -2.993504111   95.166312302   -5.124392090   -0.944823641
    4.858011125   -2.993504111   95.109189390   -4.483859090   -3.139331328
    4.872147000   -2.993504111   95.072325289   -2.305959985   -4.557864967
    4.886282875   -2.993504111   95.070693889    0.182729894   -4.856605503
    4.900418750   -2.993504111   95.093537419    0.876587211   -3.968467500
    4.914554625   -2.993504111   95.109785752   -0.557004124   -2.140062215
    4.928690500   -2.993504111   95.098452414   -2.747108506    0.169517579
    4.942826375   -2.993504111   95.060823537   -4.225219132    2.458375428
    4.956962250   -2.993504111   95.008357753   -4.944850383    4.431589707
    4.971098125   -2.993504111   94.944441317   -6.072377847    5.944575142
    4.985234000   -2.993504111   94.862320019   -7.358931992    6.925728584
    4.999369875   -2.993504111   94.766695927   -7.486915014    7.436150180
    5.013505750   -2.993504111   94.683050399   -5.827309675    7.513759452
    5.027641625   -2.993504111   94.632498940   -3.164794141    7.228248207
    5.041777500   -2.993504111   94.612849179   -1.782022586    6.528371929
    5.055913375   -2.993504111   94.593647290   -3.121209670    5.439572609
    5.070049250   -2.993504111   94.542196823   -5.963292321    4.303167138
    5.084185125   -2.993504111   94.453575674   -8.066553595    3.689341318
    5.098321000   -2.993504111   94.351822163   -7.674061144    3.912654341
    5.112456875   -2.993504111   94.270319383   -5.336959112    4.715263475
    5.126592750   -2.993504111   94.225487885   -2.760404639    5.601371729
    5.140728625   -2.993504111   94.212815933   -0.949822839    6.318064198
    5.154864500   -2.993504111   94.222191392    0.562905556    7.128150909
    5.169000375   -2.993504111   94.256721682    2.844038998    8.198729721
    5.183136250   -2.993504111   94.331717892    6.151913558    9.169412391
    5.197272125   -2.993504111   94.452188443    8.734175202    9.246454061
    5.211408000   -2.993504111   94.589424377    8.260305214    8.066861024
    5.225543875   -2.993504111   94.689545247    3.396908088    6.293316117
    5.239679750   -2.993504111   94.701043984   -3.444446382    5.143918243
    5.253815625   -2.993504111   94.625481590   -8.627879983    5.389347091
    5.267951500   -2.993504111   94.502481808  -10.053707651    6.698083884
    5.282087375   -2.993504111   94.377706292   -9.135620484    7.811705231
    5.296223250   -2.993504111   94.264514013   -8.901615151    7.662857707
    5.310359125   -2.993504111   94.147023452   -9.484508822    6.155932646
    5.324495000   -2.993504111   94.027270186   -8.867855377    4.053572292
    5.338630875   -2.993504111   93.934959104   -5.474895900    2.419559118
    5.352766750   -2.993504111   93.902047339   -1.083793797    1.812348909
    5.366902625   -2.993504111   93.918809902    1.083886244    2.142780328
    5.381038500   -2.993504111   93.939064805   -0.564966203    2.930514526
    5.395174375   -2.993504111   93.918312559   -4.187533344    3.700888266
    5.409310250   -2.993504111   93.850272121   -6.866072818    4.190243760
    5.423446125   -2.993504111   93.761092058   -7.255106283    4.278910848
    5.437582000   -2.993504111   93.676097155   -6.535325720    3.950617598
    5.451717875   -2.993504111   93.601219678   -5.990765235    3.247974317
    5.465853750   -2.993504111   93.531495465   -5.462577482    2.400078591
    5.479989625   -2.993504111   93.473261918   -4.287300065    1.703124257
    5.494125500   -2.993504111   93.437813791   -2.677712104    1.307316039
    5.508261375   -2.993504111   93.418845542   -2.188010601    1.134353361
    5.522397250   -2.993504111   93.388423403   -4.456883505    0.914430884
    5.536533125   -2.993504111   93.308224293   -8.818472862    0.519576516
    5.550669000   -2.993504111   93.167418118  -12.648015549    0.091151431
    5.564804875   -2.993504111   92.991130661  -13.509427467   -0.190106459
    5.578940750   -2.993504111   92.827135189  -10.964570654   -0.299316508
    5.593076625   -2.993504111   92.711968419   -7.183943618   -0.374787235
    5.607212500   -2.993504111   92.645203233   -4.028666694   -0.454945923
    5.621348375   -2.993504111   92.613253323   -2.526604566   -0.336457385
    5.635484250   -2.993504111   92.596369195   -1.714463529    0.155833966
    5.649620125   -2.993504111   92.590810371   -0.705400658    0.850649449
    5.663756000   -2.993504111   92.602160457    0.471438716    1.249442541
    5.677891875   -2.993504111   92.627699781    1.148397170    0.976537721
    5.692027750   -2.993504111   92.654669736    0.724374406    0.156512463
    5.706163625   -2.993504111   92.669164821   -0.537818764   -0.801759596
    5.720299500   -2.993504111   92.665859165   -1.468557491   -1.590804983
    5.734435375   -2.993504111   92.659356693   -1.080462199   -2.218623220
    5.748571250   -2.993504111   92.668194098    0.766180638   -2.659830573
    5.762707125   -2.993504111   92.706173424    2.610548087   -2.770104311
    5.776843000   -2.993504111   92.761746511    3.249647969   -2.309473215
    5.790978875   -2.993504111   92.813703308    1.989969636   -1.461294245
    5.805114750   -2.993504111   92.839388320   -0.202290228   -0.817091883
    5.819250625   -2.993504111   92.835127289   -2.078999594   -0.998053452
    5.833386500   -2.993504111   92.811429912   -2.950386746   -2.045764551
    5.847522375   -2.993504111   92.782430862   -2.889214734   -3.431141334
    5.861658250   -2.993504111   92.756960727   -2.592918197   -4.562011134
    5.875794125   -2.993504111   92.731880440   -2.630963758   -5.154681020
    5.889930000   -2.993504111   92.699909987   -3.867054016   -5.380684548
    5.904065875   -2.993504111   92.645820986   -5.505537211   -5.532216171
    5.918201750   -2.993504111   92.572109273   -6.336682326   -5.751490524
    5.932337625   -2.993504111   92.501675873   -5.155036107   -6.013036890
    5.946473500   -2.993504111   92.462918831   -1.896678600   -6.204173162
    5.960609375   -2.993504111   92.472424270    1.378219738   -6.064857352
    5.974745250   -2.993504111   92.517065711    2.610082145   -5.484769722
    5.988881125   -2.993504111   92.561688510    1.681443127   -4.553511187
    6.003017000   -2.993504111   92.584789384   -0.129669043   -3.700998027
    6.017152875   -2.993504111   92.582978694   -1.819645420   -3.468250365
    6.031288750   -2.993504111   92.558642356   -3.346078061   -4.042566026
    6.045424625   -2.993504111   92.513736320   -5.047375948   -5.176942486
    6.059560500   -2.993504111   92.444972990   -6.233957383   -6.312750074
    6.073696375   -2.993504111   92.367944936   -6.167833371   -6.843136989
    6.087832250   -2.993504111   92.303240295   -4.558568009   -6.523016526
    6.101968125   -2.993504111   92.265551912   -2.691179125   -5.411846912
    6.116104000   -2.993504111   92.246795699   -2.056790770   -4.030673920
    6.130239875   -2.993504111   92.227181292   -2.698113625   -3.018051556
    6.144375750   -2.993504111   92.194886345   -3.511396449   -2.739163138
    6.158511625   -2.993504111   92.157236574   -3.337781711   -2.978511077
    6.172647500   -2.993504111   92.129842557   -2.282512189   -3.033899732
    6.186783375   -2.993504111   92.115991623   -1.654799018   -2.419274013
    6.200919250   -2.993504111   92.099819389   -2.772143920   -1.403544872
    6.215055125   -2.993504111   92.055517577   -5.403001663   -0.843287334
    6.229191000   -2.993504111   91.973176111   -7.686714346   -1.355977244
    6.243326875   -2.993504111   91.876567033   -7.213084490   -2.790800544
    6.257462750   -2.993504111   91.812636515   -3.172485879   -4.348970983
    6.271598625   -2.993504111   91.818780210    2.278995272   -5.172117469
    6.285734500   -2.993504111   91.890705224    5.502078349   -4.941793234
    6.299870375   -2.993504111   91.977550020    4.372750690   -4.005244835
    6.314006250   -2.993504111   92.021936388   -0.429968494   -2.957032573
    6.328142125   -2.993504111   91.992667170   -5.286392736   -2.347710706
    6.342278000   -2.993504111   91.911152296   -7.311601676   -2.316741907
    6.356413875   -2.993504111   91.830261564   -5.295612086   -2.690886311
    6.370549750   -2.993504111   91.800840445   -0.355233585   -3.155387848
    6.384685625   -2.993504111   91.842943139    4.177520085   -3.632886123
    6.398821500   -2.993504111   91.928496459    5.492196583   -4.212041117
    6.412957375   -2.993504111   92.000886138    2.424083577   -4.970374678
    6.427093250   -2.993504111   92.013430218   -2.574762830   -5.909929729
    6.441229125   -2.993504111   91.966692622   -5.191969221   -6.881416409
    6.455365000   -2.993504111   91.910812076   -3.755900804   -7.717121328
    6.469500875   -2.993504111   91.890971931   -0.839288663   -8.145603181
    6.483636750   -2.993504111   91.899085776   -0.433366488   -7.974365580
    6.497772625   -2.993504111   91.886138761   -3.692238162   -7.347506543
    6.511908500   -2.993504111   91.820961898   -6.987041202   -6.742783152
    6.526044375   -2.993504111   91.735084728   -5.893547443   -6.654591950
    6.540180250   -2.993504111   91.699860975   -0.394949548   -7.145450278
    6.554316125   -2.993504111   91.747714046    4.584792631   -7.669950978
    6.568452000   -2.993504111   91.831785690    4.510275493   -7.536369489
    6.582587875   -2.993504111   91.877450898   -0.123980945   -6.438165465
    6.596723750   -2.993504111   91.855698521   -4.045200436   -4.836647507
    6.610859625   -2.993504111   91.811611885   -3.080640711   -3.519697303
    6.624995500   -2.993504111   91.809176622    0.836697851   -3.199551574
    6.639131375   -2.993504111   91.852357406    2.768807949   -3.979447288
    6.653267250   -2.993504111   91.890592932    0.305914964   -5.272305512
    6.667403125   -2.993504111   91.879197524   -3.393465973   -6.095610331
    6.681539000   -2.993504111   91.837181226   -3.581208434   -5.669410198
    6.695674875   -2.993504111   91.823722799    0.429543092   -4.092544321
    6.709810750   -2.993504111   91.873930061    4.222013434   -2.227557873
    6.723946625   -2.993504111   91.953205597    4.524275076   -1.109354777
    6.738082500   -2.993504111   92.009434904    1.442167716   -1.163736209
    6.752218375   -2.993504111   92.020295584   -1.214423001   -2.114051684
    6.766354250   -2.993504111   92.014970917   -0.809960255   -3.535536048
    6.780490125   -2.993504111   92.035054159    1.982041838   -5.210188946
    6.794626000   -2.993504111   92.094652281    4.363158474   -7.039995118
    6.808761875   -2.993504111   92.172468790    4.660224815   -8.725344472
    6.822897750   -2.993504111   92.241249538    3.190540104   -9.683065378
    6.837033625   -2.993504111   92.286254425    1.367042220   -9.574760606
    6.851169500   -2.993504111   92.308835724   -0.038570054   -8.707204027
    6.865305375   -2.993504111   92.312317846   -1.237748668   -7.711098603
    6.879441250   -2.993504111   92.299169509   -2.261894658   -7.104062640
    6.893577125   -2.993504111   92.274291332   -2.956954281   -6.959569014
    6.907713000   -2.993504111   92.242629180   -3.124547314   -6.999205636
    6.921848875   -2.993504111   92.210517715   -3.578233301   -7.015714992
    6.935984750   -2.993504111   92.167026140   -4.356895579   -7.029307760
    6.950120625   -2.993504111   92.109266719   -5.428500444   -7.032471483
    6.964256500   -2.993504111   92.042110078   -5.687543708   -6.923709676
    6.978392375   -2.993504111   91.976754202   -5.161729509   -6.563607771
    6.992528250   -2.993504111   91.921388378   -4.679709311   -6.137937624
    7.006664125   -2.993504111   91.870038587   -4.615331026   -5.995591319
    7.020800000   -2.993504111   91.818735037   -4.127851500   -6.352761259
    7.034935875   -2.993504111   91.782210901   -2.592062039   -7.127680351
    7.049071750   -2.993504111   91.773253534   -0.484393247   -7.875527149
    7.063207625   -2.993504111   91.787077973    0.344577076   -8.179867358
    7.077343500   -2.993504111   91.799144157   -0.785387148   -7.906735842
    7.091479375   -2.993504111   91.790562158   -2.049927030   -7.341275407
    7.105615250   -2.993504111   91.775996666   -1.199018452   -6.986008236
    7.119751125   -2.993504111   91.788519874    1.365153689   -7.194683788
    7.133887000   -2.993504111   91.835728080    2.973008563   -7.954308381
    7.148022875   -2.993504111   91.882313313    1.156617116   -8.869298341
    7.162158750   -2.993504111   91.883181439   -2.829025817   -9.390385441
    7.176294625   -2.993504111   91.834701087   -5.065010900   -9.353659012
    7.190430500   -2.993504111   91.784896185   -3.299313932   -9.023760609
    7.204566375   -2.993504111   91.780397534    0.968365960   -8.813476826
    7.218702250   -2.993504111   91.827919079    3.471157844   -8.819001810
    7.232838125   -2.993504111   91.886500938    2.460442556   -8.726874933
    7.246974000   -2.993504111   91.914918703   -0.119192023   -8.238139796
    7.261109875   -2.993504111   91.913458185   -1.321516158   -7.470539601
    7.275245750   -2.993504111   91.911533840   -0.623030701   -6.988946388
    7.289381625   -2.993504111   91.925090269    0.732527028   -7.279386619
    7.303517500   -2.993504111   91.950722017    0.707480586   -8.341810816
    7.317653375   -2.993504111   91.965015443   -0.628438008   -9.675355758
    7.331789250   -2.993504111   91.957132671   -1.900973797  -10.786264924
    7.345925125   -2.993504111   91.940768867   -2.150805270  -11.662449697
    7.360061000   -2.993504111   91.932313749   -0.658951861  -12.588365441
    7.374196875   -2.993504111   91.952812422    1.810979385  -13.726859788
    7.388332750   -2.993504111   92.005904036    3.795437672  -14.817141805
    7.402468625   -2.993504111   92.079272427    4.637547549  -15.310871240
    7.416604500   -2.993504111   92.155427433    4.169540169  -14.809978419
    7.430740375   -2.993504111   92.222153558    3.466597861  -13.385430767
    7.444876250   -2.993504111   92.279381005    2.820958193  -11.653451139
    7.459012125   -2.993504111   92.325451388    1.986609715  -10.315483582
    7.473148000   -2.993504111   92.354876431    0.183437762   -9.766336363
    7.487283875   -2.993504111   92.353122704   -2.308826403   -9.864578376
    7.501419750   -2.993504111   92.316859951   -4.687990222   -9.979854448
    7.515555625   -2.993504111   92.252969169   -5.651508789   -9.682594049
    7.529691500   -2.993504111   92.188661840   -5.051436362   -9.051408801
    7.543827375   -2.993504111   92.142882682   -3.237609189   -8.629754088
    7.557963250   -2.993504111   92.120795209   -1.808613259   -8.789035876
    7.572099125   -2.993504111   92.107815106   -2.057859134   -9.330480749
    7.586235000   -2.993504111   92.082128101   -3.256718238   -9.680298977
    7.600370875   -2.993504111   92.041647655   -4.198479467   -9.481486108
    7.614506750   -2.993504111   91.995927611   -3.963549973   -8.874267417
    7.628642625   -2.993504111   91.954930321   -3.565333614   -8.368500516
    7.642778500   -2.993504111   91.913936439   -4.426462148   -8.371074645
    7.656914375   -2.993504111   91.854142259   -5.798926378   -8.984415022
    7.671050250   -2.993504111   91.779261084   -6.082710945   -9.956238056
    7.685186125   -2.993504111   91.714736886   -4.533245098  -10.935369597
    7.699322000   -2.993504111   91.682703437   -1.807055676  -11.632928535
    7.713457875   -2.993504111   91.683621219   -0.367116901  -12.027440400
    7.727593750   -2.993504111   91.684973535   -1.552159972  -12.429110531
    7.741729625   -2.993504111   91.649069393   -5.593107584  -13.081533672
    7.755865500   -2.993504111   91.546743440  -10.550137991  -14.040659813
    7.770001375   -2.993504111   91.380421404  -14.497446890  -14.892434667
    7.784137250   -2.993504111   91.177722184  -15.655912506  -15.211934654
    7.798273125   -2.993504111   90.973835283  -14.768377324  -14.805031555
    7.812409000   -2.993504111   90.781123275  -14.579552785  -13.823678369
    7.826544875   -2.993504111   90.568916196  -17.437170159  -12.619287561
    7.840680750   -2.993504111   90.303109168  -21.850819866  -11.474376237
    7.854816625   -2.993504111   90.010600952  -20.299469082  -10.720838002
    7.868952500   -2.993504111   89.828899446   -5.011833262  -10.773678137
    7.883088375   -2.993504111   89.971066682   24.803945241  -11.947313196
    7.897224250   -2.993504111   90.590542817   60.474219117  -14.021611032
    7.911360125   -2.993504111   91.714027364   97.060368262  -16.159471017
    7.925496000   -2.993504111   93.466413906  156.305103102  -17.286515028
    7.939631875   -2.993504111   96.561325948  299.836575829  -16.983745845
    7.953767750   -2.993504111  102.732034730  601.906723549  -15.758400731
    7.967903625   -2.993504111  114.490285062 1086.662887718  -14.576941148
    7.982039500   -2.993504111  133.982110921 1672.981186924  -14.021746538
    7.996175375   -2.993504111  161.468828565 2184.051552296  -13.836083567
    8.010311250   -2.993504111  194.513718740 2433.755597911  -13.256644815
    8.024447125   -2.993504111  228.631157292 2332.894252603  -11.681699943
    8.038583000   -2.993504111  259.090385672 1936.079513246   -9.204720939
    8.052718875   -2.993504111  282.735243427 1397.774821403   -6.399074939
    8.066854750   -2.993504111  298.757876618  881.124366460   -3.894355556
    8.080990625   -2.993504111  308.266234884  486.122259203   -2.079254881
    8.095126500   -2.993504111  313.219374975  234.929526551   -0.975291532
    8.109262375   -2.993504111  315.485638714   99.531324816   -0.400913942
    8.123398250   -2.993504111  316.400589793   36.591491161   -0.149310510
    8.137534125   -2.993504111  316.728755889   11.015122661   -0.050029129
    8.151670000   -2.993504111  316.833549744    1.888436471   -0.011492895

    1.366450000   -2.972348605  316.853527557   -0.000000000   -0.000000000
    1.380585875   -2.972348605  316.853527557   -0.000000000   -0.000000000
    1.394721750   -2.972348605  316.853527557   -0.000000000   -0.000000000
    1.408857625   -2.972348605  316.853527557   -0.000000000   -0.000000000
    1.422993500   -2.972348605  316.853527557   -0.000000000   -0.000000000
    1.437129375   -2.972348605  316.853527557   -0.000000000   -0.000000000
    1.451265250   -2.972348605  316.853527557   -0.000000000   -0.000000000
    1.465401125   -2.972348605  316.853527557   -0.000000000   -0.000000000
    1.479537000   -2.972348605  316.853527557   -0.000000000   -0.000000000
    1.493672875   -2.972348605  316.853527557   -0.000000000   -0.000000000
    1.507808750   -2.972348605  316.853527557   -0.000000000   -0.000000000
    1.521944625   -2.972348605  316.853527557   -0.000000000   -0.000000000
    1.536080500   -2.972348605  316.853527557   -0.000000000   -0.000000000
    1.550216375   -2.972348605  316.853527557   -0.000000000   -0.000000000
    1.564352250   -2.972348605  316.853527557   -0.000000000   -0.000000000
    1.578488125   -2.972348605  316.853527557   -0.000000000   -0.000000000
    1.592624000   -2.972348605  316.853527557   -0.000000000   -0.000000000
    1.606759875   -2.972348605  316.853527557   -0.000000000   -0.000000000
    1.620895750   -2.972348605  316.853527557   -0.000000000   -0.000000000
    1.635031625   -2.972348605  316.853527557   -0.000000000   -0.000000000
    1.649167500   -2.972348605  316.853527557   -0.000000000   -0.000000000
    1.663303375   -2.972348605  316.853527557   -0.000000000   -0.000000000
    1.677439250   -2.972348605  316.853527557   -0.000000000   -0.000000000
    1.691575125   -2.972348605  316.853527557   -0.000000000   -0.000000000
    1.705711000   -2.972348605  316.853527557   -0.000000000   -0.000000000
    1.719846875   -2.972348605  316.853527557   -0.000000000   -0.000000000
    1.733982750   -2.972348605  316.853527557   -0.000000000   -0.000000000
    1.748118625   -2.972348605  316.853527557   -0.000000000   -0.000000000
    1.762254500   -2.972348605  316.853527557   -0.000000000   -0.000000000
    1.776390375   -2.972348605  316.853527557   -0.000000000   -0.000000000
    1.790526250   -2.972348605  316.853527557   -0.000000000   -0.000000000
    1.804662125   -2.972348605  316.853527557   -0.000000000   -0.000000000
    1.818798000   -2.972348605  316.853527557   -0.000000000   -0.000000000
    1.832933875   -2.972348605  316.853527557   -0.000000000   -0.000000000
    1.847069750   -2.972348605  316.853527557   -0.000000000   -0.000000000
    1.861205625   -2.972348605  316.853527557   -0.000000000   -0.000000000
    1.875341500   -2.972348605  316.853527557   -0.000000000   -0.000000000
    1.889477375   -2.972348605  316.853526557   -0.000101848   -0.000051347
    1.903613250   -2.972348605  316.853514893   -0.001261107   -0.000591855
    1.917749125   -2.972348605  316.853457990   -0.006557242   -0.003057042
    1.931885000   -2.972348605  316.853124279   -0.037034431   -0.013274079
    1.946020875   -2.972348605  316.852006170   -0.130152426   -0.046376552
    1.960156750   -2.972348605  316.848540956   -0.392656975   -0.143220288
    1.974292625   -2.972348605  316.838723523   -1.068063440   -0.399428887
    1.988428500   -2.972348605  316.813978006   -2.591512003   -1.008590515
    2.002564375   -2.972348605  316.757321408   -5.695187499   -2.318774411
    2.016700250   -2.972348605  316.640587719  -11.290874639   -4.879700637
    2.030836125   -2.972348605  316.420771889  -20.446046032   -9.446293414
    2.044972000   -2.972348605  316.039724287  -34.185462768  -16.914138680
    2.059107875   -2.972348605  315.428300986  -53.137558931  -28.109561578
    2.073243750   -2.972348605  314.510490698  -77.498680540  -43.520996690
    2.087379625   -2.972348605  313.212085632 -106.787884989  -62.904887179
    2.101515500   -2.972348605  311.472540491 -139.619266866  -84.982659699
    2.115651375   -2.972348605  309.255609642 -173.986097350 -107.361977683
    2.129787250   -2.972348605  306.553661148 -208.034696215 -126.934576089
    2.143923125   -2.972348605  303.376608159 -241.137989029 -140.778340103
    2.158059000   -2.972348605  299.736670561 -273.590855338 -147.239321214
    2.172194875   -2.972348605  295.644268923 -304.944867547 -146.635646901
    2.186330750   -2.972348605  291.132843540 -332.056116583 -141.163566250
    2.200466625   -2.972348605  286.300931093 -349.142876981 -134.088075725
    2.214602500   -2.972348605  281.333419801 -350.677070485 -128.535911924
    2.228738375   -2.972348605  276.461953039 -335.885965832 -126.479936894
    2.242874250   -2.972348605  271.887273405 -309.996715790 -128.184882942
    2.257010125   -2.972348605  267.706517420 -281.632701041 -132.323217251
    2.271146000   -2.972348605  263.900207258 -257.836504018 -136.759828999
    2.285281875   -2.972348605  260.380432043 -241.137366439 -139.622452435
    2.299417750   -2.972348605  257.051556811 -230.566312405 -140.063200449
    2.313553625   -2.972348605  253.838564253 -224.608069447 -138.374256557
    2.327689500   -2.972348605  250.680778926 -222.839745212 -135.570452280
    2.341825375   -2.972348605  247.519161376 -224.934740480 -132.897114688
    2.355961250   -2.972348605  244.306777181 -229.779169537 -131.487534119
    2.370097125   -2.972348605  241.016285830 -235.977712090 -132.109333755
    2.384233000   -2.972348605  237.633806237 -242.932288959 -134.909441987
    2.398368875   -2.972348605  234.143302066 -251.373865506 -139.079214457
    2.412504750   -2.972348605  230.518831262 -261.831487493 -143.270169960
    2.426640625   -2.972348605  226.739945250 -273.013252958 -146.199270087
    2.440776500   -2.972348605  222.813070758 -282.210591820 -147.341800869
    2.454912375   -2.972348605  218.786584590 -286.730604081 -146.980323220
    2.469048250   -2.972348605  214.734441982 -286.183135741 -145.724838769
    2.483184125   -2.972348605  210.715672303 -282.564391770 -143.997405699
    2.497320000   -2.972348605  206.748574542 -279.350183465 -142.023546919
    2.511455875   -2.972348605  202.808174370 -278.975222171 -140.027268346
    2.525591750   -2.972348605  198.857163971 -280.623167445 -138.291894537
    2.539727625   -2.972348605  194.888298797 -280.589872537 -136.986860538
    2.553863500   -2.972348605  190.951000796 -276.224864487 -135.924601752
    2.567999375   -2.972348605  187.106492416 -267.519302517 -134.813025788
    2.582135250   -2.972348605  183.396945753 -258.044013081 -133.526328058
    2.596271125   -2.972348605  179.808163174 -250.641829133 -132.174873022
    2.610407000   -2.972348605  176.306218305 -245.678860110 -130.953411062
    2.624542875   -2.972348605  172.864458905 -242.033042339 -129.906786947
    2.638678750   -2.972348605  169.464904903 -240.027245575 -128.872504920
    2.652814625   -2.972348605  166.066226653 -242.340558398 -127.523888863
    2.666950500   -2.972348605  162.589472208 -251.342011418 -125.403761409
    2.681086375   -2.972348605  158.947658625 -265.059848544 -122.043262079
    2.695222250   -2.972348605  155.108094500 -278.276130916 -117.072164307
    2.709358125   -2.972348605  151.116426680 -286.083205059 -110.427489542
    2.723494000   -2.972348605  147.059978652 -287.832307367 -102.480890047
    2.737629875   -2.972348605  143.008958664 -286.073666503  -94.074511761
    2.751765750   -2.972348605  138.987500963 -283.559438287  -86.308275950
    2.765901625   -2.972348605  135.004565271 -280.603640248  -80.137403561
    2.780037500   -2.972348605  131.078994598 -275.204275730  -75.865290965
    2.794173375   -2.972348605  127.254325236 -266.382940275  -72.967939568
    2.808309250   -2.972348605  123.568726839 -256.404426315  -70.640221285
    2.822445125   -2.972348605  120.008544301 -249.108641686  -68.191517273
    2.836581000   -2.972348605  116.513885930 -247.150124411  -65.426223099
    2.850716875   -2.972348605  113.014097145 -249.527395795  -62.337465992
    2.864852750   -2.972348605  109.473395321 -252.529319308  -58.927577559
    2.878988625   -2.972348605  105.908053784 -252.186741749  -55.150164325
    2.893124500   -2.972348605  102.380296948 -247.426126225  -50.965138357
    2.907260375   -2.972348605   98.950505258 -238.318937772  -46.361174357
    2.921396250   -2.972348605   95.675424830 -226.037668390  -41.554675701
    2.935532125   -2.972348605   92.591771198 -211.174261048  -36.856497045
    2.949668000   -2.972348605   89.732663747 -194.516304228  -32.734733227
    2.963803875   -2.972348605   87.123878338 -175.697329561  -29.461646287
    2.977939750   -2.972348605   84.804813939 -152.972753573  -27.055174528
    2.992075625   -2.972348605   82.850654227 -123.615853225  -25.408307713
    3.006211500   -2.972348605   81.374319662  -85.169721245  -24.381842015
    3.020347375   -2.972348605   80.501799504  -38.797066068  -23.684291191
    3.034483250   -2.972348605   80.308554004    9.410062841  -22.590686818
    3.048619125   -2.972348605   80.749795766   48.969915632  -19.928551474
    3.062755000   -2.972348605   81.623949785   69.342119644  -14.780179081
    3.076890875   -2.972348605   82.611400759   64.324118969   -7.160347921
    3.091026750   -2.972348605   83.352637150   35.228293862    1.680790357
    3.105162625   -2.972348605   83.555712197  -10.027098459    9.917002433
    3.119298500   -2.972348605   83.070078207  -60.378015731   16.041184519
    3.133434375   -2.972348605   81.901549646 -105.027203252   19.290814557
    3.147570250   -2.972348605   80.185461877 -137.235857201   19.712905725
    3.161706125   -2.972348605   78.115529757 -155.296101541   17.686667957
    3.175842000   -2.972348605   75.878063797 -161.478765458   13.609414221
    3.189977875   -2.972348605   73.613933308 -159.770069601    7.930679485
    3.204113750   -2.972348605   71.409081474 -153.631955377    1.364836828
    3.218249625   -2.972348605   69.309128471 -145.010213373   -5.093941171
    3.232385500   -2.972348605   67.338127780 -135.536089635  -10.333872188
    3.246521375   -2.972348605   65.506551384 -125.089628344  -13.469929954
    3.260657250   -2.972348605   63.838782287 -112.081109551  -14.125491574
    3.274793125   -2.972348605   62.388243107  -93.769883619  -12.379723572
    3.288929000   -2.972348605   61.243256400  -68.993289019   -8.399455692
    3.303064875   -2.972348605   60.488582411  -38.997045111   -2.259507816
    3.317200750   -2.972348605   60.170899480   -8.145642802    5.892194716
    3.331336625   -2.972348605   60.268490511   19.191828790   15.302358279
    3.345472500   -2.972348605   60.708705756   40.115608774   24.579753895
    3.359608375   -2.972348605   61.394069316   53.809023043   32.180355695
    3.373744250   -2.972348605   62.221404669   60.267035236   37.406395786
    3.387880125   -2.972348605   63.090083354   59.425609786   40.620579694
    3.402016000   -2.972348605   63.896322018   51.588767158   42.867086892
    3.416151875   -2.972348605   64.547937296   37.710965250   44.869999934
    3.430287750   -2.972348605   64.976246865   20.583809093   46.702059567
    3.444423625   -2.972348605   65.159593342    3.643188820   48.110529761
    3.458559500   -2.972348605   65.125002391   -9.807920216   48.965494448
    3.472695375   -2.972348605   64.937560035  -17.826895453   49.380004545
    3.486831250   -2.972348605   64.679123112  -19.869329677   49.627157665
    3.500967125   -2.972348605   64.429699983  -16.656810505   49.880088963
    3.515103000   -2.972348605   64.254402445   -9.795159212   50.171772473
    3.529238875   -2.972348605   64.194526632   -0.532808925   50.338706978
    3.543374750   -2.972348605   64.274533893   10.106609001   50.029992710
    3.557510625   -2.972348605   64.508028146   20.923002026   48.715221539
    3.571646500   -2.972348605   64.891912307   31.124998997   45.916628918
    3.585782375   -2.972348605   65.407393380   39.257722357   41.564550740
    3.599918250   -2.972348605   66.015580718   44.351423437   36.151737001
    3.614054125   -2.972348605   66.675015497   46.381222962   30.672188325
    3.628190000   -2.972348605   67.350114990   46.818316281   26.035151596
    3.642325875   -2.972348605   68.027431998   46.997676312   22.679921027
    3.656461750   -2.972348605   68.704802949   46.724986665   20.468615948
    3.670597625   -2.972348605   69.370203238   45.102537983   18.947682926
    3.684733500   -2.972348605   69.998343442   41.415632667   17.790018934
    3.698869375   -2.972348605   70.558596355   35.456555973   16.998087248
    3.713005250   -2.972348605   71.024823772   28.365329151   16.699071649
    3.727141125   -2.972348605   71.393274150   22.153129391   16.720194976
    3.741277000   -2.972348605   71.691542332   18.457349458   16.539128150
    3.755412875   -2.972348605   71.961044751   18.180787654   15.783243517
    3.769548750   -2.972348605   72.245351034   20.230005374   14.433152858
    3.783684625   -2.972348605   72.563799776   22.917830157   12.818082078
    3.797820500   -2.972348605   72.918938488   25.146688218   11.175587029
    3.811956375   -2.972348605   73.305528097   27.590799674    9.252044115
    3.826092250   -2.972348605   73.730611455   30.842846762    6.693492639
    3.840228125   -2.972348605   74.210124867   35.028268881    3.499328935
    3.854364000   -2.972348605   74.753139630   39.924979532    0.174280499
    3.868499875   -2.972348605   75.368189380   45.197740288   -2.912173683
    3.882635750   -2.972348605   76.060079726   50.695108209   -5.758914957
    3.896771625   -2.972348605   76.825673846   55.412664836   -8.729707884
    3.910907500   -2.972348605   77.642575731   57.642522871  -11.872789384
    3.925043375   -2.972348605   78.471625551   57.206030568  -14.883509845
    3.939179250   -2.972348605   79.286140124   56.298671688  -17.379082851
    3.953315125   -2.972348605   80.101841519   57.729922297  -19.533832321
    3.967451000   -2.972348605   80.960173503   62.054534641  -22.117316353
    3.981586875   -2.972348605   81.882421266   65.979115984  -25.770219087
    3.995722750   -2.972348605   82.832924086   65.520069944  -30.317264904
    4.009858625   -2.972348605   83.741037592   60.549652547  -34.630551354
    4.023994500   -2.972348605   84.568701041   55.001835408  -37.424947805
    4.038130375   -2.972348605   85.342313090   53.333565898  -38.144627979
    4.052266250   -2.972348605   86.124859010   55.824034192  -37.315412196
    4.066402125   -2.972348605   86.950127004   58.697756313  -36.070961149
    4.080538000   -2.972348605   87.796642570   58.478020619  -35.391262364
    4.094673875   -2.972348605   88.616420584   55.371298949  -35.488346389
    4.108809750   -2.972348605   89.388049661   52.158790783  -35.810922465
    4.122945625   -2.972348605   90.127606536   50.982204019  -35.394575879
    4.137081500   -2.972348605   90.860478967   50.548470735  -33.423401722
    4.151217375   -2.972348605   91.574521394   47.719707399  -29.615570945
    4.165353250   -2.972348605   92.214921984   40.263293546  -24.344746331
    4.179489125   -2.972348605   92.720304696   29.208558388  -18.489932054
    4.193625000   -2.972348605   93.066157062   18.163799266  -12.917367982
    4.207760875   -2.972348605   93.278083770   10.550952177   -8.281131217
    4.221896750   -2.972348605   93.408575363    6.548306365   -4.861980950
    4.236032625   -2.972348605   93.495212055    3.918079158   -2.614030214
    4.250168500   -2.972348605   93.544470890    1.242037066   -1.236685638
    4.264304375   -2.972348605   93.557518993   -1.060391757   -0.213383060
    4.278440250   -2.972348605   93.549738212   -1.499805361    1.109349556
    4.292576125   -2.972348605   93.550589759    0.191904721    3.142412704
    4.306712000   -2.972348605   93.583906498    2.820786392    5.822731542
    4.320847875   -2.972348605   93.656162367    5.521117036    8.496251501
    4.334983750   -2.972348605   93.762566736    7.792370353   10.279754389
    4.349119625   -2.972348605   93.893681950    8.805175215   10.636570447
    4.363255500   -2.972348605   94.027097323    7.835164831    9.776985631
    4.377391375   -2.972348605   94.130053266    4.665881274    8.448420119
    4.391527250   -2.972348605   94.178425703    0.217516161    7.381138480
    4.405663125   -2.972348605   94.166468176   -3.192104907    6.814783142
    4.419799000   -2.972348605   94.124705076   -3.905963086    6.470074067
    4.433934875   -2.972348605   94.096644007   -1.376402689    5.913866509
    4.448070750   -2.972348605   94.121582048    3.182500225    4.769875633
    4.462206625   -2.972348605   94.211798031    7.614378709    2.920234415
    4.476342500   -2.972348605   94.350123522    9.811983802    0.568660341
    4.490478375   -2.972348605   94.500474342    9.213773874   -1.684760400
    4.504614250   -2.972348605   94.631892851    7.826057020   -3.157133944
    4.518750125   -2.972348605   94.754592276    8.285160944   -3.497461324
    4.532886000   -2.972348605   94.907857935   12.284378363   -3.132922996
    4.547021875   -2.972348605   95.135204624   18.156142823   -3.048924493
    4.561157750   -2.972348605   95.436458591   22.066466131   -3.910224962
    4.575293625   -2.972348605   95.758288352   20.771460725   -5.573450801
    4.589429500   -2.972348605   96.026071157   14.854710769   -7.261164828
    4.603565375   -2.972348605   96.197800729    7.816650862   -8.194995593
    4.617701250   -2.972348605   96.283832268    3.410835528   -7.995990651
    4.631837125   -2.972348605   96.332864654    1.993755745   -6.758191532
    4.645973000   -2.972348605   96.372545412    1.698955683   -4.762465088
    4.660108875   -2.972348605   96.399963936    0.045690625   -2.307662959
    4.674244750   -2.972348605   96.389054521   -3.583132053    0.120260884
    4.688380625   -2.972348605   96.319305334   -8.083842508    1.907757725
    4.702516500   -2.972348605   96.191365631  -11.465642573    2.567103553
    4.716652375   -2.972348605   96.030772811  -12.601283664    1.903356521
    4.730788250   -2.972348605   95.871234188  -11.549563567    0.378343933
    4.744924125   -2.972348605   95.736017160   -9.142645460   -1.095724115
    4.759060000   -2.972348605   95.636310552   -6.831588568   -1.526314301
    4.773195875   -2.972348605   95.563704597   -5.409001976   -0.505424423
    4.787331750   -2.972348605   95.503717604   -5.003130968    1.464932595
    4.801467625   -2.972348605   95.443500743   -5.333766611    3.202132897
    4.815603500   -2.972348605   95.373299784   -6.449137942    3.702976215
    4.829739375   -2.972348605   95.283481816   -8.045823267    2.608424377
    4.843875250   -2.972348605   95.173257362   -8.946027579    0.415346045
    4.858011125   -2.972348605   95.063698294   -7.800979078   -2.052595087
    4.872147000   -2.972348605   94.989070480   -4.214159968   -3.928610123
    4.886282875   -2.972348605   94.973885617    0.169308856   -4.734323784
    4.900418750   -2.972348605   95.009622460    2.638242125   -4.367179884
    4.914554625   -2.972348605   95.060064498    2.411584608   -3.058393824
    4.928690500   -2.972348605   95.094862424    0.679018026   -1.189319010
    4.942826375   -2.972348605   95.105725423   -0.849764907    0.893401118
    4.956962250   -2.972348605   95.098540730   -1.946877384    3.001763379
    4.971098125   -2.972348605   95.072987495   -3.699953541    4.952746691
    4.985234000   -2.972348605   95.018496118   -5.819410315    6.465674677
    4.999369875   -2.972348605   94.938274106   -6.888045520    7.339696514
    5.013505750   -2.972348605   94.856930810   -6.050358832    7.455361981
    5.027641625   -2.972348605   94.797921802   -4.101558508    6.961698822
    5.041777500   -2.972348605   94.760855825   -3.299622694    6.073590965
    5.055913375   -2.972348605   94.718821001   -4.768076401    5.081871818
    5.070049250   -2.972348605   94.647079503   -7.044185002    4.373107316
    5.084185125   -2.972348605   94.550224626   -8.085288268    4.253924958
    5.098321000   -2.972348605   94.455301291   -6.785975869    4.689233383
    5.112456875   -2.972348605   94.389052928   -4.167729974    5.319900936
    5.126592750   -2.972348605   94.360394890   -1.682127550    5.940067179
    5.140728625   -2.972348605   94.363807980    0.384692054    6.700176967
    5.154864500   -2.972348605   94.396314526    2.528456121    7.994161443
    5.169000375   -2.972348605   94.461217770    5.022073720    9.681195085
    5.183136250   -2.972348605   94.560664013    7.143432213   10.921891398
    5.197272125   -2.972348605   94.679705412    7.442812556   10.689514531
    5.211408000   -2.972348605   94.783698230    5.136439802    8.815835868
    5.225543875   -2.972348605   94.837406175    0.370965801    6.359085921
    5.239679750   -2.972348605   94.819270359   -4.415129627    4.841618677
    5.253815625   -2.972348605   94.747776994   -7.176456403    5.020705033
    5.267951500   -2.972348605   94.653753996   -7.781218232    6.395250759
    5.282087375   -2.972348605   94.554530736   -8.080055603    7.615801179
    5.296223250   -2.972348605   94.440761379  -10.014731695    7.690446758
    5.310359125   -2.972348605   94.295331567  -12.152987765    6.639901311
    5.324495000   -2.972348605   94.135993454  -11.549460043    5.167358878
    5.338630875   -2.972348605   94.012871323   -7.026611895    4.071437890
    5.352766750   -2.972348605   93.968043172   -1.223052986    3.678833716
    5.366902625   -2.972348605   93.990308589    1.907013905    3.896712654
    5.381038500   -2.972348605   94.025377236    0.596432057    4.444173652
    5.395174375   -2.972348605   94.020776706   -3.135853715    5.083835108
    5.409310250   -2.972348605   93.965637988   -6.128711162    5.696880292
    5.423446125   -2.972348605   93.883814046   -6.923692125    6.212233829
    5.437582000   -2.972348605   93.800260882   -6.665202813    6.603546561
    5.451717875   -2.972348605   93.720419717   -6.543673719    6.763609068
    5.465853750   -2.972348605   93.640192880   -6.387715570    6.542874161
    5.479989625   -2.972348605   93.566539300   -5.551680076    5.727449205
    5.494125500   -2.972348605   93.511212171   -4.203834534    4.237423096
    5.508261375   -2.972348605   93.469284340   -3.894394710    2.283211185
    5.522397250   -2.972348605   93.415091507   -6.045558458    0.316845864
    5.536533125   -2.972348605   93.315816667   -9.810401193   -1.062626051
    5.550669000   -2.972348605   93.167177275  -12.739542235   -1.414481719
    5.564804875   -2.972348605   92.995523394  -12.824957055   -0.803509398
    5.578940750   -2.972348605   92.843310595  -10.079688733    0.273050915
    5.593076625   -2.972348605   92.738632807   -6.623447764    1.197129092
    5.607212500   -2.972348605   92.677295309   -3.780815845    1.674685633
    5.621348375   -2.972348605   92.649163458   -2.155679266    1.830844413
    5.635484250   -2.972348605   92.639278868   -1.088607585    1.939891918
    5.649620125   -2.972348605   92.642260182   -0.236015425    2.025992902
    5.663756000   -2.972348605   92.655848307    0.213631528    1.860971303
    5.677891875   -2.972348605   92.671802924    0.108456688    1.301301455
    5.692027750   -2.972348605   92.681429219   -0.579337920    0.587484912
    5.706163625   -2.972348605   92.678759209   -1.615653818    0.038849348
    5.720299500   -2.972348605   92.661828854   -2.416780717   -0.340984683
    5.734435375   -2.972348605   92.640450234   -2.229442755   -0.989747710
    5.748571250   -2.972348605   92.630725785   -0.646757412   -2.168743693
    5.762707125   -2.972348605   92.650185678    1.584464735   -3.699871816
    5.776843000   -2.972348605   92.697592875    3.155887198   -4.885128643
    5.790978875   -2.972348605   92.754490471    2.682579434   -5.283709086
    5.805114750   -2.972348605   92.790355450    0.368912535   -5.011633228
    5.819250625   -2.972348605   92.788355035   -2.356897284   -4.640416349
    5.833386500   -2.972348605   92.754253268   -4.041793033   -4.550164371
    5.847522375   -2.972348605   92.707656043   -4.206305999   -4.760993861
    5.861658250   -2.972348605   92.665182993   -3.629502369   -5.154663954
    5.875794125   -2.972348605   92.627887117   -3.354512272   -5.645775541
    5.889930000   -2.972348605   92.587257751   -4.404145313   -6.192963960
    5.904065875   -2.972348605   92.526674632   -5.849252760   -6.639678190
    5.918201750   -2.972348605   92.449584780   -6.450148038   -6.750888833
    5.932337625   -2.972348605   92.379474890   -5.048826372   -6.493245352
    5.946473500   -2.972348605   92.343614705   -1.550566020   -6.093672983
    5.960609375   -2.972348605   92.360102399    2.043749688   -5.692604431
    5.974745250   -2.972348605   92.417533243    3.797180720   -5.245499659
    5.988881125   -2.972348605   92.481719398    3.176555767   -4.539454409
    6.003017000   -2.972348605   92.524569542    0.968935097   -3.687033478
    6.017152875   -2.972348605   92.530668663   -1.884628778   -3.205525666
    6.031288750   -2.972348605   92.495093375   -4.821631732   -3.575026088
    6.045424625   -2.972348605   92.422735055   -7.286668025   -4.819380238
    6.059560500   -2.972348605   92.323719018   -8.028587435   -6.327207266
    6.073696375   -2.972348605   92.230600316   -6.559045420   -7.186390579
    6.087832250   -2.972348605   92.172094221   -3.296126513   -6.896554489
    6.101968125   -2.972348605   92.160296029   -0.495337559   -5.610959473
    6.116104000   -2.972348605   92.172408349   -0.092668021   -4.133521821
    6.130239875   -2.972348605   92.172807350   -1.904408743   -3.266241579
    6.144375750   -2.972348605   92.142807968   -3.902335736   -3.279845697
    6.158511625   -2.972348605   92.096857820   -3.905237883   -3.752215825
    6.172647500   -2.972348605   92.067004927   -1.905059695   -3.891234308
    6.186783375   -2.972348605   92.066796825   -0.161511730   -3.244939403
    6.200919250   -2.972348605   92.074399446   -1.130158301   -2.085126749
    6.215055125   -2.972348605   92.047158098   -4.768462131   -1.084470907
    6.229191000   -2.972348605   91.963720713   -8.449653147   -0.663935593
    6.243326875   -2.972348605   91.849953805   -8.728973559   -0.787487691
    6.257462750   -2.972348605   91.765068263   -4.452480051   -1.148732893
    6.271598625   -2.972348605   91.758746127    1.834675516   -1.498784571
    6.285734500   -2.972348605   91.830917351    5.886916869   -1.773558075
    6.299870375   -2.972348605   91.926832925    5.227126225   -1.975977565
    6.314006250   -2.972348605   91.983458566    0.391088138   -2.014625094
    6.328142125   -2.972348605   91.963604267   -4.830997413   -1.875549235
    6.342278000   -2.972348605   91.885895186   -7.288408438   -1.652565844
    6.356413875   -2.972348605   91.802362233   -5.637015080   -1.568486444
    6.370549750   -2.972348605   91.765325290   -1.072910375   -1.783102753
    6.384685625   -2.972348605   91.794769803    3.092189138   -2.386459466
    6.398821500   -2.972348605   91.862958549    4.147543966   -3.289956138
    6.412957375   -2.972348605   91.915499956    0.983002355   -4.248848971
    6.427093250   -2.972348605   91.907686696   -3.962640400   -5.102950145
    6.441229125   -2.972348605   91.841905440   -6.510726103   -5.841170720
    6.455365000   -2.972348605   91.768885787   -4.787356475   -6.577995019
    6.469500875   -2.972348605   91.738386896   -1.176586085   -7.158055287
    6.483636750   -2.972348605   91.748704481    0.239542095   -7.173392793
    6.497772625   -2.972348605   91.751290348   -2.274952821   -6.414971975
    6.511908500   -2.972348605   91.705414090   -5.841167466   -5.260912603
    6.526044375   -2.972348605   91.627733803   -5.980428659   -4.568424101
    6.540180250   -2.972348605   91.582112572   -1.666341526   -4.966459928
    6.554316125   -2.972348605   91.610186617    3.299073046   -6.177321468
    6.568452000   -2.972348605   91.684254808    4.600109340   -7.173919107
    6.582587875   -2.972348605   91.744011655    1.703165681   -6.988961022
    6.596723750   -2.972348605   91.755603446   -1.373727988   -5.622536737
    6.610859625   -2.972348605   91.746135474   -1.141485215   -3.909409478
    6.624995500   -2.972348605   91.758851987    0.949566574   -2.984438872
    6.639131375   -2.972348605   91.790645654    1.179134797   -3.339129151
    6.653267250   -2.972348605   91.801994767   -1.653618692   -4.527295497
    6.667403125   -2.972348605   91.770554394   -4.038183504   -5.499142210
    6.681539000   -2.972348605   91.734172708   -2.152097359   -5.341892293
    6.695674875   -2.972348605   91.751906948    3.236388599   -4.004029144
    6.709810750   -2.972348605   91.842179445    6.831766485   -2.172343086
    6.723946625   -2.972348605   91.949450270    5.751549244   -0.733001699
    6.738082500   -2.972348605   92.011954522    1.168503635   -0.125833938
    6.752218375   -2.972348605   92.010988908   -2.523206615   -0.270448962
    6.766354250   -2.972348605   91.982015938   -2.808859014   -0.999582383
    6.780490125   -2.972348605   91.969202281   -0.668298331   -2.295076014
    6.794626000   -2.972348605   91.987800840    1.279483209   -4.160514475
    6.808761875   -2.972348605   92.023067079    1.938146618   -6.308065928
    6.822897750   -2.972348605   92.061648723    1.783147243   -8.056206478
    6.837033625   -2.972348605   92.098495865    1.517039930   -8.865143427
    6.851169500   -2.972348605   92.131084939    1.089490201   -8.796229807
    6.865305375   -2.972348605   92.151229483   -0.118850456   -8.277899564
    6.879441250   -2.972348605   92.150669693   -1.652171080   -7.769666809
    6.893577125   -2.972348605   92.131598790   -2.679303949   -7.432746349
    6.907713000   -2.972348605   92.103398257   -2.844309745   -7.126697447
    6.921848875   -2.972348605   92.076000434   -3.227713010   -6.726759111
    6.935984750   -2.972348605   92.037998589   -3.968241427   -6.260308454
    6.950120625   -2.972348605   91.986186956   -4.970756194   -5.757966528
    6.964256500   -2.972348605   91.926270619   -5.058714119   -5.231169399
    6.978392375   -2.972348605   91.870821976   -4.471373260   -4.679491073
    6.992528250   -2.972348605   91.824171981   -4.235907762   -4.279176508
    7.006664125   -2.972348605   91.774345206   -4.839896419   -4.255957895
    7.020800000   -2.972348605   91.713699685   -5.214776115   -4.754353831
    7.034935875   -2.972348605   91.657496621   -4.176059254   -5.816326989
    7.049071750   -2.972348605   91.626342240   -1.943535371   -7.154846660
    7.063207625   -2.972348605   91.623928833   -0.423628585   -8.388856284
    7.077343500   -2.972348605   91.630924857   -0.776224417   -9.162322178
    7.091479375   -2.972348605   91.625623918   -1.708699167   -9.449631931
    7.105615250   -2.972348605   91.614111434   -1.170264949   -9.543495437
    7.119751125   -2.972348605   91.622663744    0.778427665   -9.717819579
    7.133887000   -2.972348605   91.659338568    2.126363464   -9.939669492
    7.148022875   -2.972348605   91.696642693    0.825009975   -9.879315282
    7.162158750   -2.972348605   91.698913889   -2.312368064   -9.216816590
    7.176294625   -2.972348605   91.661801629   -4.115572801   -8.195970033
    7.190430500   -2.972348605   91.623772725   -2.729380113   -7.456560154
    7.204566375   -2.972348605   91.621741500    0.754249673   -7.496611207
    7.218702250   -2.972348605   91.662853322    2.925243780   -8.173547298
    7.232838125   -2.972348605   91.716529107    2.414271165   -8.807756735
    7.246974000   -2.972348605   91.750464736    0.649738737   -8.827958399
    7.261109875   -2.972348605   91.762772690   -0.340101206   -8.282927120
    7.275245750   -2.972348605   91.770390851   -0.376685704   -7.759850087
    7.289381625   -2.972348605   91.778780058   -0.250805544   -7.772842060
    7.303517500   -2.972348605   91.783953044   -1.076167740   -8.426878968
    7.317653375   -2.972348605   91.771804134   -2.463596237   -9.404743335
    7.331789250   -2.972348605   91.740106682   -3.468519534  -10.422117584
    7.345925125   -2.972348605   91.701976088   -3.702036989  -11.534378670
    7.360061000   -2.972348605   91.669329207   -2.511515428  -12.848228692
    7.374196875   -2.972348605   91.662110906   -0.144764232  -14.289317897
    7.388332750   -2.972348605   91.691300958    2.490358260  -15.444962298
    7.402468625   -2.972348605   91.755620242    4.735191773  -15.854897464
    7.416604500   -2.972348605   91.843551072    5.720234902  -15.365886464
    7.430740375   -2.972348605   91.938542841    5.722911324  -14.283945451
    7.444876250   -2.972348605   92.026816116    4.799057955  -13.221203960
    7.459012125   -2.972348605   92.094196501    2.986463783  -12.603110905
    7.473148000   -2.972348605   92.130927814    0.276375242  -12.433959867
    7.487283875   -2.972348605   92.128684887   -2.316285127  -12.322184871
    7.501419750   -2.972348605   92.096521495   -4.053513261  -11.807750726
    7.515555625   -2.972348605   92.046547795   -4.371138209  -10.869228852
    7.529691500   -2.972348605   91.999984308   -3.967624380   -9.966324466
    7.543827375   -2.972348605   91.963100167   -3.139789622   -9.673667866
    7.557963250   -2.972348605   91.935522296   -2.608064048  -10.081431576
    7.572099125   -2.972348605   91.910089139   -2.863563685  -10.694627782
    7.586235000   -2.972348605   91.878109444   -3.264164584  -10.911741287
    7.600370875   -2.972348605   91.843423660   -3.415462142  -10.586186859
    7.614506750   -2.972348605   91.810202104   -3.133967052  -10.083201533
    7.628642625   -2.972348605   91.776810202   -3.415356412   -9.930113936
    7.642778500   -2.972348605   91.731204491   -5.231412109  -10.354792843
    7.656914375   -2.972348605   91.654299102   -7.323671083  -11.271840472
    7.671050250   -2.972348605   91.555700183   -7.854399178  -12.415278754
    7.685186125   -2.972348605   91.467578279   -6.027492155  -13.549045723
    7.699322000   -2.972348605   91.417499880   -2.819787654  -14.473177269
    7.713457875   -2.972348605   91.406758246   -1.073188413  -15.124395067
    7.727593750   -2.972348605   91.398478570   -2.221483462  -15.587138889
    7.741729625   -2.972348605   91.352423602   -6.397992032  -15.853555243
    7.755865500   -2.972348605   91.239557416  -11.126638654  -15.866500516
    7.770001375   -2.972348605   91.069446468  -14.391857072  -15.387092772
    7.784137250   -2.972348605   90.874399109  -14.689772746  -14.409478783
    7.798273125   -2.972348605   90.688519622  -13.269169274  -13.222186022
    7.812409000   -2.972348605   90.517462680  -13.121683975  -12.283562730
    7.826544875   -2.972348605   90.323167542  -16.375424373  -11.909969257
    7.840680750   -2.972348605   90.068802896  -21.304527795  -12.053195516
    7.854816625   -2.972348605   89.779705557  -20.412055913  -12.512804894
    7.868952500   -2.972348605   89.589944067   -6.110688608  -13.188584438
    7.883088375   -2.972348605   89.708605768   22.624925400  -14.146559835
    7.897224250   -2.972348605   90.292775092   57.835892014  -15.292680793
    7.911360125   -2.972348605   91.382983257   95.250410080  -16.208042511
    7.925496000   -2.972348605   93.121818969  156.268791945  -16.335647130
    7.939631875   -2.972348605   96.228392839  301.333654076  -15.571593649
    7.953767750   -2.972348605  102.423711444  603.620432770  -14.509311006
    7.967903625   -2.972348605  114.199809580 1087.343935651  -13.968704306
    7.982039500   -2.972348605  133.692953103 1672.601930836  -14.246593077
    7.996175375   -2.972348605  161.173554236 2183.805266110  -14.759054653
    8.010311250   -2.972348605  194.224184338 2435.002620946  -14.514822626
    8.024447125   -2.972348605  228.372980709 2336.017398172  -12.889427475
    8.038583000   -2.972348605  258.886140576 1940.405487914  -10.118721207
    8.052718875   -2.972348605  282.593448033 1402.126432803   -6.956214779
    8.066854750   -2.972348605  298.671986536  884.566596598   -4.167731054
    8.080990625   -2.972348605  308.220724614  488.369847983   -2.181217423
    8.095126500   -2.972348605  313.198216412  236.170933076   -1.000798625
    8.109262375   -2.972348605  315.477052652  100.112428949   -0.399329957
    8.123398250   -2.972348605  316.397424299   36.836557715   -0.145536845
    8.137534125   -2.972348605  316.727663758   11.110882484   -0.051194198
    8.151670000   -2.972348605  316.833352292    1.906916938   -0.006580334

    1.366450000   -2.951193099  316.853527557   -0.000000000   -0.000000000
    1.380585875   -2.951193099  316.853527557   -0.000000000   -0.000000000
    1.394721750   -2.951193099  316.853527557   -0.000000000   -0.000000000
    1.408857625   -2.951193099  316.853527557   -0.000000000   -0.000000000
    1.422993500   -2.951193099  316.853527557   -0.000000000   -0.000000000
    1.437129375   -2.951193099  316.853527557   -0.000000000   -0.000000000
    1.451265250   -2.951193099  316.853527557   -0.000000000   -0.000000000
    1.465401125   -2.951193099  316.853527557   -0.000000000   -0.000000000
    1.479537000   -2.951193099  316.853527557   -0.000000000   -0.000000000
    1.493672875   -2.951193099  316.853527557   -0.000000000   -0.000000000
    1.507808750   -2.951193099  316.853527557   -0.000000000   -0.000000000
    1.521944625   -2.951193099  316.853527557   -0.000000000   -0.000000000
    1.536080500   -2.951193099  316.853527557   -0.000000000   -0.000000000
    1.550216375   -2.951193099  316.853527557   -0.000000000   -0.000000000
    1.564352250   -2.951193099  316.853527557   -0.000000000   -0.000000000
    1.578488125   -2.951193099  316.853527557   -0.000000000   -0.000000000
    1.592624000   -2.951193099  316.853527557   -0.000000000   -0.000000000
    1.606759875   -2.951193099  316.853527557   -0.000000000   -0.000000000
    1.620895750   -2.951193099  316.853527557   -0.000000000   -0.000000000
    1.635031625   -2.951193099  316.853527557   -0.000000000   -0.000000000
    1.649167500   -2.951193099  316.853527557   -0.000000000   -0.000000000
    1.663303375   -2.951193099  316.853527557   -0.000000000   -0.000000000
    1.677439250   -2.951193099  316.853527557   -0.000000000   -0.000000000
    1.691575125   -2.951193099  316.853527557   -0.000000000   -0.000000000
    1.705711000   -2.951193099  316.853527557   -0.000000000   -0.000000000
    1.719846875   -2.951193099  316.853527557   -0.000000000   -0.000000000
    1.733982750   -2.951193099  316.853527557   -0.000000000   -0.000000000
    1.748118625   -2.951193099  316.853527557   -0.000000000   -0.000000000
    1.762254500   -2.951193099  316.853527557   -0.000000000   -0.000000000
    1.776390375   -2.951193099  316.853527557   -0.000000000   -0.000000000
    1.790526250   -2.951193099  316.853527557   -0.000000000   -0.000000000
    1.804662125   -2.951193099  316.853527557   -0.000000000   -0.000000000
    1.818798000   -2.951193099  316.853527557   -0.000000000   -0.000000000
    1.832933875   -2.951193099  316.853527557   -0.000000000   -0.000000000
    1.847069750   -2.951193099  316.853527557   -0.000000000   -0.000000000
    1.861205625   -2.951193099  316.853527557   -0.000000000   -0.000000000
    1.875341500   -2.951193099  316.853527557   -0.000000000   -0.000000000
    1.889477375   -2.951193099  316.853524704   -0.000290454   -0.000131278
    1.903613250   -2.951193099  316.853495131   -0.003215394   -0.001347243
    1.917749125   -2.951193099  316.853359092   -0.015748274   -0.006613301
    1.931885000   -2.951193099  316.852721081   -0.072112401   -0.025947067
    1.946020875   -2.951193099  316.850638556   -0.239799456   -0.086234614
    1.960156750   -2.951193099  316.844420550   -0.694690985   -0.255198929
    1.974292625   -2.951193099  316.827532976   -1.813225363   -0.679359292
    1.988428500   -2.951193099  316.786450381   -4.245065105   -1.636790473
    2.002564375   -2.951193099  316.695692739   -9.009030409   -3.584528878
    2.016700250   -2.951193099  316.514221521  -17.329775523   -7.184399353
    2.030836125   -2.951193099  316.182277145  -30.494715366  -13.247189308
    2.044972000   -2.951193099  315.622989494  -49.539303570  -22.613168291
    2.059107875   -2.951193099  314.751374741  -74.686853150  -35.911042018
    2.073243750   -2.951193099  313.484346618 -105.248093988  -53.287134651
    2.087379625   -2.951193099  311.757233841 -139.323269003  -74.081730295
    2.101515500   -2.951193099  309.541144496 -173.857771324  -96.628695415
    2.115651375   -2.951193099  306.853754895 -205.495409045 -118.318049477
    2.129787250   -2.951193099  303.753703060 -232.121963653 -136.109422301
    2.143923125   -2.951193099  300.309694709 -254.455168682 -147.460375443
    2.158059000   -2.951193099  296.563225097 -275.494430937 -151.288054540
    2.172194875   -2.951193099  292.511993203 -297.815997206 -148.429126656
    2.186330750   -2.951193099  288.139583401 -320.351801788 -141.288890603
    2.200466625   -2.951193099  283.475952928 -337.797102077 -132.944575985
    2.214602500   -2.951193099  278.642664673 -343.504754691 -126.128012970
    2.228738375   -2.951193099  273.831711195 -334.570412314 -122.539384214
    2.242874250   -2.951193099  269.237151035 -313.818597300 -122.553969979
    2.257010125   -2.951193099  264.980528301 -288.034890251 -125.290069924
    2.271146000   -2.951193099  261.084158349 -263.709667625 -129.087253942
    2.285281875   -2.951193099  257.499153122 -244.274493456 -132.272031831
    2.299417750   -2.951193099  254.149780480 -230.422805433 -133.874054871
    2.313553625   -2.951193099  250.957370883 -222.134999465 -133.901496091
    2.327689500   -2.951193099  247.841270302 -219.763866612 -133.106726947
    2.341825375   -2.951193099  244.716996825 -223.020501414 -132.518284407
    2.355961250   -2.951193099  241.514948567 -230.408986669 -133.061753571
    2.370097125   -2.951193099  238.193901115 -239.744168861 -135.268449980
    2.384233000   -2.951193099  234.739307558 -249.139676076 -139.098085058
    2.398368875   -2.951193099  231.153868402 -258.255031395 -143.665972862
    2.412504750   -2.951193099  227.440946337 -267.153488779 -147.628974843
    2.426640625   -2.951193099  223.607665982 -275.296016800 -149.724186980
    2.440776500   -2.951193099  219.671713427 -281.357417171 -149.436497086
    2.454912375   -2.951193099  215.674093017 -283.733109522 -147.166676715
    2.469048250   -2.951193099  211.672194407 -282.248990265 -143.832720766
    2.483184125   -2.951193099  207.711019405 -278.466863617 -140.296565573
    2.497320000   -2.951193099  203.800631605 -275.503599169 -137.076708142
    2.511455875   -2.951193099  199.911374047 -275.641840779 -134.369596521
    2.525591750   -2.951193099  196.002788314 -277.986316222 -132.177917543
    2.539727625   -2.951193099  192.066760767 -278.543136251 -130.415153683
    2.553863500   -2.951193099  188.156027846 -274.488676956 -128.969546153
    2.567999375   -2.951193099  184.335554367 -265.883918111 -127.798954710
    2.582135250   -2.951193099  180.648633831 -256.519415381 -126.935155589
    2.596271125   -2.951193099  177.080603648 -249.293976560 -126.313536748
    2.610407000   -2.951193099  173.596910387 -244.443291599 -125.791458849
    2.624542875   -2.951193099  170.172960128 -240.712618774 -125.124941976
    2.638678750   -2.951193099  166.794560704 -238.309377077 -124.120221497
    2.652814625   -2.951193099  163.425933273 -239.757777654 -122.588949634
    2.666950500   -2.951193099  159.995822990 -247.293053424 -120.274727419
    2.681086375   -2.951193099  156.425018536 -259.015428709 -116.930818514
    2.695222250   -2.951193099  152.686116063 -270.087471235 -112.451705827
    2.709358125   -2.951193099  148.824131699 -276.042338138 -106.978876290
    2.723494000   -2.951193099  144.919040699 -276.678614281 -100.832663943
    2.737629875   -2.951193099  141.027162028 -274.922916002  -94.445326013
    2.751765750   -2.951193099  137.155779116 -273.678096673  -88.242359470
    2.765901625   -2.951193099  133.298681143 -272.785225932  -82.636956926
    2.780037500   -2.951193099  129.469672862 -269.281973458  -77.779333792
    2.794173375   -2.951193099  125.719908471 -261.609404275  -73.502852196
    2.808309250   -2.951193099  122.098557411 -251.958281131  -69.626422826
    2.822445125   -2.951193099  118.600985485 -244.743298986  -66.032614573
    2.836581000   -2.951193099  115.168067912 -242.829949426  -62.856780805
    2.850716875   -2.951193099  111.729418786 -245.195219704  -60.076532218
    2.864852750   -2.951193099  108.251865114 -247.879290624  -57.439527930
    2.878988625   -2.951193099  104.757295356 -246.804111682  -54.469554408
    2.893124500   -2.951193099  101.312998338 -240.974053877  -50.746397839
    2.907260375   -2.951193099   97.982205380 -230.884074791  -46.028707614
    2.921396250   -2.951193099   94.816191471 -218.119348781  -40.614601798
    2.935532125   -2.951193099   91.842199067 -203.754351024  -35.067565411
    2.949668000   -2.951193099   89.079962447 -188.343047548  -30.151197298
    2.963803875   -2.951193099   86.548412547 -170.949735444  -26.215331705
    2.977939750   -2.951193099   84.288375862 -149.326434981  -23.099914851
    2.992075625   -2.951193099   82.380543079 -120.663587697  -20.395074547
    3.006211500   -2.951193099   80.942303407  -82.706779279  -17.818193100
    3.020347375   -2.951193099   80.103212170  -36.472941326  -15.318733465
    3.034483250   -2.951193099   79.947209106   12.562419080  -12.820592631
    3.048619125   -2.951193099   80.446462066   54.231441827   -9.920137821
    3.062755000   -2.951193099   81.415124590   77.478551595   -6.095140671
    3.076890875   -2.951193099   82.535304779   74.661102063   -1.211303328
    3.091026750   -2.951193099   83.427837556   45.864838434    4.118671156
    3.105162625   -2.951193099   83.769868230   -1.296269950    8.844458605
    3.119298500   -2.951193099   83.384485429  -55.090120602   12.050595088
    3.133434375   -2.951193099   82.264081719 -103.490746369   13.284788147
    3.147570250   -2.951193099   80.545219321 -139.075823454   12.623264406
    3.161706125   -2.951193099   78.428023667 -160.074015965   10.266915251
    3.175842000   -2.951193099   76.104290065 -168.837826742    6.311523356
    3.189977875   -2.951193099   73.721518657 -169.038746912    0.926749004
    3.204113750   -2.951193099   71.379528984 -163.507434667   -5.289797467
    3.218249625   -2.951193099   69.146486671 -153.654642008  -11.214934891
    3.232385500   -2.951193099   67.072671315 -141.182298485  -15.515196120
    3.246521375   -2.951193099   65.188997516 -126.741887354  -17.176718450
    3.260657250   -2.951193099   63.526614185 -109.762162643  -15.954205385
    3.274793125   -2.951193099   62.133407340  -88.061748280  -12.290940153
    3.288929000   -2.951193099   61.089736331  -60.393860758   -6.772727553
    3.303064875   -2.951193099   60.475918512  -27.696983707    0.248553458
    3.317200750   -2.951193099   60.335317559    5.393909001    8.602960283
    3.331336625   -2.951193099   60.632357182   33.529139074   17.752532601
    3.345472500   -2.951193099   61.267588583   52.979571606   26.605484198
    3.359608375   -2.951193099   62.113158350   63.433272405   33.898301073
    3.373744250   -2.951193099   63.051479593   66.374593352   39.013853995
    3.387880125   -2.951193099   63.988348335   63.239097734   42.210305029
    3.402016000   -2.951193099   64.840200443   54.407229525   44.333006866
    3.416151875   -2.951193099   65.529399641   40.190371072   45.997146285
    3.430287750   -2.951193099   65.989971477   22.639358927   47.348707036
    3.444423625   -2.951193099   66.197744036    5.070540808   48.373915614
    3.458559500   -2.951193099   66.179767389   -8.835023995   49.186625837
    3.472695375   -2.951193099   66.005300484  -16.892272228   50.059321819
    3.486831250   -2.951193099   65.761518626  -18.719291337   51.212742842
    3.500967125   -2.951193099   65.529513930  -15.380733145   52.564016322
    3.515103000   -2.951193099   65.370713661   -8.805531592   53.725120339
    3.529238875   -2.951193099   65.318638995   -0.507503086   54.139308856
    3.543374750   -2.951193099   65.387716836    8.403284845   53.260157402
    3.557510625   -2.951193099   65.581139775   16.871792023   50.700424338
    3.571646500   -2.951193099   65.889966134   24.598164171   46.432688783
    3.585782375   -2.951193099   66.298911937   30.888552488   40.850429658
    3.599918250   -2.951193099   66.783476127   35.537425987   34.757777387
    3.614054125   -2.951193099   67.323882367   38.582367481   29.124829772
    3.628190000   -2.951193099   67.901807853   40.939155134   24.615230541
    3.642325875   -2.951193099   68.510149983   43.048563813   21.386083841
    3.656461750   -2.951193099   69.141345871   44.028377679   19.113370871
    3.670597625   -2.951193099   69.773478642   43.022875103   17.380322483
    3.684733500   -2.951193099   70.375690416   39.867753437   16.031210306
    3.698869375   -2.951193099   70.919333582   34.763669931   15.253951673
    3.713005250   -2.951193099   71.382477509   28.608875883   15.294090763
    3.727141125   -2.951193099   71.758192115   22.765118252   15.997206099
    3.741277000   -2.951193099   72.062152205   18.581464590   16.748258066
    3.755412875   -2.951193099   72.326129616   17.226618592   17.011946490
    3.769548750   -2.951193099   72.590355630   18.385790915   16.504484690
    3.783684625   -2.951193099   72.879040989   20.643468594   15.364756248
    3.797820500   -2.951193099   73.199186271   22.461632730   13.776064097
    3.811956375   -2.951193099   73.542778250   24.141607505   11.718146448
    3.826092250   -2.951193099   73.913167921   26.559902663    9.176146950
    3.840228125   -2.951193099   74.328578588   30.415620386    6.349711561
    3.854364000   -2.951193099   74.807678797   35.541327112    3.639811285
    3.868499875   -2.951193099   75.362824330   41.069294452    1.063223530
    3.882635750   -2.951193099   75.994957078   46.222273919   -1.715137558
    3.896771625   -2.951193099   76.692417309   50.291307248   -5.119620515
    3.910907500   -2.951193099   77.434178346   52.287993657   -8.987669165
    3.925043375   -2.951193099   78.191306104   52.555597660  -12.691704441
    3.939179250   -2.951193099   78.947576619   52.665696627  -15.650625714
    3.953315125   -2.951193099   79.714840772   54.248550875  -18.046154853
    3.967451000   -2.951193099   80.516687892   57.361670900  -20.756242777
    3.981586875   -2.951193099   81.359738753   59.512656459  -24.494910183
    3.995722750   -2.951193099   82.211951077   58.415578482  -29.104516224
    4.009858625   -2.951193099   83.027426965   54.883490095  -33.435278524
    4.023994500   -2.951193099   83.795325481   52.325687609  -36.273994317
    4.038130375   -2.951193099   84.552763012   53.557200086  -37.201659566
    4.052266250   -2.951193099   85.350086086   57.416630765  -36.857015011
    4.066402125   -2.951193099   86.197149527   59.933713064  -36.287056554
    4.080538000   -2.951193099   87.053346215   58.578021829  -36.234048414
    4.094673875   -2.951193099   87.868308851   54.737769477  -36.665083544
    4.108809750   -2.951193099   88.632528248   51.968282266  -37.018926827
    4.122945625   -2.951193099   89.380365267   52.494298844  -36.590537013
    4.137081500   -2.951193099   90.151365111   54.499150464  -34.926737713
    4.151217375   -2.951193099   90.938396814   54.064566171  -31.883148353
    4.165353250   -2.951193099   91.681056910   48.166141859  -27.617613446
    4.179489125   -2.951193099   92.303238875   37.626137211  -22.600692706
    4.193625000   -2.951193099   92.765292717   26.009381100  -17.333942082
    4.207760875   -2.951193099   93.079159778   17.039841648  -12.395791304
    4.221896750   -2.951193099   93.289364133   11.352370547   -8.229799834
    4.236032625   -2.951193099   93.432715608    7.220016944   -4.967729321
    4.250168500   -2.951193099   93.522197221    3.755473628   -2.346860442
    4.264304375   -2.951193099   93.571257076    1.681790561    0.205689157
    4.278440250   -2.951193099   93.609097858    2.261708161    3.279057501
    4.292576125   -2.951193099   93.671112448    4.998650069    7.005393084
    4.306712000   -2.951193099   93.774868146    7.742269811   10.894042211
    4.320847875   -2.951193099   93.908643947    9.037987603   13.954487763
    4.334983750   -2.951193099   94.047207329    8.693660013   15.202587451
    4.349119625   -2.951193099   94.171886084    7.104806649   14.317544444
    4.363255500   -2.951193099   94.270031760    4.819711660   11.970475303
    4.377391375   -2.951193099   94.331451913    2.042288323    9.474008165
    4.391527250   -2.951193099   94.352624529   -0.920601430    7.987096607
    4.405663125   -2.951193099   94.334552636   -3.052826740    7.895232758
    4.419799000   -2.951193099   94.297694668   -3.544919934    8.570814946
    4.433934875   -2.951193099   94.269190779   -2.001449569    8.979917504
    4.448070750   -2.951193099   94.274077679    0.916202277    8.223553530
    4.462206625   -2.951193099   94.320976954    3.843681693    6.097048761
    4.476342500   -2.951193099   94.400803168    5.556380736    3.115250046
    4.490478375   -2.951193099   94.495836180    5.844589122    0.325065567
    4.504614250   -2.951193099   94.592628734    6.381516393   -1.382941173
    4.518750125   -2.951193099   94.707659505    8.522079030   -1.800281386
    4.532886000   -2.951193099   94.868236438   12.761835201   -1.601047700
    4.547021875   -2.951193099   95.095258358   17.475218179   -1.865318960
    4.561157750   -2.951193099   95.376095807   19.952804812   -3.036257781
    4.575293625   -2.951193099   95.663346499   18.219922169   -4.661764846
    4.589429500   -2.951193099   95.899748218   13.128641334   -5.886708870
    4.603565375   -2.951193099   96.056683457    7.508217038   -6.265840269
    4.617701250   -2.951193099   96.147374721    4.281890043   -5.958686622
    4.631837125   -2.951193099   96.215111840    3.698540158   -5.418932530
    4.645973000   -2.951193099   96.283519224    4.103554721   -4.754766655
    4.660108875   -2.951193099   96.348817166    2.947412159   -3.732545920
    4.674244750   -2.951193099   96.380117793   -0.706389881   -2.282634122
    4.688380625   -2.951193099   96.346181084   -6.042953451   -0.759818203
    4.702516500   -2.951193099   96.235964590  -11.102348789    0.253270699
    4.716652375   -2.951193099   96.067327449  -14.004369701    0.236262316
    4.730788250   -2.951193099   95.880419665  -13.824659908   -0.690701012
    4.744924125   -2.951193099   95.716237180  -10.732899915   -1.824724323
    4.759060000   -2.951193099   95.606942278   -6.470528601   -2.244674226
    4.773195875   -2.951193099   95.554045037   -3.073490627   -1.459566032
    4.787331750   -2.951193099   95.534247264   -1.971419156    0.213544300
    4.801467625   -2.951193099   95.511358963   -3.311187260    1.817539570
    4.815603500   -2.951193099   95.455505790   -6.530769764    2.533967196
    4.829739375   -2.951193099   95.349913500  -10.055766939    2.106537797
    4.843875250   -2.951193099   95.203524212  -11.879615949    0.964681123
    4.858011125   -2.951193099   95.053040754  -10.432549152   -0.275615335
    4.872147000   -2.951193099   94.948079892   -5.777267027   -1.093322941
    4.886282875   -2.951193099   94.920536884   -0.033877365   -1.324801353
    4.900418750   -2.951193099   94.962116953    3.602292265   -1.076944277
    4.914554625   -2.951193099   95.031999968    4.131312246   -0.548190147
    4.928690500   -2.951193099   95.094407522    2.810461033    0.148769692
    4.942826375   -2.951193099   95.137753748    1.610828006    1.066248197
    4.956962250   -2.951193099   95.167043333    0.733960372    2.319888873
    4.971098125   -2.951193099   95.178969597   -1.171411133    3.822485130
    4.985234000   -2.951193099   95.155685784   -3.988931858    5.185291708
    4.999369875   -2.951193099   95.093899544   -6.196421772    6.011739302
    5.013505750   -2.951193099   95.014226009   -6.439057220    6.049884416
    5.027641625   -2.951193099   94.943778409   -5.222347692    5.485431315
    5.041777500   -2.951193099   94.888849500   -4.640225240    4.717729214
    5.055913375   -2.951193099   94.830367872   -5.681858891    4.180478652
    5.070049250   -2.951193099   94.751187308   -7.117911996    4.200709934
    5.084185125   -2.951193099   94.658933966   -7.385824034    4.767313277
    5.098321000   -2.951193099   94.576406460   -5.850588623    5.530024675
    5.112456875   -2.951193099   94.522233129   -3.418694299    6.086121821
    5.126592750   -2.951193099   94.503878691   -0.916591716    6.481151408
    5.140728625   -2.951193099   94.522194151    1.884097178    7.128069184
    5.154864500   -2.951193099   94.582720865    4.942733471    8.411393485
    5.169000375   -2.951193099   94.683247991    7.391003557    9.971624992
    5.183136250   -2.951193099   94.806044381    7.780255268   10.830578045
    5.197272125   -2.951193099   94.915814501    5.484263955   10.156973625
    5.211408000   -2.951193099   94.977963187    1.519780466    8.140720218
    5.225543875   -2.951193099   94.981468905   -2.694880391    5.967592591
    5.239679750   -2.951193099   94.935321943   -5.181978895    4.928952454
    5.253815625   -2.951193099   94.870082714   -5.658127680    5.364869743
    5.267951500   -2.951193099   94.803948651   -5.685040276    6.595512477
    5.282087375   -2.951193099   94.727919084   -7.104914897    7.534468822
    5.296223250   -2.951193099   94.616318385  -10.614024609    7.675942381
    5.310359125   -2.951193099   94.455391150  -13.596403182    7.319962285
    5.324495000   -2.951193099   94.276174971  -12.775907035    6.987801021
    5.338630875   -2.951193099   94.140164782   -7.592572224    6.914575218
    5.352766750   -2.951193099   94.091409357   -1.235875800    6.936401707
    5.366902625   -2.951193099   94.115653918    2.166146032    6.857876150
    5.381038500   -2.951193099   94.155645931    1.013994181    6.700399986
    5.395174375   -2.951193099   94.158315742   -2.527168625    6.666745352
    5.409310250   -2.951193099   94.113454557   -5.304026722    6.945248232
    5.423446125   -2.951193099   94.044034801   -5.985309274    7.510136294
    5.437582000   -2.951193099   93.973122365   -5.857228308    8.190315074
    5.451717875   -2.951193099   93.901529366   -6.248023767    8.665846956
    5.465853750   -2.951193099   93.818974929   -7.133029955    8.553664820
    5.479989625   -2.951193099   93.725091642   -7.710843756    7.445396096
    5.494125500   -2.951193099   93.629572070   -7.623850815    5.259818572
    5.508261375   -2.951193099   93.534613906   -7.810014331    2.424704967
    5.522397250   -2.951193099   93.428714308   -9.242217306   -0.264753381
    5.536533125   -2.951193099   93.295366229  -11.267822559   -1.964425189
    5.550669000   -2.951193099   93.139959208  -12.271653642   -2.254783980
    5.564804875   -2.951193099   92.984884483  -11.113640628   -1.428744816
    5.578940750   -2.951193099   92.858872165   -8.261702752   -0.220413529
    5.593076625   -2.951193099   92.775124756   -5.550118610    0.659785572
    5.607212500   -2.951193099   92.722766569   -3.566696362    0.926318045
    5.621348375   -2.951193099   92.694133915   -2.338657914    0.699658158
    5.635484250   -2.951193099   92.680679713   -1.358643179    0.291623006
    5.649620125   -2.951193099   92.679063571   -0.654902366   -0.159281021
    5.663756000   -2.951193099   92.684583673   -0.563892093   -0.687016272
    5.677891875   -2.951193099   92.687729147   -0.859537546   -1.294672348
    5.692027750   -2.951193099   92.685165986   -1.257827580   -1.732917809
    5.706163625   -2.951193099   92.676595079   -1.792482447   -1.772260961
    5.720299500   -2.951193099   92.658123146   -2.649229382   -1.552526557
    5.734435375   -2.951193099   92.627599018   -3.347510043   -1.708673281
    5.748571250   -2.951193099   92.592891287   -3.030800911   -2.738860416
    5.762707125   -2.951193099   92.573627667   -1.259264142   -4.664020096
    5.776843000   -2.951193099   92.584834908    1.056880586   -6.728327971
    5.790978875   -2.951193099   92.622155301    2.060613087   -8.103732555
    5.805114750   -2.951193099   92.658361907    0.909122427   -8.372640148
    5.819250625   -2.951193099   92.667597477   -1.397063937   -7.774208121
    5.833386500   -2.951193099   92.646201202   -3.235589886   -6.764534104
    5.847522375   -2.951193099   92.608380417   -3.803293222   -5.793586054
    5.861658250   -2.951193099   92.567978081   -3.763107457   -5.221968979
    5.875794125   -2.951193099   92.524788332   -4.048052264   -5.254338163
    5.889930000   -2.951193099   92.472306480   -5.320239822   -5.760011951
    5.904065875   -2.951193099   92.400845504   -6.344718242   -6.271472280
    5.918201750   -2.951193099   92.322121500   -6.161811050   -6.272492797
    5.932337625   -2.951193099   92.260417446   -4.277799584   -5.733243728
    5.946473500   -2.951193099   92.234813131   -0.966643870   -5.196357794
    5.960609375   -2.951193099   92.255865792    2.094127459   -5.232566118
    5.974745250   -2.951193099   92.312390390    3.766113770   -5.869089535
    5.988881125   -2.951193099   92.379212747    3.630445027   -6.462720727
    6.003017000   -2.951193099   92.432700852    1.871593841   -6.440595894
    6.017152875   -2.951193099   92.450483146   -1.290110344   -5.881270589
    6.031288750   -2.951193099   92.415859269   -5.343954016   -5.370192838
    6.045424625   -2.951193099   92.327916027   -8.848982335   -5.444202494
    6.059560500   -2.951193099   92.205152520   -9.574858142   -5.996385322
    6.073696375   -2.951193099   92.097728961   -6.890408697   -6.367344229
    6.087832250   -2.951193099   92.045946280   -2.026463385   -6.009314095
    6.101968125   -2.951193099   92.059492183    1.593788116   -4.971523556
    6.116104000   -2.951193099   92.099615844    1.592607305   -3.882422814
    6.130239875   -2.951193099   92.115462881   -1.434126092   -3.313043197
    6.144375750   -2.951193099   92.084344267   -4.433306553   -3.360037281
    6.158511625   -2.951193099   92.029645431   -4.434166864   -3.645434726
    6.172647500   -2.951193099   91.997758583   -1.544108374   -3.667249909
    6.186783375   -2.951193099   92.009723111    1.145068931   -3.198598898
    6.200919250   -2.951193099   92.039167271    0.534301075   -2.377406188
    6.215055125   -2.951193099   92.034243531   -3.305070145   -1.357446227
    6.229191000   -2.951193099   91.968781159   -7.383068376   -0.149322394
    6.243326875   -2.951193099   91.867753004   -8.017825563    1.123375486
    6.257462750   -2.951193099   91.789505783   -4.257652485    2.059579980
    6.271598625   -2.951193099   91.780669355    1.255016033    2.121941660
    6.285734500   -2.951193099   91.839533436    4.602056879    1.105825375
    6.299870375   -2.951193099   91.915596164    3.838232852   -0.576913526
    6.314006250   -2.951193099   91.955802985   -0.445752979   -2.081822312
    6.328142125   -2.951193099   91.929799002   -4.889158366   -2.790225526
    6.342278000   -2.951193099   91.855620304   -6.866051137   -2.662010487
    6.356413875   -2.951193099   91.777715520   -5.327701402   -2.173124680
    6.370549750   -2.951193099   91.740889410   -1.378777050   -1.862008634
    6.384685625   -2.951193099   91.761275014    2.127494682   -2.013826444
    6.398821500   -2.951193099   91.813519850    2.931806469   -2.523664178
    6.412957375   -2.951193099   91.850031983   -0.017584356   -3.026565011
    6.427093250   -2.951193099   91.830336925   -4.624461775   -3.287698365
    6.441229125   -2.951193099   91.755595400   -7.194602302   -3.412727376
    6.455365000   -2.951193099   91.671287388   -5.676945919   -3.758597451
    6.469500875   -2.951193099   91.628590105   -1.857239631   -4.347414622
    6.483636750   -2.951193099   91.635574866    0.556320922   -4.689640300
    6.497772625   -2.951193099   91.651814168   -0.700787673   -4.243456139
    6.511908500   -2.951193099   91.631606587   -3.989316520   -3.075200901
    6.526044375   -2.951193099   91.572945524   -5.370402477   -2.026174803
    6.540180250   -2.951193099   91.522501656   -2.953068306   -2.034692448
    6.554316125   -2.951193099   91.523685370    1.057137125   -3.215095393
    6.568452000   -2.951193099   91.569739954    3.206615621   -4.691452941
    6.582587875   -2.951193099   91.623286390    2.236055578   -5.363953618
    6.596723750   -2.951193099   91.654351889    0.657169285   -4.912206364
    6.610859625   -2.951193099   91.675157748    0.797958798   -3.873278356
    6.624995500   -2.951193099   91.706016227    1.451064472   -3.188751224
    6.639131375   -2.951193099   91.733068285    0.099487577   -3.309776713
    6.653267250   -2.951193099   91.724260976   -3.215820606   -3.969708975
    6.667403125   -2.951193099   91.676080951   -4.644908456   -4.496458750
    6.681539000   -2.951193099   91.642471900   -1.154238989   -4.356754262
    6.695674875   -2.951193099   91.683157869    5.372708941   -3.578282921
    6.709810750   -2.951193099   91.805174006    9.036269812   -2.536944944
    6.723946625   -2.951193099   91.938896599    7.213152683   -1.629350768
    6.738082500   -2.951193099   92.015925580    1.769874225   -0.991277968
    6.752218375   -2.951193099   92.018574383   -2.606746879   -0.575733066
    6.766354250   -2.951193099   91.983572335   -3.593059247   -0.418407938
    6.780490125   -2.951193099   91.953251505   -2.380290690   -0.713211587
    6.794626000   -2.951193099   91.941070784   -1.329658819   -1.635586663
    6.808761875   -2.951193099   91.936583560   -0.891693471   -3.087868075
    6.822897750   -2.951193099   91.939147420   -0.319686650   -4.588195721
    6.837033625   -2.951193099   91.954828330    0.588466783   -5.665488179
    6.851169500   -2.951193099   91.981595049    1.124817306   -6.235064635
    6.865305375   -2.951193099   92.005134394    0.243841281   -6.450144181
    6.879441250   -2.951193099   92.009750981   -1.342520479   -6.536588458
    6.893577125   -2.951193099   91.994752896   -2.374626986   -6.581890521
    6.907713000   -2.951193099   91.971743973   -2.369601169   -6.497454959
    6.921848875   -2.951193099   91.952629906   -2.563240190   -6.212070303
    6.935984750   -2.951193099   91.925431066   -3.147249759   -5.749816585
    6.950120625   -2.951193099   91.886071522   -4.045403921   -5.161017680
    6.964256500   -2.951193099   91.839140610   -4.126849121   -4.533004856
    6.978392375   -2.951193099   91.796186183   -3.702369402   -3.948834403
    6.992528250   -2.951193099   91.758122632   -3.838310988   -3.543905981
    7.006664125   -2.951193099   91.709280159   -5.077995617   -3.439996049
    7.020800000   -2.951193099   91.639218236   -6.356951492   -3.762142928
    7.034935875   -2.951193099   91.560709537   -6.127816414   -4.705455622
    7.049071750   -2.951193099   91.498493680   -4.315290252   -6.169877720
    7.063207625   -2.951193099   91.463658818   -2.514537475   -7.845208802
    7.077343500   -2.951193099   91.446250090   -2.084786299   -9.220654088
    7.091479375   -2.951193099   91.428192996   -2.265555485   -9.998880790
    7.105615250   -2.951193099   91.411803780   -1.364333735  -10.259544894
    7.119751125   -2.951193099   91.418560242    0.724497375  -10.196909632
    7.133887000   -2.951193099   91.457056683    2.486654079   -9.808577785
    7.148022875   -2.951193099   91.505360959    2.096728498   -8.904044958
    7.162158750   -2.951193099   91.531631949   -0.310925385   -7.426062024
    7.176294625   -2.951193099   91.522641891   -2.374738472   -5.924141459
    7.190430500   -2.951193099   91.500501590   -2.360037040   -5.255992485
    7.204566375   -2.951193099   91.491612085   -0.503925355   -5.896383717
    7.218702250   -2.951193099   91.508549484    0.993192136   -7.497916572
    7.232838125   -2.951193099   91.538574189    1.178052662   -9.096886545
    7.246974000   -2.951193099   91.564644448    0.745062046   -9.849396165
    7.261109875   -2.951193099   91.585919697    0.639783663   -9.600518996
    7.275245750   -2.951193099   91.608052938    0.576542794   -8.801439756
    7.289381625   -2.951193099   91.625372829    0.000939692   -7.968056972
    7.303517500   -2.951193099   91.628877582   -1.514398255   -7.465996252
    7.317653375   -2.951193099   91.607000888   -3.362886393   -7.378139515
    7.331789250   -2.951193099   91.560111418   -4.769187781   -7.742853713
    7.345925125   -2.951193099   91.500004097   -5.471211212   -8.620066521
    7.360061000   -2.951193099   91.439159362   -4.654862287   -9.854262073
    7.374196875   -2.951193099   91.401536284   -2.179645077  -11.167399865
    7.388332750   -2.951193099   91.406890210    1.217582083  -12.185602896
    7.402468625   -2.951193099   91.461091162    4.580539480  -12.720500592
    7.416604500   -2.951193099   91.553071242    6.388890945  -12.875226009
    7.430740375   -2.951193099   91.659309375    6.508588334  -12.962256926
    7.444876250   -2.951193099   91.756297930    5.184797509  -13.245350433
    7.459012125   -2.951193099   91.825967261    2.963358483  -13.653053103
    7.473148000   -2.951193099   91.862338943    0.356093510  -13.846579781
    7.487283875   -2.951193099   91.865504975   -1.565710032  -13.461715759
    7.501419750   -2.951193099   91.849413717   -2.597822411  -12.520500746
    7.515555625   -2.951193099   91.821244399   -2.881020562  -11.499046070
    7.529691500   -2.951193099   91.790340924   -3.343763935  -11.019202183
    7.543827375   -2.951193099   91.753946458   -3.650633987  -11.320425930
    7.557963250   -2.951193099   91.714686342   -3.606819957  -12.025877221
    7.572099125   -2.951193099   91.677676369   -3.400473044  -12.504949147
    7.586235000   -2.951193099   91.643913446   -2.995244032  -12.482379011
    7.600370875   -2.951193099   91.615884753   -2.831327388  -12.240100874
    7.614506750   -2.951193099   91.588519255   -2.996219808  -12.253173450
    7.628642625   -2.951193099   91.552053533   -4.000984142  -12.714152718
    7.642778500   -2.951193099   91.494123333   -6.341119306  -13.404080516
    7.656914375   -2.951193099   91.399494833   -8.666324264  -14.061530085
    7.671050250   -2.951193099   91.281354038   -9.284867506  -14.653467603
    7.685186125   -2.951193099   91.173204988   -7.388579239  -15.321516422
    7.699322000   -2.951193099   91.104764266   -4.000758227  -16.071687295
    7.713457875   -2.951193099   91.079496637   -1.943345368  -16.752739616
    7.727593750   -2.951193099   91.061977522   -2.613848932  -17.134569866
    7.741729625   -2.951193099   91.014954623   -6.164344866  -16.949167978
    7.755865500   -2.951193099   90.911310250  -10.007630029  -16.084665967
    7.770001375   -2.951193099   90.763023031  -12.459901775  -14.561170481
    7.784137250   -2.951193099   90.598030321  -12.494163515  -12.787455549
    7.798273125   -2.951193099   90.440190045  -11.663611953  -11.414709452
    7.812409000   -2.951193099   90.283626495  -12.751603948  -11.043932039
    7.826544875   -2.951193099   90.085173088  -17.249996638  -11.825438726
    7.840680750   -2.951193099   89.812949278  -22.824403618  -13.346775266
    7.854816625   -2.951193099   89.502106664  -21.877891759  -14.901758254
    7.868952500   -2.951193099   89.294160710   -7.232728324  -15.905160091
    7.883088375   -2.951193099   89.399097871   21.805679376  -16.213278834
    7.897224250   -2.951193099   89.973583938   57.329619604  -15.962042170
    7.911360125   -2.951193099   91.060685478   95.385694283  -15.338056046
    7.925496000   -2.951193099   92.807651428  157.270662429  -14.466177016
    7.939631875   -2.951193099   95.932363325  302.733246521  -13.563947274
    7.953767750   -2.951193099  102.144313316  604.394443511  -13.098242621
    7.967903625   -2.951193099  113.922371735 1086.806311292  -13.449257682
    7.982039500   -2.951193099  133.401000855 1671.270927132  -14.455370582
    7.996175375   -2.951193099  160.865719639 2183.161143309  -15.269879510
    8.010311250   -2.951193099  193.920305967 2436.362137201  -14.913120532
    8.024447125   -2.951193099  228.104402999 2339.520452744  -12.972364930
    8.038583000   -2.951193099  258.677201458 1945.120887096   -9.914763872
    8.052718875   -2.951193099  282.451480736 1406.717783805   -6.613619265
    8.066854750   -2.951193099  298.588060030  888.086864120   -3.836281244
    8.080990625   -2.951193099  308.177459613  490.593909491   -1.938283902
    8.095126500   -2.951193099  313.178701903  237.357730334   -0.854831511
    8.109262375   -2.951193099  315.469433050  100.644138862   -0.324664357
    8.123398250   -2.951193099  316.394675173   37.056230407   -0.115589335
    8.137534125   -2.951193099  316.726685614   11.199630695   -0.041132132
    8.151670000   -2.951193099  316.833292010    1.912640693    0.000895497

    1.366450000   -2.930037593  316.853527557   -0.000000000   -0.000000000
    1.380585875   -2.930037593  316.853527557   -0.000000000   -0.000000000
    1.394721750   -2.930037593  316.853527557   -0.000000000   -0.000000000
    1.408857625   -2.930037593  316.853527557   -0.000000000   -0.000000000
    1.422993500   -2.930037593  316.853527557   -0.000000000   -0.000000000
    1.437129375   -2.930037593  316.853527557   -0.000000000   -0.000000000
    1.451265250   -2.930037593  316.853527557   -0.000000000   -0.000000000
    1.465401125   -2.930037593  316.853527557   -0.000000000   -0.000000000
    1.479537000   -2.930037593  316.853527557   -0.000000000   -0.000000000
    1.493672875   -2.930037593  316.853527557   -0.000000000   -0.000000000
    1.507808750   -2.930037593  316.853527557   -0.000000000   -0.000000000
    1.521944625   -2.930037593  316.853527557   -0.000000000   -0.000000000
    1.536080500   -2.930037593  316.853527557   -0.000000000   -0.000000000
    1.550216375   -2.930037593  316.853527557   -0.000000000   -0.000000000
    1.564352250   -2.930037593  316.853527557   -0.000000000   -0.000000000
    1.578488125   -2.930037593  316.853527557   -0.000000000   -0.000000000
    1.592624000   -2.930037593  316.853527557   -0.000000000   -0.000000000
    1.606759875   -2.930037593  316.853527557   -0.000000000   -0.000000000
    1.620895750   -2.930037593  316.853527557   -0.000000000   -0.000000000
    1.635031625   -2.930037593  316.853527557   -0.000000000   -0.000000000
    1.649167500   -2.930037593  316.853527557   -0.000000000   -0.000000000
    1.663303375   -2.930037593  316.853527557   -0.000000000   -0.000000000
    1.677439250   -2.930037593  316.853527557   -0.000000000   -0.000000000
    1.691575125   -2.930037593  316.853527557   -0.000000000   -0.000000000
    1.705711000   -2.930037593  316.853527557   -0.000000000   -0.000000000
    1.719846875   -2.930037593  316.853527557   -0.000000000   -0.000000000
    1.733982750   -2.930037593  316.853527557   -0.000000000   -0.000000000
    1.748118625   -2.930037593  316.853527557   -0.000000000   -0.000000000
    1.762254500   -2.930037593  316.853527557   -0.000000000   -0.000000000
    1.776390375   -2.930037593  316.853527557   -0.000000000   -0.000000000
    1.790526250   -2.930037593  316.853527557   -0.000000000   -0.000000000
    1.804662125   -2.930037593  316.853527557   -0.000000000   -0.000000000
    1.818798000   -2.930037593  316.853527557   -0.000000000   -0.000000000
    1.832933875   -2.930037593  316.853527557   -0.000000000   -0.000000000
    1.847069750   -2.930037593  316.853527557   -0.000000000   -0.000000000
    1.861205625   -2.930037593  316.853527557   -0.000000000   -0.000000000
    1.875341500   -2.930037593  316.853527557   -0.000000000   -0.000000000
    1.889477375   -2.930037593  316.853520440   -0.000724166   -0.000287687
    1.903613250   -2.930037593  316.853453636   -0.007301867   -0.002683301
    1.917749125   -2.930037593  316.853159894   -0.034122205   -0.012674864
    1.931885000   -2.930037593  316.851964392   -0.136774019   -0.047130553
    1.946020875   -2.930037593  316.848173633   -0.432477410   -0.151325698
    1.960156750   -2.930037593  316.837258665   -1.202961255   -0.433706903
    1.974292625   -2.930037593  316.808853169   -3.006526454   -1.113891579
    1.988428500   -2.930037593  316.742421505   -6.756431939   -2.580947062
    2.002564375   -2.930037593  316.601539295  -13.760086293   -5.414597443
    2.016700250   -2.930037593  316.330291072  -25.474166910  -10.352636011
    2.030836125   -2.930037593  315.852229998  -43.206495452  -18.140527724
    2.044972000   -2.930037593  315.075239987  -67.731332554  -29.341519444
    2.059107875   -2.930037593  313.905514698  -98.645230903  -44.116316069
    2.073243750   -2.930037593  312.262289238 -134.298206785  -62.069265350
    2.087379625   -2.930037593  310.099116431 -171.539365775  -82.146994874
    2.101515500   -2.930037593  307.423516892 -206.029732674 -102.636263796
    2.115651375   -2.930037593  304.305302304 -233.571541935 -121.321121854
    2.129787250   -2.930037593  300.860615210 -252.238493843 -135.909477338
    2.143923125   -2.930037593  297.203609291 -264.269242168 -144.705058160
    2.158059000   -2.930037593  293.392022846 -275.133655940 -147.239542477
    2.172194875   -2.930037593  289.403759082 -289.833296060 -144.468023675
    2.186330750   -2.930037593  285.175324888 -308.645270178 -138.331786683
    2.200466625   -2.930037593  280.680142339 -326.243981363 -131.011237456
    2.214602500   -2.930037593  275.991395262 -334.962837187 -124.300174310
    2.228738375   -2.930037593  271.270587258 -330.475658612 -119.371888296
    2.242874250   -2.930037593  266.701759490 -314.158467957 -116.822741629
    2.257010125   -2.930037593  262.415903550 -291.557011817 -116.695443587
    2.271146000   -2.930037593  258.458661997 -268.480499050 -118.521056184
    2.285281875   -2.930037593  254.808249411 -248.551002474 -121.482576268
    2.299417750   -2.930037593  251.408109181 -233.313576220 -124.770421704
    2.313553625   -2.930037593  248.184672772 -223.772157330 -127.865182413
    2.327689500   -2.930037593  245.049946732 -220.962908157 -130.629459859
    2.341825375   -2.930037593  241.906137177 -224.777876447 -133.206576231
    2.355961250   -2.930037593  238.670002285 -233.586223900 -135.906577873
    2.370097125   -2.930037593  235.291790845 -244.711058549 -139.003048423
    2.384233000   -2.930037593  231.757221076 -255.310296348 -142.553012635
    2.398368875   -2.930037593  228.084409301 -264.175073023 -146.049478406
    2.412504750   -2.930037593  224.301066486 -270.934734101 -148.598885532
    2.426640625   -2.930037593  220.437791893 -275.665842802 -149.295162937
    2.440776500   -2.930037593  216.521899785 -278.297051268 -147.763619183
    2.454912375   -2.930037593  212.585596831 -278.395029377 -144.418375706
    2.469048250   -2.930037593  208.666043162 -276.202408659 -140.206728224
    2.483184125   -2.930037593  204.788189685 -272.875857628 -136.105773270
    2.497320000   -2.930037593  200.950267038 -270.889421959 -132.674981056
    2.511455875   -2.930037593  197.119845797 -271.914917630 -129.969430735
    2.525591750   -2.930037593  193.259449662 -274.854290210 -127.719387770
    2.539727625   -2.930037593  189.364841524 -275.822961486 -125.669465059
    2.553863500   -2.930037593  185.489398087 -272.276523740 -123.884508056
    2.567999375   -2.930037593  181.695564176 -264.410683168 -122.641655708
    2.582135250   -2.930037593  178.024004704 -255.804850000 -122.143291610
    2.596271125   -2.930037593  174.463247943 -248.953853378 -122.142042399
    2.610407000   -2.930037593  170.985470546 -243.860733550 -122.142141893
    2.624542875   -2.930037593  167.574218044 -239.462769235 -121.626433569
    2.638678750   -2.930037593  164.219555015 -236.202973046 -120.393328470
    2.652814625   -2.930037593  160.887891402 -236.636862370 -118.427990223
    2.666950500   -2.930037593  157.510902156 -242.917719437 -115.707549280
    2.681086375   -2.930037593  154.011716481 -253.304018007 -112.252858449
    2.695222250   -2.930037593  150.361588356 -263.330715539 -108.296657969
    2.709358125   -2.930037593  146.599633971 -268.753078244 -104.266509763
    2.723494000   -2.930037593  142.799489538 -269.203945298 -100.461718849
    2.737629875   -2.930037593  139.013891989 -267.333711715  -96.804803060
    2.751765750   -2.930037593  135.250722779 -265.984664528  -92.813019463
    2.765901625   -2.930037593  131.503410778 -264.995545873  -88.088023117
    2.780037500   -2.930037593  127.785252870 -261.425398675  -82.508429936
    2.794173375   -2.930037593  124.146151402 -253.899215715  -76.349609209
    2.808309250   -2.930037593  120.630601673 -244.734033174  -70.228341752
    2.822445125   -2.930037593  117.228816145 -238.555192366  -64.742253382
    2.836581000   -2.930037593  113.875028390 -237.859227524  -60.369378875
    2.850716875   -2.930037593  110.499526016 -241.165797400  -57.068539163
    2.864852750   -2.930037593  107.076887795 -243.975575450  -54.378859695
    2.878988625   -2.930037593  103.642633907 -242.079109464  -51.527535144
    2.893124500   -2.930037593  100.275679257 -234.684140785  -47.875401553
    2.907260375   -2.930037593   97.045859392 -223.038579046  -43.062800632
    2.921396250   -2.930037593   93.997642202 -209.421632488  -37.421324870
    2.935532125   -2.930037593   91.145059412 -195.513556158  -31.596932055
    2.949668000   -2.930037593   88.490528481 -181.456724493  -26.413041144
    2.963803875   -2.930037593   86.045972225 -165.475558924  -22.157999934
    2.977939750   -2.930037593   83.857436055 -144.569155316  -18.513640915
    2.992075625   -2.930037593   82.016653026 -115.862596050  -14.889036880
    3.006211500   -2.930037593   80.647997003  -77.688449150  -10.944075975
    3.020347375   -2.930037593   79.879916810  -31.534284325   -6.838325385
    3.034483250   -2.930037593   79.791970712   17.238839265   -3.030409385
    3.048619125   -2.930037593   80.356754454   58.910333910    0.156277050
    3.062755000   -2.930037593   81.394032079   82.538425248    2.748366552
    3.076890875   -2.930037593   82.588462974   79.961088781    4.842624420
    3.091026750   -2.930037593   83.553732664   50.656244544    6.352225426
    3.105162625   -2.930037593   83.953945983    2.033567558    7.082079249
    3.119298500   -2.930037593   83.601307519  -53.840708821    6.924801232
    3.133434375   -2.930037593   82.483943946 -104.276463929    5.946400789
    3.147570250   -2.930037593   80.740820993 -141.690092084    4.309944526
    3.161706125   -2.930037593   78.573810054 -164.534286174    1.987177207
    3.175842000   -2.930037593   76.173066699 -175.285218670   -1.261163526
    3.189977875   -2.930037593   73.686747590 -177.115485988   -5.533183699
    3.204113750   -2.930037593   71.226014295 -171.928162243  -10.361105262
    3.218249625   -2.930037593   68.883032058 -160.445337186  -14.634893522
    3.232385500   -2.930037593   66.736583867 -144.409233711  -17.044478554
    3.246521375   -2.930037593   64.838674125 -125.499723327  -16.646590335
    3.260657250   -2.930037593   63.223634131 -104.480287882  -13.391437452
    3.274793125   -2.930037593   61.926599051  -79.928944303   -8.019480875
    3.288929000   -2.930037593   61.011445888  -50.461211372   -1.483977455
    3.303064875   -2.930037593   60.547946760  -16.406304041    5.574860117
    3.317200750   -2.930037593   60.575377956   17.745611093   12.935422149
    3.331336625   -2.930037593   61.049828158   46.040613168   20.354348276
    3.345472500   -2.930037593   61.854128407   64.110605180   27.275652705
    3.359608375   -2.930037593   62.839429386   71.930765087   33.011441390
    3.373744250   -2.930037593   63.877985322   72.065352410   37.241580591
    3.387880125   -2.930037593   64.880588915   67.050484822   40.186098891
    3.402016000   -2.930037593   65.778715908   57.271896934   42.414965357
    3.416151875   -2.930037593   66.505368982   42.606606450   44.313979791
    3.430287750   -2.930037593   66.997060618   24.651099709   45.968050088
    3.444423625   -2.930037593   67.230455720    6.753516111   47.457350695
    3.458559500   -2.930037593   67.236183285   -7.082993541   48.980201523
    3.472695375   -2.930037593   67.089574604  -14.666293133   50.799260727
    3.486831250   -2.930037593   66.880648258  -16.082605708   52.926846982
    3.500967125   -2.930037593   66.685228435  -12.992536079   54.933641388
    3.515103000   -2.930037593   66.552492491   -7.647476147   56.076055536
    3.529238875   -2.930037593   66.502109177   -1.517500640   55.664760754
    3.543374750   -2.930037593   66.538574074    4.740096363   53.386977519
    3.557510625   -2.930037593   66.661892958   10.682282173   49.379585492
    3.571646500   -2.930037593   66.868758432   16.493516436   44.195280793
    3.585782375   -2.930037593   67.155448433   21.901041595   38.469857547
    3.599918250   -2.930037593   67.513729473   26.890450400   32.845105369
    3.614054125   -2.930037593   67.939898710   31.196583754   27.800622406
    3.628190000   -2.930037593   68.424831533   35.186646209   23.521739744
    3.642325875   -2.930037593   68.962298404   38.688106412   19.963582258
    3.656461750   -2.930037593   69.538593950   40.557846315   16.927445546
    3.670597625   -2.930037593   70.126349017   40.216203719   14.366234142
    3.684733500   -2.930037593   70.694882957   37.996461642   12.475722720
    3.698869375   -2.930037593   71.221253069   34.313562016   11.599745708
    3.713005250   -2.930037593   71.688592740   29.626579817   11.946771260
    3.727141125   -2.930037593   72.085679136   24.559722779   13.243430969
    3.741277000   -2.930037593   72.413988130   20.130978364   14.757362958
    3.755412875   -2.930037593   72.692868253   17.678621371   15.859661141
    3.769548750   -2.930037593   72.954917955   17.642969525   16.138116909
    3.783684625   -2.930037593   73.226028097   18.958753055   15.631900914
    3.797820500   -2.930037593   73.516553664   19.989823522   14.478131611
    3.811956375   -2.930037593   73.819480481   20.881308254   12.765627836
    3.826092250   -2.930037593   74.139772950   22.777237294   10.622024287
    3.840228125   -2.930037593   74.500719358   26.638120104    8.301686551
    3.854364000   -2.930037593   74.928393210   32.021015846    6.115046683
    3.868499875   -2.930037593   75.433522323   37.410372388    3.939558756
    3.882635750   -2.930037593   76.008441672   41.642646103    1.343807502
    3.896771625   -2.930037593   76.632858917   44.618423343   -2.050357193
    3.910907500   -2.930037593   77.290442898   46.264314323   -5.992147945
    3.925043375   -2.930037593   77.966893417   47.370995988   -9.776691972
    3.939179250   -2.930037593   78.658861988   48.706349343  -12.804402394
    3.953315125   -2.930037593   79.374579707   50.652069463  -15.235749585
    3.967451000   -2.930037593   80.119758494   52.770182393  -17.853961532
    3.981586875   -2.930037593   80.886637254   53.365876526  -21.277340713
    3.995722750   -2.930037593   81.646104485   51.750186982  -25.379668718
    4.009858625   -2.930037593   82.374313214   49.468360382  -29.249900705
    4.023994500   -2.930037593   83.082297881   49.321092197  -32.063391744
    4.038130375   -2.930037593   83.813062058   52.620787747  -33.696342359
    4.052266250   -2.930037593   84.603483239   57.189164229  -34.768007737
    4.066402125   -2.930037593   85.445331600   59.277210187  -35.910995424
    4.080538000   -2.930037593   86.288002774   57.380399075  -37.303710579
    4.094673875   -2.930037593   87.085981745   53.679947594  -38.515455630
    4.108809750   -2.930037593   87.841265298   51.888570694  -39.027618126
    4.122945625   -2.930037593   88.598438749   53.902917748  -38.590379250
    4.137081500   -2.930037593   89.400732563   57.530464274  -37.313234254
    4.151217375   -2.930037593   90.241273794   58.645593292  -35.319314611
    4.165353250   -2.930037593   91.058630750   54.058417436  -32.551836001
    4.179489125   -2.930037593   91.772537017   44.631897318  -28.932226597
    4.193625000   -2.930037593   92.338645285   33.599914681  -24.396920243
    4.207760875   -2.930037593   92.759506656   24.467338403  -19.237514989
    4.221896750   -2.930037593   93.069543340   18.000404564  -13.949249318
    4.236032625   -2.930037593   93.300162280   12.952640537   -8.915500338
    4.250168500   -2.930037593   93.466963280    9.060627322   -4.185776004
    4.264304375   -2.930037593   93.592630085    7.309494378    0.490462452
    4.278440250   -2.930037593   93.715267633    8.601155000    5.332277397
    4.292576125   -2.930037593   93.869835855   11.594775128   10.184463432
    4.306712000   -2.930037593   94.061671643   13.361735445   14.449678640
    4.320847875   -2.930037593   94.258823767   12.139604749   17.289940453
    4.334983750   -2.930037593   94.417509286    8.353304796   17.986451180
    4.349119625   -2.930037593   94.514970551    3.779594500   16.460175270
    4.363255500   -2.930037593   94.554995053    0.280957699   13.523086929
    4.377391375   -2.930037593   94.556913083   -1.547273626   10.559816197
    4.391527250   -2.930037593   94.542925093   -2.174224171    8.773293203
    4.405663125   -2.930037593   94.522867401   -2.278462959    8.593138712
    4.419799000   -2.930037593   94.502674361   -2.249739140    9.322539873
    4.433934875   -2.930037593   94.485783154   -1.936505590    9.845413231
    4.448070750   -2.930037593   94.476965732   -1.132320873    9.234980918
    4.462206625   -2.930037593   94.481174588   -0.011626736    7.388189501
    4.476342500   -2.930037593   94.501251229    1.262833703    4.883618085
    4.490478375   -2.930037593   94.541621665    2.605952767    2.684205484
    4.504614250   -2.930037593   94.605544510    4.979110000    1.400827459
    4.518750125   -2.930037593   94.710760436    8.368462459    0.914326729
    4.532886000   -2.930037593   94.869324788   12.330251470    0.481263642
    4.547021875   -2.930037593   95.081794605   15.792655733   -0.689476351
    4.561157750   -2.930037593   95.331404053   17.402377753   -2.511392665
    4.575293625   -2.930037593   95.584645138   16.194333777   -4.115149753
    4.589429500   -2.930037593   95.802445940   12.576076050   -4.642532897
    4.603565375   -2.930037593   95.960497779    8.113123766   -4.132013032
    4.617701250   -2.930037593   96.061399073    4.891675149   -3.422873647
    4.631837125   -2.930037593   96.134083799    3.764263897   -3.419869740
    4.645973000   -2.930037593   96.201315274    4.061332375   -4.119706830
    4.660108875   -2.930037593   96.270045691    3.585902574   -4.775565665
    4.674244750   -2.930037593   96.317762383    0.881648672   -4.682965898
    4.688380625   -2.930037593   96.310080379   -4.061228969   -3.771568129
    4.702516500   -2.930037593   96.224219282   -9.814508162   -2.533014404
    4.716652375   -2.930037593   96.064413794  -14.045760956   -1.699309585
    4.730788250   -2.930037593   95.868919888  -14.891112991   -1.561745179
    4.744924125   -2.930037593   95.688944190  -11.743580508   -1.883608785
    4.759060000   -2.930037593   95.572513845   -6.346962722   -2.124629913
    4.773195875   -2.930037593   95.530832935   -1.631176480   -1.883519859
    4.787331750   -2.930037593   95.536578606   -0.002191362   -1.218454821
    4.801467625   -2.930037593   95.538630765   -1.892486594   -0.552338024
    4.815603500   -2.930037593   95.495083884   -6.231395533   -0.172393071
    4.829739375   -2.930037593   95.387170856  -10.563170612    0.007951866
    4.843875250   -2.930037593   95.232244822  -12.485093522    0.350647698
    4.858011125   -2.930037593   95.076100529  -10.562894941    1.084163889
    4.872147000   -2.930037593   94.973041390   -5.396709840    2.114887814
    4.886282875   -2.930037593   94.952744908    0.534780485    3.059563906
    4.900418750   -2.930037593   95.001373735    3.985282889    3.502548614
    4.914554625   -2.930037593   95.074421892    4.201021024    3.298925208
    4.928690500   -2.930037593   95.137177145    2.846348038    2.659794525
    4.942826375   -2.930037593   95.183914164    2.134416080    2.076936463
    4.956962250   -2.930037593   95.225815774    2.012212831    2.012710522
    4.971098125   -2.930037593   95.259640538    0.549495459    2.568926872
    4.985234000   -2.930037593   95.259510923   -2.524259798    3.395041117
    4.999369875   -2.930037593   95.212751230   -5.656846956    4.013586510
    5.013505750   -2.930037593   95.133449941   -6.869389109    4.053260370
    5.027641625   -2.930037593   95.052113443   -6.183063011    3.622916057
    5.041777500   -2.930037593   94.984132003   -5.428746740    3.157045805
    5.055913375   -2.930037593   94.920101135   -5.603091175    3.127200114
    5.070049250   -2.930037593   94.849082757   -6.053850465    3.810755751
    5.084185125   -2.930037593   94.775933198   -5.846035184    4.993681058
    5.098321000   -2.930037593   94.713835913   -4.624427425    6.150975682
    5.112456875   -2.930037593   94.672721920   -2.774711479    6.868680662
    5.126592750   -2.930037593   94.662212769   -0.350566909    7.269817895
    5.140728625   -2.930037593   94.692472002    3.136419609    7.774394197
    5.154864500   -2.930037593   94.775856506    6.832950206    8.619393187
    5.169000375   -2.930037593   94.901708308    8.821736341    9.391201622
    5.183136250   -2.930037593   95.033576427    7.438504383    9.350485311
    5.197272125   -2.930037593   95.123832214    3.172047195    8.197794252
    5.211408000   -2.930037593   95.146138599   -1.481529145    6.513390707
    5.225543875   -2.930037593   95.113378870   -4.534262062    5.329499274
    5.239679750   -2.930037593   95.055788721   -4.974057713    5.325854358
    5.253815625   -2.930037593   95.004758479   -4.019965633    6.240201305
    5.267951500   -2.930037593   94.962809790   -4.116169709    7.296067312
    5.282087375   -2.930037593   94.902779556   -6.468342876    7.882881248
    5.296223250   -2.930037593   94.794849951  -10.606495409    8.105001331
    5.310359125   -2.930037593   94.634255276  -13.461644771    8.479220608
    5.324495000   -2.930037593   94.459980305  -12.230558849    9.212566877
    5.338630875   -2.930037593   94.331782239   -7.125879109    9.916252380
    5.352766750   -2.930037593   94.285357036   -1.413803116   10.002265079
    5.366902625   -2.930037593   94.302082106    1.338383453    9.290056513
    5.381038500   -2.930037593   94.329096775    0.102412232    8.188553500
    5.395174375   -2.930037593   94.322185102   -2.897851918    7.317375729
    5.409310250   -2.930037593   94.277344384   -4.954252654    7.039525778
    5.423446125   -2.930037593   94.216078921   -5.230158523    7.208548679
    5.437582000   -2.930037593   94.155636770   -5.204739764    7.434451250
    5.451717875   -2.930037593   94.089360528   -6.218313542    7.361209653
    5.465853750   -2.930037593   94.000154174   -8.230640267    6.791811402
    5.479989625   -2.930037593   93.881130519  -10.187094234    5.583260993
    5.494125500   -2.930037593   93.741712338  -11.221436288    3.807845876
    5.508261375   -2.930037593   93.592732848  -11.678413038    1.804535560
    5.522397250   -2.930037593   93.437362511  -12.186959211    0.071301043
    5.536533125   -2.930037593   93.273716221  -12.487781347   -0.944006090
    5.550669000   -2.930037593   93.112922237  -11.881113907   -1.159186992
    5.564804875   -2.930037593   92.970048090   -9.951158463   -0.946880379
    5.578940750   -2.930037593   92.859935533   -7.306895044   -0.813591370
    5.593076625   -2.930037593   92.784489206   -5.347500670   -1.038953621
    5.607212500   -2.930037593   92.729896334   -4.067066658   -1.566194071
    5.621348375   -2.930037593   92.691553939   -3.125056593   -2.221748004
    5.635484250   -2.930037593   92.666444155   -2.175946673   -2.829680309
    5.649620125   -2.930037593   92.653247920   -1.484571554   -3.387369341
    5.663756000   -2.930037593   92.646625800   -1.482070175   -3.966466698
    5.677891875   -2.930037593   92.637154327   -1.670708528   -4.580670988
    5.692027750   -2.930037593   92.626341477   -1.547809693   -5.021645845
    5.706163625   -2.930037593   92.618812933   -1.376790712   -5.022458759
    5.720299500   -2.930037593   92.608819800   -2.053977693   -4.561815169
    5.734435375   -2.930037593   92.581940102   -3.524727772   -4.099207283
    5.748571250   -2.930037593   92.534346502   -4.740615539   -4.209792586
    5.762707125   -2.930037593   92.481443166   -4.125426579   -5.291791766
    5.776843000   -2.930037593   92.450608393   -1.797783355   -7.006060045
    5.790978875   -2.930037593   92.455160703    0.456429197   -8.591319944
    5.805114750   -2.930037593   92.480707099    0.979324191   -9.301966058
    5.819250625   -2.930037593   92.501025554    0.017414116   -8.928785371
    5.833386500   -2.930037593   92.504529060   -1.240258137   -7.721237911
    5.847522375   -2.930037593   92.493987739   -2.050919353   -6.250497312
    5.861658250   -2.930037593   92.472530524   -2.934079761   -5.117497813
    5.875794125   -2.930037593   92.433272158   -4.301686443   -4.726994325
    5.889930000   -2.930037593   92.372511790   -6.118540650   -4.964431052
    5.904065875   -2.930037593   92.291577331   -6.727364526   -5.304479050
    5.918201750   -2.930037593   92.213944483   -5.612683378   -5.197181593
    5.932337625   -2.930037593   92.163914013   -3.349826403   -4.677392331
    5.946473500   -2.930037593   92.146850087   -0.900373139   -4.463518131
    5.960609375   -2.930037593   92.157991643    0.584065916   -5.390849629
    5.974745250   -2.930037593   92.185239587    1.385118486   -7.510604021
    5.988881125   -2.930037593   92.221277474    1.903628003   -9.809045347
    6.003017000   -2.930037593   92.262457902    1.853208862  -11.001365928
    6.017152875   -2.930037593   92.291347992    0.140569258  -10.537021182
    6.031288750   -2.930037593   92.279856371   -3.707872733   -8.868382302
    6.045424625   -2.930037593   92.210207854   -7.944328891   -7.022805695
    6.059560500   -2.930037593   92.094871983   -9.317901529   -5.690666856
    6.073696375   -2.930037593   91.991019764   -6.505141581   -4.918347655
    6.087832250   -2.930037593   91.948621552   -1.064832797   -4.379252288
    6.101968125   -2.930037593   91.978519241    2.815163541   -3.907451833
    6.116104000   -2.930037593   92.034074913    2.486075400   -3.578908733
    6.130239875   -2.930037593   92.057831922   -1.181838785   -3.415732769
    6.144375750   -2.930037593   92.027247718   -4.556542357   -3.312252152
    6.158511625   -2.930037593   91.971173187   -4.455794242   -3.155973387
    6.172647500   -2.930037593   91.941101200   -1.230243746   -2.982026733
    6.186783375   -2.930037593   91.959599969    1.731182411   -2.865248841
    6.200919250   -2.930037593   91.999698768    1.510686469   -2.709978579
    6.215055125   -2.930037593   92.013049248   -1.591894305   -2.037826386
    6.229191000   -2.930037593   91.977905934   -4.864929003   -0.443113913
    6.243326875   -2.930037593   91.914789313   -5.387148394    1.772739673
    6.257462750   -2.930037593   91.866438948   -2.896740966    3.569453407
    6.271598625   -2.930037593   91.861104840    0.314002785    3.806140201
    6.285734500   -2.930037593   91.891180167    1.606803726    2.169359078
    6.299870375   -2.930037593   91.919048094    0.313538401   -0.549340700
    6.314006250   -2.930037593   91.915817970   -2.845431875   -2.968283648
    6.328142125   -2.930037593   91.868749853   -5.457081706   -4.103647785
    6.342278000   -2.930037593   91.797673175   -6.025614582   -3.855662794
    6.356413875   -2.930037593   91.735342996   -4.124389673   -2.844487065
    6.370549750   -2.930037593   91.712429827   -0.695740192   -1.842513622
    6.384685625   -2.930037593   91.737174784    2.061900065   -1.295223709
    6.398821500   -2.930037593   91.785656453    2.538891023   -1.172193322
    6.412957375   -2.930037593   91.817914912   -0.155753646   -1.125785366
    6.427093250   -2.930037593   91.798946362   -4.375705555   -0.871005540
    6.441229125   -2.930037593   91.727371957   -7.110492905   -0.521353795
    6.455365000   -2.930037593   91.639734581   -6.269092750   -0.537203995
    6.469500875   -2.930037593   91.584790194   -2.874047711   -1.118254353
    6.483636750   -2.930037593   91.580271884    0.114192840   -1.865113877
    6.497772625   -2.930037593   91.599386752    0.207000131   -2.065635587
    6.511908500   -2.930037593   91.599045401   -2.238963133   -1.416620075
    6.526044375   -2.930037593   91.562666938   -4.238718062   -0.424157922
    6.540180250   -2.930037593   91.517018916   -3.508954545    0.017169697
    6.554316125   -2.930037593   91.499426014   -0.845195092   -0.530591246
    6.568452000   -2.930037593   91.516857845    1.340815689   -1.671722343
    6.582587875   -2.930037593   91.551803005    1.524406380   -2.682695583
    6.596723750   -2.930037593   91.581753761    1.103809724   -3.216988821
    6.610859625   -2.930037593   91.611753238    1.458884778   -3.416027912
    6.624995500   -2.930037593   91.648243950    1.540613124   -3.612118394
    6.639131375   -2.930037593   91.671955925   -0.397614173   -3.826694101
    6.653267250   -2.930037593   91.655663469   -3.696645225   -3.852197669
    6.667403125   -2.930037593   91.604238780   -4.573043725   -3.579886251
    6.681539000   -2.930037593   91.575846543   -0.538227641   -3.174943439
    6.695674875   -2.930037593   91.626729964    6.164006664   -2.969166335
    6.709810750   -2.930037593   91.759065222    9.713587063   -3.063535253
    6.723946625   -2.930037593   91.901360023    7.788278505   -3.234450655
    6.738082500   -2.930037593   91.987377708    2.466385473   -3.121560453
    6.752218375   -2.930037593   92.001403982   -1.740896711   -2.561000267
    6.766354250   -2.930037593   91.977894959   -2.902357976   -1.715745894
    6.780490125   -2.930037593   91.952893789   -2.375396069   -0.979858242
    6.794626000   -2.930037593   91.934279081   -2.267016874   -0.697259932
    6.808761875   -2.930037593   91.911420970   -2.456492556   -0.970562642
    6.822897750   -2.930037593   91.890825839   -1.910054244   -1.602021930
    6.837033625   -2.930037593   91.886423132   -0.659587781   -2.331999676
    6.851169500   -2.930037593   91.898211485    0.244020972   -3.081605633
    6.865305375   -2.930037593   91.910567996   -0.488157206   -3.857081890
    6.879441250   -2.930037593   91.905397227   -2.024603657   -4.679058021
    6.893577125   -2.930037593   91.881622137   -2.898022291   -5.491602970
    6.907713000   -2.930037593   91.853254728   -2.571095115   -6.132676958
    6.921848875   -2.930037593   91.834082984   -2.386451684   -6.473382552
    6.935984750   -2.930037593   91.812151425   -2.616824181   -6.478282256
    6.950120625   -2.930037593   91.782159688   -3.286144262   -6.217014733
    6.964256500   -2.930037593   91.746070224   -3.363079368   -5.854625624
    6.978392375   -2.930037593   91.713180225   -3.078361726   -5.513893227
    6.992528250   -2.930037593   91.682461246   -3.419393867   -5.230814311
    7.006664125   -2.930037593   91.637169790   -4.970413371   -4.974465343
    7.020800000   -2.930037593   91.564768804   -6.896779295   -4.811580801
    7.034935875   -2.930037593   91.472723703   -7.496403339   -5.043514158
    7.049071750   -2.930037593   91.385801926   -6.406221927   -5.773503074
    7.063207625   -2.930037593   91.320057641   -4.658276567   -6.859034113
    7.077343500   -2.930037593   91.276201976   -3.570660570   -7.833889634
    7.091479375   -2.930037593   91.243613806   -2.859070688   -8.320795117
    7.105615250   -2.930037593   91.224134902   -1.275514719   -8.303736600
    7.119751125   -2.930037593   91.235508276    1.283013058   -7.949844722
    7.133887000   -2.930037593   91.285833345    3.639291855   -7.310563538
    7.148022875   -2.930037593   91.356074173    4.075802074   -6.291680500
    7.162158750   -2.930037593   91.414163441    2.043567915   -4.938897630
    7.176294625   -2.930037593   91.434711593   -0.810804833   -3.793781008
    7.190430500   -2.930037593   91.422023041   -2.681505323   -3.624585183
    7.204566375   -2.930037593   91.393622922   -2.827631014   -4.774988134
    7.218702250   -2.930037593   91.370002512   -2.169215712   -6.876631736
    7.232838125   -2.930037593   91.359039746   -1.234970724   -9.009482680
    7.246974000   -2.930037593   91.362445670   -0.025465993  -10.305569605
    7.261109875   -2.930037593   91.384763980    1.415776901  -10.439597214
    7.275245750   -2.930037593   91.424862017    2.249271511   -9.594447039
    7.289381625   -2.930037593   91.467403815    1.776296533   -8.140583977
    7.303517500   -2.930037593   91.493423824   -0.156121812   -6.618513924
    7.317653375   -2.930037593   91.485390069   -2.816837952   -5.476614676
    7.331789250   -2.930037593   91.439553921   -5.214242641   -5.043271139
    7.345925125   -2.930037593   91.366615948   -6.730285202   -5.360051337
    7.360061000   -2.930037593   91.284615247   -6.286878408   -6.081310287
    7.374196875   -2.930037593   91.224389354   -3.667015714   -6.864339960
    7.388332750   -2.930037593   91.211810709    0.153590357   -7.521769983
    7.402468625   -2.930037593   91.253496833    3.821242005   -8.160428417
    7.416604500   -2.930037593   91.334430465    5.536031155   -9.022740644
    7.430740375   -2.930037593   91.426088517    5.283525155  -10.248771989
    7.444876250   -2.930037593   91.504067100    3.779872450  -11.671581959
    7.459012125   -2.930037593   91.556482079    2.008113218  -12.820366143
    7.473148000   -2.930037593   91.586434630    0.498944037  -13.219484866
    7.487283875   -2.930037593   91.599890901   -0.312802941  -12.690058194
    7.501419750   -2.930037593   91.605232233   -0.986038978  -11.698793105
    7.515555625   -2.930037593   91.595840307   -2.004743958  -11.014031354
    7.529691500   -2.930037593   91.568196439   -3.757109982  -11.188656379
    7.543827375   -2.930037593   91.518869898   -4.895905843  -12.056620606
    7.557963250   -2.930037593   91.462362651   -4.645216136  -12.920235528
    7.572099125   -2.930037593   91.416586709   -3.612496307  -13.243656382
    7.586235000   -2.930037593   91.383977967   -2.742277188  -13.163635566
    7.600370875   -2.930037593   91.357534253   -2.948192537  -13.254805499
    7.614506750   -2.930037593   91.323256383   -3.835112881  -13.845098938
    7.628642625   -2.930037593   91.272645180   -5.059913607  -14.617267522
    7.642778500   -2.930037593   91.202406528   -6.957895850  -14.970825863
    7.656914375   -2.930037593   91.102740138   -8.810538322  -14.701607598
    7.671050250   -2.930037593   90.982835015   -9.511743723  -14.246810992
    7.685186125   -2.930037593   90.868072660   -8.101078427  -14.226918664
    7.699322000   -2.930037593   90.786046985   -5.125386891  -14.814040645
[truncated: 10,457,735 more chars]
