# Supplementary material for: Structural basis of dimerization of chemokine receptors CCR5 and CXCR4
Source: Nat Commun. 2023 Oct 13;14:6439. doi: 10.1038/s41467-023-42082-z (PMC10575954; doi:10.1038/s41467-023-42082-z)
Supplement: Supplementary file 6 — Source Data [file 41467_2023_42082_MOESM6_ESM.zip › Supplementary Figure 11/Panel C/CXCR4_exploration_3oe8.dat]

#! FIELDS time d2 torsion
#! SET min_torsion -pi
#! SET max_torsion pi
 0.000000 3.615583 2.803867
 1.000000 3.559351 2.916712
 2.000000 3.717956 2.844702
 3.000000 3.590937 2.866026
 4.000000 3.652001 2.887098
 5.000000 3.623782 2.871199
 6.000000 3.652037 2.955639
 7.000000 3.579431 2.940196
 8.000000 3.635723 2.865526
 9.000000 3.587370 2.912167
 10.000000 3.664658 2.903060
 11.000000 3.686371 2.826926
 12.000000 3.678341 2.860272
 13.000000 3.647975 2.895671
 14.000000 3.678040 2.803075
 15.000000 3.686853 2.715179
 16.000000 3.625677 2.925322
 17.000000 3.668179 2.846295
 18.000000 3.637213 2.811719
 19.000000 3.603889 2.778782
 20.000000 3.655299 2.846333
 21.000000 3.654414 2.747801
 22.000000 3.647125 2.739578
 23.000000 3.646624 2.735862
 24.000000 3.632500 2.844520
 25.000000 3.611819 2.839377
 26.000000 3.656254 2.907064
 27.000000 3.617799 2.940253
 28.000000 3.602996 2.897294
 29.000000 3.629897 3.020749
 30.000000 3.679074 2.810064
 31.000000 3.615720 2.815196
 32.000000 3.656702 2.933488
 33.000000 3.636325 2.813720
 34.000000 3.615019 2.822461
 35.000000 3.662665 2.758308
 36.000000 3.659012 2.698580
 37.000000 3.649838 2.639515
 38.000000 3.599015 2.687953
 39.000000 3.644914 2.786156
 40.000000 3.615412 2.776181
 41.000000 3.588091 2.788501
 42.000000 3.575606 2.851788
 43.000000 3.618474 2.648260
 44.000000 3.550235 2.781023
 45.000000 3.619706 2.655127
 46.000000 3.621987 2.724514
 47.000000 3.612347 2.766750
 48.000000 3.568862 2.718081
 49.000000 3.593674 2.741684
 50.000000 3.670937 2.726533
 51.000000 3.592866 2.729397
 52.000000 3.618441 2.707217
 53.000000 3.581169 2.739399
 54.000000 3.617495 2.723797
 55.000000 3.634411 2.708486
 56.000000 3.566111 2.760784
 57.000000 3.562305 2.698840
 58.000000 3.647314 2.815942
 59.000000 3.522886 2.746519
 60.000000 3.470946 2.852277
 61.000000 3.452216 2.808312
 62.000000 3.500256 2.763687
 63.000000 3.557447 2.781352
 64.000000 3.563764 2.707867
 65.000000 3.527654 2.687516
 66.000000 3.536347 2.763762
 67.000000 3.518981 2.745084
 68.000000 3.478897 2.818399
 69.000000 3.534915 2.710780
 70.000000 3.569724 2.820183
 71.000000 3.615605 2.607575
 72.000000 3.512429 2.719302
 73.000000 3.612697 2.630884
 74.000000 3.539136 2.654907
 75.000000 3.528873 2.580860
 76.000000 3.547889 2.647356
 77.000000 3.553906 2.696688
 78.000000 3.525123 2.724771
 79.000000 3.511948 2.666128
 80.000000 3.536904 2.673438
 81.000000 3.542685 2.703063
 82.000000 3.564485 2.634943
 83.000000 3.551505 2.654591
 84.000000 3.586413 2.716738
 85.000000 3.588982 2.699173
 86.000000 3.570604 2.732896
 87.000000 3.640817 2.657821
 88.000000 3.614453 2.707789
 89.000000 3.610770 2.626493
 90.000000 3.637745 2.667212
 91.000000 3.678210 2.711562
 92.000000 3.620629 2.571544
 93.000000 3.570268 2.627010
 94.000000 3.567213 2.584327
 95.000000 3.622889 2.612184
 96.000000 3.604157 2.660582
 97.000000 3.610697 2.641440
 98.000000 3.582429 2.623759
 99.000000 3.451739 2.665779
 100.000000 3.555201 2.689737
 101.000000 3.638963 2.749769
 102.000000 3.614682 2.699075
 103.000000 3.602940 2.712931
 104.000000 3.597251 2.647152
 105.000000 3.552777 2.691544
 106.000000 3.572601 2.701034
 107.000000 3.626999 2.850271
 108.000000 3.605229 2.869159
 109.000000 3.645294 2.788648
 110.000000 3.511870 2.813693
 111.000000 3.643902 2.721028
 112.000000 3.612778 2.868570
 113.000000 3.621181 2.761450
 114.000000 3.623563 2.911812
 115.000000 3.600152 2.788729
 116.000000 3.651925 2.786467
 117.000000 3.551481 2.771800
 118.000000 3.597747 2.872447
 119.000000 3.696609 2.751689
 120.000000 3.631838 2.835669
 121.000000 3.595541 3.000771
 122.000000 3.536968 2.926726
 123.000000 3.645414 2.840166
 124.000000 3.565345 2.821632
 125.000000 3.587070 2.937415
 126.000000 3.657942 2.914888
 127.000000 3.599024 2.886212
 128.000000 3.545330 2.874167
 129.000000 3.633901 2.888003
 130.000000 3.577686 2.824160
 131.000000 3.650871 2.776599
 132.000000 3.646007 2.866396
 133.000000 3.604087 2.855273
 134.000000 3.557775 2.803398
 135.000000 3.579927 2.749635
 136.000000 3.605708 2.866004
 137.000000 3.594252 2.894612
 138.000000 3.621229 2.752065
 139.000000 3.597947 2.857920
 140.000000 3.661436 2.891750
 141.000000 3.682048 2.796230
 142.000000 3.620757 2.819260
 143.000000 3.613557 2.842252
 144.000000 3.581964 2.947698
 145.000000 3.608195 2.897324
 146.000000 3.559246 2.972991
 147.000000 3.591464 2.864470
 148.000000 3.644632 2.832218
 149.000000 3.620351 2.795957
 150.000000 3.610985 2.882118
 151.000000 3.602315 2.857425
 152.000000 3.666334 2.858348
 153.000000 3.581839 2.903994
 154.000000 3.553430 2.899510
 155.000000 3.485036 2.899169
 156.000000 3.578819 2.849772
 157.000000 3.586548 2.981171
 158.000000 3.581669 2.936558
 159.000000 3.606581 2.897379
 160.000000 3.593215 2.998215
 161.000000 3.563081 2.869131
 162.000000 3.560070 2.960816
 163.000000 3.546957 2.861927
 164.000000 3.565901 2.900050
 165.000000 3.616106 2.797516
 166.000000 3.617390 2.855420
 167.000000 3.600716 2.785881
 168.000000 3.587181 2.910560
 169.000000 3.528035 2.860437
 170.000000 3.520716 2.860429
 171.000000 3.527192 2.822658
 172.000000 3.564612 2.808326
 173.000000 3.502114 2.877936
 174.000000 3.584128 2.843060
 175.000000 3.516416 2.896439
 176.000000 3.508621 2.780412
 177.000000 3.543517 2.809317
 178.000000 3.518925 2.743658
 179.000000 3.564238 2.840587
 180.000000 3.566589 2.888695
 181.000000 3.568941 2.903284
 182.000000 3.572419 3.007963
 183.000000 3.599833 2.848774
 184.000000 3.589155 2.846925
 185.000000 3.605567 2.930542
 186.000000 3.592441 2.878500
 187.000000 3.551643 2.922551
 188.000000 3.518603 2.899502
 189.000000 3.543656 2.919004
 190.000000 3.572794 2.963038
 191.000000 3.561215 2.827219
 192.000000 3.493639 3.041831
 193.000000 3.580868 2.889908
 194.000000 3.524932 2.950109
 195.000000 3.579425 2.957782
 196.000000 3.558527 2.991612
 197.000000 3.459632 3.000582
 198.000000 3.484849 3.072044
 199.000000 3.538138 2.938508
 200.000000 3.529921 2.909700
 201.000000 3.542816 2.977764
 202.000000 3.516063 2.985048
 203.000000 3.518782 2.924164
 204.000000 3.527641 2.978367
 205.000000 3.529987 3.013744
 206.000000 3.517988 3.003343
 207.000000 3.561624 2.937645
 208.000000 3.541185 2.961464
 209.000000 3.564640 2.930365
 210.000000 3.521547 2.909689
 211.000000 3.562976 2.914084
 212.000000 3.584514 2.821536
 213.000000 3.595561 2.933413
 214.000000 3.561167 2.897876
 215.000000 3.640149 2.832495
 216.000000 3.526797 2.930627
 217.000000 3.592617 2.836396
 218.000000 3.559942 2.863810
 219.000000 3.522377 2.974890
 220.000000 3.491596 3.009578
 221.000000 3.529648 2.921219
 222.000000 3.491180 2.960655
 223.000000 3.455983 2.929155
 224.000000 3.479685 2.930962
 225.000000 3.475680 2.973182
 226.000000 3.498751 2.892772
 227.000000 3.441124 2.933102
 228.000000 3.536955 2.920835
 229.000000 3.501594 2.937067
 230.000000 3.588679 2.948079
 231.000000 3.551883 2.951466
 232.000000 3.562182 2.872593
 233.000000 3.622592 2.823928
 234.000000 3.523054 2.890663
 235.000000 3.540356 2.892732
 236.000000 3.545944 2.871421
 237.000000 3.487359 2.951769
 238.000000 3.451382 2.965719
 239.000000 3.545107 3.013959
 240.000000 3.524265 2.940083
 241.000000 3.537742 2.920827
 242.000000 3.551439 2.925656
 243.000000 3.523461 2.936572
 244.000000 3.534364 2.959573
 245.000000 3.547246 3.042840
 246.000000 3.557620 2.995946
 247.000000 3.510913 3.012082
 248.000000 3.560777 2.888232
 249.000000 3.503296 3.004740
 250.000000 3.524611 2.902566
 251.000000 3.497089 3.007353
 252.000000 3.489036 2.959283
 253.000000 3.521450 2.965448
 254.000000 3.512677 2.949626
 255.000000 3.441060 2.924750
 256.000000 3.562963 2.948248
 257.000000 3.537405 2.948716
 258.000000 3.580481 2.925763
 259.000000 3.479567 2.889905
 260.000000 3.468007 2.986199
 261.000000 3.551159 2.988738
 262.000000 3.514733 2.905573
 263.000000 3.573626 2.891234
 264.000000 3.540411 2.854553
 265.000000 3.539812 2.946184
 266.000000 3.503954 3.020744
 267.000000 3.531504 2.920247
 268.000000 3.449271 3.107718
 269.000000 3.429255 3.111535
 270.000000 3.353069 3.049281
 271.000000 3.442867 2.955027
 272.000000 3.526287 3.056298
 273.000000 3.457324 2.909193
 274.000000 3.394765 2.871830
 275.000000 3.483161 2.965839
 276.000000 3.472961 2.883714
 277.000000 3.480200 2.926729
 278.000000 3.438889 3.024304
 279.000000 3.564283 2.950136
 280.000000 3.504829 3.035467
 281.000000 3.528824 2.857471
 282.000000 3.499417 2.879804
 283.000000 3.499321 2.926138
 284.000000 3.431524 2.947317
 285.000000 3.521034 3.055828
 286.000000 3.508106 2.953946
 287.000000 3.540668 2.861999
 288.000000 3.532781 2.893015
 289.000000 3.476173 2.945837
 290.000000 3.477834 2.912057
 291.000000 3.531693 2.855823
 292.000000 3.510950 2.878137
 293.000000 3.500657 3.028058
 294.000000 3.523642 2.892295
 295.000000 3.518455 2.775981
 296.000000 3.553404 2.713505
 297.000000 3.511522 2.782286
 298.000000 3.514139 2.925635
 299.000000 3.474951 2.875805
 300.000000 3.514875 2.807271
 301.000000 3.511367 2.762317
 302.000000 3.554626 2.838089
 303.000000 3.534199 2.738075
 304.000000 3.547724 2.743239
 305.000000 3.470904 2.843986
 306.000000 3.531850 2.811437
 307.000000 3.570951 2.826177
 308.000000 3.500820 2.805256
 309.000000 3.448421 2.897261
 310.000000 3.438677 2.749919
 311.000000 3.474531 2.733824
 312.000000 3.474869 2.786503
 313.000000 3.524011 2.836845
 314.000000 3.565254 2.753219
 315.000000 3.545147 2.763134
 316.000000 3.515950 2.798974
 317.000000 3.490189 2.804090
 318.000000 3.514910 2.901740
 319.000000 3.493836 2.809053
 320.000000 3.537536 2.852255
 321.000000 3.490637 2.818129
 322.000000 3.535870 2.810025
 323.000000 3.515324 2.933194
 324.000000 3.466325 2.889425
 325.000000 3.489478 2.777120
 326.000000 3.548408 2.783645
 327.000000 3.579109 2.697361
 328.000000 3.547144 2.748430
 329.000000 3.526365 2.839350
 330.000000 3.548704 2.801735
 331.000000 3.487463 2.881964
 332.000000 3.516195 2.811470
 333.000000 3.506523 2.770051
 334.000000 3.495299 2.800275
 335.000000 3.541765 2.739062
 336.000000 3.573142 2.695449
 337.000000 3.529450 2.776343
 338.000000 3.565671 2.755784
 339.000000 3.617403 2.737307
 340.000000 3.535711 2.795198
 341.000000 3.527588 2.734710
 342.000000 3.597690 2.775280
 343.000000 3.529863 2.912869
 344.000000 3.568782 2.835836
 345.000000 3.541863 2.874116
 346.000000 3.480081 2.796357
 347.000000 3.478278 2.784278
 348.000000 3.481354 2.869573
 349.000000 3.440486 2.877538
 350.000000 3.464731 2.819892
 351.000000 3.452897 2.803771
 352.000000 3.456510 2.823497
 353.000000 3.431931 2.793866
 354.000000 3.500408 2.868508
 355.000000 3.507514 2.800845
 356.000000 3.495441 2.795443
 357.000000 3.463899 2.812585
 358.000000 3.441024 2.888604
 359.000000 3.485054 2.779636
 360.000000 3.458476 2.827302
 361.000000 3.567287 2.733133
 362.000000 3.506017 2.800011
 363.000000 3.538339 2.812753
 364.000000 3.478484 2.915714
 365.000000 3.511650 2.853558
 366.000000 3.558559 2.870295
 367.000000 3.504008 2.878432
 368.000000 3.490060 2.886686
 369.000000 3.517127 2.903392
 370.000000 3.469158 2.815925
 371.000000 3.495730 2.815274
 372.000000 3.545466 2.771631
 373.000000 3.457426 2.763145
 374.000000 3.516770 2.822621
 375.000000 3.453021 2.780918
 376.000000 3.492938 2.744804
 377.000000 3.481916 2.762540
 378.000000 3.517468 2.771160
 379.000000 3.495832 2.824604
 380.000000 3.504832 2.825794
 381.000000 3.510028 2.742955
 382.000000 3.502650 2.887016
 383.000000 3.473346 2.824522
 384.000000 3.501517 2.784544
 385.000000 3.491676 2.837284
 386.000000 3.473533 2.855052
 387.000000 3.522118 2.874617
 388.000000 3.516437 2.810627
 389.000000 3.508165 2.864967
 390.000000 3.503229 2.869903
 391.000000 3.488726 2.806468
 392.000000 3.467528 2.862802
 393.000000 3.516177 2.915015
 394.000000 3.482979 2.883940
 395.000000 3.502165 2.756120
 396.000000 3.475540 2.843192
 397.000000 3.447429 2.880257
 398.000000 3.425577 2.824188
 399.000000 3.493507 2.823513
 400.000000 3.504428 2.834063
 401.000000 3.469347 2.864428
 402.000000 3.466666 2.873824
 403.000000 3.500384 2.744329
 404.000000 3.462995 2.852353
 405.000000 3.470384 2.770666
 406.000000 3.483971 2.691482
 407.000000 3.456407 2.704489
 408.000000 3.378503 2.857524
 409.000000 3.447483 2.793516
 410.000000 3.466538 2.744936
 411.000000 3.484959 2.732412
 412.000000 3.453028 2.735420
 413.000000 3.413686 2.812711
 414.000000 3.420690 2.794520
 415.000000 3.472599 2.803168
 416.000000 3.453207 2.708350
 417.000000 3.501579 2.661918
 418.000000 3.490830 2.700739
 419.000000 3.470779 2.828929
 420.000000 3.516395 2.845010
 421.000000 3.461670 2.929830
 422.000000 3.466911 2.739407
 423.000000 3.421397 2.741546
 424.000000 3.385057 2.822391
 425.000000 3.477767 2.806988
 426.000000 3.467939 2.700377
 427.000000 3.457035 2.789842
 428.000000 3.460078 2.836862
 429.000000 3.462202 2.848923
 430.000000 3.512185 2.863750
 431.000000 3.439441 2.863957
 432.000000 3.426368 2.885418
 433.000000 3.425502 2.946082
 434.000000 3.418630 2.868652
 435.000000 3.427109 2.898179
 436.000000 3.388080 2.939978
 437.000000 3.430334 2.931526
 438.000000 3.430748 2.984364
 439.000000 3.463938 2.899333
 440.000000 3.466785 2.886605
 441.000000 3.477023 2.837634
 442.000000 3.392535 2.871711
 443.000000 3.407798 2.762009
 444.000000 3.481111 2.740485
 445.000000 3.494818 2.884035
 446.000000 3.497853 2.734374
 447.000000 3.501016 2.830488
 448.000000 3.498000 2.797793
 449.000000 3.447090 2.873801
 450.000000 3.432883 2.883988
 451.000000 3.461795 2.878536
 452.000000 3.461828 2.843830
 453.000000 3.429674 2.822832
 454.000000 3.436047 2.934994
 455.000000 3.490018 2.927346
 456.000000 3.463682 2.894698
 457.000000 3.516076 2.856367
 458.000000 3.489789 2.879392
 459.000000 3.494404 2.836262
 460.000000 3.455740 2.971898
 461.000000 3.428101 3.033557
 462.000000 3.429289 2.885165
 463.000000 3.446845 2.910124
 464.000000 3.475673 2.790966
 465.000000 3.422870 2.838507
 466.000000 3.370952 2.932730
 467.000000 3.447820 2.883767
 468.000000 3.461673 2.870312
 469.000000 3.465990 2.851916
 470.000000 3.452528 2.910736
 471.000000 3.428393 2.859910
 472.000000 3.459124 2.827230
 473.000000 3.438721 2.822534
 474.000000 3.419620 2.947338
 475.000000 3.466192 2.880603
 476.000000 3.428897 2.895007
 477.000000 3.502487 2.920378
 478.000000 3.548414 2.816345
 479.000000 3.529872 2.816989
 480.000000 3.514040 2.923612
 481.000000 3.503392 2.807036
 482.000000 3.536389 2.754019
 483.000000 3.480206 2.923262
 484.000000 3.522090 2.880545
 485.000000 3.431708 2.918467
 486.000000 3.468515 2.900886
 487.000000 3.511646 2.881539
 488.000000 3.513581 2.904423
 489.000000 3.503231 2.843184
 490.000000 3.506217 2.867747
 491.000000 3.479290 2.750224
 492.000000 3.472987 2.873405
 493.000000 3.503270 2.896883
 494.000000 3.466356 2.817615
 495.000000 3.483622 2.847817
 496.000000 3.546990 2.763772
 497.000000 3.498388 2.866625
 498.000000 3.506589 2.743199
 499.000000 3.494001 2.819003
 500.000000 3.531904 2.891498
 501.000000 3.465109 2.844717
 502.000000 3.495072 2.891110
 503.000000 3.446304 2.868152
 504.000000 3.481304 2.809229
 505.000000 3.475479 2.908172
 506.000000 3.496587 2.874956
 507.000000 3.537529 2.807029
 508.000000 3.506605 2.836868
 509.000000 3.509062 2.843650
 510.000000 3.473088 2.815628
 511.000000 3.519428 2.832634
 512.000000 3.460220 2.862013
 513.000000 3.502522 2.800933
 514.000000 3.490494 2.827562
 515.000000 3.526035 2.760985
 516.000000 3.547557 2.799769
 517.000000 3.534338 2.785650
 518.000000 3.490153 2.786334
 519.000000 3.506706 2.835350
 520.000000 3.493311 2.821983
 521.000000 3.518430 2.740590
 522.000000 3.540686 2.740376
 523.000000 3.463785 2.798428
 524.000000 3.432938 2.734326
 525.000000 3.521188 2.775352
 526.000000 3.512482 2.751084
 527.000000 3.494277 2.798809
 528.000000 3.474624 2.794606
 529.000000 3.523650 2.806839
 530.000000 3.448564 2.827025
 531.000000 3.497108 2.838646
 532.000000 3.456229 2.748652
 533.000000 3.502841 2.841598
 534.000000 3.392943 2.833347
 535.000000 3.469451 2.873756
 536.000000 3.459676 2.895328
 537.000000 3.470924 2.730180
 538.000000 3.497035 2.810651
 539.000000 3.544676 2.841774
 540.000000 3.469708 2.837373
 541.000000 3.471964 2.879516
 542.000000 3.531423 2.856790
 543.000000 3.462404 2.858118
 544.000000 3.472229 2.855370
 545.000000 3.466924 2.844271
 546.000000 3.429631 2.869168
 547.000000 3.437507 2.864072
 548.000000 3.453983 2.858780
 549.000000 3.411666 2.956955
 550.000000 3.371171 3.019613
 551.000000 3.460387 2.905650
 552.000000 3.467361 2.900692
 553.000000 3.430802 2.835940
 554.000000 3.459127 2.992492
 555.000000 3.361484 3.012885
 556.000000 3.376925 2.943382
 557.000000 3.403785 2.881653
 558.000000 3.419851 2.868999
 559.000000 3.409805 2.848193
 560.000000 3.467631 2.852649
 561.000000 3.394647 2.902566
 562.000000 3.424272 2.834812
 563.000000 3.407021 2.920084
 564.000000 3.437647 2.925218
 565.000000 3.442224 2.910399
 566.000000 3.398285 2.982573
 567.000000 3.465241 2.993331
 568.000000 3.443666 2.836189
 569.000000 3.456601 2.996812
 570.000000 3.383950 2.921544
 571.000000 3.459997 2.748484
 572.000000 3.439357 2.846384
 573.000000 3.461968 2.860473
 574.000000 3.463548 2.914890
 575.000000 3.507719 2.855233
 576.000000 3.467385 2.958935
 577.000000 3.499578 2.865188
 578.000000 3.469005 2.860472
 579.000000 3.485577 2.855107
 580.000000 3.504085 2.905615
 581.000000 3.471306 2.811219
 582.000000 3.518811 2.834083
 583.000000 3.508120 2.806785
 584.000000 3.514192 2.783051
 585.000000 3.528391 2.781831
 586.000000 3.505610 2.824213
 587.000000 3.449811 2.971243
 588.000000 3.437829 2.866752
 589.000000 3.440666 2.898188
 590.000000 3.464905 2.896354
 591.000000 3.445206 2.831285
 592.000000 3.494338 2.901172
 593.000000 3.447404 2.926664
 594.000000 3.490959 2.925166
 595.000000 3.492495 2.867220
 596.000000 3.465241 2.870019
 597.000000 3.514067 2.916095
 598.000000 3.466355 2.885272
 599.000000 3.509341 2.844878
 600.000000 3.491901 2.863936
 601.000000 3.389614 2.821805
 602.000000 3.421933 2.836837
 603.000000 3.460805 2.836656
 604.000000 3.522331 2.781287
 605.000000 3.468952 2.791674
 606.000000 3.520390 2.787616
 607.000000 3.512656 2.831847
 608.000000 3.472161 2.774859
 609.000000 3.479363 2.833431
 610.000000 3.526424 2.852578
 611.000000 3.513340 2.854253
 612.000000 3.472088 2.839660
 613.000000 3.486439 2.841866
 614.000000 3.446924 2.898781
 615.000000 3.475472 2.804707
 616.000000 3.440392 2.827376
 617.000000 3.475060 2.823671
 618.000000 3.457286 2.853491
 619.000000 3.516534 2.693867
 620.000000 3.490620 2.738213
 621.000000 3.520085 2.824324
 622.000000 3.536788 2.781848
 623.000000 3.468077 2.831470
 624.000000 3.486969 2.941436
 625.000000 3.492821 2.867579
 626.000000 3.493325 2.849804
 627.000000 3.518854 2.814539
 628.000000 3.425531 2.923351
 629.000000 3.487855 2.801239
 630.000000 3.436656 2.814820
 631.000000 3.493578 2.814571
 632.000000 3.519848 2.743017
 633.000000 3.408826 2.826757
 634.000000 3.508961 2.797630
 635.000000 3.473312 2.648547
 636.000000 3.431413 2.757021
 637.000000 3.480282 2.630559
 638.000000 3.455713 2.764897
 639.000000 3.475565 2.786809
 640.000000 3.506699 2.842877
 641.000000 3.407779 2.806501
 642.000000 3.454809 2.772055
 643.000000 3.461054 2.812766
 644.000000 3.428759 2.938993
 645.000000 3.468480 2.797581
 646.000000 3.411508 2.824164
 647.000000 3.498075 2.773610
 648.000000 3.467800 2.821038
 649.000000 3.445885 2.761216
 650.000000 3.485096 2.823677
 651.000000 3.495132 2.832620
 652.000000 3.466671 2.809286
 653.000000 3.541678 2.759625
 654.000000 3.496931 2.774960
 655.000000 3.538124 2.830181
 656.000000 3.502632 2.719921
 657.000000 3.479298 2.784983
 658.000000 3.551396 2.771375
 659.000000 3.459362 2.724877
 660.000000 3.495013 2.783753
 661.000000 3.502157 2.786161
 662.000000 3.480974 2.848709
 663.000000 3.497872 2.754940
 664.000000 3.462356 2.863349
 665.000000 3.454387 2.802917
 666.000000 3.474999 2.727593
 667.000000 3.534440 2.862034
 668.000000 3.500984 2.841490
 669.000000 3.518556 2.785818
 670.000000 3.455694 2.795831
 671.000000 3.544281 2.749661
 672.000000 3.520411 2.669562
 673.000000 3.491798 2.770127
 674.000000 3.505435 2.760464
 675.000000 3.529783 2.892129
 676.000000 3.485995 2.755126
 677.000000 3.467387 2.819471
 678.000000 3.477904 2.797320
 679.000000 3.529392 2.869711
 680.000000 3.482354 2.826379
 681.000000 3.499007 2.778611
 682.000000 3.473591 2.747166
 683.000000 3.428035 2.721677
 684.000000 3.432487 2.810234
 685.000000 3.509476 2.848827
 686.000000 3.476524 2.861008
 687.000000 3.469062 2.857196
 688.000000 3.400554 2.881608
 689.000000 3.469997 2.797551
 690.000000 3.495710 2.777015
 691.000000 3.528634 2.892246
 692.000000 3.410169 2.991754
 693.000000 3.386109 2.855119
 694.000000 3.353878 2.764119
 695.000000 3.347941 2.929428
 696.000000 3.450237 2.895835
 697.000000 3.368683 2.920179
 698.000000 3.336619 2.768707
 699.000000 3.438356 2.836525
 700.000000 3.418044 2.893396
 701.000000 3.438794 2.862290
 702.000000 3.429704 2.842757
 703.000000 3.410121 2.784797
 704.000000 3.359975 2.792631
 705.000000 3.370389 2.862844
 706.000000 3.425388 2.817711
 707.000000 3.419247 2.907095
 708.000000 3.458579 2.825859
 709.000000 3.396250 2.853995
 710.000000 3.393957 2.851864
 711.000000 3.408691 2.823114
 712.000000 3.429518 2.766388
 713.000000 3.372918 2.763046
 714.000000 3.437410 2.777364
 715.000000 3.436660 2.743221
 716.000000 3.455129 2.783106
 717.000000 3.433243 2.818591
 718.000000 3.428081 2.720710
 719.000000 3.418166 2.731850
 720.000000 3.465542 2.765679
 721.000000 3.447675 2.735259
 722.000000 3.465946 2.699155
 723.000000 3.389456 2.740868
 724.000000 3.436323 2.802810
 725.000000 3.362973 2.855599
 726.000000 3.473441 2.910931
 727.000000 3.401746 2.909544
 728.000000 3.398654 2.877642
 729.000000 3.381433 2.816536
 730.000000 3.436105 2.924203
 731.000000 3.436257 2.800403
 732.000000 3.428793 2.862763
 733.000000 3.419572 2.780534
 734.000000 3.379989 2.856380
 735.000000 3.420200 2.843826
 736.000000 3.410871 2.850357
 737.000000 3.444629 2.814135
 738.000000 3.433288 2.825838
 739.000000 3.435782 2.815916
 740.000000 3.466393 2.828492
 741.000000 3.461230 2.868250
 742.000000 3.443336 2.893827
 743.000000 3.449655 2.787974
 744.000000 3.487364 2.830569
 745.000000 3.442536 2.786781
 746.000000 3.434680 2.864300
 747.000000 3.420188 2.851352
 748.000000 3.396596 2.852008
 749.000000 3.434050 2.827133
 750.000000 3.452970 2.835471
 751.000000 3.403374 2.793415
 752.000000 3.433453 2.759255
 753.000000 3.467162 2.811962
 754.000000 3.466893 2.800621
 755.000000 3.468422 2.821744
 756.000000 3.490999 2.756433
 757.000000 3.411085 2.809427
 758.000000 3.413738 2.803452
 759.000000 3.442094 2.721223
 760.000000 3.444985 2.726071
 761.000000 3.465610 2.858009
 762.000000 3.391589 2.763528
 763.000000 3.362595 2.781823
 764.000000 3.427740 2.801404
 765.000000 3.448361 2.815218
 766.000000 3.446257 2.868349
 767.000000 3.428305 2.837924
 768.000000 3.423560 2.852563
 769.000000 3.459472 2.723011
 770.000000 3.445430 2.827762
 771.000000 3.533809 2.751699
 772.000000 3.514791 2.777755
 773.000000 3.461161 2.793360
 774.000000 3.465648 2.917649
 775.000000 3.413147 2.882034
 776.000000 3.416443 2.867426
 777.000000 3.370238 2.819023
 778.000000 3.389002 2.765757
 779.000000 3.389328 2.838504
 780.000000 3.417656 2.889063
 781.000000 3.405951 2.777125
 782.000000 3.392126 2.856969
 783.000000 3.406571 2.815018
 784.000000 3.379716 2.886769
 785.000000 3.403954 2.818579
 786.000000 3.369442 2.837966
 787.000000 3.382124 2.774859
 788.000000 3.420822 2.819599
 789.000000 3.426986 2.857126
 790.000000 3.391539 2.908841
 791.000000 3.376286 2.915394
 792.000000 3.395905 2.867006
 793.000000 3.349080 2.865180
 794.000000 3.451206 2.762046
 795.000000 3.385749 2.795570
 796.000000 3.410509 2.823407
 797.000000 3.366818 2.877125
 798.000000 3.355925 2.763451
 799.000000 3.434288 2.810527
 800.000000 3.371119 2.809259
 801.000000 3.417354 2.888237
 802.000000 3.432839 2.895518
 803.000000 3.434736 2.789233
 804.000000 3.428620 2.796043
 805.000000 3.471734 2.867177
 806.000000 3.473226 2.918327
 807.000000 3.402157 2.790343
 808.000000 3.411469 2.825106
 809.000000 3.460436 2.758103
 810.000000 3.457738 2.729789
 811.000000 3.397030 2.861866
 812.000000 3.410462 2.795811
 813.000000 3.389378 2.795613
 814.000000 3.396063 2.767103
 815.000000 3.420910 2.779135
 816.000000 3.420993 2.762994
 817.000000 3.403756 2.819692
 818.000000 3.359671 2.797698
 819.000000 3.413473 2.790086
 820.000000 3.373043 2.798666
 821.000000 3.358141 2.817538
 822.000000 3.435679 2.834347
 823.000000 3.459029 2.803436
 824.000000 3.424107 2.755105
 825.000000 3.418177 2.761817
 826.000000 3.438840 2.730139
 827.000000 3.372908 2.722556
 828.000000 3.354086 2.758118
 829.000000 3.358561 2.820338
 830.000000 3.402396 2.882816
 831.000000 3.362126 2.774183
 832.000000 3.361927 2.833194
 833.000000 3.332004 2.860832
 834.000000 3.369614 2.788946
 835.000000 3.347235 2.834242
 836.000000 3.498372 2.801221
 837.000000 3.430257 2.735259
 838.000000 3.443424 2.817584
 839.000000 3.434997 2.861778
 840.000000 3.426492 2.867669
 841.000000 3.447577 2.740546
 842.000000 3.455907 2.785120
 843.000000 3.461370 2.810208
 844.000000 3.428215 2.772114
 845.000000 3.364660 2.854290
 846.000000 3.423449 2.848667
 847.000000 3.387469 2.766312
 848.000000 3.395984 2.869707
 849.000000 3.388455 2.920641
 850.000000 3.409119 2.859068
 851.000000 3.370499 2.883113
 852.000000 3.404993 2.859436
 853.000000 3.371067 2.872065
 854.000000 3.374800 2.794755
 855.000000 3.390108 2.817971
 856.000000 3.433904 2.902749
 857.000000 3.400758 2.880206
 858.000000 3.375655 2.801460
 859.000000 3.394902 2.772356
 860.000000 3.357748 2.809233
 861.000000 3.351361 2.775751
 862.000000 3.410943 2.780438
 863.000000 3.385813 2.763326
 864.000000 3.453224 2.845477
 865.000000 3.431926 2.810983
 866.000000 3.420240 2.808170
 867.000000 3.410435 2.772065
 868.000000 3.382304 2.834827
 869.000000 3.409292 2.855425
 870.000000 3.385491 2.900344
 871.000000 3.444305 2.813512
 872.000000 3.442439 2.742777
 873.000000 3.436545 2.722100
 874.000000 3.391476 2.737534
 875.000000 3.429359 2.636017
 876.000000 3.460835 2.655316
 877.000000 3.444577 2.685410
 878.000000 3.505834 2.558941
 879.000000 3.402300 2.569385
 880.000000 3.408130 2.701642
 881.000000 3.446354 2.700318
 882.000000 3.386939 2.671981
 883.000000 3.452022 2.685966
 884.000000 3.451999 2.779795
 885.000000 3.409882 2.777104
 886.000000 3.404831 2.748179
 887.000000 3.442814 2.599377
 888.000000 3.411328 2.740184
 889.000000 3.408700 2.832821
 890.000000 3.431985 2.770195
 891.000000 3.395194 2.707356
 892.000000 3.390887 2.688233
 893.000000 3.399031 2.764398
 894.000000 3.382476 2.620449
 895.000000 3.380503 2.680560
 896.000000 3.472074 2.582439
 897.000000 3.390806 2.794691
 898.000000 3.440214 2.745643
 899.000000 3.393065 2.708051
 900.000000 3.475554 2.648706
 901.000000 3.449974 2.674909
 902.000000 3.371987 2.602986
 903.000000 3.372177 2.729890
 904.000000 3.369966 2.652378
 905.000000 3.357363 2.555268
 906.000000 3.379546 2.662059
 907.000000 3.380220 2.609139
 908.000000 3.406476 2.626004
 909.000000 3.332051 2.698652
 910.000000 3.440827 2.781601
 911.000000 3.385064 2.810392
 912.000000 3.424426 2.772389
 913.000000 3.362103 2.790685
 914.000000 3.363282 2.751959
 915.000000 3.449802 2.756034
 916.000000 3.383743 2.743925
 917.000000 3.406274 2.689299
 918.000000 3.465804 2.639503
 919.000000 3.454047 2.763858
 920.000000 3.484014 2.632678
 921.000000 3.398652 2.749479
 922.000000 3.380254 2.746355
 923.000000 3.447537 2.645711
 924.000000 3.472341 2.659162
 925.000000 3.444361 2.662908
 926.000000 3.456589 2.639184
 927.000000 3.474016 2.742769
 928.000000 3.351320 2.773267
 929.000000 3.395670 2.750164
 930.000000 3.428037 2.832767
 931.000000 3.437892 2.766123
 932.000000 3.446369 2.909831
 933.000000 3.434446 2.748517
 934.000000 3.485310 2.666564
 935.000000 3.518128 2.605919
 936.000000 3.494145 2.787862
 937.000000 3.512251 2.738649
 938.000000 3.515632 2.739914
 939.000000 3.503522 2.710399
 940.000000 3.511905 2.723347
 941.000000 3.513257 2.657520
 942.000000 3.469370 2.661134
 943.000000 3.536592 2.704776
 944.000000 3.494308 2.688641
 945.000000 3.489837 2.745876
 946.000000 3.498218 2.701312
 947.000000 3.510832 2.744070
 948.000000 3.489464 2.722956
 949.000000 3.490036 2.759453
 950.000000 3.460443 2.725876
 951.000000 3.555819 2.572235
 952.000000 3.464597 2.651783
 953.000000 3.561158 2.728643
 954.000000 3.522858 2.640940
 955.000000 3.481438 2.564835
 956.000000 3.493787 2.698207
 957.000000 3.477684 2.725027
 958.000000 3.494838 2.772792
 959.000000 3.463164 2.799983
 960.000000 3.462813 2.693005
 961.000000 3.416825 2.737039
 962.000000 3.463420 2.715654
 963.000000 3.417909 2.671429
 964.000000 3.420259 2.716273
 965.000000 3.431338 2.661766
 966.000000 3.460734 2.742727
 967.000000 3.508545 2.592515
 968.000000 3.407851 2.706560
 969.000000 3.384090 2.676776
 970.000000 3.425104 2.749397
 971.000000 3.461208 2.725337
 972.000000 3.458230 2.699391
 973.000000 3.460006 2.699324
 974.000000 3.481808 2.732000
 975.000000 3.474289 2.746181
 976.000000 3.448425 2.666597
 977.000000 3.442148 2.690480
 978.000000 3.432815 2.741361
 979.000000 3.442846 2.744982
 980.000000 3.487720 2.748606
 981.000000 3.463929 2.748716
 982.000000 3.437178 2.676753
 983.000000 3.423170 2.737358
 984.000000 3.471753 2.698665
 985.000000 3.438734 2.688089
 986.000000 3.481539 2.597116
 987.000000 3.461552 2.610092
 988.000000 3.436442 2.723707
 989.000000 3.420882 2.693539
 990.000000 3.452151 2.642742
 991.000000 3.445419 2.559274
 992.000000 3.390793 2.604717
 993.000000 3.347885 2.664176
 994.000000 3.394196 2.605874
 995.000000 3.440220 2.636687
 996.000000 3.471705 2.577801
 997.000000 3.467946 2.535706
 998.000000 3.399741 2.597989
 999.000000 3.461414 2.615456
 1000.000000 3.435874 2.582978
 1001.000000 3.431143 2.613063
 1002.000000 3.424635 2.599630
 1003.000000 3.494105 2.625994
 1004.000000 3.495710 2.610610
 1005.000000 3.453056 2.582318
 1006.000000 3.405650 2.686624
 1007.000000 3.490621 2.654405
 1008.000000 3.430444 2.491760
 1009.000000 3.515203 2.537143
 1010.000000 3.442532 2.565966
 1011.000000 3.531592 2.480559
 1012.000000 3.519323 2.337005
 1013.000000 3.473120 2.537120
 1014.000000 3.481675 2.550718
 1015.000000 3.495347 2.473482
 1016.000000 3.496603 2.503276
 1017.000000 3.446732 2.493602
 1018.000000 3.526680 2.440412
 1019.000000 3.523066 2.557102
 1020.000000 3.508062 2.511323
 1021.000000 3.515585 2.508826
 1022.000000 3.555259 2.557934
 1023.000000 3.528421 2.514443
 1024.000000 3.520295 2.524568
 1025.000000 3.487108 2.574222
 1026.000000 3.560248 2.538953
 1027.000000 3.573564 2.562316
 1028.000000 3.565246 2.564731
 1029.000000 3.439339 2.548043
 1030.000000 3.540266 2.531642
 1031.000000 3.466305 2.493456
 1032.000000 3.500841 2.507424
 1033.000000 3.551328 2.622736
 1034.000000 3.525099 2.571805
 1035.000000 3.540916 2.683924
 1036.000000 3.513896 2.572137
 1037.000000 3.502272 2.614655
 1038.000000 3.563928 2.540323
 1039.000000 3.485498 2.581462
 1040.000000 3.516604 2.584795
 1041.000000 3.504912 2.546660
 1042.000000 3.551403 2.561012
 1043.000000 3.542220 2.539064
 1044.000000 3.522934 2.625776
 1045.000000 3.552280 2.579183
 1046.000000 3.470708 2.613583
 1047.000000 3.486549 2.648452
 1048.000000 3.493762 2.652898
 1049.000000 3.500349 2.659606
 1050.000000 3.551359 2.612216
 1051.000000 3.526701 2.582078
 1052.000000 3.442688 2.565012
 1053.000000 3.480612 2.639620
 1054.000000 3.512035 2.611569
 1055.000000 3.470156 2.605268
 1056.000000 3.509058 2.638511
 1057.000000 3.503133 2.673693
 1058.000000 3.482574 2.705884
 1059.000000 3.510715 2.696742
 1060.000000 3.491165 2.648500
 1061.000000 3.485969 2.784633
 1062.000000 3.463965 2.757180
 1063.000000 3.538702 2.720089
 1064.000000 3.494690 2.700433
 1065.000000 3.539688 2.608281
 1066.000000 3.460157 2.687045
 1067.000000 3.502237 2.530063
 1068.000000 3.560418 2.575554
 1069.000000 3.494264 2.587257
 1070.000000 3.512999 2.625032
 1071.000000 3.513079 2.705072
 1072.000000 3.508397 2.692317
 1073.000000 3.527450 2.685800
 1074.000000 3.455552 2.747087
 1075.000000 3.440347 2.574550
 1076.000000 3.430038 2.596904
 1077.000000 3.495733 2.583083
 1078.000000 3.497519 2.601595
 1079.000000 3.448384 2.643809
 1080.000000 3.459831 2.690845
 1081.000000 3.449245 2.631300
 1082.000000 3.483038 2.633144
 1083.000000 3.476072 2.666688
 1084.000000 3.454703 2.610151
 1085.000000 3.463699 2.621373
 1086.000000 3.414580 2.637602
 1087.000000 3.488386 2.671746
 1088.000000 3.492721 2.649387
 1089.000000 3.463416 2.672365
 1090.000000 3.496588 2.692916
 1091.000000 3.423217 2.632339
 1092.000000 3.461805 2.685866
 1093.000000 3.464714 2.675165
 1094.000000 3.403287 2.634753
 1095.000000 3.434947 2.614491
 1096.000000 3.448844 2.678208
 1097.000000 3.448334 2.624280
 1098.000000 3.445035 2.594529
 1099.000000 3.460249 2.723720
 1100.000000 3.519206 2.675194
 1101.000000 3.455285 2.586320
 1102.000000 3.467494 2.597537
 1103.000000 3.499343 2.702854
 1104.000000 3.461117 2.679365
 1105.000000 3.479295 2.646725
 1106.000000 3.402537 2.685881
 1107.000000 3.507082 2.650550
 1108.000000 3.520730 2.710241
 1109.000000 3.467813 2.731164
 1110.000000 3.494496 2.649871
 1111.000000 3.508046 2.723359
 1112.000000 3.518223 2.807087
 1113.000000 3.450435 2.686144
 1114.000000 3.452885 2.644953
 1115.000000 3.494505 2.716268
 1116.000000 3.488042 2.724735
 1117.000000 3.481811 2.640905
 1118.000000 3.530015 2.639953
 1119.000000 3.443859 2.570433
 1120.000000 3.474012 2.590777
 1121.000000 3.424419 2.691471
 1122.000000 3.497477 2.685477
 1123.000000 3.450040 2.715787
 1124.000000 3.482460 2.697457
 1125.000000 3.480198 2.639259
 1126.000000 3.496291 2.674800
 1127.000000 3.477384 2.678041
 1128.000000 3.487384 2.551399
 1129.000000 3.486908 2.631810
 1130.000000 3.498301 2.735641
 1131.000000 3.526679 2.684393
 1132.000000 3.507305 2.596029
 1133.000000 3.461840 2.746380
 1134.000000 3.471669 2.688799
 1135.000000 3.465389 2.618271
 1136.000000 3.489219 2.663559
 1137.000000 3.514361 2.677838
 1138.000000 3.491281 2.711782
 1139.000000 3.506339 2.674140
 1140.000000 3.495020 2.642444
 1141.000000 3.459650 2.653112
 1142.000000 3.456721 2.659608
 1143.000000 3.490359 2.682341
 1144.000000 3.476774 2.758545
 1145.000000 3.511432 2.629427
 1146.000000 3.494484 2.585917
 1147.000000 3.515434 2.697551
 1148.000000 3.518356 2.683802
 1149.000000 3.524208 2.633611
 1150.000000 3.467353 2.607440
 1151.000000 3.498782 2.560650
 1152.000000 3.490795 2.637366
 1153.000000 3.521932 2.659688
 1154.000000 3.533565 2.711672
 1155.000000 3.522521 2.649980
 1156.000000 3.514583 2.634222
 1157.000000 3.502760 2.703300
 1158.000000 3.510788 2.585177
 1159.000000 3.523123 2.602097
 1160.000000 3.526526 2.577971
 1161.000000 3.511909 2.622166
 1162.000000 3.504528 2.693717
 1163.000000 3.514623 2.536536
 1164.000000 3.529871 2.591451
 1165.000000 3.523556 2.624079
 1166.000000 3.553576 2.585192
 1167.000000 3.482968 2.569490
 1168.000000 3.517255 2.545222
 1169.000000 3.567644 2.533317
 1170.000000 3.512943 2.595866
 1171.000000 3.524466 2.585515
 1172.000000 3.529589 2.571485
 1173.000000 3.535195 2.622670
 1174.000000 3.475939 2.607323
 1175.000000 3.492051 2.714943
 1176.000000 3.453215 2.720651
 1177.000000 3.482110 2.770851
 1178.000000 3.466796 2.645016
 1179.000000 3.479071 2.706663
 1180.000000 3.474128 2.619680
 1181.000000 3.498246 2.662937
 1182.000000 3.492306 2.685892
 1183.000000 3.486056 2.615994
 1184.000000 3.510239 2.702078
 1185.000000 3.504666 2.567288
 1186.000000 3.559080 2.621514
 1187.000000 3.490714 2.548354
 1188.000000 3.492545 2.611625
 1189.000000 3.508944 2.569683
 1190.000000 3.519374 2.544901
 1191.000000 3.511005 2.579046
 1192.000000 3.544818 2.554323
 1193.000000 3.536505 2.578829
 1194.000000 3.530909 2.575627
 1195.000000 3.532800 2.550890
 1196.000000 3.548336 2.595504
 1197.000000 3.561026 2.586821
 1198.000000 3.539275 2.733251
 1199.000000 3.543086 2.700102
 1200.000000 3.545507 2.648387
 1201.000000 3.491143 2.574065
 1202.000000 3.496412 2.499064
 1203.000000 3.498517 2.616983
 1204.000000 3.464998 2.689645
 1205.000000 3.520925 2.637367
 1206.000000 3.492484 2.590743
 1207.000000 3.505510 2.562490
 1208.000000 3.493529 2.672235
 1209.000000 3.537589 2.627163
 1210.000000 3.487235 2.573844
 1211.000000 3.569360 2.629702
 1212.000000 3.497022 2.538058
 1213.000000 3.489110 2.649841
 1214.000000 3.462479 2.684962
 1215.000000 3.491847 2.583592
 1216.000000 3.546985 2.558969
 1217.000000 3.544646 2.560212
 1218.000000 3.523182 2.678423
 1219.000000 3.500579 2.610709
 1220.000000 3.515386 2.534679
 1221.000000 3.550385 2.541636
 1222.000000 3.517960 2.575763
 1223.000000 3.476307 2.535771
 1224.000000 3.492702 2.595807
 1225.000000 3.468322 2.605314
 1226.000000 3.509885 2.560919
 1227.000000 3.501000 2.564768
 1228.000000 3.564862 2.519545
 1229.000000 3.542632 2.566030
 1230.000000 3.520513 2.583545
 1231.000000 3.499412 2.559645
 1232.000000 3.504548 2.601730
 1233.000000 3.502448 2.628904
 1234.000000 3.482828 2.608262
 1235.000000 3.463900 2.612029
 1236.000000 3.443462 2.565572
 1237.000000 3.460458 2.551742
 1238.000000 3.552345 2.522290
 1239.000000 3.450057 2.657317
 1240.000000 3.503961 2.662787
 1241.000000 3.528691 2.654476
 1242.000000 3.492730 2.613760
 1243.000000 3.436878 2.605803
 1244.000000 3.436380 2.581211
 1245.000000 3.500754 2.596331
 1246.000000 3.498037 2.531972
 1247.000000 3.465351 2.601787
 1248.000000 3.458671 2.592276
 1249.000000 3.418280 2.710039
 1250.000000 3.475467 2.620757
 1251.000000 3.454638 2.592524
 1252.000000 3.491001 2.597940
 1253.000000 3.409315 2.697083
 1254.000000 3.499721 2.604945
 1255.000000 3.420279 2.654158
 1256.000000 3.440036 2.587917
 1257.000000 3.536178 2.496127
 1258.000000 3.553950 2.542796
 1259.000000 3.528694 2.569007
 1260.000000 3.569765 2.515902
 1261.000000 3.566168 2.542927
 1262.000000 3.531471 2.484645
 1263.000000 3.584825 2.552337
 1264.000000 3.543447 2.561994
 1265.000000 3.522545 2.491873
 1266.000000 3.564655 2.560068
 1267.000000 3.519420 2.482434
 1268.000000 3.500768 2.635132
 1269.000000 3.437122 2.664002
 1270.000000 3.528849 2.521596
 1271.000000 3.546420 2.611362
 1272.000000 3.537142 2.641311
 1273.000000 3.539152 2.648699
 1274.000000 3.517617 2.592995
 1275.000000 3.551641 2.574025
 1276.000000 3.483862 2.541839
 1277.000000 3.496054 2.653059
 1278.000000 3.482723 2.559200
 1279.000000 3.490691 2.676551
 1280.000000 3.495933 2.601498
 1281.000000 3.488415 2.601653
 1282.000000 3.488575 2.575430
 1283.000000 3.513344 2.597521
 1284.000000 3.503844 2.530703
 1285.000000 3.539506 2.512632
 1286.000000 3.536055 2.538285
 1287.000000 3.561377 2.664235
 1288.000000 3.546048 2.542094
 1289.000000 3.537259 2.535520
 1290.000000 3.582772 2.548082
 1291.000000 3.534259 2.562502
 1292.000000 3.550563 2.479841
 1293.000000 3.531625 2.513988
 1294.000000 3.550292 2.465574
 1295.000000 3.551218 2.530095
 1296.000000 3.518002 2.464928
 1297.000000 3.506226 2.619804
 1298.000000 3.505742 2.511136
 1299.000000 3.485580 2.537078
 1300.000000 3.540440 2.570537
 1301.000000 3.499236 2.540791
 1302.000000 3.529508 2.493832
 1303.000000 3.484901 2.476877
 1304.000000 3.495020 2.481083
 1305.000000 3.494718 2.544892
 1306.000000 3.489885 2.588026
 1307.000000 3.504859 2.456754
 1308.000000 3.499591 2.525141
 1309.000000 3.480468 2.489631
 1310.000000 3.503335 2.488526
 1311.000000 3.470146 2.514331
 1312.000000 3.492091 2.429371
 1313.000000 3.514953 2.540286
 1314.000000 3.529644 2.516996
 1315.000000 3.436016 2.530722
 1316.000000 3.522182 2.503589
 1317.000000 3.540472 2.463269
 1318.000000 3.514154 2.450505
 1319.000000 3.474065 2.539277
 1320.000000 3.490113 2.487791
 1321.000000 3.502912 2.450366
 1322.000000 3.504737 2.490109
 1323.000000 3.506579 2.499168
 1324.000000 3.502625 2.579822
 1325.000000 3.478722 2.503890
 1326.000000 3.506799 2.483614
 1327.000000 3.535283 2.538093
 1328.000000 3.514233 2.523145
 1329.000000 3.465585 2.588970
 1330.000000 3.558400 2.529849
 1331.000000 3.491100 2.499621
 1332.000000 3.539014 2.548691
 1333.000000 3.562616 2.459673
 1334.000000 3.558217 2.569612
 1335.000000 3.482552 2.484833
 1336.000000 3.494995 2.550494
 1337.000000 3.510892 2.512530
 1338.000000 3.500710 2.577103
 1339.000000 3.563287 2.491823
 1340.000000 3.499576 2.486843
 1341.000000 3.557736 2.541105
 1342.000000 3.525259 2.592901
 1343.000000 3.521961 2.573373
 1344.000000 3.546224 2.488300
 1345.000000 3.521013 2.509706
 1346.000000 3.521948 2.486886
 1347.000000 3.572256 2.610842
 1348.000000 3.487081 2.486124
 1349.000000 3.517510 2.591596
 1350.000000 3.500249 2.528912
 1351.000000 3.487827 2.514396
 1352.000000 3.497875 2.702858
 1353.000000 3.499142 2.542671
 1354.000000 3.452378 2.445672
 1355.000000 3.535220 2.530524
 1356.000000 3.518007 2.523296
 1357.000000 3.522430 2.474948
 1358.000000 3.512584 2.522511
 1359.000000 3.500313 2.478144
 1360.000000 3.487824 2.531597
 1361.000000 3.532432 2.557721
 1362.000000 3.508258 2.527209
 1363.000000 3.532895 2.598675
 1364.000000 3.488127 2.497008
 1365.000000 3.540331 2.436217
 1366.000000 3.482824 2.524951
 1367.000000 3.508928 2.531958
 1368.000000 3.513799 2.538510
 1369.000000 3.544345 2.553873
 1370.000000 3.564648 2.490572
 1371.000000 3.505184 2.432667
 1372.000000 3.526514 2.484964
 1373.000000 3.513712 2.512137
 1374.000000 3.482954 2.475642
 1375.000000 3.471601 2.549880
 1376.000000 3.533344 2.590638
 1377.000000 3.547168 2.602818
 1378.000000 3.516990 2.581954
 1379.000000 3.527637 2.622640
 1380.000000 3.474192 2.637083
 1381.000000 3.463973 2.733132
 1382.000000 3.449300 2.689816
 1383.000000 3.469160 2.682439
 1384.000000 3.464880 2.648156
 1385.000000 3.488505 2.726698
 1386.000000 3.480252 2.601244
 1387.000000 3.459249 2.729862
 1388.000000 3.499056 2.704878
 1389.000000 3.429473 2.724344
 1390.000000 3.467618 2.647985
 1391.000000 3.483822 2.566980
 1392.000000 3.420537 2.628439
 1393.000000 3.435669 2.735510
 1394.000000 3.461983 2.634989
 1395.000000 3.446101 2.745257
 1396.000000 3.501689 2.661693
 1397.000000 3.494698 2.744713
 1398.000000 3.455558 2.732683
 1399.000000 3.444792 2.620604
 1400.000000 3.438401 2.664821
 1401.000000 3.461933 2.736680
 1402.000000 3.416561 2.682734
 1403.000000 3.456761 2.769364
 1404.000000 3.464020 2.746694
 1405.000000 3.440740 2.740345
 1406.000000 3.463451 2.648215
 1407.000000 3.523723 2.642879
 1408.000000 3.472624 2.632693
 1409.000000 3.464827 2.744471
 1410.000000 3.445125 2.680826
 1411.000000 3.524412 2.639718
 1412.000000 3.459896 2.678466
 1413.000000 3.506040 2.594536
 1414.000000 3.469740 2.606647
 1415.000000 3.477841 2.643471
 1416.000000 3.486714 2.683860
 1417.000000 3.477941 2.577821
 1418.000000 3.473275 2.623193
 1419.000000 3.530476 2.581291
 1420.000000 3.482422 2.623823
 1421.000000 3.505839 2.544186
 1422.000000 3.485685 2.608192
 1423.000000 3.559469 2.618833
 1424.000000 3.484760 2.524141
 1425.000000 3.500746 2.470451
 1426.000000 3.495683 2.580335
 1427.000000 3.484504 2.513612
 1428.000000 3.434749 2.573808
 1429.000000 3.453418 2.588992
 1430.000000 3.490746 2.631608
 1431.000000 3.421644 2.555912
 1432.000000 3.519424 2.691422
 1433.000000 3.449747 2.555346
 1434.000000 3.478703 2.642518
 1435.000000 3.447249 2.649872
 1436.000000 3.438556 2.714250
 1437.000000 3.407941 2.697181
 1438.000000 3.381798 2.700123
 1439.000000 3.452435 2.710909
 1440.000000 3.484652 2.639617
 1441.000000 3.524467 2.583331
 1442.000000 3.549762 2.611689
 1443.000000 3.484640 2.576051
 1444.000000 3.551791 2.601361
 1445.000000 3.528170 2.613780
 1446.000000 3.535955 2.534672
 1447.000000 3.551787 2.569749
 1448.000000 3.508681 2.615570
 1449.000000 3.466377 2.562699
 1450.000000 3.511680 2.656799
 1451.000000 3.505339 2.610276
 1452.000000 3.510607 2.522270
 1453.000000 3.497414 2.583788
 1454.000000 3.487391 2.639444
 1455.000000 3.470549 2.589491
 1456.000000 3.513712 2.647153
 1457.000000 3.489271 2.522349
 1458.000000 3.538716 2.561649
 1459.000000 3.494561 2.590348
 1460.000000 3.553117 2.535937
 1461.000000 3.521584 2.507290
 1462.000000 3.497080 2.612146
 1463.000000 3.511730 2.599203
 1464.000000 3.490901 2.575998
 1465.000000 3.477396 2.655793
 1466.000000 3.483995 2.592646
 1467.000000 3.482362 2.622600
 1468.000000 3.501532 2.560831
 1469.000000 3.496032 2.586947
 1470.000000 3.492881 2.620791
 1471.000000 3.504189 2.573784
 1472.000000 3.447754 2.581296
 1473.000000 3.424864 2.599793
 1474.000000 3.413184 2.572855
 1475.000000 3.389269 2.534956
 1476.000000 3.472510 2.610857
 1477.000000 3.439705 2.560473
 1478.000000 3.431593 2.593673
 1479.000000 3.448888 2.592451
 1480.000000 3.514447 2.617578
 1481.000000 3.484565 2.584772
 1482.000000 3.477712 2.656379
 1483.000000 3.422616 2.539417
 1484.000000 3.437226 2.624476
 1485.000000 3.428304 2.582687
 1486.000000 3.470590 2.621878
 1487.000000 3.452400 2.666642
 1488.000000 3.433292 2.528528
 1489.000000 3.450945 2.570638
 1490.000000 3.480972 2.579710
 1491.000000 3.455223 2.621876
 1492.000000 3.456194 2.615319
 1493.000000 3.465608 2.553933
 1494.000000 3.481571 2.556824
 1495.000000 3.490201 2.601706
 1496.000000 3.382177 2.573966
 1497.000000 3.388681 2.592216
 1498.000000 3.508740 2.623149
 1499.000000 3.541852 2.698645
 1500.000000 3.484840 2.608268
 1501.000000 3.466716 2.593260
 1502.000000 3.462271 2.664120
 1503.000000 3.471092 2.627837
 1504.000000 3.469743 2.670934
 1505.000000 3.489981 2.655732
 1506.000000 3.494916 2.651117
 1507.000000 3.520814 2.590859
 1508.000000 3.528985 2.530117
 1509.000000 3.500538 2.614196
 1510.000000 3.519522 2.540089
 1511.000000 3.498676 2.558925
 1512.000000 3.498605 2.630136
 1513.000000 3.499266 2.701819
 1514.000000 3.479586 2.625384
 1515.000000 3.461839 2.630509
 1516.000000 3.459027 2.730554
 1517.000000 3.410436 2.625117
 1518.000000 3.464279 2.705009
 1519.000000 3.491941 2.647696
 1520.000000 3.462725 2.462289
 1521.000000 3.489717 2.608905
 1522.000000 3.453537 2.554696
 1523.000000 3.519899 2.557510
 1524.000000 3.495645 2.666813
 1525.000000 3.456015 2.669297
 1526.000000 3.479178 2.605402
 1527.000000 3.419192 2.653050
 1528.000000 3.471800 2.537641
 1529.000000 3.465785 2.654292
 1530.000000 3.473734 2.611757
 1531.000000 3.407110 2.579974
 1532.000000 3.456378 2.548106
 1533.000000 3.479824 2.590105
 1534.000000 3.417234 2.530760
 1535.000000 3.543020 2.586422
 1536.000000 3.440864 2.526630
 1537.000000 3.490096 2.569635
 1538.000000 3.493581 2.569959
 1539.000000 3.486241 2.580545
 1540.000000 3.475306 2.559660
 1541.000000 3.427242 2.615388
 1542.000000 3.482443 2.558686
 1543.000000 3.512654 2.553408
 1544.000000 3.471759 2.509808
 1545.000000 3.467279 2.543357
 1546.000000 3.443629 2.528839
 1547.000000 3.494974 2.564776
 1548.000000 3.432138 2.547013
 1549.000000 3.516079 2.552559
 1550.000000 3.424750 2.676000
 1551.000000 3.505818 2.630767
 1552.000000 3.452768 2.576450
 1553.000000 3.456477 2.712657
 1554.000000 3.477639 2.619859
 1555.000000 3.500414 2.650077
 1556.000000 3.513088 2.675099
 1557.000000 3.481497 2.719750
 1558.000000 3.478024 2.651857
 1559.000000 3.479097 2.607198
 1560.000000 3.446218 2.673921
 1561.000000 3.479805 2.680967
 1562.000000 3.471987 2.579284
 1563.000000 3.443511 2.660488
 1564.000000 3.461535 2.640250
 1565.000000 3.447598 2.698878
 1566.000000 3.457476 2.679922
 1567.000000 3.466612 2.672768
 1568.000000 3.473101 2.705104
 1569.000000 3.475742 2.662520
 1570.000000 3.507992 2.732068
 1571.000000 3.484889 2.636400
 1572.000000 3.429721 2.593321
 1573.000000 3.486738 2.699556
 1574.000000 3.478530 2.601965
 1575.000000 3.524633 2.576940
 1576.000000 3.491993 2.583284
 1577.000000 3.502482 2.692506
 1578.000000 3.454336 2.678140
 1579.000000 3.534423 2.706875
 1580.000000 3.470617 2.665797
 1581.000000 3.500776 2.663590
 1582.000000 3.502816 2.625396
 1583.000000 3.487899 2.645094
 1584.000000 3.495814 2.690572
 1585.000000 3.559288 2.627704
 1586.000000 3.533373 2.645347
 1587.000000 3.560163 2.634265
 1588.000000 3.518142 2.651917
 1589.000000 3.528649 2.658980
 1590.000000 3.498031 2.566356
 1591.000000 3.484050 2.608203
 1592.000000 3.494191 2.615785
 1593.000000 3.517307 2.644582
 1594.000000 3.574050 2.731192
 1595.000000 3.543228 2.667847
 1596.000000 3.522827 2.664117
 1597.000000 3.550755 2.649051
 1598.000000 3.492810 2.662673
 1599.000000 3.500960 2.635678
 1600.000000 3.534254 2.684282
 1601.000000 3.498486 2.588387
 1602.000000 3.525691 2.573981
 1603.000000 3.521602 2.605490
 1604.000000 3.525068 2.607383
 1605.000000 3.524764 2.607583
 1606.000000 3.500529 2.633839
 1607.000000 3.543518 2.540579
 1608.000000 3.550671 2.566650
 1609.000000 3.549693 2.476350
 1610.000000 3.600510 2.559556
 1611.000000 3.508697 2.631238
 1612.000000 3.487743 2.541769
 1613.000000 3.526687 2.561669
 1614.000000 3.526340 2.621513
 1615.000000 3.548874 2.586089
 1616.000000 3.509234 2.570577
 1617.000000 3.498628 2.487240
 1618.000000 3.509212 2.609390
 1619.000000 3.515285 2.615132
 1620.000000 3.507260 2.533714
 1621.000000 3.504656 2.530933
 1622.000000 3.546820 2.545231
 1623.000000 3.524263 2.502151
 1624.000000 3.501653 2.508064
 1625.000000 3.555024 2.440742
 1626.000000 3.453566 2.522480
 1627.000000 3.495914 2.467281
 1628.000000 3.542067 2.529370
 1629.000000 3.516430 2.563686
 1630.000000 3.513425 2.587066
 1631.000000 3.508314 2.513470
 1632.000000 3.534918 2.571776
 1633.000000 3.505369 2.580365
 1634.000000 3.519196 2.559444
 1635.000000 3.533035 2.512349
 1636.000000 3.475686 2.534547
 1637.000000 3.520014 2.527429
 1638.000000 3.542560 2.465584
 1639.000000 3.499097 2.548286
 1640.000000 3.506624 2.576871
 1641.000000 3.533840 2.507914
 1642.000000 3.565693 2.415076
 1643.000000 3.553826 2.475380
 1644.000000 3.517788 2.469477
 1645.000000 3.537995 2.513368
 1646.000000 3.536438 2.518649
 1647.000000 3.546572 2.502917
 1648.000000 3.489327 2.487274
 1649.000000 3.559999 2.544228
 1650.000000 3.547110 2.519263
 1651.000000 3.499239 2.528208
 1652.000000 3.508426 2.557785
 1653.000000 3.530558 2.528229
 1654.000000 3.517163 2.606469
 1655.000000 3.506753 2.579434
 1656.000000 3.529803 2.500415
 1657.000000 3.501960 2.444959
 1658.000000 3.532720 2.471999
 1659.000000 3.547052 2.533203
 1660.000000 3.548899 2.541158
 1661.000000 3.523109 2.454580
 1662.000000 3.522728 2.460548
 1663.000000 3.541601 2.548857
 1664.000000 3.529145 2.559967
 1665.000000 3.545064 2.575229
 1666.000000 3.512239 2.614647
 1667.000000 3.512730 2.606758
 1668.000000 3.519602 2.533369
 1669.000000 3.529043 2.578723
 1670.000000 3.489860 2.512986
 1671.000000 3.509508 2.481103
 1672.000000 3.525012 2.500779
 1673.000000 3.583902 2.495049
 1674.000000 3.501019 2.510440
 1675.000000 3.436467 2.476610
 1676.000000 3.511907 2.478903
 1677.000000 3.528747 2.518826
 1678.000000 3.486212 2.475883
 1679.000000 3.493224 2.534044
 1680.000000 3.576240 2.519487
 1681.000000 3.536639 2.572805
 1682.000000 3.534452 2.536545
 1683.000000 3.497647 2.457140
 1684.000000 3.521647 2.436308
 1685.000000 3.579581 2.445817
 1686.000000 3.539264 2.555922
 1687.000000 3.525940 2.549286
 1688.000000 3.545981 2.478858
 1689.000000 3.545436 2.591202
 1690.000000 3.548194 2.435008
 1691.000000 3.509314 2.426108
 1692.000000 3.495183 2.476826
 1693.000000 3.517977 2.486647
 1694.000000 3.573184 2.481891
 1695.000000 3.570066 2.416859
 1696.000000 3.530753 2.377801
 1697.000000 3.531798 2.468863
 1698.000000 3.477294 2.511783
 1699.000000 3.507603 2.405947
 1700.000000 3.556665 2.417179
 1701.000000 3.558265 2.496034
 1702.000000 3.526454 2.592881
 1703.000000 3.539086 2.544768
 1704.000000 3.494179 2.598489
 1705.000000 3.543260 2.513128
 1706.000000 3.528698 2.541199
 1707.000000 3.562281 2.478960
 1708.000000 3.538484 2.546373
 1709.000000 3.563037 2.513438
 1710.000000 3.540265 2.569248
 1711.000000 3.533678 2.581311
 1712.000000 3.547022 2.501444
 1713.000000 3.548653 2.418362
 1714.000000 3.547363 2.434091
 1715.000000 3.533424 2.470595
 1716.000000 3.524284 2.415999
 1717.000000 3.509788 2.517188
 1718.000000 3.512429 2.474298
 1719.000000 3.549013 2.547732
 1720.000000 3.597477 2.508169
 1721.000000 3.569632 2.455621
 1722.000000 3.522099 2.501484
 1723.000000 3.538501 2.597822
 1724.000000 3.480945 2.586625
 1725.000000 3.576351 2.547324
 1726.000000 3.518862 2.487785
 1727.000000 3.510458 2.527437
 1728.000000 3.530063 2.550001
 1729.000000 3.494038 2.494766
 1730.000000 3.546511 2.451119
 1731.000000 3.532120 2.514342
 1732.000000 3.585276 2.580328
 1733.000000 3.550186 2.509185
 1734.000000 3.488466 2.463759
 1735.000000 3.572992 2.637800
 1736.000000 3.480429 2.657156
 1737.000000 3.493717 2.513111
 1738.000000 3.544206 2.562764
 1739.000000 3.506512 2.601462
 1740.000000 3.575221 2.540979
 1741.000000 3.531089 2.571741
 1742.000000 3.510676 2.552494
 1743.000000 3.498771 2.575316
 1744.000000 3.510982 2.538693
 1745.000000 3.538329 2.555169
 1746.000000 3.495727 2.508357
 1747.000000 3.479041 2.568585
 1748.000000 3.454226 2.542484
 1749.000000 3.495892 2.534877
 1750.000000 3.549318 2.468082
 1751.000000 3.548903 2.503694
 1752.000000 3.526506 2.571530
 1753.000000 3.533337 2.625225
 1754.000000 3.467018 2.607689
 1755.000000 3.495124 2.477004
 1756.000000 3.495027 2.508871
 1757.000000 3.469411 2.534805
 1758.000000 3.478211 2.604868
 1759.000000 3.463045 2.568405
 1760.000000 3.464017 2.529960
 1761.000000 3.489822 2.533670
 1762.000000 3.508482 2.430433
 1763.000000 3.481936 2.452227
 1764.000000 3.459208 2.490104
 1765.000000 3.427179 2.552221
 1766.000000 3.403071 2.443513
 1767.000000 3.457951 2.475105
 1768.000000 3.476464 2.449238
 1769.000000 3.453311 2.508681
 1770.000000 3.482693 2.482652
 1771.000000 3.478358 2.417158
 1772.000000 3.462922 2.436382
 1773.000000 3.466747 2.575066
 1774.000000 3.493712 2.537782
 1775.000000 3.474897 2.573489
 1776.000000 3.452301 2.490720
 1777.000000 3.465340 2.558362
 1778.000000 3.466937 2.537626
 1779.000000 3.439288 2.516762
 1780.000000 3.488744 2.459341
 1781.000000 3.430843 2.526859
 1782.000000 3.475811 2.469077
 1783.000000 3.474264 2.399781
 1784.000000 3.460043 2.556343
 1785.000000 3.477497 2.528070
 1786.000000 3.459417 2.561863
 1787.000000 3.453667 2.523172
 1788.000000 3.491000 2.564740
 1789.000000 3.476389 2.506621
 1790.000000 3.423793 2.663083
 1791.000000 3.477876 2.583864
 1792.000000 3.508785 2.546701
 1793.000000 3.482789 2.572698
 1794.000000 3.492412 2.661340
 1795.000000 3.489942 2.623253
 1796.000000 3.429324 2.575739
 1797.000000 3.467049 2.555049
 1798.000000 3.497819 2.540855
 1799.000000 3.510124 2.442809
 1800.000000 3.507889 2.458392
 1801.000000 3.480177 2.481012
 1802.000000 3.517249 2.620226
 1803.000000 3.492522 2.494727
 1804.000000 3.448359 2.561119
 1805.000000 3.445451 2.613822
 1806.000000 3.466244 2.493459
 1807.000000 3.483838 2.499385
 1808.000000 3.511031 2.511723
 1809.000000 3.504556 2.539421
 1810.000000 3.522011 2.542316
 1811.000000 3.518931 2.559004
 1812.000000 3.472826 2.408955
 1813.000000 3.450542 2.401139
 1814.000000 3.526452 2.483065
 1815.000000 3.522730 2.581601
 1816.000000 3.522774 2.585949
 1817.000000 3.522235 2.569565
 1818.000000 3.495332 2.629903
 1819.000000 3.531308 2.633476
 1820.000000 3.528979 2.645661
 1821.000000 3.491457 2.576940
 1822.000000 3.480854 2.502233
 1823.000000 3.484477 2.478636
 1824.000000 3.521659 2.532224
 1825.000000 3.471979 2.588288
 1826.000000 3.471727 2.525171
 1827.000000 3.464387 2.557304
 1828.000000 3.466392 2.532344
 1829.000000 3.484728 2.539584
 1830.000000 3.417142 2.488471
 1831.000000 3.379461 2.532167
 1832.000000 3.451798 2.560954
 1833.000000 3.466672 2.634614
 1834.000000 3.484212 2.623001
 1835.000000 3.449690 2.561688
 1836.000000 3.446808 2.616384
 1837.000000 3.465292 2.477807
 1838.000000 3.443754 2.437263
 1839.000000 3.420822 2.535590
 1840.000000 3.427721 2.484677
 1841.000000 3.443361 2.500233
 1842.000000 3.426583 2.525292
 1843.000000 3.481913 2.507209
 1844.000000 3.434233 2.623352
 1845.000000 3.499683 2.503942
 1846.000000 3.510732 2.551526
 1847.000000 3.435624 2.595387
 1848.000000 3.492375 2.491528
 1849.000000 3.522116 2.489551
 1850.000000 3.529943 2.470362
 1851.000000 3.460697 2.495299
 1852.000000 3.519499 2.600731
 1853.000000 3.526550 2.668559
 1854.000000 3.542990 2.664207
 1855.000000 3.490511 2.543938
 1856.000000 3.512813 2.637031
 1857.000000 3.461443 2.697534
 1858.000000 3.489486 2.560564
 1859.000000 3.462515 2.608348
 1860.000000 3.503975 2.654904
 1861.000000 3.523692 2.559902
 1862.000000 3.521628 2.680081
 1863.000000 3.562997 2.624625
 1864.000000 3.451876 2.615783
 1865.000000 3.539764 2.563116
 1866.000000 3.463816 2.682205
 1867.000000 3.467307 2.625166
 1868.000000 3.526204 2.525664
 1869.000000 3.481565 2.499694
 1870.000000 3.479769 2.466712
 1871.000000 3.488281 2.606912
 1872.000000 3.420614 2.552937
 1873.000000 3.488360 2.665244
 1874.000000 3.504765 2.468253
 1875.000000 3.493474 2.602675
 1876.000000 3.506423 2.469662
 1877.000000 3.445769 2.548354
 1878.000000 3.468140 2.595132
 1879.000000 3.504008 2.583443
 1880.000000 3.433394 2.625771
 1881.000000 3.448475 2.518273
 1882.000000 3.482351 2.491162
 1883.000000 3.510770 2.535600
 1884.000000 3.449780 2.543918
 1885.000000 3.475358 2.451756
 1886.000000 3.484398 2.540655
 1887.000000 3.476882 2.588517
 1888.000000 3.450685 2.581085
 1889.000000 3.541321 2.564065
 1890.000000 3.517029 2.500005
 1891.000000 3.446646 2.566536
 1892.000000 3.486433 2.569660
 1893.000000 3.536695 2.552251
 1894.000000 3.507450 2.637263
 1895.000000 3.492514 2.620132
 1896.000000 3.513322 2.561685
 1897.000000 3.483189 2.595501
 1898.000000 3.464150 2.556584
 1899.000000 3.556429 2.534775
 1900.000000 3.504749 2.574133
 1901.000000 3.555653 2.495130
 1902.000000 3.503423 2.603874
 1903.000000 3.463463 2.549529
 1904.000000 3.526806 2.553398
 1905.000000 3.465135 2.614364
 1906.000000 3.489407 2.560513
 1907.000000 3.484751 2.548952
 1908.000000 3.557239 2.515279
 1909.000000 3.490730 2.513686
 1910.000000 3.494582 2.515014
 1911.000000 3.509278 2.556582
 1912.000000 3.493280 2.513308
 1913.000000 3.561361 2.625451
 1914.000000 3.481550 2.573798
 1915.000000 3.506737 2.437543
 1916.000000 3.498621 2.515900
 1917.000000 3.489732 2.591684
 1918.000000 3.444305 2.703482
 1919.000000 3.507061 2.630379
 1920.000000 3.533931 2.581224
 1921.000000 3.507550 2.577659
 1922.000000 3.532887 2.577228
 1923.000000 3.571807 2.573461
 1924.000000 3.535986 2.617650
 1925.000000 3.557963 2.567117
 1926.000000 3.490614 2.465677
 1927.000000 3.494843 2.537398
 1928.000000 3.597481 2.486285
 1929.000000 3.629612 2.506337
 1930.000000 3.549389 2.480918
 1931.000000 3.544873 2.530439
 1932.000000 3.503884 2.557054
 1933.000000 3.525429 2.559074
 1934.000000 3.509103 2.513137
 1935.000000 3.479809 2.615331
 1936.000000 3.499316 2.589657
 1937.000000 3.540064 2.552492
 1938.000000 3.519945 2.494770
 1939.000000 3.445411 2.515612
 1940.000000 3.513830 2.572014
 1941.000000 3.510920 2.512773
 1942.000000 3.473627 2.563176
 1943.000000 3.516892 2.579263
 1944.000000 3.457437 2.553068
 1945.000000 3.497496 2.547454
 1946.000000 3.475898 2.585260
 1947.000000 3.499980 2.705825
 1948.000000 3.528637 2.635208
 1949.000000 3.504135 2.625008
 1950.000000 3.534181 2.571357
 1951.000000 3.518617 2.572467
 1952.000000 3.533154 2.567898
 1953.000000 3.523795 2.484158
 1954.000000 3.547989 2.488581
 1955.000000 3.527566 2.399882
 1956.000000 3.533877 2.491290
 1957.000000 3.532375 2.418251
 1958.000000 3.490938 2.505734
 1959.000000 3.554091 2.374658
 1960.000000 3.528519 2.441986
 1961.000000 3.523904 2.469603
 1962.000000 3.546293 2.489215
 1963.000000 3.509952 2.541212
 1964.000000 3.460617 2.405857
 1965.000000 3.487265 2.450502
 1966.000000 3.462475 2.460352
 1967.000000 3.560894 2.495942
 1968.000000 3.484179 2.441999
 1969.000000 3.503565 2.539923
 1970.000000 3.456531 2.478853
 1971.000000 3.505882 2.405691
 1972.000000 3.437578 2.536166
 1973.000000 3.459826 2.550356
 1974.000000 3.447174 2.515521
 1975.000000 3.438482 2.605743
 1976.000000 3.487425 2.582723
 1977.000000 3.471495 2.650506
 1978.000000 3.547235 2.590974
 1979.000000 3.488888 2.506957
 1980.000000 3.499268 2.513591
 1981.000000 3.466048 2.558790
 1982.000000 3.473254 2.566796
 1983.000000 3.511394 2.706184
 1984.000000 3.496452 2.492421
 1985.000000 3.484262 2.523071
 1986.000000 3.440580 2.515212
 1987.000000 3.452658 2.629331
 1988.000000 3.414913 2.641167
 1989.000000 3.406731 2.654118
 1990.000000 3.415551 2.561938
 1991.000000 3.523752 2.604165
 1992.000000 3.461908 2.636765
 1993.000000 3.453668 2.576631
 1994.000000 3.473605 2.613725
 1995.000000 3.446268 2.522485
 1996.000000 3.495907 2.499871
 1997.000000 3.482976 2.501008
 1998.000000 3.506935 2.573427
 1999.000000 3.547281 2.677603
 2000.000000 3.562639 2.492127
 2001.000000 3.485731 2.642525
 2002.000000 3.552168 2.576809
 2003.000000 3.516038 2.495874
 2004.000000 3.496738 2.436561
 2005.000000 3.517903 2.413514
 2006.000000 3.491289 2.484710
 2007.000000 3.543260 2.529609
 2008.000000 3.522056 2.596136
 2009.000000 3.514692 2.548286
 2010.000000 3.541655 2.494465
 2011.000000 3.542713 2.492950
 2012.000000 3.466650 2.549490
 2013.000000 3.504718 2.543269
 2014.000000 3.479282 2.462606
 2015.000000 3.477566 2.589741
 2016.000000 3.476748 2.559432
 2017.000000 3.519376 2.618395
 2018.000000 3.563853 2.511443
 2019.000000 3.464724 2.618958
 2020.000000 3.484012 2.601242
 2021.000000 3.473127 2.534668
 2022.000000 3.488066 2.528235
 2023.000000 3.529723 2.516125
 2024.000000 3.479353 2.524915
 2025.000000 3.540600 2.527459
 2026.000000 3.487704 2.519977
 2027.000000 3.501866 2.640782
 2028.000000 3.536555 2.580573
 2029.000000 3.478259 2.537206
 2030.000000 3.522414 2.538494
 2031.000000 3.461190 2.658681
 2032.000000 3.494664 2.710710
 2033.000000 3.475900 2.609367
 2034.000000 3.437242 2.601576
 2035.000000 3.482212 2.727687
 2036.000000 3.447500 2.637206
 2037.000000 3.511563 2.724365
 2038.000000 3.481637 2.616712
 2039.000000 3.450952 2.591573
 2040.000000 3.469755 2.641109
 2041.000000 3.477798 2.573370
 2042.000000 3.434907 2.567274
 2043.000000 3.442671 2.621789
 2044.000000 3.446922 2.650789
 2045.000000 3.554419 2.643376
 2046.000000 3.525305 2.579806
 2047.000000 3.478965 2.538258
 2048.000000 3.514557 2.537713
 2049.000000 3.536716 2.587281
 2050.000000 3.562407 2.570980
 2051.000000 3.518163 2.632851
 2052.000000 3.502299 2.563107
 2053.000000 3.543414 2.568106
 2054.000000 3.506078 2.617119
 2055.000000 3.492738 2.515115
 2056.000000 3.467270 2.575789
 2057.000000 3.462052 2.615066
 2058.000000 3.470931 2.536753
 2059.000000 3.541317 2.582837
 2060.000000 3.519236 2.570869
 2061.000000 3.474660 2.565787
 2062.000000 3.527018 2.524170
 2063.000000 3.505451 2.577284
 2064.000000 3.497725 2.606605
 2065.000000 3.521930 2.582287
 2066.000000 3.491415 2.560281
 2067.000000 3.515271 2.500798
 2068.000000 3.528906 2.475090
 2069.000000 3.519442 2.512900
 2070.000000 3.515005 2.437163
 2071.000000 3.477571 2.454549
 2072.000000 3.513966 2.493863
 2073.000000 3.527368 2.530472
 2074.000000 3.484516 2.426147
 2075.000000 3.539153 2.551238
 2076.000000 3.509672 2.613103
 2077.000000 3.531372 2.445254
 2078.000000 3.538941 2.606787
 2079.000000 3.480764 2.636016
 2080.000000 3.517124 2.641964
 2081.000000 3.489055 2.596821
 2082.000000 3.475002 2.613588
 2083.000000 3.483768 2.618534
 2084.000000 3.496265 2.556895
 2085.000000 3.521811 2.542631
 2086.000000 3.474549 2.561165
 2087.000000 3.481527 2.539137
 2088.000000 3.495532 2.512413
 2089.000000 3.544738 2.555019
 2090.000000 3.482554 2.569854
 2091.000000 3.515536 2.593567
 2092.000000 3.492854 2.552089
 2093.000000 3.490537 2.711875
 2094.000000 3.534364 2.734837
 2095.000000 3.464617 2.716827
 2096.000000 3.470717 2.767242
 2097.000000 3.476994 2.765540
 2098.000000 3.471686 2.784958
 2099.000000 3.446096 2.710210
 2100.000000 3.489632 2.644842
 2101.000000 3.435822 2.668787
 2102.000000 3.485871 2.788720
 2103.000000 3.370286 2.755347
 2104.000000 3.443301 2.783014
 2105.000000 3.458717 2.815914
 2106.000000 3.449473 2.728631
 2107.000000 3.448886 2.739058
 2108.000000 3.414332 2.781019
 2109.000000 3.432055 2.745545
 2110.000000 3.466797 2.717446
 2111.000000 3.465762 2.716476
 2112.000000 3.447272 2.744966
 2113.000000 3.345459 2.768172
 2114.000000 3.377718 2.846757
 2115.000000 3.401236 2.699186
 2116.000000 3.377700 2.810289
 2117.000000 3.503548 2.720579
 2118.000000 3.402309 2.792690
 2119.000000 3.408309 2.719491
 2120.000000 3.443332 2.748201
 2121.000000 3.403373 2.780777
 2122.000000 3.362198 2.675568
 2123.000000 3.399893 2.717666
 2124.000000 3.416596 2.681986
 2125.000000 3.389194 2.691721
 2126.000000 3.446214 2.691530
 2127.000000 3.377614 2.695109
 2128.000000 3.423945 2.685523
 2129.000000 3.394012 2.717520
 2130.000000 3.398967 2.715047
 2131.000000 3.455577 2.682884
 2132.000000 3.407142 2.725750
 2133.000000 3.449871 2.705334
 2134.000000 3.359123 2.746936
 2135.000000 3.393470 2.731775
 2136.000000 3.413236 2.603596
 2137.000000 3.441538 2.695221
 2138.000000 3.369376 2.751276
 2139.000000 3.462023 2.684440
 2140.000000 3.478248 2.726715
 2141.000000 3.413099 2.737017
 2142.000000 3.431797 2.769291
 2143.000000 3.361880 2.770401
 2144.000000 3.379420 2.810808
 2145.000000 3.429245 2.707454
 2146.000000 3.399877 2.757086
 2147.000000 3.473458 2.766976
 2148.000000 3.420665 2.816878
 2149.000000 3.467785 2.799428
 2150.000000 3.444858 2.720316
 2151.000000 3.442839 2.806793
 2152.000000 3.470969 2.698987
 2153.000000 3.410379 2.749263
 2154.000000 3.431594 2.730757
 2155.000000 3.453653 2.721856
 2156.000000 3.406395 2.727875
 2157.000000 3.439007 2.724344
 2158.000000 3.398860 2.750892
 2159.000000 3.453216 2.756103
 2160.000000 3.450982 2.720330
 2161.000000 3.420279 2.848409
 2162.000000 3.379968 2.814948
 2163.000000 3.389471 2.757935
 2164.000000 3.413020 2.836627
 2165.000000 3.385766 2.787622
 2166.000000 3.435374 2.929823
 2167.000000 3.445275 2.775845
 2168.000000 3.447354 2.730561
 2169.000000 3.398871 2.836900
 2170.000000 3.405088 2.743692
 2171.000000 3.388386 2.844375
 2172.000000 3.412466 2.732435
 2173.000000 3.470625 2.710230
 2174.000000 3.452984 2.676274
 2175.000000 3.400192 2.652877
 2176.000000 3.433882 2.795110
 2177.000000 3.449928 2.691044
 2178.000000 3.403228 2.582949
 2179.000000 3.417169 2.672409
 2180.000000 3.462956 2.711655
 2181.000000 3.388798 2.782663
 2182.000000 3.394549 2.792577
 2183.000000 3.416987 2.720868
 2184.000000 3.415963 2.718548
 2185.000000 3.375854 2.701734
 2186.000000 3.418533 2.722478
 2187.000000 3.401591 2.729469
 2188.000000 3.396379 2.724074
 2189.000000 3.457432 2.773753
 2190.000000 3.374790 2.759886
 2191.000000 3.383010 2.770863
 2192.000000 3.433191 2.728303
 2193.000000 3.369230 2.764204
 2194.000000 3.393160 2.826721
 2195.000000 3.438397 2.741053
 2196.000000 3.368683 2.773249
 2197.000000 3.430063 2.677726
 2198.000000 3.497997 2.666804
 2199.000000 3.481877 2.679462
 2200.000000 3.415092 2.731144
 2201.000000 3.433365 2.802953
 2202.000000 3.425221 2.794793
 2203.000000 3.410909 2.732336
 2204.000000 3.426986 2.701078
 2205.000000 3.406230 2.676811
 2206.000000 3.472469 2.645679
 2207.000000 3.430334 2.708919
 2208.000000 3.478252 2.686414
 2209.000000 3.398046 2.782184
 2210.000000 3.380767 2.701579
 2211.000000 3.377399 2.700001
 2212.000000 3.428560 2.754814
 2213.000000 3.422454 2.720478
 2214.000000 3.361049 2.757677
 2215.000000 3.406937 2.730626
 2216.000000 3.402833 2.789578
 2217.000000 3.399693 2.782555
 2218.000000 3.397313 2.828859
 2219.000000 3.372144 2.753278
 2220.000000 3.400882 2.721012
 2221.000000 3.367163 2.636851
 2222.000000 3.391600 2.599303
 2223.000000 3.406309 2.728636
 2224.000000 3.404236 2.758453
 2225.000000 3.379541 2.761587
 2226.000000 3.346464 2.721054
 2227.000000 3.393551 2.632200
 2228.000000 3.433363 2.775386
 2229.000000 3.412167 2.750143
 2230.000000 3.399838 2.688952
 2231.000000 3.335088 2.709823
 2232.000000 3.391043 2.703841
 2233.000000 3.405953 2.665854
 2234.000000 3.392516 2.667615
 2235.000000 3.450813 2.727990
 2236.000000 3.447005 2.678962
 2237.000000 3.362909 2.656646
 2238.000000 3.386811 2.681965
 2239.000000 3.358765 2.659728
 2240.000000 3.326609 2.780374
 2241.000000 3.379894 2.683329
 2242.000000 3.350247 2.713408
 2243.000000 3.366671 2.699982
 2244.000000 3.415850 2.675854
 2245.000000 3.450764 2.675883
 2246.000000 3.325479 2.594294
 2247.000000 3.374681 2.698815
 2248.000000 3.369574 2.707054
 2249.000000 3.316052 2.696226
 2250.000000 3.326859 2.703406
 2251.000000 3.325374 2.743083
 2252.000000 3.384913 2.784093
 2253.000000 3.346736 2.732660
 2254.000000 3.406883 2.701481
 2255.000000 3.350469 2.709846
 2256.000000 3.323362 2.614854
 2257.000000 3.331354 2.700617
 2258.000000 3.374798 2.737264
 2259.000000 3.381700 2.672792
 2260.000000 3.394715 2.713853
 2261.000000 3.378318 2.780584
 2262.000000 3.362190 2.768009
 2263.000000 3.341614 2.701899
 2264.000000 3.396234 2.697369
 2265.000000 3.385780 2.717029
 2266.000000 3.363886 2.696377
 2267.000000 3.372560 2.644239
 2268.000000 3.356445 2.728309
 2269.000000 3.377851 2.659515
 2270.000000 3.465922 2.613309
 2271.000000 3.396108 2.677453
 2272.000000 3.336854 2.605487
 2273.000000 3.434982 2.570822
 2274.000000 3.416199 2.679853
 2275.000000 3.371547 2.631618
 2276.000000 3.398420 2.650223
 2277.000000 3.387195 2.605284
 2278.000000 3.386694 2.668109
 2279.000000 3.409617 2.652226
 2280.000000 3.388503 2.705171
 2281.000000 3.331276 2.656758
 2282.000000 3.399071 2.498759
 2283.000000 3.420675 2.548507
 2284.000000 3.368746 2.586399
 2285.000000 3.345246 2.574892
 2286.000000 3.379852 2.624996
 2287.000000 3.389870 2.631340
 2288.000000 3.357277 2.594786
 2289.000000 3.338412 2.669949
 2290.000000 3.360990 2.556402
 2291.000000 3.375786 2.567656
 2292.000000 3.422116 2.605737
 2293.000000 3.419437 2.534694
 2294.000000 3.420050 2.515649
 2295.000000 3.421363 2.588411
 2296.000000 3.413088 2.497842
 2297.000000 3.367129 2.547742
 2298.000000 3.369883 2.652826
 2299.000000 3.377957 2.516419
 2300.000000 3.344491 2.630042
 2301.000000 3.368232 2.565800
 2302.000000 3.412858 2.603304
 2303.000000 3.331719 2.559143
 2304.000000 3.391948 2.756765
 2305.000000 3.320838 2.687629
 2306.000000 3.361948 2.748944
 2307.000000 3.374985 2.666457
 2308.000000 3.358819 2.579127
 2309.000000 3.374492 2.580017
 2310.000000 3.312981 2.600938
 2311.000000 3.362149 2.560128
 2312.000000 3.395134 2.618480
 2313.000000 3.414417 2.517481
 2314.000000 3.389748 2.573179
 2315.000000 3.430579 2.606286
 2316.000000 3.373868 2.574764
 2317.000000 3.393774 2.508297
 2318.000000 3.356720 2.544201
 2319.000000 3.312322 2.570269
 2320.000000 3.384151 2.489358
 2321.000000 3.347365 2.574425
 2322.000000 3.323034 2.669920
 2323.000000 3.317807 2.633117
 2324.000000 3.374498 2.809174
 2325.000000 3.371382 2.654263
 2326.000000 3.343732 2.631860
 2327.000000 3.351344 2.606477
 2328.000000 3.357433 2.633911
 2329.000000 3.399091 2.632111
 2330.000000 3.367366 2.648986
 2331.000000 3.385921 2.644291
 2332.000000 3.384012 2.641398
 2333.000000 3.396222 2.607391
 2334.000000 3.352509 2.611972
 2335.000000 3.388422 2.753078
 2336.000000 3.373700 2.636422
 2337.000000 3.345657 2.643899
 2338.000000 3.357526 2.582804
 2339.000000 3.333799 2.584663
 2340.000000 3.415221 2.603193
 2341.000000 3.449801 2.609665
 2342.000000 3.359116 2.601121
 2343.000000 3.426200 2.606005
 2344.000000 3.359773 2.570286
 2345.000000 3.390553 2.670314
 2346.000000 3.418619 2.686062
 2347.000000 3.347054 2.676733
 2348.000000 3.376671 2.543720
 2349.000000 3.456012 2.645071
 2350.000000 3.373289 2.679216
 2351.000000 3.383877 2.628081
 2352.000000 3.366915 2.646795
 2353.000000 3.347172 2.617788
 2354.000000 3.376527 2.609027
 2355.000000 3.388131 2.622454
 2356.000000 3.390298 2.492503
 2357.000000 3.404832 2.623382
 2358.000000 3.429614 2.584856
 2359.000000 3.348124 2.578576
 2360.000000 3.435529 2.533176
 2361.000000 3.391747 2.432635
 2362.000000 3.319287 2.538816
 2363.000000 3.404874 2.556167
 2364.000000 3.432229 2.489209
 2365.000000 3.454567 2.439596
 2366.000000 3.396460 2.485291
 2367.000000 3.398157 2.587354
 2368.000000 3.401205 2.512441
 2369.000000 3.448210 2.515210
 2370.000000 3.394314 2.637195
 2371.000000 3.432733 2.588190
 2372.000000 3.409868 2.591379
 2373.000000 3.413529 2.685495
 2374.000000 3.422559 2.662032
 2375.000000 3.455932 2.585324
 2376.000000 3.385007 2.588505
 2377.000000 3.436172 2.604080
 2378.000000 3.376333 2.522248
 2379.000000 3.437820 2.614027
 2380.000000 3.391804 2.584221
 2381.000000 3.378974 2.631549
 2382.000000 3.380217 2.438134
 2383.000000 3.343635 2.505228
 2384.000000 3.394375 2.553411
 2385.000000 3.412439 2.652723
 2386.000000 3.465360 2.539823
 2387.000000 3.360968 2.619354
 2388.000000 3.421031 2.648649
 2389.000000 3.448607 2.483154
 2390.000000 3.392708 2.550500
 2391.000000 3.381922 2.525045
 2392.000000 3.479161 2.590890
 2393.000000 3.441211 2.612008
 2394.000000 3.450417 2.478640
 2395.000000 3.408949 2.702725
 2396.000000 3.424994 2.497613
 2397.000000 3.404323 2.474771
 2398.000000 3.348179 2.615930
 2399.000000 3.344500 2.582852
 2400.000000 3.443384 2.526697
 2401.000000 3.421797 2.507561
 2402.000000 3.382825 2.592757
 2403.000000 3.418829 2.547750
 2404.000000 3.386983 2.634823
 2405.000000 3.479484 2.492271
 2406.000000 3.492103 2.620953
 2407.000000 3.395120 2.735487
 2408.000000 3.480899 2.624608
 2409.000000 3.415884 2.581094
 2410.000000 3.430265 2.642321
 2411.000000 3.415065 2.593855
 2412.000000 3.408017 2.588862
 2413.000000 3.385885 2.597895
 2414.000000 3.410368 2.581634
 2415.000000 3.395685 2.595930
 2416.000000 3.436827 2.629648
 2417.000000 3.387800 2.540290
 2418.000000 3.443285 2.677961
 2419.000000 3.377415 2.639405
 2420.000000 3.419248 2.591873
 2421.000000 3.409065 2.603466
 2422.000000 3.390386 2.757228
 2423.000000 3.347293 2.565383
 2424.000000 3.429941 2.527288
 2425.000000 3.410758 2.552030
 2426.000000 3.473626 2.671512
 2427.000000 3.399002 2.645361
 2428.000000 3.415560 2.597102
 2429.000000 3.367941 2.605740
 2430.000000 3.385585 2.599024
 2431.000000 3.410523 2.674440
 2432.000000 3.432331 2.614721
 2433.000000 3.417998 2.581113
 2434.000000 3.447496 2.618718
 2435.000000 3.423579 2.608919
 2436.000000 3.450287 2.602270
 2437.000000 3.438668 2.567169
 2438.000000 3.454338 2.582151
 2439.000000 3.424263 2.553635
 2440.000000 3.405549 2.640340
 2441.000000 3.441519 2.644432
 2442.000000 3.449008 2.560384
 2443.000000 3.464447 2.611161
 2444.000000 3.416615 2.598547
 2445.000000 3.479613 2.523494
 2446.000000 3.479897 2.551212
 2447.000000 3.491520 2.504498
 2448.000000 3.418430 2.531089
 2449.000000 3.477280 2.562529
 2450.000000 3.506710 2.500087
 2451.000000 3.457098 2.656992
 2452.000000 3.489691 2.586766
 2453.000000 3.417472 2.633867
 2454.000000 3.421166 2.549827
 2455.000000 3.435442 2.547493
 2456.000000 3.404514 2.543520
 2457.000000 3.472361 2.434298
 2458.000000 3.437459 2.562347
 2459.000000 3.471076 2.558618
 2460.000000 3.396368 2.493464
 2461.000000 3.438711 2.486727
 2462.000000 3.432087 2.518844
 2463.000000 3.459133 2.562082
 2464.000000 3.453927 2.604017
 2465.000000 3.409234 2.589245
 2466.000000 3.440692 2.477321
 2467.000000 3.503482 2.471261
 2468.000000 3.466788 2.483590
 2469.000000 3.472714 2.541763
 2470.000000 3.424811 2.606414
 2471.000000 3.437385 2.520794
 2472.000000 3.476849 2.472154
 2473.000000 3.409580 2.584817
 2474.000000 3.450158 2.548529
 2475.000000 3.504740 2.439339
 2476.000000 3.485680 2.548950
 2477.000000 3.452803 2.517470
 2478.000000 3.440054 2.558930
 2479.000000 3.404038 2.574245
 2480.000000 3.465640 2.585063
 2481.000000 3.436242 2.537646
 2482.000000 3.431659 2.541359
 2483.000000 3.468343 2.566142
 2484.000000 3.486021 2.527410
 2485.000000 3.459148 2.521570
 2486.000000 3.378388 2.614447
 2487.000000 3.462787 2.602380
 2488.000000 3.456662 2.597681
 2489.000000 3.421886 2.595775
 2490.000000 3.451567 2.457087
 2491.000000 3.441152 2.566098
 2492.000000 3.446274 2.502581
 2493.000000 3.442276 2.517529
 2494.000000 3.432682 2.583448
 2495.000000 3.451339 2.648961
 2496.000000 3.384888 2.536515
 2497.000000 3.447427 2.613768
 2498.000000 3.455763 2.465989
 2499.000000 3.454758 2.479256
 2500.000000 3.414568 2.535015
 2501.000000 3.438632 2.671991
 2502.000000 3.447278 2.558435
 2503.000000 3.443343 2.625997
 2504.000000 3.428552 2.640078
 2505.000000 3.453754 2.536563
 2506.000000 3.380508 2.608031
 2507.000000 3.451888 2.624114
 2508.000000 3.408652 2.582214
 2509.000000 3.479311 2.514760
 2510.000000 3.462328 2.555918
 2511.000000 3.416076 2.620738
 2512.000000 3.462608 2.743849
 2513.000000 3.440462 2.607291
 2514.000000 3.393565 2.640364
 2515.000000 3.409611 2.593946
 2516.000000 3.442719 2.633466
 2517.000000 3.381710 2.624274
 2518.000000 3.413934 2.617953
 2519.000000 3.445899 2.608265
 2520.000000 3.409622 2.685042
 2521.000000 3.451765 2.587698
 2522.000000 3.436048 2.569241
 2523.000000 3.429529 2.607568
 2524.000000 3.459986 2.570711
 2525.000000 3.446330 2.546174
 2526.000000 3.392640 2.563929
 2527.000000 3.395014 2.623626
 2528.000000 3.423596 2.638341
 2529.000000 3.422130 2.540114
 2530.000000 3.397473 2.542415
 2531.000000 3.420861 2.578407
 2532.000000 3.409533 2.570827
 2533.000000 3.444992 2.655199
 2534.000000 3.430046 2.469790
 2535.000000 3.396900 2.512222
 2536.000000 3.458329 2.540134
 2537.000000 3.452355 2.591216
 2538.000000 3.451729 2.562375
 2539.000000 3.465348 2.574586
 2540.000000 3.474952 2.543845
 2541.000000 3.470090 2.597541
 2542.000000 3.478951 2.567518
 2543.000000 3.442797 2.643587
 2544.000000 3.455036 2.542019
 2545.000000 3.425505 2.570641
 2546.000000 3.480702 2.516882
 2547.000000 3.442784 2.612815
 2548.000000 3.442549 2.546292
 2549.000000 3.415210 2.613148
 2550.000000 3.373015 2.649308
 2551.000000 3.472629 2.627491
 2552.000000 3.457342 2.523398
 2553.000000 3.399976 2.637402
 2554.000000 3.447811 2.637851
 2555.000000 3.436029 2.468893
 2556.000000 3.519732 2.517115
 2557.000000 3.443376 2.666003
 2558.000000 3.457624 2.573887
 2559.000000 3.387356 2.545965
 2560.000000 3.453685 2.510316
 2561.000000 3.499053 2.593390
 2562.000000 3.471016 2.465088
 2563.000000 3.486753 2.538826
 2564.000000 3.440672 2.474745
 2565.000000 3.477634 2.574572
 2566.000000 3.471876 2.498137
 2567.000000 3.440010 2.506770
 2568.000000 3.485210 2.552743
 2569.000000 3.439669 2.526294
 2570.000000 3.437279 2.637878
 2571.000000 3.442695 2.547599
 2572.000000 3.490737 2.531045
 2573.000000 3.428151 2.382877
 2574.000000 3.469417 2.484465
 2575.000000 3.459091 2.569673
 2576.000000 3.441855 2.429584
 2577.000000 3.427086 2.467857
 2578.000000 3.447240 2.636190
 2579.000000 3.488793 2.594501
 2580.000000 3.424311 2.524547
 2581.000000 3.483845 2.459770
 2582.000000 3.435237 2.570527
 2583.000000 3.480873 2.625675
 2584.000000 3.454049 2.444894
 2585.000000 3.431751 2.528709
 2586.000000 3.440124 2.525392
 2587.000000 3.483820 2.555167
 2588.000000 3.473421 2.560279
 2589.000000 3.464109 2.468332
 2590.000000 3.424961 2.494280
 2591.000000 3.434081 2.530419
 2592.000000 3.474366 2.493428
 2593.000000 3.448356 2.506523
 2594.000000 3.469427 2.475211
 2595.000000 3.481751 2.455465
 2596.000000 3.443788 2.452237
 2597.000000 3.381807 2.587851
 2598.000000 3.445007 2.489855
 2599.000000 3.458365 2.582632
 2600.000000 3.462182 2.505708
 2601.000000 3.484465 2.433368
 2602.000000 3.418404 2.525477
 2603.000000 3.468325 2.409637
 2604.000000 3.436388 2.519820
 2605.000000 3.446318 2.440610
 2606.000000 3.461827 2.476136
 2607.000000 3.465812 2.432495
 2608.000000 3.465245 2.505012
 2609.000000 3.418425 2.494201
 2610.000000 3.405288 2.467960
 2611.000000 3.435661 2.538628
 2612.000000 3.432269 2.538756
 2613.000000 3.453783 2.524680
 2614.000000 3.454184 2.476817
 2615.000000 3.466748 2.489430
 2616.000000 3.506225 2.465203
 2617.000000 3.485609 2.521974
 2618.000000 3.449178 2.434804
 2619.000000 3.477762 2.477246
 2620.000000 3.441875 2.589925
 2621.000000 3.453799 2.468228
 2622.000000 3.481066 2.360450
 2623.000000 3.452500 2.455119
 2624.000000 3.493880 2.547494
 2625.000000 3.481070 2.483173
 2626.000000 3.449745 2.528280
 2627.000000 3.506656 2.458571
 2628.000000 3.471382 2.439604
 2629.000000 3.449609 2.538304
 2630.000000 3.465421 2.607100
 2631.000000 3.536479 2.439237
 2632.000000 3.527696 2.501720
 2633.000000 3.521959 2.407612
 2634.000000 3.518931 2.536143
 2635.000000 3.512331 2.364960
 2636.000000 3.417233 2.433164
 2637.000000 3.461915 2.465750
 2638.000000 3.478759 2.480384
 2639.000000 3.437222 2.411084
 2640.000000 3.469782 2.345748
 2641.000000 3.462482 2.405201
 2642.000000 3.472080 2.401650
 2643.000000 3.483342 2.374223
 2644.000000 3.498800 2.377732
 2645.000000 3.515991 2.450438
 2646.000000 3.477543 2.427805
 2647.000000 3.426506 2.407316
 2648.000000 3.394793 2.417148
 2649.000000 3.430706 2.433692
 2650.000000 3.452922 2.452806
 2651.000000 3.390858 2.473680
 2652.000000 3.405467 2.428525
 2653.000000 3.360517 2.547196
 2654.000000 3.429262 2.391316
 2655.000000 3.423765 2.468381
 2656.000000 3.451046 2.397425
 2657.000000 3.460840 2.458219
 2658.000000 3.501721 2.423989
 2659.000000 3.518010 2.514649
 2660.000000 3.457619 2.421781
 2661.000000 3.381363 2.440759
 2662.000000 3.436493 2.525203
 2663.000000 3.441237 2.308006
 2664.000000 3.486539 2.431156
 2665.000000 3.435843 2.417346
 2666.000000 3.454163 2.465175
 2667.000000 3.434165 2.465263
 2668.000000 3.403210 2.499232
 2669.000000 3.409549 2.512351
 2670.000000 3.416147 2.508201
 2671.000000 3.394348 2.548624
 2672.000000 3.441589 2.407165
 2673.000000 3.382574 2.460086
 2674.000000 3.412816 2.468868
 2675.000000 3.404601 2.383457
 2676.000000 3.428673 2.500295
 2677.000000 3.430432 2.378440
 2678.000000 3.480297 2.324773
 2679.000000 3.470187 2.344296
 2680.000000 3.411854 2.460872
 2681.000000 3.464818 2.373842
 2682.000000 3.464345 2.473636
 2683.000000 3.449386 2.381242
 2684.000000 3.458811 2.458203
 2685.000000 3.433750 2.364632
 2686.000000 3.438787 2.522970
 2687.000000 3.436534 2.435616
 2688.000000 3.460687 2.370738
 2689.000000 3.480655 2.519361
 2690.000000 3.436212 2.432445
 2691.000000 3.550562 2.456913
 2692.000000 3.493399 2.341621
 2693.000000 3.441625 2.438377
 2694.000000 3.461452 2.399692
 2695.000000 3.428384 2.411313
 2696.000000 3.472977 2.340237
 2697.000000 3.458858 2.418993
 2698.000000 3.481357 2.449216
 2699.000000 3.532188 2.408653
 2700.000000 3.499922 2.336682
 2701.000000 3.450315 2.448147
 2702.000000 3.461330 2.368867
 2703.000000 3.439846 2.425801
 2704.000000 3.470229 2.357021
 2705.000000 3.477911 2.454220
 2706.000000 3.461594 2.520898
 2707.000000 3.451234 2.407410
 2708.000000 3.469192 2.472122
 2709.000000 3.433911 2.481704
 2710.000000 3.441646 2.354346
 2711.000000 3.462172 2.492058
 2712.000000 3.439108 2.460180
 2713.000000 3.443154 2.425892
 2714.000000 3.470607 2.452684
 2715.000000 3.467083 2.431893
 2716.000000 3.455055 2.443182
 2717.000000 3.453834 2.491888
 2718.000000 3.472093 2.428123
 2719.000000 3.408480 2.501231
 2720.000000 3.454003 2.367209
 2721.000000 3.462228 2.446076
 2722.000000 3.363233 2.467572
 2723.000000 3.378851 2.388339
 2724.000000 3.440462 2.489375
 2725.000000 3.426608 2.455491
 2726.000000 3.441037 2.438304
 2727.000000 3.478323 2.387188
 2728.000000 3.500806 2.353508
 2729.000000 3.482133 2.372007
 2730.000000 3.436853 2.352321
 2731.000000 3.501805 2.335631
 2732.000000 3.471615 2.289562
 2733.000000 3.491925 2.344715
 2734.000000 3.460252 2.366914
 2735.000000 3.514747 2.409862
 2736.000000 3.498047 2.439344
 2737.000000 3.504658 2.369382
 2738.000000 3.510360 2.411011
 2739.000000 3.539406 2.410146
 2740.000000 3.465919 2.336121
 2741.000000 3.503328 2.326561
 2742.000000 3.503888 2.247186
 2743.000000 3.491586 2.352808
 2744.000000 3.549930 2.480044
 2745.000000 3.506685 2.520000
 2746.000000 3.497649 2.388758
 2747.000000 3.504561 2.374517
 2748.000000 3.478694 2.393013
 2749.000000 3.459379 2.500265
 2750.000000 3.492736 2.344499
 2751.000000 3.471379 2.413732
 2752.000000 3.466946 2.429176
 2753.000000 3.469187 2.551714
 2754.000000 3.481602 2.440602
 2755.000000 3.471417 2.446142
 2756.000000 3.442942 2.319368
 2757.000000 3.465308 2.415902
 2758.000000 3.497185 2.478880
 2759.000000 3.513883 2.393862
 2760.000000 3.478338 2.365328
 2761.000000 3.484636 2.349612
 2762.000000 3.427855 2.410272
 2763.000000 3.474414 2.388309
 2764.000000 3.521731 2.354079
 2765.000000 3.490080 2.374139
 2766.000000 3.494291 2.326624
 2767.000000 3.464280 2.418478
 2768.000000 3.467976 2.356037
 2769.000000 3.494834 2.296876
 2770.000000 3.453697 2.195117
 2771.000000 3.479421 2.303701
 2772.000000 3.489677 2.398365
 2773.000000 3.488977 2.337821
 2774.000000 3.502203 2.428207
 2775.000000 3.484718 2.330166
 2776.000000 3.507467 2.446296
 2777.000000 3.446021 2.410286
 2778.000000 3.513609 2.276817
 2779.000000 3.444473 2.374849
 2780.000000 3.494988 2.295759
 2781.000000 3.472123 2.382021
 2782.000000 3.486214 2.467552
 2783.000000 3.561386 2.362024
 2784.000000 3.514833 2.337681
 2785.000000 3.538495 2.430369
 2786.000000 3.526159 2.363937
 2787.000000 3.529380 2.333913
 2788.000000 3.506494 2.295607
 2789.000000 3.551292 2.285980
 2790.000000 3.486228 2.367398
 2791.000000 3.553120 2.336888
 2792.000000 3.497163 2.388309
 2793.000000 3.486209 2.387571
 2794.000000 3.516729 2.349249
 2795.000000 3.505075 2.413901
 2796.000000 3.541195 2.440625
 2797.000000 3.487696 2.442180
 2798.000000 3.504429 2.405436
 2799.000000 3.506370 2.330462
 2800.000000 3.490539 2.283218
 2801.000000 3.492705 2.277200
 2802.000000 3.512939 2.417662
 2803.000000 3.546587 2.470932
 2804.000000 3.497139 2.316746
 2805.000000 3.532926 2.374607
 2806.000000 3.521635 2.436809
 2807.000000 3.484242 2.333835
 2808.000000 3.495571 2.367087
 2809.000000 3.531241 2.378827
 2810.000000 3.508500 2.370532
 2811.000000 3.470798 2.333159
 2812.000000 3.459248 2.428410
 2813.000000 3.484419 2.372258
 2814.000000 3.466490 2.473894
 2815.000000 3.449714 2.434706
 2816.000000 3.464632 2.399644
 2817.000000 3.508495 2.376695
 2818.000000 3.472825 2.424531
 2819.000000 3.481650 2.339704
 2820.000000 3.510423 2.309030
 2821.000000 3.497969 2.407225
 2822.000000 3.490618 2.274557
 2823.000000 3.458823 2.334969
 2824.000000 3.518883 2.411956
 2825.000000 3.499980 2.380087
 2826.000000 3.528878 2.308010
 2827.000000 3.463381 2.373665
 2828.000000 3.479153 2.321005
 2829.000000 3.479719 2.363408
 2830.000000 3.528247 2.378951
 2831.000000 3.500679 2.520253
 2832.000000 3.441707 2.396498
 2833.000000 3.447230 2.478828
 2834.000000 3.494402 2.535446
 2835.000000 3.455258 2.560561
 2836.000000 3.475466 2.513627
 2837.000000 3.451266 2.441359
 2838.000000 3.470807 2.382745
 2839.000000 3.474976 2.423895
 2840.000000 3.441157 2.349164
 2841.000000 3.497227 2.394480
 2842.000000 3.470040 2.417325
 2843.000000 3.468949 2.323282
 2844.000000 3.432101 2.382746
 2845.000000 3.467016 2.474463
 2846.000000 3.485348 2.410806
 2847.000000 3.474180 2.430352
 2848.000000 3.479040 2.434522
 2849.000000 3.509560 2.470169
 2850.000000 3.526004 2.396197
 2851.000000 3.473671 2.293812
 2852.000000 3.517480 2.288373
 2853.000000 3.472267 2.347149
 2854.000000 3.481164 2.290507
 2855.000000 3.466593 2.433762
 2856.000000 3.470169 2.446802
 2857.000000 3.482994 2.379224
 2858.000000 3.463991 2.327020
 2859.000000 3.474622 2.363008
 2860.000000 3.493317 2.434688
 2861.000000 3.462383 2.528140
 2862.000000 3.509453 2.467148
 2863.000000 3.422267 2.410041
 2864.000000 3.475433 2.435043
 2865.000000 3.429593 2.446360
 2866.000000 3.460415 2.456732
 2867.000000 3.483431 2.305029
 2868.000000 3.517111 2.439909
 2869.000000 3.494929 2.468966
 2870.000000 3.476904 2.443476
 2871.000000 3.469428 2.416952
 2872.000000 3.511609 2.497596
 2873.000000 3.484296 2.490326
 2874.000000 3.497669 2.397551
 2875.000000 3.528020 2.387133
 2876.000000 3.442712 2.441716
 2877.000000 3.484075 2.366391
 2878.000000 3.488421 2.518595
 2879.000000 3.466400 2.417145
 2880.000000 3.446778 2.458503
 2881.000000 3.501028 2.361736
 2882.000000 3.462668 2.413089
 2883.000000 3.520084 2.395658
 2884.000000 3.514492 2.430671
 2885.000000 3.463461 2.405935
 2886.000000 3.475783 2.382483
 2887.000000 3.517734 2.420971
 2888.000000 3.512912 2.484234
 2889.000000 3.458429 2.395719
 2890.000000 3.480075 2.335067
 2891.000000 3.495507 2.317802
 2892.000000 3.518225 2.318954
 2893.000000 3.458469 2.309380
 2894.000000 3.407880 2.427886
 2895.000000 3.491512 2.332561
 2896.000000 3.567926 2.310265
 2897.000000 3.500733 2.418124
 2898.000000 3.477764 2.312988
 2899.000000 3.516984 2.283813
 2900.000000 3.443404 2.324424
 2901.000000 3.475703 2.302063
 2902.000000 3.501385 2.376264
 2903.000000 3.493290 2.288620
 2904.000000 3.532961 2.326141
 2905.000000 3.473762 2.285689
 2906.000000 3.490871 2.299202
 2907.000000 3.524816 2.329209
 2908.000000 3.441108 2.299925
 2909.000000 3.454631 2.418387
 2910.000000 3.456104 2.404098
 2911.000000 3.455362 2.449355
 2912.000000 3.434188 2.413338
 2913.000000 3.437091 2.351295
 2914.000000 3.496323 2.391609
 2915.000000 3.513608 2.410244
 2916.000000 3.538963 2.351081
 2917.000000 3.492881 2.456280
 2918.000000 3.495355 2.329763
 2919.000000 3.508338 2.380539
 2920.000000 3.485615 2.414428
 2921.000000 3.475535 2.420525
 2922.000000 3.457958 2.451697
 2923.000000 3.520823 2.336518
 2924.000000 3.494489 2.326137
 2925.000000 3.478210 2.438369
 2926.000000 3.503797 2.388892
 2927.000000 3.479094 2.404160
 2928.000000 3.493640 2.419393
 2929.000000 3.517365 2.405284
 2930.000000 3.493465 2.368905
 2931.000000 3.517255 2.477251
 2932.000000 3.469582 2.384683
 2933.000000 3.528273 2.395208
 2934.000000 3.434137 2.437073
 2935.000000 3.517674 2.360561
 2936.000000 3.509718 2.435990
 2937.000000 3.501942 2.481256
 2938.000000 3.519463 2.496084
 2939.000000 3.464951 2.399652
 2940.000000 3.480883 2.438835
 2941.000000 3.489983 2.426402
 2942.000000 3.521615 2.438234
 2943.000000 3.515825 2.385734
 2944.000000 3.507620 2.478068
 2945.000000 3.511034 2.317769
 2946.000000 3.470221 2.358284
 2947.000000 3.477623 2.382174
 2948.000000 3.467694 2.422517
 2949.000000 3.457480 2.337883
 2950.000000 3.500569 2.497534
 2951.000000 3.489321 2.410130
 2952.000000 3.520170 2.513334
 2953.000000 3.466534 2.391753
 2954.000000 3.546905 2.282503
 2955.000000 3.527051 2.369334
 2956.000000 3.489123 2.395761
 2957.000000 3.487750 2.387852
 2958.000000 3.514599 2.434991
 2959.000000 3.504931 2.413990
 2960.000000 3.513985 2.403163
 2961.000000 3.467870 2.410754
 2962.000000 3.522450 2.274815
 2963.000000 3.486257 2.284454
 2964.000000 3.468855 2.293348
 2965.000000 3.466589 2.233595
 2966.000000 3.447652 2.304603
 2967.000000 3.495118 2.263808
 2968.000000 3.498156 2.401974
 2969.000000 3.510474 2.354625
 2970.000000 3.503739 2.357653
 2971.000000 3.491665 2.274136
 2972.000000 3.455020 2.302437
 2973.000000 3.489085 2.276701
 2974.000000 3.489075 2.323191
 2975.000000 3.465153 2.353762
 2976.000000 3.511630 2.195168
 2977.000000 3.470475 2.335366
 2978.000000 3.502271 2.229444
 2979.000000 3.506609 2.199019
 2980.000000 3.484998 2.235598
 2981.000000 3.430834 2.197266
 2982.000000 3.504727 2.356886
 2983.000000 3.496216 2.294865
 2984.000000 3.497312 2.408451
 2985.000000 3.490878 2.362957
 2986.000000 3.519892 2.260921
 2987.000000 3.498982 2.389952
 2988.000000 3.518207 2.392183
 2989.000000 3.522301 2.415925
 2990.000000 3.492336 2.407479
 2991.000000 3.477764 2.305347
 2992.000000 3.471357 2.371312
 2993.000000 3.482590 2.464666
 2994.000000 3.525313 2.380627
 2995.000000 3.514588 2.399469
 2996.000000 3.499593 2.423011
 2997.000000 3.491230 2.424917
 2998.000000 3.498684 2.504036
 2999.000000 3.480529 2.420267
 3000.000000 3.486901 2.378245
 3001.000000 3.484497 2.418086
 3002.000000 3.489192 2.408367
 3003.000000 3.517474 2.408275
 3004.000000 3.477545 2.318869
 3005.000000 3.513673 2.381379
 3006.000000 3.541903 2.330224
 3007.000000 3.513148 2.302134
 3008.000000 3.539455 2.332431
 3009.000000 3.489719 2.285459
 3010.000000 3.515681 2.417297
 3011.000000 3.526808 2.399711
 3012.000000 3.515172 2.283322
 3013.000000 3.504122 2.330442
 3014.000000 3.515063 2.518432
 3015.000000 3.529351 2.307510
 3016.000000 3.497177 2.411945
 3017.000000 3.494700 2.381265
 3018.000000 3.472783 2.297281
 3019.000000 3.507789 2.403444
 3020.000000 3.551092 2.334316
 3021.000000 3.481118 2.326486
 3022.000000 3.517799 2.304683
 3023.000000 3.513469 2.384306
 3024.000000 3.475269 2.423238
 3025.000000 3.511440 2.341919
 3026.000000 3.456156 2.429117
 3027.000000 3.515043 2.365504
 3028.000000 3.474317 2.403497
 3029.000000 3.493571 2.398740
 3030.000000 3.387804 2.405764
 3031.000000 3.475794 2.523951
 3032.000000 3.464652 2.414180
 3033.000000 3.469769 2.357470
 3034.000000 3.453966 2.397972
 3035.000000 3.489788 2.489449
 3036.000000 3.458383 2.534478
 3037.000000 3.446913 2.428793
 3038.000000 3.462238 2.479457
 3039.000000 3.445569 2.370076
 3040.000000 3.483527 2.444830
 3041.000000 3.508011 2.303944
 3042.000000 3.491018 2.448256
 3043.000000 3.524118 2.419801
 3044.000000 3.479586 2.382429
 3045.000000 3.507326 2.444465
 3046.000000 3.467640 2.406505
 3047.000000 3.474596 2.350908
 3048.000000 3.492566 2.395331
 3049.000000 3.495414 2.400123
 3050.000000 3.495761 2.477307
 3051.000000 3.562138 2.351392
 3052.000000 3.462485 2.416791
 3053.000000 3.459301 2.359807
 3054.000000 3.478432 2.368035
 3055.000000 3.468552 2.366543
 3056.000000 3.434598 2.520278
 3057.000000 3.472768 2.461593
 3058.000000 3.437750 2.437959
 3059.000000 3.448833 2.496576
 3060.000000 3.471054 2.621567
 3061.000000 3.435124 2.496905
 3062.000000 3.451805 2.404166
 3063.000000 3.437452 2.341821
 3064.000000 3.461148 2.296725
 3065.000000 3.389811 2.458154
 3066.000000 3.463376 2.414638
 3067.000000 3.427309 2.429300
 3068.000000 3.471045 2.449746
 3069.000000 3.468853 2.333016
 3070.000000 3.426096 2.354864
 3071.000000 3.495285 2.328457
 3072.000000 3.471828 2.438739
 3073.000000 3.454895 2.429273
 3074.000000 3.460800 2.353235
 3075.000000 3.463420 2.415805
 3076.000000 3.435454 2.336890
 3077.000000 3.486980 2.403102
 3078.000000 3.488241 2.426717
 3079.000000 3.407068 2.319040
 3080.000000 3.445597 2.328968
 3081.000000 3.428406 2.421864
 3082.000000 3.428323 2.259743
 3083.000000 3.495250 2.414010
 3084.000000 3.457364 2.308254
 3085.000000 3.434547 2.396466
 3086.000000 3.462300 2.411150
 3087.000000 3.408204 2.459312
 3088.000000 3.434811 2.449221
 3089.000000 3.474525 2.353284
 3090.000000 3.443013 2.396628
 3091.000000 3.416006 2.335847
 3092.000000 3.478272 2.377659
 3093.000000 3.464246 2.427114
 3094.000000 3.485240 2.482700
 3095.000000 3.453038 2.447885
 3096.000000 3.462827 2.385482
 3097.000000 3.470440 2.472408
 3098.000000 3.476607 2.394348
 3099.000000 3.543342 2.453838
 3100.000000 3.512084 2.409698
 3101.000000 3.481630 2.308642
 3102.000000 3.482576 2.456811
 3103.000000 3.432862 2.407502
 3104.000000 3.484703 2.289904
 3105.000000 3.496199 2.292947
 3106.000000 3.483980 2.303855
 3107.000000 3.430496 2.445969
 3108.000000 3.489486 2.461578
 3109.000000 3.468280 2.396451
 3110.000000 3.428550 2.540648
 3111.000000 3.468867 2.569262
 3112.000000 3.459875 2.378590
 3113.000000 3.406310 2.459753
 3114.000000 3.422372 2.546095
 3115.000000 3.454470 2.486146
 3116.000000 3.441013 2.524498
 3117.000000 3.412430 2.522382
 3118.000000 3.421922 2.496300
 3119.000000 3.474608 2.614886
 3120.000000 3.472119 2.508369
 3121.000000 3.466155 2.468306
 3122.000000 3.449975 2.496294
 3123.000000 3.479516 2.474464
 3124.000000 3.484414 2.548293
 3125.000000 3.446140 2.481533
 3126.000000 3.468440 2.467215
 3127.000000 3.448399 2.351193
 3128.000000 3.453835 2.471384
 3129.000000 3.494635 2.445485
 3130.000000 3.463229 2.595033
 3131.000000 3.506893 2.560890
 3132.000000 3.482168 2.511143
 3133.000000 3.478971 2.487887
 3134.000000 3.456083 2.511668
 3135.000000 3.473443 2.498720
 3136.000000 3.453459 2.538022
 3137.000000 3.486872 2.619045
 3138.000000 3.472480 2.405433
 3139.000000 3.497534 2.433587
 3140.000000 3.421046 2.503116
 3141.000000 3.457372 2.500420
 3142.000000 3.510021 2.514972
 3143.000000 3.520631 2.523188
 3144.000000 3.487471 2.546686
 3145.000000 3.504647 2.605066
 3146.000000 3.455700 2.526259
 3147.000000 3.500683 2.510217
 3148.000000 3.463216 2.541579
 3149.000000 3.459097 2.386323
 3150.000000 3.450919 2.565247
 3151.000000 3.482816 2.475221
 3152.000000 3.462893 2.512012
 3153.000000 3.477870 2.454961
 3154.000000 3.452282 2.360465
 3155.000000 3.431572 2.457646
 3156.000000 3.483526 2.457681
 3157.000000 3.448823 2.400538
 3158.000000 3.485325 2.498331
 3159.000000 3.487764 2.344918
 3160.000000 3.469107 2.467186
 3161.000000 3.446227 2.441629
 3162.000000 3.468367 2.396827
 3163.000000 3.478340 2.442433
 3164.000000 3.509225 2.393466
 3165.000000 3.465143 2.435327
 3166.000000 3.509967 2.368263
 3167.000000 3.415065 2.434379
 3168.000000 3.421779 2.531678
 3169.000000 3.442449 2.500942
 3170.000000 3.431876 2.446546
 3171.000000 3.500887 2.402210
 3172.000000 3.468950 2.479489
 3173.000000 3.447311 2.407917
 3174.000000 3.477297 2.489281
 3175.000000 3.469930 2.537312
 3176.000000 3.403603 2.546428
 3177.000000 3.461278 2.483189
 3178.000000 3.447306 2.419187
 3179.000000 3.409244 2.384671
 3180.000000 3.473119 2.419576
 3181.000000 3.473253 2.388445
 3182.000000 3.491434 2.396896
 3183.000000 3.436357 2.393034
 3184.000000 3.437559 2.442302
 3185.000000 3.461226 2.377096
 3186.000000 3.464061 2.379421
 3187.000000 3.548929 2.387017
 3188.000000 3.507975 2.313849
 3189.000000 3.476655 2.254758
 3190.000000 3.520002 2.262174
 3191.000000 3.440128 2.414452
 3192.000000 3.512583 2.450230
 3193.000000 3.433480 2.396131
 3194.000000 3.501779 2.377277
 3195.000000 3.450628 2.404279
 3196.000000 3.505331 2.440528
 3197.000000 3.449473 2.377085
 3198.000000 3.440518 2.446775
 3199.000000 3.459424 2.449477
 3200.000000 3.475415 2.445768
 3201.000000 3.452808 2.372032
 3202.000000 3.446097 2.469528
 3203.000000 3.485577 2.448054
 3204.000000 3.518017 2.401472
 3205.000000 3.485999 2.351487
 3206.000000 3.457208 2.454924
 3207.000000 3.473431 2.397024
 3208.000000 3.490066 2.369409
 3209.000000 3.538414 2.293407
 3210.000000 3.486027 2.249492
 3211.000000 3.508902 2.336239
 3212.000000 3.499940 2.380587
 3213.000000 3.465755 2.438135
 3214.000000 3.481040 2.369719
 3215.000000 3.449850 2.458536
 3216.000000 3.457628 2.338043
 3217.000000 3.503064 2.461349
 3218.000000 3.496829 2.462904
 3219.000000 3.480674 2.475168
 3220.000000 3.494664 2.442255
 3221.000000 3.513254 2.358828
 3222.000000 3.549341 2.440569
 3223.000000 3.521148 2.511821
 3224.000000 3.513986 2.398431
 3225.000000 3.484792 2.360462
 3226.000000 3.509202 2.420665
 3227.000000 3.490490 2.352566
 3228.000000 3.561325 2.519000
 3229.000000 3.484567 2.391613
 3230.000000 3.526044 2.372284
 3231.000000 3.514934 2.419702
 3232.000000 3.482304 2.438812
 3233.000000 3.491949 2.363550
 3234.000000 3.485745 2.415155
 3235.000000 3.502455 2.342109
 3236.000000 3.499073 2.449525
 3237.000000 3.519538 2.341150
 3238.000000 3.447119 2.467850
 3239.000000 3.461853 2.495917
 3240.000000 3.465841 2.526912
 3241.000000 3.464607 2.437709
 3242.000000 3.521014 2.374500
 3243.000000 3.486478 2.351207
 3244.000000 3.495422 2.352727
 3245.000000 3.496260 2.417603
 3246.000000 3.503352 2.371608
 3247.000000 3.545651 2.387599
 3248.000000 3.493866 2.463783
 3249.000000 3.495789 2.495219
 3250.000000 3.517939 2.501855
 3251.000000 3.451431 2.454105
 3252.000000 3.453835 2.503572
 3253.000000 3.437321 2.480197
 3254.000000 3.473192 2.453008
 3255.000000 3.453398 2.419845
 3256.000000 3.428097 2.323571
 3257.000000 3.508517 2.486439
 3258.000000 3.516640 2.433679
 3259.000000 3.499227 2.412688
 3260.000000 3.466503 2.444041
 3261.000000 3.431986 2.400870
 3262.000000 3.422373 2.392659
 3263.000000 3.476695 2.488465
 3264.000000 3.476965 2.537879
 3265.000000 3.481249 2.508962
 3266.000000 3.496065 2.415922
 3267.000000 3.498503 2.327469
 3268.000000 3.520758 2.354718
 3269.000000 3.558031 2.303115
 3270.000000 3.552849 2.373594
 3271.000000 3.519330 2.332806
 3272.000000 3.491319 2.302570
 3273.000000 3.522464 2.296969
 3274.000000 3.502007 2.335776
 3275.000000 3.471967 2.360945
 3276.000000 3.481036 2.414044
 3277.000000 3.497177 2.288236
 3278.000000 3.497592 2.292785
 3279.000000 3.500191 2.412098
 3280.000000 3.438934 2.399630
 3281.000000 3.463818 2.448992
 3282.000000 3.477750 2.467291
 3283.000000 3.465919 2.350162
 3284.000000 3.494847 2.438328
 3285.000000 3.456809 2.433101
 3286.000000 3.414604 2.472030
 3287.000000 3.417720 2.432860
 3288.000000 3.465832 2.501052
 3289.000000 3.440067 2.353443
 3290.000000 3.506500 2.281511
 3291.000000 3.432161 2.302732
 3292.000000 3.455617 2.335320
 3293.000000 3.475243 2.375010
 3294.000000 3.506227 2.336158
 3295.000000 3.488177 2.264362
 3296.000000 3.491347 2.382734
 3297.000000 3.440392 2.359096
 3298.000000 3.467266 2.370649
 3299.000000 3.464555 2.346228
 3300.000000 3.453421 2.320084
 3301.000000 3.462975 2.407228
 3302.000000 3.511568 2.344056
 3303.000000 3.484600 2.349387
 3304.000000 3.439788 2.310356
 3305.000000 3.480235 2.293625
 3306.000000 3.461980 2.261098
 3307.000000 3.439116 2.303202
 3308.000000 3.486681 2.370582
 3309.000000 3.524654 2.263712
 3310.000000 3.498142 2.307661
 3311.000000 3.470071 2.270663
 3312.000000 3.460262 2.291498
 3313.000000 3.515375 2.294207
 3314.000000 3.491087 2.363379
 3315.000000 3.480924 2.295041
 3316.000000 3.473755 2.280143
 3317.000000 3.506619 2.428381
 3318.000000 3.443801 2.338934
 3319.000000 3.497868 2.310762
 3320.000000 3.487086 2.269139
 3321.000000 3.452686 2.324441
 3322.000000 3.464022 2.342286
 3323.000000 3.457306 2.348658
 3324.000000 3.507327 2.359981
 3325.000000 3.503441 2.247656
 3326.000000 3.438585 2.256079
 3327.000000 3.520217 2.285503
 3328.000000 3.474801 2.252402
 3329.000000 3.453611 2.362329
 3330.000000 3.453440 2.251652
 3331.000000 3.499711 2.335498
 3332.000000 3.444762 2.339311
 3333.000000 3.416487 2.366788
 3334.000000 3.480602 2.349930
 3335.000000 3.477124 2.363257
 3336.000000 3.492190 2.366882
 3337.000000 3.459740 2.359487
 3338.000000 3.536107 2.326409
 3339.000000 3.467387 2.204491
 3340.000000 3.498849 2.125659
 3341.000000 3.504512 2.219663
 3342.000000 3.517702 2.224963
 3343.000000 3.479436 2.234178
 3344.000000 3.466594 2.325467
 3345.000000 3.454748 2.232356
 3346.000000 3.475527 2.298709
 3347.000000 3.400910 2.295699
 3348.000000 3.450207 2.288768
 3349.000000 3.462388 2.223753
 3350.000000 3.454392 2.280728
 3351.000000 3.481063 2.208452
 3352.000000 3.441298 2.099061
 3353.000000 3.513427 2.179231
 3354.000000 3.454401 2.154329
 3355.000000 3.502805 2.144641
 3356.000000 3.507531 2.188687
 3357.000000 3.475553 2.145371
 3358.000000 3.492818 2.198326
 3359.000000 3.447732 2.178587
 3360.000000 3.479647 2.109996
 3361.000000 3.504751 2.170066
 3362.000000 3.503796 2.105325
 3363.000000 3.529045 2.180764
 3364.000000 3.508583 2.305105
 3365.000000 3.541707 2.130180
 3366.000000 3.496853 2.107747
 3367.000000 3.551759 2.100338
 3368.000000 3.487122 2.141817
 3369.000000 3.535528 2.171881
 3370.000000 3.499301 2.228404
 3371.000000 3.474439 2.285194
 3372.000000 3.491143 2.162946
 3373.000000 3.448933 2.154169
 3374.000000 3.462188 2.079322
 3375.000000 3.461265 2.158032
 3376.000000 3.479552 2.150619
 3377.000000 3.470630 2.134264
 3378.000000 3.492967 2.236664
 3379.000000 3.459486 2.245382
 3380.000000 3.518498 2.165173
 3381.000000 3.478525 2.169238
 3382.000000 3.451462 2.210020
 3383.000000 3.434348 2.101249
 3384.000000 3.524119 2.052922
 3385.000000 3.514405 2.201827
 3386.000000 3.506669 2.201834
 3387.000000 3.503816 2.139569
 3388.000000 3.492632 2.281610
 3389.000000 3.486385 2.301319
 3390.000000 3.559229 2.217825
 3391.000000 3.496373 2.251154
 3392.000000 3.490856 2.262542
 3393.000000 3.489128 2.303167
 3394.000000 3.473107 2.256037
 3395.000000 3.478092 2.289381
 3396.000000 3.538413 2.284834
 3397.000000 3.528438 2.254853
 3398.000000 3.501612 2.313704
 3399.000000 3.503924 2.332754
 3400.000000 3.515531 2.267739
 3401.000000 3.497998 2.272337
 3402.000000 3.547061 2.229316
 3403.000000 3.520655 2.212666
 3404.000000 3.521416 2.285540
 3405.000000 3.570627 2.210756
 3406.000000 3.545266 2.284954
 3407.000000 3.574895 2.366607
 3408.000000 3.560666 2.317755
 3409.000000 3.528626 2.333684
 3410.000000 3.501840 2.276649
 3411.000000 3.517818 2.266891
 3412.000000 3.497583 2.206362
 3413.000000 3.512926 2.240381
 3414.000000 3.556198 2.273782
 3415.000000 3.511017 2.226439
 3416.000000 3.506997 2.301511
 3417.000000 3.540500 2.348326
 3418.000000 3.535058 2.278246
 3419.000000 3.499785 2.239754
 3420.000000 3.486774 2.300849
 3421.000000 3.505168 2.362352
 3422.000000 3.496326 2.261581
 3423.000000 3.475426 2.308121
 3424.000000 3.505946 2.254076
 3425.000000 3.514020 2.247285
 3426.000000 3.500209 2.269121
 3427.000000 3.517217 2.218803
 3428.000000 3.510842 2.231220
 3429.000000 3.497669 2.245544
 3430.000000 3.496316 2.269660
 3431.000000 3.513525 2.307496
 3432.000000 3.509939 2.366799
 3433.000000 3.529052 2.350957
 3434.000000 3.494404 2.216564
 3435.000000 3.463121 2.196201
 3436.000000 3.521821 2.184454
 3437.000000 3.488043 2.199050
 3438.000000 3.495937 2.268593
 3439.000000 3.525854 2.237539
 3440.000000 3.516449 2.200268
 3441.000000 3.441365 2.286188
 3442.000000 3.463529 2.218424
 3443.000000 3.495219 2.238433
 3444.000000 3.452380 2.226872
 3445.000000 3.519867 2.334152
 3446.000000 3.482358 2.237467
 3447.000000 3.470228 2.324361
 3448.000000 3.490016 2.283708
 3449.000000 3.471811 2.220274
 3450.000000 3.498803 2.187191
 3451.000000 3.471939 2.336399
 3452.000000 3.457123 2.260262
 3453.000000 3.537918 2.348169
 3454.000000 3.463562 2.392611
 3455.000000 3.497526 2.300978
 3456.000000 3.472695 2.363429
 3457.000000 3.475716 2.317083
 3458.000000 3.505393 2.369009
 3459.000000 3.540507 2.299697
 3460.000000 3.496701 2.258571
 3461.000000 3.516249 2.295325
 3462.000000 3.511953 2.249610
 3463.000000 3.512511 2.268851
 3464.000000 3.546930 2.290237
 3465.000000 3.516573 2.283575
 3466.000000 3.493898 2.248072
 3467.000000 3.547905 2.215502
 3468.000000 3.552902 2.281532
 3469.000000 3.484110 2.312125
 3470.000000 3.505319 2.301201
 3471.000000 3.524226 2.349234
 3472.000000 3.464278 2.305489
 3473.000000 3.450900 2.336909
 3474.000000 3.415050 2.353310
 3475.000000 3.457078 2.321530
 3476.000000 3.469239 2.331649
 3477.000000 3.466464 2.333491
 3478.000000 3.502306 2.229212
 3479.000000 3.491014 2.298297
 3480.000000 3.487755 2.341779
 3481.000000 3.519665 2.280530
 3482.000000 3.497034 2.235909
 3483.000000 3.528195 2.379211
 3484.000000 3.498958 2.246049
 3485.000000 3.538540 2.232078
 3486.000000 3.522686 2.260953
 3487.000000 3.470590 2.313788
 3488.000000 3.480064 2.284166
 3489.000000 3.548099 2.240168
 3490.000000 3.497183 2.240846
 3491.000000 3.533792 2.295939
 3492.000000 3.493017 2.216017
 3493.000000 3.483588 2.345446
 3494.000000 3.526780 2.250409
 3495.000000 3.488468 2.307039
 3496.000000 3.442894 2.265692
 3497.000000 3.451948 2.381474
 3498.000000 3.470272 2.252603
 3499.000000 3.464699 2.352342
 3500.000000 3.450893 2.266542
 3501.000000 3.491749 2.326365
 3502.000000 3.508913 2.189375
 3503.000000 3.520121 2.230350
 3504.000000 3.466736 2.202238
 3505.000000 3.444627 2.151858
 3506.000000 3.482158 2.237144
 3507.000000 3.503591 2.223948
 3508.000000 3.484694 2.284261
 3509.000000 3.501931 2.283156
 3510.000000 3.533700 2.323173
 3511.000000 3.539216 2.215613
 3512.000000 3.476393 2.363443
 3513.000000 3.514316 2.373735
 3514.000000 3.511197 2.349666
 3515.000000 3.516352 2.305002
 3516.000000 3.531351 2.312615
 3517.000000 3.483801 2.359937
 3518.000000 3.542608 2.317311
 3519.000000 3.536310 2.282084
 3520.000000 3.543241 2.429714
 3521.000000 3.548661 2.253655
 3522.000000 3.563606 2.323529
 3523.000000 3.524123 2.224486
 3524.000000 3.527778 2.408040
 3525.000000 3.501175 2.345045
 3526.000000 3.481028 2.322455
 3527.000000 3.493557 2.248768
 3528.000000 3.420981 2.298037
 3529.000000 3.452480 2.383797
 3530.000000 3.467506 2.310295
 3531.000000 3.455914 2.344266
 3532.000000 3.430232 2.296632
 3533.000000 3.481183 2.289865
 3534.000000 3.478691 2.298438
 3535.000000 3.463932 2.275657
 3536.000000 3.463300 2.277042
 3537.000000 3.418699 2.204998
 3538.000000 3.423664 2.187775
 3539.000000 3.500794 2.192013
 3540.000000 3.443817 2.263240
 3541.000000 3.430078 2.236462
 3542.000000 3.479929 2.349835
 3543.000000 3.465817 2.267587
 3544.000000 3.482803 2.303393
 3545.000000 3.515440 2.240929
 3546.000000 3.456964 2.270552
 3547.000000 3.484574 2.244800
 3548.000000 3.485226 2.269126
 3549.000000 3.529565 2.330088
 3550.000000 3.458577 2.282747
 3551.000000 3.501777 2.301427
 3552.000000 3.485644 2.248802
 3553.000000 3.453172 2.291184
 3554.000000 3.493276 2.323106
 3555.000000 3.426966 2.314134
 3556.000000 3.524442 2.329221
 3557.000000 3.466115 2.254549
 3558.000000 3.452506 2.360048
 3559.000000 3.471909 2.297243
 3560.000000 3.462425 2.351658
 3561.000000 3.383507 2.256617
 3562.000000 3.461346 2.279840
 3563.000000 3.458698 2.382413
 3564.000000 3.501247 2.321263
 3565.000000 3.507003 2.337280
 3566.000000 3.442457 2.299188
 3567.000000 3.453513 2.460804
 3568.000000 3.459177 2.439232
 3569.000000 3.500052 2.423365
 3570.000000 3.529448 2.295850
 3571.000000 3.428737 2.403260
 3572.000000 3.453668 2.345380
 3573.000000 3.441293 2.356471
 3574.000000 3.405612 2.449666
 3575.000000 3.441003 2.452709
 3576.000000 3.423268 2.366153
 3577.000000 3.460585 2.426425
 3578.000000 3.436902 2.410292
 3579.000000 3.463260 2.437833
 3580.000000 3.478987 2.397433
 3581.000000 3.563632 2.433257
 3582.000000 3.522585 2.383084
 3583.000000 3.493669 2.400381
 3584.000000 3.480385 2.503907
 3585.000000 3.498334 2.386256
 3586.000000 3.528884 2.370821
 3587.000000 3.497384 2.417914
 3588.000000 3.413706 2.437374
 3589.000000 3.510157 2.414626
 3590.000000 3.482422 2.287218
 3591.000000 3.433200 2.394956
 3592.000000 3.497945 2.337618
 3593.000000 3.440464 2.387514
 3594.000000 3.466203 2.474627
 3595.000000 3.500474 2.435973
 3596.000000 3.461766 2.360399
 3597.000000 3.407352 2.458963
 3598.000000 3.501115 2.394755
 3599.000000 3.438388 2.411743
 3600.000000 3.420651 2.405848
 3601.000000 3.505894 2.308516
 3602.000000 3.457106 2.384798
 3603.000000 3.439842 2.373910
 3604.000000 3.430355 2.437064
 3605.000000 3.498735 2.519152
 3606.000000 3.461933 2.521240
 3607.000000 3.452784 2.363513
 3608.000000 3.438031 2.479695
 3609.000000 3.449371 2.329320
 3610.000000 3.485089 2.341708
 3611.000000 3.434458 2.411807
 3612.000000 3.422179 2.499080
 3613.000000 3.493305 2.439962
 3614.000000 3.438475 2.457296
 3615.000000 3.452509 2.457042
 3616.000000 3.448180 2.379754
 3617.000000 3.415902 2.439328
 3618.000000 3.424809 2.449946
 3619.000000 3.400682 2.355114
 3620.000000 3.413783 2.341446
 3621.000000 3.440165 2.408924
 3622.000000 3.387967 2.435880
 3623.000000 3.446889 2.476380
 3624.000000 3.444462 2.480459
 3625.000000 3.427393 2.469016
 3626.000000 3.445299 2.475145
 3627.000000 3.412040 2.530747
 3628.000000 3.464987 2.507141
 3629.000000 3.467318 2.515615
 3630.000000 3.442920 2.408424
 3631.000000 3.439956 2.397582
 3632.000000 3.413234 2.422668
 3633.000000 3.454495 2.399229
 3634.000000 3.476304 2.472025
 3635.000000 3.466837 2.378555
 3636.000000 3.427504 2.397868
 3637.000000 3.429323 2.439615
 3638.000000 3.397686 2.377766
 3639.000000 3.465130 2.363583
 3640.000000 3.450812 2.448924
 3641.000000 3.431191 2.408391
 3642.000000 3.436194 2.337403
 3643.000000 3.464291 2.260961
 3644.000000 3.474107 2.341683
 3645.000000 3.459788 2.229076
 3646.000000 3.492296 2.318663
 3647.000000 3.470194 2.397270
 3648.000000 3.427809 2.266204
 3649.000000 3.443838 2.330556
 3650.000000 3.468485 2.371771
 3651.000000 3.492238 2.403673
 3652.000000 3.453915 2.400166
 3653.000000 3.455627 2.352119
 3654.000000 3.438014 2.412448
 3655.000000 3.445617 2.392062
 3656.000000 3.472144 2.347069
 3657.000000 3.462433 2.411877
 3658.000000 3.455852 2.287481
 3659.000000 3.462511 2.518286
 3660.000000 3.577561 2.371627
 3661.000000 3.430361 2.317340
 3662.000000 3.490572 2.348539
 3663.000000 3.459044 2.332101
 3664.000000 3.463945 2.371101
 3665.000000 3.442195 2.366294
 3666.000000 3.475592 2.282084
 3667.000000 3.454384 2.387430
 3668.000000 3.465851 2.358974
 3669.000000 3.451204 2.359500
 3670.000000 3.442896 2.380733
 3671.000000 3.472080 2.329143
 3672.000000 3.459414 2.271398
 3673.000000 3.523925 2.316423
 3674.000000 3.491929 2.288426
 3675.000000 3.465881 2.354150
 3676.000000 3.519060 2.298737
 3677.000000 3.457289 2.413962
 3678.000000 3.446832 2.361063
 3679.000000 3.478888 2.303080
 3680.000000 3.434281 2.424353
 3681.000000 3.437141 2.414399
 3682.000000 3.515292 2.289525
 3683.000000 3.412621 2.222853
 3684.000000 3.473843 2.260380
 3685.000000 3.504270 2.355616
 3686.000000 3.460855 2.325959
 3687.000000 3.482669 2.276186
 3688.000000 3.486834 2.367814
 3689.000000 3.465520 2.386090
 3690.000000 3.459678 2.379588
 3691.000000 3.528800 2.257073
 3692.000000 3.461623 2.336769
 3693.000000 3.519867 2.333100
 3694.000000 3.474546 2.308460
 3695.000000 3.466306 2.329759
 3696.000000 3.515053 2.302718
 3697.000000 3.501815 2.324621
 3698.000000 3.519997 2.252319
 3699.000000 3.481756 2.349755
 3700.000000 3.484889 2.357550
 3701.000000 3.459450 2.420109
 3702.000000 3.520350 2.391783
 3703.000000 3.437309 2.404318
 3704.000000 3.452759 2.335186
 3705.000000 3.460541 2.365765
 3706.000000 3.430806 2.323894
 3707.000000 3.525239 2.384621
 3708.000000 3.441647 2.405828
 3709.000000 3.452754 2.350052
 3710.000000 3.503752 2.418525
 3711.000000 3.457613 2.434166
 3712.000000 3.469197 2.482221
 3713.000000 3.480636 2.375729
 3714.000000 3.539286 2.322874
 3715.000000 3.530879 2.381896
 3716.000000 3.541445 2.369251
 3717.000000 3.482657 2.443790
 3718.000000 3.500375 2.391341
 3719.000000 3.497607 2.380139
 3720.000000 3.506156 2.415466
 3721.000000 3.529720 2.413901
 3722.000000 3.416622 2.470532
 3723.000000 3.458971 2.480612
 3724.000000 3.419967 2.377017
 3725.000000 3.430241 2.450316
 3726.000000 3.481858 2.364239
 3727.000000 3.470453 2.477531
 3728.000000 3.471239 2.508803
 3729.000000 3.486022 2.426936
 3730.000000 3.457397 2.409575
 3731.000000 3.481895 2.406714
 3732.000000 3.494809 2.312899
 3733.000000 3.457309 2.330955
 3734.000000 3.471111 2.444494
 3735.000000 3.470537 2.329129
 3736.000000 3.465524 2.452910
 3737.000000 3.501453 2.272027
 3738.000000 3.489860 2.344914
 3739.000000 3.455841 2.365041
 3740.000000 3.504677 2.339807
 3741.000000 3.449842 2.410428
 3742.000000 3.499781 2.384228
 3743.000000 3.464746 2.375233
 3744.000000 3.510732 2.337697
 3745.000000 3.500677 2.435545
 3746.000000 3.479203 2.476420
 3747.000000 3.486164 2.427314
 3748.000000 3.478113 2.395607
 3749.000000 3.468452 2.338343
 3750.000000 3.493017 2.425526
 3751.000000 3.510861 2.383727
 3752.000000 3.498385 2.393353
 3753.000000 3.469837 2.378722
 3754.000000 3.470756 2.339833
 3755.000000 3.463120 2.343363
 3756.000000 3.465055 2.357274
 3757.000000 3.474898 2.370349
 3758.000000 3.507614 2.295774
 3759.000000 3.509847 2.416027
 3760.000000 3.472126 2.355281
 3761.000000 3.449978 2.472039
 3762.000000 3.439596 2.510582
 3763.000000 3.477102 2.384853
 3764.000000 3.495191 2.416202
 3765.000000 3.499821 2.399336
 3766.000000 3.454755 2.410719
 3767.000000 3.471217 2.269456
 3768.000000 3.491383 2.280760
 3769.000000 3.504179 2.408765
 3770.000000 3.499047 2.306070
 3771.000000 3.545993 2.357627
 3772.000000 3.506402 2.278809
 3773.000000 3.492996 2.303000
 3774.000000 3.480100 2.511046
 3775.000000 3.472225 2.399371
 3776.000000 3.485034 2.383882
 3777.000000 3.488025 2.385777
 3778.000000 3.448075 2.422221
 3779.000000 3.485497 2.419105
 3780.000000 3.487748 2.426296
 3781.000000 3.470875 2.473505
 3782.000000 3.468601 2.397851
 3783.000000 3.477765 2.343589
 3784.000000 3.510319 2.408483
 3785.000000 3.494290 2.337188
 3786.000000 3.485803 2.367364
 3787.000000 3.521660 2.347992
 3788.000000 3.517347 2.388729
 3789.000000 3.510115 2.409104
 3790.000000 3.548808 2.262989
 3791.000000 3.459362 2.379429
 3792.000000 3.560190 2.347354
 3793.000000 3.531504 2.355343
 3794.000000 3.505940 2.343097
 3795.000000 3.543907 2.400379
 3796.000000 3.506904 2.380056
 3797.000000 3.478552 2.375734
 3798.000000 3.506948 2.430274
 3799.000000 3.487390 2.436530
 3800.000000 3.519165 2.435503
 3801.000000 3.502845 2.331704
 3802.000000 3.519735 2.411651
 3803.000000 3.487712 2.331229
 3804.000000 3.505022 2.477943
 3805.000000 3.491889 2.414633
 3806.000000 3.502775 2.380921
 3807.000000 3.571902 2.356621
 3808.000000 3.485226 2.410214
 3809.000000 3.477269 2.330564
 3810.000000 3.533443 2.325352
 3811.000000 3.534044 2.335279
 3812.000000 3.507246 2.419838
 3813.000000 3.518477 2.445810
 3814.000000 3.451954 2.438846
 3815.000000 3.525427 2.347853
 3816.000000 3.517432 2.290149
 3817.000000 3.510318 2.306396
 3818.000000 3.498970 2.329431
 3819.000000 3.455303 2.263980
 3820.000000 3.471315 2.351665
 3821.000000 3.502040 2.409169
 3822.000000 3.459122 2.468356
 3823.000000 3.509392 2.492841
 3824.000000 3.451075 2.429325
 3825.000000 3.462910 2.418958
 3826.000000 3.480689 2.332078
 3827.000000 3.469851 2.405161
 3828.000000 3.484041 2.327592
 3829.000000 3.536434 2.241611
 3830.000000 3.457683 2.442652
 3831.000000 3.474147 2.353412
 3832.000000 3.477659 2.435075
 3833.000000 3.405199 2.516512
 3834.000000 3.493146 2.459517
 3835.000000 3.471827 2.539774
 3836.000000 3.501134 2.444949
 3837.000000 3.493342 2.466055
 3838.000000 3.430304 2.563006
 3839.000000 3.475514 2.489242
 3840.000000 3.477106 2.450322
 3841.000000 3.473010 2.407754
 3842.000000 3.482271 2.458461
 3843.000000 3.477061 2.461320
 3844.000000 3.445322 2.339330
 3845.000000 3.487636 2.366801
 3846.000000 3.466496 2.434514
 3847.000000 3.454471 2.388538
 3848.000000 3.446350 2.392684
 3849.000000 3.436391 2.457809
 3850.000000 3.429901 2.384313
 3851.000000 3.482916 2.326847
 3852.000000 3.510014 2.356946
 3853.000000 3.483797 2.442581
 3854.000000 3.491371 2.443010
 3855.000000 3.435596 2.493515
 3856.000000 3.444738 2.383670
 3857.000000 3.444415 2.464600
 3858.000000 3.491035 2.442276
 3859.000000 3.451925 2.432516
 3860.000000 3.474549 2.432395
 3861.000000 3.444607 2.441210
 3862.000000 3.418251 2.335411
 3863.000000 3.449520 2.431399
 3864.000000 3.447206 2.363437
 3865.000000 3.502959 2.416715
 3866.000000 3.482873 2.368756
 3867.000000 3.458896 2.433790
 3868.000000 3.447016 2.419329
 3869.000000 3.418770 2.388764
 3870.000000 3.495274 2.438676
 3871.000000 3.456604 2.448005
 3872.000000 3.446639 2.508892
 3873.000000 3.458191 2.454486
 3874.000000 3.407978 2.476800
 3875.000000 3.421201 2.458967
 3876.000000 3.392773 2.483776
 3877.000000 3.397903 2.482581
 3878.000000 3.410662 2.407910
 3879.000000 3.430043 2.498573
 3880.000000 3.414003 2.459604
 3881.000000 3.424478 2.477150
 3882.000000 3.461921 2.409042
 3883.000000 3.442865 2.405309
 3884.000000 3.456122 2.400648
 3885.000000 3.453385 2.458509
 3886.000000 3.424235 2.351853
 3887.000000 3.447384 2.458283
 3888.000000 3.442084 2.337963
 3889.000000 3.477938 2.399808
 3890.000000 3.459848 2.435735
 3891.000000 3.484955 2.497171
 3892.000000 3.445225 2.490936
 3893.000000 3.477269 2.481835
 3894.000000 3.424867 2.508224
 3895.000000 3.427350 2.390236
 3896.000000 3.464278 2.444307
 3897.000000 3.432200 2.471785
 3898.000000 3.453457 2.439923
 3899.000000 3.415469 2.405045
 3900.000000 3.473347 2.442576
 3901.000000 3.428605 2.481350
 3902.000000 3.539022 2.383187
 3903.000000 3.517048 2.354796
 3904.000000 3.459218 2.332832
 3905.000000 3.510060 2.398220
 3906.000000 3.552803 2.381052
 3907.000000 3.516799 2.433262
 3908.000000 3.476079 2.445367
 3909.000000 3.485175 2.405662
 3910.000000 3.460447 2.430952
 3911.000000 3.465714 2.449576
 3912.000000 3.467355 2.502485
 3913.000000 3.440264 2.505746
 3914.000000 3.460723 2.415569
 3915.000000 3.513527 2.541075
 3916.000000 3.482175 2.445145
 3917.000000 3.513320 2.466399
 3918.000000 3.521828 2.504603
 3919.000000 3.470083 2.509374
 3920.000000 3.467599 2.472717
 3921.000000 3.481048 2.505253
 3922.000000 3.437742 2.481068
 3923.000000 3.489246 2.385656
 3924.000000 3.472311 2.387246
 3925.000000 3.492642 2.462984
 3926.000000 3.574112 2.446775
 3927.000000 3.476691 2.436276
 3928.000000 3.444611 2.384931
 3929.000000 3.533554 2.462388
 3930.000000 3.423012 2.542126
 3931.000000 3.445551 2.546452
 3932.000000 3.472962 2.561089
 3933.000000 3.467435 2.434710
 3934.000000 3.473691 2.465757
 3935.000000 3.472793 2.426367
 3936.000000 3.471527 2.337536
 3937.000000 3.484600 2.346315
 3938.000000 3.493051 2.364402
 3939.000000 3.500717 2.390476
 3940.000000 3.450990 2.399909
 3941.000000 3.494538 2.393880
 3942.000000 3.526301 2.458758
 3943.000000 3.458662 2.487686
 3944.000000 3.453893 2.395153
 3945.000000 3.497547 2.446749
 3946.000000 3.485617 2.383851
 3947.000000 3.476457 2.374121
 3948.000000 3.480110 2.331493
 3949.000000 3.510976 2.307169
 3950.000000 3.526330 2.402979
 3951.000000 3.469775 2.403292
 3952.000000 3.489803 2.462373
 3953.000000 3.490908 2.370775
 3954.000000 3.476382 2.320201
 3955.000000 3.513034 2.432218
 3956.000000 3.467546 2.458711
 3957.000000 3.513719 2.399264
 3958.000000 3.421134 2.420088
 3959.000000 3.487266 2.390258
 3960.000000 3.522995 2.374290
 3961.000000 3.518221 2.349234
 3962.000000 3.518370 2.406146
 3963.000000 3.511626 2.392634
 3964.000000 3.536223 2.357424
 3965.000000 3.571607 2.396019
 3966.000000 3.502672 2.389159
 3967.000000 3.581690 2.336520
 3968.000000 3.507309 2.395826
 3969.000000 3.546612 2.354793
 3970.000000 3.522724 2.371418
 3971.000000 3.570004 2.374420
 3972.000000 3.493935 2.398335
 3973.000000 3.478178 2.448277
 3974.000000 3.533035 2.456473
 3975.000000 3.473508 2.492901
 3976.000000 3.488430 2.452716
 3977.000000 3.479105 2.572367
 3978.000000 3.522715 2.410038
 3979.000000 3.481850 2.411859
 3980.000000 3.507668 2.408888
 3981.000000 3.467386 2.486962
 3982.000000 3.488014 2.444589
 3983.000000 3.487047 2.474101
 3984.000000 3.508068 2.478939
 3985.000000 3.458670 2.444974
 3986.000000 3.496724 2.506787
 3987.000000 3.454571 2.463632
 3988.000000 3.518330 2.434790
 3989.000000 3.447361 2.415565
 3990.000000 3.472628 2.361145
 3991.000000 3.492675 2.436877
 3992.000000 3.510766 2.358784
 3993.000000 3.550028 2.477742
 3994.000000 3.489067 2.369508
 3995.000000 3.488505 2.380607
 3996.000000 3.476474 2.420936
 3997.000000 3.487794 2.519258
 3998.000000 3.498432 2.484905
 3999.000000 3.519886 2.505818
 4000.000000 3.465613 2.554599
 4001.000000 3.495282 2.471469
 4002.000000 3.477024 2.554765
 4003.000000 3.474563 2.580265
 4004.000000 3.532903 2.532970
 4005.000000 3.475061 2.506612
 4006.000000 3.511204 2.437423
 4007.000000 3.521001 2.494881
 4008.000000 3.529370 2.412095
 4009.000000 3.532473 2.447964
 4010.000000 3.500255 2.370555
 4011.000000 3.508003 2.388809
 4012.000000 3.457359 2.460143
 4013.000000 3.513256 2.475163
 4014.000000 3.540907 2.414262
 4015.000000 3.506522 2.493774
 4016.000000 3.455788 2.550629
 4017.000000 3.491019 2.483744
 4018.000000 3.480786 2.507380
 4019.000000 3.518173 2.478209
 4020.000000 3.512578 2.365392
 4021.000000 3.499784 2.438570
 4022.000000 3.481570 2.423608
 4023.000000 3.523758 2.373622
 4024.000000 3.477044 2.436147
 4025.000000 3.482120 2.412234
 4026.000000 3.509542 2.471321
 4027.000000 3.557268 2.439502
 4028.000000 3.535536 2.375170
 4029.000000 3.505145 2.326280
 4030.000000 3.566377 2.321722
 4031.000000 3.435592 2.272095
 4032.000000 3.481521 2.282874
 4033.000000 3.532741 2.239073
 4034.000000 3.469383 2.289367
 4035.000000 3.449194 2.373103
 4036.000000 3.475807 2.322786
 4037.000000 3.452806 2.443226
 4038.000000 3.503328 2.346563
 4039.000000 3.453237 2.368599
 4040.000000 3.464487 2.488378
 4041.000000 3.437023 2.262285
 4042.000000 3.496419 2.373790
 4043.000000 3.448323 2.400642
 4044.000000 3.479000 2.436654
 4045.000000 3.490114 2.359278
 4046.000000 3.478749 2.417109
 4047.000000 3.486924 2.467431
 4048.000000 3.487740 2.364870
 4049.000000 3.528615 2.439170
 4050.000000 3.448070 2.473356
 4051.000000 3.470262 2.506357
 4052.000000 3.477785 2.381686
 4053.000000 3.514214 2.376467
 4054.000000 3.462533 2.462698
 4055.000000 3.457821 2.432436
 4056.000000 3.441196 2.376910
 4057.000000 3.511648 2.388196
 4058.000000 3.457184 2.449067
 4059.000000 3.475123 2.486579
 4060.000000 3.499498 2.367724
 4061.000000 3.525299 2.382538
 4062.000000 3.457029 2.367703
 4063.000000 3.511078 2.377920
 4064.000000 3.507209 2.454330
 4065.000000 3.499103 2.337944
 4066.000000 3.464425 2.465498
 4067.000000 3.495385 2.353096
 4068.000000 3.543434 2.388469
 4069.000000 3.439950 2.389543
 4070.000000 3.456714 2.322635
 4071.000000 3.409247 2.389894
 4072.000000 3.463581 2.338145
 4073.000000 3.492254 2.320833
 4074.000000 3.421183 2.476446
 4075.000000 3.437267 2.425987
 4076.000000 3.496345 2.434398
 4077.000000 3.463135 2.442174
 4078.000000 3.453370 2.494317
 4079.000000 3.471816 2.442643
 4080.000000 3.463755 2.422348
 4081.000000 3.406332 2.410934
 4082.000000 3.496045 2.355971
 4083.000000 3.416407 2.373633
 4084.000000 3.464178 2.252245
 4085.000000 3.412176 2.369241
 4086.000000 3.483885 2.274943
 4087.000000 3.472873 2.227108
 4088.000000 3.480384 2.317359
 4089.000000 3.470479 2.321996
 4090.000000 3.484009 2.469319
 4091.000000 3.472375 2.418350
 4092.000000 3.465132 2.397227
 4093.000000 3.471092 2.378930
 4094.000000 3.382647 2.405277
 4095.000000 3.481143 2.330727
 4096.000000 3.445267 2.384036
 4097.000000 3.432461 2.376054
 4098.000000 3.461984 2.368818
 4099.000000 3.493253 2.509099
 4100.000000 3.462968 2.428439
 4101.000000 3.509399 2.346709
 4102.000000 3.492531 2.442461
 4103.000000 3.440278 2.436263
 4104.000000 3.455051 2.390340
 4105.000000 3.426483 2.521912
 4106.000000 3.457607 2.450891
 4107.000000 3.470773 2.465796
 4108.000000 3.422041 2.515376
 4109.000000 3.440386 2.388135
 4110.000000 3.451994 2.378811
 4111.000000 3.484144 2.388880
 4112.000000 3.519134 2.537114
 4113.000000 3.497583 2.484399
 4114.000000 3.493711 2.504830
 4115.000000 3.481171 2.493565
 4116.000000 3.452270 2.514973
 4117.000000 3.458595 2.577064
 4118.000000 3.483284 2.460061
 4119.000000 3.450388 2.604043
 4120.000000 3.481706 2.490538
 4121.000000 3.466727 2.451285
 4122.000000 3.433642 2.482483
 4123.000000 3.450115 2.567348
 4124.000000 3.453618 2.441280
 4125.000000 3.465873 2.464934
 4126.000000 3.447282 2.445865
 4127.000000 3.467708 2.560105
 4128.000000 3.445277 2.486264
 4129.000000 3.455886 2.489101
 4130.000000 3.448404 2.419788
 4131.000000 3.511026 2.421799
 4132.000000 3.485670 2.494611
 4133.000000 3.524102 2.523991
 4134.000000 3.457771 2.488278
 4135.000000 3.496212 2.446241
 4136.000000 3.494830 2.455518
 4137.000000 3.497395 2.394379
 4138.000000 3.484419 2.421502
 4139.000000 3.480114 2.478705
 4140.000000 3.459037 2.487098
 4141.000000 3.432015 2.336604
 4142.000000 3.479945 2.486774
 4143.000000 3.459214 2.544633
 4144.000000 3.435269 2.421402
 4145.000000 3.404921 2.444385
 4146.000000 3.471877 2.497735
 4147.000000 3.435370 2.452239
 4148.000000 3.491412 2.448072
 4149.000000 3.456557 2.438708
 4150.000000 3.452218 2.421609
 4151.000000 3.454653 2.503115
 4152.000000 3.448134 2.518886
 4153.000000 3.443468 2.510336
 4154.000000 3.434296 2.484406
 4155.000000 3.459376 2.478578
 4156.000000 3.365848 2.495686
 4157.000000 3.446952 2.575160
 4158.000000 3.431687 2.441919
 4159.000000 3.414507 2.523278
 4160.000000 3.409840 2.527411
 4161.000000 3.471451 2.589492
 4162.000000 3.447107 2.449519
 4163.000000 3.459760 2.601708
 4164.000000 3.447944 2.568624
 4165.000000 3.434031 2.565837
 4166.000000 3.426933 2.422248
 4167.000000 3.427367 2.517570
 4168.000000 3.470438 2.491146
 4169.000000 3.430783 2.526730
 4170.000000 3.444796 2.489696
 4171.000000 3.407376 2.481170
 4172.000000 3.482676 2.450345
 4173.000000 3.404673 2.488283
 4174.000000 3.467135 2.457676
 4175.000000 3.433278 2.407270
 4176.000000 3.458961 2.499977
 4177.000000 3.456091 2.640169
 4178.000000 3.454421 2.545311
 4179.000000 3.457008 2.586287
 4180.000000 3.423473 2.543938
 4181.000000 3.428636 2.591367
 4182.000000 3.415811 2.542804
 4183.000000 3.419165 2.534622
 4184.000000 3.464871 2.536709
 4185.000000 3.445084 2.434018
 4186.000000 3.458576 2.508246
 4187.000000 3.441188 2.548160
 4188.000000 3.400425 2.577595
 4189.000000 3.473751 2.456419
 4190.000000 3.451175 2.554047
 4191.000000 3.467842 2.565419
 4192.000000 3.475548 2.542098
 4193.000000 3.450943 2.554925
 4194.000000 3.414663 2.590149
 4195.000000 3.401618 2.509923
 4196.000000 3.423521 2.618825
 4197.000000 3.438651 2.508546
 4198.000000 3.431563 2.571820
 4199.000000 3.446761 2.493518
 4200.000000 3.413988 2.492382
 4201.000000 3.428888 2.566049
 4202.000000 3.464291 2.581597
 4203.000000 3.472851 2.551377
 4204.000000 3.469357 2.546159
 4205.000000 3.409739 2.526470
 4206.000000 3.428059 2.464194
 4207.000000 3.412158 2.488140
 4208.000000 3.424618 2.569137
 4209.000000 3.430037 2.503257
 4210.000000 3.407263 2.545353
 4211.000000 3.431023 2.526539
 4212.000000 3.427559 2.447375
 4213.000000 3.413586 2.449044
 4214.000000 3.475978 2.519573
 4215.000000 3.419230 2.605394
 4216.000000 3.455879 2.496539
 4217.000000 3.418650 2.504980
 4218.000000 3.491851 2.511743
 4219.000000 3.394558 2.530046
 4220.000000 3.403766 2.494936
 4221.000000 3.427900 2.492187
 4222.000000 3.419718 2.458479
 4223.000000 3.466439 2.437241
 4224.000000 3.454997 2.474382
 4225.000000 3.440282 2.461120
 4226.000000 3.450265 2.535797
 4227.000000 3.440121 2.463400
 4228.000000 3.466830 2.492268
 4229.000000 3.463871 2.386385
 4230.000000 3.479086 2.456096
 4231.000000 3.477919 2.599610
 4232.000000 3.452364 2.473701
 4233.000000 3.435738 2.532613
 4234.000000 3.476909 2.539494
 4235.000000 3.482434 2.486085
 4236.000000 3.451552 2.480025
 4237.000000 3.441572 2.490670
 4238.000000 3.464868 2.458412
 4239.000000 3.414355 2.448534
 4240.000000 3.387771 2.488964
 4241.000000 3.396753 2.447416
 4242.000000 3.459024 2.546988
 4243.000000 3.462436 2.483813
 4244.000000 3.435443 2.451241
 4245.000000 3.429807 2.445995
 4246.000000 3.471655 2.501276
 4247.000000 3.451809 2.494058
 4248.000000 3.473817 2.552457
 4249.000000 3.441635 2.550699
 4250.000000 3.472496 2.526274
 4251.000000 3.430640 2.521065
 4252.000000 3.418170 2.553197
 4253.000000 3.424956 2.558146
 4254.000000 3.429874 2.469646
 4255.000000 3.421896 2.493204
 4256.000000 3.452464 2.483686
 4257.000000 3.431107 2.377928
 4258.000000 3.432443 2.391739
 4259.000000 3.435262 2.478082
 4260.000000 3.372043 2.457560
 4261.000000 3.445647 2.550181
 4262.000000 3.410482 2.477476
 4263.000000 3.417076 2.418615
 4264.000000 3.426436 2.595864
 4265.000000 3.432303 2.482886
 4266.000000 3.418764 2.464640
 4267.000000 3.443515 2.566353
 4268.000000 3.426142 2.495254
 4269.000000 3.446509 2.488453
 4270.000000 3.461422 2.560073
 4271.000000 3.458489 2.442177
 4272.000000 3.436219 2.415695
 4273.000000 3.508035 2.464049
 4274.000000 3.481809 2.531033
 4275.000000 3.420064 2.533023
 4276.000000 3.470356 2.523774
 4277.000000 3.433647 2.640331
 4278.000000 3.432990 2.515965
 4279.000000 3.435024 2.485548
 4280.000000 3.463856 2.440386
 4281.000000 3.432706 2.553556
 4282.000000 3.383850 2.561344
 4283.000000 3.399185 2.508583
 4284.000000 3.442238 2.491308
 4285.000000 3.441802 2.515543
 4286.000000 3.432688 2.471540
 4287.000000 3.370961 2.460246
 4288.000000 3.432471 2.508331
 4289.000000 3.384684 2.531801
 4290.000000 3.392508 2.382789
 4291.000000 3.447476 2.465901
 4292.000000 3.435609 2.408340
 4293.000000 3.419733 2.482478
 4294.000000 3.416282 2.451537
 4295.000000 3.388771 2.415509
 4296.000000 3.441021 2.480237
 4297.000000 3.438855 2.396090
 4298.000000 3.448423 2.420590
 4299.000000 3.419300 2.428966
 4300.000000 3.448464 2.419669
 4301.000000 3.419589 2.532077
 4302.000000 3.461523 2.413328
 4303.000000 3.455280 2.504959
 4304.000000 3.424334 2.471998
 4305.000000 3.389157 2.487815
 4306.000000 3.424733 2.470972
 4307.000000 3.406905 2.453278
 4308.000000 3.428052 2.401727
 4309.000000 3.410504 2.513046
 4310.000000 3.441061 2.467625
 4311.000000 3.418742 2.383583
 4312.000000 3.415281 2.509969
 4313.000000 3.489238 2.455267
 4314.000000 3.417632 2.512423
 4315.000000 3.437397 2.463855
 4316.000000 3.442038 2.502029
 4317.000000 3.386043 2.508265
 4318.000000 3.392450 2.504686
 4319.000000 3.419999 2.533166
 4320.000000 3.472467 2.344139
 4321.000000 3.447021 2.461256
 4322.000000 3.427056 2.422611
 4323.000000 3.450988 2.454467
 4324.000000 3.449358 2.438160
 4325.000000 3.417219 2.457462
 4326.000000 3.449596 2.488468
 4327.000000 3.436231 2.498782
 4328.000000 3.441767 2.456574
 4329.000000 3.455795 2.452352
 4330.000000 3.516839 2.388698
 4331.000000 3.468911 2.479753
 4332.000000 3.455801 2.558051
 4333.000000 3.448297 2.432910
 4334.000000 3.465109 2.508343
 4335.000000 3.389852 2.522133
 4336.000000 3.407501 2.502160
 4337.000000 3.408956 2.488230
 4338.000000 3.441693 2.495902
 4339.000000 3.492530 2.496706
 4340.000000 3.440793 2.500474
 4341.000000 3.501740 2.471510
 4342.000000 3.449006 2.478534
 4343.000000 3.395976 2.541913
 4344.000000 3.459637 2.563682
 4345.000000 3.417227 2.527717
 4346.000000 3.439757 2.401491
 4347.000000 3.423631 2.468784
 4348.000000 3.486981 2.375757
 4349.000000 3.468082 2.475378
 4350.000000 3.479690 2.427113
 4351.000000 3.447860 2.431423
 4352.000000 3.445043 2.419364
 4353.000000 3.431996 2.404686
 4354.000000 3.471013 2.479811
 4355.000000 3.464120 2.490241
 4356.000000 3.415913 2.469185
 4357.000000 3.440816 2.490121
 4358.000000 3.374068 2.422649
 4359.000000 3.458789 2.502510
 4360.000000 3.444771 2.430344
 4361.000000 3.384772 2.469137
 4362.000000 3.450859 2.434167
 4363.000000 3.446441 2.416557
 4364.000000 3.458644 2.461728
 4365.000000 3.403075 2.438144
 4366.000000 3.417297 2.476371
 4367.000000 3.443143 2.533326
 4368.000000 3.429231 2.500577
 4369.000000 3.419465 2.461268
 4370.000000 3.410807 2.450457
 4371.000000 3.453096 2.409424
 4372.000000 3.400230 2.455352
 4373.000000 3.434190 2.434646
 4374.000000 3.440388 2.486257
 4375.000000 3.483246 2.431190
 4376.000000 3.414522 2.498042
 4377.000000 3.432109 2.490882
 4378.000000 3.376879 2.544374
 4379.000000 3.422648 2.445487
 4380.000000 3.434638 2.537577
 4381.000000 3.358652 2.460146
 4382.000000 3.421964 2.464668
 4383.000000 3.438172 2.423638
 4384.000000 3.396908 2.470231
 4385.000000 3.449232 2.399216
 4386.000000 3.410587 2.554696
 4387.000000 3.398880 2.452087
 4388.000000 3.409881 2.518114
 4389.000000 3.386889 2.518104
 4390.000000 3.398344 2.474878
 4391.000000 3.403149 2.438261
 4392.000000 3.365945 2.482187
 4393.000000 3.373759 2.410693
 4394.000000 3.413362 2.433508
 4395.000000 3.427768 2.401868
 4396.000000 3.420741 2.382619
 4397.000000 3.381413 2.417211
 4398.000000 3.404188 2.413546
 4399.000000 3.441566 2.426040
 4400.000000 3.404792 2.400063
 4401.000000 3.400577 2.430802
 4402.000000 3.413005 2.426207
 4403.000000 3.430915 2.380078
 4404.000000 3.462771 2.416545
 4405.000000 3.387624 2.369610
 4406.000000 3.426922 2.449508
 4407.000000 3.410993 2.378267
 4408.000000 3.401376 2.463933
 4409.000000 3.420759 2.433757
 4410.000000 3.409513 2.439722
 4411.000000 3.453196 2.421032
 4412.000000 3.406386 2.460799
 4413.000000 3.426416 2.477161
 4414.000000 3.457390 2.486605
 4415.000000 3.462642 2.348857
 4416.000000 3.448460 2.417622
 4417.000000 3.415597 2.348273
 4418.000000 3.447197 2.371978
 4419.000000 3.479177 2.422263
 4420.000000 3.429210 2.424462
 4421.000000 3.400155 2.435626
 4422.000000 3.436629 2.457903
 4423.000000 3.433500 2.464787
 4424.000000 3.416236 2.465135
 4425.000000 3.460525 2.509580
 4426.000000 3.424406 2.473750
 4427.000000 3.418475 2.437601
 4428.000000 3.442665 2.474390
 4429.000000 3.457422 2.388582
 4430.000000 3.426589 2.504154
 4431.000000 3.449806 2.492709
 4432.000000 3.437253 2.413158
 4433.000000 3.452983 2.455103
 4434.000000 3.387875 2.443055
 4435.000000 3.445153 2.416660
 4436.000000 3.460380 2.422191
 4437.000000 3.494805 2.420888
 4438.000000 3.463102 2.444243
 4439.000000 3.480117 2.451779
 4440.000000 3.438590 2.381458
 4441.000000 3.467754 2.404873
 4442.000000 3.424607 2.443801
 4443.000000 3.428990 2.439164
 4444.000000 3.406850 2.470144
 4445.000000 3.454526 2.517337
 4446.000000 3.404803 2.548847
 4447.000000 3.408896 2.539249
 4448.000000 3.393147 2.622734
 4449.000000 3.428061 2.569129
 4450.000000 3.429806 2.525429
 4451.000000 3.458140 2.438031
 4452.000000 3.423216 2.511135
 4453.000000 3.443476 2.543648
 4454.000000 3.438276 2.567096
 4455.000000 3.433458 2.490510
 4456.000000 3.444137 2.467892
 4457.000000 3.437412 2.529515
 4458.000000 3.420927 2.486369
 4459.000000 3.442484 2.578613
 4460.000000 3.501323 2.510936
 4461.000000 3.475271 2.513576
 4462.000000 3.477061 2.555338
 4463.000000 3.478837 2.456958
 4464.000000 3.519829 2.443894
 4465.000000 3.440463 2.513417
 4466.000000 3.513929 2.493691
 4467.000000 3.415126 2.510834
 4468.000000 3.456951 2.573671
 4469.000000 3.424131 2.510685
 4470.000000 3.438176 2.528730
 4471.000000 3.439249 2.511641
 4472.000000 3.474328 2.576804
 4473.000000 3.448894 2.480831
 4474.000000 3.397021 2.513270
 4475.000000 3.473145 2.510914
 4476.000000 3.459845 2.435571
 4477.000000 3.427812 2.488596
 4478.000000 3.450570 2.573251
 4479.000000 3.464482 2.505482
 4480.000000 3.453959 2.524697
 4481.000000 3.413137 2.532453
 4482.000000 3.467611 2.583623
 4483.000000 3.476177 2.559194
 4484.000000 3.434920 2.541213
 4485.000000 3.449638 2.503682
 4486.000000 3.383085 2.563596
 4487.000000 3.414361 2.567185
 4488.000000 3.395419 2.472095
 4489.000000 3.461941 2.584739
 4490.000000 3.400611 2.481044
 4491.000000 3.409528 2.562252
 4492.000000 3.436827 2.511893
 4493.000000 3.450943 2.558349
 4494.000000 3.428538 2.536936
 4495.000000 3.484206 2.620266
 4496.000000 3.454335 2.597021
 4497.000000 3.428846 2.581478
 4498.000000 3.407185 2.504151
 4499.000000 3.475069 2.631503
 4500.000000 3.461321 2.456849
 4501.000000 3.435698 2.497682
 4502.000000 3.439352 2.537641
 4503.000000 3.448458 2.620061
 4504.000000 3.492215 2.516956
 4505.000000 3.489544 2.547653
 4506.000000 3.432073 2.551642
 4507.000000 3.441293 2.465356
 4508.000000 3.461931 2.543047
 4509.000000 3.470971 2.502987
 4510.000000 3.457979 2.549563
 4511.000000 3.417019 2.567675
 4512.000000 3.444855 2.514588
 4513.000000 3.459186 2.477789
 4514.000000 3.430057 2.606992
 4515.000000 3.425480 2.508779
 4516.000000 3.437823 2.512780
 4517.000000 3.413336 2.476000
 4518.000000 3.421190 2.526044
 4519.000000 3.441612 2.491075
 4520.000000 3.405604 2.620095
 4521.000000 3.457896 2.528726
 4522.000000 3.465891 2.538945
 4523.000000 3.454246 2.591510
 4524.000000 3.538493 2.487112
 4525.000000 3.468380 2.595980
 4526.000000 3.444720 2.555899
 4527.000000 3.474274 2.518086
 4528.000000 3.423571 2.529132
 4529.000000 3.466302 2.581208
 4530.000000 3.484215 2.676187
 4531.000000 3.440225 2.504868
 4532.000000 3.488198 2.516134
 4533.000000 3.446547 2.568564
 4534.000000 3.437045 2.543984
 4535.000000 3.421855 2.545502
 4536.000000 3.424120 2.582897
 4537.000000 3.450776 2.513307
 4538.000000 3.441097 2.512814
 4539.000000 3.486092 2.557511
 4540.000000 3.453820 2.596970
 4541.000000 3.432254 2.506430
 4542.000000 3.441089 2.533605
 4543.000000 3.447549 2.617144
 4544.000000 3.509747 2.506665
 4545.000000 3.449779 2.551011
 4546.000000 3.499568 2.503672
 4547.000000 3.474544 2.546494
 4548.000000 3.436680 2.555920
 4549.000000 3.486717 2.544039
 4550.000000 3.446806 2.523906
 4551.000000 3.447088 2.582081
 4552.000000 3.381096 2.541582
 4553.000000 3.436980 2.613467
 4554.000000 3.421390 2.491385
 4555.000000 3.438205 2.578693
 4556.000000 3.448627 2.608941
 4557.000000 3.439919 2.561082
 4558.000000 3.419811 2.615582
 4559.000000 3.412290 2.555258
 4560.000000 3.489298 2.510147
 4561.000000 3.413533 2.583799
 4562.000000 3.400384 2.575874
 4563.000000 3.420866 2.615524
 4564.000000 3.405027 2.563285
 4565.000000 3.417000 2.641811
 4566.000000 3.486029 2.616910
 4567.000000 3.404922 2.587481
 4568.000000 3.378892 2.626327
 4569.000000 3.431996 2.562996
 4570.000000 3.444758 2.569790
 4571.000000 3.411968 2.643176
 4572.000000 3.425751 2.585751
 4573.000000 3.469874 2.637693
 4574.000000 3.420193 2.663095
 4575.000000 3.397645 2.655271
 4576.000000 3.462905 2.697638
 4577.000000 3.423412 2.543958
 4578.000000 3.358177 2.673647
 4579.000000 3.431203 2.604480
 4580.000000 3.458248 2.673161
 4581.000000 3.464663 2.544471
 4582.000000 3.407204 2.611454
 4583.000000 3.418807 2.713710
 4584.000000 3.445369 2.643172
 4585.000000 3.393091 2.670643
 4586.000000 3.445135 2.645969
 4587.000000 3.420205 2.589519
 4588.000000 3.456037 2.617582
 4589.000000 3.405014 2.570197
 4590.000000 3.413804 2.668545
 4591.000000 3.403298 2.659733
 4592.000000 3.441406 2.721261
 4593.000000 3.425955 2.685435
 4594.000000 3.424193 2.776106
 4595.000000 3.463831 2.632697
 4596.000000 3.464722 2.625685
 4597.000000 3.489150 2.664928
 4598.000000 3.432759 2.625038
 4599.000000 3.472482 2.539912
 4600.000000 3.443670 2.651293
 4601.000000 3.468145 2.609872
 4602.000000 3.370480 2.664712
 4603.000000 3.430215 2.623719
 4604.000000 3.395193 2.661320
 4605.000000 3.419646 2.706212
 4606.000000 3.485489 2.795225
 4607.000000 3.473271 2.671840
 4608.000000 3.410188 2.650186
 4609.000000 3.433274 2.630706
 4610.000000 3.451722 2.658408
 4611.000000 3.415618 2.612489
 4612.000000 3.428265 2.626314
 4613.000000 3.409278 2.653525
 4614.000000 3.403439 2.679398
 4615.000000 3.402830 2.656817
 4616.000000 3.448330 2.677492
 4617.000000 3.436226 2.615328
 4618.000000 3.474332 2.656154
 4619.000000 3.464615 2.541750
 4620.000000 3.406494 2.619650
 4621.000000 3.430749 2.606174
 4622.000000 3.393461 2.600811
 4623.000000 3.476144 2.579750
 4624.000000 3.447646 2.571144
 4625.000000 3.451671 2.544266
 4626.000000 3.485127 2.543463
 4627.000000 3.452417 2.584189
 4628.000000 3.420312 2.587102
 4629.000000 3.461963 2.525934
 4630.000000 3.456777 2.592250
 4631.000000 3.460142 2.567700
 4632.000000 3.503790 2.571380
 4633.000000 3.408440 2.563218
 4634.000000 3.394115 2.581746
 4635.000000 3.442470 2.533779
 4636.000000 3.454363 2.484209
 4637.000000 3.461058 2.562102
 4638.000000 3.423193 2.527246
 4639.000000 3.443754 2.530749
 4640.000000 3.454052 2.515733
 4641.000000 3.464064 2.459088
 4642.000000 3.476837 2.509366
 4643.000000 3.478761 2.441585
 4644.000000 3.477201 2.525748
 4645.000000 3.489712 2.475618
 4646.000000 3.523239 2.419997
 4647.000000 3.448902 2.530283
 4648.000000 3.498303 2.443837
 4649.000000 3.493287 2.439917
 4650.000000 3.428013 2.424976
 4651.000000 3.489925 2.425715
 4652.000000 3.493588 2.489528
 4653.000000 3.467728 2.499584
 4654.000000 3.500943 2.565324
 4655.000000 3.452088 2.543490
 4656.000000 3.445184 2.558012
 4657.000000 3.445473 2.545980
 4658.000000 3.513668 2.503174
 4659.000000 3.446747 2.558339
 4660.000000 3.446602 2.582609
 4661.000000 3.398139 2.586177
 4662.000000 3.423199 2.560249
 4663.000000 3.453330 2.515522
 4664.000000 3.485768 2.537634
 4665.000000 3.445689 2.585783
 4666.000000 3.447836 2.523233
 4667.000000 3.447668 2.536238
 4668.000000 3.453311 2.500442
 4669.000000 3.429538 2.619617
 4670.000000 3.396262 2.608165
 4671.000000 3.424045 2.554693
 4672.000000 3.468300 2.622142
 4673.000000 3.433160 2.604913
 4674.000000 3.429209 2.552015
 4675.000000 3.416260 2.608210
 4676.000000 3.451232 2.524142
 4677.000000 3.425724 2.523138
 4678.000000 3.447179 2.500286
 4679.000000 3.478088 2.573949
 4680.000000 3.485799 2.531246
 4681.000000 3.477024 2.514874
 4682.000000 3.465716 2.489939
 4683.000000 3.450985 2.521400
 4684.000000 3.481752 2.399773
 4685.000000 3.479648 2.587415
 4686.000000 3.467448 2.567818
 4687.000000 3.482035 2.535985
 4688.000000 3.458465 2.428840
 4689.000000 3.485271 2.586893
 4690.000000 3.461820 2.548073
 4691.000000 3.460394 2.526838
 4692.000000 3.481805 2.536535
 4693.000000 3.471502 2.483542
 4694.000000 3.458009 2.500804
 4695.000000 3.494711 2.482873
 4696.000000 3.486645 2.487032
 4697.000000 3.468710 2.552777
 4698.000000 3.472518 2.489989
 4699.000000 3.480151 2.549661
 4700.000000 3.505423 2.441336
 4701.000000 3.479030 2.537486
 4702.000000 3.476096 2.554351
 4703.000000 3.510777 2.548043
 4704.000000 3.452010 2.559189
 4705.000000 3.465026 2.529315
 4706.000000 3.442342 2.565559
 4707.000000 3.488781 2.581412
 4708.000000 3.468770 2.598501
 4709.000000 3.435292 2.534327
 4710.000000 3.462429 2.535642
 4711.000000 3.510548 2.547262
 4712.000000 3.442068 2.607525
 4713.000000 3.447465 2.539214
 4714.000000 3.493592 2.561690
 4715.000000 3.493521 2.553381
 4716.000000 3.492652 2.458219
 4717.000000 3.466313 2.509066
 4718.000000 3.453557 2.478067
 4719.000000 3.478644 2.503099
 4720.000000 3.500021 2.481840
 4721.000000 3.440992 2.506428
 4722.000000 3.424356 2.604287
 4723.000000 3.446326 2.557545
 4724.000000 3.470308 2.548349
 4725.000000 3.417730 2.576891
 4726.000000 3.478883 2.524913
 4727.000000 3.439941 2.468253
 4728.000000 3.497175 2.461277
 4729.000000 3.444865 2.513574
 4730.000000 3.453426 2.606094
 4731.000000 3.465971 2.584665
 4732.000000 3.484384 2.602868
 4733.000000 3.487164 2.556147
 4734.000000 3.454886 2.649944
 4735.000000 3.480741 2.557871
 4736.000000 3.505827 2.540063
 4737.000000 3.452263 2.602557
 4738.000000 3.483511 2.589563
 4739.000000 3.519242 2.561380
 4740.000000 3.493653 2.583012
 4741.000000 3.458987 2.542691
 4742.000000 3.529741 2.575289
 4743.000000 3.517383 2.515566
 4744.000000 3.458935 2.581548
 4745.000000 3.483320 2.560805
 4746.000000 3.497930 2.472953
 4747.000000 3.503802 2.567700
 4748.000000 3.468424 2.566637
 4749.000000 3.499850 2.546340
 4750.000000 3.483764 2.533268
 4751.000000 3.454230 2.437838
 4752.000000 3.469631 2.590483
 4753.000000 3.500004 2.599909
 4754.000000 3.484301 2.534886
 4755.000000 3.471272 2.562498
 4756.000000 3.444441 2.513704
 4757.000000 3.439088 2.492769
 4758.000000 3.461064 2.548407
 4759.000000 3.463907 2.608572
 4760.000000 3.460990 2.535745
 4761.000000 3.451796 2.650163
 4762.000000 3.484025 2.559571
 4763.000000 3.491587 2.585993
 4764.000000 3.514542 2.568455
 4765.000000 3.447280 2.569102
 4766.000000 3.507369 2.537401
 4767.000000 3.514960 2.445328
 4768.000000 3.444794 2.458659
 4769.000000 3.474605 2.548454
 4770.000000 3.467221 2.483781
 4771.000000 3.459106 2.498284
 4772.000000 3.464816 2.530510
 4773.000000 3.437492 2.531939
 4774.000000 3.442861 2.501038
 4775.000000 3.495173 2.427364
 4776.000000 3.534776 2.456416
 4777.000000 3.503313 2.453315
 4778.000000 3.507241 2.503758
 4779.000000 3.494117 2.459435
 4780.000000 3.469607 2.548861
 4781.000000 3.498173 2.573088
 4782.000000 3.448899 2.594158
 4783.000000 3.458505 2.523961
 4784.000000 3.420873 2.567868
 4785.000000 3.464731 2.602286
 4786.000000 3.436436 2.458520
 4787.000000 3.459753 2.538858
 4788.000000 3.476172 2.488423
 4789.000000 3.467749 2.524781
 4790.000000 3.464130 2.588365
 4791.000000 3.431950 2.490549
 4792.000000 3.440982 2.471027
 4793.000000 3.458481 2.468799
 4794.000000 3.470716 2.432203
 4795.000000 3.459715 2.472137
 4796.000000 3.477851 2.534954
 4797.000000 3.473526 2.452302
 4798.000000 3.388709 2.514883
 4799.000000 3.447788 2.436518
 4800.000000 3.405408 2.436332
 4801.000000 3.445000 2.480242
 4802.000000 3.449343 2.449509
 4803.000000 3.453997 2.469069
 4804.000000 3.470429 2.488232
 4805.000000 3.440819 2.445577
 4806.000000 3.487503 2.502139
 4807.000000 3.438657 2.524842
 4808.000000 3.486510 2.552217
 4809.000000 3.452667 2.438439
 4810.000000 3.427833 2.620740
 4811.000000 3.442910 2.614045
 4812.000000 3.480761 2.437717
 4813.000000 3.483614 2.418318
 4814.000000 3.450621 2.537366
 4815.000000 3.398963 2.494043
 4816.000000 3.460669 2.434368
 4817.000000 3.412446 2.445483
 4818.000000 3.451042 2.480420
 4819.000000 3.480410 2.549753
 4820.000000 3.504409 2.548941
 4821.000000 3.443214 2.529032
 4822.000000 3.437030 2.552457
 4823.000000 3.424861 2.570794
 4824.000000 3.445938 2.496166
 4825.000000 3.469405 2.499394
 4826.000000 3.410803 2.502118
 4827.000000 3.429214 2.473614
 4828.000000 3.383856 2.503377
 4829.000000 3.451089 2.484137
 4830.000000 3.403447 2.594920
 4831.000000 3.424948 2.581891
 4832.000000 3.427932 2.433610
 4833.000000 3.439498 2.503966
 4834.000000 3.474453 2.419346
 4835.000000 3.414662 2.576016
 4836.000000 3.444909 2.503639
 4837.000000 3.425494 2.449186
 4838.000000 3.432502 2.418806
 4839.000000 3.408474 2.469083
 4840.000000 3.449634 2.583893
 4841.000000 3.449019 2.484709
 4842.000000 3.463865 2.397589
 4843.000000 3.411465 2.496250
 4844.000000 3.413635 2.501606
 4845.000000 3.386838 2.594836
 4846.000000 3.427976 2.516817
 4847.000000 3.442805 2.630945
 4848.000000 3.474735 2.519672
 4849.000000 3.452333 2.538627
 4850.000000 3.359257 2.636423
 4851.000000 3.419222 2.586333
 4852.000000 3.401397 2.638039
 4853.000000 3.424669 2.582443
 4854.000000 3.375288 2.589862
 4855.000000 3.425342 2.470587
 4856.000000 3.397599 2.623316
 4857.000000 3.442372 2.516308
 4858.000000 3.390330 2.558059
 4859.000000 3.391749 2.550158
 4860.000000 3.428558 2.529890
 4861.000000 3.421747 2.506412
 4862.000000 3.364336 2.534747
 4863.000000 3.417937 2.645682
 4864.000000 3.437008 2.524291
 4865.000000 3.405758 2.537853
 4866.000000 3.433708 2.521949
 4867.000000 3.398965 2.494044
 4868.000000 3.455158 2.497125
 4869.000000 3.438515 2.579126
 4870.000000 3.438936 2.579248
 4871.000000 3.456457 2.529294
 4872.000000 3.470468 2.611897
 4873.000000 3.441163 2.561239
 4874.000000 3.430376 2.623723
 4875.000000 3.417999 2.645266
 4876.000000 3.433733 2.667907
 4877.000000 3.399283 2.673075
 4878.000000 3.406655 2.665750
 4879.000000 3.457879 2.646011
 4880.000000 3.445431 2.651451
 4881.000000 3.395387 2.589077
 4882.000000 3.457331 2.502843
 4883.000000 3.451942 2.580898
 4884.000000 3.435249 2.601777
 4885.000000 3.468655 2.499953
 4886.000000 3.429996 2.555151
 4887.000000 3.442169 2.575510
 4888.000000 3.424901 2.521117
 4889.000000 3.515798 2.583723
 4890.000000 3.451261 2.507413
 4891.000000 3.469508 2.488216
 4892.000000 3.428388 2.511611
 4893.000000 3.461781 2.518095
 4894.000000 3.427305 2.591836
 4895.000000 3.449655 2.612512
 4896.000000 3.454011 2.579896
 4897.000000 3.421186 2.462444
 4898.000000 3.431716 2.563478
 4899.000000 3.370911 2.637917
 4900.000000 3.479978 2.542410
 4901.000000 3.460186 2.502287
 4902.000000 3.432843 2.544477
 4903.000000 3.460209 2.594623
 4904.000000 3.443072 2.506271
 4905.000000 3.386198 2.524959
 4906.000000 3.384359 2.609069
 4907.000000 3.470574 2.522728
 4908.000000 3.473594 2.545683
 4909.000000 3.420835 2.527605
 4910.000000 3.442669 2.502145
 4911.000000 3.385111 2.502310
 4912.000000 3.429089 2.613599
 4913.000000 3.461455 2.558540
 4914.000000 3.453984 2.416446
 4915.000000 3.428496 2.473059
 4916.000000 3.495330 2.489083
 4917.000000 3.486511 2.458028
 4918.000000 3.446139 2.562327
 4919.000000 3.457704 2.470787
 4920.000000 3.464930 2.526240
 4921.000000 3.450023 2.537613
 4922.000000 3.498914 2.350937
 4923.000000 3.483374 2.411804
 4924.000000 3.465839 2.387143
 4925.000000 3.441848 2.459244
 4926.000000 3.419656 2.556950
 4927.000000 3.425121 2.506410
 4928.000000 3.426362 2.486770
 4929.000000 3.447308 2.399294
 4930.000000 3.457103 2.411331
 4931.000000 3.440756 2.420531
 4932.000000 3.483350 2.514882
 4933.000000 3.452312 2.468808
 4934.000000 3.427442 2.444864
 4935.000000 3.464551 2.364830
 4936.000000 3.452977 2.431790
 4937.000000 3.452683 2.389548
 4938.000000 3.414086 2.369530
 4939.000000 3.422893 2.443385
 4940.000000 3.466435 2.417976
 4941.000000 3.441197 2.424756
 4942.000000 3.487170 2.496452
 4943.000000 3.463980 2.421201
 4944.000000 3.416604 2.586135
 4945.000000 3.437767 2.430043
 4946.000000 3.465250 2.554595
 4947.000000 3.466263 2.468778
 4948.000000 3.473467 2.434858
 4949.000000 3.433965 2.438984
 4950.000000 3.492374 2.489308
 4951.000000 3.445364 2.382364
 4952.000000 3.477996 2.428114
 4953.000000 3.438544 2.460637
 4954.000000 3.404673 2.394213
 4955.000000 3.439179 2.339184
 4956.000000 3.383314 2.457703
 4957.000000 3.501897 2.489148
 4958.000000 3.455736 2.371369
 4959.000000 3.404634 2.561847
 4960.000000 3.406870 2.442728
 4961.000000 3.402481 2.515688
 4962.000000 3.427952 2.514863
 4963.000000 3.430647 2.496738
 4964.000000 3.416853 2.506076
 4965.000000 3.385209 2.506167
 4966.000000 3.399087 2.534195
 4967.000000 3.444829 2.459545
 4968.000000 3.432949 2.541669
 4969.000000 3.434750 2.482675
 4970.000000 3.492690 2.467819
 4971.000000 3.445932 2.481218
 4972.000000 3.432351 2.374410
 4973.000000 3.479067 2.372209
 4974.000000 3.483663 2.407149
 4975.000000 3.452773 2.468038
 4976.000000 3.407137 2.478890
 4977.000000 3.387659 2.494058
 4978.000000 3.441479 2.386516
 4979.000000 3.430042 2.384019
 4980.000000 3.452571 2.433019
 4981.000000 3.486865 2.421913
 4982.000000 3.450179 2.471151
 4983.000000 3.430689 2.493432
 4984.000000 3.423801 2.503014
 4985.000000 3.407885 2.482783
 4986.000000 3.452157 2.546853
 4987.000000 3.490224 2.414404
 4988.000000 3.457497 2.487140
 4989.000000 3.444233 2.449363
 4990.000000 3.415598 2.361857
 4991.000000 3.442693 2.424617
 4992.000000 3.439951 2.540595
 4993.000000 3.438577 2.402075
 4994.000000 3.467106 2.462646
 4995.000000 3.475477 2.471112
 4996.000000 3.485259 2.472922
 4997.000000 3.450296 2.490250
 4998.000000 3.475714 2.446018
 4999.000000 3.428293 2.453669
 5000.000000 3.458338 2.465469
 5001.000000 3.456958 2.445077
 5002.000000 3.519701 2.525136
 5003.000000 3.475926 2.536966
 5004.000000 3.465322 2.505998
 5005.000000 3.429006 2.550271
 5006.000000 3.455780 2.495001
 5007.000000 3.496232 2.486078
 5008.000000 3.510087 2.499772
 5009.000000 3.474767 2.537941
 5010.000000 3.494803 2.534514
 5011.000000 3.438079 2.565852
 5012.000000 3.497844 2.497032
 5013.000000 3.466450 2.475811
 5014.000000 3.514202 2.482715
 5015.000000 3.451835 2.516153
 5016.000000 3.468557 2.453206
 5017.000000 3.424813 2.414642
 5018.000000 3.458633 2.530026
 5019.000000 3.428366 2.429353
 5020.000000 3.418463 2.470229
 5021.000000 3.485912 2.511652
 5022.000000 3.431147 2.541976
 5023.000000 3.443067 2.531429
 5024.000000 3.404074 2.513172
 5025.000000 3.405250 2.462408
 5026.000000 3.390787 2.434394
 5027.000000 3.422527 2.489484
 5028.000000 3.430185 2.504604
 5029.000000 3.421639 2.441993
 5030.000000 3.471298 2.464388
 5031.000000 3.468928 2.457312
 5032.000000 3.473315 2.304142
 5033.000000 3.476490 2.444545
 5034.000000 3.443656 2.307304
 5035.000000 3.403560 2.519854
 5036.000000 3.426816 2.546562
 5037.000000 3.436687 2.454672
 5038.000000 3.457916 2.548264
 5039.000000 3.470933 2.541144
 5040.000000 3.512411 2.479465
 5041.000000 3.446773 2.487882
 5042.000000 3.394958 2.475909
 5043.000000 3.454688 2.478627
 5044.000000 3.470518 2.492709
 5045.000000 3.473663 2.433639
 5046.000000 3.478345 2.475269
 5047.000000 3.423231 2.539545
 5048.000000 3.470132 2.490695
 5049.000000 3.436953 2.403313
 5050.000000 3.432039 2.425617
 5051.000000 3.457489 2.416539
 5052.000000 3.444834 2.596384
 5053.000000 3.389383 2.599269
 5054.000000 3.440115 2.487391
 5055.000000 3.381902 2.518709
 5056.000000 3.429567 2.486717
 5057.000000 3.437159 2.479061
 5058.000000 3.448609 2.401863
 5059.000000 3.377967 2.447534
 5060.000000 3.432377 2.474632
 5061.000000 3.454803 2.450132
 5062.000000 3.519756 2.390731
 5063.000000 3.483236 2.509223
 5064.000000 3.479197 2.453609
 5065.000000 3.507176 2.463711
 5066.000000 3.462584 2.503178
 5067.000000 3.460724 2.561358
 5068.000000 3.450953 2.553797
 5069.000000 3.429929 2.537720
 5070.000000 3.444671 2.469577
 5071.000000 3.455820 2.548284
 5072.000000 3.464366 2.460821
 5073.000000 3.486442 2.482480
 5074.000000 3.459034 2.465582
 5075.000000 3.433917 2.483186
 5076.000000 3.445896 2.406221
 5077.000000 3.458720 2.477794
 5078.000000 3.474816 2.455771
 5079.000000 3.433389 2.450310
 5080.000000 3.462878 2.423446
 5081.000000 3.485428 2.370128
 5082.000000 3.446292 2.406032
 5083.000000 3.486341 2.517350
 5084.000000 3.506111 2.353392
 5085.000000 3.434664 2.398619
 5086.000000 3.449722 2.423253
 5087.000000 3.438515 2.453894
 5088.000000 3.395298 2.454026
 5089.000000 3.413698 2.454725
 5090.000000 3.418843 2.442050
 5091.000000 3.407492 2.336745
 5092.000000 3.449542 2.430342
 5093.000000 3.420071 2.442117
 5094.000000 3.394721 2.449618
 5095.000000 3.448660 2.385360
 5096.000000 3.421682 2.413461
 5097.000000 3.439347 2.431455
 5098.000000 3.481717 2.436282
 5099.000000 3.462203 2.393101
 5100.000000 3.421600 2.391572
 5101.000000 3.474841 2.408924
 5102.000000 3.489016 2.366981
 5103.000000 3.444639 2.290149
 5104.000000 3.498253 2.260153
 5105.000000 3.463069 2.343155
 5106.000000 3.477646 2.309892
 5107.000000 3.372149 2.419401
 5108.000000 3.457588 2.405317
 5109.000000 3.443908 2.383089
 5110.000000 3.436667 2.461371
 5111.000000 3.498080 2.456909
 5112.000000 3.445734 2.400982
 5113.000000 3.469787 2.417812
 5114.000000 3.458262 2.394171
 5115.000000 3.459943 2.332564
 5116.000000 3.420209 2.475262
 5117.000000 3.408033 2.391802
 5118.000000 3.400022 2.393718
 5119.000000 3.457334 2.466158
 5120.000000 3.432689 2.430081
 5121.000000 3.444771 2.479917
 5122.000000 3.440008 2.528989
 5123.000000 3.394831 2.398986
 5124.000000 3.431242 2.420761
 5125.000000 3.385227 2.459874
 5126.000000 3.452751 2.517275
 5127.000000 3.433146 2.542525
 5128.000000 3.487316 2.494898
 5129.000000 3.445736 2.434223
 5130.000000 3.446355 2.383468
 5131.000000 3.506981 2.416823
 5132.000000 3.448149 2.418913
 5133.000000 3.416356 2.419725
 5134.000000 3.453468 2.479237
 5135.000000 3.449168 2.379419
 5136.000000 3.413012 2.445529
 5137.000000 3.417041 2.452077
 5138.000000 3.445530 2.426015
 5139.000000 3.482986 2.389057
 5140.000000 3.437081 2.445995
 5141.000000 3.527342 2.376391
 5142.000000 3.474745 2.462414
 5143.000000 3.485245 2.473651
 5144.000000 3.505601 2.486814
 5145.000000 3.451145 2.398359
 5146.000000 3.442071 2.375506
 5147.000000 3.449552 2.488249
 5148.000000 3.474729 2.381163
 5149.000000 3.461260 2.354223
 5150.000000 3.488365 2.414063
 5151.000000 3.454664 2.445696
 5152.000000 3.489064 2.454088
 5153.000000 3.491213 2.422186
 5154.000000 3.465477 2.370578
 5155.000000 3.451245 2.386781
 5156.000000 3.452651 2.449752
 5157.000000 3.485707 2.522181
 5158.000000 3.442510 2.455705
 5159.000000 3.452357 2.329302
 5160.000000 3.545037 2.372823
 5161.000000 3.459040 2.470606
 5162.000000 3.436669 2.445697
 5163.000000 3.469774 2.451805
 5164.000000 3.478305 2.352220
 5165.000000 3.455540 2.350148
 5166.000000 3.456898 2.392356
 5167.000000 3.447738 2.451335
 5168.000000 3.444217 2.477718
 5169.000000 3.468115 2.457213
 5170.000000 3.465319 2.362737
 5171.000000 3.485213 2.411094
 5172.000000 3.445651 2.420412
 5173.000000 3.513851 2.427487
 5174.000000 3.469268 2.353650
 5175.000000 3.460357 2.428003
 5176.000000 3.500343 2.416348
 5177.000000 3.488123 2.465639
 5178.000000 3.489729 2.405868
 5179.000000 3.438389 2.427862
 5180.000000 3.427895 2.461654
 5181.000000 3.419175 2.459400
 5182.000000 3.457157 2.350531
 5183.000000 3.384158 2.446914
 5184.000000 3.431686 2.445460
 5185.000000 3.400905 2.417139
 5186.000000 3.390187 2.414320
 5187.000000 3.427752 2.433804
 5188.000000 3.443431 2.461096
 5189.000000 3.474467 2.462618
 5190.000000 3.442852 2.552341
 5191.000000 3.439556 2.434628
 5192.000000 3.384079 2.435784
 5193.000000 3.429106 2.356569
 5194.000000 3.474261 2.358640
 5195.000000 3.450098 2.354040
 5196.000000 3.443961 2.398043
 5197.000000 3.456756 2.453667
 5198.000000 3.442155 2.514435
 5199.000000 3.505313 2.479001
 5200.000000 3.452490 2.533726
 5201.000000 3.464497 2.478008
 5202.000000 3.478577 2.445579
 5203.000000 3.487627 2.457335
 5204.000000 3.490067 2.479093
 5205.000000 3.472719 2.507218
 5206.000000 3.423519 2.489756
 5207.000000 3.449858 2.505073
 5208.000000 3.479674 2.492941
 5209.000000 3.434201 2.516406
 5210.000000 3.423467 2.620289
 5211.000000 3.465471 2.565327
 5212.000000 3.463738 2.474728
 5213.000000 3.430789 2.518913
 5214.000000 3.413513 2.523852
 5215.000000 3.475246 2.557029
 5216.000000 3.464268 2.474537
 5217.000000 3.470760 2.479494
 5218.000000 3.448203 2.459465
 5219.000000 3.442790 2.458655
 5220.000000 3.434279 2.486140
 5221.000000 3.458699 2.487211
 5222.000000 3.445924 2.447784
 5223.000000 3.402216 2.422551
 5224.000000 3.490662 2.434806
 5225.000000 3.468848 2.438687
 5226.000000 3.483642 2.465880
 5227.000000 3.425003 2.495340
 5228.000000 3.434572 2.456357
 5229.000000 3.476071 2.606275
 5230.000000 3.434752 2.524347
 5231.000000 3.470425 2.484601
 5232.000000 3.498847 2.448364
 5233.000000 3.437696 2.474510
 5234.000000 3.453520 2.413318
 5235.000000 3.449539 2.493564
 5236.000000 3.505596 2.446241
 5237.000000 3.455300 2.348383
 5238.000000 3.485471 2.444078
 5239.000000 3.489295 2.433435
 5240.000000 3.519538 2.434171
 5241.000000 3.423114 2.465113
 5242.000000 3.455698 2.469616
 5243.000000 3.478911 2.411495
 5244.000000 3.511740 2.437473
 5245.000000 3.491393 2.371480
 5246.000000 3.475376 2.345565
 5247.000000 3.469279 2.398116
 5248.000000 3.420084 2.435850
 5249.000000 3.446234 2.438368
 5250.000000 3.470511 2.415422
 5251.000000 3.504556 2.461646
 5252.000000 3.510741 2.478737
 5253.000000 3.471833 2.448376
 5254.000000 3.455080 2.465807
 5255.000000 3.504881 2.447332
 5256.000000 3.427790 2.429554
 5257.000000 3.416434 2.430415
 5258.000000 3.481352 2.445555
 5259.000000 3.464627 2.548837
 5260.000000 3.464057 2.492309
 5261.000000 3.449043 2.462678
 5262.000000 3.497054 2.362873
 5263.000000 3.507559 2.362891
 5264.000000 3.397955 2.476808
 5265.000000 3.455083 2.477014
 5266.000000 3.447492 2.520278
 5267.000000 3.493966 2.441096
 5268.000000 3.464442 2.538513
 5269.000000 3.471175 2.374112
 5270.000000 3.468628 2.462737
 5271.000000 3.465508 2.403804
 5272.000000 3.465845 2.430391
 5273.000000 3.480519 2.473569
 5274.000000 3.494174 2.539320
 5275.000000 3.451710 2.477369
 5276.000000 3.508152 2.456254
 5277.000000 3.514582 2.423924
 5278.000000 3.515062 2.421014
 5279.000000 3.464686 2.415179
 5280.000000 3.465258 2.429420
 5281.000000 3.509187 2.421140
 5282.000000 3.493292 2.432883
 5283.000000 3.476651 2.472115
 5284.000000 3.504324 2.383473
 5285.000000 3.522288 2.380181
 5286.000000 3.477501 2.343299
 5287.000000 3.456555 2.342809
 5288.000000 3.501847 2.360757
 5289.000000 3.436284 2.399377
 5290.000000 3.482663 2.435344
 5291.000000 3.497611 2.437935
 5292.000000 3.477817 2.482884
 5293.000000 3.455437 2.411155
 5294.000000 3.526605 2.472338
 5295.000000 3.496722 2.460046
 5296.000000 3.460655 2.432263
 5297.000000 3.491661 2.517386
 5298.000000 3.486331 2.420472
 5299.000000 3.418509 2.408185
 5300.000000 3.474774 2.371459
 5301.000000 3.525640 2.414381
 5302.000000 3.475887 2.494583
 5303.000000 3.500418 2.373461
 5304.000000 3.506945 2.438667
 5305.000000 3.499282 2.367998
 5306.000000 3.469532 2.404317
 5307.000000 3.479280 2.384931
 5308.000000 3.498728 2.345297
 5309.000000 3.466197 2.362542
 5310.000000 3.425373 2.413245
 5311.000000 3.513133 2.373492
 5312.000000 3.452343 2.373295
 5313.000000 3.476741 2.388691
 5314.000000 3.471931 2.362495
 5315.000000 3.456378 2.370568
 5316.000000 3.474305 2.328177
 5317.000000 3.445362 2.259472
 5318.000000 3.482993 2.348688
 5319.000000 3.495077 2.382149
 5320.000000 3.493623 2.420609
 5321.000000 3.495192 2.399004
 5322.000000 3.483703 2.410900
 5323.000000 3.425172 2.459704
 5324.000000 3.471319 2.465642
 5325.000000 3.480544 2.421820
 5326.000000 3.499163 2.431727
 5327.000000 3.478453 2.437642
 5328.000000 3.460425 2.414932
 5329.000000 3.503827 2.353368
 5330.000000 3.471491 2.421861
 5331.000000 3.521310 2.395495
 5332.000000 3.441689 2.346999
 5333.000000 3.449224 2.485753
 5334.000000 3.456199 2.514221
 5335.000000 3.452739 2.442329
 5336.000000 3.476329 2.464933
 5337.000000 3.482881 2.414309
 5338.000000 3.464391 2.405341
 5339.000000 3.488922 2.410177
 5340.000000 3.461180 2.580628
 5341.000000 3.510019 2.440601
 5342.000000 3.496216 2.477205
 5343.000000 3.452278 2.502448
 5344.000000 3.449589 2.428906
 5345.000000 3.471465 2.504810
 5346.000000 3.456090 2.462908
 5347.000000 3.412629 2.501485
 5348.000000 3.476283 2.553308
 5349.000000 3.454248 2.508003
 5350.000000 3.446044 2.536124
 5351.000000 3.426142 2.550956
 5352.000000 3.469064 2.430962
 5353.000000 3.451923 2.502640
 5354.000000 3.418576 2.485106
 5355.000000 3.438278 2.369610
 5356.000000 3.429425 2.472507
 5357.000000 3.433313 2.444170
 5358.000000 3.394947 2.457594
 5359.000000 3.443091 2.429046
 5360.000000 3.417009 2.448810
 5361.000000 3.463502 2.341947
 5362.000000 3.454175 2.303638
 5363.000000 3.427369 2.428572
 5364.000000 3.451090 2.419430
 5365.000000 3.457510 2.457502
 5366.000000 3.475429 2.446967
 5367.000000 3.441778 2.421732
 5368.000000 3.446180 2.465716
 5369.000000 3.484048 2.506479
 5370.000000 3.480540 2.430513
 5371.000000 3.456500 2.497091
 5372.000000 3.475800 2.437833
 5373.000000 3.451843 2.476673
 5374.000000 3.432020 2.502778
 5375.000000 3.433389 2.555407
 5376.000000 3.467228 2.481022
 5377.000000 3.375722 2.455078
 5378.000000 3.410186 2.410354
 5379.000000 3.422007 2.548009
 5380.000000 3.440388 2.452880
 5381.000000 3.456007 2.567131
 5382.000000 3.437268 2.485133
 5383.000000 3.426003 2.478467
 5384.000000 3.380855 2.565570
 5385.000000 3.458104 2.529124
 5386.000000 3.421973 2.501535
 5387.000000 3.402870 2.665163
 5388.000000 3.423301 2.550262
 5389.000000 3.445721 2.531923
 5390.000000 3.446514 2.527341
 5391.000000 3.463664 2.497507
 5392.000000 3.456863 2.555269
 5393.000000 3.386490 2.552661
 5394.000000 3.409440 2.592536
 5395.000000 3.440328 2.537838
 5396.000000 3.421255 2.501237
 5397.000000 3.492451 2.592854
 5398.000000 3.508068 2.471280
 5399.000000 3.459983 2.489299
 5400.000000 3.486167 2.564596
 5401.000000 3.493211 2.497064
 5402.000000 3.429904 2.459828
 5403.000000 3.510796 2.471334
 5404.000000 3.467019 2.453223
 5405.000000 3.442580 2.575757
 5406.000000 3.430655 2.483529
 5407.000000 3.448462 2.589248
 5408.000000 3.488071 2.584349
 5409.000000 3.471078 2.431829
 5410.000000 3.483805 2.536064
 5411.000000 3.446087 2.448422
 5412.000000 3.441642 2.475971
 5413.000000 3.407722 2.563733
 5414.000000 3.440987 2.542354
 5415.000000 3.430970 2.408649
 5416.000000 3.413383 2.508635
 5417.000000 3.434945 2.488513
 5418.000000 3.414412 2.506463
 5419.000000 3.427252 2.552217
 5420.000000 3.354209 2.606198
 5421.000000 3.418811 2.581042
 5422.000000 3.421785 2.490077
 5423.000000 3.382883 2.454319
 5424.000000 3.437932 2.433450
 5425.000000 3.413958 2.470079
 5426.000000 3.429059 2.428823
 5427.000000 3.462626 2.486440
 5428.000000 3.425998 2.451758
 5429.000000 3.389500 2.489734
 5430.000000 3.422010 2.439197
 5431.000000 3.418435 2.451103
 5432.000000 3.417991 2.441171
 5433.000000 3.466911 2.417076
 5434.000000 3.484902 2.472326
 5435.000000 3.430563 2.456497
 5436.000000 3.444635 2.478250
 5437.000000 3.449018 2.422188
 5438.000000 3.477267 2.460195
 5439.000000 3.405334 2.464048
 5440.000000 3.347484 2.507521
 5441.000000 3.461572 2.524813
 5442.000000 3.411227 2.431537
 5443.000000 3.427196 2.477537
 5444.000000 3.432197 2.396011
 5445.000000 3.435276 2.458328
 5446.000000 3.405077 2.443799
 5447.000000 3.418804 2.537057
 5448.000000 3.455068 2.448270
 5449.000000 3.460168 2.364604
 5450.000000 3.461249 2.397014
 5451.000000 3.461967 2.361271
 5452.000000 3.426345 2.437810
 5453.000000 3.427892 2.452268
 5454.000000 3.429742 2.440220
 5455.000000 3.381044 2.545726
 5456.000000 3.410939 2.427597
 5457.000000 3.435613 2.418307
 5458.000000 3.439943 2.435887
 5459.000000 3.457364 2.449986
 5460.000000 3.441880 2.471665
 5461.000000 3.451877 2.502345
 5462.000000 3.458223 2.527238
 5463.000000 3.442361 2.515268
 5464.000000 3.471420 2.495786
 5465.000000 3.449132 2.400604
 5466.000000 3.449301 2.464030
 5467.000000 3.478711 2.470576
 5468.000000 3.456207 2.429545
 5469.000000 3.417053 2.530283
 5470.000000 3.440669 2.453866
 5471.000000 3.411811 2.435617
 5472.000000 3.407200 2.438004
 5473.000000 3.462448 2.449484
 5474.000000 3.429902 2.427836
 5475.000000 3.430192 2.433658
 5476.000000 3.482971 2.434540
 5477.000000 3.458504 2.525014
 5478.000000 3.443805 2.506569
 5479.000000 3.458243 2.496906
 5480.000000 3.455306 2.626847
 5481.000000 3.488615 2.487363
 5482.000000 3.432835 2.425479
 5483.000000 3.412962 2.486263
 5484.000000 3.429408 2.445797
 5485.000000 3.404417 2.475439
 5486.000000 3.474095 2.430817
 5487.000000 3.455851 2.468265
 5488.000000 3.461100 2.457237
 5489.000000 3.439430 2.454079
 5490.000000 3.452445 2.398841
 5491.000000 3.448706 2.472576
 5492.000000 3.475877 2.495477
 5493.000000 3.429431 2.474630
 5494.000000 3.454000 2.596034
 5495.000000 3.467570 2.471196
 5496.000000 3.478502 2.486185
 5497.000000 3.460323 2.458255
 5498.000000 3.426836 2.481014
 5499.000000 3.446044 2.515966
 5500.000000 3.445822 2.468419
 5501.000000 3.448697 2.430303
 5502.000000 3.441414 2.528696
 5503.000000 3.490378 2.476338
 5504.000000 3.496826 2.412781
 5505.000000 3.507169 2.483044
 5506.000000 3.471268 2.396647
 5507.000000 3.455227 2.401363
 5508.000000 3.426851 2.439017
 5509.000000 3.479215 2.497071
 5510.000000 3.447699 2.546174
 5511.000000 3.448184 2.515511
 5512.000000 3.478891 2.536682
 5513.000000 3.486538 2.535507
 5514.000000 3.465272 2.444175
 5515.000000 3.447734 2.484119
 5516.000000 3.449286 2.402803
 5517.000000 3.462377 2.449745
 5518.000000 3.461295 2.421454
 5519.000000 3.416515 2.579157
 5520.000000 3.416573 2.495874
 5521.000000 3.478381 2.379389
 5522.000000 3.463781 2.576083
 5523.000000 3.431235 2.612169
 5524.000000 3.433601 2.490070
 5525.000000 3.457827 2.467731
 5526.000000 3.418319 2.479983
 5527.000000 3.403131 2.459784
 5528.000000 3.393924 2.597366
 5529.000000 3.411789 2.616761
 5530.000000 3.447281 2.472822
 5531.000000 3.447309 2.423510
 5532.000000 3.437235 2.560159
 5533.000000 3.433576 2.561870
 5534.000000 3.432613 2.581666
 5535.000000 3.489293 2.572757
 5536.000000 3.472957 2.427857
 5537.000000 3.478165 2.468644
 5538.000000 3.390280 2.442328
 5539.000000 3.400383 2.435929
 5540.000000 3.440517 2.508766
 5541.000000 3.489943 2.437838
 5542.000000 3.445659 2.441339
 5543.000000 3.427542 2.488385
 5544.000000 3.433076 2.550680
 5545.000000 3.437364 2.539301
 5546.000000 3.391148 2.615856
 5547.000000 3.483814 2.584888
 5548.000000 3.442501 2.539859
 5549.000000 3.457189 2.579925
 5550.000000 3.392853 2.585554
 5551.000000 3.397184 2.555378
 5552.000000 3.427441 2.534998
 5553.000000 3.419733 2.483046
 5554.000000 3.420951 2.519193
 5555.000000 3.425665 2.559409
 5556.000000 3.407321 2.580063
 5557.000000 3.448980 2.656158
 5558.000000 3.419910 2.523850
 5559.000000 3.424074 2.499259
 5560.000000 3.356537 2.574277
 5561.000000 3.412428 2.628370
 5562.000000 3.459687 2.635148
 5563.000000 3.457664 2.632732
 5564.000000 3.435970 2.604202
 5565.000000 3.452559 2.611875
 5566.000000 3.407632 2.651253
 5567.000000 3.435752 2.591560
 5568.000000 3.444691 2.581721
 5569.000000 3.442771 2.560633
 5570.000000 3.449411 2.532354
 5571.000000 3.417865 2.494861
 5572.000000 3.441318 2.513360
 5573.000000 3.453835 2.603851
 5574.000000 3.437096 2.483147
 5575.000000 3.435134 2.513621
 5576.000000 3.403095 2.508176
 5577.000000 3.466740 2.599664
 5578.000000 3.433974 2.543110
 5579.000000 3.437189 2.536345
 5580.000000 3.439072 2.570524
 5581.000000 3.411206 2.457893
 5582.000000 3.431862 2.527225
 5583.000000 3.462159 2.545695
 5584.000000 3.427355 2.532088
 5585.000000 3.479602 2.494418
 5586.000000 3.510633 2.434538
 5587.000000 3.465604 2.573260
 5588.000000 3.427437 2.505291
 5589.000000 3.438348 2.495032
 5590.000000 3.465800 2.538891
 5591.000000 3.484266 2.531879
 5592.000000 3.429956 2.593605
 5593.000000 3.470656 2.490094
 5594.000000 3.484800 2.510629
 5595.000000 3.515419 2.381960
 5596.000000 3.481322 2.366197
 5597.000000 3.500200 2.462240
 5598.000000 3.455825 2.506673
 5599.000000 3.485077 2.461925
 5600.000000 3.507841 2.397421
 5601.000000 3.494795 2.420549
 5602.000000 3.453222 2.486046
 5603.000000 3.450973 2.461437
 5604.000000 3.454792 2.440877
 5605.000000 3.474739 2.468877
 5606.000000 3.438183 2.534668
 5607.000000 3.461554 2.525133
 5608.000000 3.444284 2.490203
 5609.000000 3.444757 2.537174
 5610.000000 3.463502 2.480345
 5611.000000 3.472612 2.468918
 5612.000000 3.411213 2.442887
 5613.000000 3.441907 2.541372
 5614.000000 3.444785 2.491093
 5615.000000 3.480727 2.536522
 5616.000000 3.430264 2.526342
 5617.000000 3.498125 2.435903
 5618.000000 3.428828 2.421869
 5619.000000 3.451857 2.494345
 5620.000000 3.423796 2.469880
 5621.000000 3.365397 2.583567
 5622.000000 3.515965 2.481146
 5623.000000 3.439139 2.555176
 5624.000000 3.441765 2.442855
 5625.000000 3.491047 2.461807
 5626.000000 3.485343 2.421807
 5627.000000 3.436154 2.626716
 5628.000000 3.447950 2.525874
 5629.000000 3.453319 2.520801
 5630.000000 3.452895 2.564137
 5631.000000 3.484266 2.445451
 5632.000000 3.467410 2.476148
 5633.000000 3.442415 2.498916
 5634.000000 3.457275 2.520801
 5635.000000 3.426329 2.519872
 5636.000000 3.406803 2.519254
 5637.000000 3.480252 2.477351
 5638.000000 3.464630 2.498000
 5639.000000 3.479103 2.548962
 5640.000000 3.487244 2.518827
 5641.000000 3.424122 2.461231
 5642.000000 3.531182 2.511880
 5643.000000 3.483238 2.502587
 5644.000000 3.458441 2.536486
 5645.000000 3.464591 2.444909
 5646.000000 3.443914 2.493951
 5647.000000 3.469467 2.512624
 5648.000000 3.425678 2.510890
 5649.000000 3.452903 2.461320
 5650.000000 3.449796 2.462184
 5651.000000 3.498212 2.488264
 5652.000000 3.449622 2.508195
 5653.000000 3.475920 2.481432
 5654.000000 3.452196 2.463123
 5655.000000 3.451528 2.526286
 5656.000000 3.407607 2.577162
 5657.000000 3.457364 2.533636
 5658.000000 3.473858 2.478032
 5659.000000 3.457296 2.492460
 5660.000000 3.437756 2.496660
 5661.000000 3.426259 2.503588
 5662.000000 3.453118 2.469588
 5663.000000 3.432027 2.445140
 5664.000000 3.432063 2.493861
 5665.000000 3.452315 2.422798
 5666.000000 3.422465 2.485535
 5667.000000 3.459319 2.483083
 5668.000000 3.478304 2.502153
 5669.000000 3.449181 2.519818
 5670.000000 3.423331 2.464944
 5671.000000 3.464054 2.451330
 5672.000000 3.492140 2.422427
 5673.000000 3.496361 2.414015
 5674.000000 3.440434 2.404627
 5675.000000 3.419969 2.448287
 5676.000000 3.415713 2.526760
 5677.000000 3.431485 2.556586
 5678.000000 3.428335 2.427316
 5679.000000 3.438083 2.479430
 5680.000000 3.432374 2.521284
 5681.000000 3.437705 2.493430
 5682.000000 3.440322 2.537774
 5683.000000 3.442611 2.502278
 5684.000000 3.446874 2.510242
 5685.000000 3.423681 2.485311
 5686.000000 3.433120 2.465315
 5687.000000 3.386338 2.458597
 5688.000000 3.396345 2.472887
 5689.000000 3.469642 2.442439
 5690.000000 3.410591 2.479161
 5691.000000 3.431648 2.512349
 5692.000000 3.458492 2.457983
 5693.000000 3.478522 2.457622
 5694.000000 3.433223 2.534186
 5695.000000 3.435451 2.366695
 5696.000000 3.475570 2.437159
 5697.000000 3.422800 2.475221
 5698.000000 3.414478 2.438530
 5699.000000 3.461162 2.478425
 5700.000000 3.448803 2.438363
 5701.000000 3.455610 2.420825
 5702.000000 3.492155 2.365305
 5703.000000 3.458042 2.476773
 5704.000000 3.444241 2.464845
 5705.000000 3.455155 2.468247
 5706.000000 3.482285 2.376386
 5707.000000 3.450755 2.432904
 5708.000000 3.437518 2.433980
 5709.000000 3.414977 2.477677
 5710.000000 3.454272 2.534877
 5711.000000 3.439586 2.394769
 5712.000000 3.375083 2.451695
 5713.000000 3.424354 2.467205
 5714.000000 3.450364 2.436868
 5715.000000 3.406745 2.405276
 5716.000000 3.417163 2.439198
 5717.000000 3.424890 2.500112
 5718.000000 3.457640 2.439167
 5719.000000 3.411931 2.479360
 5720.000000 3.400206 2.462021
 5721.000000 3.448488 2.524462
 5722.000000 3.400126 2.539593
 5723.000000 3.492470 2.432246
 5724.000000 3.432709 2.399562
 5725.000000 3.505354 2.436117
 5726.000000 3.429337 2.477868
 5727.000000 3.486239 2.427434
 5728.000000 3.420063 2.414034
 5729.000000 3.449914 2.414505
 5730.000000 3.445890 2.465187
 5731.000000 3.457726 2.437982
 5732.000000 3.456310 2.418188
 5733.000000 3.416473 2.411917
 5734.000000 3.430770 2.439181
 5735.000000 3.446939 2.402105
 5736.000000 3.424018 2.497178
 5737.000000 3.463044 2.363742
 5738.000000 3.487413 2.420971
 5739.000000 3.407191 2.421945
 5740.000000 3.424666 2.455738
 5741.000000 3.416321 2.402245
 5742.000000 3.468570 2.457511
 5743.000000 3.469027 2.404989
 5744.000000 3.480389 2.451418
 5745.000000 3.411896 2.437697
 5746.000000 3.396551 2.426849
 5747.000000 3.435019 2.440911
 5748.000000 3.416891 2.452114
 5749.000000 3.420751 2.487854
 5750.000000 3.462225 2.352026
 5751.000000 3.446650 2.381292
 5752.000000 3.451843 2.413731
 5753.000000 3.417747 2.487700
 5754.000000 3.451550 2.377536
 5755.000000 3.461433 2.464714
 5756.000000 3.469988 2.450809
 5757.000000 3.401033 2.429313
 5758.000000 3.427649 2.473923
 5759.000000 3.415649 2.485519
 5760.000000 3.378890 2.552542
 5761.000000 3.380053 2.592469
 5762.000000 3.440448 2.519335
 5763.000000 3.421354 2.591291
 5764.000000 3.414809 2.506234
 5765.000000 3.387554 2.441000
 5766.000000 3.421825 2.434071
 5767.000000 3.410169 2.498490
 5768.000000 3.423499 2.490147
 5769.000000 3.396273 2.473315
 5770.000000 3.412339 2.428773
 5771.000000 3.463921 2.454314
 5772.000000 3.434011 2.530308
 5773.000000 3.474827 2.452236
 5774.000000 3.429949 2.432442
 5775.000000 3.435232 2.487445
 5776.000000 3.446750 2.409156
 5777.000000 3.541545 2.393654
 5778.000000 3.467055 2.453645
 5779.000000 3.438333 2.466460
 5780.000000 3.444171 2.494208
 5781.000000 3.477746 2.428508
 5782.000000 3.484905 2.478240
 5783.000000 3.464407 2.491757
 5784.000000 3.428828 2.467870
 5785.000000 3.439359 2.433116
 5786.000000 3.454865 2.397169
 5787.000000 3.449511 2.547910
 5788.000000 3.397814 2.523949
 5789.000000 3.456200 2.541573
 5790.000000 3.419793 2.540771
 5791.000000 3.369948 2.564332
 5792.000000 3.462141 2.532979
 5793.000000 3.415151 2.599495
 5794.000000 3.401279 2.507461
 5795.000000 3.423401 2.517239
 5796.000000 3.411256 2.485558
 5797.000000 3.430025 2.487012
 5798.000000 3.426647 2.458638
 5799.000000 3.459092 2.293135
 5800.000000 3.489909 2.366419
 5801.000000 3.474895 2.337468
 5802.000000 3.432491 2.279472
 5803.000000 3.440046 2.385039
 5804.000000 3.380944 2.457614
 5805.000000 3.417306 2.435321
 5806.000000 3.371924 2.429917
 5807.000000 3.452634 2.482739
 5808.000000 3.413480 2.421411
 5809.000000 3.420952 2.350249
 5810.000000 3.393030 2.338178
 5811.000000 3.420086 2.449316
 5812.000000 3.456757 2.386624
 5813.000000 3.430177 2.376882
 5814.000000 3.440547 2.409943
 5815.000000 3.459385 2.425169
 5816.000000 3.399402 2.431910
 5817.000000 3.414353 2.456745
 5818.000000 3.454983 2.430335
 5819.000000 3.468452 2.446099
 5820.000000 3.482632 2.348899
 5821.000000 3.422062 2.399509
 5822.000000 3.444611 2.515126
 5823.000000 3.392647 2.436621
 5824.000000 3.425480 2.430265
 5825.000000 3.447058 2.514103
 5826.000000 3.426449 2.488630
 5827.000000 3.405601 2.433762
 5828.000000 3.425992 2.457958
 5829.000000 3.379667 2.371864
 5830.000000 3.424213 2.422034
 5831.000000 3.407079 2.444442
 5832.000000 3.414216 2.445338
 5833.000000 3.441225 2.495470
 5834.000000 3.369907 2.468832
 5835.000000 3.428330 2.483248
 5836.000000 3.427697 2.510913
 5837.000000 3.427423 2.450747
 5838.000000 3.399773 2.504131
 5839.000000 3.419827 2.542607
 5840.000000 3.456059 2.522718
 5841.000000 3.477549 2.429577
 5842.000000 3.370635 2.476013
 5843.000000 3.449584 2.408937
 5844.000000 3.421062 2.504736
 5845.000000 3.400153 2.501075
 5846.000000 3.394913 2.460714
 5847.000000 3.446656 2.545721
 5848.000000 3.346750 2.493372
 5849.000000 3.425556 2.477233
 5850.000000 3.508725 2.515218
 5851.000000 3.455079 2.420979
 5852.000000 3.466846 2.296480
 5853.000000 3.501460 2.474497
 5854.000000 3.458355 2.414229
 5855.000000 3.460799 2.409048
 5856.000000 3.405822 2.507529
 5857.000000 3.484782 2.569453
 5858.000000 3.450403 2.526336
 5859.000000 3.451364 2.474316
 5860.000000 3.434182 2.423900
 5861.000000 3.477100 2.473050
 5862.000000 3.473041 2.420195
 5863.000000 3.467192 2.515796
 5864.000000 3.399967 2.547413
 5865.000000 3.465895 2.448460
 5866.000000 3.449399 2.443401
 5867.000000 3.467133 2.448499
 5868.000000 3.425646 2.416501
 5869.000000 3.430859 2.397644
 5870.000000 3.377438 2.441582
 5871.000000 3.415673 2.405972
 5872.000000 3.468437 2.410324
 5873.000000 3.441587 2.443468
 5874.000000 3.406684 2.400228
 5875.000000 3.450483 2.426370
 5876.000000 3.460577 2.551375
 5877.000000 3.401815 2.488903
 5878.000000 3.468408 2.493247
 5879.000000 3.433593 2.425284
 5880.000000 3.469910 2.416547
 5881.000000 3.496692 2.456898
 5882.000000 3.447751 2.520251
 5883.000000 3.396285 2.504453
 5884.000000 3.428113 2.478286
 5885.000000 3.449757 2.544402
 5886.000000 3.434210 2.511240
 5887.000000 3.446300 2.485373
 5888.000000 3.497021 2.424999
 5889.000000 3.442590 2.408167
 5890.000000 3.440716 2.492284
 5891.000000 3.431473 2.523547
 5892.000000 3.436758 2.534609
 5893.000000 3.446185 2.358536
 5894.000000 3.434030 2.456285
 5895.000000 3.391729 2.383672
 5896.000000 3.384592 2.499383
 5897.000000 3.422934 2.392722
 5898.000000 3.443298 2.477859
 5899.000000 3.383107 2.511756
 5900.000000 3.474282 2.455986
 5901.000000 3.446896 2.491920
 5902.000000 3.421919 2.452484
 5903.000000 3.403840 2.484037
 5904.000000 3.444090 2.373945
 5905.000000 3.454332 2.556968
 5906.000000 3.427981 2.428010
 5907.000000 3.435459 2.473382
 5908.000000 3.430223 2.429205
 5909.000000 3.419670 2.487181
 5910.000000 3.408311 2.439746
 5911.000000 3.452834 2.500243
 5912.000000 3.466227 2.563049
 5913.000000 3.409376 2.531558
 5914.000000 3.420623 2.432656
 5915.000000 3.422024 2.521810
 5916.000000 3.488191 2.438974
 5917.000000 3.443753 2.405664
 5918.000000 3.515245 2.390757
 5919.000000 3.436096 2.417575
 5920.000000 3.466882 2.443297
 5921.000000 3.466962 2.483137
 5922.000000 3.469260 2.422078
 5923.000000 3.424574 2.496883
 5924.000000 3.423604 2.521824
 5925.000000 3.468972 2.398491
 5926.000000 3.463113 2.340456
 5927.000000 3.402524 2.445894
 5928.000000 3.416913 2.395891
 5929.000000 3.436219 2.506385
 5930.000000 3.450718 2.430334
 5931.000000 3.467124 2.367568
 5932.000000 3.464996 2.453342
 5933.000000 3.452563 2.452555
 5934.000000 3.445078 2.443786
 5935.000000 3.430209 2.415024
 5936.000000 3.462592 2.383551
 5937.000000 3.471443 2.302831
 5938.000000 3.464221 2.449912
 5939.000000 3.440023 2.483796
 5940.000000 3.446608 2.351111
 5941.000000 3.460865 2.430930
 5942.000000 3.425183 2.517323
 5943.000000 3.462570 2.503957
 5944.000000 3.433145 2.503017
 5945.000000 3.456769 2.443636
 5946.000000 3.413410 2.500786
 5947.000000 3.485370 2.409286
 5948.000000 3.446530 2.501177
 5949.000000 3.442780 2.516544
 5950.000000 3.399940 2.474307
 5951.000000 3.445149 2.383749
 5952.000000 3.442265 2.461446
 5953.000000 3.473541 2.410096
 5954.000000 3.470242 2.433677
 5955.000000 3.419780 2.483660
 5956.000000 3.467073 2.446094
 5957.000000 3.408598 2.489532
 5958.000000 3.446503 2.498906
 5959.000000 3.430219 2.502837
 5960.000000 3.460259 2.529801
 5961.000000 3.460761 2.451745
 5962.000000 3.468326 2.374992
 5963.000000 3.448369 2.461662
 5964.000000 3.423253 2.402867
 5965.000000 3.467360 2.477602
 5966.000000 3.372352 2.438467
 5967.000000 3.410303 2.474755
 5968.000000 3.470245 2.518229
 5969.000000 3.451910 2.490571
 5970.000000 3.422811 2.357766
 5971.000000 3.423464 2.441871
 5972.000000 3.436489 2.448695
 5973.000000 3.430136 2.425993
 5974.000000 3.413108 2.487546
 5975.000000 3.403904 2.419611
 5976.000000 3.479463 2.421667
 5977.000000 3.442521 2.402449
 5978.000000 3.413974 2.360929
 5979.000000 3.408484 2.343361
 5980.000000 3.473296 2.375931
 5981.000000 3.461976 2.410801
 5982.000000 3.448872 2.413909
 5983.000000 3.388841 2.424056
 5984.000000 3.443102 2.371566
 5985.000000 3.403320 2.423019
 5986.000000 3.474912 2.414524
 5987.000000 3.465360 2.483329
 5988.000000 3.429919 2.436926
 5989.000000 3.439265 2.300780
 5990.000000 3.484689 2.352484
 5991.000000 3.452885 2.372095
 5992.000000 3.426369 2.372996
 5993.000000 3.355441 2.450983
 5994.000000 3.427008 2.419703
 5995.000000 3.467474 2.472326
 5996.000000 3.407889 2.385004
 5997.000000 3.448761 2.393882
 5998.000000 3.439838 2.386746
 5999.000000 3.465496 2.334196
 6000.000000 3.446662 2.355451
 6001.000000 3.472586 2.406225
 6002.000000 3.495486 2.349468
 6003.000000 3.438827 2.393414
 6004.000000 3.429065 2.432364
 6005.000000 3.412814 2.498328
 6006.000000 3.454773 2.499442
 6007.000000 3.449522 2.433879
 6008.000000 3.415870 2.466506
 6009.000000 3.451102 2.431956
 6010.000000 3.434202 2.472562
 6011.000000 3.434769 2.432590
 6012.000000 3.409029 2.496371
 6013.000000 3.457516 2.470685
 6014.000000 3.432145 2.423911
 6015.000000 3.430349 2.456730
 6016.000000 3.397011 2.431557
 6017.000000 3.458926 2.424463
 6018.000000 3.454622 2.362057
 6019.000000 3.476145 2.455797
 6020.000000 3.446704 2.379720
 6021.000000 3.415624 2.437728
 6022.000000 3.415959 2.488424
 6023.000000 3.449382 2.368243
 6024.000000 3.443092 2.483549
 6025.000000 3.381984 2.482230
 6026.000000 3.431731 2.422037
 6027.000000 3.438241 2.364809
 6028.000000 3.403581 2.440118
 6029.000000 3.468368 2.441066
 6030.000000 3.440281 2.416260
 6031.000000 3.485316 2.361212
 6032.000000 3.423969 2.334739
 6033.000000 3.475384 2.376648
 6034.000000 3.487694 2.431036
 6035.000000 3.443340 2.401359
 6036.000000 3.440738 2.398551
 6037.000000 3.447079 2.437210
 6038.000000 3.457877 2.303680
 6039.000000 3.469925 2.377045
 6040.000000 3.461773 2.397492
 6041.000000 3.420901 2.411981
 6042.000000 3.439700 2.412109
 6043.000000 3.448992 2.391416
 6044.000000 3.412270 2.375079
 6045.000000 3.446013 2.363381
 6046.000000 3.421190 2.356972
 6047.000000 3.362686 2.366209
 6048.000000 3.399226 2.346020
 6049.000000 3.432572 2.332330
 6050.000000 3.449949 2.416669
 6051.000000 3.361200 2.412676
 6052.000000 3.419748 2.426098
 6053.000000 3.446877 2.421006
 6054.000000 3.381176 2.422577
 6055.000000 3.396805 2.511409
 6056.000000 3.420315 2.534168
 6057.000000 3.393744 2.537438
 6058.000000 3.434418 2.447181
 6059.000000 3.434620 2.429249
 6060.000000 3.463961 2.385751
 6061.000000 3.471797 2.470012
 6062.000000 3.453720 2.479566
 6063.000000 3.426530 2.491235
 6064.000000 3.446414 2.482003
 6065.000000 3.400649 2.475504
 6066.000000 3.362252 2.514520
 6067.000000 3.456627 2.461610
 6068.000000 3.450436 2.451892
 6069.000000 3.431874 2.366916
 6070.000000 3.440009 2.431876
 6071.000000 3.415620 2.426860
 6072.000000 3.442342 2.397044
 6073.000000 3.432205 2.415285
 6074.000000 3.404676 2.445901
 6075.000000 3.390978 2.364334
 6076.000000 3.427483 2.369139
 6077.000000 3.444447 2.414630
 6078.000000 3.453342 2.442926
 6079.000000 3.381344 2.453493
 6080.000000 3.429280 2.400915
 6081.000000 3.433238 2.450322
 6082.000000 3.407770 2.523601
 6083.000000 3.457522 2.460097
 6084.000000 3.405263 2.546858
 6085.000000 3.466542 2.498228
 6086.000000 3.434107 2.449264
 6087.000000 3.414397 2.432297
 6088.000000 3.437323 2.498319
 6089.000000 3.407338 2.417462
 6090.000000 3.412382 2.411032
 6091.000000 3.423808 2.477759
 6092.000000 3.384167 2.388517
 6093.000000 3.384041 2.453112
 6094.000000 3.459018 2.377771
 6095.000000 3.425734 2.415786
 6096.000000 3.379304 2.481177
 6097.000000 3.382340 2.527815
 6098.000000 3.400016 2.376194
 6099.000000 3.470472 2.439365
 6100.000000 3.406602 2.469699
 6101.000000 3.407214 2.442413
 6102.000000 3.429194 2.357754
 6103.000000 3.401381 2.467736
 6104.000000 3.429664 2.326810
 6105.000000 3.419541 2.420630
 6106.000000 3.440322 2.369091
 6107.000000 3.411511 2.381882
 6108.000000 3.406638 2.398171
 6109.000000 3.415688 2.330015
 6110.000000 3.458004 2.255535
 6111.000000 3.408572 2.389509
 6112.000000 3.423435 2.383003
 6113.000000 3.419179 2.318361
 6114.000000 3.439260 2.326433
 6115.000000 3.442211 2.407197
 6116.000000 3.395962 2.344868
 6117.000000 3.379911 2.357320
 6118.000000 3.452196 2.375154
 6119.000000 3.471317 2.383380
 6120.000000 3.426561 2.416906
 6121.000000 3.454472 2.338899
 6122.000000 3.415488 2.272220
 6123.000000 3.446005 2.336248
 6124.000000 3.463762 2.324840
 6125.000000 3.395911 2.309201
 6126.000000 3.379288 2.364749
 6127.000000 3.401884 2.357143
 6128.000000 3.459966 2.296999
 6129.000000 3.413211 2.352990
 6130.000000 3.469581 2.287905
 6131.000000 3.424386 2.424997
 6132.000000 3.436032 2.390586
 6133.000000 3.508719 2.364591
 6134.000000 3.453724 2.453479
 6135.000000 3.440776 2.438539
 6136.000000 3.413412 2.530464
 6137.000000 3.498990 2.447626
 6138.000000 3.425580 2.399335
 6139.000000 3.399867 2.426230
 6140.000000 3.423431 2.347597
 6141.000000 3.418019 2.397712
 6142.000000 3.399963 2.431884
 6143.000000 3.404368 2.411676
 6144.000000 3.408769 2.464395
 6145.000000 3.412069 2.420128
 6146.000000 3.478787 2.432889
 6147.000000 3.402630 2.408088
 6148.000000 3.439634 2.378456
 6149.000000 3.429527 2.496533
 6150.000000 3.429603 2.426175
 6151.000000 3.540035 2.439848
 6152.000000 3.439857 2.428292
 6153.000000 3.429232 2.444869
 6154.000000 3.515827 2.444709
 6155.000000 3.480610 2.369521
 6156.000000 3.458635 2.383659
 6157.000000 3.470285 2.401221
 6158.000000 3.446221 2.437347
 6159.000000 3.460919 2.373138
 6160.000000 3.532478 2.408837
 6161.000000 3.472084 2.364578
 6162.000000 3.428668 2.370292
 6163.000000 3.487554 2.333111
 6164.000000 3.430789 2.308551
 6165.000000 3.408318 2.417026
 6166.000000 3.435283 2.356434
 6167.000000 3.423035 2.366419
 6168.000000 3.433930 2.337457
 6169.000000 3.465538 2.290061
 6170.000000 3.439512 2.335515
 6171.000000 3.399907 2.447917
 6172.000000 3.414174 2.382821
 6173.000000 3.498433 2.397590
 6174.000000 3.481536 2.287943
 6175.000000 3.419288 2.398322
 6176.000000 3.398348 2.299876
 6177.000000 3.483600 2.296697
 6178.000000 3.520288 2.316874
 6179.000000 3.427293 2.345668
 6180.000000 3.438899 2.395694
 6181.000000 3.515405 2.283681
 6182.000000 3.484389 2.286205
 6183.000000 3.463414 2.357793
 6184.000000 3.476991 2.307034
 6185.000000 3.450340 2.265549
 6186.000000 3.431798 2.320295
 6187.000000 3.527756 2.262488
 6188.000000 3.518694 2.249563
 6189.000000 3.469229 2.249302
 6190.000000 3.471042 2.355934
 6191.000000 3.475868 2.232505
 6192.000000 3.473050 2.279666
 6193.000000 3.469584 2.269406
 6194.000000 3.476735 2.330418
 6195.000000 3.460568 2.349521
 6196.000000 3.488464 2.335245
 6197.000000 3.444689 2.333637
 6198.000000 3.494287 2.352926
 6199.000000 3.496740 2.336948
 6200.000000 3.425010 2.405895
 6201.000000 3.482770 2.349196
 6202.000000 3.502339 2.311959
 6203.000000 3.424056 2.340346
 6204.000000 3.494610 2.286754
 6205.000000 3.512841 2.305086
 6206.000000 3.480983 2.296039
 6207.000000 3.507035 2.353281
 6208.000000 3.467888 2.385170
 6209.000000 3.485476 2.426194
 6210.000000 3.452000 2.339375
 6211.000000 3.497551 2.294190
 6212.000000 3.560301 2.279985
 6213.000000 3.482510 2.319368
 6214.000000 3.459380 2.364886
 6215.000000 3.399546 2.395559
 6216.000000 3.459670 2.309624
 6217.000000 3.472910 2.373116
 6218.000000 3.460470 2.313820
 6219.000000 3.409931 2.345965
 6220.000000 3.433504 2.361255
 6221.000000 3.452031 2.455099
 6222.000000 3.436880 2.368254
 6223.000000 3.390597 2.442628
 6224.000000 3.403568 2.416213
 6225.000000 3.419214 2.367052
 6226.000000 3.433718 2.382281
 6227.000000 3.395630 2.385645
 6228.000000 3.439982 2.354292
 6229.000000 3.460121 2.409037
 6230.000000 3.403212 2.410578
 6231.000000 3.469763 2.326405
 6232.000000 3.472965 2.263909
 6233.000000 3.446249 2.351770
 6234.000000 3.466274 2.413551
 6235.000000 3.475277 2.387469
 6236.000000 3.442817 2.420186
 6237.000000 3.448663 2.404276
 6238.000000 3.442446 2.367384
 6239.000000 3.460015 2.378112
 6240.000000 3.457681 2.377583
 6241.000000 3.442400 2.457895
 6242.000000 3.449094 2.347699
 6243.000000 3.483985 2.274293
 6244.000000 3.451651 2.306807
 6245.000000 3.419532 2.516722
 6246.000000 3.412524 2.444693
 6247.000000 3.510423 2.423653
 6248.000000 3.449279 2.425468
 6249.000000 3.452259 2.378091
 6250.000000 3.448754 2.366886
 6251.000000 3.482208 2.375185
 6252.000000 3.460215 2.352500
 6253.000000 3.471404 2.388903
 6254.000000 3.483346 2.302127
 6255.000000 3.482230 2.358752
 6256.000000 3.441459 2.433761
 6257.000000 3.503693 2.436939
 6258.000000 3.474810 2.346009
 6259.000000 3.448836 2.430198
 6260.000000 3.443082 2.390000
 6261.000000 3.458276 2.455164
 6262.000000 3.449171 2.433164
 6263.000000 3.463193 2.376206
 6264.000000 3.485614 2.432369
 6265.000000 3.446380 2.337526
 6266.000000 3.440584 2.440286
 6267.000000 3.435037 2.385200
 6268.000000 3.388011 2.515983
 6269.000000 3.411273 2.426590
 6270.000000 3.381630 2.431361
 6271.000000 3.392884 2.471849
 6272.000000 3.427828 2.431538
 6273.000000 3.399329 2.384817
 6274.000000 3.439961 2.488392
 6275.000000 3.395369 2.515148
 6276.000000 3.370645 2.438349
 6277.000000 3.433154 2.390442
 6278.000000 3.475438 2.462721
 6279.000000 3.463807 2.519150
 6280.000000 3.405380 2.403904
 6281.000000 3.453271 2.432156
 6282.000000 3.434123 2.467500
 6283.000000 3.423218 2.460544
 6284.000000 3.379804 2.446258
 6285.000000 3.494115 2.523252
 6286.000000 3.403193 2.453368
 6287.000000 3.470418 2.489149
 6288.000000 3.424358 2.524639
 6289.000000 3.409527 2.367784
 6290.000000 3.443829 2.486855
 6291.000000 3.470455 2.487704
 6292.000000 3.402187 2.372464
 6293.000000 3.422174 2.446118
 6294.000000 3.428862 2.538838
 6295.000000 3.458854 2.376762
 6296.000000 3.495784 2.394744
 6297.000000 3.429478 2.388083
 6298.000000 3.457541 2.373635
 6299.000000 3.383287 2.437455
 6300.000000 3.405152 2.455771
 6301.000000 3.421308 2.463799
 6302.000000 3.406184 2.512595
 6303.000000 3.450506 2.485393
 6304.000000 3.438378 2.420854
 6305.000000 3.430668 2.507440
 6306.000000 3.422776 2.471627
 6307.000000 3.471120 2.418986
 6308.000000 3.390649 2.510895
 6309.000000 3.440121 2.569117
 6310.000000 3.423730 2.458542
 6311.000000 3.472439 2.466001
 6312.000000 3.428420 2.450715
 6313.000000 3.442842 2.501269
 6314.000000 3.451068 2.431631
 6315.000000 3.413118 2.469189
 6316.000000 3.381998 2.526324
 6317.000000 3.418079 2.508343
 6318.000000 3.393090 2.466659
 6319.000000 3.415557 2.420101
 6320.000000 3.463080 2.443152
 6321.000000 3.442728 2.444949
 6322.000000 3.467760 2.490003
 6323.000000 3.446111 2.520787
 6324.000000 3.468217 2.393112
 6325.000000 3.411195 2.457754
 6326.000000 3.439272 2.468693
 6327.000000 3.427063 2.406042
 6328.000000 3.451050 2.449633
 6329.000000 3.442179 2.463107
 6330.000000 3.478589 2.415802
 6331.000000 3.477890 2.416154
 6332.000000 3.403863 2.470520
 6333.000000 3.425591 2.386549
 6334.000000 3.485921 2.471861
 6335.000000 3.462066 2.419627
 6336.000000 3.411851 2.412265
 6337.000000 3.448088 2.475397
 6338.000000 3.454863 2.366777
 6339.000000 3.412299 2.512592
 6340.000000 3.426923 2.404082
 6341.000000 3.414374 2.492361
 6342.000000 3.421115 2.416098
 6343.000000 3.452377 2.420407
 6344.000000 3.408607 2.479558
 6345.000000 3.466974 2.457734
 6346.000000 3.449529 2.471589
 6347.000000 3.408903 2.484303
 6348.000000 3.436764 2.410757
 6349.000000 3.454570 2.442054
 6350.000000 3.415094 2.430519
 6351.000000 3.418882 2.493593
 6352.000000 3.402591 2.508322
 6353.000000 3.406229 2.505760
 6354.000000 3.457112 2.489863
 6355.000000 3.383489 2.357357
 6356.000000 3.431326 2.394885
 6357.000000 3.446888 2.441271
 6358.000000 3.401127 2.398556
 6359.000000 3.410249 2.366570
 6360.000000 3.394403 2.470004
 6361.000000 3.476367 2.513772
 6362.000000 3.433567 2.493002
 6363.000000 3.427808 2.457576
 6364.000000 3.438226 2.398924
 6365.000000 3.488536 2.494543
 6366.000000 3.486216 2.496888
 6367.000000 3.446277 2.477436
 6368.000000 3.432739 2.470643
 6369.000000 3.444443 2.470702
 6370.000000 3.464252 2.504441
 6371.000000 3.430686 2.447273
 6372.000000 3.421912 2.368599
 6373.000000 3.421272 2.431209
 6374.000000 3.449766 2.496606
 6375.000000 3.414114 2.466553
 6376.000000 3.422598 2.387170
 6377.000000 3.445089 2.433093
 6378.000000 3.448944 2.449883
 6379.000000 3.452900 2.524308
 6380.000000 3.446725 2.562400
 6381.000000 3.440130 2.521308
 6382.000000 3.443429 2.487703
 6383.000000 3.418913 2.426377
 6384.000000 3.436231 2.437193
 6385.000000 3.416874 2.444176
 6386.000000 3.441922 2.399350
 6387.000000 3.437658 2.423407
 6388.000000 3.469952 2.591520
 6389.000000 3.395940 2.456929
 6390.000000 3.433553 2.395601
 6391.000000 3.457830 2.409797
 6392.000000 3.478850 2.447619
 6393.000000 3.420660 2.552130
 6394.000000 3.435931 2.518077
 6395.000000 3.415847 2.503632
 6396.000000 3.417156 2.476184
 6397.000000 3.462972 2.460049
 6398.000000 3.466578 2.448368
 6399.000000 3.424480 2.382539
 6400.000000 3.431596 2.460410
 6401.000000 3.450097 2.454672
 6402.000000 3.410008 2.379428
 6403.000000 3.425650 2.486389
 6404.000000 3.430959 2.484742
 6405.000000 3.464817 2.437598
 6406.000000 3.424723 2.463091
 6407.000000 3.465707 2.463992
 6408.000000 3.456617 2.432691
 6409.000000 3.467145 2.338942
 6410.000000 3.461474 2.289090
 6411.000000 3.395586 2.353794
 6412.000000 3.467757 2.335051
 6413.000000 3.388448 2.499920
 6414.000000 3.411514 2.348093
 6415.000000 3.460489 2.397444
 6416.000000 3.438749 2.497377
 6417.000000 3.435654 2.314398
 6418.000000 3.465849 2.370169
 6419.000000 3.436074 2.335030
 6420.000000 3.418298 2.307090
 6421.000000 3.417043 2.417761
 6422.000000 3.376181 2.397428
 6423.000000 3.429173 2.318225
 6424.000000 3.446165 2.223997
 6425.000000 3.416266 2.292777
 6426.000000 3.427410 2.439655
 6427.000000 3.427443 2.409617
 6428.000000 3.420610 2.289721
 6429.000000 3.418763 2.389089
 6430.000000 3.433913 2.408316
 6431.000000 3.444157 2.440352
 6432.000000 3.430774 2.406118
 6433.000000 3.384163 2.319864
 6434.000000 3.449171 2.382062
 6435.000000 3.427911 2.372587
 6436.000000 3.472572 2.321477
 6437.000000 3.427373 2.340532
 6438.000000 3.430657 2.475905
 6439.000000 3.457778 2.327550
 6440.000000 3.437435 2.325693
 6441.000000 3.401028 2.390521
 6442.000000 3.439486 2.374111
 6443.000000 3.430281 2.357640
 6444.000000 3.410311 2.381337
 6445.000000 3.429175 2.449756
 6446.000000 3.441190 2.456598
 6447.000000 3.468038 2.408659
 6448.000000 3.434446 2.444538
 6449.000000 3.407085 2.345020
 6450.000000 3.471114 2.476852
 6451.000000 3.469952 2.371669
 6452.000000 3.492693 2.288507
 6453.000000 3.458867 2.439697
 6454.000000 3.457002 2.463456
 6455.000000 3.465529 2.318614
 6456.000000 3.523460 2.519146
 6457.000000 3.474502 2.474749
 6458.000000 3.475470 2.417037
 6459.000000 3.450371 2.414856
 6460.000000 3.464642 2.445556
 6461.000000 3.462117 2.383316
 6462.000000 3.476569 2.438541
 6463.000000 3.457248 2.344998
 6464.000000 3.429759 2.390511
 6465.000000 3.430829 2.434187
 6466.000000 3.462171 2.407570
 6467.000000 3.436211 2.427477
 6468.000000 3.485382 2.376150
 6469.000000 3.447995 2.388541
 6470.000000 3.409733 2.421147
 6471.000000 3.458900 2.362469
 6472.000000 3.423929 2.392185
 6473.000000 3.428272 2.339343
 6474.000000 3.498859 2.370262
 6475.000000 3.445327 2.379779
 6476.000000 3.465553 2.375594
 6477.000000 3.486569 2.373524
 6478.000000 3.480936 2.324500
 6479.000000 3.448432 2.321587
 6480.000000 3.538385 2.350036
 6481.000000 3.450871 2.359923
 6482.000000 3.411097 2.406646
 6483.000000 3.469548 2.385389
 6484.000000 3.414844 2.322183
 6485.000000 3.475027 2.326384
 6486.000000 3.432734 2.313462
 6487.000000 3.464934 2.375964
 6488.000000 3.444087 2.430733
 6489.000000 3.384980 2.367394
 6490.000000 3.454491 2.367492
 6491.000000 3.467972 2.294336
 6492.000000 3.469701 2.437935
 6493.000000 3.438417 2.441404
 6494.000000 3.483793 2.509998
 6495.000000 3.442473 2.458361
 6496.000000 3.472849 2.487334
 6497.000000 3.449855 2.492696
 6498.000000 3.469062 2.418471
 6499.000000 3.440672 2.379370
 6500.000000 3.446020 2.457806
 6501.000000 3.410285 2.571591
 6502.000000 3.444778 2.482030
 6503.000000 3.458362 2.377914
 6504.000000 3.416617 2.382518
 6505.000000 3.428975 2.389323
 6506.000000 3.428345 2.453861
 6507.000000 3.454101 2.474190
 6508.000000 3.401537 2.517666
 6509.000000 3.428890 2.489858
 6510.000000 3.413001 2.474804
 6511.000000 3.398161 2.352018
 6512.000000 3.459246 2.418955
 6513.000000 3.414110 2.482184
 6514.000000 3.405655 2.468526
 6515.000000 3.454444 2.452469
 6516.000000 3.439004 2.409014
 6517.000000 3.421902 2.459995
 6518.000000 3.382976 2.462904
 6519.000000 3.422484 2.460294
 6520.000000 3.427809 2.505977
 6521.000000 3.398620 2.379408
 6522.000000 3.403154 2.458847
 6523.000000 3.427473 2.462271
 6524.000000 3.447161 2.488960
 6525.000000 3.414822 2.540610
 6526.000000 3.436746 2.547510
 6527.000000 3.448069 2.450619
 6528.000000 3.370573 2.514285
 6529.000000 3.408274 2.514512
 6530.000000 3.387791 2.545443
 6531.000000 3.403466 2.550862
 6532.000000 3.421683 2.513921
 6533.000000 3.442485 2.526706
 6534.000000 3.441083 2.448161
 6535.000000 3.420930 2.464882
 6536.000000 3.418527 2.498442
 6537.000000 3.461988 2.409926
 6538.000000 3.466883 2.502430
 6539.000000 3.462009 2.497090
 6540.000000 3.525750 2.491293
 6541.000000 3.423124 2.493626
 6542.000000 3.417595 2.544677
 6543.000000 3.459873 2.480762
 6544.000000 3.490427 2.520687
 6545.000000 3.440259 2.498663
 6546.000000 3.468521 2.557119
 6547.000000 3.462467 2.573418
 6548.000000 3.429851 2.552583
 6549.000000 3.435631 2.556612
 6550.000000 3.391898 2.445310
 6551.000000 3.380198 2.547011
 6552.000000 3.430923 2.544195
 6553.000000 3.363522 2.501918
 6554.000000 3.416043 2.515981
 6555.000000 3.411775 2.555132
 6556.000000 3.425601 2.531496
 6557.000000 3.424164 2.554425
 6558.000000 3.392253 2.388461
 6559.000000 3.417139 2.527879
 6560.000000 3.460668 2.412270
 6561.000000 3.463010 2.488468
 6562.000000 3.451252 2.492067
 6563.000000 3.436992 2.465982
 6564.000000 3.453202 2.551503
 6565.000000 3.416401 2.492367
 6566.000000 3.464651 2.454679
 6567.000000 3.398895 2.457390
 6568.000000 3.444789 2.454210
 6569.000000 3.401863 2.486665
 6570.000000 3.404188 2.534418
 6571.000000 3.474224 2.427223
 6572.000000 3.439931 2.517393
 6573.000000 3.418402 2.474754
 6574.000000 3.465794 2.495198
 6575.000000 3.440573 2.476002
 6576.000000 3.468670 2.484699
 6577.000000 3.444677 2.505877
 6578.000000 3.473577 2.496415
 6579.000000 3.448854 2.517483
 6580.000000 3.433846 2.506384
 6581.000000 3.400693 2.478229
 6582.000000 3.437341 2.486103
 6583.000000 3.467662 2.431357
 6584.000000 3.443964 2.507993
 6585.000000 3.409115 2.373939
 6586.000000 3.481764 2.431991
 6587.000000 3.425232 2.420014
 6588.000000 3.421221 2.523232
 6589.000000 3.419213 2.513175
 6590.000000 3.450752 2.530341
 6591.000000 3.497795 2.408856
 6592.000000 3.453390 2.445183
 6593.000000 3.428956 2.485837
 6594.000000 3.473902 2.406266
 6595.000000 3.402431 2.452189
 6596.000000 3.461698 2.609284
 6597.000000 3.455744 2.524925
 6598.000000 3.465719 2.366205
 6599.000000 3.394457 2.562419
 6600.000000 3.404124 2.517819
 6601.000000 3.402919 2.464294
 6602.000000 3.376100 2.544802
 6603.000000 3.444628 2.524549
 6604.000000 3.398719 2.486612
 6605.000000 3.440056 2.547594
 6606.000000 3.449003 2.404752
 6607.000000 3.435379 2.514836
 6608.000000 3.423045 2.520740
 6609.000000 3.402634 2.604554
 6610.000000 3.454696 2.573953
 6611.000000 3.459495 2.497344
 6612.000000 3.415948 2.510048
 6613.000000 3.471856 2.457520
 6614.000000 3.428377 2.488914
 6615.000000 3.396619 2.476573
 6616.000000 3.381580 2.600057
 6617.000000 3.449390 2.594796
 6618.000000 3.467481 2.580718
 6619.000000 3.433556 2.462221
 6620.000000 3.459064 2.507155
 6621.000000 3.425977 2.612590
 6622.000000 3.422424 2.575998
 6623.000000 3.414158 2.611009
 6624.000000 3.391919 2.643701
 6625.000000 3.396005 2.551346
 6626.000000 3.397114 2.642573
 6627.000000 3.421843 2.577530
 6628.000000 3.432182 2.497141
 6629.000000 3.401848 2.609877
 6630.000000 3.392471 2.519425
 6631.000000 3.456830 2.566097
 6632.000000 3.425159 2.537881
 6633.000000 3.412678 2.520629
 6634.000000 3.434709 2.642614
 6635.000000 3.439099 2.660741
 6636.000000 3.416038 2.616575
 6637.000000 3.408152 2.627521
 6638.000000 3.424581 2.588841
 6639.000000 3.469659 2.542237
 6640.000000 3.439268 2.574244
 6641.000000 3.451270 2.483566
 6642.000000 3.392122 2.520781
 6643.000000 3.417927 2.459651
 6644.000000 3.457003 2.512269
 6645.000000 3.425912 2.448719
 6646.000000 3.381933 2.538500
 6647.000000 3.423093 2.493359
 6648.000000 3.431080 2.526428
 6649.000000 3.413411 2.619058
 6650.000000 3.419161 2.585755
 6651.000000 3.422391 2.480297
 6652.000000 3.489980 2.603125
 6653.000000 3.383566 2.536563
 6654.000000 3.386813 2.561679
 6655.000000 3.393169 2.604848
 6656.000000 3.419793 2.613693
 6657.000000 3.365617 2.526172
 6658.000000 3.421800 2.607762
 6659.000000 3.455456 2.475451
 6660.000000 3.462013 2.451110
 6661.000000 3.442457 2.461356
 6662.000000 3.417107 2.439439
 6663.000000 3.441678 2.498736
 6664.000000 3.438223 2.482066
 6665.000000 3.446411 2.468826
 6666.000000 3.397658 2.459332
 6667.000000 3.461335 2.532855
 6668.000000 3.436768 2.427306
 6669.000000 3.402954 2.435314
 6670.000000 3.416787 2.471896
 6671.000000 3.445720 2.454901
 6672.000000 3.431785 2.422114
 6673.000000 3.401263 2.334917
 6674.000000 3.432573 2.460678
 6675.000000 3.404936 2.383814
 6676.000000 3.433777 2.370324
 6677.000000 3.425664 2.432702
 6678.000000 3.398879 2.423228
 6679.000000 3.388425 2.378022
 6680.000000 3.381269 2.352160
 6681.000000 3.436280 2.381040
 6682.000000 3.432730 2.490035
 6683.000000 3.463998 2.454877
 6684.000000 3.423998 2.411309
 6685.000000 3.417576 2.483699
 6686.000000 3.406848 2.394200
 6687.000000 3.427097 2.462328
 6688.000000 3.406148 2.537017
 6689.000000 3.437822 2.422484
 6690.000000 3.417973 2.505399
 6691.000000 3.448341 2.519400
 6692.000000 3.406993 2.566797
 6693.000000 3.424140 2.428849
 6694.000000 3.440188 2.466457
 6695.000000 3.456909 2.412218
 6696.000000 3.431290 2.512002
 6697.000000 3.425870 2.500991
 6698.000000 3.492156 2.443949
 6699.000000 3.455297 2.457301
 6700.000000 3.450043 2.562959
 6701.000000 3.455000 2.595446
 6702.000000 3.492945 2.455957
 6703.000000 3.515062 2.522111
 6704.000000 3.463219 2.491895
 6705.000000 3.447440 2.547957
 6706.000000 3.481833 2.538391
 6707.000000 3.423666 2.591273
 6708.000000 3.434250 2.474032
 6709.000000 3.485515 2.482971
 6710.000000 3.414991 2.520504
 6711.000000 3.467816 2.528422
 6712.000000 3.448889 2.481800
 6713.000000 3.457326 2.538496
 6714.000000 3.478375 2.463585
 6715.000000 3.431391 2.446149
 6716.000000 3.407415 2.391851
 6717.000000 3.494419 2.476063
 6718.000000 3.484230 2.505907
 6719.000000 3.373944 2.519033
 6720.000000 3.432021 2.530294
 6721.000000 3.442553 2.521499
 6722.000000 3.425023 2.605485
 6723.000000 3.431972 2.503409
 6724.000000 3.483162 2.498673
 6725.000000 3.452485 2.418519
 6726.000000 3.424619 2.463883
 6727.000000 3.424406 2.523402
 6728.000000 3.426087 2.411418
 6729.000000 3.436387 2.539413
 6730.000000 3.423294 2.487561
 6731.000000 3.440610 2.454591
 6732.000000 3.422445 2.414998
 6733.000000 3.462458 2.439411
 6734.000000 3.425964 2.468712
 6735.000000 3.446892 2.546061
 6736.000000 3.432549 2.541757
 6737.000000 3.403733 2.488321
 6738.000000 3.424920 2.580970
 6739.000000 3.459512 2.510186
 6740.000000 3.383416 2.498623
 6741.000000 3.392788 2.498835
 6742.000000 3.433338 2.468731
 6743.000000 3.450417 2.468613
 6744.000000 3.443606 2.574292
 6745.000000 3.421676 2.515738
 6746.000000 3.433653 2.548074
 6747.000000 3.445218 2.509963
 6748.000000 3.430711 2.598371
 6749.000000 3.434254 2.550177
 6750.000000 3.457695 2.510298
 6751.000000 3.462465 2.567048
 6752.000000 3.442572 2.455806
 6753.000000 3.471210 2.431847
 6754.000000 3.425423 2.509543
 6755.000000 3.426518 2.495129
 6756.000000 3.428411 2.526479
 6757.000000 3.426934 2.468961
 6758.000000 3.400817 2.401103
 6759.000000 3.443097 2.442468
 6760.000000 3.420638 2.444834
 6761.000000 3.365233 2.467120
 6762.000000 3.441988 2.369470
 6763.000000 3.434046 2.388135
 6764.000000 3.422947 2.404133
 6765.000000 3.443464 2.449152
 6766.000000 3.473712 2.443280
 6767.000000 3.412730 2.433265
 6768.000000 3.489381 2.425651
 6769.000000 3.428059 2.546885
 6770.000000 3.413287 2.707134
 6771.000000 3.454825 2.550911
 6772.000000 3.454358 2.547448
 6773.000000 3.431571 2.483220
 6774.000000 3.464270 2.600673
 6775.000000 3.453116 2.532235
 6776.000000 3.431976 2.445132
 6777.000000 3.446125 2.525543
 6778.000000 3.448309 2.491328
 6779.000000 3.465199 2.533192
 6780.000000 3.423591 2.603793
 6781.000000 3.465104 2.505168
 6782.000000 3.475755 2.537980
 6783.000000 3.424090 2.524244
 6784.000000 3.462715 2.445726
 6785.000000 3.440342 2.439420
 6786.000000 3.386074 2.512839
 6787.000000 3.437273 2.504162
 6788.000000 3.411277 2.458546
 6789.000000 3.446820 2.558357
 6790.000000 3.419137 2.536029
 6791.000000 3.422946 2.459872
 6792.000000 3.461354 2.530740
 6793.000000 3.337631 2.545440
 6794.000000 3.454048 2.533809
 6795.000000 3.442640 2.440040
 6796.000000 3.472938 2.407804
 6797.000000 3.406147 2.449627
 6798.000000 3.482520 2.422336
 6799.000000 3.435792 2.432028
 6800.000000 3.435562 2.447573
 6801.000000 3.415957 2.459392
 6802.000000 3.438003 2.525957
 6803.000000 3.411137 2.435240
 6804.000000 3.475852 2.477890
 6805.000000 3.462205 2.478717
 6806.000000 3.439821 2.406646
 6807.000000 3.463518 2.554143
 6808.000000 3.510026 2.483073
 6809.000000 3.427527 2.442298
 6810.000000 3.486079 2.417931
 6811.000000 3.450308 2.457868
 6812.000000 3.397396 2.489557
 6813.000000 3.419648 2.481962
 6814.000000 3.477672 2.494170
 6815.000000 3.479184 2.517136
 6816.000000 3.417998 2.495698
 6817.000000 3.454999 2.448702
 6818.000000 3.444761 2.599042
 6819.000000 3.453368 2.458101
 6820.000000 3.451570 2.557933
 6821.000000 3.373882 2.545624
 6822.000000 3.437925 2.528338
 6823.000000 3.421468 2.601493
 6824.000000 3.437092 2.571121
 6825.000000 3.409537 2.609768
 6826.000000 3.460684 2.484910
 6827.000000 3.459741 2.552978
 6828.000000 3.459214 2.455519
 6829.000000 3.426987 2.508686
 6830.000000 3.478979 2.491433
 6831.000000 3.399355 2.489339
 6832.000000 3.425776 2.487253
 6833.000000 3.402902 2.548109
 6834.000000 3.398103 2.551239
 6835.000000 3.470017 2.561903
 6836.000000 3.439850 2.548404
 6837.000000 3.423368 2.548431
 6838.000000 3.442926 2.574729
 6839.000000 3.446105 2.619216
 6840.000000 3.447709 2.576840
 6841.000000 3.449426 2.459146
 6842.000000 3.497287 2.504458
 6843.000000 3.498522 2.505804
 6844.000000 3.438266 2.498413
 6845.000000 3.444975 2.526385
 6846.000000 3.445010 2.546489
 6847.000000 3.455379 2.572743
 6848.000000 3.402359 2.620614
 6849.000000 3.432593 2.482479
 6850.000000 3.444817 2.592683
 6851.000000 3.423995 2.540952
 6852.000000 3.415377 2.519295
 6853.000000 3.454011 2.415104
 6854.000000 3.490969 2.465322
 6855.000000 3.430864 2.503780
 6856.000000 3.480436 2.515318
 6857.000000 3.469669 2.453364
 6858.000000 3.446107 2.492339
 6859.000000 3.449245 2.493491
 6860.000000 3.490049 2.509226
 6861.000000 3.464204 2.503680
 6862.000000 3.448709 2.524573
 6863.000000 3.448308 2.565113
 6864.000000 3.448530 2.499812
 6865.000000 3.472601 2.464497
 6866.000000 3.507861 2.478025
 6867.000000 3.417756 2.475937
 6868.000000 3.484635 2.482386
 6869.000000 3.461476 2.420235
 6870.000000 3.474666 2.559383
 6871.000000 3.418535 2.511911
 6872.000000 3.463683 2.444299
 6873.000000 3.455497 2.455703
 6874.000000 3.463410 2.422037
 6875.000000 3.457231 2.504118
 6876.000000 3.446207 2.459417
 6877.000000 3.414210 2.534971
 6878.000000 3.472642 2.434555
 6879.000000 3.403583 2.431172
 6880.000000 3.457430 2.435817
 6881.000000 3.454486 2.519721
 6882.000000 3.420875 2.499442
 6883.000000 3.455446 2.436308
 6884.000000 3.438309 2.526450
 6885.000000 3.468882 2.444204
 6886.000000 3.438617 2.405794
 6887.000000 3.447830 2.395477
 6888.000000 3.438054 2.504765
 6889.000000 3.466079 2.462630
 6890.000000 3.455637 2.375234
 6891.000000 3.434172 2.419447
 6892.000000 3.455495 2.450292
 6893.000000 3.483583 2.411379
 6894.000000 3.452001 2.353496
 6895.000000 3.522863 2.530443
 6896.000000 3.505546 2.386245
 6897.000000 3.502434 2.386348
 6898.000000 3.513488 2.466071
 6899.000000 3.438445 2.380854
 6900.000000 3.446336 2.410032
 6901.000000 3.428365 2.461869
 6902.000000 3.465495 2.456980
 6903.000000 3.421665 2.451082
 6904.000000 3.466552 2.415567
 6905.000000 3.441527 2.430625
 6906.000000 3.490259 2.407452
 6907.000000 3.444785 2.487852
 6908.000000 3.439290 2.506189
 6909.000000 3.480434 2.442962
 6910.000000 3.512354 2.529762
 6911.000000 3.464579 2.472593
 6912.000000 3.455851 2.391068
 6913.000000 3.438097 2.416533
 6914.000000 3.468927 2.461894
 6915.000000 3.397789 2.475468
 6916.000000 3.393420 2.479965
 6917.000000 3.388430 2.427283
 6918.000000 3.442754 2.543700
 6919.000000 3.423523 2.514269
 6920.000000 3.435835 2.489545
 6921.000000 3.412480 2.571197
 6922.000000 3.371316 2.514938
 6923.000000 3.411676 2.417553
 6924.000000 3.436833 2.556411
 6925.000000 3.407277 2.556771
 6926.000000 3.405354 2.546017
 6927.000000 3.417217 2.482822
 6928.000000 3.371182 2.404199
 6929.000000 3.401485 2.538303
 6930.000000 3.405560 2.543841
 6931.000000 3.391220 2.453449
 6932.000000 3.407863 2.441551
 6933.000000 3.385890 2.475898
 6934.000000 3.391524 2.388834
 6935.000000 3.436522 2.433927
 6936.000000 3.432658 2.471447
 6937.000000 3.375528 2.511098
 6938.000000 3.400487 2.447534
 6939.000000 3.456294 2.409743
 6940.000000 3.451438 2.521916
 6941.000000 3.409231 2.524321
 6942.000000 3.389350 2.396256
 6943.000000 3.428383 2.478874
 6944.000000 3.454523 2.403312
 6945.000000 3.428422 2.387604
 6946.000000 3.420304 2.429274
 6947.000000 3.432185 2.469555
 6948.000000 3.434945 2.515165
 6949.000000 3.436420 2.477615
 6950.000000 3.427486 2.442960
 6951.000000 3.421805 2.371045
 6952.000000 3.415024 2.465174
 6953.000000 3.460502 2.404003
 6954.000000 3.483511 2.431440
 6955.000000 3.426161 2.343546
 6956.000000 3.447977 2.371229
 6957.000000 3.406723 2.304735
 6958.000000 3.486603 2.372498
 6959.000000 3.442155 2.346695
 6960.000000 3.424631 2.503496
 6961.000000 3.411569 2.351104
 6962.000000 3.466224 2.380140
 6963.000000 3.428291 2.427168
 6964.000000 3.459461 2.421226
 6965.000000 3.437289 2.499424
 6966.000000 3.450524 2.512389
 6967.000000 3.450626 2.450109
 6968.000000 3.388146 2.387644
 6969.000000 3.413986 2.400729
 6970.000000 3.456547 2.453309
 6971.000000 3.417361 2.533966
 6972.000000 3.398523 2.500764
 6973.000000 3.425931 2.471313
 6974.000000 3.450045 2.409358
 6975.000000 3.459081 2.390547
 6976.000000 3.384649 2.477115
 6977.000000 3.378106 2.433706
 6978.000000 3.388566 2.414563
 6979.000000 3.386945 2.427684
 6980.000000 3.416150 2.391259
 6981.000000 3.417915 2.410756
 6982.000000 3.389857 2.403482
 6983.000000 3.383600 2.439570
 6984.000000 3.419540 2.503640
 6985.000000 3.383324 2.456664
 6986.000000 3.436680 2.462182
 6987.000000 3.413409 2.470500
 6988.000000 3.423175 2.485809
 6989.000000 3.350548 2.478015
 6990.000000 3.405552 2.451536
 6991.000000 3.454064 2.455309
 6992.000000 3.433300 2.501539
 6993.000000 3.408868 2.450219
 6994.000000 3.441535 2.510488
 6995.000000 3.360016 2.463392
 6996.000000 3.430483 2.470000
 6997.000000 3.419357 2.513915
 6998.000000 3.414575 2.512122
 6999.000000 3.378457 2.474266
 7000.000000 3.406863 2.517041
 7001.000000 3.419290 2.516433
 7002.000000 3.418630 2.485560
 7003.000000 3.453908 2.417044
 7004.000000 3.407174 2.287169
 7005.000000 3.459924 2.421708
 7006.000000 3.453356 2.533184
 7007.000000 3.435151 2.467657
 7008.000000 3.422179 2.488631
 7009.000000 3.431813 2.573445
 7010.000000 3.397983 2.592957
 7011.000000 3.420017 2.498145
 7012.000000 3.426011 2.507499
 7013.000000 3.373827 2.502854
 7014.000000 3.409599 2.540742
 7015.000000 3.426578 2.521691
 7016.000000 3.406543 2.482971
 7017.000000 3.383247 2.509745
 7018.000000 3.429154 2.435972
 7019.000000 3.410887 2.473435
 7020.000000 3.388171 2.457511
 7021.000000 3.422666 2.297484
 7022.000000 3.406903 2.446764
 7023.000000 3.425541 2.452136
 7024.000000 3.421962 2.468836
 7025.000000 3.382298 2.534890
 7026.000000 3.422146 2.518832
 7027.000000 3.398902 2.484623
 7028.000000 3.431066 2.363620
 7029.000000 3.448664 2.426214
 7030.000000 3.426242 2.333188
 7031.000000 3.358760 2.439115
 7032.000000 3.392051 2.528883
 7033.000000 3.452051 2.394203
 7034.000000 3.484162 2.517211
 7035.000000 3.439101 2.443665
 7036.000000 3.463544 2.458074
 7037.000000 3.450476 2.408689
 7038.000000 3.422314 2.407613
 7039.000000 3.397282 2.336634
 7040.000000 3.410853 2.364152
 7041.000000 3.410901 2.448589
 7042.000000 3.410418 2.361707
 7043.000000 3.404638 2.348273
 7044.000000 3.432468 2.335725
 7045.000000 3.426564 2.389476
 7046.000000 3.430511 2.346660
 7047.000000 3.366261 2.480356
 7048.000000 3.389498 2.408856
 7049.000000 3.389049 2.461153
 7050.000000 3.375597 2.374005
 7051.000000 3.413892 2.455341
 7052.000000 3.436765 2.500176
 7053.000000 3.407519 2.392990
 7054.000000 3.399001 2.403077
 7055.000000 3.417181 2.390870
 7056.000000 3.424453 2.408594
 7057.000000 3.457575 2.376509
 7058.000000 3.419055 2.408528
 7059.000000 3.438492 2.452389
 7060.000000 3.449672 2.394610
 7061.000000 3.424088 2.446582
 7062.000000 3.420298 2.481939
 7063.000000 3.428817 2.480848
 7064.000000 3.414855 2.401495
 7065.000000 3.465819 2.346260
 7066.000000 3.478289 2.350589
 7067.000000 3.449609 2.334134
 7068.000000 3.410381 2.371169
 7069.000000 3.428546 2.393401
 7070.000000 3.421475 2.449166
 7071.000000 3.441119 2.425616
 7072.000000 3.475656 2.418143
 7073.000000 3.438044 2.359882
 7074.000000 3.463615 2.352833
 7075.000000 3.467722 2.339719
 7076.000000 3.422203 2.353328
 7077.000000 3.405157 2.429735
 7078.000000 3.413333 2.411579
 7079.000000 3.415628 2.423255
 7080.000000 3.434375 2.459465
 7081.000000 3.387283 2.381110
 7082.000000 3.393137 2.411536
 7083.000000 3.406869 2.356451
 7084.000000 3.430350 2.436086
 7085.000000 3.394104 2.523125
 7086.000000 3.389362 2.417809
 7087.000000 3.439913 2.460924
 7088.000000 3.444650 2.342402
 7089.000000 3.444025 2.389503
 7090.000000 3.406296 2.414641
 7091.000000 3.394037 2.359653
 7092.000000 3.396011 2.443805
 7093.000000 3.426232 2.442270
 7094.000000 3.442077 2.450795
 7095.000000 3.414752 2.491467
 7096.000000 3.480782 2.474951
 7097.000000 3.453850 2.481869
 7098.000000 3.485640 2.578393
 7099.000000 3.450758 2.514516
 7100.000000 3.438905 2.558344
 7101.000000 3.457956 2.536872
 7102.000000 3.466799 2.464119
 7103.000000 3.443003 2.424971
 7104.000000 3.465512 2.465060
 7105.000000 3.434395 2.419221
 7106.000000 3.494524 2.406505
 7107.000000 3.445271 2.414597
 7108.000000 3.489130 2.365829
 7109.000000 3.528716 2.366070
 7110.000000 3.443461 2.416563
 7111.000000 3.499505 2.516240
 7112.000000 3.452937 2.391564
 7113.000000 3.391484 2.387807
 7114.000000 3.407074 2.452606
 7115.000000 3.410324 2.473286
 7116.000000 3.372881 2.455983
 7117.000000 3.381083 2.526252
 7118.000000 3.394737 2.430407
 7119.000000 3.452573 2.479014
 7120.000000 3.430381 2.479319
 7121.000000 3.378100 2.450582
 7122.000000 3.417124 2.431455
 7123.000000 3.377510 2.498797
 7124.000000 3.455421 2.483519
 7125.000000 3.444806 2.424597
 7126.000000 3.447243 2.468349
 7127.000000 3.362120 2.466007
 7128.000000 3.351374 2.495688
 7129.000000 3.367026 2.415845
 7130.000000 3.430376 2.392523
 7131.000000 3.396523 2.514184
 7132.000000 3.441612 2.487502
 7133.000000 3.471971 2.427116
 7134.000000 3.416944 2.505359
 7135.000000 3.419510 2.459711
 7136.000000 3.413731 2.342111
 7137.000000 3.407552 2.394845
 7138.000000 3.421414 2.484144
 7139.000000 3.404866 2.482385
 7140.000000 3.396343 2.452240
 7141.000000 3.367507 2.397012
 7142.000000 3.418873 2.495349
 7143.000000 3.405635 2.470459
 7144.000000 3.426931 2.524980
 7145.000000 3.466655 2.411644
 7146.000000 3.490196 2.522846
 7147.000000 3.434465 2.535128
 7148.000000 3.438992 2.454972
 7149.000000 3.395194 2.388552
 7150.000000 3.426121 2.492768
 7151.000000 3.415334 2.424767
 7152.000000 3.397028 2.386875
 7153.000000 3.461115 2.378733
 7154.000000 3.473567 2.433336
 7155.000000 3.409844 2.316132
 7156.000000 3.448904 2.398073
 7157.000000 3.447853 2.421091
 7158.000000 3.415958 2.444422
 7159.000000 3.399815 2.553652
 7160.000000 3.396517 2.417010
 7161.000000 3.423357 2.529016
 7162.000000 3.435576 2.443431
 7163.000000 3.376953 2.439779
 7164.000000 3.437138 2.445858
 7165.000000 3.452458 2.397423
 7166.000000 3.453814 2.384695
 7167.000000 3.391286 2.456689
 7168.000000 3.421811 2.494791
 7169.000000 3.434427 2.462914
 7170.000000 3.436675 2.437823
 7171.000000 3.437321 2.459114
 7172.000000 3.404525 2.495678
 7173.000000 3.419364 2.312395
 7174.000000 3.411026 2.397778
 7175.000000 3.414892 2.402566
 7176.000000 3.415197 2.395112
 7177.000000 3.416359 2.511033
 7178.000000 3.422671 2.509269
 7179.000000 3.389000 2.477034
 7180.000000 3.402029 2.359167
 7181.000000 3.458535 2.455603
 7182.000000 3.397875 2.385121
 7183.000000 3.461004 2.480923
 7184.000000 3.448763 2.424514
 7185.000000 3.458104 2.428597
 7186.000000 3.332955 2.438997
 7187.000000 3.433942 2.414382
 7188.000000 3.425191 2.406127
 7189.000000 3.417024 2.386889
 7190.000000 3.465884 2.467126
 7191.000000 3.421632 2.337073
 7192.000000 3.445544 2.392913
 7193.000000 3.397406 2.376788
 7194.000000 3.424309 2.343685
 7195.000000 3.472446 2.434466
 7196.000000 3.386905 2.404292
 7197.000000 3.352805 2.480173
 7198.000000 3.391923 2.430732
 7199.000000 3.427053 2.431408
 7200.000000 3.369130 2.339020
 7201.000000 3.377020 2.390219
 7202.000000 3.376165 2.387712
 7203.000000 3.454532 2.439233
 7204.000000 3.416344 2.394753
 7205.000000 3.378196 2.482549
 7206.000000 3.381975 2.382169
 7207.000000 3.413865 2.404763
 7208.000000 3.416453 2.466965
 7209.000000 3.415806 2.380611
 7210.000000 3.390449 2.423041
 7211.000000 3.414370 2.397572
 7212.000000 3.431709 2.416938
 7213.000000 3.425811 2.415591
 7214.000000 3.422986 2.371059
 7215.000000 3.439014 2.446358
 7216.000000 3.426463 2.437588
 7217.000000 3.376518 2.426113
 7218.000000 3.399976 2.442294
 7219.000000 3.430308 2.458248
 7220.000000 3.404775 2.384538
 7221.000000 3.430703 2.422352
 7222.000000 3.406967 2.391840
 7223.000000 3.472470 2.353507
 7224.000000 3.429057 2.464970
 7225.000000 3.423887 2.451555
 7226.000000 3.443418 2.428866
 7227.000000 3.394556 2.356491
 7228.000000 3.383148 2.426336
 7229.000000 3.395206 2.361318
 7230.000000 3.418936 2.340278
 7231.000000 3.419557 2.349666
 7232.000000 3.414204 2.330448
 7233.000000 3.417411 2.296197
 7234.000000 3.456773 2.287277
 7235.000000 3.450886 2.351954
 7236.000000 3.426464 2.385015
 7237.000000 3.428090 2.395823
 7238.000000 3.387597 2.280067
 7239.000000 3.421232 2.381430
 7240.000000 3.435328 2.354550
 7241.000000 3.450977 2.327864
 7242.000000 3.472642 2.417014
 7243.000000 3.443383 2.344821
 7244.000000 3.404520 2.430083
 7245.000000 3.438925 2.373868
 7246.000000 3.465304 2.426939
 7247.000000 3.430363 2.437189
 7248.000000 3.469154 2.417931
 7249.000000 3.434519 2.413986
 7250.000000 3.464610 2.390099
 7251.000000 3.414476 2.368191
 7252.000000 3.418032 2.390571
 7253.000000 3.417101 2.345763
 7254.000000 3.438653 2.410702
 7255.000000 3.417926 2.507150
 7256.000000 3.407824 2.487782
 7257.000000 3.425351 2.501615
 7258.000000 3.421501 2.425579
 7259.000000 3.430419 2.487080
 7260.000000 3.414611 2.530686
 7261.000000 3.421899 2.490821
 7262.000000 3.407011 2.366001
 7263.000000 3.466386 2.492356
 7264.000000 3.469890 2.500535
 7265.000000 3.455917 2.535008
 7266.000000 3.510021 2.478997
 7267.000000 3.402220 2.346355
 7268.000000 3.497907 2.442852
 7269.000000 3.481096 2.440244
 7270.000000 3.491813 2.394121
 7271.000000 3.433895 2.424844
 7272.000000 3.450396 2.385124
 7273.000000 3.437188 2.484445
 7274.000000 3.421593 2.502579
 7275.000000 3.445653 2.485463
 7276.000000 3.425104 2.452928
 7277.000000 3.425913 2.408183
 7278.000000 3.369095 2.448106
 7279.000000 3.405546 2.509444
 7280.000000 3.431535 2.418794
 7281.000000 3.406417 2.388995
 7282.000000 3.454689 2.392204
 7283.000000 3.465254 2.460886
 7284.000000 3.447630 2.526680
 7285.000000 3.442087 2.484919
 7286.000000 3.419155 2.492153
 7287.000000 3.400105 2.398550
 7288.000000 3.482386 2.456233
 7289.000000 3.452621 2.414042
 7290.000000 3.459499 2.454259
 7291.000000 3.436521 2.441317
 7292.000000 3.398041 2.439317
 7293.000000 3.408434 2.466657
 7294.000000 3.431825 2.486655
 7295.000000 3.400021 2.490905
 7296.000000 3.388681 2.455846
 7297.000000 3.453976 2.499505
 7298.000000 3.430813 2.526134
 7299.000000 3.411870 2.514895
 7300.000000 3.413478 2.483335
 7301.000000 3.420135 2.490354
 7302.000000 3.406403 2.484704
 7303.000000 3.380350 2.436789
 7304.000000 3.398020 2.385247
 7305.000000 3.406346 2.361471
 7306.000000 3.397832 2.401090
 7307.000000 3.362692 2.497474
 7308.000000 3.409059 2.416975
 7309.000000 3.411287 2.479509
 7310.000000 3.483537 2.463576
 7311.000000 3.465501 2.476694
 7312.000000 3.486961 2.437849
 7313.000000 3.440999 2.395357
 7314.000000 3.406511 2.464491
 7315.000000 3.473448 2.384654
 7316.000000 3.433544 2.376325
 7317.000000 3.487031 2.315242
 7318.000000 3.413597 2.401066
 7319.000000 3.477773 2.339276
 7320.000000 3.446166 2.431444
 7321.000000 3.464935 2.453553
 7322.000000 3.434647 2.404349
 7323.000000 3.427999 2.304758
 7324.000000 3.422385 2.394690
 7325.000000 3.404953 2.356719
 7326.000000 3.452737 2.301609
 7327.000000 3.458405 2.405362
 7328.000000 3.445564 2.369193
 7329.000000 3.476814 2.399941
 7330.000000 3.481172 2.398252
 7331.000000 3.420936 2.399492
 7332.000000 3.397872 2.407096
 7333.000000 3.476986 2.501520
 7334.000000 3.441196 2.415266
 7335.000000 3.449539 2.382010
 7336.000000 3.437880 2.519231
 7337.000000 3.471543 2.468305
 7338.000000 3.456592 2.495001
 7339.000000 3.462295 2.531184
 7340.000000 3.390327 2.456176
 7341.000000 3.493618 2.497181
 7342.000000 3.436540 2.334231
 7343.000000 3.391487 2.435133
 7344.000000 3.447451 2.448515
 7345.000000 3.462339 2.431874
 7346.000000 3.428040 2.440254
 7347.000000 3.460477 2.524224
 7348.000000 3.431071 2.480861
 7349.000000 3.427549 2.373280
 7350.000000 3.435927 2.406955
 7351.000000 3.484369 2.404518
 7352.000000 3.411033 2.442141
 7353.000000 3.436566 2.500038
 7354.000000 3.445267 2.466382
 7355.000000 3.448159 2.442626
 7356.000000 3.435824 2.471232
 7357.000000 3.445106 2.502436
 7358.000000 3.465378 2.483800
 7359.000000 3.426117 2.479839
 7360.000000 3.456299 2.399962
 7361.000000 3.434260 2.421281
 7362.000000 3.434691 2.432271
 7363.000000 3.420254 2.488287
 7364.000000 3.431515 2.436273
 7365.000000 3.436109 2.382023
 7366.000000 3.439372 2.406604
 7367.000000 3.409532 2.489024
 7368.000000 3.442281 2.436939
 7369.000000 3.447024 2.491148
 7370.000000 3.423139 2.450700
 7371.000000 3.439519 2.533334
 7372.000000 3.433310 2.428138
 7373.000000 3.441589 2.508977
 7374.000000 3.419327 2.439847
 7375.000000 3.498525 2.341122
 7376.000000 3.406970 2.425236
 7377.000000 3.446128 2.479221
 7378.000000 3.439556 2.479282
 7379.000000 3.424261 2.419177
 7380.000000 3.487125 2.400375
 7381.000000 3.430611 2.396187
 7382.000000 3.437361 2.384335
 7383.000000 3.433860 2.385009
 7384.000000 3.374439 2.372587
 7385.000000 3.426887 2.339456
 7386.000000 3.404854 2.472118
 7387.000000 3.492254 2.420218
 7388.000000 3.427070 2.415110
 7389.000000 3.473630 2.375622
 7390.000000 3.432184 2.303856
 7391.000000 3.477610 2.378632
 7392.000000 3.434363 2.415391
 7393.000000 3.455889 2.378094
 7394.000000 3.435964 2.370232
 7395.000000 3.441447 2.420180
 7396.000000 3.426535 2.451525
 7397.000000 3.422386 2.423106
 7398.000000 3.429182 2.481450
 7399.000000 3.484683 2.365273
 7400.000000 3.457850 2.393311
 7401.000000 3.422625 2.430277
 7402.000000 3.441497 2.498393
 7403.000000 3.437678 2.382157
 7404.000000 3.435603 2.399291
 7405.000000 3.437969 2.427716
 7406.000000 3.443453 2.567882
 7407.000000 3.454869 2.489231
 7408.000000 3.453352 2.354646
 7409.000000 3.392370 2.392908
 7410.000000 3.444002 2.422333
 7411.000000 3.436491 2.419061
 7412.000000 3.434158 2.382385
 7413.000000 3.409580 2.445667
 7414.000000 3.454450 2.488524
 7415.000000 3.429321 2.424350
 7416.000000 3.427817 2.405382
 7417.000000 3.431518 2.346369
 7418.000000 3.405665 2.432232
 7419.000000 3.471021 2.446391
 7420.000000 3.465866 2.474886
 7421.000000 3.501011 2.336821
 7422.000000 3.520956 2.352680
 7423.000000 3.465611 2.402544
 7424.000000 3.448398 2.461454
 7425.000000 3.450640 2.408021
 7426.000000 3.451304 2.450935
 7427.000000 3.475622 2.486005
 7428.000000 3.427684 2.516380
 7429.000000 3.433555 2.488334
 7430.000000 3.490032 2.454060
 7431.000000 3.455275 2.504875
 7432.000000 3.399914 2.433767
 7433.000000 3.409861 2.499293
 7434.000000 3.432784 2.560835
 7435.000000 3.492850 2.508906
 7436.000000 3.438115 2.504897
 7437.000000 3.451619 2.487829
 7438.000000 3.518748 2.443911
 7439.000000 3.438175 2.524397
 7440.000000 3.471157 2.402411
 7441.000000 3.462713 2.442207
 7442.000000 3.461770 2.547712
 7443.000000 3.422332 2.407821
 7444.000000 3.428727 2.439603
 7445.000000 3.420431 2.439620
 7446.000000 3.452000 2.425066
 7447.000000 3.426481 2.470724
 7448.000000 3.482242 2.419148
 7449.000000 3.469919 2.418457
 7450.000000 3.442444 2.461227
 7451.000000 3.452257 2.372958
 7452.000000 3.427303 2.453579
 7453.000000 3.471198 2.366387
 7454.000000 3.384888 2.396174
 7455.000000 3.468473 2.460644
 7456.000000 3.435543 2.463089
 7457.000000 3.495585 2.442665
 7458.000000 3.461645 2.364295
 7459.000000 3.460104 2.426543
 7460.000000 3.460700 2.367034
 7461.000000 3.433429 2.419530
 7462.000000 3.453927 2.431023
 7463.000000 3.460846 2.468533
 7464.000000 3.457156 2.390348
 7465.000000 3.452489 2.437787
 7466.000000 3.499909 2.331590
 7467.000000 3.429960 2.427968
 7468.000000 3.443070 2.432205
 7469.000000 3.472716 2.411845
 7470.000000 3.446704 2.366824
 7471.000000 3.459907 2.337668
 7472.000000 3.474039 2.408571
 7473.000000 3.450506 2.403606
 7474.000000 3.481084 2.457957
 7475.000000 3.470376 2.430689
 7476.000000 3.421014 2.414481
 7477.000000 3.407590 2.482152
 7478.000000 3.460480 2.410155
 7479.000000 3.440570 2.411647
 7480.000000 3.476100 2.447040
 7481.000000 3.421741 2.438605
 7482.000000 3.419947 2.367145
 7483.000000 3.393211 2.413152
 7484.000000 3.499980 2.451858
 7485.000000 3.457319 2.464776
 7486.000000 3.427967 2.489713
 7487.000000 3.466734 2.493268
 7488.000000 3.399358 2.477884
 7489.000000 3.456587 2.380978
 7490.000000 3.457198 2.390608
 7491.000000 3.440854 2.351603
 7492.000000 3.479308 2.416384
 7493.000000 3.459942 2.298299
 7494.000000 3.454876 2.407069
 7495.000000 3.465706 2.371086
 7496.000000 3.441736 2.409239
 7497.000000 3.445815 2.334018
 7498.000000 3.438687 2.493827
 7499.000000 3.450016 2.303417
 7500.000000 3.489049 2.360671
 7501.000000 3.438378 2.396102
 7502.000000 3.427845 2.392077
 7503.000000 3.409140 2.383112
 7504.000000 3.473409 2.429377
 7505.000000 3.463701 2.443380
 7506.000000 3.433246 2.443175
 7507.000000 3.476988 2.389252
 7508.000000 3.428880 2.423517
 7509.000000 3.464673 2.421730
 7510.000000 3.463641 2.430428
 7511.000000 3.448912 2.446911
 7512.000000 3.450759 2.386267
 7513.000000 3.459012 2.358018
 7514.000000 3.430244 2.331683
 7515.000000 3.440713 2.449891
 7516.000000 3.486408 2.382200
 7517.000000 3.478549 2.379851
 7518.000000 3.470910 2.405841
 7519.000000 3.469870 2.397635
 7520.000000 3.487282 2.359849
 7521.000000 3.483164 2.480530
 7522.000000 3.469024 2.387650
 7523.000000 3.431801 2.412402
 7524.000000 3.464873 2.455623
 7525.000000 3.454397 2.456052
 7526.000000 3.462647 2.440519
 7527.000000 3.462187 2.483971
 7528.000000 3.470213 2.411236
 7529.000000 3.412496 2.470949
 7530.000000 3.394195 2.357225
 7531.000000 3.428367 2.317428
 7532.000000 3.453690 2.463875
 7533.000000 3.462450 2.433793
 7534.000000 3.498462 2.483269
 7535.000000 3.487126 2.422063
 7536.000000 3.490529 2.415816
 7537.000000 3.425475 2.459715
 7538.000000 3.479174 2.435515
 7539.000000 3.467613 2.489829
 7540.000000 3.421042 2.374860
 7541.000000 3.446713 2.335911
 7542.000000 3.472926 2.462454
 7543.000000 3.438965 2.458774
 7544.000000 3.464031 2.454464
 7545.000000 3.456219 2.454214
 7546.000000 3.512616 2.450199
 7547.000000 3.417752 2.423184
 7548.000000 3.467408 2.386208
 7549.000000 3.479483 2.441087
 7550.000000 3.429497 2.441732
 7551.000000 3.443867 2.535389
 7552.000000 3.449406 2.572657
 7553.000000 3.458615 2.518973
 7554.000000 3.471735 2.582165
 7555.000000 3.422520 2.508416
 7556.000000 3.432213 2.523277
 7557.000000 3.393545 2.568375
 7558.000000 3.410480 2.509353
 7559.000000 3.480800 2.482761
 7560.000000 3.457596 2.483731
 7561.000000 3.469455 2.516244
 7562.000000 3.484605 2.502906
 7563.000000 3.481050 2.458395
 7564.000000 3.445057 2.483466
 7565.000000 3.443156 2.511128
 7566.000000 3.493316 2.471912
 7567.000000 3.489224 2.428112
 7568.000000 3.420176 2.427564
 7569.000000 3.422877 2.466113
 7570.000000 3.507284 2.558487
 7571.000000 3.463312 2.501809
 7572.000000 3.467328 2.445658
 7573.000000 3.486329 2.418033
 7574.000000 3.479568 2.449157
 7575.000000 3.458314 2.390867
 7576.000000 3.389152 2.444829
 7577.000000 3.412707 2.286802
 7578.000000 3.423214 2.310483
 7579.000000 3.421108 2.465271
 7580.000000 3.461426 2.414641
 7581.000000 3.445406 2.356404
 7582.000000 3.476651 2.353387
 7583.000000 3.482203 2.471299
 7584.000000 3.482686 2.492978
 7585.000000 3.488397 2.437109
 7586.000000 3.503325 2.437093
 7587.000000 3.467601 2.413667
 7588.000000 3.496263 2.506909
 7589.000000 3.447832 2.562811
 7590.000000 3.439564 2.479081
 7591.000000 3.462728 2.392090
 7592.000000 3.464608 2.400900
 7593.000000 3.434190 2.483176
 7594.000000 3.466084 2.388397
 7595.000000 3.489872 2.505083
 7596.000000 3.479050 2.424213
 7597.000000 3.421781 2.391217
 7598.000000 3.451764 2.410818
 7599.000000 3.443629 2.451152
 7600.000000 3.434097 2.386518
 7601.000000 3.481614 2.332081
 7602.000000 3.482022 2.341204
 7603.000000 3.447848 2.419535
 7604.000000 3.464557 2.360187
 7605.000000 3.479055 2.443081
 7606.000000 3.518056 2.300706
 7607.000000 3.469338 2.385265
 7608.000000 3.456701 2.393278
 7609.000000 3.473780 2.356236
 7610.000000 3.487599 2.341141
 7611.000000 3.474449 2.371443
 7612.000000 3.511567 2.388837
 7613.000000 3.468595 2.357639
 7614.000000 3.488628 2.391293
 7615.000000 3.473212 2.312422
 7616.000000 3.456791 2.406831
 7617.000000 3.436769 2.475628
 7618.000000 3.482686 2.434384
 7619.000000 3.449568 2.393237
 7620.000000 3.439661 2.504501
 7621.000000 3.483166 2.401883
 7622.000000 3.475432 2.538655
 7623.000000 3.452977 2.409116
 7624.000000 3.460374 2.382346
 7625.000000 3.542592 2.310085
 7626.000000 3.477298 2.310241
 7627.000000 3.474363 2.411947
 7628.000000 3.471467 2.395936
 7629.000000 3.445805 2.341208
 7630.000000 3.462741 2.365000
 7631.000000 3.472188 2.385084
 7632.000000 3.472642 2.344153
 7633.000000 3.540557 2.412635
 7634.000000 3.434980 2.486912
 7635.000000 3.493803 2.407270
 7636.000000 3.468373 2.356732
 7637.000000 3.448899 2.454171
 7638.000000 3.450678 2.450867
 7639.000000 3.451093 2.428778
 7640.000000 3.435539 2.419702
 7641.000000 3.425999 2.376090
 7642.000000 3.456647 2.390588
 7643.000000 3.447478 2.494570
 7644.000000 3.428567 2.414786
 7645.000000 3.446531 2.463668
 7646.000000 3.443087 2.402628
 7647.000000 3.482049 2.507023
 7648.000000 3.498961 2.446678
 7649.000000 3.429555 2.448637
 7650.000000 3.452890 2.418631
 7651.000000 3.483675 2.405580
 7652.000000 3.485452 2.441826
 7653.000000 3.462784 2.477675
 7654.000000 3.458495 2.440735
 7655.000000 3.454546 2.393792
 7656.000000 3.521382 2.377592
 7657.000000 3.473060 2.458408
 7658.000000 3.440612 2.453356
 7659.000000 3.422039 2.469677
 7660.000000 3.421601 2.496380
 7661.000000 3.456908 2.423819
 7662.000000 3.486379 2.372515
 7663.000000 3.390919 2.374731
 7664.000000 3.458434 2.406360
 7665.000000 3.416330 2.404629
 7666.000000 3.447448 2.501588
 7667.000000 3.366069 2.431106
 7668.000000 3.395951 2.529301
 7669.000000 3.429268 2.432390
 7670.000000 3.434748 2.509783
 7671.000000 3.385065 2.371023
 7672.000000 3.427408 2.400191
 7673.000000 3.440155 2.415699
 7674.000000 3.434146 2.428811
 7675.000000 3.418068 2.533901
 7676.000000 3.489425 2.512216
 7677.000000 3.428019 2.453852
 7678.000000 3.444631 2.428488
 7679.000000 3.435975 2.476700
 7680.000000 3.455862 2.462091
 7681.000000 3.464252 2.479961
 7682.000000 3.452097 2.544827
 7683.000000 3.428080 2.413373
 7684.000000 3.440352 2.450578
 7685.000000 3.415958 2.509391
 7686.000000 3.429986 2.451135
 7687.000000 3.473780 2.428043
 7688.000000 3.449979 2.459766
 7689.000000 3.432194 2.527054
 7690.000000 3.468368 2.445857
 7691.000000 3.452889 2.501215
 7692.000000 3.444392 2.460190
 7693.000000 3.396747 2.496919
 7694.000000 3.432930 2.557251
 7695.000000 3.464918 2.479322
 7696.000000 3.424812 2.526441
 7697.000000 3.434457 2.543959
 7698.000000 3.434122 2.439797
 7699.000000 3.448459 2.457888
 7700.000000 3.467210 2.521609
 7701.000000 3.409702 2.422144
 7702.000000 3.419067 2.422587
 7703.000000 3.425903 2.570377
 7704.000000 3.450627 2.455945
 7705.000000 3.424800 2.477753
 7706.000000 3.470119 2.401266
 7707.000000 3.420508 2.447715
 7708.000000 3.471681 2.557888
 7709.000000 3.474889 2.530344
 7710.000000 3.442918 2.570376
 7711.000000 3.493112 2.484217
 7712.000000 3.401748 2.573976
 7713.000000 3.473391 2.606809
 7714.000000 3.478401 2.577319
 7715.000000 3.465013 2.556892
 7716.000000 3.449698 2.554091
 7717.000000 3.457903 2.538100
 7718.000000 3.489392 2.478573
 7719.000000 3.423250 2.493598
 7720.000000 3.432105 2.520352
 7721.000000 3.375658 2.493356
 7722.000000 3.439147 2.498058
 7723.000000 3.418167 2.587244
 7724.000000 3.430902 2.488208
 7725.000000 3.471132 2.521710
 7726.000000 3.420858 2.439574
 7727.000000 3.410108 2.519549
 7728.000000 3.512203 2.476429
 7729.000000 3.440230 2.535030
 7730.000000 3.497166 2.477667
 7731.000000 3.453607 2.588000
 7732.000000 3.475097 2.480054
 7733.000000 3.502048 2.469637
 7734.000000 3.474521 2.517432
 7735.000000 3.468485 2.412148
 7736.000000 3.528950 2.431468
 7737.000000 3.470512 2.346814
 7738.000000 3.434592 2.485996
 7739.000000 3.484643 2.376826
 7740.000000 3.487775 2.492869
 7741.000000 3.479615 2.424927
 7742.000000 3.409954 2.504658
 7743.000000 3.448776 2.534743
 7744.000000 3.413077 2.558093
 7745.000000 3.452658 2.522820
 7746.000000 3.422957 2.445093
 7747.000000 3.452656 2.455060
 7748.000000 3.503799 2.446828
 7749.000000 3.443248 2.457301
 7750.000000 3.463363 2.444682
 7751.000000 3.398156 2.437731
 7752.000000 3.466432 2.627769
 7753.000000 3.450697 2.452274
 7754.000000 3.457216 2.517160
 7755.000000 3.480465 2.486213
 7756.000000 3.469966 2.504584
 7757.000000 3.485083 2.429656
 7758.000000 3.421486 2.529841
 7759.000000 3.436507 2.460850
 7760.000000 3.455703 2.628852
 7761.000000 3.448681 2.595570
 7762.000000 3.454165 2.476328
 7763.000000 3.496291 2.515859
 7764.000000 3.459890 2.546457
 7765.000000 3.443071 2.422601
 7766.000000 3.442189 2.553343
 7767.000000 3.411334 2.413597
 7768.000000 3.432624 2.529775
 7769.000000 3.517701 2.422088
 7770.000000 3.482287 2.503100
 7771.000000 3.471911 2.546174
 7772.000000 3.441683 2.557968
 7773.000000 3.498025 2.443145
 7774.000000 3.467370 2.461739
 7775.000000 3.431666 2.579534
 7776.000000 3.479385 2.551172
 7777.000000 3.466555 2.500165
 7778.000000 3.461504 2.464459
 7779.000000 3.508073 2.533539
 7780.000000 3.458415 2.494631
 7781.000000 3.440885 2.532925
 7782.000000 3.447037 2.526967
 7783.000000 3.487655 2.414317
 7784.000000 3.400642 2.523566
 7785.000000 3.478401 2.524306
 7786.000000 3.390279 2.424379
 7787.000000 3.452384 2.403639
 7788.000000 3.487669 2.476960
 7789.000000 3.465934 2.468439
 7790.000000 3.474220 2.484593
 7791.000000 3.444006 2.508942
 7792.000000 3.475097 2.559482
 7793.000000 3.498452 2.517995
 7794.000000 3.487737 2.523241
 7795.000000 3.452435 2.502721
 7796.000000 3.444755 2.422768
 7797.000000 3.444702 2.461026
 7798.000000 3.397008 2.503612
 7799.000000 3.446002 2.490297
 7800.000000 3.477696 2.506625
 7801.000000 3.444868 2.539035
 7802.000000 3.449673 2.547436
 7803.000000 3.455380 2.487320
 7804.000000 3.414785 2.500865
 7805.000000 3.404763 2.467952
 7806.000000 3.456510 2.517906
 7807.000000 3.450409 2.539632
 7808.000000 3.384201 2.555989
 7809.000000 3.441364 2.603866
 7810.000000 3.457118 2.560545
 7811.000000 3.443204 2.444246
 7812.000000 3.385011 2.532075
 7813.000000 3.411755 2.577916
 7814.000000 3.446123 2.592439
 7815.000000 3.440648 2.519590
 7816.000000 3.451572 2.485088
 7817.000000 3.450101 2.514189
 7818.000000 3.451266 2.508899
 7819.000000 3.472205 2.551428
 7820.000000 3.498926 2.424466
 7821.000000 3.459763 2.527480
 7822.000000 3.454105 2.489560
 7823.000000 3.435239 2.484998
 7824.000000 3.417089 2.472116
 7825.000000 3.478515 2.464822
 7826.000000 3.447538 2.455677
 7827.000000 3.465823 2.503670
 7828.000000 3.472247 2.528304
 7829.000000 3.438949 2.506930
 7830.000000 3.401752 2.507340
 7831.000000 3.409082 2.557636
 7832.000000 3.417235 2.441496
 7833.000000 3.424164 2.440959
 7834.000000 3.463148 2.423939
 7835.000000 3.474873 2.536484
 7836.000000 3.426792 2.519660
 7837.000000 3.473400 2.520566
 7838.000000 3.432404 2.497423
 7839.000000 3.430180 2.566431
 7840.000000 3.471222 2.497425
 7841.000000 3.453728 2.631868
 7842.000000 3.491256 2.552624
 7843.000000 3.448585 2.553879
 7844.000000 3.395327 2.476331
 7845.000000 3.460683 2.495087
 7846.000000 3.449006 2.421557
 7847.000000 3.467737 2.499018
 7848.000000 3.403898 2.512306
 7849.000000 3.440966 2.533819
 7850.000000 3.422926 2.484422
 7851.000000 3.445083 2.601082
 7852.000000 3.458636 2.450071
 7853.000000 3.482622 2.363367
 7854.000000 3.431654 2.596237
 7855.000000 3.470050 2.467970
 7856.000000 3.440084 2.509769
 7857.000000 3.341016 2.527641
 7858.000000 3.401199 2.482465
 7859.000000 3.437943 2.467905
 7860.000000 3.391585 2.496824
 7861.000000 3.420742 2.527233
 7862.000000 3.429306 2.502655
 7863.000000 3.480174 2.531598
 7864.000000 3.440639 2.522339
 7865.000000 3.477920 2.502559
 7866.000000 3.461606 2.454504
 7867.000000 3.394808 2.468701
 7868.000000 3.454628 2.492635
 7869.000000 3.421301 2.422283
 7870.000000 3.453117 2.402013
 7871.000000 3.449331 2.440781
 7872.000000 3.422580 2.337703
 7873.000000 3.417371 2.393734
 7874.000000 3.487072 2.434267
 7875.000000 3.424137 2.397480
 7876.000000 3.456493 2.495571
 7877.000000 3.397413 2.396793
 7878.000000 3.418103 2.476393
 7879.000000 3.480410 2.459374
 7880.000000 3.439325 2.365069
 7881.000000 3.441823 2.436544
 7882.000000 3.439821 2.536660
 7883.000000 3.449883 2.429414
 7884.000000 3.429697 2.462972
 7885.000000 3.439682 2.492288
 7886.000000 3.441694 2.506113
 7887.000000 3.400882 2.418955
 7888.000000 3.421313 2.517580
 7889.000000 3.433782 2.605502
 7890.000000 3.424441 2.557822
 7891.000000 3.417056 2.494735
 7892.000000 3.458668 2.437552
 7893.000000 3.462032 2.509393
 7894.000000 3.463004 2.505396
 7895.000000 3.453886 2.406835
 7896.000000 3.432545 2.428295
 7897.000000 3.403888 2.558681
 7898.000000 3.448515 2.510259
 7899.000000 3.410612 2.402238
 7900.000000 3.384737 2.539867
 7901.000000 3.425403 2.444062
 7902.000000 3.454832 2.498756
 7903.000000 3.425999 2.491342
 7904.000000 3.451724 2.457925
 7905.000000 3.438927 2.481442
 7906.000000 3.403804 2.643799
 7907.000000 3.446152 2.536924
 7908.000000 3.473985 2.540649
 7909.000000 3.431818 2.510962
 7910.000000 3.403732 2.554220
 7911.000000 3.436365 2.540407
 7912.000000 3.421965 2.661356
 7913.000000 3.396413 2.587314
 7914.000000 3.374721 2.526472
 7915.000000 3.451492 2.518920
 7916.000000 3.434932 2.596823
 7917.000000 3.405860 2.528060
 7918.000000 3.417952 2.481852
 7919.000000 3.354042 2.477398
 7920.000000 3.400521 2.434494
 7921.000000 3.470726 2.497773
 7922.000000 3.434863 2.468557
 7923.000000 3.425995 2.560807
 7924.000000 3.465744 2.479432
 7925.000000 3.409060 2.439758
 7926.000000 3.377540 2.412911
 7927.000000 3.423109 2.393067
 7928.000000 3.419198 2.442231
 7929.000000 3.448157 2.457435
 7930.000000 3.470546 2.459043
 7931.000000 3.402085 2.419353
 7932.000000 3.401851 2.474512
 7933.000000 3.435870 2.422118
 7934.000000 3.424089 2.430141
 7935.000000 3.458154 2.447092
 7936.000000 3.409715 2.480074
 7937.000000 3.446571 2.469603
 7938.000000 3.436441 2.473937
 7939.000000 3.461278 2.493099
 7940.000000 3.486799 2.373385
 7941.000000 3.434450 2.394046
 7942.000000 3.449792 2.517475
 7943.000000 3.445778 2.461020
 7944.000000 3.476187 2.423909
 7945.000000 3.442382 2.473623
 7946.000000 3.500331 2.444451
 7947.000000 3.376178 2.489799
 7948.000000 3.409019 2.424318
 7949.000000 3.409477 2.500749
 7950.000000 3.394601 2.565456
 7951.000000 3.441524 2.476482
 7952.000000 3.470112 2.457543
 7953.000000 3.473643 2.575735
 7954.000000 3.422202 2.460241
 7955.000000 3.468269 2.549254
 7956.000000 3.476393 2.436036
 7957.000000 3.476893 2.426489
 7958.000000 3.466827 2.441194
 7959.000000 3.451496 2.417779
 7960.000000 3.445834 2.326297
 7961.000000 3.457634 2.420043
 7962.000000 3.415765 2.435578
 7963.000000 3.466934 2.440704
 7964.000000 3.449852 2.505409
 7965.000000 3.427956 2.535593
 7966.000000 3.445932 2.472534
 7967.000000 3.454251 2.441022
 7968.000000 3.472879 2.454273
 7969.000000 3.461079 2.501287
 7970.000000 3.445032 2.478593
 7971.000000 3.492600 2.621174
 7972.000000 3.468067 2.483455
 7973.000000 3.416166 2.494354
 7974.000000 3.458269 2.426271
 7975.000000 3.452679 2.466564
 7976.000000 3.415415 2.488796
 7977.000000 3.457668 2.474562
 7978.000000 3.393141 2.468112
 7979.000000 3.366423 2.494673
 7980.000000 3.466755 2.498930
 7981.000000 3.468127 2.571708
 7982.000000 3.483143 2.474446
 7983.000000 3.452530 2.548713
 7984.000000 3.417292 2.402282
 7985.000000 3.441690 2.429149
 7986.000000 3.440921 2.391563
 7987.000000 3.453132 2.483219
 7988.000000 3.456007 2.435163
 7989.000000 3.431648 2.523925
 7990.000000 3.456592 2.563361
 7991.000000 3.470001 2.543849
 7992.000000 3.456211 2.393567
 7993.000000 3.463349 2.337716
 7994.000000 3.477623 2.446645
 7995.000000 3.487756 2.497208
 7996.000000 3.388138 2.495068
 7997.000000 3.468011 2.509466
 7998.000000 3.437892 2.527659
 7999.000000 3.438945 2.555551
 8000.000000 3.392440 2.514978
 8001.000000 3.443725 2.446317
 8002.000000 3.476243 2.551351
 8003.000000 3.426635 2.542893
 8004.000000 3.441942 2.456405
 8005.000000 3.425896 2.515019
 8006.000000 3.454488 2.522194
 8007.000000 3.436960 2.518554
 8008.000000 3.455655 2.444548
 8009.000000 3.465277 2.416087
 8010.000000 3.444516 2.399462
 8011.000000 3.426651 2.445186
 8012.000000 3.460922 2.356920
 8013.000000 3.462220 2.355062
 8014.000000 3.476404 2.389869
 8015.000000 3.485922 2.370508
 8016.000000 3.492866 2.426698
 8017.000000 3.518460 2.412012
 8018.000000 3.519201 2.401769
 8019.000000 3.492834 2.416084
 8020.000000 3.477945 2.397610
 8021.000000 3.457517 2.409954
 8022.000000 3.453228 2.431388
 8023.000000 3.494137 2.421742
 8024.000000 3.447389 2.393093
 8025.000000 3.456094 2.421760
 8026.000000 3.462489 2.445971
 8027.000000 3.472766 2.493398
 8028.000000 3.501415 2.351615
 8029.000000 3.468777 2.427619
 8030.000000 3.512736 2.301169
 8031.000000 3.511076 2.343540
 8032.000000 3.490929 2.368125
 8033.000000 3.504785 2.430635
 8034.000000 3.486459 2.406687
 8035.000000 3.466875 2.404405
 8036.000000 3.481443 2.388450
 8037.000000 3.486157 2.413333
 8038.000000 3.482632 2.459047
 8039.000000 3.444545 2.396705
 8040.000000 3.480926 2.439052
 8041.000000 3.405735 2.447092
 8042.000000 3.417756 2.531637
 8043.000000 3.418606 2.546226
 8044.000000 3.384393 2.486738
 8045.000000 3.412288 2.459507
 8046.000000 3.471467 2.482211
 8047.000000 3.483968 2.494664
 8048.000000 3.456373 2.453749
 8049.000000 3.447830 2.422348
 8050.000000 3.457556 2.498392
 8051.000000 3.478691 2.473915
 8052.000000 3.507858 2.430654
 8053.000000 3.505328 2.413650
 8054.000000 3.507384 2.513827
 8055.000000 3.503485 2.510555
 8056.000000 3.485205 2.460009
 8057.000000 3.449119 2.495584
 8058.000000 3.454661 2.470555
 8059.000000 3.463342 2.503845
 8060.000000 3.494347 2.434918
 8061.000000 3.450049 2.467175
 8062.000000 3.476008 2.590143
 8063.000000 3.437930 2.495874
 8064.000000 3.452377 2.463509
 8065.000000 3.456452 2.494950
 8066.000000 3.477181 2.430761
 8067.000000 3.450442 2.478244
 8068.000000 3.470456 2.489648
 8069.000000 3.459454 2.547485
 8070.000000 3.427884 2.487245
 8071.000000 3.457209 2.541575
 8072.000000 3.424697 2.535749
 8073.000000 3.441725 2.559331
 8074.000000 3.425968 2.540851
 8075.000000 3.476519 2.426561
 8076.000000 3.490184 2.474560
 8077.000000 3.444811 2.469498
 8078.000000 3.424246 2.404600
 8079.000000 3.456626 2.438446
 8080.000000 3.447770 2.432759
 8081.000000 3.390882 2.451795
 8082.000000 3.471492 2.429904
 8083.000000 3.457425 2.388421
 8084.000000 3.465066 2.415588
 8085.000000 3.429226 2.466558
 8086.000000 3.458013 2.532760
 8087.000000 3.457276 2.454544
 8088.000000 3.449216 2.425265
 8089.000000 3.498670 2.368803
 8090.000000 3.461441 2.483104
 8091.000000 3.446492 2.361331
 8092.000000 3.457913 2.471996
 8093.000000 3.505450 2.410632
 8094.000000 3.473862 2.531681
 8095.000000 3.451066 2.454155
 8096.000000 3.426585 2.507427
 8097.000000 3.448219 2.570327
 8098.000000 3.414734 2.572708
 8099.000000 3.453747 2.552063
 8100.000000 3.468898 2.525749
 8101.000000 3.445203 2.612525
 8102.000000 3.459616 2.521491
 8103.000000 3.445362 2.592842
 8104.000000 3.483790 2.537574
 8105.000000 3.479012 2.562318
 8106.000000 3.476862 2.496037
 8107.000000 3.462082 2.461022
 8108.000000 3.461797 2.442915
 8109.000000 3.436449 2.490469
 8110.000000 3.485278 2.503720
 8111.000000 3.482394 2.503241
 8112.000000 3.488512 2.570447
 8113.000000 3.469102 2.526060
 8114.000000 3.492220 2.511952
 8115.000000 3.488131 2.531569
 8116.000000 3.423743 2.514173
 8117.000000 3.483673 2.516469
 8118.000000 3.436516 2.479789
 8119.000000 3.479348 2.554759
 8120.000000 3.440907 2.505217
 8121.000000 3.460535 2.605263
 8122.000000 3.447911 2.513789
 8123.000000 3.444272 2.556394
 8124.000000 3.461223 2.362353
 8125.000000 3.474510 2.366919
 8126.000000 3.451522 2.486635
 8127.000000 3.467404 2.473640
 8128.000000 3.474555 2.447174
 8129.000000 3.504836 2.440832
 8130.000000 3.484340 2.348154
 8131.000000 3.514534 2.498566
 8132.000000 3.461640 2.454679
 8133.000000 3.445937 2.477591
 8134.000000 3.489272 2.353141
 8135.000000 3.454849 2.397394
 8136.000000 3.436608 2.443180
 8137.000000 3.461894 2.491192
 8138.000000 3.406934 2.367884
 8139.000000 3.464858 2.415097
 8140.000000 3.499943 2.423673
 8141.000000 3.433094 2.461804
 8142.000000 3.426418 2.505162
 8143.000000 3.447135 2.525423
 8144.000000 3.474402 2.585877
 8145.000000 3.412509 2.495619
 8146.000000 3.461325 2.469447
 8147.000000 3.475243 2.460457
 8148.000000 3.437130 2.474287
 8149.000000 3.453570 2.497437
 8150.000000 3.508036 2.413786
 8151.000000 3.476417 2.536585
 8152.000000 3.514336 2.449146
 8153.000000 3.484861 2.399950
 8154.000000 3.432655 2.508509
 8155.000000 3.548191 2.503708
 8156.000000 3.449336 2.474154
 8157.000000 3.429385 2.555488
 8158.000000 3.445410 2.534907
 8159.000000 3.476902 2.524228
 8160.000000 3.435697 2.486080
 8161.000000 3.462389 2.572114
 8162.000000 3.432312 2.467506
 8163.000000 3.443105 2.476774
 8164.000000 3.438641 2.440528
 8165.000000 3.429732 2.391491
 8166.000000 3.454980 2.443119
 8167.000000 3.462651 2.510429
 8168.000000 3.406043 2.586124
 8169.000000 3.430280 2.480997
 8170.000000 3.430979 2.465703
 8171.000000 3.436996 2.478570
 8172.000000 3.416029 2.492154
 8173.000000 3.429336 2.418233
 8174.000000 3.456998 2.431757
 8175.000000 3.470920 2.475255
 8176.000000 3.480646 2.336424
 8177.000000 3.460730 2.425833
 8178.000000 3.416860 2.416714
 8179.000000 3.482276 2.422210
 8180.000000 3.418438 2.537009
 8181.000000 3.468661 2.444699
 8182.000000 3.474138 2.597247
 8183.000000 3.449487 2.561735
 8184.000000 3.457060 2.474301
 8185.000000 3.496663 2.565397
 8186.000000 3.466190 2.488326
 8187.000000 3.473916 2.330497
 8188.000000 3.487943 2.457249
 8189.000000 3.450667 2.506547
 8190.000000 3.442734 2.532457
 8191.000000 3.420124 2.518028
 8192.000000 3.418808 2.503969
 8193.000000 3.404547 2.419282
 8194.000000 3.472515 2.480882
 8195.000000 3.479895 2.461946
 8196.000000 3.433203 2.436576
 8197.000000 3.447480 2.526865
 8198.000000 3.489486 2.362158
 8199.000000 3.475530 2.365226
 8200.000000 3.473113 2.405307
 8201.000000 3.406950 2.495108
 8202.000000 3.497804 2.451295
 8203.000000 3.439105 2.501722
 8204.000000 3.463002 2.493921
 8205.000000 3.432059 2.398656
 8206.000000 3.408087 2.528936
 8207.000000 3.480866 2.431171
 8208.000000 3.452527 2.503743
 8209.000000 3.522883 2.480340
 8210.000000 3.525727 2.465532
 8211.000000 3.444100 2.355337
 8212.000000 3.441357 2.517387
 8213.000000 3.529236 2.522077
 8214.000000 3.495712 2.396644
 8215.000000 3.490295 2.395703
 8216.000000 3.486495 2.447907
 8217.000000 3.520501 2.424949
 8218.000000 3.480054 2.463584
 8219.000000 3.495944 2.401819
 8220.000000 3.462327 2.504381
 8221.000000 3.445728 2.391350
 8222.000000 3.448606 2.450651
 8223.000000 3.489060 2.425387
 8224.000000 3.518250 2.370548
 8225.000000 3.472566 2.472200
 8226.000000 3.476426 2.414070
 8227.000000 3.450822 2.429730
 8228.000000 3.455493 2.345882
 8229.000000 3.491320 2.320979
 8230.000000 3.495653 2.484444
 8231.000000 3.499986 2.394288
 8232.000000 3.473122 2.446931
 8233.000000 3.461119 2.461851
 8234.000000 3.476559 2.438857
 8235.000000 3.440480 2.428265
 8236.000000 3.447828 2.383237
 8237.000000 3.436923 2.393541
 8238.000000 3.461212 2.390184
 8239.000000 3.420721 2.355129
 8240.000000 3.464957 2.368561
 8241.000000 3.484019 2.422905
 8242.000000 3.475178 2.398465
 8243.000000 3.517445 2.444078
 8244.000000 3.503479 2.426066
 8245.000000 3.459198 2.399793
 8246.000000 3.482745 2.406521
 8247.000000 3.526424 2.330053
 8248.000000 3.490631 2.402833
 8249.000000 3.498728 2.268682
 8250.000000 3.440959 2.466050
 8251.000000 3.416643 2.274850
 8252.000000 3.435384 2.385472
 8253.000000 3.481367 2.440267
 8254.000000 3.499947 2.494687
 8255.000000 3.472971 2.461017
 8256.000000 3.465736 2.432804
 8257.000000 3.501714 2.437759
 8258.000000 3.504800 2.364309
 8259.000000 3.474340 2.371037
 8260.000000 3.484739 2.493432
 8261.000000 3.460695 2.434690
 8262.000000 3.440542 2.512743
 8263.000000 3.474201 2.416041
 8264.000000 3.511289 2.499511
 8265.000000 3.463990 2.482457
 8266.000000 3.480269 2.440961
 8267.000000 3.474669 2.416218
 8268.000000 3.476403 2.379163
 8269.000000 3.503046 2.435643
 8270.000000 3.493678 2.467242
 8271.000000 3.478738 2.413208
 8272.000000 3.512528 2.498701
 8273.000000 3.487028 2.513921
 8274.000000 3.503743 2.485067
 8275.000000 3.515840 2.499740
 8276.000000 3.539359 2.473039
 8277.000000 3.521542 2.488837
 8278.000000 3.524483 2.466758
 8279.000000 3.485326 2.350917
 8280.000000 3.502003 2.404536
 8281.000000 3.439048 2.451085
 8282.000000 3.464919 2.405235
 8283.000000 3.449681 2.442229
 8284.000000 3.449649 2.495492
 8285.000000 3.540346 2.453200
 8286.000000 3.477806 2.492823
 8287.000000 3.435871 2.471687
 8288.000000 3.417935 2.445581
 8289.000000 3.435818 2.464737
 8290.000000 3.411166 2.489235
 8291.000000 3.428657 2.668538
 8292.000000 3.507521 2.379870
 8293.000000 3.509811 2.509437
 8294.000000 3.503937 2.439390
 8295.000000 3.455831 2.405782
 8296.000000 3.437960 2.386190
 8297.000000 3.433721 2.303042
 8298.000000 3.452028 2.413914
 8299.000000 3.471551 2.310354
 8300.000000 3.460647 2.337959
 8301.000000 3.467736 2.398178
 8302.000000 3.418671 2.436757
 8303.000000 3.497601 2.380857
 8304.000000 3.480058 2.451455
 8305.000000 3.503733 2.538979
 8306.000000 3.484320 2.531060
 8307.000000 3.451093 2.349232
 8308.000000 3.411916 2.501215
 8309.000000 3.397098 2.524186
 8310.000000 3.459283 2.399831
 8311.000000 3.496379 2.400568
 8312.000000 3.485271 2.545769
 8313.000000 3.477705 2.408890
 8314.000000 3.497857 2.433475
 8315.000000 3.439110 2.408117
 8316.000000 3.459918 2.401486
 8317.000000 3.473462 2.432434
 8318.000000 3.408859 2.473295
 8319.000000 3.433055 2.443096
 8320.000000 3.456997 2.296904
 8321.000000 3.521803 2.530220
 8322.000000 3.441644 2.395644
 8323.000000 3.449690 2.416519
 8324.000000 3.382607 2.455527
 8325.000000 3.470661 2.587890
 8326.000000 3.466694 2.457091
 8327.000000 3.484144 2.497834
 8328.000000 3.401864 2.596827
 8329.000000 3.469873 2.544820
 8330.000000 3.464590 2.512908
 8331.000000 3.483129 2.464142
 8332.000000 3.520483 2.398981
 8333.000000 3.513184 2.350378
 8334.000000 3.532090 2.417738
 8335.000000 3.509120 2.441358
 8336.000000 3.481061 2.360650
 8337.000000 3.472960 2.329110
 8338.000000 3.535796 2.366141
 8339.000000 3.486170 2.473230
 8340.000000 3.493386 2.375701
 8341.000000 3.472244 2.422604
 8342.000000 3.478327 2.380184
 8343.000000 3.503591 2.313129
 8344.000000 3.457572 2.323279
 8345.000000 3.490315 2.299151
 8346.000000 3.482100 2.262445
 8347.000000 3.452822 2.351996
 8348.000000 3.457852 2.376723
 8349.000000 3.491582 2.455092
 8350.000000 3.451672 2.298906
 8351.000000 3.536635 2.436077
 8352.000000 3.502508 2.260402
 8353.000000 3.488063 2.429687
 8354.000000 3.485166 2.338904
 8355.000000 3.504166 2.282883
 8356.000000 3.476070 2.336987
 8357.000000 3.507220 2.292305
 8358.000000 3.526223 2.290468
 8359.000000 3.492289 2.262389
 8360.000000 3.475611 2.400160
 8361.000000 3.498652 2.363695
 8362.000000 3.498879 2.421489
 8363.000000 3.482353 2.334977
 8364.000000 3.540636 2.305557
 8365.000000 3.429438 2.331371
 8366.000000 3.479439 2.336927
 8367.000000 3.492582 2.328096
 8368.000000 3.457248 2.299075
 8369.000000 3.486668 2.353277
 8370.000000 3.514791 2.344211
 8371.000000 3.476746 2.275879
 8372.000000 3.485124 2.328922
 8373.000000 3.497697 2.272743
 8374.000000 3.462024 2.363426
 8375.000000 3.448044 2.309674
 8376.000000 3.459556 2.417688
 8377.000000 3.487588 2.426279
 8378.000000 3.478724 2.374997
 8379.000000 3.466819 2.339507
 8380.000000 3.458991 2.381405
 8381.000000 3.443752 2.441674
 8382.000000 3.498698 2.452521
 8383.000000 3.465945 2.488595
 8384.000000 3.496372 2.362118
 8385.000000 3.440225 2.411741
 8386.000000 3.460244 2.527202
 8387.000000 3.414338 2.476649
 8388.000000 3.485644 2.399889
 8389.000000 3.497042 2.501729
 8390.000000 3.450343 2.390075
 8391.000000 3.461522 2.554439
 8392.000000 3.444425 2.375943
 8393.000000 3.450068 2.380109
 8394.000000 3.405527 2.469392
 8395.000000 3.431786 2.496936
 8396.000000 3.416667 2.510441
 8397.000000 3.393819 2.519769
 8398.000000 3.438077 2.524175
 8399.000000 3.435214 2.526926
 8400.000000 3.433976 2.463733
 8401.000000 3.454150 2.446236
 8402.000000 3.451937 2.480623
 8403.000000 3.521193 2.444283
 8404.000000 3.440127 2.326954
 8405.000000 3.422735 2.413828
 8406.000000 3.465279 2.382595
 8407.000000 3.462774 2.383285
 8408.000000 3.475788 2.460253
 8409.000000 3.427830 2.439170
 8410.000000 3.479462 2.300177
 8411.000000 3.455280 2.358560
 8412.000000 3.435575 2.424378
 8413.000000 3.473476 2.316655
 8414.000000 3.431619 2.413564
 8415.000000 3.417880 2.380855
 8416.000000 3.485588 2.405900
 8417.000000 3.473275 2.359670
 8418.000000 3.465516 2.391531
 8419.000000 3.422306 2.432405
 8420.000000 3.446627 2.374056
 8421.000000 3.463052 2.387682
 8422.000000 3.480613 2.416115
 8423.000000 3.460919 2.340099
 8424.000000 3.448268 2.418177
 8425.000000 3.445750 2.414739
 8426.000000 3.513447 2.402714
 8427.000000 3.462385 2.399604
 8428.000000 3.491869 2.335892
 8429.000000 3.493129 2.302262
 8430.000000 3.451883 2.410889
 8431.000000 3.471500 2.374866
 8432.000000 3.488802 2.479349
 8433.000000 3.431548 2.311807
 8434.000000 3.456856 2.391350
 8435.000000 3.436788 2.447233
 8436.000000 3.392933 2.427278
 8437.000000 3.452218 2.442796
 8438.000000 3.400285 2.349652
 8439.000000 3.415297 2.309526
 8440.000000 3.462163 2.307455
 8441.000000 3.424971 2.455592
 8442.000000 3.489652 2.409623
 8443.000000 3.453996 2.434456
 8444.000000 3.477840 2.377519
 8445.000000 3.449469 2.400202
 8446.000000 3.462206 2.349780
 8447.000000 3.472221 2.329125
 8448.000000 3.489166 2.423450
 8449.000000 3.494334 2.287769
 8450.000000 3.485220 2.415850
 8451.000000 3.462852 2.344478
 8452.000000 3.524971 2.364791
 8453.000000 3.420415 2.401172
 8454.000000 3.469735 2.444909
 8455.000000 3.501434 2.411473
 8456.000000 3.486225 2.411443
 8457.000000 3.493160 2.421284
 8458.000000 3.476152 2.374948
 8459.000000 3.530800 2.378098
 8460.000000 3.467452 2.393145
 8461.000000 3.467481 2.327730
 8462.000000 3.486339 2.271957
 8463.000000 3.485078 2.333735
 8464.000000 3.468272 2.327631
 8465.000000 3.473943 2.326470
 8466.000000 3.462686 2.441327
 8467.000000 3.476855 2.388936
 8468.000000 3.419607 2.431957
 8469.000000 3.505801 2.448213
 8470.000000 3.459919 2.455550
 8471.000000 3.465275 2.458504
 8472.000000 3.436830 2.416340
 8473.000000 3.413005 2.448747
 8474.000000 3.469084 2.411984
 8475.000000 3.509046 2.385417
 8476.000000 3.488013 2.436719
 8477.000000 3.499610 2.468521
 8478.000000 3.454328 2.422564
 8479.000000 3.469032 2.471314
 8480.000000 3.458606 2.480991
 8481.000000 3.437167 2.410092
 8482.000000 3.509140 2.497411
 8483.000000 3.503789 2.424537
 8484.000000 3.438586 2.529415
 8485.000000 3.466002 2.468760
 8486.000000 3.431918 2.441681
 8487.000000 3.458099 2.313831
 8488.000000 3.416521 2.447683
 8489.000000 3.497214 2.385948
 8490.000000 3.480940 2.319737
 8491.000000 3.453812 2.481804
 8492.000000 3.446458 2.405830
 8493.000000 3.416203 2.433380
 8494.000000 3.423988 2.381428
 8495.000000 3.440977 2.425141
 8496.000000 3.472949 2.370385
 8497.000000 3.446027 2.439009
 8498.000000 3.442148 2.383232
 8499.000000 3.457210 2.439290
 8500.000000 3.415240 2.363588
 8501.000000 3.433912 2.412765
 8502.000000 3.400913 2.430857
 8503.000000 3.465530 2.422893
 8504.000000 3.426811 2.393703
 8505.000000 3.440946 2.439762
 8506.000000 3.424627 2.434458
 8507.000000 3.438433 2.418489
 8508.000000 3.408809 2.448700
 8509.000000 3.413911 2.343018
 8510.000000 3.472466 2.499633
 8511.000000 3.463321 2.417364
 8512.000000 3.414073 2.357171
 8513.000000 3.458963 2.369368
 8514.000000 3.441728 2.315994
 8515.000000 3.503479 2.411909
 8516.000000 3.504796 2.288087
 8517.000000 3.484297 2.272894
 8518.000000 3.507910 2.393048
 8519.000000 3.439941 2.400328
 8520.000000 3.481174 2.343151
 8521.000000 3.468002 2.376835
 8522.000000 3.449121 2.431022
 8523.000000 3.474142 2.491083
 8524.000000 3.428968 2.435130
 8525.000000 3.452970 2.377362
 8526.000000 3.489383 2.291156
 8527.000000 3.480594 2.351156
 8528.000000 3.469279 2.328626
 8529.000000 3.460357 2.458348
 8530.000000 3.460050 2.372443
 8531.000000 3.449003 2.422463
 8532.000000 3.506677 2.438801
 8533.000000 3.469765 2.425805
 8534.000000 3.506758 2.316690
 8535.000000 3.472482 2.362424
 8536.000000 3.493930 2.346766
 8537.000000 3.484390 2.429619
 8538.000000 3.522381 2.434903
 8539.000000 3.440816 2.369964
 8540.000000 3.418748 2.330172
 8541.000000 3.482707 2.344529
 8542.000000 3.462224 2.246894
 8543.000000 3.486410 2.325402
 8544.000000 3.483248 2.386925
 8545.000000 3.483465 2.330243
 8546.000000 3.517118 2.336298
 8547.000000 3.493633 2.383444
 8548.000000 3.464205 2.389574
 8549.000000 3.512019 2.421205
 8550.000000 3.455173 2.397790
 8551.000000 3.465763 2.446071
 8552.000000 3.496131 2.263203
 8553.000000 3.490789 2.295971
 8554.000000 3.546438 2.294028
 8555.000000 3.444160 2.396840
 8556.000000 3.493911 2.353545
 8557.000000 3.485082 2.374076
 8558.000000 3.454392 2.395543
 8559.000000 3.455638 2.293827
 8560.000000 3.528791 2.345363
 8561.000000 3.511190 2.311850
 8562.000000 3.505409 2.347152
 8563.000000 3.456492 2.383363
 8564.000000 3.476669 2.338246
 8565.000000 3.415897 2.310039
 8566.000000 3.478878 2.390835
 8567.000000 3.479258 2.285901
 8568.000000 3.472064 2.412762
 8569.000000 3.442930 2.388866
 8570.000000 3.445195 2.309120
 8571.000000 3.525803 2.295577
 8572.000000 3.486346 2.330064
 8573.000000 3.504450 2.305744
 8574.000000 3.460927 2.225014
 8575.000000 3.454899 2.312095
 8576.000000 3.488036 2.385812
 8577.000000 3.424428 2.345197
 8578.000000 3.469877 2.386217
 8579.000000 3.504268 2.424631
 8580.000000 3.481469 2.388567
 8581.000000 3.479302 2.480115
 8582.000000 3.496357 2.408511
 8583.000000 3.510715 2.401524
 8584.000000 3.432017 2.338988
 8585.000000 3.486234 2.413221
 8586.000000 3.438093 2.449574
 8587.000000 3.509403 2.406491
 8588.000000 3.460073 2.359059
 8589.000000 3.450092 2.328700
 8590.000000 3.452955 2.395959
 8591.000000 3.392666 2.370417
 8592.000000 3.395420 2.426578
 8593.000000 3.379215 2.444964
 8594.000000 3.477161 2.397580
 8595.000000 3.415869 2.481464
 8596.000000 3.428229 2.298556
 8597.000000 3.456599 2.407446
 8598.000000 3.423751 2.351475
 8599.000000 3.434291 2.294771
 8600.000000 3.433794 2.239597
 8601.000000 3.494305 2.305460
 8602.000000 3.458364 2.253027
 8603.000000 3.471250 2.276521
 8604.000000 3.441729 2.364899
 8605.000000 3.434922 2.342263
 8606.000000 3.479909 2.386001
 8607.000000 3.452552 2.465493
 8608.000000 3.427352 2.320500
 8609.000000 3.486872 2.447756
 8610.000000 3.477514 2.431006
 8611.000000 3.438221 2.455915
 8612.000000 3.477438 2.382598
 8613.000000 3.419460 2.349318
 8614.000000 3.451590 2.448534
 8615.000000 3.487773 2.426479
 8616.000000 3.477773 2.409535
 8617.000000 3.476763 2.364492
 8618.000000 3.450681 2.437321
 8619.000000 3.477223 2.433424
 8620.000000 3.449408 2.460868
 8621.000000 3.447431 2.486371
 8622.000000 3.433743 2.511902
 8623.000000 3.489160 2.497763
 8624.000000 3.447589 2.467465
 8625.000000 3.458285 2.527097
 8626.000000 3.440982 2.386711
 8627.000000 3.391369 2.509899
 8628.000000 3.422415 2.426027
 8629.000000 3.467191 2.471091
 8630.000000 3.456513 2.446229
 8631.000000 3.440215 2.442206
 8632.000000 3.447240 2.461306
 8633.000000 3.393981 2.359597
 8634.000000 3.446068 2.319075
 8635.000000 3.450442 2.391080
 8636.000000 3.446739 2.467851
 8637.000000 3.429470 2.404198
 8638.000000 3.411776 2.472725
 8639.000000 3.430908 2.461501
 8640.000000 3.415211 2.459554
 8641.000000 3.447042 2.447001
 8642.000000 3.470649 2.539538
 8643.000000 3.433839 2.526585
 8644.000000 3.461754 2.608741
 8645.000000 3.474139 2.461922
 8646.000000 3.457790 2.389010
 8647.000000 3.435842 2.412413
 8648.000000 3.429710 2.491374
 8649.000000 3.425066 2.419896
 8650.000000 3.460934 2.412393
 8651.000000 3.452003 2.328747
 8652.000000 3.431458 2.335394
 8653.000000 3.443961 2.391006
 8654.000000 3.488517 2.465309
 8655.000000 3.430446 2.287571
 8656.000000 3.435166 2.379309
 8657.000000 3.433586 2.372749
 8658.000000 3.449186 2.355452
 8659.000000 3.374543 2.428778
 8660.000000 3.401370 2.398577
 8661.000000 3.495067 2.415039
 8662.000000 3.481307 2.386981
 8663.000000 3.455307 2.267198
 8664.000000 3.442185 2.430622
 8665.000000 3.482145 2.428283
 8666.000000 3.435522 2.412339
 8667.000000 3.403776 2.343033
 8668.000000 3.444115 2.423073
 8669.000000 3.457366 2.379431
 8670.000000 3.400799 2.350695
 8671.000000 3.449485 2.468635
 8672.000000 3.437293 2.386195
 8673.000000 3.445403 2.332166
 8674.000000 3.449041 2.314106
 8675.000000 3.418468 2.429732
 8676.000000 3.407335 2.358825
 8677.000000 3.449106 2.309531
 8678.000000 3.439039 2.312009
 8679.000000 3.465573 2.332201
 8680.000000 3.452616 2.413734
 8681.000000 3.433408 2.302517
 8682.000000 3.442232 2.380024
 8683.000000 3.426691 2.358561
 8684.000000 3.425926 2.395032
 8685.000000 3.476043 2.434880
 8686.000000 3.457652 2.296126
 8687.000000 3.435574 2.339238
 8688.000000 3.487241 2.324272
 8689.000000 3.447863 2.314990
 8690.000000 3.409583 2.402011
 8691.000000 3.484634 2.386663
 8692.000000 3.470472 2.472079
 8693.000000 3.462446 2.453081
 8694.000000 3.414711 2.453975
 8695.000000 3.427813 2.367159
 8696.000000 3.419094 2.335964
 8697.000000 3.445326 2.380640
 8698.000000 3.419626 2.322098
 8699.000000 3.411654 2.400866
 8700.000000 3.436492 2.400381
 8701.000000 3.443534 2.466452
 8702.000000 3.446709 2.436701
 8703.000000 3.474324 2.463675
 8704.000000 3.457310 2.396455
 8705.000000 3.480818 2.329261
 8706.000000 3.430975 2.415311
 8707.000000 3.427926 2.333297
 8708.000000 3.456995 2.374554
 8709.000000 3.464124 2.261549
 8710.000000 3.435152 2.338867
 8711.000000 3.444373 2.280664
 8712.000000 3.421769 2.273279
 8713.000000 3.482457 2.288140
 8714.000000 3.502406 2.305599
 8715.000000 3.470818 2.341776
 8716.000000 3.490653 2.406971
 8717.000000 3.456024 2.343720
 8718.000000 3.498841 2.227498
 8719.000000 3.500873 2.331503
 8720.000000 3.445211 2.277319
 8721.000000 3.449276 2.387790
 8722.000000 3.478932 2.349984
 8723.000000 3.480353 2.348919
 8724.000000 3.482533 2.367674
 8725.000000 3.437795 2.402155
 8726.000000 3.407123 2.405368
 8727.000000 3.474587 2.267574
 8728.000000 3.491336 2.433311
 8729.000000 3.455099 2.350495
 8730.000000 3.480121 2.320087
 8731.000000 3.452742 2.364381
 8732.000000 3.483774 2.367873
 8733.000000 3.478863 2.317605
 8734.000000 3.497957 2.279810
 8735.000000 3.531413 2.362065
 8736.000000 3.471986 2.352889
 8737.000000 3.432410 2.380741
 8738.000000 3.483749 2.358480
 8739.000000 3.512011 2.383114
 8740.000000 3.503863 2.358114
 8741.000000 3.498064 2.319840
 8742.000000 3.454982 2.387866
 8743.000000 3.475271 2.398217
 8744.000000 3.446643 2.292585
 8745.000000 3.488903 2.425093
 8746.000000 3.422908 2.295821
 8747.000000 3.485401 2.293652
 8748.000000 3.502618 2.269458
 8749.000000 3.512116 2.363731
 8750.000000 3.457488 2.409275
 8751.000000 3.499330 2.448202
 8752.000000 3.533723 2.416449
 8753.000000 3.473210 2.416799
 8754.000000 3.389840 2.435264
 8755.000000 3.444759 2.333516
 8756.000000 3.414341 2.408057
 8757.000000 3.478153 2.399095
 8758.000000 3.471162 2.363665
 8759.000000 3.496129 2.365753
 8760.000000 3.510254 2.336796
 8761.000000 3.450197 2.286748
 8762.000000 3.435401 2.255252
 8763.000000 3.483572 2.335261
 8764.000000 3.477806 2.261799
 8765.000000 3.467496 2.259418
 8766.000000 3.454746 2.277080
 8767.000000 3.473860 2.406721
 8768.000000 3.495727 2.282050
 8769.000000 3.524554 2.336759
 8770.000000 3.465911 2.344446
 8771.000000 3.475764 2.322017
 8772.000000 3.460701 2.389730
 8773.000000 3.518592 2.291177
 8774.000000 3.437764 2.395516
 8775.000000 3.431591 2.356676
 8776.000000 3.472404 2.336383
 8777.000000 3.410214 2.377043
 8778.000000 3.451960 2.304659
 8779.000000 3.448704 2.321006
 8780.000000 3.443721 2.367278
 8781.000000 3.461002 2.325942
 8782.000000 3.453059 2.353980
 8783.000000 3.508642 2.359532
 8784.000000 3.443858 2.359459
 8785.000000 3.445283 2.360127
 8786.000000 3.413407 2.326074
 8787.000000 3.449664 2.365960
 8788.000000 3.433824 2.325377
 8789.000000 3.462015 2.355681
 8790.000000 3.439690 2.331488
 8791.000000 3.440803 2.308310
 8792.000000 3.414418 2.406389
 8793.000000 3.434492 2.284570
 8794.000000 3.450630 2.438339
 8795.000000 3.483839 2.377785
 8796.000000 3.408817 2.389700
 8797.000000 3.421781 2.459664
 8798.000000 3.441227 2.422625
 8799.000000 3.428852 2.354163
 8800.000000 3.473602 2.390934
 8801.000000 3.452276 2.430275
 8802.000000 3.425324 2.367502
 8803.000000 3.402667 2.423641
 8804.000000 3.454873 2.414624
 8805.000000 3.450305 2.438373
 8806.000000 3.471243 2.328847
 8807.000000 3.481025 2.320039
 8808.000000 3.459074 2.321663
 8809.000000 3.432296 2.315907
 8810.000000 3.485702 2.404423
 8811.000000 3.456455 2.363603
 8812.000000 3.421676 2.364865
 8813.000000 3.482970 2.355494
 8814.000000 3.450870 2.345777
 8815.000000 3.482509 2.332920
 8816.000000 3.418235 2.401317
 8817.000000 3.500766 2.319141
 8818.000000 3.441675 2.306942
 8819.000000 3.471064 2.338735
 8820.000000 3.502569 2.423448
 8821.000000 3.415516 2.388371
 8822.000000 3.431569 2.362606
 8823.000000 3.440215 2.428596
 8824.000000 3.489162 2.350956
 8825.000000 3.520467 2.373858
 8826.000000 3.440836 2.431131
 8827.000000 3.456899 2.358709
 8828.000000 3.449787 2.448519
 8829.000000 3.491805 2.360910
 8830.000000 3.418507 2.353244
 8831.000000 3.477426 2.323777
 8832.000000 3.496405 2.347724
 8833.000000 3.475475 2.332579
 8834.000000 3.484533 2.311140
 8835.000000 3.453631 2.335638
 8836.000000 3.407365 2.404184
 8837.000000 3.452496 2.492007
 8838.000000 3.436513 2.331404
 8839.000000 3.454218 2.347997
 8840.000000 3.410574 2.399016
 8841.000000 3.462165 2.331868
 8842.000000 3.405066 2.406793
 8843.000000 3.420561 2.360633
 8844.000000 3.453283 2.410336
 8845.000000 3.466019 2.426568
 8846.000000 3.433595 2.337374
 8847.000000 3.449251 2.401834
 8848.000000 3.490408 2.353720
 8849.000000 3.478640 2.324842
 8850.000000 3.466685 2.325687
 8851.000000 3.510929 2.442729
 8852.000000 3.465638 2.289512
 8853.000000 3.499295 2.373393
 8854.000000 3.462109 2.287849
 8855.000000 3.474757 2.284796
 8856.000000 3.479194 2.331191
 8857.000000 3.512005 2.225426
 8858.000000 3.476689 2.338440
 8859.000000 3.490342 2.364706
 8860.000000 3.521674 2.368482
 8861.000000 3.483140 2.423767
 8862.000000 3.469858 2.391908
 8863.000000 3.470657 2.371165
 8864.000000 3.510063 2.351398
 8865.000000 3.508490 2.443263
 8866.000000 3.456549 2.378856
 8867.000000 3.519111 2.332612
 8868.000000 3.502711 2.339864
 8869.000000 3.504129 2.392875
 8870.000000 3.426850 2.371767
 8871.000000 3.467547 2.383934
 8872.000000 3.470564 2.328589
 8873.000000 3.499291 2.358470
 8874.000000 3.482744 2.392956
 8875.000000 3.512608 2.308063
 8876.000000 3.451304 2.307808
 8877.000000 3.491457 2.258434
 8878.000000 3.497203 2.325748
 8879.000000 3.475825 2.337572
 8880.000000 3.432143 2.382585
 8881.000000 3.393489 2.391043
 8882.000000 3.508720 2.331186
 8883.000000 3.474114 2.390484
 8884.000000 3.484895 2.259379
 8885.000000 3.446250 2.319711
 8886.000000 3.459105 2.293586
 8887.000000 3.515877 2.297118
 8888.000000 3.488105 2.206614
 8889.000000 3.462777 2.261513
 8890.000000 3.452697 2.381509
 8891.000000 3.456669 2.368377
 8892.000000 3.444422 2.334405
 8893.000000 3.445339 2.416630
 8894.000000 3.506118 2.387211
 8895.000000 3.496431 2.354574
 8896.000000 3.452210 2.348906
 8897.000000 3.494336 2.276082
 8898.000000 3.536177 2.280928
 8899.000000 3.471860 2.235606
 8900.000000 3.493920 2.277933
 8901.000000 3.437461 2.385866
 8902.000000 3.491951 2.262908
 8903.000000 3.466337 2.286535
 8904.000000 3.483857 2.203049
 8905.000000 3.435381 2.283254
 8906.000000 3.450143 2.301654
 8907.000000 3.467737 2.319083
 8908.000000 3.487113 2.380531
 8909.000000 3.500393 2.253321
 8910.000000 3.485429 2.343781
 8911.000000 3.448412 2.413658
 8912.000000 3.458180 2.278711
 8913.000000 3.530902 2.268175
 8914.000000 3.453961 2.295577
 8915.000000 3.462274 2.434394
 8916.000000 3.406651 2.433993
 8917.000000 3.465688 2.332128
 8918.000000 3.431045 2.387126
 8919.000000 3.422598 2.286282
 8920.000000 3.434773 2.324330
 8921.000000 3.501304 2.310804
 8922.000000 3.483452 2.375038
 8923.000000 3.446622 2.259596
 8924.000000 3.490453 2.410711
 8925.000000 3.469275 2.424719
 8926.000000 3.453101 2.454927
 8927.000000 3.474542 2.418187
 8928.000000 3.492107 2.454777
 8929.000000 3.464999 2.331174
 8930.000000 3.448343 2.451997
 8931.000000 3.487253 2.376614
 8932.000000 3.489632 2.289917
 8933.000000 3.484557 2.418302
 8934.000000 3.410021 2.355500
 8935.000000 3.452468 2.349216
 8936.000000 3.515692 2.336529
 8937.000000 3.501538 2.441844
 8938.000000 3.464357 2.345404
 8939.000000 3.476518 2.480239
 8940.000000 3.526995 2.467564
 8941.000000 3.467966 2.512912
 8942.000000 3.483377 2.479299
 8943.000000 3.480622 2.478774
 8944.000000 3.477965 2.498625
 8945.000000 3.509546 2.498320
 8946.000000 3.453274 2.562283
 8947.000000 3.512715 2.472293
 8948.000000 3.452672 2.511799
 8949.000000 3.468099 2.417992
 8950.000000 3.494876 2.493218
 8951.000000 3.435847 2.512299
 8952.000000 3.430786 2.513044
 8953.000000 3.474940 2.558263
 8954.000000 3.461320 2.496630
 8955.000000 3.478437 2.424299
 8956.000000 3.456556 2.482808
 8957.000000 3.454697 2.493202
 8958.000000 3.494698 2.448553
 8959.000000 3.478954 2.496339
 8960.000000 3.464751 2.568762
 8961.000000 3.407019 2.535609
 8962.000000 3.474148 2.576421
 8963.000000 3.455555 2.510357
 8964.000000 3.469402 2.453880
 8965.000000 3.484995 2.476864
 8966.000000 3.471447 2.433311
 8967.000000 3.455413 2.436023
 8968.000000 3.444047 2.541415
 8969.000000 3.436166 2.376726
 8970.000000 3.417598 2.368391
 8971.000000 3.484519 2.480737
 8972.000000 3.449662 2.440681
 8973.000000 3.437483 2.463486
 8974.000000 3.423109 2.384946
 8975.000000 3.509366 2.431289
 8976.000000 3.466542 2.404697
 8977.000000 3.471630 2.347697
 8978.000000 3.432814 2.438873
 8979.000000 3.443544 2.459305
 8980.000000 3.433178 2.398262
 8981.000000 3.465903 2.272377
 8982.000000 3.407438 2.346406
 8983.000000 3.454175 2.472496
 8984.000000 3.467449 2.332474
 8985.000000 3.445850 2.429338
 8986.000000 3.451679 2.366854
 8987.000000 3.457884 2.465980
 8988.000000 3.475512 2.365792
 8989.000000 3.494871 2.467132
 8990.000000 3.443951 2.534361
 8991.000000 3.441523 2.434126
 8992.000000 3.469828 2.411215
 8993.000000 3.493511 2.402246
 8994.000000 3.492446 2.411775
 8995.000000 3.464072 2.502013
 8996.000000 3.441230 2.437523
 8997.000000 3.484128 2.485674
 8998.000000 3.459015 2.511785
 8999.000000 3.444124 2.437850
 9000.000000 3.462333 2.431848
 9001.000000 3.468299 2.463992
 9002.000000 3.532185 2.506517
 9003.000000 3.490206 2.344314
 9004.000000 3.437157 2.493182
 9005.000000 3.475730 2.406557
 9006.000000 3.468700 2.455246
 9007.000000 3.512191 2.387159
 9008.000000 3.486195 2.405816
 9009.000000 3.481443 2.328010
 9010.000000 3.502946 2.342632
 9011.000000 3.496862 2.366024
 9012.000000 3.512606 2.409530
 9013.000000 3.478040 2.352603
 9014.000000 3.463226 2.333292
 9015.000000 3.474455 2.363298
 9016.000000 3.478694 2.427701
 9017.000000 3.421747 2.382814
 9018.000000 3.530596 2.352440
 9019.000000 3.496285 2.481087
 9020.000000 3.507388 2.383844
 9021.000000 3.456150 2.358105
 9022.000000 3.446458 2.458626
 9023.000000 3.470785 2.431616
 9024.000000 3.444145 2.486716
 9025.000000 3.464713 2.427817
 9026.000000 3.410665 2.481573
 9027.000000 3.449427 2.522217
 9028.000000 3.441899 2.512705
 9029.000000 3.444402 2.484427
 9030.000000 3.457392 2.497429
 9031.000000 3.479065 2.513275
 9032.000000 3.442064 2.395886
 9033.000000 3.467712 2.468846
 9034.000000 3.480683 2.504565
 9035.000000 3.465321 2.395829
 9036.000000 3.434200 2.386118
 9037.000000 3.435384 2.464715
 9038.000000 3.434915 2.558043
 9039.000000 3.460592 2.485209
 9040.000000 3.486122 2.483109
 9041.000000 3.496010 2.419831
 9042.000000 3.482160 2.474477
 9043.000000 3.486256 2.510938
 9044.000000 3.439602 2.541922
 9045.000000 3.467529 2.543265
 9046.000000 3.461548 2.475693
 9047.000000 3.447131 2.589958
 9048.000000 3.491723 2.478955
 9049.000000 3.503644 2.497180
 9050.000000 3.427145 2.482575
 9051.000000 3.427445 2.413965
 9052.000000 3.475569 2.475391
 9053.000000 3.447390 2.487116
 9054.000000 3.403905 2.422790
 9055.000000 3.441098 2.443982
 9056.000000 3.447783 2.474166
 9057.000000 3.441338 2.638973
 9058.000000 3.477099 2.469638
 9059.000000 3.462854 2.481434
 9060.000000 3.514406 2.502701
 9061.000000 3.448737 2.564195
 9062.000000 3.440394 2.570292
 9063.000000 3.404753 2.638661
 9064.000000 3.503740 2.544173
 9065.000000 3.418964 2.551912
 9066.000000 3.469259 2.644681
 9067.000000 3.464218 2.536454
 9068.000000 3.471270 2.570480
 9069.000000 3.451469 2.406323
 9070.000000 3.424926 2.461122
 9071.000000 3.433307 2.443852
 9072.000000 3.399119 2.456976
 9073.000000 3.442889 2.399967
 9074.000000 3.421363 2.385407
 9075.000000 3.439069 2.456408
 9076.000000 3.429675 2.504475
 9077.000000 3.449518 2.494433
 9078.000000 3.475277 2.597013
 9079.000000 3.486883 2.333550
 9080.000000 3.432722 2.463068
 9081.000000 3.458001 2.494121
 9082.000000 3.464246 2.456219
 9083.000000 3.403231 2.566198
 9084.000000 3.419177 2.430835
 9085.000000 3.362605 2.453065
 9086.000000 3.431456 2.407136
 9087.000000 3.393805 2.425998
 9088.000000 3.375473 2.376017
 9089.000000 3.424413 2.467296
 9090.000000 3.420136 2.454660
 9091.000000 3.417581 2.430615
 9092.000000 3.486836 2.401614
 9093.000000 3.464354 2.420091
 9094.000000 3.454908 2.418736
 9095.000000 3.435670 2.442376
 9096.000000 3.427589 2.410144
 9097.000000 3.442947 2.510629
 9098.000000 3.408291 2.434830
 9099.000000 3.490808 2.437037
 9100.000000 3.429652 2.384698
 9101.000000 3.429701 2.420781
 9102.000000 3.431691 2.345524
 9103.000000 3.470379 2.368302
 9104.000000 3.477267 2.477427
 9105.000000 3.484451 2.427138
 9106.000000 3.469007 2.509423
 9107.000000 3.452070 2.437689
 9108.000000 3.474838 2.342191
 9109.000000 3.477097 2.354311
 9110.000000 3.430251 2.496097
 9111.000000 3.520336 2.467099
 9112.000000 3.429273 2.388054
 9113.000000 3.468377 2.409703
 9114.000000 3.469120 2.440871
 9115.000000 3.463776 2.349432
 9116.000000 3.443157 2.533480
 9117.000000 3.385324 2.399938
 9118.000000 3.416801 2.437295
 9119.000000 3.407964 2.414997
 9120.000000 3.436316 2.439196
 9121.000000 3.435999 2.493191
 9122.000000 3.449362 2.493089
 9123.000000 3.494420 2.416303
 9124.000000 3.404796 2.460233
 9125.000000 3.455260 2.464690
 9126.000000 3.442093 2.315956
 9127.000000 3.406029 2.424862
 9128.000000 3.432889 2.455547
 9129.000000 3.459300 2.377941
 9130.000000 3.415726 2.507457
 9131.000000 3.465362 2.448772
 9132.000000 3.397746 2.464902
 9133.000000 3.424468 2.425027
 9134.000000 3.436606 2.416228
 9135.000000 3.396272 2.493491
 9136.000000 3.438847 2.273706
 9137.000000 3.449529 2.361684
 9138.000000 3.397777 2.399690
 9139.000000 3.416719 2.363939
 9140.000000 3.471125 2.372385
 9141.000000 3.502293 2.402720
 9142.000000 3.472345 2.418619
 9143.000000 3.472619 2.443683
 9144.000000 3.471047 2.377985
 9145.000000 3.486002 2.503509
 9146.000000 3.520096 2.404384
 9147.000000 3.509615 2.410516
 9148.000000 3.481321 2.429241
 9149.000000 3.479867 2.374804
 9150.000000 3.530858 2.429175
 9151.000000 3.447328 2.439540
 9152.000000 3.503550 2.390392
 9153.000000 3.467106 2.481174
 9154.000000 3.436748 2.394242
 9155.000000 3.455782 2.340256
 9156.000000 3.424451 2.488003
 9157.000000 3.467162 2.431608
 9158.000000 3.410681 2.416650
 9159.000000 3.485373 2.367136
 9160.000000 3.479943 2.393126
 9161.000000 3.413095 2.331370
 9162.000000 3.455133 2.294419
 9163.000000 3.470512 2.350041
 9164.000000 3.493096 2.346253
 9165.000000 3.431678 2.263348
 9166.000000 3.475357 2.252614
 9167.000000 3.469243 2.297520
 9168.000000 3.454066 2.323873
 9169.000000 3.489902 2.274766
 9170.000000 3.496726 2.321812
 9171.000000 3.501498 2.319468
 9172.000000 3.473258 2.215030
 9173.000000 3.487273 2.301808
 9174.000000 3.498071 2.339763
 9175.000000 3.436948 2.329212
 9176.000000 3.465058 2.293534
 9177.000000 3.483292 2.255770
 9178.000000 3.448023 2.287038
 9179.000000 3.450006 2.356906
 9180.000000 3.448876 2.377779
 9181.000000 3.442704 2.264621
 9182.000000 3.475982 2.315377
 9183.000000 3.435063 2.479418
 9184.000000 3.448526 2.460156
 9185.000000 3.493045 2.294175
 9186.000000 3.467334 2.376108
 9187.000000 3.425771 2.417558
 9188.000000 3.455081 2.420684
 9189.000000 3.452140 2.448981
 9190.000000 3.416112 2.419302
 9191.000000 3.437829 2.408371
 9192.000000 3.433873 2.438637
 9193.000000 3.426347 2.558646
 9194.000000 3.420086 2.486267
 9195.000000 3.438193 2.540838
 9196.000000 3.415850 2.583023
 9197.000000 3.372619 2.515009
 9198.000000 3.473863 2.457191
 9199.000000 3.432243 2.520280
 9200.000000 3.420491 2.515834
 9201.000000 3.449279 2.541556
 9202.000000 3.463349 2.518892
 9203.000000 3.494279 2.481879
 9204.000000 3.443565 2.495105
 9205.000000 3.457383 2.586728
 9206.000000 3.421632 2.510738
 9207.000000 3.462057 2.403861
 9208.000000 3.448547 2.412281
 9209.000000 3.433620 2.529459
 9210.000000 3.482838 2.470705
 9211.000000 3.444236 2.491655
 9212.000000 3.428312 2.485234
 9213.000000 3.472899 2.442759
 9214.000000 3.461888 2.453257
 9215.000000 3.473041 2.436509
 9216.000000 3.459276 2.496746
 9217.000000 3.442799 2.438337
 9218.000000 3.475469 2.426307
 9219.000000 3.456306 2.485038
 9220.000000 3.436115 2.576318
 9221.000000 3.487123 2.385453
 9222.000000 3.431163 2.507034
 9223.000000 3.475026 2.445176
 9224.000000 3.490201 2.432319
 9225.000000 3.399275 2.465074
 9226.000000 3.436775 2.509857
 9227.000000 3.439413 2.527279
 9228.000000 3.430655 2.464728
 9229.000000 3.442248 2.501452
 9230.000000 3.427043 2.440317
 9231.000000 3.454228 2.479877
 9232.000000 3.438610 2.484171
 9233.000000 3.448320 2.486868
 9234.000000 3.473912 2.444349
 9235.000000 3.440521 2.493457
 9236.000000 3.461514 2.450237
 9237.000000 3.407594 2.333308
 9238.000000 3.432046 2.440581
 9239.000000 3.404294 2.426836
 9240.000000 3.407523 2.559947
 9241.000000 3.447226 2.452854
 9242.000000 3.380765 2.479685
 9243.000000 3.477570 2.459760
 9244.000000 3.423952 2.476346
 9245.000000 3.440441 2.438101
 9246.000000 3.478918 2.539213
 9247.000000 3.470356 2.437824
 9248.000000 3.450605 2.554208
 9249.000000 3.454152 2.603829
 9250.000000 3.478129 2.502688
 9251.000000 3.463637 2.424842
 9252.000000 3.423599 2.465690
 9253.000000 3.378525 2.382070
 9254.000000 3.459684 2.503582
 9255.000000 3.450088 2.462423
 9256.000000 3.425883 2.544185
 9257.000000 3.397732 2.454776
 9258.000000 3.373900 2.522966
 9259.000000 3.434519 2.529095
 9260.000000 3.441640 2.537117
 9261.000000 3.471004 2.517910
 9262.000000 3.441305 2.390762
 9263.000000 3.464249 2.420384
 9264.000000 3.431026 2.455991
 9265.000000 3.448900 2.534217
 9266.000000 3.463088 2.483610
 9267.000000 3.486900 2.459881
 9268.000000 3.444360 2.409859
 9269.000000 3.518869 2.494519
 9270.000000 3.459922 2.497646
 9271.000000 3.481035 2.436978
 9272.000000 3.522870 2.376181
 9273.000000 3.420138 2.271926
 9274.000000 3.501951 2.428669
 9275.000000 3.495465 2.365120
 9276.000000 3.456362 2.386077
 9277.000000 3.489040 2.355445
 9278.000000 3.453961 2.352248
 9279.000000 3.483312 2.433987
 9280.000000 3.454556 2.487865
 9281.000000 3.456452 2.496111
 9282.000000 3.434643 2.578427
 9283.000000 3.448178 2.468234
 9284.000000 3.485687 2.383390
 9285.000000 3.501860 2.429439
 9286.000000 3.476301 2.396045
 9287.000000 3.486333 2.502117
 9288.000000 3.438308 2.447496
 9289.000000 3.456239 2.388474
 9290.000000 3.492904 2.530318
 9291.000000 3.433497 2.380388
 9292.000000 3.418472 2.445001
 9293.000000 3.426476 2.514146
 9294.000000 3.412164 2.499802
 9295.000000 3.462177 2.441703
 9296.000000 3.436529 2.388221
 9297.000000 3.440680 2.404681
 9298.000000 3.450344 2.524344
 9299.000000 3.456345 2.485887
 9300.000000 3.429571 2.440510
 9301.000000 3.444952 2.418960
 9302.000000 3.463663 2.501487
 9303.000000 3.457347 2.488014
 9304.000000 3.464490 2.544939
 9305.000000 3.457291 2.467925
 9306.000000 3.411812 2.419329
 9307.000000 3.411910 2.430977
 9308.000000 3.453449 2.394682
 9309.000000 3.433849 2.397954
 9310.000000 3.441322 2.328462
 9311.000000 3.477381 2.417261
 9312.000000 3.438475 2.295203
 9313.000000 3.465776 2.389441
 9314.000000 3.469490 2.455530
 9315.000000 3.419221 2.457441
 9316.000000 3.473024 2.300106
 9317.000000 3.419735 2.323116
 9318.000000 3.363337 2.411658
 9319.000000 3.385420 2.402564
 9320.000000 3.415253 2.475173
 9321.000000 3.463867 2.429095
 9322.000000 3.438366 2.493074
 9323.000000 3.438319 2.456414
 9324.000000 3.430400 2.421541
 9325.000000 3.430026 2.417519
 9326.000000 3.450191 2.491820
 9327.000000 3.462192 2.478492
 9328.000000 3.471290 2.472163
 9329.000000 3.431001 2.393004
 9330.000000 3.442526 2.426201
 9331.000000 3.416782 2.521631
 9332.000000 3.463591 2.433061
 9333.000000 3.467771 2.549113
 9334.000000 3.476071 2.416466
 9335.000000 3.421638 2.442767
 9336.000000 3.482930 2.390084
 9337.000000 3.472239 2.378095
 9338.000000 3.371239 2.436568
 9339.000000 3.441750 2.462684
 9340.000000 3.475481 2.479129
 9341.000000 3.470043 2.485465
 9342.000000 3.481029 2.493457
 9343.000000 3.446062 2.454040
 9344.000000 3.466220 2.403471
 9345.000000 3.439860 2.409081
 9346.000000 3.443057 2.417292
 9347.000000 3.464496 2.412713
 9348.000000 3.458562 2.423210
 9349.000000 3.469410 2.274980
 9350.000000 3.456035 2.384489
 9351.000000 3.467440 2.372150
 9352.000000 3.468691 2.396762
 9353.000000 3.470433 2.397763
 9354.000000 3.464792 2.320106
 9355.000000 3.489257 2.308757
 9356.000000 3.514118 2.404965
 9357.000000 3.477117 2.398380
 9358.000000 3.464761 2.399326
 9359.000000 3.490582 2.413497
 9360.000000 3.470667 2.485062
 9361.000000 3.501709 2.425133
 9362.000000 3.431417 2.465904
 9363.000000 3.498952 2.497528
 9364.000000 3.501685 2.466673
 9365.000000 3.452737 2.444320
 9366.000000 3.505958 2.464627
 9367.000000 3.484493 2.485594
 9368.000000 3.468093 2.481685
 9369.000000 3.452557 2.480919
 9370.000000 3.489879 2.418420
 9371.000000 3.452753 2.504443
 9372.000000 3.501054 2.369525
 9373.000000 3.495121 2.526456
 9374.000000 3.497445 2.407248
 9375.000000 3.501471 2.447339
 9376.000000 3.417628 2.520758
 9377.000000 3.450126 2.433420
 9378.000000 3.460634 2.556259
 9379.000000 3.462569 2.514656
 9380.000000 3.467026 2.481951
 9381.000000 3.494900 2.412820
 9382.000000 3.520704 2.476488
 9383.000000 3.471114 2.448683
 9384.000000 3.451971 2.414632
 9385.000000 3.425039 2.405475
 9386.000000 3.482711 2.501148
 9387.000000 3.468875 2.473159
 9388.000000 3.462212 2.409009
 9389.000000 3.496193 2.504363
 9390.000000 3.511514 2.432716
 9391.000000 3.458930 2.446206
 9392.000000 3.423158 2.467699
 9393.000000 3.444671 2.486426
 9394.000000 3.445677 2.457697
 9395.000000 3.433733 2.415202
 9396.000000 3.420987 2.347582
 9397.000000 3.454545 2.391942
 9398.000000 3.468588 2.389912
 9399.000000 3.461715 2.419861
 9400.000000 3.461090 2.450950
 9401.000000 3.462717 2.506525
 9402.000000 3.491368 2.397054
 9403.000000 3.508027 2.490010
 9404.000000 3.490331 2.464817
 9405.000000 3.452094 2.456942
 9406.000000 3.526389 2.489872
 9407.000000 3.512790 2.406189
 9408.000000 3.489242 2.440823
 9409.000000 3.476910 2.466936
 9410.000000 3.484750 2.477076
 9411.000000 3.439866 2.423808
 9412.000000 3.493424 2.442491
 9413.000000 3.474050 2.546731
 9414.000000 3.466159 2.338258
 9415.000000 3.534962 2.389844
 9416.000000 3.454114 2.421422
 9417.000000 3.496934 2.501038
 9418.000000 3.421585 2.379114
 9419.000000 3.440298 2.420618
 9420.000000 3.441968 2.392473
 9421.000000 3.475212 2.381652
 9422.000000 3.445244 2.459836
 9423.000000 3.489766 2.471130
 9424.000000 3.471630 2.427897
 9425.000000 3.471952 2.368170
 9426.000000 3.512172 2.370372
 9427.000000 3.460567 2.350328
 9428.000000 3.467062 2.481425
 9429.000000 3.464250 2.438091
 9430.000000 3.417571 2.374411
 9431.000000 3.461300 2.356005
 9432.000000 3.438657 2.420586
 9433.000000 3.456240 2.410501
 9434.000000 3.466430 2.410452
 9435.000000 3.420907 2.445309
 9436.000000 3.424550 2.489752
 9437.000000 3.459719 2.460887
 9438.000000 3.448103 2.434821
 9439.000000 3.458321 2.451456
 9440.000000 3.452022 2.483317
 9441.000000 3.433943 2.567785
 9442.000000 3.455171 2.435805
 9443.000000 3.412038 2.465539
 9444.000000 3.410529 2.452259
 9445.000000 3.436509 2.416275
 9446.000000 3.463825 2.427861
 9447.000000 3.460129 2.481424
 9448.000000 3.442790 2.560818
 9449.000000 3.488390 2.415947
 9450.000000 3.439092 2.495261
 9451.000000 3.439596 2.466676
 9452.000000 3.424370 2.427980
 9453.000000 3.423699 2.422130
 9454.000000 3.392199 2.466508
 9455.000000 3.431327 2.385542
 9456.000000 3.435071 2.338772
 9457.000000 3.462548 2.375803
 9458.000000 3.422940 2.223703
 9459.000000 3.460583 2.361131
 9460.000000 3.473705 2.315372
 9461.000000 3.449188 2.312045
 9462.000000 3.496159 2.348857
 9463.000000 3.446087 2.343805
 9464.000000 3.447266 2.380622
 9465.000000 3.520160 2.393118
 9466.000000 3.479072 2.320192
 9467.000000 3.451593 2.484656
 9468.000000 3.448553 2.363265
 9469.000000 3.430356 2.384070
 9470.000000 3.456758 2.384159
 9471.000000 3.448326 2.353283
 9472.000000 3.512633 2.420695
 9473.000000 3.488558 2.317049
 9474.000000 3.527373 2.318254
 9475.000000 3.454972 2.354901
 9476.000000 3.476838 2.416077
 9477.000000 3.448850 2.283921
 9478.000000 3.486201 2.311236
 9479.000000 3.453940 2.421849
 9480.000000 3.431451 2.355977
 9481.000000 3.451341 2.345378
 9482.000000 3.447938 2.452055
 9483.000000 3.418835 2.340114
 9484.000000 3.431640 2.345423
 9485.000000 3.493932 2.339425
 9486.000000 3.463406 2.317828
 9487.000000 3.483505 2.363946
 9488.000000 3.486890 2.316491
 9489.000000 3.486526 2.367227
 9490.000000 3.482482 2.361627
 9491.000000 3.464927 2.355154
 9492.000000 3.452474 2.293547
 9493.000000 3.507113 2.295216
 9494.000000 3.483017 2.305754
 9495.000000 3.494141 2.304020
 9496.000000 3.445968 2.465183
 9497.000000 3.475710 2.281176
 9498.000000 3.490611 2.373445
 9499.000000 3.437427 2.427747
 9500.000000 3.480464 2.441955
 9501.000000 3.472357 2.417820
 9502.000000 3.478011 2.442567
 9503.000000 3.435244 2.422122
 9504.000000 3.475630 2.423924
 9505.000000 3.451157 2.378262
 9506.000000 3.455778 2.408129
 9507.000000 3.454085 2.299142
 9508.000000 3.442519 2.391883
 9509.000000 3.445270 2.309035
 9510.000000 3.478318 2.481602
 9511.000000 3.482595 2.341015
 9512.000000 3.504047 2.330501
 9513.000000 3.485041 2.463541
 9514.000000 3.457741 2.323482
 9515.000000 3.455866 2.410168
 9516.000000 3.469861 2.353885
 9517.000000 3.461436 2.406588
 9518.000000 3.487274 2.331414
 9519.000000 3.467409 2.409395
 9520.000000 3.488952 2.293977
 9521.000000 3.477314 2.360231
 9522.000000 3.467230 2.333994
 9523.000000 3.480461 2.416714
 9524.000000 3.433023 2.461177
 9525.000000 3.496625 2.361320
 9526.000000 3.437951 2.353189
 9527.000000 3.490803 2.382643
 9528.000000 3.444847 2.337789
 9529.000000 3.472739 2.417846
 9530.000000 3.487331 2.442333
 9531.000000 3.428905 2.465172
 9532.000000 3.463436 2.433686
 9533.000000 3.446467 2.413939
 9534.000000 3.468453 2.405017
 9535.000000 3.466590 2.369875
 9536.000000 3.463532 2.372161
 9537.000000 3.458383 2.480277
 9538.000000 3.489200 2.368112
 9539.000000 3.480632 2.349498
 9540.000000 3.461735 2.384287
 9541.000000 3.496482 2.376113
 9542.000000 3.490933 2.376936
 9543.000000 3.501124 2.310304
 9544.000000 3.474180 2.346951
 9545.000000 3.476147 2.326703
 9546.000000 3.538418 2.424164
 9547.000000 3.510938 2.359596
 9548.000000 3.558305 2.410814
 9549.000000 3.527657 2.450535
 9550.000000 3.516879 2.488723
 9551.000000 3.450760 2.440111
 9552.000000 3.468413 2.388301
 9553.000000 3.463496 2.487581
 9554.000000 3.464021 2.455742
 9555.000000 3.431735 2.341526
 9556.000000 3.465493 2.445243
 9557.000000 3.468929 2.403927
 9558.000000 3.458367 2.404188
 9559.000000 3.479872 2.519826
 9560.000000 3.425505 2.579091
 9561.000000 3.459244 2.499457
 9562.000000 3.475796 2.499872
 9563.000000 3.474433 2.415487
 9564.000000 3.483371 2.410532
 9565.000000 3.483629 2.468075
 9566.000000 3.495890 2.429108
 9567.000000 3.446418 2.451913
 9568.000000 3.454700 2.461512
 9569.000000 3.492058 2.402136
 9570.000000 3.452241 2.425961
 9571.000000 3.432199 2.384017
 9572.000000 3.480985 2.431139
 9573.000000 3.505141 2.444594
 9574.000000 3.464144 2.444487
 9575.000000 3.440525 2.465327
 9576.000000 3.466293 2.521072
 9577.000000 3.464473 2.513689
 9578.000000 3.488960 2.381662
 9579.000000 3.509354 2.424739
 9580.000000 3.512176 2.345677
 9581.000000 3.462649 2.411953
 9582.000000 3.458558 2.423138
 9583.000000 3.453652 2.446948
 9584.000000 3.426285 2.475047
 9585.000000 3.459788 2.389891
 9586.000000 3.486688 2.367823
 9587.000000 3.475735 2.342498
 9588.000000 3.406934 2.465165
 9589.000000 3.465126 2.424094
 9590.000000 3.450836 2.378692
 9591.000000 3.447708 2.371386
 9592.000000 3.441170 2.435772
 9593.000000 3.441965 2.451900
 9594.000000 3.497719 2.437959
 9595.000000 3.453184 2.526117
 9596.000000 3.484319 2.360052
 9597.000000 3.475040 2.343335
 9598.000000 3.461522 2.279213
 9599.000000 3.436192 2.398291
 9600.000000 3.458375 2.403015
 9601.000000 3.426000 2.336396
 9602.000000 3.404688 2.341371
 9603.000000 3.443679 2.427785
 9604.000000 3.441770 2.407268
 9605.000000 3.455681 2.361480
 9606.000000 3.419403 2.378297
 9607.000000 3.447599 2.356306
 9608.000000 3.463489 2.308508
 9609.000000 3.413851 2.395641
 9610.000000 3.433973 2.373574
 9611.000000 3.452755 2.405752
 9612.000000 3.421774 2.465487
 9613.000000 3.455103 2.423634
 9614.000000 3.444524 2.421493
 9615.000000 3.488201 2.492542
 9616.000000 3.488194 2.448374
 9617.000000 3.477285 2.505964
 9618.000000 3.449421 2.543101
 9619.000000 3.444371 2.504571
 9620.000000 3.452371 2.433009
 9621.000000 3.510643 2.471210
 9622.000000 3.488301 2.456081
 9623.000000 3.493800 2.451364
 9624.000000 3.473751 2.518166
 9625.000000 3.457155 2.445986
 9626.000000 3.467041 2.425638
 9627.000000 3.469042 2.468010
 9628.000000 3.440589 2.502449
 9629.000000 3.480931 2.576189
 9630.000000 3.453948 2.439442
 9631.000000 3.483342 2.428316
 9632.000000 3.462591 2.348479
 9633.000000 3.459971 2.425021
 9634.000000 3.447640 2.453311
 9635.000000 3.443764 2.460893
 9636.000000 3.489140 2.465842
 9637.000000 3.492595 2.439002
 9638.000000 3.455063 2.401431
 9639.000000 3.475879 2.381870
 9640.000000 3.434346 2.381697
 9641.000000 3.492248 2.468096
 9642.000000 3.490846 2.470053
 9643.000000 3.460430 2.396896
 9644.000000 3.517242 2.434304
 9645.000000 3.500762 2.512000
 9646.000000 3.456130 2.513027
 9647.000000 3.496666 2.437266
 9648.000000 3.439512 2.349538
 9649.000000 3.512823 2.463914
 9650.000000 3.506309 2.367133
 9651.000000 3.493310 2.491538
 9652.000000 3.513398 2.385443
 9653.000000 3.459794 2.483986
 9654.000000 3.476893 2.407339
 9655.000000 3.515690 2.392038
 9656.000000 3.489160 2.390475
 9657.000000 3.450630 2.440647
 9658.000000 3.452378 2.365689
 9659.000000 3.455642 2.400089
 9660.000000 3.505809 2.432477
 9661.000000 3.454462 2.331679
 9662.000000 3.453449 2.385050
 9663.000000 3.470616 2.314799
 9664.000000 3.439265 2.439596
 9665.000000 3.499446 2.464867
 9666.000000 3.478186 2.297227
 9667.000000 3.501956 2.447250
 9668.000000 3.500413 2.326888
 9669.000000 3.444866 2.333094
 9670.000000 3.498598 2.356636
 9671.000000 3.444332 2.280626
 9672.000000 3.458887 2.272941
 9673.000000 3.430689 2.356305
 9674.000000 3.465858 2.388410
 9675.000000 3.434132 2.297005
 9676.000000 3.518218 2.409570
 9677.000000 3.480022 2.389306
 9678.000000 3.468685 2.424910
 9679.000000 3.471569 2.456141
 9680.000000 3.427576 2.405677
 9681.000000 3.426947 2.441478
 9682.000000 3.414194 2.391445
 9683.000000 3.469131 2.459707
 9684.000000 3.472145 2.451896
 9685.000000 3.431836 2.475747
 9686.000000 3.430317 2.475686
 9687.000000 3.488004 2.362936
 9688.000000 3.464283 2.442630
 9689.000000 3.469956 2.424871
 9690.000000 3.438648 2.430972
 9691.000000 3.498739 2.435368
 9692.000000 3.500640 2.393584
 9693.000000 3.453868 2.382776
 9694.000000 3.504964 2.371980
 9695.000000 3.467693 2.433385
 9696.000000 3.477244 2.322470
 9697.000000 3.452070 2.342116
 9698.000000 3.534223 2.380770
 9699.000000 3.518177 2.352378
 9700.000000 3.514609 2.388471
 9701.000000 3.527689 2.345400
 9702.000000 3.477848 2.358166
 9703.000000 3.469881 2.257863
 9704.000000 3.462798 2.421139
 9705.000000 3.511393 2.369920
 9706.000000 3.491129 2.380215
 9707.000000 3.461816 2.309486
 9708.000000 3.484477 2.333534
 9709.000000 3.475154 2.356476
 9710.000000 3.465075 2.307614
 9711.000000 3.483017 2.409194
 9712.000000 3.428908 2.428116
 9713.000000 3.486206 2.460478
 9714.000000 3.443615 2.373720
 9715.000000 3.440426 2.490886
 9716.000000 3.468266 2.469011
 9717.000000 3.451509 2.393062
 9718.000000 3.423324 2.346908
 9719.000000 3.422850 2.448306
 9720.000000 3.428023 2.441025
 9721.000000 3.450465 2.391581
 9722.000000 3.453694 2.433483
 9723.000000 3.420010 2.397212
 9724.000000 3.493555 2.446859
 9725.000000 3.461482 2.414568
 9726.000000 3.476204 2.417543
 9727.000000 3.481989 2.432935
 9728.000000 3.463632 2.409791
 9729.000000 3.505934 2.488941
 9730.000000 3.474513 2.474012
 9731.000000 3.490324 2.377536
 9732.000000 3.488447 2.455415
 9733.000000 3.458235 2.430787
 9734.000000 3.451865 2.393128
 9735.000000 3.512882 2.335093
 9736.000000 3.475104 2.407626
 9737.000000 3.478106 2.438734
 9738.000000 3.457279 2.296725
 9739.000000 3.438596 2.431409
 9740.000000 3.433395 2.415416
 9741.000000 3.449479 2.410182
 9742.000000 3.509697 2.338135
 9743.000000 3.502347 2.424367
 9744.000000 3.516961 2.418540
 9745.000000 3.470117 2.416233
 9746.000000 3.477898 2.382505
 9747.000000 3.425356 2.333569
 9748.000000 3.461503 2.378276
 9749.000000 3.482844 2.373465
 9750.000000 3.523578 2.306470
 9751.000000 3.516807 2.345906
 9752.000000 3.518322 2.322867
 9753.000000 3.489237 2.298843
 9754.000000 3.498594 2.342556
 9755.000000 3.489634 2.345805
 9756.000000 3.443326 2.398577
 9757.000000 3.493113 2.378778
 9758.000000 3.513367 2.428300
 9759.000000 3.477685 2.438471
 9760.000000 3.500104 2.409276
 9761.000000 3.518488 2.398394
 9762.000000 3.505925 2.402989
 9763.000000 3.536476 2.410347
 9764.000000 3.535515 2.535968
 9765.000000 3.533311 2.471066
 9766.000000 3.518944 2.347626
 9767.000000 3.469708 2.404382
 9768.000000 3.514273 2.410404
 9769.000000 3.481535 2.401966
 9770.000000 3.508190 2.357961
 9771.000000 3.464516 2.509900
 9772.000000 3.497693 2.445149
 9773.000000 3.450440 2.373750
 9774.000000 3.475837 2.386785
 9775.000000 3.455954 2.441370
 9776.000000 3.448708 2.435312
 9777.000000 3.478284 2.383807
 9778.000000 3.452581 2.409939
 9779.000000 3.502072 2.314176
 9780.000000 3.477547 2.361363
 9781.000000 3.459588 2.345561
 9782.000000 3.448349 2.236681
 9783.000000 3.513224 2.359210
 9784.000000 3.498952 2.360826
 9785.000000 3.522073 2.338512
 9786.000000 3.500271 2.270208
 9787.000000 3.492653 2.308669
 9788.000000 3.473605 2.261833
 9789.000000 3.481401 2.405999
 9790.000000 3.473494 2.483620
 9791.000000 3.533702 2.354605
 9792.000000 3.499394 2.453505
 9793.000000 3.532151 2.472480
 9794.000000 3.500620 2.471714
 9795.000000 3.482009 2.438040
 9796.000000 3.472519 2.473636
 9797.000000 3.491089 2.363528
 9798.000000 3.446970 2.394127
 9799.000000 3.461138 2.353536
 9800.000000 3.417645 2.336494
 9801.000000 3.442641 2.348085
 9802.000000 3.479862 2.311956
 9803.000000 3.472797 2.337312
 9804.000000 3.439609 2.291116
 9805.000000 3.452896 2.391469
 9806.000000 3.496863 2.373933
 9807.000000 3.474727 2.258030
 9808.000000 3.459255 2.300164
 9809.000000 3.454310 2.295858
 9810.000000 3.472501 2.323277
 9811.000000 3.461864 2.373750
 9812.000000 3.443900 2.486019
 9813.000000 3.419723 2.408098
 9814.000000 3.489143 2.417550
 9815.000000 3.498600 2.548045
 9816.000000 3.489225 2.501152
 9817.000000 3.462083 2.450396
 9818.000000 3.456528 2.384378
 9819.000000 3.458920 2.369292
 9820.000000 3.476950 2.373877
 9821.000000 3.500589 2.399119
 9822.000000 3.472555 2.447370
 9823.000000 3.482021 2.313416
 9824.000000 3.445322 2.402971
 9825.000000 3.471695 2.379313
 9826.000000 3.462749 2.360937
 9827.000000 3.461140 2.462316
 9828.000000 3.443365 2.516458
 9829.000000 3.457453 2.440647
 9830.000000 3.479562 2.357059
 9831.000000 3.461710 2.485932
 9832.000000 3.473945 2.405252
 9833.000000 3.527318 2.512473
 9834.000000 3.495633 2.358756
 9835.000000 3.462882 2.383596
 9836.000000 3.429717 2.480868
 9837.000000 3.490901 2.382455
 9838.000000 3.473398 2.362034
 9839.000000 3.483492 2.395188
 9840.000000 3.470411 2.437303
 9841.000000 3.465059 2.370574
 9842.000000 3.472382 2.341071
 9843.000000 3.438791 2.458547
 9844.000000 3.517712 2.374609
 9845.000000 3.485950 2.455425
 9846.000000 3.522243 2.382534
 9847.000000 3.532049 2.326811
 9848.000000 3.517814 2.427117
 9849.000000 3.496906 2.393307
 9850.000000 3.512136 2.359771
 9851.000000 3.465850 2.461973
 9852.000000 3.455410 2.428017
 9853.000000 3.507962 2.423765
 9854.000000 3.478484 2.419020
 9855.000000 3.489163 2.337245
 9856.000000 3.493258 2.431701
 9857.000000 3.481559 2.360412
 9858.000000 3.484935 2.422188
 9859.000000 3.417347 2.409190
 9860.000000 3.482285 2.511224
 9861.000000 3.468512 2.361786
 9862.000000 3.455066 2.261888
 9863.000000 3.455219 2.301474
 9864.000000 3.415410 2.472343
 9865.000000 3.485066 2.440232
 9866.000000 3.482400 2.362859
 9867.000000 3.493827 2.244084
 9868.000000 3.442406 2.307731
 9869.000000 3.435948 2.409816
 9870.000000 3.426728 2.412840
 9871.000000 3.461956 2.343485
 9872.000000 3.491044 2.342105
 9873.000000 3.458565 2.344398
 9874.000000 3.495389 2.314805
 9875.000000 3.488556 2.330111
 9876.000000 3.522524 2.359760
 9877.000000 3.490568 2.364686
 9878.000000 3.418291 2.337732
 9879.000000 3.455096 2.378498
 9880.000000 3.514231 2.320577
 9881.000000 3.518875 2.380661
 9882.000000 3.510624 2.356048
 9883.000000 3.491281 2.440119
 9884.000000 3.448260 2.400550
 9885.000000 3.529628 2.313772
 9886.000000 3.467075 2.394450
 9887.000000 3.501448 2.381326
 9888.000000 3.508811 2.437368
 9889.000000 3.490210 2.350235
 9890.000000 3.503594 2.433261
 9891.000000 3.480389 2.370751
 9892.000000 3.516559 2.397893
 9893.000000 3.501808 2.240593
 9894.000000 3.469781 2.362216
 9895.000000 3.484246 2.280758
 9896.000000 3.463246 2.401627
 9897.000000 3.472337 2.409295
 9898.000000 3.522354 2.382995
 9899.000000 3.477758 2.496398
 9900.000000 3.483392 2.553432
 9901.000000 3.495688 2.377749
 9902.000000 3.526533 2.353012
 9903.000000 3.510156 2.363167
 9904.000000 3.480193 2.479641
 9905.000000 3.524547 2.425368
 9906.000000 3.525592 2.425798
 9907.000000 3.488416 2.373578
 9908.000000 3.479305 2.491114
 9909.000000 3.468112 2.455489
 9910.000000 3.457646 2.377770
 9911.000000 3.485209 2.522066
 9912.000000 3.456062 2.480151
 9913.000000 3.506040 2.422471
 9914.000000 3.450077 2.320053
 9915.000000 3.441229 2.391733
 9916.000000 3.461834 2.375029
 9917.000000 3.462693 2.336674
 9918.000000 3.470217 2.360447
 9919.000000 3.478492 2.344162
 9920.000000 3.437565 2.412697
 9921.000000 3.453590 2.534661
 9922.000000 3.482365 2.377525
 9923.000000 3.494847 2.349038
 9924.000000 3.445118 2.407327
 9925.000000 3.477650 2.308214
 9926.000000 3.482246 2.334442
 9927.000000 3.482110 2.376619
 9928.000000 3.485395 2.438990
 9929.000000 3.513990 2.406292
 9930.000000 3.439426 2.551621
 9931.000000 3.481046 2.427866
 9932.000000 3.438174 2.518834
 9933.000000 3.503138 2.557300
 9934.000000 3.496818 2.501779
 9935.000000 3.497678 2.485461
 9936.000000 3.459057 2.533426
 9937.000000 3.461411 2.411027
 9938.000000 3.470493 2.478414
 9939.000000 3.523977 2.504482
 9940.000000 3.521950 2.573547
 9941.000000 3.516480 2.347708
 9942.000000 3.496258 2.417086
 9943.000000 3.480656 2.468055
 9944.000000 3.506314 2.429279
 9945.000000 3.484409 2.446325
 9946.000000 3.488876 2.416994
 9947.000000 3.456046 2.485392
 9948.000000 3.435935 2.474539
 9949.000000 3.464127 2.468908
 9950.000000 3.463533 2.414543
 9951.000000 3.407489 2.304785
 9952.000000 3.444241 2.341954
 9953.000000 3.469431 2.279741
 9954.000000 3.492210 2.370799
 9955.000000 3.490175 2.358697
 9956.000000 3.473100 2.288897
 9957.000000 3.477299 2.344239
 9958.000000 3.462042 2.379196
 9959.000000 3.471776 2.302001
 9960.000000 3.442204 2.288146
 9961.000000 3.436655 2.378586
 9962.000000 3.489226 2.326386
 9963.000000 3.471622 2.367255
 9964.000000 3.537485 2.390691
 9965.000000 3.534966 2.334636
 9966.000000 3.539711 2.339546
 9967.000000 3.468235 2.384196
 9968.000000 3.431007 2.374460
 9969.000000 3.496562 2.320834
 9970.000000 3.479919 2.406838
 9971.000000 3.455027 2.335839
 9972.000000 3.495112 2.392426
 9973.000000 3.473005 2.385324
 9974.000000 3.485417 2.383634
 9975.000000 3.466836 2.482389
 9976.000000 3.453945 2.496643
 9977.000000 3.434257 2.418767
 9978.000000 3.395528 2.489013
 9979.000000 3.443390 2.398902
 9980.000000 3.443444 2.374444
 9981.000000 3.429944 2.426557
 9982.000000 3.456338 2.510205
 9983.000000 3.470504 2.432305
 9984.000000 3.488025 2.430033
 9985.000000 3.452363 2.451426
 9986.000000 3.437189 2.446461
 9987.000000 3.446172 2.331018
 9988.000000 3.478640 2.332753
 9989.000000 3.476083 2.424704
 9990.000000 3.477225 2.465325
 9991.000000 3.454595 2.308528
 9992.000000 3.447821 2.343171
 9993.000000 3.517568 2.423921
 9994.000000 3.455142 2.380408
 9995.000000 3.403301 2.378103
 9996.000000 3.461992 2.418680
 9997.000000 3.452508 2.504317
 9998.000000 3.463528 2.452632
 9999.000000 3.460220 2.464241
 10000.000000 3.473870 2.285209
#! FIELDS time d2 torsion
#! SET min_torsion -pi
#! SET max_torsion pi
 0.000000 3.473870 2.285319
 1.000000 3.503323 2.417737
 2.000000 3.493866 2.374192
 3.000000 3.451993 2.337442
 4.000000 3.476883 2.366419
 5.000000 3.479527 2.316767
 6.000000 3.451507 2.351582
 7.000000 3.477591 2.325057
 8.000000 3.501463 2.383252
 9.000000 3.487374 2.310236
 10.000000 3.505182 2.371919
 11.000000 3.449347 2.353710
 12.000000 3.445659 2.369419
 13.000000 3.482241 2.368454
 14.000000 3.466926 2.386985
 15.000000 3.475187 2.476145
 16.000000 3.452586 2.432402
 17.000000 3.442511 2.391547
 18.000000 3.447044 2.376511
 19.000000 3.464709 2.295140
 20.000000 3.500348 2.343814
 21.000000 3.437044 2.376243
 22.000000 3.470233 2.458942
 23.000000 3.485091 2.375128
 24.000000 3.445727 2.460901
 25.000000 3.488575 2.387312
 26.000000 3.471077 2.390188
 27.000000 3.464254 2.417583
 28.000000 3.522642 2.421684
 29.000000 3.452082 2.435567
 30.000000 3.519571 2.387240
 31.000000 3.452211 2.472900
 32.000000 3.482318 2.400673
 33.000000 3.479142 2.363040
 34.000000 3.442126 2.479342
 35.000000 3.467391 2.302547
 36.000000 3.499533 2.312725
 37.000000 3.486452 2.334008
 38.000000 3.499008 2.336431
 39.000000 3.449107 2.426759
 40.000000 3.509789 2.405160
 41.000000 3.513990 2.368128
 42.000000 3.507338 2.413859
 43.000000 3.496923 2.314526
 44.000000 3.490303 2.273288
 45.000000 3.478355 2.401791
 46.000000 3.474426 2.389440
 47.000000 3.518459 2.334387
 48.000000 3.481133 2.327144
 49.000000 3.461589 2.321803
 50.000000 3.498735 2.323594
 51.000000 3.450504 2.261330
 52.000000 3.473665 2.318267
 53.000000 3.478962 2.334058
 54.000000 3.426666 2.345014
 55.000000 3.462443 2.440607
 56.000000 3.484536 2.451086
 57.000000 3.451938 2.400265
 58.000000 3.463517 2.433220
 59.000000 3.448755 2.412449
 60.000000 3.451853 2.500009
 61.000000 3.444185 2.420932
 62.000000 3.445054 2.385414
 63.000000 3.489233 2.319721
 64.000000 3.469550 2.215102
 65.000000 3.448046 2.288793
 66.000000 3.477568 2.257070
 67.000000 3.484337 2.330356
 68.000000 3.419222 2.432360
 69.000000 3.462463 2.424943
 70.000000 3.494177 2.325885
 71.000000 3.498594 2.382595
 72.000000 3.427764 2.372118
 73.000000 3.457966 2.408418
 74.000000 3.457268 2.317175
 75.000000 3.438976 2.325026
 76.000000 3.473140 2.298647
 77.000000 3.463223 2.316607
 78.000000 3.469152 2.360972
 79.000000 3.462486 2.363369
 80.000000 3.471150 2.318283
 81.000000 3.482253 2.344481
 82.000000 3.482567 2.326458
 83.000000 3.498337 2.362213
 84.000000 3.519723 2.408862
 85.000000 3.538975 2.405934
 86.000000 3.474072 2.338346
 87.000000 3.483655 2.377176
 88.000000 3.527568 2.293616
 89.000000 3.452138 2.243414
 90.000000 3.435258 2.280489
 91.000000 3.481604 2.298087
 92.000000 3.442491 2.354577
 93.000000 3.481570 2.356161
 94.000000 3.454364 2.422733
 95.000000 3.482835 2.366325
 96.000000 3.486484 2.339679
 97.000000 3.478702 2.403425
 98.000000 3.484898 2.399561
 99.000000 3.477059 2.439949
 100.000000 3.479588 2.320355
 101.000000 3.447369 2.305084
 102.000000 3.469278 2.339680
 103.000000 3.443194 2.412510
 104.000000 3.470201 2.404413
 105.000000 3.470750 2.426624
 106.000000 3.505040 2.419970
 107.000000 3.466060 2.394116
 108.000000 3.497233 2.394950
 109.000000 3.462980 2.410582
 110.000000 3.544068 2.297943
 111.000000 3.458733 2.324872
 112.000000 3.500331 2.445822
 113.000000 3.496496 2.351907
 114.000000 3.509743 2.247037
 115.000000 3.453251 2.257531
 116.000000 3.531404 2.373007
 117.000000 3.537315 2.330342
 118.000000 3.495507 2.404137
 119.000000 3.458461 2.325920
 120.000000 3.512782 2.298260
 121.000000 3.512599 2.348741
 122.000000 3.458303 2.320413
 123.000000 3.481330 2.388701
 124.000000 3.478704 2.342813
 125.000000 3.514506 2.409971
 126.000000 3.513592 2.343569
 127.000000 3.482806 2.392064
 128.000000 3.519295 2.464995
 129.000000 3.487780 2.430360
 130.000000 3.498034 2.475624
 131.000000 3.500608 2.345253
 132.000000 3.492912 2.416444
 133.000000 3.475095 2.361533
 134.000000 3.497998 2.346258
 135.000000 3.506558 2.442546
 136.000000 3.497264 2.244553
 137.000000 3.479640 2.380182
 138.000000 3.487849 2.378888
 139.000000 3.482726 2.269114
 140.000000 3.418796 2.367788
 141.000000 3.535062 2.333409
 142.000000 3.471064 2.329270
 143.000000 3.492353 2.269748
 144.000000 3.504229 2.374778
 145.000000 3.522696 2.432483
 146.000000 3.454059 2.329730
 147.000000 3.482743 2.254509
 148.000000 3.502298 2.299053
 149.000000 3.510103 2.390090
 150.000000 3.518557 2.359577
 151.000000 3.466935 2.297009
 152.000000 3.492496 2.335907
 153.000000 3.504447 2.268189
 154.000000 3.498660 2.291745
 155.000000 3.543112 2.322632
 156.000000 3.503554 2.252828
 157.000000 3.479147 2.265158
 158.000000 3.494404 2.440386
 159.000000 3.486690 2.420659
 160.000000 3.486423 2.316636
 161.000000 3.519912 2.341557
 162.000000 3.475384 2.379700
 163.000000 3.423259 2.443997
 164.000000 3.449489 2.355009
 165.000000 3.490264 2.342142
 166.000000 3.485832 2.380268
 167.000000 3.472336 2.474730
 168.000000 3.501491 2.418495
 169.000000 3.471844 2.433713
 170.000000 3.469667 2.474768
 171.000000 3.458246 2.427484
 172.000000 3.436855 2.426336
 173.000000 3.467412 2.337147
 174.000000 3.483690 2.314010
 175.000000 3.444257 2.326682
 176.000000 3.447500 2.383758
 177.000000 3.476880 2.348926
 178.000000 3.471623 2.419352
 179.000000 3.487806 2.359928
 180.000000 3.506994 2.336302
 181.000000 3.427929 2.348406
 182.000000 3.449406 2.270074
 183.000000 3.458516 2.194515
 184.000000 3.484472 2.345718
 185.000000 3.455521 2.380046
 186.000000 3.466799 2.490432
 187.000000 3.457424 2.336650
 188.000000 3.468776 2.337314
 189.000000 3.455512 2.384721
 190.000000 3.479672 2.416720
 191.000000 3.456876 2.424728
 192.000000 3.454982 2.474990
 193.000000 3.487905 2.420911
 194.000000 3.449805 2.495932
 195.000000 3.461832 2.435297
 196.000000 3.450934 2.343973
 197.000000 3.468495 2.469886
 198.000000 3.475389 2.466310
 199.000000 3.495495 2.431729
 200.000000 3.468713 2.406424
 201.000000 3.473934 2.416742
 202.000000 3.454129 2.353898
 203.000000 3.474247 2.427090
 204.000000 3.477781 2.457465
 205.000000 3.430624 2.375684
 206.000000 3.470444 2.466289
 207.000000 3.448942 2.395742
 208.000000 3.448525 2.324826
 209.000000 3.517270 2.344843
 210.000000 3.488187 2.307223
 211.000000 3.447453 2.278412
 212.000000 3.442962 2.311683
 213.000000 3.500884 2.361190
 214.000000 3.458511 2.294971
 215.000000 3.475506 2.274173
 216.000000 3.502648 2.257469
 217.000000 3.484638 2.404577
 218.000000 3.483872 2.405545
 219.000000 3.494266 2.356879
 220.000000 3.464796 2.335844
 221.000000 3.468830 2.344096
 222.000000 3.452679 2.329639
 223.000000 3.491084 2.295541
 224.000000 3.472241 2.403504
 225.000000 3.474389 2.310582
 226.000000 3.430192 2.363881
 227.000000 3.433644 2.321635
 228.000000 3.495499 2.324461
 229.000000 3.448275 2.258802
 230.000000 3.477470 2.323245
 231.000000 3.495300 2.325584
 232.000000 3.422213 2.303380
 233.000000 3.500880 2.275217
 234.000000 3.502537 2.370668
 235.000000 3.510770 2.383122
 236.000000 3.432627 2.422416
 237.000000 3.419150 2.462430
 238.000000 3.435955 2.351800
 239.000000 3.446087 2.386478
 240.000000 3.462224 2.362883
 241.000000 3.419835 2.284321
 242.000000 3.424941 2.394838
 243.000000 3.467634 2.402439
 244.000000 3.450430 2.442340
 245.000000 3.469440 2.401461
 246.000000 3.415304 2.305068
 247.000000 3.442403 2.296904
 248.000000 3.424504 2.291879
 249.000000 3.460250 2.296059
 250.000000 3.468867 2.261301
 251.000000 3.475306 2.301718
 252.000000 3.427070 2.330743
 253.000000 3.435822 2.217657
 254.000000 3.414730 2.204639
 255.000000 3.476998 2.325127
 256.000000 3.452739 2.324715
 257.000000 3.453062 2.392920
 258.000000 3.464795 2.351448
 259.000000 3.417905 2.213397
 260.000000 3.441968 2.326660
 261.000000 3.383146 2.193483
 262.000000 3.451072 2.277220
 263.000000 3.475236 2.258670
 264.000000 3.437933 2.249462
 265.000000 3.421960 2.256097
 266.000000 3.456117 2.205807
 267.000000 3.395650 2.221117
 268.000000 3.464794 2.262264
 269.000000 3.454814 2.235225
 270.000000 3.431608 2.198411
 271.000000 3.461313 2.216806
 272.000000 3.422867 2.216090
 273.000000 3.458765 2.242061
 274.000000 3.411439 2.190995
 275.000000 3.409256 2.307992
 276.000000 3.439861 2.195285
 277.000000 3.432900 2.081005
 278.000000 3.388594 2.155754
 279.000000 3.381700 2.193955
 280.000000 3.462001 2.244317
 281.000000 3.402812 2.255348
 282.000000 3.395105 2.186778
 283.000000 3.419771 2.218779
 284.000000 3.410121 2.218177
 285.000000 3.403091 2.239926
 286.000000 3.436841 2.191115
 287.000000 3.417192 2.288362
 288.000000 3.413859 2.274661
 289.000000 3.448394 2.284012
 290.000000 3.438094 2.353202
 291.000000 3.401338 2.330340
 292.000000 3.432856 2.252920
 293.000000 3.431405 2.373107
 294.000000 3.471336 2.249859
 295.000000 3.451152 2.323801
 296.000000 3.478432 2.274194
 297.000000 3.486595 2.295065
 298.000000 3.449274 2.249592
 299.000000 3.488662 2.325980
 300.000000 3.466445 2.285082
 301.000000 3.478623 2.325780
 302.000000 3.453819 2.335037
 303.000000 3.476360 2.260043
 304.000000 3.506909 2.244117
 305.000000 3.504871 2.202872
 306.000000 3.440235 2.206178
 307.000000 3.483305 2.171787
 308.000000 3.514523 2.305527
 309.000000 3.477542 2.288610
 310.000000 3.415452 2.308270
 311.000000 3.434901 2.396099
 312.000000 3.439992 2.333745
 313.000000 3.445406 2.369391
 314.000000 3.408151 2.383980
 315.000000 3.435212 2.369056
 316.000000 3.435191 2.253361
 317.000000 3.484441 2.305271
 318.000000 3.453656 2.177049
 319.000000 3.481191 2.347508
 320.000000 3.465995 2.267041
 321.000000 3.460483 2.213665
 322.000000 3.463171 2.232108
 323.000000 3.454458 2.179462
 324.000000 3.436354 2.319470
 325.000000 3.486798 2.240144
 326.000000 3.452376 2.302458
 327.000000 3.453597 2.202127
 328.000000 3.517160 2.247449
 329.000000 3.503325 2.221140
 330.000000 3.418855 2.229287
 331.000000 3.453880 2.250575
 332.000000 3.446442 2.222415
 333.000000 3.483685 2.266411
 334.000000 3.444259 2.267616
 335.000000 3.495098 2.359553
 336.000000 3.483144 2.275697
 337.000000 3.432455 2.210987
 338.000000 3.462713 2.321140
 339.000000 3.463873 2.291126
 340.000000 3.455283 2.253038
 341.000000 3.447038 2.322468
 342.000000 3.460807 2.301043
 343.000000 3.441968 2.250329
 344.000000 3.455479 2.212078
 345.000000 3.464932 2.258587
 346.000000 3.482220 2.318239
 347.000000 3.461886 2.336291
 348.000000 3.428739 2.329848
 349.000000 3.395279 2.399777
 350.000000 3.445882 2.339121
 351.000000 3.427628 2.436753
 352.000000 3.405596 2.366596
 353.000000 3.438100 2.289039
 354.000000 3.433852 2.287077
 355.000000 3.419487 2.318904
 356.000000 3.449507 2.275242
 357.000000 3.430520 2.357956
 358.000000 3.464413 2.348209
 359.000000 3.455570 2.348596
 360.000000 3.423370 2.362010
 361.000000 3.471572 2.318096
 362.000000 3.416166 2.304197
 363.000000 3.473850 2.231255
 364.000000 3.440761 2.301021
 365.000000 3.473791 2.282182
 366.000000 3.479819 2.386399
 367.000000 3.439665 2.375767
 368.000000 3.450664 2.342815
 369.000000 3.406816 2.436436
 370.000000 3.437485 2.279618
 371.000000 3.435163 2.347920
 372.000000 3.461951 2.372849
 373.000000 3.397636 2.375949
 374.000000 3.420408 2.290788
 375.000000 3.459735 2.229069
 376.000000 3.382047 2.293271
 377.000000 3.445268 2.278052
 378.000000 3.478793 2.197105
 379.000000 3.435390 2.283438
 380.000000 3.465469 2.306160
 381.000000 3.463542 2.220600
 382.000000 3.398761 2.193833
 383.000000 3.411959 2.327183
 384.000000 3.416469 2.271997
 385.000000 3.452096 2.150785
 386.000000 3.434452 2.187796
 387.000000 3.470826 2.101186
 388.000000 3.474360 2.294172
 389.000000 3.429815 2.226352
 390.000000 3.404888 2.163272
 391.000000 3.520526 2.194769
 392.000000 3.531877 2.230018
 393.000000 3.520492 2.197262
 394.000000 3.475764 2.291094
 395.000000 3.537393 2.229253
 396.000000 3.478771 2.234536
 397.000000 3.456436 2.266981
 398.000000 3.474140 2.209934
 399.000000 3.489618 2.225005
 400.000000 3.527930 2.291092
 401.000000 3.530922 2.288557
 402.000000 3.551493 2.221626
 403.000000 3.482809 2.121068
 404.000000 3.436681 2.148843
 405.000000 3.452289 2.332675
 406.000000 3.409173 2.204701
 407.000000 3.429732 2.197527
 408.000000 3.408086 2.318149
 409.000000 3.483798 2.324730
 410.000000 3.486627 2.280712
 411.000000 3.472309 2.284598
 412.000000 3.435836 2.296791
 413.000000 3.388043 2.269819
 414.000000 3.414423 2.276887
 415.000000 3.431520 2.341986
 416.000000 3.450102 2.254724
 417.000000 3.441372 2.276427
 418.000000 3.460697 2.262852
 419.000000 3.458619 2.261542
 420.000000 3.521480 2.265359
 421.000000 3.484851 2.255413
 422.000000 3.406620 2.284969
 423.000000 3.414816 2.239976
 424.000000 3.482134 2.273609
 425.000000 3.452760 2.282479
 426.000000 3.446273 2.307389
 427.000000 3.430190 2.267243
 428.000000 3.431633 2.265765
 429.000000 3.433372 2.290927
 430.000000 3.468575 2.286578
 431.000000 3.428728 2.244133
 432.000000 3.461748 2.316251
 433.000000 3.461855 2.275417
 434.000000 3.460154 2.312035
 435.000000 3.492555 2.329942
 436.000000 3.462062 2.219712
 437.000000 3.465409 2.283271
 438.000000 3.431213 2.241202
 439.000000 3.440920 2.174499
 440.000000 3.431363 2.234123
 441.000000 3.464652 2.265502
 442.000000 3.435375 2.271580
 443.000000 3.493751 2.232048
 444.000000 3.474342 2.241272
 445.000000 3.410243 2.310792
 446.000000 3.427835 2.295312
 447.000000 3.429562 2.220451
 448.000000 3.489850 2.176577
 449.000000 3.486749 2.265189
 450.000000 3.403749 2.247585
 451.000000 3.426440 2.271910
 452.000000 3.442609 2.229464
 453.000000 3.451004 2.217699
 454.000000 3.501361 2.223125
 455.000000 3.461020 2.333612
 456.000000 3.399305 2.229043
 457.000000 3.474921 2.217796
 458.000000 3.450720 2.179430
 459.000000 3.406047 2.315681
 460.000000 3.454190 2.355034
 461.000000 3.469023 2.193088
 462.000000 3.478152 2.286426
 463.000000 3.421730 2.193524
 464.000000 3.436129 2.198685
 465.000000 3.410829 2.208403
 466.000000 3.476660 2.247966
 467.000000 3.459591 2.145606
 468.000000 3.501182 2.098348
 469.000000 3.529141 2.226629
 470.000000 3.475770 2.118403
 471.000000 3.472233 2.163273
 472.000000 3.445486 2.298239
 473.000000 3.477097 2.166475
 474.000000 3.477814 2.165724
 475.000000 3.477465 2.191564
 476.000000 3.472274 2.162965
 477.000000 3.529898 2.150462
 478.000000 3.500147 2.241994
 479.000000 3.500471 2.275751
 480.000000 3.507872 2.230083
 481.000000 3.506334 2.300120
 482.000000 3.419093 2.107081
 483.000000 3.429036 2.183402
 484.000000 3.482080 2.195342
 485.000000 3.462447 2.188640
 486.000000 3.526845 2.167530
 487.000000 3.463709 2.232471
 488.000000 3.459205 2.159808
 489.000000 3.497257 2.174707
 490.000000 3.472976 2.209440
 491.000000 3.451765 2.209130
 492.000000 3.461149 2.209816
 493.000000 3.453276 2.124800
 494.000000 3.421378 2.170991
 495.000000 3.430439 2.194697
 496.000000 3.487448 2.271612
 497.000000 3.479131 2.166407
 498.000000 3.506792 2.264954
 499.000000 3.448484 2.240662
 500.000000 3.495341 2.298349
 501.000000 3.394776 2.258130
 502.000000 3.451167 2.390871
 503.000000 3.446310 2.207998
 504.000000 3.467481 2.250694
 505.000000 3.457616 2.279585
 506.000000 3.483012 2.324968
 507.000000 3.477280 2.274038
 508.000000 3.392164 2.338534
 509.000000 3.448425 2.266254
 510.000000 3.448475 2.273649
 511.000000 3.382471 2.212046
 512.000000 3.408788 2.222047
 513.000000 3.443369 2.264200
 514.000000 3.418999 2.317917
 515.000000 3.422452 2.290173
 516.000000 3.398942 2.334565
 517.000000 3.432026 2.304269
 518.000000 3.439696 2.206625
 519.000000 3.439998 2.296937
 520.000000 3.390664 2.218802
 521.000000 3.444733 2.205163
 522.000000 3.414874 2.210513
 523.000000 3.416735 2.229379
 524.000000 3.468776 2.196756
 525.000000 3.419443 2.129837
 526.000000 3.520545 2.205855
 527.000000 3.389627 2.230984
 528.000000 3.440421 2.308144
 529.000000 3.479078 2.261003
 530.000000 3.445636 2.311533
 531.000000 3.419645 2.238299
 532.000000 3.390707 2.299867
 533.000000 3.403578 2.265719
 534.000000 3.449314 2.375331
 535.000000 3.474914 2.301973
 536.000000 3.443135 2.306582
 537.000000 3.426692 2.220943
 538.000000 3.415199 2.262640
 539.000000 3.432206 2.311077
 540.000000 3.379582 2.267197
 541.000000 3.407671 2.299337
 542.000000 3.407569 2.320665
 543.000000 3.425127 2.335444
 544.000000 3.422153 2.400579
 545.000000 3.414647 2.281840
 546.000000 3.366354 2.231686
 547.000000 3.413290 2.204755
 548.000000 3.382982 2.301265
 549.000000 3.360181 2.302304
 550.000000 3.382993 2.372202
 551.000000 3.376493 2.314176
 552.000000 3.336609 2.335411
 553.000000 3.380135 2.357552
 554.000000 3.409929 2.430705
 555.000000 3.430990 2.361619
 556.000000 3.358129 2.354471
 557.000000 3.394903 2.416943
 558.000000 3.393317 2.475810
 559.000000 3.463536 2.337010
 560.000000 3.428684 2.502818
 561.000000 3.405516 2.450338
 562.000000 3.425107 2.416011
 563.000000 3.415351 2.300760
 564.000000 3.432017 2.313637
 565.000000 3.444250 2.385204
 566.000000 3.467225 2.391565
 567.000000 3.433689 2.506034
 568.000000 3.452521 2.376976
 569.000000 3.473720 2.416384
 570.000000 3.441801 2.491655
 571.000000 3.502824 2.411061
 572.000000 3.425468 2.479083
 573.000000 3.504247 2.391165
 574.000000 3.501531 2.374979
 575.000000 3.593961 2.342746
 576.000000 3.548515 2.290744
 577.000000 3.503320 2.415328
 578.000000 3.490536 2.274013
 579.000000 3.506430 2.402348
 580.000000 3.537733 2.360400
 581.000000 3.486245 2.366011
 582.000000 3.431950 2.325183
 583.000000 3.456421 2.397758
 584.000000 3.428726 2.442453
 585.000000 3.409716 2.373508
 586.000000 3.441155 2.344534
 587.000000 3.408808 2.329686
 588.000000 3.465608 2.315095
 589.000000 3.413580 2.393188
 590.000000 3.428130 2.332414
 591.000000 3.454492 2.216212
 592.000000 3.492798 2.418826
 593.000000 3.476822 2.367479
 594.000000 3.476911 2.366972
 595.000000 3.412686 2.334888
 596.000000 3.507097 2.468061
 597.000000 3.448831 2.404254
 598.000000 3.411998 2.406263
 599.000000 3.471054 2.344085
 600.000000 3.474336 2.395657
 601.000000 3.486054 2.365857
 602.000000 3.449275 2.336657
 603.000000 3.462310 2.333137
 604.000000 3.415195 2.307614
 605.000000 3.475548 2.349397
 606.000000 3.421891 2.194912
 607.000000 3.425061 2.287429
 608.000000 3.431022 2.259893
 609.000000 3.437094 2.285011
 610.000000 3.409525 2.352680
 611.000000 3.388196 2.332394
 612.000000 3.366184 2.368367
 613.000000 3.413354 2.318507
 614.000000 3.404201 2.308611
 615.000000 3.411910 2.369807
 616.000000 3.382874 2.490990
 617.000000 3.419704 2.343661
 618.000000 3.387511 2.379222
 619.000000 3.393781 2.341020
 620.000000 3.409790 2.431029
 621.000000 3.484831 2.417229
 622.000000 3.427304 2.346539
 623.000000 3.440019 2.333060
 624.000000 3.434006 2.349065
 625.000000 3.486165 2.362051
 626.000000 3.473314 2.330847
 627.000000 3.478694 2.330349
 628.000000 3.413271 2.342084
 629.000000 3.431489 2.321238
 630.000000 3.410698 2.281513
 631.000000 3.461510 2.334732
 632.000000 3.443431 2.314806
 633.000000 3.421693 2.317493
 634.000000 3.404274 2.320746
 635.000000 3.423946 2.347686
 636.000000 3.441781 2.385775
 637.000000 3.433914 2.449474
 638.000000 3.434551 2.355862
 639.000000 3.438218 2.457782
 640.000000 3.382438 2.348873
 641.000000 3.400133 2.334752
 642.000000 3.429468 2.263248
 643.000000 3.400839 2.303040
 644.000000 3.377834 2.260927
 645.000000 3.475014 2.337678
 646.000000 3.451921 2.361845
 647.000000 3.480282 2.288593
 648.000000 3.463858 2.299775
 649.000000 3.466497 2.284297
 650.000000 3.370555 2.339359
 651.000000 3.455468 2.281304
 652.000000 3.472965 2.248282
 653.000000 3.444570 2.302183
 654.000000 3.448468 2.317037
 655.000000 3.421728 2.298430
 656.000000 3.410369 2.304313
 657.000000 3.441516 2.330107
 658.000000 3.503755 2.325926
 659.000000 3.392510 2.317302
 660.000000 3.398825 2.297395
 661.000000 3.412133 2.307665
 662.000000 3.459958 2.335614
 663.000000 3.442067 2.396492
 664.000000 3.417290 2.319567
 665.000000 3.407212 2.239454
 666.000000 3.499572 2.146873
 667.000000 3.454334 2.196725
 668.000000 3.475814 2.237403
 669.000000 3.464891 2.312106
 670.000000 3.419208 2.209473
 671.000000 3.439988 2.277486
 672.000000 3.443673 2.277512
 673.000000 3.468975 2.346013
 674.000000 3.479577 2.280274
 675.000000 3.435405 2.210359
 676.000000 3.508136 2.352577
 677.000000 3.491865 2.301544
 678.000000 3.463381 2.277076
 679.000000 3.481833 2.350080
 680.000000 3.435307 2.347329
 681.000000 3.438159 2.321448
 682.000000 3.454583 2.309154
 683.000000 3.448002 2.272306
 684.000000 3.475815 2.162435
 685.000000 3.458401 2.257339
 686.000000 3.499499 2.287398
 687.000000 3.438035 2.246834
 688.000000 3.454700 2.352031
 689.000000 3.451481 2.251809
 690.000000 3.470840 2.330297
 691.000000 3.454138 2.333517
 692.000000 3.490855 2.318891
 693.000000 3.486383 2.293841
 694.000000 3.466213 2.286126
 695.000000 3.439332 2.286130
 696.000000 3.362838 2.274031
 697.000000 3.378748 2.359161
 698.000000 3.425276 2.306488
 699.000000 3.497384 2.218634
 700.000000 3.454466 2.282198
 701.000000 3.458766 2.250894
 702.000000 3.526647 2.332654
 703.000000 3.446203 2.345897
 704.000000 3.452087 2.192023
 705.000000 3.449238 2.274406
 706.000000 3.505019 2.285044
 707.000000 3.495028 2.321844
 708.000000 3.520623 2.190366
 709.000000 3.501866 2.327655
 710.000000 3.516404 2.300675
 711.000000 3.470667 2.275416
 712.000000 3.467933 2.287670
 713.000000 3.501515 2.290242
 714.000000 3.495823 2.281888
 715.000000 3.446192 2.330582
 716.000000 3.517866 2.326677
 717.000000 3.495430 2.300485
 718.000000 3.492664 2.255673
 719.000000 3.454671 2.295638
 720.000000 3.456383 2.344587
 721.000000 3.455192 2.336774
 722.000000 3.454663 2.368120
 723.000000 3.485819 2.325833
 724.000000 3.460948 2.327812
 725.000000 3.451904 2.316066
 726.000000 3.443125 2.331249
 727.000000 3.437746 2.351251
 728.000000 3.423772 2.314354
 729.000000 3.445513 2.276681
 730.000000 3.473330 2.353698
 731.000000 3.382088 2.309909
 732.000000 3.389126 2.326152
 733.000000 3.413783 2.417757
 734.000000 3.418707 2.324205
 735.000000 3.422918 2.356479
 736.000000 3.414544 2.291165
 737.000000 3.375034 2.358578
 738.000000 3.428994 2.315834
 739.000000 3.413369 2.378616
 740.000000 3.417365 2.403869
 741.000000 3.430647 2.269890
 742.000000 3.425728 2.364730
 743.000000 3.405651 2.326601
 744.000000 3.387479 2.405126
 745.000000 3.408212 2.360415
 746.000000 3.381366 2.457472
 747.000000 3.388584 2.353181
 748.000000 3.404897 2.272806
 749.000000 3.441403 2.307849
 750.000000 3.450863 2.285442
 751.000000 3.437821 2.267411
 752.000000 3.430884 2.399319
 753.000000 3.487519 2.379323
 754.000000 3.465965 2.405181
 755.000000 3.457209 2.362805
 756.000000 3.458852 2.243288
 757.000000 3.426452 2.403152
 758.000000 3.423316 2.333435
 759.000000 3.486936 2.414681
 760.000000 3.455991 2.358851
 761.000000 3.451691 2.372864
 762.000000 3.430151 2.316541
 763.000000 3.448916 2.385896
 764.000000 3.449211 2.300869
 765.000000 3.428012 2.322229
 766.000000 3.480399 2.327448
 767.000000 3.444506 2.337177
 768.000000 3.422222 2.356261
 769.000000 3.414781 2.329486
 770.000000 3.387887 2.369510
 771.000000 3.413712 2.314630
 772.000000 3.380319 2.413408
 773.000000 3.416929 2.427992
 774.000000 3.487100 2.355264
 775.000000 3.446510 2.296615
 776.000000 3.443174 2.355572
 777.000000 3.500527 2.319938
 778.000000 3.476614 2.400709
 779.000000 3.438092 2.229313
 780.000000 3.417370 2.320339
 781.000000 3.442958 2.362871
 782.000000 3.456700 2.395204
 783.000000 3.405238 2.360286
 784.000000 3.432377 2.401782
 785.000000 3.406649 2.342496
 786.000000 3.450001 2.357559
 787.000000 3.384988 2.376066
 788.000000 3.467504 2.339037
 789.000000 3.455047 2.388618
 790.000000 3.448160 2.269531
 791.000000 3.419979 2.370591
 792.000000 3.472387 2.418477
 793.000000 3.410450 2.313033
 794.000000 3.407905 2.373854
 795.000000 3.410759 2.375780
 796.000000 3.433294 2.480556
 797.000000 3.426956 2.363644
 798.000000 3.459230 2.424602
 799.000000 3.437564 2.386134
 800.000000 3.461055 2.428561
 801.000000 3.380159 2.401536
 802.000000 3.433172 2.482490
 803.000000 3.424908 2.372324
 804.000000 3.417005 2.340456
 805.000000 3.368306 2.355301
 806.000000 3.396116 2.328703
 807.000000 3.413546 2.391679
 808.000000 3.411926 2.347099
 809.000000 3.435292 2.333439
 810.000000 3.387305 2.372492
 811.000000 3.427628 2.418133
 812.000000 3.435567 2.332974
 813.000000 3.427803 2.358863
 814.000000 3.472503 2.312254
 815.000000 3.385426 2.391362
 816.000000 3.502973 2.302577
 817.000000 3.405549 2.357025
 818.000000 3.474752 2.249860
 819.000000 3.397270 2.351013
 820.000000 3.482150 2.317993
 821.000000 3.462048 2.261978
 822.000000 3.452554 2.226720
 823.000000 3.435114 2.324664
 824.000000 3.470578 2.308749
 825.000000 3.469396 2.227888
 826.000000 3.425648 2.312019
 827.000000 3.436273 2.329431
 828.000000 3.467350 2.359238
 829.000000 3.432471 2.423080
 830.000000 3.420150 2.353821
 831.000000 3.457496 2.315378
 832.000000 3.424186 2.397202
 833.000000 3.445705 2.278098
 834.000000 3.457986 2.337506
 835.000000 3.461327 2.340249
 836.000000 3.369055 2.370128
 837.000000 3.452042 2.378001
 838.000000 3.457420 2.392654
 839.000000 3.440251 2.371166
 840.000000 3.453956 2.443340
 841.000000 3.435916 2.181908
 842.000000 3.482243 2.274494
 843.000000 3.403378 2.293498
 844.000000 3.501032 2.293175
 845.000000 3.431199 2.283171
 846.000000 3.477046 2.263781
 847.000000 3.427449 2.276957
 848.000000 3.396515 2.393147
 849.000000 3.456337 2.439058
 850.000000 3.464119 2.278907
 851.000000 3.484413 2.253931
 852.000000 3.447569 2.498759
 853.000000 3.460647 2.401036
 854.000000 3.462037 2.254830
 855.000000 3.403786 2.336953
 856.000000 3.485042 2.231243
 857.000000 3.424553 2.260978
 858.000000 3.450436 2.264682
 859.000000 3.434197 2.248986
 860.000000 3.427528 2.320995
 861.000000 3.467720 2.349156
 862.000000 3.501938 2.283005
 863.000000 3.369740 2.231494
 864.000000 3.455821 2.254893
 865.000000 3.408855 2.357349
 866.000000 3.380254 2.266235
 867.000000 3.459562 2.231129
 868.000000 3.425685 2.360542
 869.000000 3.428497 2.361315
 870.000000 3.412171 2.291407
 871.000000 3.494280 2.317218
 872.000000 3.434733 2.275600
 873.000000 3.409045 2.194525
 874.000000 3.425599 2.264022
 875.000000 3.427128 2.330741
 876.000000 3.485602 2.373869
 877.000000 3.446612 2.320701
 878.000000 3.397770 2.335936
 879.000000 3.341433 2.254112
 880.000000 3.387941 2.344047
 881.000000 3.376162 2.293380
 882.000000 3.394967 2.367907
 883.000000 3.445232 2.360913
 884.000000 3.425226 2.308421
 885.000000 3.402134 2.292489
 886.000000 3.443348 2.249779
 887.000000 3.451416 2.194995
 888.000000 3.410627 2.235852
 889.000000 3.473149 2.361720
 890.000000 3.478632 2.245084
 891.000000 3.444892 2.290822
 892.000000 3.474035 2.309884
 893.000000 3.469810 2.280720
 894.000000 3.468236 2.299742
 895.000000 3.474454 2.371390
 896.000000 3.441251 2.297366
 897.000000 3.497348 2.321108
 898.000000 3.390972 2.296234
 899.000000 3.444768 2.295969
 900.000000 3.422524 2.236544
 901.000000 3.473718 2.200802
 902.000000 3.455112 2.249399
 903.000000 3.432011 2.187938
 904.000000 3.453524 2.196362
 905.000000 3.465104 2.325220
 906.000000 3.496729 2.378890
 907.000000 3.452581 2.366270
 908.000000 3.438268 2.345500
 909.000000 3.471881 2.279125
 910.000000 3.457132 2.317038
 911.000000 3.411632 2.339040
 912.000000 3.480094 2.299285
 913.000000 3.423941 2.356154
 914.000000 3.450070 2.347131
 915.000000 3.417192 2.302863
 916.000000 3.451465 2.362979
 917.000000 3.423230 2.340072
 918.000000 3.426449 2.451212
 919.000000 3.462408 2.328544
 920.000000 3.393288 2.320771
 921.000000 3.414272 2.347487
 922.000000 3.407274 2.429058
 923.000000 3.428090 2.352894
 924.000000 3.393392 2.415321
 925.000000 3.455699 2.388639
 926.000000 3.400983 2.377890
 927.000000 3.435921 2.447638
 928.000000 3.395576 2.377283
 929.000000 3.443546 2.358239
 930.000000 3.504987 2.480134
 931.000000 3.446158 2.396897
 932.000000 3.438836 2.428898
 933.000000 3.424333 2.438580
 934.000000 3.441991 2.369449
 935.000000 3.441052 2.323351
 936.000000 3.421357 2.282890
 937.000000 3.363394 2.310639
 938.000000 3.425971 2.183103
 939.000000 3.445922 2.320939
 940.000000 3.373717 2.395165
 941.000000 3.435581 2.352832
 942.000000 3.441042 2.377296
 943.000000 3.401066 2.281589
 944.000000 3.384991 2.322195
 945.000000 3.469821 2.425103
 946.000000 3.404887 2.354916
 947.000000 3.458180 2.401099
 948.000000 3.475673 2.337850
 949.000000 3.476754 2.367690
 950.000000 3.457801 2.325022
 951.000000 3.411670 2.337662
 952.000000 3.428960 2.280046
 953.000000 3.440344 2.328546
 954.000000 3.449530 2.426358
 955.000000 3.397190 2.334429
 956.000000 3.405165 2.478765
 957.000000 3.382705 2.419927
 958.000000 3.403316 2.442702
 959.000000 3.378703 2.400039
 960.000000 3.398582 2.407140
 961.000000 3.414420 2.326665
 962.000000 3.447270 2.327126
 963.000000 3.410212 2.434312
 964.000000 3.415884 2.298204
 965.000000 3.451956 2.366443
 966.000000 3.393521 2.405773
 967.000000 3.365173 2.326696
 968.000000 3.418718 2.367557
 969.000000 3.408378 2.363731
 970.000000 3.416229 2.323773
 971.000000 3.437942 2.341429
 972.000000 3.429390 2.351196
 973.000000 3.456386 2.416146
 974.000000 3.435353 2.313729
 975.000000 3.439880 2.232328
 976.000000 3.413438 2.415303
 977.000000 3.438745 2.403238
 978.000000 3.412627 2.488627
 979.000000 3.424378 2.470181
 980.000000 3.405571 2.359373
 981.000000 3.400369 2.316992
 982.000000 3.403185 2.317583
 983.000000 3.415241 2.410208
 984.000000 3.418123 2.519926
 985.000000 3.402499 2.456116
 986.000000 3.397255 2.400335
 987.000000 3.406901 2.432193
 988.000000 3.474861 2.378264
 989.000000 3.466255 2.374650
 990.000000 3.401539 2.337290
 991.000000 3.429147 2.320008
 992.000000 3.409772 2.319032
 993.000000 3.458954 2.377098
 994.000000 3.440367 2.400702
 995.000000 3.384451 2.321708
 996.000000 3.414629 2.275208
 997.000000 3.393606 2.401336
 998.000000 3.413487 2.358896
 999.000000 3.388755 2.384768
 1000.000000 3.439333 2.294074
 1001.000000 3.437493 2.368820
 1002.000000 3.466285 2.402097
 1003.000000 3.440363 2.301170
 1004.000000 3.483666 2.388751
 1005.000000 3.472969 2.340845
 1006.000000 3.480793 2.291619
 1007.000000 3.438768 2.399790
 1008.000000 3.354849 2.350446
 1009.000000 3.403986 2.380481
 1010.000000 3.424708 2.342657
 1011.000000 3.400601 2.424208
 1012.000000 3.423858 2.292292
 1013.000000 3.441050 2.378865
 1014.000000 3.423302 2.379883
 1015.000000 3.468052 2.407318
 1016.000000 3.489350 2.358045
 1017.000000 3.439779 2.419488
 1018.000000 3.401097 2.310259
 1019.000000 3.451024 2.263815
 1020.000000 3.393470 2.252463
 1021.000000 3.416011 2.453061
 1022.000000 3.427447 2.348447
 1023.000000 3.432489 2.252572
 1024.000000 3.453678 2.174097
 1025.000000 3.486792 2.330530
 1026.000000 3.383593 2.323730
 1027.000000 3.437561 2.334497
 1028.000000 3.405237 2.332687
 1029.000000 3.431208 2.366879
 1030.000000 3.424786 2.412903
 1031.000000 3.410524 2.281465
 1032.000000 3.423175 2.365410
 1033.000000 3.409109 2.351326
 1034.000000 3.413166 2.428627
 1035.000000 3.395015 2.450044
 1036.000000 3.426392 2.389838
 1037.000000 3.441535 2.483468
 1038.000000 3.387463 2.444506
 1039.000000 3.369535 2.353092
 1040.000000 3.381550 2.398049
 1041.000000 3.442148 2.293095
 1042.000000 3.390962 2.310429
 1043.000000 3.428530 2.410941
 1044.000000 3.432755 2.381585
 1045.000000 3.446801 2.356449
 1046.000000 3.467574 2.384966
 1047.000000 3.438848 2.342643
 1048.000000 3.360043 2.309751
 1049.000000 3.399671 2.312617
 1050.000000 3.396339 2.395786
 1051.000000 3.410484 2.374338
 1052.000000 3.431569 2.353607
 1053.000000 3.438586 2.390727
 1054.000000 3.455927 2.412575
 1055.000000 3.441942 2.376874
 1056.000000 3.393280 2.462498
 1057.000000 3.485320 2.361617
 1058.000000 3.438355 2.459054
 1059.000000 3.417817 2.385303
 1060.000000 3.462453 2.429712
 1061.000000 3.436314 2.470767
 1062.000000 3.458721 2.394500
 1063.000000 3.429407 2.474597
 1064.000000 3.420850 2.323475
 1065.000000 3.479314 2.342114
 1066.000000 3.423415 2.385516
 1067.000000 3.439868 2.362549
 1068.000000 3.376876 2.342864
 1069.000000 3.401952 2.356952
 1070.000000 3.427551 2.337515
 1071.000000 3.417068 2.379929
 1072.000000 3.409774 2.220086
 1073.000000 3.389572 2.271871
 1074.000000 3.388362 2.359628
 1075.000000 3.378059 2.366086
 1076.000000 3.475289 2.407596
 1077.000000 3.403704 2.364372
 1078.000000 3.459540 2.319640
 1079.000000 3.448201 2.324710
 1080.000000 3.422333 2.360367
 1081.000000 3.425095 2.310929
 1082.000000 3.427900 2.285772
 1083.000000 3.446908 2.422217
 1084.000000 3.405177 2.381852
 1085.000000 3.411819 2.332154
 1086.000000 3.421816 2.277275
 1087.000000 3.445631 2.339222
 1088.000000 3.438510 2.313318
 1089.000000 3.391073 2.420245
 1090.000000 3.438880 2.385392
 1091.000000 3.442664 2.336410
 1092.000000 3.408421 2.381182
 1093.000000 3.395782 2.311803
 1094.000000 3.451310 2.317586
 1095.000000 3.419285 2.346514
 1096.000000 3.421936 2.364299
 1097.000000 3.400225 2.389911
 1098.000000 3.406902 2.472248
 1099.000000 3.453824 2.319632
 1100.000000 3.446735 2.416235
 1101.000000 3.409724 2.446954
 1102.000000 3.470332 2.445361
 1103.000000 3.461071 2.421597
 1104.000000 3.435241 2.429550
 1105.000000 3.458847 2.389682
 1106.000000 3.411159 2.465148
 1107.000000 3.401107 2.399295
 1108.000000 3.428751 2.346694
 1109.000000 3.478047 2.447492
 1110.000000 3.434562 2.423817
 1111.000000 3.454273 2.252595
 1112.000000 3.440747 2.345714
 1113.000000 3.463660 2.349966
 1114.000000 3.434359 2.358168
 1115.000000 3.420628 2.359922
 1116.000000 3.475887 2.414776
 1117.000000 3.450307 2.368778
 1118.000000 3.475277 2.311246
 1119.000000 3.393031 2.418900
 1120.000000 3.412715 2.308275
 1121.000000 3.454925 2.316426
 1122.000000 3.426305 2.445947
 1123.000000 3.452602 2.364024
 1124.000000 3.424129 2.394385
 1125.000000 3.442537 2.388805
 1126.000000 3.406822 2.296563
 1127.000000 3.425983 2.472304
 1128.000000 3.424671 2.429471
 1129.000000 3.422396 2.444048
 1130.000000 3.430815 2.396144
 1131.000000 3.399811 2.467346
 1132.000000 3.401322 2.409137
 1133.000000 3.414188 2.464873
 1134.000000 3.470732 2.433375
 1135.000000 3.417588 2.385604
 1136.000000 3.435045 2.496411
 1137.000000 3.437035 2.428847
 1138.000000 3.406997 2.438987
 1139.000000 3.439169 2.366050
 1140.000000 3.416486 2.396869
 1141.000000 3.442654 2.359134
 1142.000000 3.443222 2.383501
 1143.000000 3.431488 2.313807
 1144.000000 3.429804 2.389709
 1145.000000 3.427207 2.436010
 1146.000000 3.372532 2.365181
 1147.000000 3.401473 2.444437
 1148.000000 3.410430 2.306632
 1149.000000 3.403788 2.419696
 1150.000000 3.404163 2.368006
 1151.000000 3.398585 2.425647
 1152.000000 3.432559 2.488453
 1153.000000 3.402891 2.408685
 1154.000000 3.442035 2.412525
 1155.000000 3.434697 2.420786
 1156.000000 3.424285 2.367615
 1157.000000 3.439541 2.317181
 1158.000000 3.421155 2.410145
 1159.000000 3.432182 2.449205
 1160.000000 3.433912 2.449612
 1161.000000 3.491017 2.389608
 1162.000000 3.474680 2.391970
 1163.000000 3.400901 2.395937
 1164.000000 3.435337 2.357636
 1165.000000 3.429141 2.430430
 1166.000000 3.446062 2.449217
 1167.000000 3.445514 2.384627
 1168.000000 3.452652 2.406295
 1169.000000 3.427150 2.474895
 1170.000000 3.474075 2.476031
 1171.000000 3.406175 2.332754
 1172.000000 3.387815 2.442765
 1173.000000 3.441117 2.429051
 1174.000000 3.419436 2.552844
 1175.000000 3.444347 2.451904
 1176.000000 3.444219 2.428331
 1177.000000 3.455068 2.305630
 1178.000000 3.421234 2.378086
 1179.000000 3.442426 2.236470
 1180.000000 3.433142 2.307160
 1181.000000 3.416586 2.349310
 1182.000000 3.441855 2.344545
 1183.000000 3.409914 2.435935
 1184.000000 3.430389 2.355947
 1185.000000 3.410029 2.398101
 1186.000000 3.396319 2.359302
 1187.000000 3.386001 2.413932
 1188.000000 3.367401 2.417792
 1189.000000 3.394224 2.378073
 1190.000000 3.356094 2.391377
 1191.000000 3.403677 2.302480
 1192.000000 3.366447 2.445872
 1193.000000 3.445182 2.347729
 1194.000000 3.402044 2.397799
 1195.000000 3.453593 2.412405
 1196.000000 3.401213 2.389546
 1197.000000 3.393131 2.399595
 1198.000000 3.367759 2.423572
 1199.000000 3.377840 2.359601
 1200.000000 3.429770 2.368643
 1201.000000 3.394073 2.494715
 1202.000000 3.361722 2.432392
 1203.000000 3.400818 2.487603
 1204.000000 3.360009 2.411161
 1205.000000 3.358488 2.389781
 1206.000000 3.392031 2.439545
 1207.000000 3.423543 2.360558
 1208.000000 3.367483 2.335247
 1209.000000 3.375760 2.429346
 1210.000000 3.403228 2.488628
 1211.000000 3.378592 2.391398
 1212.000000 3.409352 2.463076
 1213.000000 3.411404 2.342161
 1214.000000 3.395305 2.422054
 1215.000000 3.464511 2.327363
 1216.000000 3.390459 2.283482
 1217.000000 3.411520 2.321898
 1218.000000 3.409060 2.373486
 1219.000000 3.385177 2.358729
 1220.000000 3.382143 2.425675
 1221.000000 3.443824 2.339089
 1222.000000 3.442247 2.304548
 1223.000000 3.446362 2.384483
 1224.000000 3.428329 2.378092
 1225.000000 3.433188 2.317336
 1226.000000 3.423420 2.440380
 1227.000000 3.455949 2.354323
 1228.000000 3.472897 2.345632
 1229.000000 3.436369 2.438147
 1230.000000 3.395010 2.347602
 1231.000000 3.434304 2.444271
 1232.000000 3.434560 2.416763
 1233.000000 3.429332 2.400968
 1234.000000 3.444406 2.324890
 1235.000000 3.421937 2.443020
 1236.000000 3.439679 2.339868
 1237.000000 3.421892 2.302721
 1238.000000 3.414930 2.437671
 1239.000000 3.417075 2.375550
 1240.000000 3.444938 2.407269
 1241.000000 3.394743 2.377593
 1242.000000 3.450083 2.424332
 1243.000000 3.415411 2.336012
 1244.000000 3.381915 2.427115
 1245.000000 3.432651 2.344493
 1246.000000 3.437749 2.332925
 1247.000000 3.404957 2.342137
 1248.000000 3.423535 2.461765
 1249.000000 3.393693 2.491283
 1250.000000 3.367344 2.496840
 1251.000000 3.342742 2.362824
 1252.000000 3.416743 2.302982
 1253.000000 3.374599 2.366655
 1254.000000 3.377206 2.374577
 1255.000000 3.412508 2.412096
 1256.000000 3.402207 2.357478
 1257.000000 3.344510 2.406014
 1258.000000 3.415245 2.343863
 1259.000000 3.391951 2.447106
 1260.000000 3.374536 2.329299
 1261.000000 3.440991 2.393105
 1262.000000 3.417753 2.460786
 1263.000000 3.456061 2.408755
 1264.000000 3.442406 2.434271
 1265.000000 3.470812 2.347137
 1266.000000 3.438163 2.324377
 1267.000000 3.459344 2.307231
 1268.000000 3.378912 2.434038
 1269.000000 3.392881 2.381506
 1270.000000 3.412829 2.289389
 1271.000000 3.433863 2.375550
 1272.000000 3.415570 2.414201
 1273.000000 3.403550 2.352386
 1274.000000 3.377729 2.421617
 1275.000000 3.370673 2.528532
 1276.000000 3.354362 2.485281
 1277.000000 3.354713 2.491871
 1278.000000 3.402285 2.324433
 1279.000000 3.426338 2.379079
 1280.000000 3.398421 2.373920
 1281.000000 3.349908 2.407236
 1282.000000 3.312596 2.381449
 1283.000000 3.383790 2.440236
 1284.000000 3.390096 2.353158
 1285.000000 3.324699 2.400624
 1286.000000 3.387851 2.452813
 1287.000000 3.408824 2.419422
 1288.000000 3.445405 2.380422
 1289.000000 3.379575 2.362474
 1290.000000 3.409615 2.323645
 1291.000000 3.422464 2.299492
 1292.000000 3.457796 2.306133
 1293.000000 3.435168 2.393615
 1294.000000 3.401676 2.437015
 1295.000000 3.404561 2.375294
 1296.000000 3.469894 2.396392
 1297.000000 3.377465 2.533203
 1298.000000 3.411656 2.530113
 1299.000000 3.454335 2.390485
 1300.000000 3.366874 2.469414
 1301.000000 3.509765 2.308108
 1302.000000 3.421311 2.389012
 1303.000000 3.362235 2.428100
 1304.000000 3.365670 2.405284
 1305.000000 3.456643 2.348734
 1306.000000 3.427846 2.322487
 1307.000000 3.440781 2.356316
 1308.000000 3.366190 2.339982
 1309.000000 3.419488 2.408572
 1310.000000 3.429507 2.375318
 1311.000000 3.460164 2.348206
 1312.000000 3.395050 2.433165
 1313.000000 3.327749 2.303149
 1314.000000 3.425898 2.362028
 1315.000000 3.402227 2.332665
 1316.000000 3.429407 2.361482
 1317.000000 3.425631 2.332190
 1318.000000 3.441405 2.376584
 1319.000000 3.442268 2.398479
 1320.000000 3.451809 2.391989
 1321.000000 3.395625 2.216067
 1322.000000 3.408087 2.289989
 1323.000000 3.421593 2.417352
 1324.000000 3.448040 2.396671
 1325.000000 3.400094 2.397316
 1326.000000 3.396556 2.410045
 1327.000000 3.465951 2.445212
 1328.000000 3.435743 2.411937
 1329.000000 3.435519 2.417428
 1330.000000 3.386486 2.356223
 1331.000000 3.415362 2.385512
 1332.000000 3.415761 2.375641
 1333.000000 3.412453 2.313547
 1334.000000 3.463875 2.407252
 1335.000000 3.436005 2.324489
 1336.000000 3.433267 2.385095
 1337.000000 3.408550 2.347289
 1338.000000 3.394224 2.304598
 1339.000000 3.412205 2.284041
 1340.000000 3.406569 2.349585
 1341.000000 3.472435 2.272860
 1342.000000 3.449244 2.338691
 1343.000000 3.400980 2.331715
 1344.000000 3.400189 2.405717
 1345.000000 3.427903 2.264807
 1346.000000 3.443998 2.387194
 1347.000000 3.456083 2.337699
 1348.000000 3.410286 2.442753
 1349.000000 3.441066 2.421929
 1350.000000 3.423860 2.420605
 1351.000000 3.409247 2.420838
 1352.000000 3.372043 2.386183
 1353.000000 3.380006 2.431238
 1354.000000 3.409602 2.368018
 1355.000000 3.408085 2.378464
 1356.000000 3.423409 2.389118
 1357.000000 3.396992 2.340166
 1358.000000 3.422114 2.362709
 1359.000000 3.435429 2.384503
 1360.000000 3.458431 2.317951
 1361.000000 3.414193 2.301869
 1362.000000 3.410865 2.334429
 1363.000000 3.429529 2.353068
 1364.000000 3.428843 2.567443
 1365.000000 3.429443 2.422860
 1366.000000 3.427913 2.430188
 1367.000000 3.444002 2.441449
 1368.000000 3.442268 2.438961
 1369.000000 3.428287 2.455224
 1370.000000 3.421556 2.442273
 1371.000000 3.474266 2.398469
 1372.000000 3.477804 2.429625
 1373.000000 3.495334 2.334181
 1374.000000 3.463785 2.384603
 1375.000000 3.453504 2.418920
 1376.000000 3.471820 2.509779
 1377.000000 3.470707 2.391145
 1378.000000 3.457570 2.478123
 1379.000000 3.433442 2.340168
 1380.000000 3.422312 2.381070
 1381.000000 3.450115 2.307938
 1382.000000 3.450221 2.402571
 1383.000000 3.389901 2.344934
 1384.000000 3.517159 2.395145
 1385.000000 3.442947 2.382719
 1386.000000 3.435318 2.294790
 1387.000000 3.419110 2.359907
 1388.000000 3.429732 2.326640
 1389.000000 3.405203 2.419459
 1390.000000 3.425452 2.322135
 1391.000000 3.435565 2.445468
 1392.000000 3.408231 2.411406
 1393.000000 3.435519 2.437283
 1394.000000 3.389610 2.445208
 1395.000000 3.453054 2.415130
 1396.000000 3.448927 2.378809
 1397.000000 3.441777 2.458514
 1398.000000 3.486230 2.439959
 1399.000000 3.439436 2.356617
 1400.000000 3.460229 2.450153
 1401.000000 3.511882 2.408995
 1402.000000 3.448892 2.440577
 1403.000000 3.483471 2.342584
 1404.000000 3.428608 2.416882
 1405.000000 3.401302 2.487803
 1406.000000 3.411523 2.410575
 1407.000000 3.477976 2.436480
 1408.000000 3.443565 2.476538
 1409.000000 3.409599 2.496865
 1410.000000 3.440872 2.414023
 1411.000000 3.454166 2.505454
 1412.000000 3.418919 2.320044
 1413.000000 3.466827 2.432036
 1414.000000 3.455516 2.384528
 1415.000000 3.446627 2.467099
 1416.000000 3.412745 2.441733
 1417.000000 3.452766 2.369659
 1418.000000 3.405782 2.478556
 1419.000000 3.413142 2.380202
 1420.000000 3.403378 2.365544
 1421.000000 3.459917 2.403657
 1422.000000 3.391813 2.467123
 1423.000000 3.485979 2.360871
 1424.000000 3.415535 2.388953
 1425.000000 3.416991 2.399692
 1426.000000 3.412337 2.414996
 1427.000000 3.403884 2.405641
 1428.000000 3.426274 2.398963
 1429.000000 3.382795 2.276845
 1430.000000 3.405833 2.371800
 1431.000000 3.389255 2.267363
 1432.000000 3.361584 2.298498
 1433.000000 3.381107 2.259305
 1434.000000 3.381129 2.185914
 1435.000000 3.380132 2.252575
 1436.000000 3.417738 2.201902
 1437.000000 3.366121 2.367650
 1438.000000 3.372539 2.256733
 1439.000000 3.383800 2.346002
 1440.000000 3.409509 2.287712
 1441.000000 3.330761 2.217169
 1442.000000 3.390576 2.270398
 1443.000000 3.443347 2.246709
 1444.000000 3.411515 2.353246
 1445.000000 3.405767 2.312753
 1446.000000 3.420491 2.294752
 1447.000000 3.426743 2.309241
 1448.000000 3.383932 2.283460
 1449.000000 3.388498 2.332542
 1450.000000 3.356734 2.329590
 1451.000000 3.395222 2.421596
 1452.000000 3.386824 2.377595
 1453.000000 3.368966 2.349679
 1454.000000 3.379713 2.329780
 1455.000000 3.368702 2.215712
 1456.000000 3.428035 2.151233
 1457.000000 3.416634 2.324096
 1458.000000 3.401921 2.274429
 1459.000000 3.370926 2.288357
 1460.000000 3.385762 2.343310
 1461.000000 3.430197 2.285452
 1462.000000 3.389613 2.306159
 1463.000000 3.437013 2.390871
 1464.000000 3.395308 2.331899
 1465.000000 3.378147 2.327067
 1466.000000 3.347880 2.291797
 1467.000000 3.359748 2.362052
 1468.000000 3.384189 2.409174
 1469.000000 3.355282 2.496713
 1470.000000 3.392108 2.396583
 1471.000000 3.350488 2.388622
 1472.000000 3.400223 2.404724
 1473.000000 3.383975 2.397607
 1474.000000 3.378516 2.298669
 1475.000000 3.433766 2.356356
 1476.000000 3.412474 2.414301
 1477.000000 3.435005 2.360208
 1478.000000 3.431763 2.418037
 1479.000000 3.454913 2.365818
 1480.000000 3.451048 2.341659
 1481.000000 3.407804 2.241570
 1482.000000 3.426273 2.340106
 1483.000000 3.426087 2.350145
 1484.000000 3.432464 2.422663
 1485.000000 3.376926 2.413212
 1486.000000 3.441910 2.354522
 1487.000000 3.421470 2.392738
 1488.000000 3.424184 2.360448
 1489.000000 3.421660 2.363763
 1490.000000 3.447257 2.276092
 1491.000000 3.412222 2.252475
 1492.000000 3.440574 2.334253
 1493.000000 3.435827 2.339962
 1494.000000 3.460967 2.361703
 1495.000000 3.410255 2.355389
 1496.000000 3.403872 2.407556
 1497.000000 3.429462 2.382418
 1498.000000 3.465715 2.333366
 1499.000000 3.486930 2.357217
 1500.000000 3.442076 2.360959
 1501.000000 3.469391 2.361046
 1502.000000 3.444795 2.396378
 1503.000000 3.445902 2.430893
 1504.000000 3.381840 2.458766
 1505.000000 3.394137 2.403256
 1506.000000 3.440350 2.329891
 1507.000000 3.423405 2.353124
 1508.000000 3.454314 2.379891
 1509.000000 3.413769 2.288142
 1510.000000 3.407785 2.278891
 1511.000000 3.395008 2.398317
 1512.000000 3.442087 2.453892
 1513.000000 3.371114 2.317132
 1514.000000 3.361596 2.377077
 1515.000000 3.444333 2.367924
 1516.000000 3.428970 2.360214
 1517.000000 3.405090 2.398791
 1518.000000 3.403290 2.351627
 1519.000000 3.442833 2.396554
 1520.000000 3.403063 2.328037
 1521.000000 3.458380 2.345517
 1522.000000 3.409692 2.318609
 1523.000000 3.392063 2.368342
 1524.000000 3.431098 2.375482
 1525.000000 3.441167 2.306273
 1526.000000 3.426685 2.383460
 1527.000000 3.454682 2.298116
 1528.000000 3.436397 2.380124
 1529.000000 3.473197 2.299956
 1530.000000 3.478947 2.413983
 1531.000000 3.429278 2.337337
 1532.000000 3.429559 2.355466
 1533.000000 3.442233 2.343776
 1534.000000 3.416796 2.384398
 1535.000000 3.423501 2.340041
 1536.000000 3.379471 2.281431
 1537.000000 3.430160 2.442551
 1538.000000 3.466356 2.358196
 1539.000000 3.454567 2.382316
 1540.000000 3.464362 2.454777
 1541.000000 3.372640 2.470445
 1542.000000 3.397483 2.451978
 1543.000000 3.425630 2.290836
 1544.000000 3.419109 2.357292
 1545.000000 3.428135 2.448526
 1546.000000 3.490958 2.486054
 1547.000000 3.406244 2.508972
 1548.000000 3.435033 2.415366
 1549.000000 3.461641 2.302568
 1550.000000 3.429525 2.374931
 1551.000000 3.434515 2.376345
 1552.000000 3.463647 2.264627
 1553.000000 3.475308 2.412162
 1554.000000 3.420137 2.361936
 1555.000000 3.418587 2.354928
 1556.000000 3.429774 2.323440
 1557.000000 3.392651 2.294059
 1558.000000 3.412675 2.363771
 1559.000000 3.464676 2.353028
 1560.000000 3.431659 2.407403
 1561.000000 3.447333 2.327672
 1562.000000 3.413814 2.412771
 1563.000000 3.449689 2.410759
 1564.000000 3.422305 2.411336
 1565.000000 3.398672 2.422032
 1566.000000 3.469218 2.306777
 1567.000000 3.420496 2.347769
 1568.000000 3.433722 2.305873
 1569.000000 3.460270 2.317184
 1570.000000 3.430303 2.389240
 1571.000000 3.379872 2.347696
 1572.000000 3.437679 2.458820
 1573.000000 3.473564 2.450642
 1574.000000 3.426783 2.362407
 1575.000000 3.443850 2.437672
 1576.000000 3.428598 2.476065
 1577.000000 3.387752 2.418505
 1578.000000 3.395797 2.357678
 1579.000000 3.467262 2.295257
 1580.000000 3.359519 2.426235
 1581.000000 3.413325 2.362191
 1582.000000 3.444148 2.314713
 1583.000000 3.501097 2.417300
 1584.000000 3.411231 2.441534
 1585.000000 3.423404 2.422588
 1586.000000 3.411517 2.398882
 1587.000000 3.425695 2.319083
 1588.000000 3.414607 2.351258
 1589.000000 3.354549 2.372835
 1590.000000 3.445213 2.300282
 1591.000000 3.431728 2.311110
 1592.000000 3.479787 2.288935
 1593.000000 3.421320 2.280924
 1594.000000 3.442918 2.387073
 1595.000000 3.431076 2.345075
 1596.000000 3.396097 2.317308
 1597.000000 3.382824 2.297546
 1598.000000 3.434333 2.338909
 1599.000000 3.359649 2.285534
 1600.000000 3.370843 2.320200
 1601.000000 3.371985 2.257446
 1602.000000 3.378163 2.340333
 1603.000000 3.367578 2.311314
 1604.000000 3.470521 2.309765
 1605.000000 3.481299 2.352533
 1606.000000 3.354267 2.248311
 1607.000000 3.382026 2.325444
 1608.000000 3.387388 2.286009
 1609.000000 3.375412 2.351789
 1610.000000 3.417750 2.377590
 1611.000000 3.406909 2.314363
 1612.000000 3.425790 2.263405
 1613.000000 3.406933 2.297976
 1614.000000 3.417557 2.318969
 1615.000000 3.434514 2.296598
 1616.000000 3.414627 2.249736
 1617.000000 3.368434 2.249530
 1618.000000 3.392450 2.249424
 1619.000000 3.419195 2.311934
 1620.000000 3.445728 2.300916
 1621.000000 3.389173 2.188195
 1622.000000 3.434033 2.312956
 1623.000000 3.382858 2.445188
 1624.000000 3.435292 2.378032
 1625.000000 3.411177 2.293306
 1626.000000 3.420382 2.337079
 1627.000000 3.416756 2.364863
 1628.000000 3.391213 2.315858
 1629.000000 3.429399 2.337595
 1630.000000 3.419555 2.389260
 1631.000000 3.429060 2.388642
 1632.000000 3.430953 2.400979
 1633.000000 3.432381 2.364747
 1634.000000 3.405610 2.302006
 1635.000000 3.431848 2.291431
 1636.000000 3.382938 2.335252
 1637.000000 3.458791 2.403578
 1638.000000 3.418965 2.303105
 1639.000000 3.414848 2.306576
 1640.000000 3.433287 2.397797
 1641.000000 3.439803 2.318851
 1642.000000 3.413336 2.427591
 1643.000000 3.408959 2.391051
 1644.000000 3.428108 2.358090
 1645.000000 3.442622 2.327972
 1646.000000 3.438702 2.292825
 1647.000000 3.402624 2.386299
 1648.000000 3.410648 2.362553
 1649.000000 3.417387 2.266202
 1650.000000 3.431647 2.330392
 1651.000000 3.355390 2.447526
 1652.000000 3.424186 2.368316
 1653.000000 3.385775 2.429899
 1654.000000 3.460282 2.469816
 1655.000000 3.409707 2.493094
 1656.000000 3.448951 2.314281
 1657.000000 3.425103 2.289166
 1658.000000 3.404996 2.420727
 1659.000000 3.393388 2.359800
 1660.000000 3.399882 2.462122
 1661.000000 3.475371 2.383447
 1662.000000 3.397052 2.385668
 1663.000000 3.406795 2.319422
 1664.000000 3.444000 2.359073
 1665.000000 3.422973 2.415143
 1666.000000 3.431551 2.362694
 1667.000000 3.434055 2.440692
 1668.000000 3.419259 2.332910
 1669.000000 3.415336 2.391428
 1670.000000 3.438653 2.449581
 1671.000000 3.461563 2.300966
 1672.000000 3.351708 2.429918
 1673.000000 3.419324 2.379383
 1674.000000 3.414075 2.376322
 1675.000000 3.438798 2.307164
 1676.000000 3.436116 2.390849
 1677.000000 3.412895 2.283386
 1678.000000 3.395698 2.424476
 1679.000000 3.432761 2.393565
 1680.000000 3.382867 2.341279
 1681.000000 3.390959 2.311676
 1682.000000 3.407810 2.339819
 1683.000000 3.394709 2.379002
 1684.000000 3.432497 2.357206
 1685.000000 3.385915 2.422103
 1686.000000 3.407702 2.326525
 1687.000000 3.345229 2.458098
 1688.000000 3.377554 2.396325
 1689.000000 3.382743 2.412326
 1690.000000 3.391730 2.352027
 1691.000000 3.373782 2.366994
 1692.000000 3.378931 2.357404
 1693.000000 3.400522 2.417551
 1694.000000 3.419729 2.322633
 1695.000000 3.405155 2.350198
 1696.000000 3.407876 2.429100
 1697.000000 3.482887 2.287456
 1698.000000 3.428971 2.294277
 1699.000000 3.433687 2.410362
 1700.000000 3.393302 2.309411
 1701.000000 3.399482 2.425200
 1702.000000 3.397993 2.316975
 1703.000000 3.424956 2.454658
 1704.000000 3.383352 2.339453
 1705.000000 3.344950 2.371055
 1706.000000 3.403416 2.307359
 1707.000000 3.434020 2.400179
 1708.000000 3.410775 2.427223
 1709.000000 3.439066 2.466622
 1710.000000 3.426443 2.452245
 1711.000000 3.411206 2.420579
 1712.000000 3.388116 2.469706
 1713.000000 3.444086 2.411794
 1714.000000 3.476742 2.404561
 1715.000000 3.412010 2.377580
 1716.000000 3.420508 2.358686
 1717.000000 3.465793 2.385419
 1718.000000 3.460047 2.361710
 1719.000000 3.442038 2.337094
 1720.000000 3.376913 2.237688
 1721.000000 3.449768 2.338245
 1722.000000 3.393918 2.290014
 1723.000000 3.414478 2.270201
 1724.000000 3.438387 2.279985
 1725.000000 3.422213 2.237981
 1726.000000 3.415024 2.224102
 1727.000000 3.415405 2.229083
 1728.000000 3.419730 2.221489
 1729.000000 3.444687 2.185964
 1730.000000 3.425912 2.239039
 1731.000000 3.408590 2.353162
 1732.000000 3.472516 2.353881
 1733.000000 3.399761 2.217113
 1734.000000 3.438531 2.284568
 1735.000000 3.372760 2.376050
 1736.000000 3.442367 2.308942
 1737.000000 3.407494 2.257364
 1738.000000 3.397793 2.358951
 1739.000000 3.440208 2.247873
 1740.000000 3.392150 2.351322
 1741.000000 3.426267 2.297856
 1742.000000 3.394629 2.390405
 1743.000000 3.448242 2.293038
 1744.000000 3.462129 2.311129
 1745.000000 3.478881 2.362125
 1746.000000 3.428963 2.404070
 1747.000000 3.411899 2.338828
 1748.000000 3.419135 2.226187
 1749.000000 3.483561 2.395074
 1750.000000 3.419729 2.353970
 1751.000000 3.491806 2.341806
 1752.000000 3.457730 2.377539
 1753.000000 3.460072 2.378693
 1754.000000 3.434903 2.432763
 1755.000000 3.457367 2.383651
 1756.000000 3.410350 2.346533
 1757.000000 3.432970 2.274716
 1758.000000 3.437643 2.346168
 1759.000000 3.413782 2.313824
 1760.000000 3.379419 2.356497
 1761.000000 3.419342 2.336596
 1762.000000 3.455820 2.383930
 1763.000000 3.406375 2.265160
 1764.000000 3.415768 2.315387
 1765.000000 3.418831 2.309169
 1766.000000 3.400811 2.332883
 1767.000000 3.403736 2.308632
 1768.000000 3.501254 2.278789
 1769.000000 3.431611 2.392446
 1770.000000 3.423044 2.362194
 1771.000000 3.439790 2.356657
 1772.000000 3.429741 2.365912
 1773.000000 3.474812 2.288554
 1774.000000 3.471807 2.438318
 1775.000000 3.426435 2.379296
 1776.000000 3.446890 2.360480
 1777.000000 3.421640 2.384655
 1778.000000 3.435656 2.302881
 1779.000000 3.413062 2.357921
 1780.000000 3.451789 2.337179
 1781.000000 3.438481 2.312581
 1782.000000 3.450811 2.315207
 1783.000000 3.412587 2.411673
 1784.000000 3.425626 2.328976
 1785.000000 3.417573 2.341927
 1786.000000 3.435509 2.323366
 1787.000000 3.457751 2.438587
 1788.000000 3.461186 2.311857
 1789.000000 3.499331 2.342838
 1790.000000 3.468570 2.278185
 1791.000000 3.418627 2.278032
 1792.000000 3.415552 2.367875
 1793.000000 3.434920 2.356253
 1794.000000 3.423155 2.313283
 1795.000000 3.371057 2.314810
 1796.000000 3.417729 2.352327
 1797.000000 3.462800 2.324011
 1798.000000 3.410450 2.397541
 1799.000000 3.465190 2.304243
 1800.000000 3.397870 2.348931
 1801.000000 3.428856 2.294990
 1802.000000 3.446761 2.360600
 1803.000000 3.480551 2.259718
 1804.000000 3.444806 2.320309
 1805.000000 3.446643 2.277510
 1806.000000 3.460476 2.378093
 1807.000000 3.414138 2.343636
 1808.000000 3.433691 2.412219
 1809.000000 3.416517 2.435849
 1810.000000 3.452719 2.335850
 1811.000000 3.428675 2.446942
 1812.000000 3.422676 2.351120
 1813.000000 3.414777 2.346287
 1814.000000 3.416346 2.356832
 1815.000000 3.399131 2.368954
 1816.000000 3.404783 2.357516
 1817.000000 3.394312 2.422366
 1818.000000 3.374160 2.480039
 1819.000000 3.445526 2.417406
 1820.000000 3.411123 2.340890
 1821.000000 3.442473 2.362212
 1822.000000 3.387975 2.421913
 1823.000000 3.383075 2.343094
 1824.000000 3.404081 2.314796
 1825.000000 3.432607 2.346706
 1826.000000 3.394978 2.373108
 1827.000000 3.440606 2.254235
 1828.000000 3.417548 2.414914
 1829.000000 3.378053 2.383575
 1830.000000 3.414039 2.433005
 1831.000000 3.349956 2.377199
 1832.000000 3.384773 2.465962
 1833.000000 3.422252 2.366677
 1834.000000 3.349001 2.397990
 1835.000000 3.436420 2.310292
 1836.000000 3.416933 2.426108
 1837.000000 3.444824 2.309212
 1838.000000 3.465002 2.370767
 1839.000000 3.440164 2.307542
 1840.000000 3.468299 2.420549
 1841.000000 3.431119 2.376799
 1842.000000 3.451311 2.353903
 1843.000000 3.446507 2.464009
 1844.000000 3.461401 2.368260
 1845.000000 3.432687 2.388520
 1846.000000 3.470853 2.337071
 1847.000000 3.429652 2.496543
 1848.000000 3.416310 2.430863
 1849.000000 3.376022 2.441276
 1850.000000 3.413571 2.428788
 1851.000000 3.405461 2.456068
 1852.000000 3.375736 2.455359
 1853.000000 3.388316 2.377383
 1854.000000 3.418149 2.369318
 1855.000000 3.416504 2.354300
 1856.000000 3.413342 2.377978
 1857.000000 3.405003 2.393675
 1858.000000 3.448355 2.339812
 1859.000000 3.402695 2.429475
 1860.000000 3.426061 2.296212
 1861.000000 3.437848 2.380159
 1862.000000 3.431634 2.370638
 1863.000000 3.395372 2.403273
 1864.000000 3.443405 2.370667
 1865.000000 3.435719 2.352784
 1866.000000 3.431534 2.359493
 1867.000000 3.380409 2.339782
 1868.000000 3.477291 2.276288
 1869.000000 3.426858 2.359547
 1870.000000 3.493802 2.273959
 1871.000000 3.455740 2.375879
 1872.000000 3.488295 2.330694
 1873.000000 3.468753 2.308499
 1874.000000 3.462940 2.275035
 1875.000000 3.408312 2.375280
 1876.000000 3.387310 2.301279
 1877.000000 3.462562 2.346120
 1878.000000 3.453137 2.370784
 1879.000000 3.462432 2.386000
 1880.000000 3.410957 2.358596
 1881.000000 3.442979 2.378614
 1882.000000 3.419136 2.373974
 1883.000000 3.408613 2.443237
 1884.000000 3.402791 2.368975
 1885.000000 3.431156 2.375208
 1886.000000 3.429870 2.321553
 1887.000000 3.394489 2.382034
 1888.000000 3.477062 2.385111
 1889.000000 3.446979 2.221919
 1890.000000 3.427366 2.390471
 1891.000000 3.445872 2.230059
 1892.000000 3.465034 2.310244
 1893.000000 3.450622 2.292616
 1894.000000 3.461006 2.321751
 1895.000000 3.436676 2.348462
 1896.000000 3.395991 2.357984
 1897.000000 3.396556 2.339345
 1898.000000 3.379672 2.376536
 1899.000000 3.428818 2.332580
 1900.000000 3.499992 2.288152
 1901.000000 3.452541 2.271201
 1902.000000 3.471223 2.305355
 1903.000000 3.451476 2.312073
 1904.000000 3.423622 2.344376
 1905.000000 3.453650 2.362067
 1906.000000 3.397488 2.315631
 1907.000000 3.423337 2.309735
 1908.000000 3.432341 2.286475
 1909.000000 3.435358 2.345958
 1910.000000 3.422432 2.345651
 1911.000000 3.430552 2.361065
 1912.000000 3.433018 2.346722
 1913.000000 3.453247 2.342270
 1914.000000 3.453011 2.498370
 1915.000000 3.481574 2.299865
 1916.000000 3.452470 2.351409
 1917.000000 3.477576 2.404312
 1918.000000 3.445096 2.420114
 1919.000000 3.468848 2.385248
 1920.000000 3.414872 2.384536
 1921.000000 3.477022 2.402926
 1922.000000 3.435170 2.409394
 1923.000000 3.454558 2.529765
 1924.000000 3.474682 2.399175
 1925.000000 3.408750 2.361448
 1926.000000 3.443721 2.433357
 1927.000000 3.522628 2.370241
 1928.000000 3.435341 2.366493
 1929.000000 3.436570 2.420458
 1930.000000 3.403178 2.428764
 1931.000000 3.468691 2.429464
 1932.000000 3.402541 2.337361
 1933.000000 3.483971 2.256330
 1934.000000 3.428815 2.308197
 1935.000000 3.473273 2.309368
 1936.000000 3.397648 2.293567
 1937.000000 3.421282 2.271799
 1938.000000 3.378052 2.365909
 1939.000000 3.415248 2.413487
 1940.000000 3.439246 2.374548
 1941.000000 3.462255 2.374197
 1942.000000 3.412274 2.359693
 1943.000000 3.463996 2.359610
 1944.000000 3.458805 2.425401
 1945.000000 3.480721 2.400264
 1946.000000 3.447963 2.360515
 1947.000000 3.410009 2.404229
 1948.000000 3.413786 2.376362
 1949.000000 3.443307 2.324056
 1950.000000 3.439396 2.351277
 1951.000000 3.422424 2.396695
 1952.000000 3.457704 2.374473
 1953.000000 3.424454 2.410311
 1954.000000 3.438113 2.424447
 1955.000000 3.446840 2.434518
 1956.000000 3.438667 2.466280
 1957.000000 3.441245 2.375601
 1958.000000 3.428263 2.394741
 1959.000000 3.455564 2.318155
 1960.000000 3.456931 2.280653
 1961.000000 3.453924 2.401625
 1962.000000 3.418222 2.354478
 1963.000000 3.463986 2.357861
 1964.000000 3.477369 2.418387
 1965.000000 3.475607 2.384547
 1966.000000 3.505380 2.438168
 1967.000000 3.434788 2.391093
 1968.000000 3.441560 2.387194
 1969.000000 3.420477 2.379766
 1970.000000 3.473418 2.338495
 1971.000000 3.435658 2.409880
 1972.000000 3.398760 2.472390
 1973.000000 3.424577 2.387422
 1974.000000 3.386936 2.359727
 1975.000000 3.431890 2.436251
 1976.000000 3.440422 2.358141
 1977.000000 3.369351 2.461977
 1978.000000 3.396866 2.466040
 1979.000000 3.389876 2.448867
 1980.000000 3.383652 2.432062
 1981.000000 3.430555 2.421851
 1982.000000 3.443040 2.407496
 1983.000000 3.402217 2.379551
 1984.000000 3.417381 2.441459
 1985.000000 3.424183 2.388567
 1986.000000 3.467031 2.444938
 1987.000000 3.439542 2.353764
 1988.000000 3.449021 2.348323
 1989.000000 3.472638 2.416829
 1990.000000 3.484950 2.385001
 1991.000000 3.458617 2.328190
 1992.000000 3.466496 2.416984
 1993.000000 3.363506 2.425145
 1994.000000 3.362806 2.338761
 1995.000000 3.451329 2.331040
 1996.000000 3.416495 2.439779
 1997.000000 3.374670 2.288911
 1998.000000 3.398918 2.344197
 1999.000000 3.430315 2.351472
 2000.000000 3.413862 2.418863
 2001.000000 3.489589 2.396726
 2002.000000 3.413744 2.352856
 2003.000000 3.473938 2.318871
 2004.000000 3.443026 2.344297
 2005.000000 3.446210 2.368626
 2006.000000 3.471540 2.411715
 2007.000000 3.422257 2.422041
 2008.000000 3.464357 2.349580
 2009.000000 3.434465 2.208656
 2010.000000 3.438950 2.348633
 2011.000000 3.439804 2.349096
 2012.000000 3.461054 2.246009
 2013.000000 3.460868 2.287814
 2014.000000 3.482434 2.347438
 2015.000000 3.452071 2.294272
 2016.000000 3.418629 2.317496
 2017.000000 3.474871 2.371506
 2018.000000 3.451161 2.392301
 2019.000000 3.471630 2.323512
 2020.000000 3.466766 2.303015
 2021.000000 3.447198 2.341039
 2022.000000 3.481357 2.283993
 2023.000000 3.467579 2.328807
 2024.000000 3.416492 2.267885
 2025.000000 3.446042 2.369187
 2026.000000 3.498780 2.451588
 2027.000000 3.451140 2.399915
 2028.000000 3.478596 2.403287
 2029.000000 3.469207 2.283565
 2030.000000 3.439906 2.418764
 2031.000000 3.410969 2.388784
 2032.000000 3.491254 2.356359
 2033.000000 3.411893 2.245496
 2034.000000 3.462714 2.391083
 2035.000000 3.423232 2.253986
 2036.000000 3.417816 2.265954
 2037.000000 3.414333 2.310656
 2038.000000 3.434974 2.342902
 2039.000000 3.412683 2.280478
 2040.000000 3.434346 2.329218
 2041.000000 3.392139 2.285552
 2042.000000 3.438265 2.237011
 2043.000000 3.414143 2.291962
 2044.000000 3.404289 2.252620
 2045.000000 3.397036 2.191005
 2046.000000 3.406171 2.229823
 2047.000000 3.419717 2.335286
 2048.000000 3.420481 2.277828
 2049.000000 3.398094 2.306867
 2050.000000 3.400475 2.315184
 2051.000000 3.376740 2.289992
 2052.000000 3.393202 2.268259
 2053.000000 3.434436 2.307161
 2054.000000 3.461213 2.377005
 2055.000000 3.393934 2.209447
 2056.000000 3.376247 2.356935
 2057.000000 3.459329 2.389379
 2058.000000 3.402942 2.411041
 2059.000000 3.423510 2.455362
 2060.000000 3.426054 2.400036
 2061.000000 3.453804 2.401637
 2062.000000 3.457785 2.366284
 2063.000000 3.427483 2.327277
 2064.000000 3.438949 2.323642
 2065.000000 3.431264 2.191533
 2066.000000 3.473951 2.329874
 2067.000000 3.423188 2.196165
 2068.000000 3.416304 2.282285
 2069.000000 3.384330 2.361286
 2070.000000 3.458807 2.460950
 2071.000000 3.422708 2.392394
 2072.000000 3.498647 2.464687
 2073.000000 3.473461 2.312416
 2074.000000 3.424572 2.426183
 2075.000000 3.412156 2.387463
 2076.000000 3.453876 2.385653
 2077.000000 3.460324 2.349016
 2078.000000 3.425941 2.347260
 2079.000000 3.447359 2.427637
 2080.000000 3.395014 2.375157
 2081.000000 3.397846 2.335266
 2082.000000 3.393539 2.360122
 2083.000000 3.433056 2.416792
 2084.000000 3.408378 2.384029
 2085.000000 3.458617 2.385810
 2086.000000 3.426121 2.472236
 2087.000000 3.443140 2.255402
 2088.000000 3.391465 2.400488
 2089.000000 3.430451 2.354382
 2090.000000 3.461869 2.358343
 2091.000000 3.430593 2.393481
 2092.000000 3.448910 2.430248
 2093.000000 3.468058 2.385389
 2094.000000 3.431750 2.316540
 2095.000000 3.404382 2.381887
 2096.000000 3.400974 2.271922
 2097.000000 3.442793 2.370210
 2098.000000 3.394833 2.392331
 2099.000000 3.467134 2.380634
 2100.000000 3.499042 2.392597
 2101.000000 3.458515 2.318906
 2102.000000 3.435044 2.326599
 2103.000000 3.463289 2.354170
 2104.000000 3.517610 2.479683
 2105.000000 3.420634 2.338269
 2106.000000 3.496507 2.422792
 2107.000000 3.418309 2.461171
 2108.000000 3.456278 2.443064
 2109.000000 3.457322 2.386153
 2110.000000 3.415726 2.461510
 2111.000000 3.381330 2.405375
 2112.000000 3.442993 2.269933
 2113.000000 3.439442 2.428102
 2114.000000 3.406575 2.380639
 2115.000000 3.463032 2.368328
 2116.000000 3.441233 2.368038
 2117.000000 3.464858 2.372624
 2118.000000 3.459819 2.365868
 2119.000000 3.445659 2.337249
 2120.000000 3.413106 2.472327
 2121.000000 3.477988 2.357092
 2122.000000 3.465588 2.509356
 2123.000000 3.485953 2.560287
 2124.000000 3.498411 2.381915
 2125.000000 3.448736 2.383489
 2126.000000 3.473128 2.416454
 2127.000000 3.486318 2.351386
 2128.000000 3.446973 2.321701
 2129.000000 3.459763 2.233565
 2130.000000 3.471466 2.358920
 2131.000000 3.440371 2.374650
 2132.000000 3.464542 2.436788
 2133.000000 3.469341 2.369193
 2134.000000 3.459302 2.423128
 2135.000000 3.462029 2.409742
 2136.000000 3.467552 2.463738
 2137.000000 3.468427 2.463226
 2138.000000 3.459105 2.436448
 2139.000000 3.476902 2.421559
 2140.000000 3.472904 2.324945
 2141.000000 3.451665 2.463509
 2142.000000 3.433757 2.449329
 2143.000000 3.412548 2.446270
 2144.000000 3.443506 2.458951
 2145.000000 3.389067 2.362623
 2146.000000 3.391602 2.420342
 2147.000000 3.454296 2.378574
 2148.000000 3.484065 2.406037
 2149.000000 3.473365 2.413023
 2150.000000 3.407099 2.400394
 2151.000000 3.518447 2.210655
 2152.000000 3.488548 2.241119
 2153.000000 3.512782 2.271630
 2154.000000 3.481822 2.315921
 2155.000000 3.452304 2.301109
 2156.000000 3.454754 2.457655
 2157.000000 3.402457 2.287486
 2158.000000 3.470104 2.313733
 2159.000000 3.457014 2.299118
 2160.000000 3.408138 2.398313
 2161.000000 3.471301 2.347180
 2162.000000 3.456930 2.401455
 2163.000000 3.508374 2.322219
 2164.000000 3.446334 2.421144
 2165.000000 3.453287 2.384168
 2166.000000 3.468029 2.468250
 2167.000000 3.533441 2.447152
 2168.000000 3.450613 2.493058
 2169.000000 3.468894 2.567446
 2170.000000 3.496577 2.537210
 2171.000000 3.456730 2.487069
 2172.000000 3.492349 2.476302
 2173.000000 3.456412 2.398989
 2174.000000 3.445996 2.401585
 2175.000000 3.470819 2.453728
 2176.000000 3.481711 2.376698
 2177.000000 3.438943 2.374247
 2178.000000 3.481644 2.364905
 2179.000000 3.479720 2.340774
 2180.000000 3.470119 2.409204
 2181.000000 3.409578 2.403678
 2182.000000 3.462871 2.422698
 2183.000000 3.477427 2.338300
 2184.000000 3.456803 2.510126
 2185.000000 3.500319 2.361238
 2186.000000 3.467396 2.440050
 2187.000000 3.418699 2.389820
 2188.000000 3.427446 2.448803
 2189.000000 3.405751 2.433128
 2190.000000 3.433844 2.374674
 2191.000000 3.431949 2.471972
 2192.000000 3.417856 2.437289
 2193.000000 3.416329 2.496931
 2194.000000 3.409639 2.430473
 2195.000000 3.452780 2.486481
 2196.000000 3.498855 2.391001
 2197.000000 3.433245 2.370071
 2198.000000 3.438266 2.426255
 2199.000000 3.380551 2.493478
 2200.000000 3.420328 2.441978
 2201.000000 3.407038 2.356903
 2202.000000 3.448970 2.397752
 2203.000000 3.401414 2.392451
 2204.000000 3.375694 2.358524
 2205.000000 3.420920 2.567104
 2206.000000 3.410568 2.513261
 2207.000000 3.407595 2.414217
 2208.000000 3.354433 2.382490
 2209.000000 3.419487 2.456085
 2210.000000 3.441646 2.363222
 2211.000000 3.400788 2.432824
 2212.000000 3.425174 2.438530
 2213.000000 3.406423 2.392243
 2214.000000 3.408909 2.368234
 2215.000000 3.429923 2.359119
 2216.000000 3.439604 2.227713
 2217.000000 3.461554 2.344428
 2218.000000 3.469827 2.320675
 2219.000000 3.441390 2.359374
 2220.000000 3.410939 2.340324
 2221.000000 3.393303 2.355898
 2222.000000 3.360764 2.297110
 2223.000000 3.397766 2.245181
 2224.000000 3.442417 2.294954
 2225.000000 3.389490 2.344400
 2226.000000 3.413839 2.374737
 2227.000000 3.414986 2.395731
 2228.000000 3.421007 2.403686
 2229.000000 3.387500 2.404786
 2230.000000 3.427063 2.378920
 2231.000000 3.398778 2.409729
 2232.000000 3.392807 2.353878
 2233.000000 3.408212 2.432603
 2234.000000 3.394090 2.468049
 2235.000000 3.442187 2.397416
 2236.000000 3.452672 2.462537
 2237.000000 3.424660 2.491816
 2238.000000 3.394974 2.553432
 2239.000000 3.344462 2.408081
 2240.000000 3.464274 2.343009
 2241.000000 3.409609 2.402809
 2242.000000 3.404408 2.395300
 2243.000000 3.386008 2.449967
 2244.000000 3.384101 2.439632
 2245.000000 3.390395 2.412157
 2246.000000 3.457320 2.402303
 2247.000000 3.399684 2.413029
 2248.000000 3.399702 2.342074
 2249.000000 3.402923 2.456662
 2250.000000 3.436792 2.429765
 2251.000000 3.442187 2.409541
 2252.000000 3.380815 2.482607
 2253.000000 3.370123 2.444293
 2254.000000 3.386966 2.457576
 2255.000000 3.392579 2.448414
 2256.000000 3.364751 2.513291
 2257.000000 3.397674 2.451196
 2258.000000 3.369713 2.452479
 2259.000000 3.458126 2.505253
 2260.000000 3.397985 2.502347
 2261.000000 3.431602 2.452219
 2262.000000 3.408815 2.519987
 2263.000000 3.442117 2.358479
 2264.000000 3.483650 2.403880
 2265.000000 3.433533 2.361341
 2266.000000 3.458293 2.373785
 2267.000000 3.428389 2.302137
 2268.000000 3.468907 2.307938
 2269.000000 3.425122 2.330314
 2270.000000 3.404847 2.275717
 2271.000000 3.424507 2.333754
 2272.000000 3.402418 2.393631
 2273.000000 3.454880 2.280023
 2274.000000 3.465266 2.275901
 2275.000000 3.441194 2.350276
 2276.000000 3.444960 2.320490
 2277.000000 3.481125 2.382021
 2278.000000 3.450825 2.346445
 2279.000000 3.468591 2.473412
 2280.000000 3.425316 2.452646
 2281.000000 3.425980 2.419706
 2282.000000 3.443638 2.408432
 2283.000000 3.456197 2.376470
 2284.000000 3.434897 2.357043
 2285.000000 3.443217 2.403796
 2286.000000 3.399123 2.467623
 2287.000000 3.422436 2.336871
 2288.000000 3.434175 2.331922
 2289.000000 3.446802 2.285182
 2290.000000 3.433836 2.380231
 2291.000000 3.392954 2.384566
 2292.000000 3.373303 2.409107
 2293.000000 3.401517 2.326941
 2294.000000 3.411909 2.367947
 2295.000000 3.442828 2.393201
 2296.000000 3.397726 2.366686
 2297.000000 3.402348 2.238392
 2298.000000 3.442368 2.285491
 2299.000000 3.396116 2.286537
 2300.000000 3.444557 2.330342
 2301.000000 3.484713 2.334298
 2302.000000 3.401797 2.229838
 2303.000000 3.419981 2.360248
 2304.000000 3.430655 2.260927
 2305.000000 3.385899 2.373474
 2306.000000 3.385138 2.301007
 2307.000000 3.446016 2.301815
 2308.000000 3.473127 2.351238
 2309.000000 3.353413 2.469408
 2310.000000 3.382067 2.390770
 2311.000000 3.419777 2.453269
 2312.000000 3.384862 2.356559
 2313.000000 3.394635 2.364885
 2314.000000 3.439017 2.281044
 2315.000000 3.376179 2.297780
 2316.000000 3.447038 2.335296
 2317.000000 3.449902 2.373889
 2318.000000 3.399465 2.358219
 2319.000000 3.420785 2.310374
 2320.000000 3.409437 2.359781
 2321.000000 3.428436 2.318384
 2322.000000 3.417439 2.287031
 2323.000000 3.460195 2.356920
 2324.000000 3.415203 2.357454
 2325.000000 3.456550 2.224852
 2326.000000 3.422417 2.337161
 2327.000000 3.459457 2.330611
 2328.000000 3.455715 2.334205
 2329.000000 3.413641 2.346954
 2330.000000 3.386882 2.361461
 2331.000000 3.449088 2.317390
 2332.000000 3.393094 2.334582
 2333.000000 3.406158 2.485363
 2334.000000 3.403844 2.442594
 2335.000000 3.465090 2.414539
 2336.000000 3.433830 2.368141
 2337.000000 3.393839 2.412365
 2338.000000 3.438203 2.400110
 2339.000000 3.374466 2.310322
 2340.000000 3.451520 2.323104
 2341.000000 3.442373 2.416959
 2342.000000 3.465904 2.373728
 2343.000000 3.412394 2.329095
 2344.000000 3.437602 2.334820
 2345.000000 3.425927 2.361268
 2346.000000 3.416554 2.273783
 2347.000000 3.434805 2.296244
 2348.000000 3.445602 2.310785
 2349.000000 3.426570 2.213604
 2350.000000 3.410696 2.326164
 2351.000000 3.442213 2.305218
 2352.000000 3.423114 2.269193
 2353.000000 3.379301 2.212033
 2354.000000 3.372584 2.220155
 2355.000000 3.399261 2.239315
 2356.000000 3.415586 2.249736
 2357.000000 3.401586 2.354749
 2358.000000 3.436943 2.406482
 2359.000000 3.365930 2.347285
 2360.000000 3.441892 2.367313
 2361.000000 3.444975 2.369953
 2362.000000 3.412582 2.311232
 2363.000000 3.392531 2.323983
 2364.000000 3.435781 2.400165
 2365.000000 3.422409 2.371739
 2366.000000 3.433204 2.315538
 2367.000000 3.389966 2.318168
 2368.000000 3.387131 2.310429
 2369.000000 3.403886 2.402385
 2370.000000 3.389258 2.419193
 2371.000000 3.421234 2.358232
 2372.000000 3.456464 2.402346
 2373.000000 3.418781 2.336765
 2374.000000 3.459516 2.388667
 2375.000000 3.412877 2.422998
 2376.000000 3.431682 2.407701
 2377.000000 3.394110 2.431736
 2378.000000 3.384750 2.371491
 2379.000000 3.467362 2.455506
 2380.000000 3.463007 2.287376
 2381.000000 3.392948 2.333998
 2382.000000 3.420278 2.393958
 2383.000000 3.450738 2.386652
 2384.000000 3.424211 2.332216
 2385.000000 3.412982 2.333817
 2386.000000 3.408444 2.455171
 2387.000000 3.413579 2.383594
 2388.000000 3.370385 2.283953
 2389.000000 3.393926 2.316352
 2390.000000 3.362555 2.327729
 2391.000000 3.407125 2.377638
 2392.000000 3.329307 2.387434
 2393.000000 3.404245 2.421069
 2394.000000 3.337883 2.320022
 2395.000000 3.394510 2.351944
 2396.000000 3.406124 2.305288
 2397.000000 3.410991 2.427333
 2398.000000 3.376017 2.447175
 2399.000000 3.339634 2.356068
 2400.000000 3.397199 2.428980
 2401.000000 3.380024 2.419150
 2402.000000 3.385028 2.380623
 2403.000000 3.406060 2.314527
 2404.000000 3.405615 2.398069
 2405.000000 3.337521 2.414778
 2406.000000 3.374347 2.468604
 2407.000000 3.386634 2.421847
 2408.000000 3.410956 2.355885
 2409.000000 3.390056 2.339563
 2410.000000 3.397009 2.370436
 2411.000000 3.383742 2.415450
 2412.000000 3.432654 2.386865
 2413.000000 3.469365 2.316264
 2414.000000 3.412640 2.310733
 2415.000000 3.395128 2.340114
 2416.000000 3.393683 2.303017
 2417.000000 3.389276 2.323437
 2418.000000 3.426721 2.398187
 2419.000000 3.407036 2.362210
 2420.000000 3.374615 2.270730
 2421.000000 3.409735 2.350153
 2422.000000 3.443505 2.324833
 2423.000000 3.418390 2.323102
 2424.000000 3.389790 2.354367
 2425.000000 3.406930 2.363207
 2426.000000 3.375236 2.482642
 2427.000000 3.371087 2.341578
 2428.000000 3.381137 2.328420
 2429.000000 3.427354 2.376601
 2430.000000 3.391896 2.262209
 2431.000000 3.349642 2.328626
 2432.000000 3.381991 2.330896
 2433.000000 3.363733 2.334524
 2434.000000 3.406621 2.320412
 2435.000000 3.346011 2.310709
 2436.000000 3.373601 2.310305
 2437.000000 3.386173 2.364531
 2438.000000 3.331051 2.467681
 2439.000000 3.392831 2.260863
 2440.000000 3.396630 2.356709
 2441.000000 3.406087 2.287642
 2442.000000 3.422323 2.388712
 2443.000000 3.432675 2.254260
 2444.000000 3.385267 2.311033
 2445.000000 3.384994 2.214893
 2446.000000 3.347608 2.241761
 2447.000000 3.401866 2.231715
 2448.000000 3.394081 2.355894
 2449.000000 3.434301 2.279285
 2450.000000 3.403904 2.329942
 2451.000000 3.412508 2.356879
 2452.000000 3.422703 2.381225
 2453.000000 3.397358 2.434567
 2454.000000 3.414044 2.411097
 2455.000000 3.409855 2.333276
 2456.000000 3.400418 2.254651
 2457.000000 3.431535 2.306224
 2458.000000 3.453227 2.417270
 2459.000000 3.465466 2.314951
 2460.000000 3.436458 2.277155
 2461.000000 3.436947 2.338551
 2462.000000 3.416207 2.427000
 2463.000000 3.392862 2.332197
 2464.000000 3.425292 2.286767
 2465.000000 3.470615 2.200708
 2466.000000 3.422832 2.265202
 2467.000000 3.429895 2.291098
 2468.000000 3.444900 2.255404
 2469.000000 3.441042 2.248622
 2470.000000 3.417332 2.204718
 2471.000000 3.418589 2.327728
 2472.000000 3.445245 2.310997
 2473.000000 3.393833 2.351448
 2474.000000 3.425154 2.254786
 2475.000000 3.450888 2.372200
 2476.000000 3.422904 2.345302
 2477.000000 3.376221 2.379642
 2478.000000 3.437590 2.416670
 2479.000000 3.427823 2.369974
 2480.000000 3.392890 2.424378
 2481.000000 3.407718 2.416616
 2482.000000 3.421695 2.416700
 2483.000000 3.446333 2.422562
 2484.000000 3.439773 2.357069
 2485.000000 3.425184 2.369297
 2486.000000 3.404986 2.470746
 2487.000000 3.435037 2.378928
 2488.000000 3.482114 2.389758
 2489.000000 3.382429 2.446787
 2490.000000 3.423260 2.422040
 2491.000000 3.409019 2.490987
 2492.000000 3.451844 2.485264
 2493.000000 3.463625 2.445071
 2494.000000 3.469887 2.369089
 2495.000000 3.407454 2.454925
 2496.000000 3.402932 2.515564
 2497.000000 3.428021 2.455004
 2498.000000 3.423314 2.510985
 2499.000000 3.422208 2.441646
 2500.000000 3.460919 2.442773
 2501.000000 3.449843 2.566578
 2502.000000 3.450218 2.382107
 2503.000000 3.418033 2.378018
 2504.000000 3.392059 2.422086
 2505.000000 3.390429 2.350423
 2506.000000 3.387213 2.501108
 2507.000000 3.443920 2.462252
 2508.000000 3.404479 2.409781
 2509.000000 3.428073 2.410406
 2510.000000 3.393969 2.415104
 2511.000000 3.405968 2.430946
 2512.000000 3.378676 2.454927
 2513.000000 3.437400 2.398416
 2514.000000 3.416932 2.478666
 2515.000000 3.398662 2.400456
 2516.000000 3.471212 2.379914
 2517.000000 3.453027 2.509864
 2518.000000 3.399921 2.454178
 2519.000000 3.472099 2.413033
 2520.000000 3.446509 2.393533
 2521.000000 3.455176 2.410551
 2522.000000 3.481801 2.310080
 2523.000000 3.436516 2.376347
 2524.000000 3.465373 2.488628
 2525.000000 3.441598 2.378570
 2526.000000 3.426066 2.413716
 2527.000000 3.415282 2.358184
 2528.000000 3.405866 2.320913
 2529.000000 3.465296 2.374717
 2530.000000 3.430824 2.333812
 2531.000000 3.417790 2.380801
 2532.000000 3.393757 2.380032
 2533.000000 3.472471 2.454676
 2534.000000 3.428082 2.401528
 2535.000000 3.461012 2.364846
 2536.000000 3.425698 2.345781
 2537.000000 3.422811 2.365097
 2538.000000 3.468554 2.368467
 2539.000000 3.453934 2.370871
 2540.000000 3.414625 2.316159
 2541.000000 3.398259 2.407502
 2542.000000 3.444734 2.373632
 2543.000000 3.464669 2.422422
 2544.000000 3.419654 2.356270
 2545.000000 3.427896 2.381185
 2546.000000 3.437123 2.404649
 2547.000000 3.450047 2.408194
 2548.000000 3.453756 2.426012
 2549.000000 3.430315 2.368506
 2550.000000 3.477781 2.365562
 2551.000000 3.429743 2.232869
 2552.000000 3.424586 2.393442
 2553.000000 3.462116 2.453142
 2554.000000 3.440213 2.368689
 2555.000000 3.422965 2.372994
 2556.000000 3.387922 2.370886
 2557.000000 3.416198 2.433141
 2558.000000 3.464170 2.267328
 2559.000000 3.429098 2.433685
 2560.000000 3.434208 2.535323
 2561.000000 3.427265 2.429463
 2562.000000 3.478701 2.492088
 2563.000000 3.432283 2.394440
 2564.000000 3.415731 2.354091
 2565.000000 3.414889 2.376979
 2566.000000 3.462390 2.524197
 2567.000000 3.380844 2.400525
 2568.000000 3.439522 2.500607
 2569.000000 3.440939 2.544676
 2570.000000 3.485808 2.388697
 2571.000000 3.434156 2.490026
 2572.000000 3.414693 2.444186
 2573.000000 3.430576 2.515680
 2574.000000 3.426979 2.453058
 2575.000000 3.413257 2.445552
 2576.000000 3.440308 2.491939
 2577.000000 3.389194 2.464253
 2578.000000 3.383185 2.452635
 2579.000000 3.385670 2.390035
 2580.000000 3.428222 2.479785
 2581.000000 3.386656 2.397625
 2582.000000 3.409297 2.363085
 2583.000000 3.437208 2.444864
 2584.000000 3.441381 2.355312
 2585.000000 3.407739 2.425812
 2586.000000 3.453914 2.369285
 2587.000000 3.416008 2.494214
 2588.000000 3.427087 2.384023
 2589.000000 3.388294 2.517763
 2590.000000 3.406973 2.486797
 2591.000000 3.412052 2.387660
 2592.000000 3.444348 2.407837
 2593.000000 3.402224 2.521986
 2594.000000 3.389737 2.469615
 2595.000000 3.431378 2.340471
 2596.000000 3.412443 2.405304
 2597.000000 3.411350 2.417363
 2598.000000 3.420515 2.331093
 2599.000000 3.418700 2.322763
 2600.000000 3.402214 2.406533
 2601.000000 3.402045 2.427993
 2602.000000 3.416432 2.411081
 2603.000000 3.406880 2.360561
 2604.000000 3.463425 2.396447
 2605.000000 3.459248 2.430668
 2606.000000 3.460135 2.348410
 2607.000000 3.429139 2.302083
 2608.000000 3.418032 2.310224
 2609.000000 3.473149 2.434978
 2610.000000 3.451224 2.329700
 2611.000000 3.376201 2.414631
 2612.000000 3.437304 2.342921
 2613.000000 3.419883 2.377427
 2614.000000 3.450269 2.300460
 2615.000000 3.387209 2.440887
 2616.000000 3.394093 2.326131
 2617.000000 3.394775 2.170794
 2618.000000 3.411327 2.378356
 2619.000000 3.434482 2.356003
 2620.000000 3.408060 2.379152
 2621.000000 3.386964 2.294717
 2622.000000 3.382190 2.328255
 2623.000000 3.375503 2.274181
 2624.000000 3.413604 2.375794
 2625.000000 3.413794 2.414865
 2626.000000 3.425195 2.443530
 2627.000000 3.446356 2.360080
 2628.000000 3.404476 2.329428
 2629.000000 3.424778 2.369995
 2630.000000 3.433140 2.403198
 2631.000000 3.438560 2.343164
 2632.000000 3.456107 2.354481
 2633.000000 3.417310 2.391075
 2634.000000 3.386023 2.379987
 2635.000000 3.426708 2.309620
 2636.000000 3.408560 2.354505
 2637.000000 3.435035 2.376809
 2638.000000 3.389953 2.393450
 2639.000000 3.420415 2.252227
 2640.000000 3.480354 2.325961
 2641.000000 3.458265 2.390256
 2642.000000 3.420716 2.340465
 2643.000000 3.419837 2.326976
 2644.000000 3.466021 2.349542
 2645.000000 3.461671 2.314554
 2646.000000 3.467774 2.374946
 2647.000000 3.423268 2.385809
 2648.000000 3.437301 2.337037
 2649.000000 3.399279 2.224401
 2650.000000 3.447576 2.378009
 2651.000000 3.448310 2.339803
 2652.000000 3.394118 2.450281
 2653.000000 3.402663 2.363088
 2654.000000 3.499923 2.409934
 2655.000000 3.418271 2.245777
 2656.000000 3.390579 2.328403
 2657.000000 3.388040 2.365772
 2658.000000 3.389736 2.329757
 2659.000000 3.419673 2.275283
 2660.000000 3.496176 2.325095
 2661.000000 3.500269 2.191620
 2662.000000 3.457836 2.259055
 2663.000000 3.445799 2.253337
 2664.000000 3.461809 2.282407
 2665.000000 3.428322 2.395588
 2666.000000 3.405505 2.389415
 2667.000000 3.402138 2.336432
 2668.000000 3.398839 2.406077
 2669.000000 3.395878 2.319074
 2670.000000 3.415927 2.291157
 2671.000000 3.418695 2.283710
 2672.000000 3.441440 2.287985
 2673.000000 3.399015 2.373147
 2674.000000 3.492481 2.251282
 2675.000000 3.390605 2.448375
 2676.000000 3.406481 2.293744
 2677.000000 3.392333 2.381139
 2678.000000 3.422456 2.298515
 2679.000000 3.423759 2.247015
 2680.000000 3.397702 2.355195
 2681.000000 3.462347 2.404503
 2682.000000 3.436475 2.227561
 2683.000000 3.408537 2.339304
 2684.000000 3.422633 2.439697
 2685.000000 3.416805 2.360880
 2686.000000 3.426675 2.388831
 2687.000000 3.424051 2.349385
 2688.000000 3.435779 2.433261
 2689.000000 3.440100 2.293582
 2690.000000 3.465818 2.358988
 2691.000000 3.454302 2.353376
 2692.000000 3.488024 2.339649
 2693.000000 3.453656 2.246583
 2694.000000 3.421095 2.304740
 2695.000000 3.464320 2.367913
 2696.000000 3.429739 2.325996
 2697.000000 3.405066 2.295591
 2698.000000 3.422703 2.346068
 2699.000000 3.453362 2.406987
 2700.000000 3.437076 2.392011
 2701.000000 3.453930 2.370072
 2702.000000 3.390681 2.317495
 2703.000000 3.402053 2.419391
 2704.000000 3.381074 2.354668
 2705.000000 3.388709 2.447237
 2706.000000 3.403885 2.338287
 2707.000000 3.430952 2.379844
 2708.000000 3.421750 2.398822
 2709.000000 3.398895 2.285500
 2710.000000 3.390354 2.381169
 2711.000000 3.486931 2.327875
 2712.000000 3.442565 2.337994
 2713.000000 3.410721 2.381865
 2714.000000 3.427368 2.381533
 2715.000000 3.416777 2.428136
 2716.000000 3.406182 2.424165
 2717.000000 3.405463 2.426358
 2718.000000 3.438142 2.323062
 2719.000000 3.495667 2.372460
 2720.000000 3.430082 2.285645
 2721.000000 3.449092 2.278453
 2722.000000 3.467521 2.318154
 2723.000000 3.402688 2.281683
 2724.000000 3.413330 2.372689
 2725.000000 3.464007 2.325796
 2726.000000 3.428664 2.328187
 2727.000000 3.447237 2.380463
 2728.000000 3.430663 2.365985
 2729.000000 3.422404 2.322689
 2730.000000 3.438227 2.380401
 2731.000000 3.419209 2.278627
 2732.000000 3.454866 2.295533
 2733.000000 3.441031 2.362647
 2734.000000 3.449972 2.282554
 2735.000000 3.384760 2.356458
 2736.000000 3.445069 2.397292
 2737.000000 3.414707 2.283538
 2738.000000 3.443819 2.235003
 2739.000000 3.434101 2.328002
 2740.000000 3.490351 2.302364
 2741.000000 3.424705 2.292324
 2742.000000 3.397733 2.379517
 2743.000000 3.443396 2.322358
 2744.000000 3.427126 2.476787
 2745.000000 3.398150 2.386765
 2746.000000 3.444856 2.362314
 2747.000000 3.376406 2.296638
 2748.000000 3.410079 2.275622
 2749.000000 3.422501 2.278260
 2750.000000 3.381693 2.339064
 2751.000000 3.391558 2.296655
 2752.000000 3.377793 2.288580
 2753.000000 3.435451 2.297449
 2754.000000 3.409005 2.300139
 2755.000000 3.436315 2.333363
 2756.000000 3.428268 2.357485
 2757.000000 3.395124 2.359077
 2758.000000 3.416269 2.315356
 2759.000000 3.401151 2.370911
 2760.000000 3.395805 2.394181
 2761.000000 3.415550 2.372646
 2762.000000 3.402367 2.399773
 2763.000000 3.372593 2.466680
 2764.000000 3.409012 2.352241
 2765.000000 3.371750 2.307964
 2766.000000 3.434393 2.377537
 2767.000000 3.408695 2.351480
 2768.000000 3.385520 2.350285
 2769.000000 3.350801 2.282091
 2770.000000 3.418271 2.343371
 2771.000000 3.399872 2.335918
 2772.000000 3.382389 2.371576
 2773.000000 3.388258 2.461771
 2774.000000 3.424950 2.318992
 2775.000000 3.427213 2.388504
 2776.000000 3.351581 2.456191
 2777.000000 3.385757 2.467446
 2778.000000 3.369054 2.460149
 2779.000000 3.428369 2.391890
 2780.000000 3.398196 2.371038
 2781.000000 3.389553 2.420486
 2782.000000 3.429448 2.264505
 2783.000000 3.383187 2.346605
 2784.000000 3.441541 2.307083
 2785.000000 3.435040 2.335558
 2786.000000 3.430039 2.270796
 2787.000000 3.415495 2.215522
 2788.000000 3.386672 2.215333
 2789.000000 3.392296 2.271798
 2790.000000 3.411096 2.312302
 2791.000000 3.420114 2.312373
 2792.000000 3.403330 2.268997
 2793.000000 3.430439 2.372946
 2794.000000 3.377218 2.420345
 2795.000000 3.410111 2.312273
 2796.000000 3.418142 2.196027
 2797.000000 3.431103 2.233215
 2798.000000 3.431156 2.412020
 2799.000000 3.429081 2.206084
 2800.000000 3.396743 2.299475
 2801.000000 3.460753 2.361634
 2802.000000 3.405002 2.379770
 2803.000000 3.418344 2.302454
 2804.000000 3.424180 2.374724
 2805.000000 3.438750 2.389923
 2806.000000 3.441031 2.359592
 2807.000000 3.420966 2.470773
 2808.000000 3.391171 2.356331
 2809.000000 3.406912 2.358897
 2810.000000 3.402503 2.262631
 2811.000000 3.441333 2.337212
 2812.000000 3.452652 2.368869
 2813.000000 3.437990 2.403402
 2814.000000 3.442373 2.367009
 2815.000000 3.398003 2.345357
 2816.000000 3.419248 2.410582
 2817.000000 3.451520 2.425830
 2818.000000 3.466859 2.343819
 2819.000000 3.396484 2.490557
 2820.000000 3.456761 2.375616
 2821.000000 3.426001 2.303927
 2822.000000 3.400162 2.312735
 2823.000000 3.350073 2.368302
 2824.000000 3.388846 2.378700
 2825.000000 3.383050 2.359268
 2826.000000 3.415716 2.401507
 2827.000000 3.419892 2.448882
 2828.000000 3.408235 2.392648
 2829.000000 3.452407 2.368073
 2830.000000 3.342212 2.430503
 2831.000000 3.391046 2.453107
 2832.000000 3.379504 2.418977
 2833.000000 3.414058 2.383607
 2834.000000 3.412051 2.361502
 2835.000000 3.384890 2.455621
 2836.000000 3.363383 2.490874
 2837.000000 3.425952 2.374432
 2838.000000 3.378182 2.385028
 2839.000000 3.444576 2.401018
 2840.000000 3.368555 2.433101
 2841.000000 3.392442 2.398859
 2842.000000 3.414903 2.449384
 2843.000000 3.438779 2.435275
 2844.000000 3.365585 2.360629
 2845.000000 3.390457 2.370684
 2846.000000 3.398154 2.472109
 2847.000000 3.411156 2.372016
 2848.000000 3.428942 2.343997
 2849.000000 3.397494 2.244698
 2850.000000 3.410451 2.360695
 2851.000000 3.449701 2.367615
 2852.000000 3.428559 2.389813
 2853.000000 3.402236 2.329886
 2854.000000 3.419914 2.287261
 2855.000000 3.376323 2.303363
 2856.000000 3.422675 2.343481
 2857.000000 3.389209 2.309107
 2858.000000 3.403092 2.323931
 2859.000000 3.427252 2.216674
 2860.000000 3.428839 2.277334
 2861.000000 3.405357 2.294503
 2862.000000 3.414954 2.252205
 2863.000000 3.410451 2.292757
 2864.000000 3.377107 2.315552
 2865.000000 3.376956 2.251688
 2866.000000 3.410581 2.273486
 2867.000000 3.420753 2.196066
 2868.000000 3.434871 2.300373
 2869.000000 3.453696 2.319883
 2870.000000 3.377915 2.316995
 2871.000000 3.440357 2.251129
 2872.000000 3.382180 2.301470
 2873.000000 3.418220 2.276887
 2874.000000 3.374892 2.307962
 2875.000000 3.393305 2.322038
 2876.000000 3.413163 2.302949
 2877.000000 3.425765 2.262744
 2878.000000 3.431510 2.271389
 2879.000000 3.428882 2.231409
 2880.000000 3.423960 2.276988
 2881.000000 3.417067 2.372666
 2882.000000 3.404993 2.275913
 2883.000000 3.427573 2.231544
 2884.000000 3.413230 2.311755
 2885.000000 3.409724 2.321794
 2886.000000 3.437029 2.339194
 2887.000000 3.359992 2.334022
 2888.000000 3.428243 2.393792
 2889.000000 3.384636 2.392505
 2890.000000 3.401233 2.262935
 2891.000000 3.456374 2.359991
 2892.000000 3.412459 2.378732
 2893.000000 3.430277 2.403299
 2894.000000 3.415958 2.316644
 2895.000000 3.391981 2.345057
 2896.000000 3.431409 2.334337
 2897.000000 3.412520 2.384016
 2898.000000 3.350759 2.380005
 2899.000000 3.385254 2.214227
 2900.000000 3.399852 2.245041
 2901.000000 3.403154 2.216744
 2902.000000 3.407729 2.273424
 2903.000000 3.407115 2.265181
 2904.000000 3.396239 2.341439
 2905.000000 3.388198 2.307118
 2906.000000 3.368093 2.342816
 2907.000000 3.387083 2.438359
 2908.000000 3.421933 2.283857
 2909.000000 3.430305 2.336836
 2910.000000 3.409620 2.162207
 2911.000000 3.385528 2.287289
 2912.000000 3.380646 2.316904
 2913.000000 3.390826 2.356804
 2914.000000 3.397223 2.497785
 2915.000000 3.341667 2.374155
 2916.000000 3.384345 2.457492
 2917.000000 3.382562 2.392707
 2918.000000 3.411869 2.430703
 2919.000000 3.364245 2.324717
 2920.000000 3.371592 2.294174
 2921.000000 3.382978 2.366654
 2922.000000 3.383077 2.405440
 2923.000000 3.392650 2.361740
 2924.000000 3.368325 2.388476
 2925.000000 3.409143 2.412034
 2926.000000 3.396552 2.312389
 2927.000000 3.393336 2.447174
 2928.000000 3.369136 2.369665
 2929.000000 3.401202 2.384750
 2930.000000 3.377805 2.279450
 2931.000000 3.360550 2.274502
 2932.000000 3.352305 2.330648
 2933.000000 3.473081 2.340634
 2934.000000 3.366812 2.386366
 2935.000000 3.427694 2.288997
 2936.000000 3.387553 2.328703
 2937.000000 3.423192 2.322814
 2938.000000 3.373766 2.309557
 2939.000000 3.370199 2.300494
 2940.000000 3.378779 2.312030
 2941.000000 3.392809 2.374645
 2942.000000 3.364848 2.311885
 2943.000000 3.401304 2.310923
 2944.000000 3.425032 2.325482
 2945.000000 3.382137 2.378600
 2946.000000 3.442617 2.365638
 2947.000000 3.394647 2.389469
 2948.000000 3.391256 2.343666
 2949.000000 3.435416 2.271597
 2950.000000 3.411889 2.397577
 2951.000000 3.425874 2.406980
 2952.000000 3.406429 2.379663
 2953.000000 3.388917 2.356842
 2954.000000 3.396275 2.290405
 2955.000000 3.420885 2.368574
 2956.000000 3.413426 2.460086
 2957.000000 3.427397 2.427836
 2958.000000 3.434539 2.304647
 2959.000000 3.457716 2.376749
 2960.000000 3.425229 2.341678
 2961.000000 3.427526 2.302026
 2962.000000 3.432895 2.254571
 2963.000000 3.425792 2.303323
 2964.000000 3.385216 2.420153
 2965.000000 3.363310 2.375486
 2966.000000 3.450762 2.290568
 2967.000000 3.376122 2.233072
 2968.000000 3.435278 2.418272
[truncated: 49,046,958 more chars]
