# Supplementary material for: Structural basis of dimerization of chemokine receptors CCR5 and CXCR4
Source: Nat Commun. 2023 Oct 13;14:6439. doi: 10.1038/s41467-023-42082-z (PMC10575954; doi:10.1038/s41467-023-42082-z)
Supplement: Supplementary file 6 — Source Data [file 41467_2023_42082_MOESM6_ESM.zip › Supplementary Figure 12/3oe8.pdb]

HEADER    SIGNALING PROTEIN, HYDROLASE            12-AUG-10   3OE8              
TITLE     CRYSTAL STRUCTURE OF THE CXCR4 CHEMOKINE RECEPTOR IN COMPLEX WITH A   
TITLE    2 SMALL MOLECULE ANTAGONIST IT1T IN P1 SPACEGROUP                      
COMPND    MOL_ID: 1;                                                            
COMPND   2 MOLECULE: C-X-C CHEMOKINE RECEPTOR TYPE 4, LYSOZYME CHIMERA;         
COMPND   3 CHAIN: A, B, C;                                                      
COMPND   4 FRAGMENT: CXCR4 RESIDUES 2-229, LYSOZYME RESIDUES 1002-1161, CXCR4   
COMPND   5 RESIDUES 230-319;                                                    
COMPND   6 SYNONYM: CXC-R4, CXCR-4, STROMAL CELL-DERIVED FACTOR 1 RECEPTOR, SDF-
COMPND   7 1 RECEPTOR, FUSIN, LEUKOCYTE-DERIVED SEVEN TRANSMEMBRANE DOMAIN      
COMPND   8 RECEPTOR, LESTR, LCR1, FB22, NPYRL, HM89, LYSIS PROTEIN, MURAMIDASE, 
COMPND   9 ENDOLYSIN;                                                           
COMPND  10 EC: 3.2.1.17;                                                        
COMPND  11 ENGINEERED: YES;                                                     
COMPND  12 MUTATION: YES                                                        
SOURCE    MOL_ID: 1;                                                            
SOURCE   2 ORGANISM_SCIENTIFIC: HOMO SAPIENS, ENTEROBACTERIA PHAGE T4;          
SOURCE   3 ORGANISM_TAXID: 9606, 10665;                                         
SOURCE   4 GENE: CXCR4, CXCR4_HUMAN,E;                                          
SOURCE   5 EXPRESSION_SYSTEM: SPODOPTERA FRUGIPERDA;                            
SOURCE   6 EXPRESSION_SYSTEM_TAXID: 7108;                                       
SOURCE   7 EXPRESSION_SYSTEM_STRAIN: SF9;                                       
SOURCE   8 EXPRESSION_SYSTEM_VECTOR_TYPE: BACMID;                               
SOURCE   9 EXPRESSION_SYSTEM_PLASMID: PFASTBAC                                  
KEYWDS    STRUCTURAL GENOMICS, PSI-2, PROTEIN STRUCTURE INITIATIVE, ACCELERATED 
KEYWDS   2 TECHNOLOGIES CENTER FOR GENE TO 3D STRUCTURE, ATCG3D, 7TM, G         
KEYWDS   3 PROTEIN-COUPLED RECEPTOR, GPCR, SIGNAL TRANSDUCTION, HYDROLASE,      
KEYWDS   4 CANCER, HIV-1 CO-RECEPTOR, CHEMOTAXIS, CHEMOKINE, CXCL12, SDF1,      
KEYWDS   5 ISOTHIOUREA, CHIMERA, T4L FUSION, MEMBRANE PROTEIN, TRANSMEMBRANE,   
KEYWDS   6 SINGNALING PROTEIN, PSI-BIOLOGY, GPCR NETWORK, SIGNALING PROTEIN     
EXPDTA    X-RAY DIFFRACTION                                                     
AUTHOR    B.WU,C.D.MOL,G.W.HAN,V.KATRITCH,E.Y.T.CHIEN,W.LIU,V.CHEREZOV,         
AUTHOR   2 R.C.STEVENS,ACCELERATED TECHNOLOGIES CENTER FOR GENE TO 3D STRUCTURE 
AUTHOR   3 (ATCG3D),GPCR NETWORK (GPCR)                                         
REVDAT   7   06-OCT-21 3OE8    1       REMARK SEQADV LINK                       
REVDAT   6   13-JUN-18 3OE8    1       REMARK DBREF  SEQADV                     
REVDAT   5   26-JUL-17 3OE8    1       SOURCE REMARK                            
REVDAT   4   02-MAY-12 3OE8    1       REMARK VERSN                             
REVDAT   3   16-FEB-11 3OE8    1       HEADER                                   
REVDAT   2   05-JAN-11 3OE8    1       JRNL                                     
REVDAT   1   27-OCT-10 3OE8    0                                                
JRNL        AUTH   B.WU,E.Y.CHIEN,C.D.MOL,G.FENALTI,W.LIU,V.KATRITCH,R.ABAGYAN, 
JRNL        AUTH 2 A.BROOUN,P.WELLS,F.C.BI,D.J.HAMEL,P.KUHN,T.M.HANDEL,         
JRNL        AUTH 3 V.CHEREZOV,R.C.STEVENS                                       
JRNL        TITL   STRUCTURES OF THE CXCR4 CHEMOKINE GPCR WITH SMALL-MOLECULE   
JRNL        TITL 2 AND CYCLIC PEPTIDE ANTAGONISTS.                              
JRNL        REF    SCIENCE                       V. 330  1066 2010              
JRNL        REFN                   ISSN 0036-8075                               
JRNL        PMID   20929726                                                     
JRNL        DOI    10.1126/SCIENCE.1194396                                      
REMARK   2                                                                      
REMARK   2 RESOLUTION.    3.10 ANGSTROMS.                                       
REMARK   3                                                                      
REMARK   3 REFINEMENT.                                                          
REMARK   3   PROGRAM     : BUSTER 2.8.0                                         
REMARK   3   AUTHORS     : BRICOGNE,BLANC,BRANDL,FLENSBURG,KELLER,              
REMARK   3               : PACIOREK,ROVERSI,SHARFF,SMART,VONRHEIN,              
REMARK   3               : WOMACK,MATTHEWS,TEN EYCK,TRONRUD                     
REMARK   3                                                                      
REMARK   3  DATA USED IN REFINEMENT.                                            
REMARK   3   RESOLUTION RANGE HIGH (ANGSTROMS) : 3.10                           
REMARK   3   RESOLUTION RANGE LOW  (ANGSTROMS) : 19.97                          
REMARK   3   DATA CUTOFF            (SIGMA(F)) : 0.000                          
REMARK   3   COMPLETENESS FOR RANGE        (%) : NULL                           
REMARK   3   NUMBER OF REFLECTIONS             : 28647                          
REMARK   3                                                                      
REMARK   3  FIT TO DATA USED IN REFINEMENT.                                     
REMARK   3   CROSS-VALIDATION METHOD           : THROUGHOUT                     
REMARK   3   FREE R VALUE TEST SET SELECTION   : RANDOM                         
REMARK   3   R VALUE     (WORKING + TEST SET)  : 0.253                          
REMARK   3   R VALUE            (WORKING SET)  : 0.250                          
REMARK   3   FREE R VALUE                      : 0.295                          
REMARK   3   FREE R VALUE TEST SET SIZE   (%)  : 5.030                          
REMARK   3   FREE R VALUE TEST SET COUNT       : 1441                           
REMARK   3   ESTIMATED ERROR OF FREE R VALUE   : NULL                           
REMARK   3                                                                      
REMARK   3  FIT IN THE HIGHEST RESOLUTION BIN.                                  
REMARK   3   TOTAL NUMBER OF BINS USED               : 14                       
REMARK   3   BIN RESOLUTION RANGE HIGH   (ANGSTROMS) : 3.10                     
REMARK   3   BIN RESOLUTION RANGE LOW    (ANGSTROMS) : 3.22                     
REMARK   3   BIN COMPLETENESS (WORKING+TEST)     (%) : NULL                     
REMARK   3   REFLECTIONS IN BIN (WORKING + TEST SET) : 1954                     
REMARK   3   BIN R VALUE        (WORKING + TEST SET) : 0.2584                   
REMARK   3   REFLECTIONS IN BIN        (WORKING SET) : 1871                     
REMARK   3   BIN R VALUE               (WORKING SET) : 0.2558                   
REMARK   3   BIN FREE R VALUE                        : 0.3204                   
REMARK   3   BIN FREE R VALUE TEST SET SIZE      (%) : 4.25                     
REMARK   3   BIN FREE R VALUE TEST SET COUNT         : 83                       
REMARK   3   ESTIMATED ERROR OF BIN FREE R VALUE     : NULL                     
REMARK   3                                                                      
REMARK   3  NUMBER OF NON-HYDROGEN ATOMS USED IN REFINEMENT.                    
REMARK   3   PROTEIN ATOMS            : 10292                                   
REMARK   3   NUCLEIC ACID ATOMS       : 0                                       
REMARK   3   HETEROGEN ATOMS          : 81                                      
REMARK   3   SOLVENT ATOMS            : 0                                       
REMARK   3                                                                      
REMARK   3  B VALUES.                                                           
REMARK   3   FROM WILSON PLOT           (A**2) : 102.4                          
REMARK   3   MEAN B VALUE      (OVERALL, A**2) : 103.6                          
REMARK   3   OVERALL ANISOTROPIC B VALUE.                                       
REMARK   3    B11 (A**2) : 2.68450                                              
REMARK   3    B22 (A**2) : 10.37890                                             
REMARK   3    B33 (A**2) : -13.06340                                            
REMARK   3    B12 (A**2) : -4.10050                                             
REMARK   3    B13 (A**2) : -0.95230                                             
REMARK   3    B23 (A**2) : 0.66120                                              
REMARK   3                                                                      
REMARK   3  ESTIMATED COORDINATE ERROR.                                         
REMARK   3   ESD FROM LUZZATI PLOT                    (A) : 0.838               
REMARK   3   DPI (BLOW EQ-10) BASED ON R VALUE        (A) : NULL                
REMARK   3   DPI (BLOW EQ-9) BASED ON FREE R VALUE    (A) : NULL                
REMARK   3   DPI (CRUICKSHANK) BASED ON R VALUE       (A) : NULL                
REMARK   3   DPI (CRUICKSHANK) BASED ON FREE R VALUE  (A) : NULL                
REMARK   3                                                                      
REMARK   3   REFERENCES: BLOW, D. (2002) ACTA CRYST D58, 792-797                
REMARK   3               CRUICKSHANK, D.W.J. (1999) ACTA CRYST D55, 583-601     
REMARK   3                                                                      
REMARK   3 CORRELATION COEFFICIENTS.                                            
REMARK   3   CORRELATION COEFFICIENT FO-FC      : 0.895                         
REMARK   3   CORRELATION COEFFICIENT FO-FC FREE : 0.854                         
REMARK   3                                                                      
REMARK   3   NUMBER OF GEOMETRIC FUNCTION TERMS DEFINED : 15                    
REMARK   3   TERM                          COUNT    WEIGHT   FUNCTION.          
REMARK   3    BOND LENGTHS              : 10635  ; 2.000  ; HARMONIC            
REMARK   3    BOND ANGLES               : 14450  ; 2.000  ; HARMONIC            
REMARK   3    TORSION ANGLES            : 3546   ; 2.000  ; SINUSOIDAL          
REMARK   3    TRIGONAL CARBON PLANES    : 191    ; 2.000  ; HARMONIC            
REMARK   3    GENERAL PLANES            : 1532   ; 5.000  ; HARMONIC            
REMARK   3    ISOTROPIC THERMAL FACTORS : 10545  ; 20.000 ; HARMONIC            
REMARK   3    BAD NON-BONDED CONTACTS   : NULL   ; NULL   ; NULL                
REMARK   3    IMPROPER TORSIONS         : NULL   ; NULL   ; NULL                
REMARK   3    PSEUDOROTATION ANGLES     : NULL   ; NULL   ; NULL                
REMARK   3    CHIRAL IMPROPER TORSION   : 1410   ; 5.000  ; SEMIHARMONIC        
REMARK   3    SUM OF OCCUPANCIES        : NULL   ; NULL   ; NULL                
REMARK   3    UTILITY DISTANCES         : NULL   ; NULL   ; NULL                
REMARK   3    UTILITY ANGLES            : NULL   ; NULL   ; NULL                
REMARK   3    UTILITY TORSION           : NULL   ; NULL   ; NULL                
REMARK   3    IDEAL-DIST CONTACT TERM   : 12091  ; 4.000  ; SEMIHARMONIC        
REMARK   3                                                                      
REMARK   3   RMS DEVIATIONS FROM IDEAL VALUES.                                  
REMARK   3    BOND LENGTHS                       (A) : 0.010                    
REMARK   3    BOND ANGLES                  (DEGREES) : 1.40                     
REMARK   3    PEPTIDE OMEGA TORSION ANGLES (DEGREES) : 3.25                     
REMARK   3    OTHER TORSION ANGLES         (DEGREES) : 21.60                    
REMARK   3                                                                      
REMARK   3  TLS DETAILS                                                         
REMARK   3   NUMBER OF TLS GROUPS  : 12                                         
REMARK   3                                                                      
REMARK   3   TLS GROUP : 1                                                      
REMARK   3    SELECTION: { A|27 - A|229 }                                       
REMARK   3    ORIGIN FOR THE GROUP (A):  -27.1542    1.6998   35.2206           
REMARK   3    T TENSOR                                                          
REMARK   3     T11:   -0.2163 T22:   -0.0339                                    
REMARK   3     T33:   -0.1883 T12:   -0.0250                                    
REMARK   3     T13:   -0.0162 T23:    0.0751                                    
REMARK   3    L TENSOR                                                          
REMARK   3     L11:    2.7244 L22:    2.3650                                    
REMARK   3     L33:    2.8683 L12:    0.1898                                    
REMARK   3     L13:   -0.9018 L23:   -0.8128                                    
REMARK   3    S TENSOR                                                          
REMARK   3     S11:    0.0202 S12:    0.3570 S13:    0.3592                     
REMARK   3     S21:    0.2502 S22:    0.0887 S23:   -0.0802                     
REMARK   3     S31:   -0.1683 S32:   -0.1644 S33:   -0.1089                     
REMARK   3                                                                      
REMARK   3   TLS GROUP : 2                                                      
REMARK   3    SELECTION: { A|900 - A|901 }                                      
REMARK   3    ORIGIN FOR THE GROUP (A):  -25.6706  -23.0882   68.2627           
REMARK   3    T TENSOR                                                          
REMARK   3     T11:    0.1129 T22:    0.0244                                    
REMARK   3     T33:    0.0349 T12:    0.0310                                    
REMARK   3     T13:   -0.0106 T23:   -0.0094                                    
REMARK   3    L TENSOR                                                          
REMARK   3     L11:    0.0242 L22:    0.0792                                    
REMARK   3     L33:    0.0217 L12:   -0.0276                                    
REMARK   3     L13:   -0.0036 L23:   -0.0469                                    
REMARK   3    S TENSOR                                                          
REMARK   3     S11:   -0.0013 S12:    0.0011 S13:    0.0033                     
REMARK   3     S21:   -0.0007 S22:    0.0015 S23:   -0.0034                     
REMARK   3     S31:   -0.0019 S32:    0.0004 S33:   -0.0003                     
REMARK   3                                                                      
REMARK   3   TLS GROUP : 3                                                      
REMARK   3    SELECTION: { A|1002 - A|1161 }                                    
REMARK   3    ORIGIN FOR THE GROUP (A):  -16.3508  -18.8147   78.4237           
REMARK   3    T TENSOR                                                          
REMARK   3     T11:   -0.0305 T22:    0.0520                                    
REMARK   3     T33:   -0.3362 T12:   -0.0240                                    
REMARK   3     T13:   -0.1183 T23:    0.0277                                    
REMARK   3    L TENSOR                                                          
REMARK   3     L11:    3.5567 L22:    3.1571                                    
REMARK   3     L33:    3.9214 L12:   -1.3737                                    
REMARK   3     L13:   -1.0970 L23:    1.0632                                    
REMARK   3    S TENSOR                                                          
REMARK   3     S11:    0.0857 S12:    0.0031 S13:   -0.0011                     
REMARK   3     S21:    0.0103 S22:   -0.0253 S23:    0.0682                     
REMARK   3     S31:    0.0700 S32:   -0.1052 S33:   -0.0604                     
REMARK   3                                                                      
REMARK   3   TLS GROUP : 4                                                      
REMARK   3    SELECTION: { A|232 - A|305 }                                      
REMARK   3    ORIGIN FOR THE GROUP (A):  -33.0890   -8.7081   31.7780           
REMARK   3    T TENSOR                                                          
REMARK   3     T11:   -0.1402 T22:    0.2082                                    
REMARK   3     T33:   -0.2361 T12:   -0.0808                                    
REMARK   3     T13:   -0.0474 T23:    0.0924                                    
REMARK   3    L TENSOR                                                          
REMARK   3     L11:    0.8254 L22:    2.5690                                    
REMARK   3     L33:    2.5444 L12:    0.5971                                    
REMARK   3     L13:    0.4843 L23:   -0.2585                                    
REMARK   3    S TENSOR                                                          
REMARK   3     S11:    0.0388 S12:    0.1669 S13:   -0.0763                     
REMARK   3     S21:    0.0711 S22:    0.0127 S23:    0.2861                     
REMARK   3     S31:   -0.0167 S32:   -0.1231 S33:   -0.0515                     
REMARK   3                                                                      
REMARK   3   TLS GROUP : 5                                                      
REMARK   3    SELECTION: { B|27 - B|226 }                                       
REMARK   3    ORIGIN FOR THE GROUP (A):  -66.4418   11.3855   33.3222           
REMARK   3    T TENSOR                                                          
REMARK   3     T11:   -0.1584 T22:   -0.1138                                    
REMARK   3     T33:   -0.1501 T12:   -0.0178                                    
REMARK   3     T13:    0.0916 T23:   -0.0136                                    
REMARK   3    L TENSOR                                                          
REMARK   3     L11:    3.2433 L22:    1.4565                                    
REMARK   3     L33:    5.6998 L12:    0.2012                                    
REMARK   3     L13:    2.2949 L23:    0.4152                                    
REMARK   3    S TENSOR                                                          
REMARK   3     S11:   -0.0651 S12:    0.0740 S13:   -0.0540                     
REMARK   3     S21:    0.0867 S22:    0.0274 S23:    0.1679                     
REMARK   3     S31:   -0.0486 S32:    0.0919 S33:    0.0377                     
REMARK   3                                                                      
REMARK   3   TLS GROUP : 6                                                      
REMARK   3    SELECTION: { B|1002 - B|1161 }                                    
REMARK   3    ORIGIN FOR THE GROUP (A):  -45.5156    5.9077   79.2088           
REMARK   3    T TENSOR                                                          
REMARK   3     T11:   -0.0330 T22:    0.1309                                    
REMARK   3     T33:   -0.2827 T12:    0.0274                                    
REMARK   3     T13:    0.0013 T23:    0.1353                                    
REMARK   3    L TENSOR                                                          
REMARK   3     L11:    3.3042 L22:    2.4432                                    
REMARK   3     L33:    2.7826 L12:    1.1038                                    
REMARK   3     L13:    1.3717 L23:    0.8815                                    
REMARK   3    S TENSOR                                                          
REMARK   3     S11:    0.0005 S12:   -0.3085 S13:    0.2501                     
REMARK   3     S21:    0.2325 S22:    0.1367 S23:   -0.1800                     
REMARK   3     S31:   -0.2166 S32:   -0.3057 S33:   -0.1372                     
REMARK   3                                                                      
REMARK   3   TLS GROUP : 7                                                      
REMARK   3    SELECTION: { B|1200 - B|1201 }                                    
REMARK   3    ORIGIN FOR THE GROUP (A):  -53.8271    8.7772   62.3260           
REMARK   3    T TENSOR                                                          
REMARK   3     T11:    0.0217 T22:    0.0210                                    
REMARK   3     T33:    0.0192 T12:    0.0018                                    
REMARK   3     T13:   -0.0146 T23:    0.0033                                    
REMARK   3    L TENSOR                                                          
REMARK   3     L11:    0.0333 L22:    0.0096                                    
REMARK   3     L33:    0.0043 L12:   -0.0172                                    
REMARK   3     L13:    0.0156 L23:    0.0007                                    
REMARK   3    S TENSOR                                                          
REMARK   3     S11:   -0.0002 S12:    0.0004 S13:   -0.0021                     
REMARK   3     S21:    0.0026 S22:    0.0010 S23:    0.0007                     
REMARK   3     S31:    0.0010 S32:   -0.0015 S33:   -0.0008                     
REMARK   3                                                                      
REMARK   3   TLS GROUP : 8                                                      
REMARK   3    SELECTION: { B|230 - B|304 }                                      
REMARK   3    ORIGIN FOR THE GROUP (A):  -56.5048    3.4250   32.0329           
REMARK   3    T TENSOR                                                          
REMARK   3     T11:   -0.1229 T22:    0.0231                                    
REMARK   3     T33:   -0.1076 T12:    0.0958                                    
REMARK   3     T13:    0.0012 T23:   -0.0714                                    
REMARK   3    L TENSOR                                                          
REMARK   3     L11:    2.6490 L22:    1.3804                                    
REMARK   3     L33:    3.3552 L12:   -0.7468                                    
REMARK   3     L13:    2.7982 L23:    0.2774                                    
REMARK   3    S TENSOR                                                          
REMARK   3     S11:    0.0082 S12:    0.1536 S13:   -0.2049                     
REMARK   3     S21:    0.0997 S22:   -0.0363 S23:    0.0215                     
REMARK   3     S31:    0.1160 S32:    0.0666 S33:    0.0281                     
REMARK   3                                                                      
REMARK   3   TLS GROUP : 9                                                      
REMARK   3    SELECTION: { C|27 - C|227 }                                       
REMARK   3    ORIGIN FOR THE GROUP (A):  -44.0917   38.4251   35.8887           
REMARK   3    T TENSOR                                                          
REMARK   3     T11:    0.0751 T22:   -0.0266                                    
REMARK   3     T33:   -0.3247 T12:   -0.0846                                    
REMARK   3     T13:   -0.0136 T23:   -0.0334                                    
REMARK   3    L TENSOR                                                          
REMARK   3     L11:    2.3582 L22:    2.3521                                    
REMARK   3     L33:    2.5424 L12:   -0.0202                                    
REMARK   3     L13:   -0.1243 L23:    0.4788                                    
REMARK   3    S TENSOR                                                          
REMARK   3     S11:   -0.1420 S12:    0.1478 S13:   -0.1373                     
REMARK   3     S21:    0.2674 S22:    0.0842 S23:   -0.2651                     
REMARK   3     S31:    0.3499 S32:    0.1778 S33:    0.0579                     
REMARK   3                                                                      
REMARK   3   TLS GROUP : 10                                                     
REMARK   3    SELECTION: { C|1002 - C|1161 }                                    
REMARK   3    ORIGIN FOR THE GROUP (A):  -67.2350   38.2804   82.7051           
REMARK   3    T TENSOR                                                          
REMARK   3     T11:    0.0274 T22:    0.1349                                    
REMARK   3     T33:   -0.3446 T12:    0.0845                                    
REMARK   3     T13:   -0.0790 T23:   -0.0113                                    
REMARK   3    L TENSOR                                                          
REMARK   3     L11:    3.5721 L22:    2.8985                                    
REMARK   3     L33:    2.6219 L12:    1.1157                                    
REMARK   3     L13:    1.0930 L23:    0.0006                                    
REMARK   3    S TENSOR                                                          
REMARK   3     S11:    0.0168 S12:   -0.1513 S13:   -0.2523                     
REMARK   3     S21:    0.0510 S22:   -0.0636 S23:    0.1092                     
REMARK   3     S31:    0.1179 S32:    0.1816 S33:    0.0469                     
REMARK   3                                                                      
REMARK   3   TLS GROUP : 11                                                     
REMARK   3    SELECTION: { C|1200 - C|1201 }                                    
REMARK   3    ORIGIN FOR THE GROUP (A):  -55.4766   45.8414   69.5709           
REMARK   3    T TENSOR                                                          
REMARK   3     T11:   -0.0006 T22:    0.0094                                    
REMARK   3     T33:    0.0172 T12:    0.0113                                    
REMARK   3     T13:   -0.0016 T23:   -0.0083                                    
REMARK   3    L TENSOR                                                          
REMARK   3     L11:    0.0100 L22:    0.0172                                    
REMARK   3     L33:   -0.0018 L12:    0.0134                                    
REMARK   3     L13:   -0.0247 L23:    0.0189                                    
REMARK   3    S TENSOR                                                          
REMARK   3     S11:    0.0001 S12:    0.0017 S13:   -0.0005                     
REMARK   3     S21:   -0.0020 S22:    0.0022 S23:   -0.0040                     
REMARK   3     S31:    0.0005 S32:    0.0010 S33:   -0.0023                     
REMARK   3                                                                      
REMARK   3   TLS GROUP : 12                                                     
REMARK   3    SELECTION: { C|230 - C|305 }                                      
REMARK   3    ORIGIN FOR THE GROUP (A):  -55.0013   45.5716   33.9298           
REMARK   3    T TENSOR                                                          
REMARK   3     T11:    0.1383 T22:    0.0022                                    
REMARK   3     T33:   -0.3215 T12:   -0.1271                                    
REMARK   3     T13:    0.0051 T23:   -0.0488                                    
REMARK   3    L TENSOR                                                          
REMARK   3     L11:    1.8993 L22:    2.2347                                    
REMARK   3     L33:    1.7421 L12:    1.1578                                    
REMARK   3     L13:   -1.7420 L23:   -2.7984                                    
REMARK   3    S TENSOR                                                          
REMARK   3     S11:   -0.1496 S12:    0.2402 S13:    0.1150                     
REMARK   3     S21:    0.2885 S22:    0.1892 S23:   -0.0232                     
REMARK   3     S31:    0.0477 S32:   -0.0628 S33:   -0.0396                     
REMARK   3                                                                      
REMARK   3  OTHER REFINEMENT REMARKS: NULL                                      
REMARK   4                                                                      
REMARK   4 3OE8 COMPLIES WITH FORMAT V. 3.30, 13-JUL-11                         
REMARK 100                                                                      
REMARK 100 THIS ENTRY HAS BEEN PROCESSED BY RCSB ON 08-OCT-10.                  
REMARK 100 THE DEPOSITION ID IS D_1000061004.                                   
REMARK 200                                                                      
REMARK 200 EXPERIMENTAL DETAILS                                                 
REMARK 200  EXPERIMENT TYPE                : X-RAY DIFFRACTION                  
REMARK 200  DATE OF DATA COLLECTION        : 15-APR-10                          
REMARK 200  TEMPERATURE           (KELVIN) : 100                                
REMARK 200  PH                             : 6.0                                
REMARK 200  NUMBER OF CRYSTALS USED        : 11                                 
REMARK 200                                                                      
REMARK 200  SYNCHROTRON              (Y/N) : Y                                  
REMARK 200  RADIATION SOURCE               : APS                                
REMARK 200  BEAMLINE                       : 23-ID-D                            
REMARK 200  X-RAY GENERATOR MODEL          : NULL                               
REMARK 200  MONOCHROMATIC OR LAUE    (M/L) : M                                  
REMARK 200  WAVELENGTH OR RANGE        (A) : 1.0330                             
REMARK 200  MONOCHROMATOR                  : DOUBLE CRYSTAL                     
REMARK 200  OPTICS                         : MIRRORS                            
REMARK 200                                                                      
REMARK 200  DETECTOR TYPE                  : CCD                                
REMARK 200  DETECTOR MANUFACTURER          : MARMOSAIC 300 MM CCD               
REMARK 200  INTENSITY-INTEGRATION SOFTWARE : HKL-2000                           
REMARK 200  DATA SCALING SOFTWARE          : HKL-2000                           
REMARK 200                                                                      
REMARK 200  NUMBER OF UNIQUE REFLECTIONS   : 28801                              
REMARK 200  RESOLUTION RANGE HIGH      (A) : 3.100                              
REMARK 200  RESOLUTION RANGE LOW       (A) : 50.000                             
REMARK 200  REJECTION CRITERIA  (SIGMA(I)) : NULL                               
REMARK 200                                                                      
REMARK 200 OVERALL.                                                             
REMARK 200  COMPLETENESS FOR RANGE     (%) : 87.3                               
REMARK 200  DATA REDUNDANCY                : 3.200                              
REMARK 200  R MERGE                    (I) : 0.15000                            
REMARK 200  R SYM                      (I) : NULL                               
REMARK 200  <I/SIGMA(I)> FOR THE DATA SET  : 12.7000                            
REMARK 200                                                                      
REMARK 200 IN THE HIGHEST RESOLUTION SHELL.                                     
REMARK 200  HIGHEST RESOLUTION SHELL, RANGE HIGH (A) : 3.10                     
REMARK 200  HIGHEST RESOLUTION SHELL, RANGE LOW  (A) : 3.15                     
REMARK 200  COMPLETENESS FOR SHELL     (%) : 59.3                               
REMARK 200  DATA REDUNDANCY IN SHELL       : 1.90                               
REMARK 200  R MERGE FOR SHELL          (I) : 0.51000                            
REMARK 200  R SYM FOR SHELL            (I) : NULL                               
REMARK 200  <I/SIGMA(I)> FOR SHELL         : 1.800                              
REMARK 200                                                                      
REMARK 200 DIFFRACTION PROTOCOL: SINGLE WAVELENGTH                              
REMARK 200 METHOD USED TO DETERMINE THE STRUCTURE: MOLECULAR REPLACEMENT        
REMARK 200 SOFTWARE USED: PHASER                                                
REMARK 200 STARTING MODEL: NULL                                                 
REMARK 200                                                                      
REMARK 200 REMARK: NULL                                                         
REMARK 280                                                                      
REMARK 280 CRYSTAL                                                              
REMARK 280 SOLVENT CONTENT, VS   (%): 55.77                                     
REMARK 280 MATTHEWS COEFFICIENT, VM (ANGSTROMS**3/DA): 2.78                     
REMARK 280                                                                      
REMARK 280 CRYSTALLIZATION CONDITIONS: LIPIDIC CUBIC PHASE MADE OF MONOOLEIN    
REMARK 280  AND CHOLESTEROL, 26% PEG400, 0.3M SODIUM MALONATE, 5MM STRONTIUM    
REMARK 280  CHLORIDE, 0.1M MES PH 6.0, LIPIDIC CUBIC PHASE, TEMPERATURE 293K    
REMARK 290                                                                      
REMARK 290 CRYSTALLOGRAPHIC SYMMETRY                                            
REMARK 290 SYMMETRY OPERATORS FOR SPACE GROUP: P 1                              
REMARK 290                                                                      
REMARK 290      SYMOP   SYMMETRY                                                
REMARK 290     NNNMMM   OPERATOR                                                
REMARK 290       1555   X,Y,Z                                                   
REMARK 290                                                                      
REMARK 290     WHERE NNN -> OPERATOR NUMBER                                     
REMARK 290           MMM -> TRANSLATION VECTOR                                  
REMARK 290                                                                      
REMARK 290 CRYSTALLOGRAPHIC SYMMETRY TRANSFORMATIONS                            
REMARK 290 THE FOLLOWING TRANSFORMATIONS OPERATE ON THE ATOM/HETATM             
REMARK 290 RECORDS IN THIS ENTRY TO PRODUCE CRYSTALLOGRAPHICALLY                
REMARK 290 RELATED MOLECULES.                                                   
REMARK 290   SMTRY1   1  1.000000  0.000000  0.000000        0.00000            
REMARK 290   SMTRY2   1  0.000000  1.000000  0.000000        0.00000            
REMARK 290   SMTRY3   1  0.000000  0.000000  1.000000        0.00000            
REMARK 290                                                                      
REMARK 290 REMARK: NULL                                                         
REMARK 300                                                                      
REMARK 300 BIOMOLECULE: 1, 2, 3                                                 
REMARK 300 SEE REMARK 350 FOR THE AUTHOR PROVIDED AND/OR PROGRAM                
REMARK 300 GENERATED ASSEMBLY INFORMATION FOR THE STRUCTURE IN                  
REMARK 300 THIS ENTRY. THE REMARK MAY ALSO PROVIDE INFORMATION ON               
REMARK 300 BURIED SURFACE AREA.                                                 
REMARK 350                                                                      
REMARK 350 COORDINATES FOR A COMPLETE MULTIMER REPRESENTING THE KNOWN           
REMARK 350 BIOLOGICALLY SIGNIFICANT OLIGOMERIZATION STATE OF THE                
REMARK 350 MOLECULE CAN BE GENERATED BY APPLYING BIOMT TRANSFORMATIONS          
REMARK 350 GIVEN BELOW.  BOTH NON-CRYSTALLOGRAPHIC AND                          
REMARK 350 CRYSTALLOGRAPHIC OPERATIONS ARE GIVEN.                               
REMARK 350                                                                      
REMARK 350 BIOMOLECULE: 1                                                       
REMARK 350 AUTHOR DETERMINED BIOLOGICAL UNIT: DIMERIC                           
REMARK 350 SOFTWARE DETERMINED QUATERNARY STRUCTURE: DIMERIC                    
REMARK 350 SOFTWARE USED: PISA                                                  
REMARK 350 TOTAL BURIED SURFACE AREA: 1320 ANGSTROM**2                          
REMARK 350 SURFACE AREA OF THE COMPLEX: 46550 ANGSTROM**2                       
REMARK 350 CHANGE IN SOLVENT FREE ENERGY: -16.0 KCAL/MOL                        
REMARK 350 APPLY THE FOLLOWING TO CHAINS: B, C                                  
REMARK 350   BIOMT1   1  1.000000  0.000000  0.000000        0.00000            
REMARK 350   BIOMT2   1  0.000000  1.000000  0.000000        0.00000            
REMARK 350   BIOMT3   1  0.000000  0.000000  1.000000        0.00000            
REMARK 350                                                                      
REMARK 350 BIOMOLECULE: 2                                                       
REMARK 350 SOFTWARE DETERMINED QUATERNARY STRUCTURE: TRIMERIC                   
REMARK 350 SOFTWARE USED: PISA                                                  
REMARK 350 TOTAL BURIED SURFACE AREA: 3300 ANGSTROM**2                          
REMARK 350 SURFACE AREA OF THE COMPLEX: 67690 ANGSTROM**2                       
REMARK 350 CHANGE IN SOLVENT FREE ENERGY: -28.0 KCAL/MOL                        
REMARK 350 APPLY THE FOLLOWING TO CHAINS: A, B, C                               
REMARK 350   BIOMT1   1  1.000000  0.000000  0.000000        0.00000            
REMARK 350   BIOMT2   1  0.000000  1.000000  0.000000        0.00000            
REMARK 350   BIOMT3   1  0.000000  0.000000  1.000000        0.00000            
REMARK 350                                                                      
REMARK 350 BIOMOLECULE: 3                                                       
REMARK 350 SOFTWARE DETERMINED QUATERNARY STRUCTURE: MONOMERIC                  
REMARK 350 SOFTWARE USED: PISA                                                  
REMARK 350 APPLY THE FOLLOWING TO CHAINS: A                                     
REMARK 350   BIOMT1   1  1.000000  0.000000  0.000000        0.00000            
REMARK 350   BIOMT2   1  0.000000  1.000000  0.000000        0.00000            
REMARK 350   BIOMT3   1  0.000000  0.000000  1.000000        0.00000            
REMARK 465                                                                      
REMARK 465 MISSING RESIDUES                                                     
REMARK 465 THE FOLLOWING RESIDUES WERE NOT LOCATED IN THE                       
REMARK 465 EXPERIMENT. (M=MODEL NUMBER; RES=RESIDUE NAME; C=CHAIN               
REMARK 465 IDENTIFIER; SSSEQ=SEQUENCE NUMBER; I=INSERTION CODE.)                
REMARK 465                                                                      
REMARK 465   M RES C SSSEQI                                                     
REMARK 465     ASP A    -9                                                      
REMARK 465     TYR A    -8                                                      
REMARK 465     LYS A    -7                                                      
REMARK 465     ASP A    -6                                                      
REMARK 465     ASP A    -5                                                      
REMARK 465     ASP A    -4                                                      
REMARK 465     ASP A    -3                                                      
REMARK 465     ALA A    -2                                                      
REMARK 465     GLY A    -1                                                      
REMARK 465     ALA A     0                                                      
REMARK 465     PRO A     1                                                      
REMARK 465     GLU A     2                                                      
REMARK 465     GLY A     3                                                      
REMARK 465     ILE A     4                                                      
REMARK 465     SER A     5                                                      
REMARK 465     ILE A     6                                                      
REMARK 465     TYR A     7                                                      
REMARK 465     THR A     8                                                      
REMARK 465     SER A     9                                                      
REMARK 465     ASP A    10                                                      
REMARK 465     ASN A    11                                                      
REMARK 465     TYR A    12                                                      
REMARK 465     THR A    13                                                      
REMARK 465     GLU A    14                                                      
REMARK 465     GLU A    15                                                      
REMARK 465     MET A    16                                                      
REMARK 465     GLY A    17                                                      
REMARK 465     SER A    18                                                      
REMARK 465     GLY A    19                                                      
REMARK 465     ASP A    20                                                      
REMARK 465     TYR A    21                                                      
REMARK 465     ASP A    22                                                      
REMARK 465     SER A    23                                                      
REMARK 465     MET A    24                                                      
REMARK 465     LYS A    25                                                      
REMARK 465     GLU A    26                                                      
REMARK 465     PHE A    29                                                      
REMARK 465     ARG A    30                                                      
REMARK 465     GLU A    31                                                      
REMARK 465     GLU A    32                                                      
REMARK 465     ASN A    33                                                      
REMARK 465     ALA A    34                                                      
REMARK 465     GLY A  1200                                                      
REMARK 465     SER A  1201                                                      
REMARK 465     LYS A   230                                                      
REMARK 465     GLY A   231                                                      
REMARK 465     GLY A   306                                                      
REMARK 465     ALA A   307                                                      
REMARK 465     LYS A   308                                                      
REMARK 465     PHE A   309                                                      
REMARK 465     LYS A   310                                                      
REMARK 465     THR A   311                                                      
REMARK 465     SER A   312                                                      
REMARK 465     ALA A   313                                                      
REMARK 465     GLN A   314                                                      
REMARK 465     HIS A   315                                                      
REMARK 465     ALA A   316                                                      
REMARK 465     LEU A   317                                                      
REMARK 465     THR A   318                                                      
REMARK 465     SER A   319                                                      
REMARK 465     GLY A   320                                                      
REMARK 465     ARG A   321                                                      
REMARK 465     PRO A   322                                                      
REMARK 465     LEU A   323                                                      
REMARK 465     GLU A   324                                                      
REMARK 465     VAL A   325                                                      
REMARK 465     LEU A   326                                                      
REMARK 465     PHE A   327                                                      
REMARK 465     GLN A   328                                                      
REMARK 465     ASP B    -9                                                      
REMARK 465     TYR B    -8                                                      
REMARK 465     LYS B    -7                                                      
REMARK 465     ASP B    -6                                                      
REMARK 465     ASP B    -5                                                      
REMARK 465     ASP B    -4                                                      
REMARK 465     ASP B    -3                                                      
REMARK 465     ALA B    -2                                                      
REMARK 465     GLY B    -1                                                      
REMARK 465     ALA B     0                                                      
REMARK 465     PRO B     1                                                      
REMARK 465     GLU B     2                                                      
REMARK 465     GLY B     3                                                      
REMARK 465     ILE B     4                                                      
REMARK 465     SER B     5                                                      
REMARK 465     ILE B     6                                                      
REMARK 465     TYR B     7                                                      
REMARK 465     THR B     8                                                      
REMARK 465     SER B     9                                                      
REMARK 465     ASP B    10                                                      
REMARK 465     ASN B    11                                                      
REMARK 465     TYR B    12                                                      
REMARK 465     THR B    13                                                      
REMARK 465     GLU B    14                                                      
REMARK 465     GLU B    15                                                      
REMARK 465     MET B    16                                                      
REMARK 465     GLY B    17                                                      
REMARK 465     SER B    18                                                      
REMARK 465     GLY B    19                                                      
REMARK 465     ASP B    20                                                      
REMARK 465     TYR B    21                                                      
REMARK 465     ASP B    22                                                      
REMARK 465     SER B    23                                                      
REMARK 465     MET B    24                                                      
REMARK 465     LYS B    25                                                      
REMARK 465     GLU B    26                                                      
REMARK 465     ARG B    30                                                      
REMARK 465     GLU B    31                                                      
REMARK 465     GLU B    32                                                      
REMARK 465     THR B   142                                                      
REMARK 465     ASN B   143                                                      
REMARK 465     SER B   144                                                      
REMARK 465     SER B   227                                                      
REMARK 465     HIS B   228                                                      
REMARK 465     SER B   229                                                      
REMARK 465     GLY B   900                                                      
REMARK 465     SER B   901                                                      
REMARK 465     LEU B   267                                                      
REMARK 465     GLU B   268                                                      
REMARK 465     ILE B   269                                                      
REMARK 465     ILE B   270                                                      
REMARK 465     LYS B   271                                                      
REMARK 465     LEU B   305                                                      
REMARK 465     GLY B   306                                                      
REMARK 465     ALA B   307                                                      
REMARK 465     LYS B   308                                                      
REMARK 465     PHE B   309                                                      
REMARK 465     LYS B   310                                                      
REMARK 465     THR B   311                                                      
REMARK 465     SER B   312                                                      
REMARK 465     ALA B   313                                                      
REMARK 465     GLN B   314                                                      
REMARK 465     HIS B   315                                                      
REMARK 465     ALA B   316                                                      
REMARK 465     LEU B   317                                                      
REMARK 465     THR B   318                                                      
REMARK 465     SER B   319                                                      
REMARK 465     GLY B   320                                                      
REMARK 465     ARG B   321                                                      
REMARK 465     PRO B   322                                                      
REMARK 465     LEU B   323                                                      
REMARK 465     GLU B   324                                                      
REMARK 465     VAL B   325                                                      
REMARK 465     LEU B   326                                                      
REMARK 465     PHE B   327                                                      
REMARK 465     GLN B   328                                                      
REMARK 465     ASP C    -9                                                      
REMARK 465     TYR C    -8                                                      
REMARK 465     LYS C    -7                                                      
REMARK 465     ASP C    -6                                                      
REMARK 465     ASP C    -5                                                      
REMARK 465     ASP C    -4                                                      
REMARK 465     ASP C    -3                                                      
REMARK 465     ALA C    -2                                                      
REMARK 465     GLY C    -1                                                      
REMARK 465     ALA C     0                                                      
REMARK 465     PRO C     1                                                      
REMARK 465     GLU C     2                                                      
REMARK 465     GLY C     3                                                      
REMARK 465     ILE C     4                                                      
REMARK 465     SER C     5                                                      
REMARK 465     ILE C     6                                                      
REMARK 465     TYR C     7                                                      
REMARK 465     THR C     8                                                      
REMARK 465     SER C     9                                                      
REMARK 465     ASP C    10                                                      
REMARK 465     ASN C    11                                                      
REMARK 465     TYR C    12                                                      
REMARK 465     THR C    13                                                      
REMARK 465     GLU C    14                                                      
REMARK 465     GLU C    15                                                      
REMARK 465     MET C    16                                                      
REMARK 465     GLY C    17                                                      
REMARK 465     SER C    18                                                      
REMARK 465     GLY C    19                                                      
REMARK 465     ASP C    20                                                      
REMARK 465     TYR C    21                                                      
REMARK 465     ASP C    22                                                      
REMARK 465     SER C    23                                                      
REMARK 465     MET C    24                                                      
REMARK 465     LYS C    25                                                      
REMARK 465     GLU C    26                                                      
REMARK 465     ARG C    30                                                      
REMARK 465     GLU C    31                                                      
REMARK 465     GLU C    32                                                      
REMARK 465     ASN C    33                                                      
REMARK 465     ALA C    34                                                      
REMARK 465     ASN C    35                                                      
REMARK 465     THR C   142                                                      
REMARK 465     ASN C   143                                                      
REMARK 465     SER C   144                                                      
REMARK 465     ASP C   181                                                      
REMARK 465     ASP C   182                                                      
REMARK 465     HIS C   228                                                      
REMARK 465     SER C   229                                                      
REMARK 465     GLY C   900                                                      
REMARK 465     SER C   901                                                      
REMARK 465     GLY C   306                                                      
REMARK 465     ALA C   307                                                      
REMARK 465     LYS C   308                                                      
REMARK 465     PHE C   309                                                      
REMARK 465     LYS C   310                                                      
REMARK 465     THR C   311                                                      
REMARK 465     SER C   312                                                      
REMARK 465     ALA C   313                                                      
REMARK 465     GLN C   314                                                      
REMARK 465     HIS C   315                                                      
REMARK 465     ALA C   316                                                      
REMARK 465     LEU C   317                                                      
REMARK 465     THR C   318                                                      
REMARK 465     SER C   319                                                      
REMARK 465     GLY C   320                                                      
REMARK 465     ARG C   321                                                      
REMARK 465     PRO C   322                                                      
REMARK 465     LEU C   323                                                      
REMARK 465     GLU C   324                                                      
REMARK 465     VAL C   325                                                      
REMARK 465     LEU C   326                                                      
REMARK 465     PHE C   327                                                      
REMARK 465     GLN C   328                                                      
REMARK 470                                                                      
REMARK 470 MISSING ATOM                                                         
REMARK 470 THE FOLLOWING RESIDUES HAVE MISSING ATOMS (M=MODEL NUMBER;           
REMARK 470 RES=RESIDUE NAME; C=CHAIN IDENTIFIER; SSEQ=SEQUENCE NUMBER;          
REMARK 470 I=INSERTION CODE):                                                   
REMARK 470   M RES CSSEQI  ATOMS                                                
REMARK 470     LEU A  69    CG   CD1  CD2                                       
REMARK 470     VAL A  99    CG1  CG2                                            
REMARK 470     ASP A 182    CG   OD1  OD2                                       
REMARK 470     ARG A 183    CD   NE   CZ   NH1  NH2                             
REMARK 470     ILE A1003    CG1  CG2  CD1                                       
REMARK 470     ILE A1009    CG1  CG2  CD1                                       
REMARK 470     LYS A 234    CG   CD   CE   NZ                                   
REMARK 470     LEU A 267    CG   CD1  CD2                                       
REMARK 470     LYS A 271    CG   CD   CE   NZ                                   
REMARK 470     ASN B  33    CG   OD1  ND2                                       
REMARK 470     ASP B1020    CG   OD1  OD2                                       
REMARK 470     TYR B1025    CG   CD1  CD2  CE1  CE2  CZ   OH                    
REMARK 470     LYS B1065    CD   CE   NZ                                        
REMARK 470     LYS B 234    CG   CD   CE   NZ                                   
REMARK 470     ILE B 257    CG1  CG2  CD1                                       
REMARK 470     SER B 260    OG                                                  
REMARK 470     SER B 263    OG                                                  
REMARK 470     GLU B 277    CG   CD   OE1  OE2                                  
REMARK 470     LYS C  68    CG   CD   CE   NZ                                   
REMARK 470     ARG C  70    CG   CD   NE   CZ   NH1  NH2                        
REMARK 470     GLN C 145    CG   CD   OE1  NE2                                  
REMARK 470     SER C1201    OG                                                  
REMARK 470     LYS C 230    CG   CD   CE   NZ                                   
REMARK 470     LYS C 234    CG   CD   CE   NZ                                   
REMARK 500                                                                      
REMARK 500 GEOMETRY AND STEREOCHEMISTRY                                         
REMARK 500 SUBTOPIC: COVALENT BOND LENGTHS                                      
REMARK 500                                                                      
REMARK 500 THE STEREOCHEMICAL PARAMETERS OF THE FOLLOWING RESIDUES              
REMARK 500 HAVE VALUES WHICH DEVIATE FROM EXPECTED VALUES BY MORE               
REMARK 500 THAN 6*RMSD (M=MODEL NUMBER; RES=RESIDUE NAME; C=CHAIN               
REMARK 500 IDENTIFIER; SSEQ=SEQUENCE NUMBER; I=INSERTION CODE).                 
REMARK 500                                                                      
REMARK 500 STANDARD TABLE:                                                      
REMARK 500 FORMAT: (10X,I3,1X,2(A3,1X,A1,I4,A1,1X,A4,3X),1X,F6.3)               
REMARK 500                                                                      
REMARK 500 EXPECTED VALUES PROTEIN: ENGH AND HUBER, 1999                        
REMARK 500 EXPECTED VALUES NUCLEIC ACID: CLOWNEY ET AL 1996                     
REMARK 500                                                                      
REMARK 500  M RES CSSEQI ATM1   RES CSSEQI ATM2   DEVIATION                     
REMARK 500    GLY C1200   CA    GLY C1200   C      -0.102                       
REMARK 500    SER C1201   CA    SER C1201   C      -0.208                       
REMARK 500    SER C1201   C     SER C1201   O       0.190                       
REMARK 500                                                                      
REMARK 500 REMARK: NULL                                                         
REMARK 500                                                                      
REMARK 500 GEOMETRY AND STEREOCHEMISTRY                                         
REMARK 500 SUBTOPIC: COVALENT BOND ANGLES                                       
REMARK 500                                                                      
REMARK 500 THE STEREOCHEMICAL PARAMETERS OF THE FOLLOWING RESIDUES              
REMARK 500 HAVE VALUES WHICH DEVIATE FROM EXPECTED VALUES BY MORE               
REMARK 500 THAN 6*RMSD (M=MODEL NUMBER; RES=RESIDUE NAME; C=CHAIN               
REMARK 500 IDENTIFIER; SSEQ=SEQUENCE NUMBER; I=INSERTION CODE).                 
REMARK 500                                                                      
REMARK 500 STANDARD TABLE:                                                      
REMARK 500 FORMAT: (10X,I3,1X,A3,1X,A1,I4,A1,3(1X,A4,2X),12X,F5.1)              
REMARK 500                                                                      
REMARK 500 EXPECTED VALUES PROTEIN: ENGH AND HUBER, 1999                        
REMARK 500 EXPECTED VALUES NUCLEIC ACID: CLOWNEY ET AL 1996                     
REMARK 500                                                                      
REMARK 500  M RES CSSEQI ATM1   ATM2   ATM3                                     
REMARK 500    VAL A  99   CB  -  CA  -  C   ANGL. DEV. = -15.7 DEGREES          
REMARK 500    ALA A 100   CB  -  CA  -  C   ANGL. DEV. = -14.7 DEGREES          
REMARK 500    ALA A 100   N   -  CA  -  C   ANGL. DEV. = -16.8 DEGREES          
REMARK 500    ASN A 101   N   -  CA  -  CB  ANGL. DEV. = -13.3 DEGREES          
REMARK 500    ALA A 137   CB  -  CA  -  C   ANGL. DEV. =  13.6 DEGREES          
REMARK 500    VAL A 139   CB  -  CA  -  C   ANGL. DEV. =  13.8 DEGREES          
REMARK 500    HIS A 140   N   -  CA  -  CB  ANGL. DEV. = -15.1 DEGREES          
REMARK 500    ALA A 141   CB  -  CA  -  C   ANGL. DEV. = -10.1 DEGREES          
REMARK 500    ILE A 173   CB  -  CA  -  C   ANGL. DEV. = -18.9 DEGREES          
REMARK 500    ILE A 173   N   -  CA  -  C   ANGL. DEV. =  16.8 DEGREES          
REMARK 500    ASP A 182   CB  -  CA  -  C   ANGL. DEV. = -13.5 DEGREES          
REMARK 500    ARG A 183   N   -  CA  -  CB  ANGL. DEV. =  13.0 DEGREES          
REMARK 500    SER A 229   CA  -  C   -  N   ANGL. DEV. =  19.4 DEGREES          
REMARK 500    SER A 229   O   -  C   -  N   ANGL. DEV. = -20.6 DEGREES          
REMARK 500    GLY A 900   C   -  N   -  CA  ANGL. DEV. =  13.8 DEGREES          
REMARK 500    GLY A 900   N   -  CA  -  C   ANGL. DEV. =  28.6 DEGREES          
REMARK 500    GLU A1005   CB  -  CA  -  C   ANGL. DEV. = -19.6 DEGREES          
REMARK 500    MET A1006   N   -  CA  -  C   ANGL. DEV. = -20.8 DEGREES          
REMARK 500    THR A1115   N   -  CA  -  C   ANGL. DEV. =  17.3 DEGREES          
REMARK 500    HIS A 232   N   -  CA  -  CB  ANGL. DEV. = -22.8 DEGREES          
REMARK 500    HIS A 232   N   -  CA  -  C   ANGL. DEV. =  30.0 DEGREES          
REMARK 500    LEU A 266   CB  -  CA  -  C   ANGL. DEV. = -13.8 DEGREES          
REMARK 500    LEU B 208   N   -  CA  -  C   ANGL. DEV. =  19.0 DEGREES          
REMARK 500    SER B1201   CB  -  CA  -  C   ANGL. DEV. = -17.1 DEGREES          
REMARK 500    SER B1201   N   -  CA  -  C   ANGL. DEV. =  37.7 DEGREES          
REMARK 500    GLY B 231   N   -  CA  -  C   ANGL. DEV. = -19.8 DEGREES          
REMARK 500    ILE B 257   CB  -  CA  -  C   ANGL. DEV. = -16.4 DEGREES          
REMARK 500    ILE B 259   CB  -  CA  -  C   ANGL. DEV. = -12.4 DEGREES          
REMARK 500    SER B 260   CB  -  CA  -  C   ANGL. DEV. = -14.8 DEGREES          
REMARK 500    ILE B 261   CB  -  CA  -  C   ANGL. DEV. = -15.1 DEGREES          
REMARK 500    ALA C 100   CB  -  CA  -  C   ANGL. DEV. = -14.7 DEGREES          
REMARK 500    ALA C 100   N   -  CA  -  C   ANGL. DEV. = -16.4 DEGREES          
REMARK 500    ASN C 101   N   -  CA  -  CB  ANGL. DEV. = -20.8 DEGREES          
REMARK 500    GLY C1023   N   -  CA  -  C   ANGL. DEV. =  27.4 DEGREES          
REMARK 500    SER C1201   C   -  N   -  CA  ANGL. DEV. =  25.3 DEGREES          
REMARK 500    SER C1201   CB  -  CA  -  C   ANGL. DEV. = -25.6 DEGREES          
REMARK 500    SER C1201   N   -  CA  -  C   ANGL. DEV. =  35.5 DEGREES          
REMARK 500    SER C1201   CA  -  C   -  O   ANGL. DEV. = -14.9 DEGREES          
REMARK 500    SER C1201   O   -  C   -  N   ANGL. DEV. = -19.3 DEGREES          
REMARK 500    LYS C 230   C   -  N   -  CA  ANGL. DEV. =  25.3 DEGREES          
REMARK 500    GLU C 268   N   -  CA  -  C   ANGL. DEV. =  22.4 DEGREES          
REMARK 500    ILE C 269   N   -  CA  -  C   ANGL. DEV. =  23.0 DEGREES          
REMARK 500                                                                      
REMARK 500 REMARK: NULL                                                         
REMARK 500                                                                      
REMARK 500 GEOMETRY AND STEREOCHEMISTRY                                         
REMARK 500 SUBTOPIC: TORSION ANGLES                                             
REMARK 500                                                                      
REMARK 500 TORSION ANGLES OUTSIDE THE EXPECTED RAMACHANDRAN REGIONS:            
REMARK 500 (M=MODEL NUMBER; RES=RESIDUE NAME; C=CHAIN IDENTIFIER;               
REMARK 500 SSEQ=SEQUENCE NUMBER; I=INSERTION CODE).                             
REMARK 500                                                                      
REMARK 500 STANDARD TABLE:                                                      
REMARK 500 FORMAT:(10X,I3,1X,A3,1X,A1,I4,A1,4X,F7.2,3X,F7.2)                    
REMARK 500                                                                      
REMARK 500 EXPECTED VALUES: GJ KLEYWEGT AND TA JONES (1996). PHI/PSI-           
REMARK 500 CHOLOGY: RAMACHANDRAN REVISITED. STRUCTURE 4, 1395 - 1400            
REMARK 500                                                                      
REMARK 500  M RES CSSEQI        PSI       PHI                                   
REMARK 500    ASP A 181       86.20    -66.45                                   
REMARK 500    ASP A 182        9.03     96.26                                   
REMARK 500    HIS A 228       40.95    -92.41                                   
REMARK 500    SER A 229     -151.66   -129.65                                   
REMARK 500    SER A 901       -2.82   -147.32                                   
REMARK 500    ASN A1002        4.35     55.56                                   
REMARK 500    CYS A 274      -37.60    -31.41                                   
REMARK 500    SER C1201       42.18    -86.99                                   
REMARK 500                                                                      
REMARK 500 REMARK: NULL                                                         
REMARK 500                                                                      
REMARK 500 GEOMETRY AND STEREOCHEMISTRY                                         
REMARK 500 SUBTOPIC: NON-CIS, NON-TRANS                                         
REMARK 500                                                                      
REMARK 500 THE FOLLOWING PEPTIDE BONDS DEVIATE SIGNIFICANTLY FROM BOTH          
REMARK 500 CIS AND TRANS CONFORMATION.  CIS BONDS, IF ANY, ARE LISTED           
REMARK 500 ON CISPEP RECORDS.  TRANS IS DEFINED AS 180 +/- 30 AND               
REMARK 500 CIS IS DEFINED AS 0 +/- 30 DEGREES.                                  
REMARK 500                                 MODEL     OMEGA                      
REMARK 500 GLY C 1200     SER C 1201                  125.17                    
REMARK 500                                                                      
REMARK 500 REMARK: NULL                                                         
REMARK 500                                                                      
REMARK 500 GEOMETRY AND STEREOCHEMISTRY                                         
REMARK 500 SUBTOPIC: MAIN CHAIN PLANARITY                                       
REMARK 500                                                                      
REMARK 500 THE FOLLOWING RESIDUES HAVE A PSEUDO PLANARITY                       
REMARK 500 TORSION ANGLE, C(I) - CA(I) - N(I+1) - O(I), GREATER                 
REMARK 500 10.0 DEGREES. (M=MODEL NUMBER; RES=RESIDUE NAME;                     
REMARK 500 C=CHAIN IDENTIFIER; SSEQ=SEQUENCE NUMBER;                            
REMARK 500 I=INSERTION CODE).                                                   
REMARK 500                                                                      
REMARK 500  M RES CSSEQI        ANGLE                                           
REMARK 500    GLY C1200         11.51                                           
REMARK 500    SER C1201        -42.74                                           
REMARK 500                                                                      
REMARK 500 REMARK: NULL                                                         
REMARK 800                                                                      
REMARK 800 SITE                                                                 
REMARK 800 SITE_IDENTIFIER: AC1                                                 
REMARK 800 EVIDENCE_CODE: SOFTWARE                                              
REMARK 800 SITE_DESCRIPTION: BINDING SITE FOR RESIDUE ITD A 1500                
REMARK 800                                                                      
REMARK 800 SITE_IDENTIFIER: AC2                                                 
REMARK 800 EVIDENCE_CODE: SOFTWARE                                              
REMARK 800 SITE_DESCRIPTION: BINDING SITE FOR RESIDUE ITD B 1500                
REMARK 800                                                                      
REMARK 800 SITE_IDENTIFIER: AC3                                                 
REMARK 800 EVIDENCE_CODE: SOFTWARE                                              
REMARK 800 SITE_DESCRIPTION: BINDING SITE FOR RESIDUE ITD C 1500                
REMARK 900                                                                      
REMARK 900 RELATED ENTRIES                                                      
REMARK 900 RELATED ID: ATCG3D_11   RELATED DB: TARGETDB                         
REMARK 900 RELATED ID: 3ODU   RELATED DB: PDB                                   
REMARK 900 SAME PROTEIN AT 2.5 A IN P21 SPACEGROUP                              
REMARK 900 RELATED ID: 3OE0   RELATED DB: PDB                                   
REMARK 900 SAME PROTEIN IN COMPLEX WITH A CYCLIC PEPTIDE CVX15                  
REMARK 900 RELATED ID: 3OE6   RELATED DB: PDB                                   
REMARK 900 SAME PROTEIN IN I222 SPACEGROUP                                      
REMARK 900 RELATED ID: 3OE9   RELATED DB: PDB                                   
REMARK 900 SAME PROTEIN IN P1 SPACEGROUP WITH 2 MOLECULES PER ASYMMETRIC UNIT   
REMARK 900 RELATED ID: GPCR-34   RELATED DB: TARGETTRACK                        
REMARK 999                                                                      
REMARK 999 SEQUENCE                                                             
REMARK 999 THE PROTEIN IS A FUSION PROTEIN WITH RESIDUES ASN1002-TYR1161 OF T4  
REMARK 999 LYSOZYME INSERTED BETWEEN SER229 AND LYS230 OF CXCR4, AS INDICATED   
REMARK 999 AS CXCR4-2 IN THE PUBLICATION.                                       
DBREF  3OE8 A    2   229  UNP    P61073   CXCR4_HUMAN      2    229             
DBREF  3OE8 A 1002  1161  UNP    P00720   LYS_BPT4      1002   1161             
DBREF  3OE8 A  230   319  UNP    P61073   CXCR4_HUMAN    230    319             
DBREF  3OE8 B    2   229  UNP    P61073   CXCR4_HUMAN      2    229             
DBREF  3OE8 B 1002  1161  UNP    P00720   LYS_BPT4      1002   1161             
DBREF  3OE8 B  230   319  UNP    P61073   CXCR4_HUMAN    230    319             
DBREF  3OE8 C    2   229  UNP    P61073   CXCR4_HUMAN      2    229             
DBREF  3OE8 C 1002  1161  UNP    P00720   LYS_BPT4      1002   1161             
DBREF  3OE8 C  230   319  UNP    P61073   CXCR4_HUMAN    230    319             
SEQADV 3OE8 ASP A   -9  UNP  P61073              EXPRESSION TAG                 
SEQADV 3OE8 TYR A   -8  UNP  P61073              EXPRESSION TAG                 
SEQADV 3OE8 LYS A   -7  UNP  P61073              EXPRESSION TAG                 
SEQADV 3OE8 ASP A   -6  UNP  P61073              EXPRESSION TAG                 
SEQADV 3OE8 ASP A   -5  UNP  P61073              EXPRESSION TAG                 
SEQADV 3OE8 ASP A   -4  UNP  P61073              EXPRESSION TAG                 
SEQADV 3OE8 ASP A   -3  UNP  P61073              EXPRESSION TAG                 
SEQADV 3OE8 ALA A   -2  UNP  P61073              EXPRESSION TAG                 
SEQADV 3OE8 GLY A   -1  UNP  P61073              EXPRESSION TAG                 
SEQADV 3OE8 ALA A    0  UNP  P61073              EXPRESSION TAG                 
SEQADV 3OE8 PRO A    1  UNP  P61073              EXPRESSION TAG                 
SEQADV 3OE8 TRP A  125  UNP  P61073    LEU   125 ENGINEERED MUTATION            
SEQADV 3OE8 GLY A  900  UNP  P61073              LINKER                         
SEQADV 3OE8 SER A  901  UNP  P61073              LINKER                         
SEQADV 3OE8 GLY A 1200  UNP  P61073              LINKER                         
SEQADV 3OE8 SER A 1201  UNP  P61073              LINKER                         
SEQADV 3OE8 THR A 1054  UNP  P00720    CYS  1054 ENGINEERED MUTATION            
SEQADV 3OE8 ALA A 1097  UNP  P00720    CYS  1097 ENGINEERED MUTATION            
SEQADV 3OE8 GLY A  320  UNP  P61073              EXPRESSION TAG                 
SEQADV 3OE8 ARG A  321  UNP  P61073              EXPRESSION TAG                 
SEQADV 3OE8 PRO A  322  UNP  P61073              EXPRESSION TAG                 
SEQADV 3OE8 LEU A  323  UNP  P61073              EXPRESSION TAG                 
SEQADV 3OE8 GLU A  324  UNP  P61073              EXPRESSION TAG                 
SEQADV 3OE8 VAL A  325  UNP  P61073              EXPRESSION TAG                 
SEQADV 3OE8 LEU A  326  UNP  P61073              EXPRESSION TAG                 
SEQADV 3OE8 PHE A  327  UNP  P61073              EXPRESSION TAG                 
SEQADV 3OE8 GLN A  328  UNP  P61073              EXPRESSION TAG                 
SEQADV 3OE8 ASP B   -9  UNP  P61073              EXPRESSION TAG                 
SEQADV 3OE8 TYR B   -8  UNP  P61073              EXPRESSION TAG                 
SEQADV 3OE8 LYS B   -7  UNP  P61073              EXPRESSION TAG                 
SEQADV 3OE8 ASP B   -6  UNP  P61073              EXPRESSION TAG                 
SEQADV 3OE8 ASP B   -5  UNP  P61073              EXPRESSION TAG                 
SEQADV 3OE8 ASP B   -4  UNP  P61073              EXPRESSION TAG                 
SEQADV 3OE8 ASP B   -3  UNP  P61073              EXPRESSION TAG                 
SEQADV 3OE8 ALA B   -2  UNP  P61073              EXPRESSION TAG                 
SEQADV 3OE8 GLY B   -1  UNP  P61073              EXPRESSION TAG                 
SEQADV 3OE8 ALA B    0  UNP  P61073              EXPRESSION TAG                 
SEQADV 3OE8 PRO B    1  UNP  P61073              EXPRESSION TAG                 
SEQADV 3OE8 TRP B  125  UNP  P61073    LEU   125 ENGINEERED MUTATION            
SEQADV 3OE8 GLY B  900  UNP  P61073              LINKER                         
SEQADV 3OE8 SER B  901  UNP  P61073              LINKER                         
SEQADV 3OE8 GLY B 1200  UNP  P61073              LINKER                         
SEQADV 3OE8 SER B 1201  UNP  P61073              LINKER                         
SEQADV 3OE8 THR B 1054  UNP  P00720    CYS  1054 ENGINEERED MUTATION            
SEQADV 3OE8 ALA B 1097  UNP  P00720    CYS  1097 ENGINEERED MUTATION            
SEQADV 3OE8 GLY B  320  UNP  P61073              EXPRESSION TAG                 
SEQADV 3OE8 ARG B  321  UNP  P61073              EXPRESSION TAG                 
SEQADV 3OE8 PRO B  322  UNP  P61073              EXPRESSION TAG                 
SEQADV 3OE8 LEU B  323  UNP  P61073              EXPRESSION TAG                 
SEQADV 3OE8 GLU B  324  UNP  P61073              EXPRESSION TAG                 
SEQADV 3OE8 VAL B  325  UNP  P61073              EXPRESSION TAG                 
SEQADV 3OE8 LEU B  326  UNP  P61073              EXPRESSION TAG                 
SEQADV 3OE8 PHE B  327  UNP  P61073              EXPRESSION TAG                 
SEQADV 3OE8 GLN B  328  UNP  P61073              EXPRESSION TAG                 
SEQADV 3OE8 ASP C   -9  UNP  P61073              EXPRESSION TAG                 
SEQADV 3OE8 TYR C   -8  UNP  P61073              EXPRESSION TAG                 
SEQADV 3OE8 LYS C   -7  UNP  P61073              EXPRESSION TAG                 
SEQADV 3OE8 ASP C   -6  UNP  P61073              EXPRESSION TAG                 
SEQADV 3OE8 ASP C   -5  UNP  P61073              EXPRESSION TAG                 
SEQADV 3OE8 ASP C   -4  UNP  P61073              EXPRESSION TAG                 
SEQADV 3OE8 ASP C   -3  UNP  P61073              EXPRESSION TAG                 
SEQADV 3OE8 ALA C   -2  UNP  P61073              EXPRESSION TAG                 
SEQADV 3OE8 GLY C   -1  UNP  P61073              EXPRESSION TAG                 
SEQADV 3OE8 ALA C    0  UNP  P61073              EXPRESSION TAG                 
SEQADV 3OE8 PRO C    1  UNP  P61073              EXPRESSION TAG                 
SEQADV 3OE8 TRP C  125  UNP  P61073    LEU   125 ENGINEERED MUTATION            
SEQADV 3OE8 GLY C  900  UNP  P61073              LINKER                         
SEQADV 3OE8 SER C  901  UNP  P61073              LINKER                         
SEQADV 3OE8 GLY C 1200  UNP  P61073              LINKER                         
SEQADV 3OE8 SER C 1201  UNP  P61073              LINKER                         
SEQADV 3OE8 THR C 1054  UNP  P00720    CYS  1054 ENGINEERED MUTATION            
SEQADV 3OE8 ALA C 1097  UNP  P00720    CYS  1097 ENGINEERED MUTATION            
SEQADV 3OE8 GLY C  320  UNP  P61073              EXPRESSION TAG                 
SEQADV 3OE8 ARG C  321  UNP  P61073              EXPRESSION TAG                 
SEQADV 3OE8 PRO C  322  UNP  P61073              EXPRESSION TAG                 
SEQADV 3OE8 LEU C  323  UNP  P61073              EXPRESSION TAG                 
SEQADV 3OE8 GLU C  324  UNP  P61073              EXPRESSION TAG                 
SEQADV 3OE8 VAL C  325  UNP  P61073              EXPRESSION TAG                 
SEQADV 3OE8 LEU C  326  UNP  P61073              EXPRESSION TAG                 
SEQADV 3OE8 PHE C  327  UNP  P61073              EXPRESSION TAG                 
SEQADV 3OE8 GLN C  328  UNP  P61073              EXPRESSION TAG                 
SEQRES   1 A  502  ASP TYR LYS ASP ASP ASP ASP ALA GLY ALA PRO GLU GLY          
SEQRES   2 A  502  ILE SER ILE TYR THR SER ASP ASN TYR THR GLU GLU MET          
SEQRES   3 A  502  GLY SER GLY ASP TYR ASP SER MET LYS GLU PRO CYS PHE          
SEQRES   4 A  502  ARG GLU GLU ASN ALA ASN PHE ASN LYS ILE PHE LEU PRO          
SEQRES   5 A  502  THR ILE TYR SER ILE ILE PHE LEU THR GLY ILE VAL GLY          
SEQRES   6 A  502  ASN GLY LEU VAL ILE LEU VAL MET GLY TYR GLN LYS LYS          
SEQRES   7 A  502  LEU ARG SER MET THR ASP LYS TYR ARG LEU HIS LEU SER          
SEQRES   8 A  502  VAL ALA ASP LEU LEU PHE VAL ILE THR LEU PRO PHE TRP          
SEQRES   9 A  502  ALA VAL ASP ALA VAL ALA ASN TRP TYR PHE GLY ASN PHE          
SEQRES  10 A  502  LEU CYS LYS ALA VAL HIS VAL ILE TYR THR VAL ASN LEU          
SEQRES  11 A  502  TYR SER SER VAL TRP ILE LEU ALA PHE ILE SER LEU ASP          
SEQRES  12 A  502  ARG TYR LEU ALA ILE VAL HIS ALA THR ASN SER GLN ARG          
SEQRES  13 A  502  PRO ARG LYS LEU LEU ALA GLU LYS VAL VAL TYR VAL GLY          
SEQRES  14 A  502  VAL TRP ILE PRO ALA LEU LEU LEU THR ILE PRO ASP PHE          
SEQRES  15 A  502  ILE PHE ALA ASN VAL SER GLU ALA ASP ASP ARG TYR ILE          
SEQRES  16 A  502  CYS ASP ARG PHE TYR PRO ASN ASP LEU TRP VAL VAL VAL          
SEQRES  17 A  502  PHE GLN PHE GLN HIS ILE MET VAL GLY LEU ILE LEU PRO          
SEQRES  18 A  502  GLY ILE VAL ILE LEU SER CYS TYR CYS ILE ILE ILE SER          
SEQRES  19 A  502  LYS LEU SER HIS SER GLY SER ASN ILE PHE GLU MET LEU          
SEQRES  20 A  502  ARG ILE ASP GLU GLY LEU ARG LEU LYS ILE TYR LYS ASP          
SEQRES  21 A  502  THR GLU GLY TYR TYR THR ILE GLY ILE GLY HIS LEU LEU          
SEQRES  22 A  502  THR LYS SER PRO SER LEU ASN ALA ALA LYS SER GLU LEU          
SEQRES  23 A  502  ASP LYS ALA ILE GLY ARG ASN THR ASN GLY VAL ILE THR          
SEQRES  24 A  502  LYS ASP GLU ALA GLU LYS LEU PHE ASN GLN ASP VAL ASP          
SEQRES  25 A  502  ALA ALA VAL ARG GLY ILE LEU ARG ASN ALA LYS LEU LYS          
SEQRES  26 A  502  PRO VAL TYR ASP SER LEU ASP ALA VAL ARG ARG ALA ALA          
SEQRES  27 A  502  LEU ILE ASN MET VAL PHE GLN MET GLY GLU THR GLY VAL          
SEQRES  28 A  502  ALA GLY PHE THR ASN SER LEU ARG MET LEU GLN GLN LYS          
SEQRES  29 A  502  ARG TRP ASP GLU ALA ALA VAL ASN LEU ALA LYS SER ARG          
SEQRES  30 A  502  TRP TYR ASN GLN THR PRO ASN ARG ALA LYS ARG VAL ILE          
SEQRES  31 A  502  THR THR PHE ARG THR GLY THR TRP ASP ALA TYR GLY SER          
SEQRES  32 A  502  LYS GLY HIS GLN LYS ARG LYS ALA LEU LYS THR THR VAL          
SEQRES  33 A  502  ILE LEU ILE LEU ALA PHE PHE ALA CYS TRP LEU PRO TYR          
SEQRES  34 A  502  TYR ILE GLY ILE SER ILE ASP SER PHE ILE LEU LEU GLU          
SEQRES  35 A  502  ILE ILE LYS GLN GLY CYS GLU PHE GLU ASN THR VAL HIS          
SEQRES  36 A  502  LYS TRP ILE SER ILE THR GLU ALA LEU ALA PHE PHE HIS          
SEQRES  37 A  502  CYS CYS LEU ASN PRO ILE LEU TYR ALA PHE LEU GLY ALA          
SEQRES  38 A  502  LYS PHE LYS THR SER ALA GLN HIS ALA LEU THR SER GLY          
SEQRES  39 A  502  ARG PRO LEU GLU VAL LEU PHE GLN                              
SEQRES   1 B  502  ASP TYR LYS ASP ASP ASP ASP ALA GLY ALA PRO GLU GLY          
SEQRES   2 B  502  ILE SER ILE TYR THR SER ASP ASN TYR THR GLU GLU MET          
SEQRES   3 B  502  GLY SER GLY ASP TYR ASP SER MET LYS GLU PRO CYS PHE          
SEQRES   4 B  502  ARG GLU GLU ASN ALA ASN PHE ASN LYS ILE PHE LEU PRO          
SEQRES   5 B  502  THR ILE TYR SER ILE ILE PHE LEU THR GLY ILE VAL GLY          
SEQRES   6 B  502  ASN GLY LEU VAL ILE LEU VAL MET GLY TYR GLN LYS LYS          
SEQRES   7 B  502  LEU ARG SER MET THR ASP LYS TYR ARG LEU HIS LEU SER          
SEQRES   8 B  502  VAL ALA ASP LEU LEU PHE VAL ILE THR LEU PRO PHE TRP          
SEQRES   9 B  502  ALA VAL ASP ALA VAL ALA ASN TRP TYR PHE GLY ASN PHE          
SEQRES  10 B  502  LEU CYS LYS ALA VAL HIS VAL ILE TYR THR VAL ASN LEU          
SEQRES  11 B  502  TYR SER SER VAL TRP ILE LEU ALA PHE ILE SER LEU ASP          
SEQRES  12 B  502  ARG TYR LEU ALA ILE VAL HIS ALA THR ASN SER GLN ARG          
SEQRES  13 B  502  PRO ARG LYS LEU LEU ALA GLU LYS VAL VAL TYR VAL GLY          
SEQRES  14 B  502  VAL TRP ILE PRO ALA LEU LEU LEU THR ILE PRO ASP PHE          
SEQRES  15 B  502  ILE PHE ALA ASN VAL SER GLU ALA ASP ASP ARG TYR ILE          
SEQRES  16 B  502  CYS ASP ARG PHE TYR PRO ASN ASP LEU TRP VAL VAL VAL          
SEQRES  17 B  502  PHE GLN PHE GLN HIS ILE MET VAL GLY LEU ILE LEU PRO          
SEQRES  18 B  502  GLY ILE VAL ILE LEU SER CYS TYR CYS ILE ILE ILE SER          
SEQRES  19 B  502  LYS LEU SER HIS SER GLY SER ASN ILE PHE GLU MET LEU          
SEQRES  20 B  502  ARG ILE ASP GLU GLY LEU ARG LEU LYS ILE TYR LYS ASP          
SEQRES  21 B  502  THR GLU GLY TYR TYR THR ILE GLY ILE GLY HIS LEU LEU          
SEQRES  22 B  502  THR LYS SER PRO SER LEU ASN ALA ALA LYS SER GLU LEU          
SEQRES  23 B  502  ASP LYS ALA ILE GLY ARG ASN THR ASN GLY VAL ILE THR          
SEQRES  24 B  502  LYS ASP GLU ALA GLU LYS LEU PHE ASN GLN ASP VAL ASP          
SEQRES  25 B  502  ALA ALA VAL ARG GLY ILE LEU ARG ASN ALA LYS LEU LYS          
SEQRES  26 B  502  PRO VAL TYR ASP SER LEU ASP ALA VAL ARG ARG ALA ALA          
SEQRES  27 B  502  LEU ILE ASN MET VAL PHE GLN MET GLY GLU THR GLY VAL          
SEQRES  28 B  502  ALA GLY PHE THR ASN SER LEU ARG MET LEU GLN GLN LYS          
SEQRES  29 B  502  ARG TRP ASP GLU ALA ALA VAL ASN LEU ALA LYS SER ARG          
SEQRES  30 B  502  TRP TYR ASN GLN THR PRO ASN ARG ALA LYS ARG VAL ILE          
SEQRES  31 B  502  THR THR PHE ARG THR GLY THR TRP ASP ALA TYR GLY SER          
SEQRES  32 B  502  LYS GLY HIS GLN LYS ARG LYS ALA LEU LYS THR THR VAL          
SEQRES  33 B  502  ILE LEU ILE LEU ALA PHE PHE ALA CYS TRP LEU PRO TYR          
SEQRES  34 B  502  TYR ILE GLY ILE SER ILE ASP SER PHE ILE LEU LEU GLU          
SEQRES  35 B  502  ILE ILE LYS GLN GLY CYS GLU PHE GLU ASN THR VAL HIS          
SEQRES  36 B  502  LYS TRP ILE SER ILE THR GLU ALA LEU ALA PHE PHE HIS          
SEQRES  37 B  502  CYS CYS LEU ASN PRO ILE LEU TYR ALA PHE LEU GLY ALA          
SEQRES  38 B  502  LYS PHE LYS THR SER ALA GLN HIS ALA LEU THR SER GLY          
SEQRES  39 B  502  ARG PRO LEU GLU VAL LEU PHE GLN                              
SEQRES   1 C  502  ASP TYR LYS ASP ASP ASP ASP ALA GLY ALA PRO GLU GLY          
SEQRES   2 C  502  ILE SER ILE TYR THR SER ASP ASN TYR THR GLU GLU MET          
SEQRES   3 C  502  GLY SER GLY ASP TYR ASP SER MET LYS GLU PRO CYS PHE          
SEQRES   4 C  502  ARG GLU GLU ASN ALA ASN PHE ASN LYS ILE PHE LEU PRO          
SEQRES   5 C  502  THR ILE TYR SER ILE ILE PHE LEU THR GLY ILE VAL GLY          
SEQRES   6 C  502  ASN GLY LEU VAL ILE LEU VAL MET GLY TYR GLN LYS LYS          
SEQRES   7 C  502  LEU ARG SER MET THR ASP LYS TYR ARG LEU HIS LEU SER          
SEQRES   8 C  502  VAL ALA ASP LEU LEU PHE VAL ILE THR LEU PRO PHE TRP          
SEQRES   9 C  502  ALA VAL ASP ALA VAL ALA ASN TRP TYR PHE GLY ASN PHE          
SEQRES  10 C  502  LEU CYS LYS ALA VAL HIS VAL ILE TYR THR VAL ASN LEU          
SEQRES  11 C  502  TYR SER SER VAL TRP ILE LEU ALA PHE ILE SER LEU ASP          
SEQRES  12 C  502  ARG TYR LEU ALA ILE VAL HIS ALA THR ASN SER GLN ARG          
SEQRES  13 C  502  PRO ARG LYS LEU LEU ALA GLU LYS VAL VAL TYR VAL GLY          
SEQRES  14 C  502  VAL TRP ILE PRO ALA LEU LEU LEU THR ILE PRO ASP PHE          
SEQRES  15 C  502  ILE PHE ALA ASN VAL SER GLU ALA ASP ASP ARG TYR ILE          
SEQRES  16 C  502  CYS ASP ARG PHE TYR PRO ASN ASP LEU TRP VAL VAL VAL          
SEQRES  17 C  502  PHE GLN PHE GLN HIS ILE MET VAL GLY LEU ILE LEU PRO          
SEQRES  18 C  502  GLY ILE VAL ILE LEU SER CYS TYR CYS ILE ILE ILE SER          
SEQRES  19 C  502  LYS LEU SER HIS SER GLY SER ASN ILE PHE GLU MET LEU          
SEQRES  20 C  502  ARG ILE ASP GLU GLY LEU ARG LEU LYS ILE TYR LYS ASP          
SEQRES  21 C  502  THR GLU GLY TYR TYR THR ILE GLY ILE GLY HIS LEU LEU          
SEQRES  22 C  502  THR LYS SER PRO SER LEU ASN ALA ALA LYS SER GLU LEU          
SEQRES  23 C  502  ASP LYS ALA ILE GLY ARG ASN THR ASN GLY VAL ILE THR          
SEQRES  24 C  502  LYS ASP GLU ALA GLU LYS LEU PHE ASN GLN ASP VAL ASP          
SEQRES  25 C  502  ALA ALA VAL ARG GLY ILE LEU ARG ASN ALA LYS LEU LYS          
SEQRES  26 C  502  PRO VAL TYR ASP SER LEU ASP ALA VAL ARG ARG ALA ALA          
SEQRES  27 C  502  LEU ILE ASN MET VAL PHE GLN MET GLY GLU THR GLY VAL          
SEQRES  28 C  502  ALA GLY PHE THR ASN SER LEU ARG MET LEU GLN GLN LYS          
SEQRES  29 C  502  ARG TRP ASP GLU ALA ALA VAL ASN LEU ALA LYS SER ARG          
SEQRES  30 C  502  TRP TYR ASN GLN THR PRO ASN ARG ALA LYS ARG VAL ILE          
SEQRES  31 C  502  THR THR PHE ARG THR GLY THR TRP ASP ALA TYR GLY SER          
SEQRES  32 C  502  LYS GLY HIS GLN LYS ARG LYS ALA LEU LYS THR THR VAL          
SEQRES  33 C  502  ILE LEU ILE LEU ALA PHE PHE ALA CYS TRP LEU PRO TYR          
SEQRES  34 C  502  TYR ILE GLY ILE SER ILE ASP SER PHE ILE LEU LEU GLU          
SEQRES  35 C  502  ILE ILE LYS GLN GLY CYS GLU PHE GLU ASN THR VAL HIS          
SEQRES  36 C  502  LYS TRP ILE SER ILE THR GLU ALA LEU ALA PHE PHE HIS          
SEQRES  37 C  502  CYS CYS LEU ASN PRO ILE LEU TYR ALA PHE LEU GLY ALA          
SEQRES  38 C  502  LYS PHE LYS THR SER ALA GLN HIS ALA LEU THR SER GLY          
SEQRES  39 C  502  ARG PRO LEU GLU VAL LEU PHE GLN                              
HET    ITD  A1500      27                                                       
HET    ITD  B1500      27                                                       
HET    ITD  C1500      27                                                       
HETNAM     ITD (6,6-DIMETHYL-5,6-DIHYDROIMIDAZO[2,1-B][1,3]THIAZOL-3-           
HETNAM   2 ITD  YL)METHYL N,N'-DICYCLOHEXYLIMIDOTHIOCARBAMATE                   
FORMUL   4  ITD    3(C21 H34 N4 S2)                                             
HELIX    1   1 PHE A   36  GLN A   66  1                                  31    
HELIX    2   2 SER A   71  ILE A   89  1                                  19    
HELIX    3   3 THR A   90  ALA A  100  1                                  11    
HELIX    4   4 GLY A  105  HIS A  140  1                                  36    
HELIX    5   5 SER A  144  LYS A  154  1                                  11    
HELIX    6   6 LYS A  154  VAL A  160  1                                   7    
HELIX    7   7 VAL A  160  LEU A  167  1                                   8    
HELIX    8   8 THR A  168  PHE A  174  1                                   7    
HELIX    9   9 ASN A  192  LEU A  208  1                                  17    
HELIX   10  10 LEU A  208  LEU A  226  1                                  19    
HELIX   11  11 ILE A 1003  GLU A 1011  1                                   9    
HELIX   12  12 SER A 1038  GLY A 1051  1                                  14    
HELIX   13  13 THR A 1059  LEU A 1079  1                                  21    
HELIX   14  14 LEU A 1084  SER A 1090  1                                   7    
HELIX   15  15 ASP A 1092  MET A 1106  1                                  15    
HELIX   16  16 GLY A 1107  ALA A 1112  1                                   6    
HELIX   17  17 THR A 1115  GLN A 1123  1                                   9    
HELIX   18  18 ARG A 1125  LYS A 1135  1                                  11    
HELIX   19  19 SER A 1136  THR A 1142  1                                   7    
HELIX   20  20 THR A 1142  GLY A 1156  1                                  15    
HELIX   21  21 GLN A  233  GLU A  268  1                                  36    
HELIX   22  22 GLY A  273  PHE A  292  1                                  20    
HELIX   23  23 PHE A  293  LEU A  305  1                                  13    
HELIX   24  24 PHE B   36  MET B   63  1                                  28    
HELIX   25  25 SER B   71  ILE B   89  1                                  19    
HELIX   26  26 THR B   90  ALA B  100  1                                  11    
HELIX   27  27 PHE B  104  VAL B  139  1                                  36    
HELIX   28  28 PRO B  147  LYS B  154  1                                   8    
HELIX   29  29 LYS B  154  VAL B  160  1                                   7    
HELIX   30  30 VAL B  160  LEU B  167  1                                   8    
HELIX   31  31 THR B  168  PHE B  174  1                                   7    
HELIX   32  32 ASN B  192  LEU B  208  1                                  17    
HELIX   33  33 LEU B  208  LEU B  226  1                                  19    
HELIX   34  34 ASN B 1002  GLU B 1011  1                                  10    
HELIX   35  35 LEU B 1039  GLY B 1051  1                                  13    
HELIX   36  36 THR B 1059  ASN B 1081  1                                  23    
HELIX   37  37 LEU B 1084  LEU B 1091  1                                   8    
HELIX   38  38 ASP B 1092  GLY B 1107  1                                  16    
HELIX   39  39 GLY B 1107  GLY B 1113  1                                   7    
HELIX   40  40 PHE B 1114  GLN B 1123  1                                  10    
HELIX   41  41 ARG B 1125  SER B 1136  1                                  12    
HELIX   42  42 SER B 1136  THR B 1142  1                                   7    
HELIX   43  43 THR B 1142  GLY B 1156  1                                  15    
HELIX   44  44 HIS B  232  SER B  263  1                                  32    
HELIX   45  45 GLY B  273  PHE B  292  1                                  20    
HELIX   46  46 PHE B  293  CYS B  295  5                                   3    
HELIX   47  47 CYS B  296  ALA B  303  1                                   8    
HELIX   48  48 PHE C   36  GLY C   64  1                                  29    
HELIX   49  49 SER C   71  ILE C   89  1                                  19    
HELIX   50  50 THR C   90  ALA C  100  1                                  11    
HELIX   51  51 PHE C  104  VAL C  139  1                                  36    
HELIX   52  52 ARG C  146  LYS C  154  1                                   9    
HELIX   53  53 LYS C  154  VAL C  160  1                                   7    
HELIX   54  54 VAL C  160  LEU C  167  1                                   8    
HELIX   55  55 THR C  168  PHE C  174  1                                   7    
HELIX   56  56 ASN C  192  LEU C  208  1                                  17    
HELIX   57  57 LEU C  208  LYS C  225  1                                  18    
HELIX   58  58 ASN C 1002  GLU C 1011  1                                  10    
HELIX   59  59 ALA C 1041  GLY C 1051  1                                  11    
HELIX   60  60 THR C 1059  ASN C 1081  1                                  23    
HELIX   61  61 LYS C 1083  LEU C 1091  1                                   9    
HELIX   62  62 ASP C 1092  MET C 1106  1                                  15    
HELIX   63  63 GLY C 1107  ALA C 1112  1                                   6    
HELIX   64  64 PHE C 1114  GLN C 1123  1                                  10    
HELIX   65  65 ARG C 1125  LYS C 1135  1                                  11    
HELIX   66  66 SER C 1136  THR C 1142  1                                   7    
HELIX   67  67 THR C 1142  GLY C 1156  1                                  15    
HELIX   68  68 THR C 1157  TYR C 1161  5                                   5    
HELIX   69  69 HIS C  232  LEU C  267  1                                  36    
HELIX   70  70 GLY C  273  PHE C  292  1                                  20    
HELIX   71  71 PHE C  293  LEU C  305  1                                  13    
SHEET    1   A 2 ALA A 175  ALA A 180  0                                        
SHEET    2   A 2 ARG A 183  ARG A 188 -1  O  ILE A 185   N  SER A 178           
SHEET    1   B 3 ARG A1014  LYS A1019  0                                        
SHEET    2   B 3 TYR A1025  GLY A1028 -1  O  THR A1026   N  TYR A1018           
SHEET    3   B 3 HIS A1031  THR A1034 -1  O  LEU A1033   N  TYR A1025           
SHEET    1   C 2 ALA B 175  GLU B 179  0                                        
SHEET    2   C 2 TYR B 184  ARG B 188 -1  O  ILE B 185   N  SER B 178           
SHEET    1   D 3 ARG B1014  LYS B1019  0                                        
SHEET    2   D 3 TYR B1025  GLY B1028 -1  O  THR B1026   N  TYR B1018           
SHEET    3   D 3 HIS B1031  LEU B1032 -1  O  HIS B1031   N  ILE B1027           
SHEET    1   E 2 ALA C 175  SER C 178  0                                        
SHEET    2   E 2 ILE C 185  ARG C 188 -1  O  ILE C 185   N  SER C 178           
SHEET    1   F 3 TYR C1018  LYS C1019  0                                        
SHEET    2   F 3 TYR C1025  ILE C1027 -1  O  THR C1026   N  TYR C1018           
SHEET    3   F 3 HIS C1031  LEU C1032 -1  O  HIS C1031   N  ILE C1027           
SSBOND   1 CYS A   28    CYS A  274                          1555   1555  1.98  
SSBOND   2 CYS A  109    CYS A  186                          1555   1555  2.03  
SSBOND   3 CYS B   28    CYS B  274                          1555   1555  2.04  
SSBOND   4 CYS B  109    CYS B  186                          1555   1555  2.04  
SSBOND   5 CYS C   28    CYS C  274                          1555   1555  2.04  
SSBOND   6 CYS C  109    CYS C  186                          1555   1555  2.03  
LINK         C   SER A 229                 N   GLY A 900     1555   1555  1.28  
LINK         C   SER A 901                 N   ASN A1002     1555   1555  1.33  
LINK         N   LYS B 230                 C   SER B1201     1555   1555  1.33  
LINK         C   TYR B1161                 N   GLY B1200     1555   1555  1.38  
LINK         N   LYS C 230                 C   SER C1201     1555   1555  1.40  
LINK         C   TYR C1161                 N   GLY C1200     1555   1555  1.31  
SITE     1 AC1  8 TRP A  94  ASP A  97  TRP A 102  VAL A 112                    
SITE     2 AC1  8 TYR A 116  CYS A 186  ASP A 187  GLU A 288                    
SITE     1 AC2  9 TRP B  94  ASP B  97  TYR B 116  ARG B 183                    
SITE     2 AC2  9 ILE B 185  CYS B 186  ASP B 187  ARG B 188                    
SITE     3 AC2  9 GLU B 288                                                     
SITE     1 AC3  7 TRP C  94  ASP C  97  TYR C 116  ARG C 183                    
SITE     2 AC3  7 CYS C 186  ASP C 187  GLU C 288                               
CRYST1   69.369   76.602   91.719  96.00  97.78  97.38 P 1           3          
ORIGX1      1.000000  0.000000  0.000000        0.00000                         
ORIGX2      0.000000  1.000000  0.000000        0.00000                         
ORIGX3      0.000000  0.000000  1.000000        0.00000                         
SCALE1      0.014416  0.001867  0.002218        0.00000                         
SCALE2      0.000000  0.013164  0.001646        0.00000                         
SCALE3      0.000000  0.000000  0.011090        0.00000                         
ATOM      1  N   PRO A  27     -25.974  -7.973   4.062  1.00127.64           N  
ANISOU    1  N   PRO A  27    15707  23199   9592  -2134    729   -426       N  
ATOM      2  CA  PRO A  27     -27.054  -7.090   3.590  1.00128.42           C  
ANISOU    2  CA  PRO A  27    15629  23694   9471  -2211    476   -124       C  
ATOM      3  C   PRO A  27     -28.318  -7.215   4.442  1.00130.42           C  
ANISOU    3  C   PRO A  27    15768  23898   9889  -2321    212   -116       C  
ATOM      4  O   PRO A  27     -28.633  -6.283   5.186  1.00127.66           O  
ANISOU    4  O   PRO A  27    15213  23463   9831  -2189    107    197       O  
ATOM      5  CB  PRO A  27     -27.256  -7.519   2.130  1.00134.75           C  
ANISOU    5  CB  PRO A  27    16579  24928   9694  -2395    481   -277       C  
ATOM      6  CG  PRO A  27     -25.953  -8.158   1.737  1.00140.45           C  
ANISOU    6  CG  PRO A  27    17516  25482  10367  -2321    809   -532       C  
ATOM      7  CD  PRO A  27     -25.467  -8.842   2.983  1.00132.87           C  
ANISOU    7  CD  PRO A  27    16611  24000   9873  -2232    916   -739       C  
ATOM      8  N   CYS A  28     -29.016  -8.372   4.346  1.00128.28           N  
ANISOU    8  N   CYS A  28    15635  23665   9440  -2566    122   -467       N  
ATOM      9  CA  CYS A  28     -30.227  -8.756   5.084  1.00127.20           C  
ANISOU    9  CA  CYS A  28    15416  23488   9425  -2721   -106   -531       C  
ATOM     10  C   CYS A  28     -31.235  -7.631   5.327  1.00130.26           C  
ANISOU   10  C   CYS A  28    15508  24102   9882  -2674   -348   -123       C  
ATOM     11  O   CYS A  28     -31.830  -7.123   4.379  1.00132.70           O  
ANISOU   11  O   CYS A  28    15715  24860   9846  -2750   -495     62       O  
ATOM     12  CB  CYS A  28     -29.864  -9.478   6.379  1.00124.49           C  
ANISOU   12  CB  CYS A  28    15161  22626   9513  -2661      0   -739       C  
ATOM     13  SG  CYS A  28     -31.119 -10.653   6.964  1.00128.87           S  
ANISOU   13  SG  CYS A  28    15770  23101  10093  -2952   -179  -1038       S  
ATOM     14  N   ASN A  35     -43.730  -2.132  12.753  1.00129.42           N  
ANISOU   14  N   ASN A  35    12536  24743  11896  -2148  -1960   2500       N  
ATOM     15  CA  ASN A  35     -44.940  -1.339  12.543  1.00131.86           C  
ANISOU   15  CA  ASN A  35    12474  25425  12201  -2044  -2111   2893       C  
ATOM     16  C   ASN A  35     -45.777  -1.202  13.818  1.00134.02           C  
ANISOU   16  C   ASN A  35    12575  25514  12834  -1937  -2061   2980       C  
ATOM     17  O   ASN A  35     -46.244  -0.101  14.112  1.00134.25           O  
ANISOU   17  O   ASN A  35    12395  25564  13051  -1654  -2031   3346       O  
ATOM     18  CB  ASN A  35     -45.778  -1.900  11.384  1.00137.46           C  
ANISOU   18  CB  ASN A  35    13007  26717  12505  -2341  -2375   2883       C  
ATOM     19  CG  ASN A  35     -46.954  -1.033  10.981  1.00166.96           C  
ANISOU   19  CG  ASN A  35    16336  30906  16194  -2220  -2552   3333       C  
ATOM     20  OD1 ASN A  35     -48.109  -1.476  10.973  1.00167.37           O  
ANISOU   20  OD1 ASN A  35    16124  31279  16189  -2407  -2732   3355       O  
ATOM     21  ND2 ASN A  35     -46.688   0.216  10.611  1.00157.87           N  
ANISOU   21  ND2 ASN A  35    15115  29801  15069  -1908  -2506   3716       N  
ATOM     22  N   PHE A  36     -45.984  -2.314  14.560  1.00128.47           N  
ANISOU   22  N   PHE A  36    11960  24630  12224  -2158  -2039   2653       N  
ATOM     23  CA  PHE A  36     -46.738  -2.304  15.819  1.00126.58           C  
ANISOU   23  CA  PHE A  36    11582  24203  12311  -2079  -1968   2703       C  
ATOM     24  C   PHE A  36     -45.855  -1.795  16.962  1.00123.99           C  
ANISOU   24  C   PHE A  36    11475  23321  12314  -1804  -1720   2678       C  
ATOM     25  O   PHE A  36     -46.374  -1.208  17.912  1.00122.35           O  
ANISOU   25  O   PHE A  36    11139  22965  12384  -1600  -1629   2854       O  
ATOM     26  CB  PHE A  36     -47.341  -3.687  16.141  1.00129.33           C  
ANISOU   26  CB  PHE A  36    11931  24587  12620  -2437  -2040   2388       C  
ATOM     27  CG  PHE A  36     -48.210  -3.724  17.380  1.00130.34           C  
ANISOU   27  CG  PHE A  36    11892  24574  13057  -2379  -1967   2456       C  
ATOM     28  CD1 PHE A  36     -49.536  -3.308  17.335  1.00136.20           C  
ANISOU   28  CD1 PHE A  36    12230  25687  13832  -2352  -2088   2753       C  
ATOM     29  CD2 PHE A  36     -47.700  -4.173  18.595  1.00129.33           C  
ANISOU   29  CD2 PHE A  36    12002  23957  13180  -2342  -1773   2237       C  
ATOM     30  CE1 PHE A  36     -50.334  -3.337  18.482  1.00136.60           C  
ANISOU   30  CE1 PHE A  36    12121  25613  14167  -2289  -1995   2821       C  
ATOM     31  CE2 PHE A  36     -48.500  -4.198  19.741  1.00131.57           C  
ANISOU   31  CE2 PHE A  36    12142  24121  13727  -2285  -1690   2306       C  
ATOM     32  CZ  PHE A  36     -49.810  -3.783  19.675  1.00132.41           C  
ANISOU   32  CZ  PHE A  36    11851  24592  13867  -2259  -1792   2592       C  
ATOM     33  N   ASN A  37     -44.526  -1.988  16.847  1.00117.22           N  
ANISOU   33  N   ASN A  37    10940  22178  11420  -1797  -1611   2466       N  
ATOM     34  CA  ASN A  37     -43.535  -1.519  17.819  1.00113.15           C  
ANISOU   34  CA  ASN A  37    10646  21162  11182  -1565  -1399   2426       C  
ATOM     35  C   ASN A  37     -43.517   0.015  17.908  1.00116.38           C  
ANISOU   35  C   ASN A  37    10940  21526  11754  -1221  -1328   2805       C  
ATOM     36  O   ASN A  37     -43.135   0.560  18.944  1.00113.05           O  
ANISOU   36  O   ASN A  37    10617  20722  11613  -1016  -1167   2831       O  
ATOM     37  CB  ASN A  37     -42.139  -2.057  17.475  1.00111.60           C  
ANISOU   37  CB  ASN A  37    10772  20752  10879  -1646  -1322   2148       C  
ATOM     38  CG  ASN A  37     -41.918  -3.520  17.792  1.00132.51           C  
ANISOU   38  CG  ASN A  37    13614  23248  13486  -1911  -1308   1750       C  
ATOM     39  OD1 ASN A  37     -42.845  -4.280  18.099  1.00130.29           O  
ANISOU   39  OD1 ASN A  37    13234  23067  13203  -2102  -1382   1651       O  
ATOM     40  ND2 ASN A  37     -40.670  -3.951  17.711  1.00121.75           N  
ANISOU   40  ND2 ASN A  37    12528  21633  12097  -1927  -1203   1521       N  
ATOM     41  N   LYS A  38     -43.970   0.703  16.832  1.00115.95           N  
ANISOU   41  N   LYS A  38    10677  21863  11517  -1163  -1449   3103       N  
ATOM     42  CA  LYS A  38     -44.082   2.164  16.748  1.00116.42           C  
ANISOU   42  CA  LYS A  38    10602  21921  11710   -840  -1391   3505       C  
ATOM     43  C   LYS A  38     -45.058   2.718  17.798  1.00120.89           C  
ANISOU   43  C   LYS A  38    10974  22384  12574   -644  -1323   3696       C  
ATOM     44  O   LYS A  38     -44.923   3.874  18.192  1.00120.57           O  
ANISOU   44  O   LYS A  38    10926  22132  12752   -347  -1191   3937       O  
ATOM     45  CB  LYS A  38     -44.514   2.589  15.343  1.00122.06           C  
ANISOU   45  CB  LYS A  38    11112  23135  12131   -852  -1562   3786       C  
ATOM     46  CG  LYS A  38     -43.389   2.661  14.323  1.00133.03           C  
ANISOU   46  CG  LYS A  38    12699  24563  13283   -897  -1554   3740       C  
ATOM     47  CD  LYS A  38     -43.904   3.142  12.973  1.00143.85           C  
ANISOU   47  CD  LYS A  38    13855  26452  14347   -893  -1724   4056       C  
ATOM     48  CE  LYS A  38     -42.799   3.448  11.999  1.00151.80           C  
ANISOU   48  CE  LYS A  38    15047  27487  15144   -879  -1679   4084       C  
ATOM     49  NZ  LYS A  38     -43.330   4.012  10.729  1.00163.55           N  
ANISOU   49  NZ  LYS A  38    16325  29485  16330   -847  -1840   4438       N  
ATOM     50  N   ILE A  39     -46.040   1.893  18.233  1.00117.92           N  
ANISOU   50  N   ILE A  39    10445  22153  12204   -814  -1399   3586       N  
ATOM     51  CA  ILE A  39     -47.017   2.201  19.285  1.00117.87           C  
ANISOU   51  CA  ILE A  39    10253  22067  12467   -665  -1320   3720       C  
ATOM     52  C   ILE A  39     -46.588   1.450  20.557  1.00118.30           C  
ANISOU   52  C   ILE A  39    10553  21697  12701   -745  -1176   3382       C  
ATOM     53  O   ILE A  39     -46.568   2.047  21.629  1.00116.80           O  
ANISOU   53  O   ILE A  39    10417  21183  12780   -521  -1003   3438       O  
ATOM     54  CB  ILE A  39     -48.478   1.843  18.872  1.00124.81           C  
ANISOU   54  CB  ILE A  39    10746  23443  13232   -800  -1504   3876       C  
ATOM     55  CG1 ILE A  39     -48.946   2.675  17.657  1.00129.10           C  
ANISOU   55  CG1 ILE A  39    11023  24429  13600   -686  -1655   4262       C  
ATOM     56  CG2 ILE A  39     -49.455   1.994  20.059  1.00125.70           C  
ANISOU   56  CG2 ILE A  39    10676  23452  13632   -669  -1391   3971       C  
ATOM     57  CD1 ILE A  39     -50.180   2.098  16.890  1.00138.59           C  
ANISOU   57  CD1 ILE A  39    11863  26224  14572   -921  -1913   4362       C  
ATOM     58  N   PHE A  40     -46.229   0.151  20.421  1.00113.48           N  
ANISOU   58  N   PHE A  40    10101  21083  11932  -1058  -1244   3033       N  
ATOM     59  CA  PHE A  40     -45.812  -0.744  21.508  1.00110.36           C  
ANISOU   59  CA  PHE A  40     9942  20322  11667  -1169  -1131   2709       C  
ATOM     60  C   PHE A  40     -44.592  -0.288  22.318  1.00109.48           C  
ANISOU   60  C   PHE A  40    10133  19723  11742   -976   -946   2613       C  
ATOM     61  O   PHE A  40     -44.619  -0.412  23.543  1.00107.70           O  
ANISOU   61  O   PHE A  40    10001  19200  11720   -912   -818   2521       O  
ATOM     62  CB  PHE A  40     -45.630  -2.184  21.001  1.00112.72           C  
ANISOU   62  CB  PHE A  40    10358  20726  11743  -1535  -1241   2380       C  
ATOM     63  CG  PHE A  40     -45.467  -3.228  22.081  1.00112.66           C  
ANISOU   63  CG  PHE A  40    10542  20400  11865  -1673  -1142   2084       C  
ATOM     64  CD1 PHE A  40     -44.252  -3.875  22.267  1.00113.65           C  
ANISOU   64  CD1 PHE A  40    11001  20204  11978  -1740  -1064   1797       C  
ATOM     65  CD2 PHE A  40     -46.533  -3.575  22.905  1.00115.78           C  
ANISOU   65  CD2 PHE A  40    10773  20823  12396  -1730  -1121   2111       C  
ATOM     66  CE1 PHE A  40     -44.107  -4.858  23.253  1.00113.11           C  
ANISOU   66  CE1 PHE A  40    11107  19844  12024  -1856   -975   1550       C  
ATOM     67  CE2 PHE A  40     -46.382  -4.543  23.904  1.00117.10           C  
ANISOU   67  CE2 PHE A  40    11125  20693  12674  -1856  -1022   1860       C  
ATOM     68  CZ  PHE A  40     -45.171  -5.179  24.069  1.00112.96           C  
ANISOU   68  CZ  PHE A  40    10940  19849  12130  -1915   -954   1586       C  
ATOM     69  N   LEU A  41     -43.524   0.203  21.655  1.00103.98           N  
ANISOU   69  N   LEU A  41     9586  18955  10968   -901   -934   2629       N  
ATOM     70  CA  LEU A  41     -42.320   0.678  22.355  1.00100.42           C  
ANISOU   70  CA  LEU A  41     9398  18067  10690   -739   -776   2548       C  
ATOM     71  C   LEU A  41     -42.547   1.995  23.124  1.00102.27           C  
ANISOU   71  C   LEU A  41     9578  18102  11179   -431   -646   2795       C  
ATOM     72  O   LEU A  41     -42.253   2.002  24.323  1.00100.58           O  
ANISOU   72  O   LEU A  41     9517  17541  11155   -356   -519   2674       O  
ATOM     73  CB  LEU A  41     -41.059   0.737  21.465  1.00 99.90           C  
ANISOU   73  CB  LEU A  41     9504  17972  10481   -771   -785   2476       C  
ATOM     74  CG  LEU A  41     -40.531  -0.593  20.905  1.00104.47           C  
ANISOU   74  CG  LEU A  41    10229  18621  10844  -1045   -851   2164       C  
ATOM     75  CD1 LEU A  41     -39.597  -0.349  19.740  1.00105.39           C  
ANISOU   75  CD1 LEU A  41    10425  18845  10773  -1054   -869   2185       C  
ATOM     76  CD2 LEU A  41     -39.823  -1.423  21.978  1.00103.67           C  
ANISOU   76  CD2 LEU A  41    10370  18137  10882  -1102   -750   1866       C  
ATOM     77  N   PRO A  42     -43.122   3.087  22.537  1.00 98.49           N  
ANISOU   77  N   PRO A  42     8888  17822  10711   -246   -665   3139       N  
ATOM     78  CA  PRO A  42     -43.377   4.289  23.351  1.00 97.36           C  
ANISOU   78  CA  PRO A  42     8718  17442  10832     52   -512   3350       C  
ATOM     79  C   PRO A  42     -44.422   4.056  24.448  1.00 98.71           C  
ANISOU   79  C   PRO A  42     8779  17570  11156     93   -443   3337       C  
ATOM     80  O   PRO A  42     -44.421   4.793  25.432  1.00 96.94           O  
ANISOU   80  O   PRO A  42     8632  17045  11155    304   -278   3387       O  
ATOM     81  CB  PRO A  42     -43.835   5.327  22.324  1.00102.01           C  
ANISOU   81  CB  PRO A  42     9087  18301  11371    218   -562   3729       C  
ATOM     82  CG  PRO A  42     -44.401   4.537  21.228  1.00108.61           C  
ANISOU   82  CG  PRO A  42     9732  19611  11923     -4   -767   3740       C  
ATOM     83  CD  PRO A  42     -43.559   3.300  21.141  1.00102.43           C  
ANISOU   83  CD  PRO A  42     9176  18758  10984   -286   -817   3359       C  
ATOM     84  N   THR A  43     -45.281   3.015  24.297  1.00 95.34           N  
ANISOU   84  N   THR A  43     8186  17433  10606   -122   -559   3256       N  
ATOM     85  CA  THR A  43     -46.273   2.624  25.305  1.00 95.18           C  
ANISOU   85  CA  THR A  43     8051  17400  10714   -128   -492   3229       C  
ATOM     86  C   THR A  43     -45.530   2.158  26.558  1.00 94.55           C  
ANISOU   86  C   THR A  43     8280  16892  10754   -154   -356   2941       C  
ATOM     87  O   THR A  43     -45.780   2.691  27.639  1.00 93.80           O  
ANISOU   87  O   THR A  43     8223  16563  10853     33   -193   2985       O  
ATOM     88  CB  THR A  43     -47.255   1.559  24.759  1.00106.05           C  
ANISOU   88  CB  THR A  43     9186  19187  11920   -402   -662   3194       C  
ATOM     89  OG1 THR A  43     -47.991   2.117  23.672  1.00110.72           O  
ANISOU   89  OG1 THR A  43     9469  20195  12403   -348   -795   3498       O  
ATOM     90  CG2 THR A  43     -48.241   1.060  25.813  1.00103.60           C  
ANISOU   90  CG2 THR A  43     8757  18861  11746   -439   -582   3157       C  
ATOM     91  N   ILE A  44     -44.589   1.202  26.389  1.00 88.04           N  
ANISOU   91  N   ILE A  44     7679  15967   9805   -372   -416   2657       N  
ATOM     92  CA  ILE A  44     -43.746   0.640  27.447  1.00 84.77           C  
ANISOU   92  CA  ILE A  44     7561  15176   9471   -417   -317   2384       C  
ATOM     93  C   ILE A  44     -42.915   1.760  28.091  1.00 86.75           C  
ANISOU   93  C   ILE A  44     7996  15077   9888   -169   -180   2432       C  
ATOM     94  O   ILE A  44     -42.884   1.867  29.322  1.00 84.74           O  
ANISOU   94  O   ILE A  44     7871  14552   9777    -78    -51   2356       O  
ATOM     95  CB  ILE A  44     -42.872  -0.526  26.888  1.00 86.65           C  
ANISOU   95  CB  ILE A  44     7972  15414   9537   -673   -415   2115       C  
ATOM     96  CG1 ILE A  44     -43.743  -1.747  26.519  1.00 88.36           C  
ANISOU   96  CG1 ILE A  44     8053  15903   9616   -949   -525   2013       C  
ATOM     97  CG2 ILE A  44     -41.743  -0.926  27.859  1.00 84.90           C  
ANISOU   97  CG2 ILE A  44     8064  14793   9403   -670   -319   1876       C  
ATOM     98  CD1 ILE A  44     -43.019  -2.837  25.807  1.00 94.14           C  
ANISOU   98  CD1 ILE A  44     8940  16662  10167  -1194   -613   1763       C  
ATOM     99  N   TYR A  45     -42.288   2.615  27.247  1.00 83.46           N  
ANISOU   99  N   TYR A  45     7587  14678   9445    -70   -206   2566       N  
ATOM    100  CA  TYR A  45     -41.469   3.744  27.692  1.00 82.14           C  
ANISOU  100  CA  TYR A  45     7584  14190   9434    137    -87   2622       C  
ATOM    101  C   TYR A  45     -42.236   4.750  28.544  1.00 86.22           C  
ANISOU  101  C   TYR A  45     8038  14572  10150    383     61   2797       C  
ATOM    102  O   TYR A  45     -41.642   5.326  29.453  1.00 85.29           O  
ANISOU  102  O   TYR A  45     8124  14107  10175    500    185   2724       O  
ATOM    103  CB  TYR A  45     -40.798   4.456  26.512  1.00 84.09           C  
ANISOU  103  CB  TYR A  45     7817  14522   9613    182   -138   2772       C  
ATOM    104  CG  TYR A  45     -39.782   3.632  25.750  1.00 85.41           C  
ANISOU  104  CG  TYR A  45     8100  14749   9602    -22   -236   2584       C  
ATOM    105  CD1 TYR A  45     -39.002   2.676  26.397  1.00 85.43           C  
ANISOU  105  CD1 TYR A  45     8310  14548   9601   -159   -226   2285       C  
ATOM    106  CD2 TYR A  45     -39.544   3.862  24.397  1.00 87.66           C  
ANISOU  106  CD2 TYR A  45     8298  15282   9728    -55   -321   2717       C  
ATOM    107  CE1 TYR A  45     -38.045   1.935  25.705  1.00 85.99           C  
ANISOU  107  CE1 TYR A  45     8489  14657   9528   -318   -289   2117       C  
ATOM    108  CE2 TYR A  45     -38.586   3.130  23.696  1.00 87.81           C  
ANISOU  108  CE2 TYR A  45     8435  15349   9581   -226   -382   2539       C  
ATOM    109  CZ  TYR A  45     -37.836   2.170  24.355  1.00 93.79           C  
ANISOU  109  CZ  TYR A  45     9391  15891  10355   -351   -359   2236       C  
ATOM    110  OH  TYR A  45     -36.895   1.442  23.669  1.00 94.50           O  
ANISOU  110  OH  TYR A  45     9593  16017  10296   -496   -396   2064       O  
ATOM    111  N   SER A  46     -43.539   4.960  28.264  1.00 83.64           N  
ANISOU  111  N   SER A  46     7429  14521   9831    460     52   3021       N  
ATOM    112  CA  SER A  46     -44.376   5.887  29.027  1.00 84.18           C  
ANISOU  112  CA  SER A  46     7409  14483  10092    716    214   3204       C  
ATOM    113  C   SER A  46     -44.702   5.320  30.403  1.00 85.71           C  
ANISOU  113  C   SER A  46     7705  14497  10362    691    328   3015       C  
ATOM    114  O   SER A  46     -44.713   6.072  31.377  1.00 84.95           O  
ANISOU  114  O   SER A  46     7732  14119  10426    886    504   3023       O  
ATOM    115  CB  SER A  46     -45.653   6.221  28.266  1.00 90.87           C  
ANISOU  115  CB  SER A  46     7891  15712  10922    810    163   3519       C  
ATOM    116  OG  SER A  46     -45.349   6.797  27.005  1.00100.52           O  
ANISOU  116  OG  SER A  46     9029  17107  12059    848     62   3720       O  
ATOM    117  N   ILE A  47     -44.932   3.988  30.484  1.00 81.02           N  
ANISOU  117  N   ILE A  47     7083  14053   9646    444    234   2837       N  
ATOM    118  CA  ILE A  47     -45.218   3.260  31.727  1.00 79.85           C  
ANISOU  118  CA  ILE A  47     7036  13763   9541    381    330   2658       C  
ATOM    119  C   ILE A  47     -44.005   3.377  32.663  1.00 82.68           C  
ANISOU  119  C   ILE A  47     7755  13711   9950    410    412   2439       C  
ATOM    120  O   ILE A  47     -44.175   3.663  33.848  1.00 82.31           O  
ANISOU  120  O   ILE A  47     7826  13444  10004    530    568   2392       O  
ATOM    121  CB  ILE A  47     -45.611   1.773  31.447  1.00 82.63           C  
ANISOU  121  CB  ILE A  47     7296  14350   9748     81    200   2519       C  
ATOM    122  CG1 ILE A  47     -46.894   1.674  30.587  1.00 85.85           C  
ANISOU  122  CG1 ILE A  47     7322  15193  10104     30    104   2736       C  
ATOM    123  CG2 ILE A  47     -45.764   0.972  32.754  1.00 81.62           C  
ANISOU  123  CG2 ILE A  47     7310  14039   9663      5    307   2334       C  
ATOM    124  CD1 ILE A  47     -47.101   0.356  29.800  1.00 92.55           C  
ANISOU  124  CD1 ILE A  47     8075  16322  10767   -307    -81   2609       C  
ATOM    125  N   ILE A  48     -42.789   3.184  32.112  1.00 78.20           N  
ANISOU  125  N   ILE A  48     7350  13060   9303    304    308   2313       N  
ATOM    126  CA  ILE A  48     -41.535   3.268  32.859  1.00 75.95           C  
ANISOU  126  CA  ILE A  48     7374  12428   9055    309    350   2117       C  
ATOM    127  C   ILE A  48     -41.238   4.710  33.259  1.00 80.31           C  
ANISOU  127  C   ILE A  48     8024  12734   9757    542    476   2220       C  
ATOM    128  O   ILE A  48     -40.887   4.943  34.413  1.00 79.50           O  
ANISOU  128  O   ILE A  48     8129  12352   9725    605    580   2095       O  
ATOM    129  CB  ILE A  48     -40.363   2.540  32.142  1.00 77.52           C  
ANISOU  129  CB  ILE A  48     7685  12635   9135    123    212   1960       C  
ATOM    130  CG1 ILE A  48     -40.725   1.056  31.923  1.00 78.18           C  
ANISOU  130  CG1 ILE A  48     7713  12906   9086   -109    121   1826       C  
ATOM    131  CG2 ILE A  48     -39.056   2.644  32.952  1.00 76.08           C  
ANISOU  131  CG2 ILE A  48     7788  12115   9003    133    245   1778       C  
ATOM    132  CD1 ILE A  48     -40.007   0.366  30.822  1.00 88.03           C  
ANISOU  132  CD1 ILE A  48     8976  14279  10193   -281    -11   1733       C  
ATOM    133  N   PHE A  49     -41.443   5.674  32.339  1.00 78.39           N  
ANISOU  133  N   PHE A  49     7634  12593   9557    670    473   2453       N  
ATOM    134  CA  PHE A  49     -41.226   7.098  32.604  1.00 79.32           C  
ANISOU  134  CA  PHE A  49     7839  12463   9836    894    606   2575       C  
ATOM    135  C   PHE A  49     -42.077   7.595  33.778  1.00 84.74           C  
ANISOU  135  C   PHE A  49     8551  12996  10651   1077    796   2600       C  
ATOM    136  O   PHE A  49     -41.521   8.127  34.732  1.00 83.60           O  
ANISOU  136  O   PHE A  49     8651  12522  10589   1148    907   2473       O  
ATOM    137  CB  PHE A  49     -41.445   7.960  31.341  1.00 82.95           C  
ANISOU  137  CB  PHE A  49     8110  13092  10316   1005    573   2863       C  
ATOM    138  CG  PHE A  49     -41.389   9.447  31.600  1.00 86.21           C  
ANISOU  138  CG  PHE A  49     8600  13235  10919   1252    735   3019       C  
ATOM    139  CD1 PHE A  49     -42.556  10.198  31.692  1.00 92.02           C  
ANISOU  139  CD1 PHE A  49     9164  14023  11775   1488    865   3260       C  
ATOM    140  CD2 PHE A  49     -40.172  10.091  31.798  1.00 87.79           C  
ANISOU  140  CD2 PHE A  49     9047  13116  11195   1248    770   2921       C  
ATOM    141  CE1 PHE A  49     -42.505  11.570  31.964  1.00 94.65           C  
ANISOU  141  CE1 PHE A  49     9597  14065  12302   1727   1040   3395       C  
ATOM    142  CE2 PHE A  49     -40.121  11.463  32.064  1.00 92.31           C  
ANISOU  142  CE2 PHE A  49     9715  13403  11955   1456    931   3048       C  
ATOM    143  CZ  PHE A  49     -41.287  12.193  32.145  1.00 92.94           C  
ANISOU  143  CZ  PHE A  49     9648  13511  12154   1700   1073   3280       C  
ATOM    144  N   LEU A  50     -43.407   7.393  33.717  1.00 83.73           N  
ANISOU  144  N   LEU A  50     8170  13115  10528   1142    834   2754       N  
ATOM    145  CA  LEU A  50     -44.345   7.815  34.761  1.00 85.33           C  
ANISOU  145  CA  LEU A  50     8355  13217  10848   1331   1037   2802       C  
ATOM    146  C   LEU A  50     -44.067   7.158  36.120  1.00 88.24           C  
ANISOU  146  C   LEU A  50     8965  13380  11181   1244   1110   2531       C  
ATOM    147  O   LEU A  50     -43.884   7.871  37.106  1.00 88.53           O  
ANISOU  147  O   LEU A  50     9212  13119  11306   1387   1276   2456       O  
ATOM    148  CB  LEU A  50     -45.800   7.587  34.315  1.00 87.59           C  
ANISOU  148  CB  LEU A  50     8273  13868  11140   1387   1040   3034       C  
ATOM    149  CG  LEU A  50     -46.584   8.832  33.891  1.00 95.28           C  
ANISOU  149  CG  LEU A  50     9045  14892  12265   1681   1157   3358       C  
ATOM    150  CD1 LEU A  50     -46.184   9.304  32.492  1.00 95.69           C  
ANISOU  150  CD1 LEU A  50     8988  15091  12280   1683   1010   3549       C  
ATOM    151  CD2 LEU A  50     -48.079   8.558  33.921  1.00101.07           C  
ANISOU  151  CD2 LEU A  50     9433  15940  13030   1755   1208   3550       C  
ATOM    152  N   THR A  51     -43.983   5.817  36.157  1.00 83.27           N  
ANISOU  152  N   THR A  51     8326  12897  10415   1007    987   2380       N  
ATOM    153  CA  THR A  51     -43.706   5.043  37.371  1.00 81.80           C  
ANISOU  153  CA  THR A  51     8357  12549  10173    907   1034   2146       C  
ATOM    154  C   THR A  51     -42.324   5.389  37.959  1.00 83.30           C  
ANISOU  154  C   THR A  51     8886  12405  10361    893   1026   1948       C  
ATOM    155  O   THR A  51     -42.195   5.519  39.178  1.00 82.82           O  
ANISOU  155  O   THR A  51     9036  12124  10306    947   1145   1818       O  
ATOM    156  CB  THR A  51     -43.875   3.543  37.077  1.00 91.29           C  
ANISOU  156  CB  THR A  51     9465  13976  11244    651    895   2057       C  
ATOM    157  OG1 THR A  51     -45.105   3.338  36.374  1.00 93.08           O  
ANISOU  157  OG1 THR A  51     9354  14538  11475    640    873   2251       O  
ATOM    158  CG2 THR A  51     -43.831   2.675  38.334  1.00 89.98           C  
ANISOU  158  CG2 THR A  51     9484  13679  11027    561    963   1870       C  
ATOM    159  N   GLY A  52     -41.332   5.557  37.084  1.00 77.98           N  
ANISOU  159  N   GLY A  52     8247  11713   9669    820    889   1937       N  
ATOM    160  CA  GLY A  52     -39.959   5.884  37.450  1.00 76.02           C  
ANISOU  160  CA  GLY A  52     8268  11191   9427    783    852   1773       C  
ATOM    161  C   GLY A  52     -39.749   7.288  37.973  1.00 80.75           C  
ANISOU  161  C   GLY A  52     9017  11507  10156    967    994   1800       C  
ATOM    162  O   GLY A  52     -39.159   7.453  39.037  1.00 79.46           O  
ANISOU  162  O   GLY A  52     9105  11097   9989    961   1043   1622       O  
ATOM    163  N   ILE A  53     -40.214   8.313  37.232  1.00 79.77           N  
ANISOU  163  N   ILE A  53     8751  11412  10145   1128   1060   2022       N  
ATOM    164  CA  ILE A  53     -40.061   9.728  37.604  1.00 81.37           C  
ANISOU  164  CA  ILE A  53     9097  11320  10499   1313   1216   2068       C  
ATOM    165  C   ILE A  53     -40.632  10.047  39.000  1.00 86.08           C  
ANISOU  165  C   ILE A  53     9855  11719  11133   1444   1417   1967       C  
ATOM    166  O   ILE A  53     -39.944  10.669  39.810  1.00 85.63           O  
ANISOU  166  O   ILE A  53    10072  11354  11111   1460   1486   1808       O  
ATOM    167  CB  ILE A  53     -40.534  10.696  36.463  1.00 86.43           C  
ANISOU  167  CB  ILE A  53     9535  12047  11259   1477   1254   2367       C  
ATOM    168  CG1 ILE A  53     -39.719  12.025  36.375  1.00 87.65           C  
ANISOU  168  CG1 ILE A  53     9871  11875  11558   1565   1329   2396       C  
ATOM    169  CG2 ILE A  53     -42.066  10.861  36.354  1.00 89.52           C  
ANISOU  169  CG2 ILE A  53     9669  12637  11706   1670   1376   2595       C  
ATOM    170  CD1 ILE A  53     -39.979  13.159  37.447  1.00 95.86           C  
ANISOU  170  CD1 ILE A  53    11124  12551  12749   1763   1570   2351       C  
ATOM    171  N   VAL A  54     -41.853   9.564  39.289  1.00 83.50           N  
ANISOU  171  N   VAL A  54     9360  11582  10783   1516   1506   2046       N  
ATOM    172  CA  VAL A  54     -42.533   9.766  40.570  1.00 84.69           C  
ANISOU  172  CA  VAL A  54     9632  11595  10951   1649   1720   1970       C  
ATOM    173  C   VAL A  54     -41.872   8.903  41.659  1.00 86.97           C  
ANISOU  173  C   VAL A  54    10171  11786  11089   1475   1668   1692       C  
ATOM    174  O   VAL A  54     -41.518   9.415  42.724  1.00 86.66           O  
ANISOU  174  O   VAL A  54    10408  11478  11041   1526   1782   1530       O  
ATOM    175  CB  VAL A  54     -44.052   9.472  40.451  1.00 90.22           C  
ANISOU  175  CB  VAL A  54    10029  12568  11681   1770   1829   2170       C  
ATOM    176  CG1 VAL A  54     -44.771   9.747  41.767  1.00 91.67           C  
ANISOU  176  CG1 VAL A  54    10335  12608  11889   1931   2087   2104       C  
ATOM    177  CG2 VAL A  54     -44.687  10.268  39.312  1.00 91.93           C  
ANISOU  177  CG2 VAL A  54     9970  12925  12035   1944   1850   2475       C  
ATOM    178  N   GLY A  55     -41.726   7.610  41.361  1.00 82.24           N  
ANISOU  178  N   GLY A  55     9474  11406  10367   1273   1496   1647       N  
ATOM    179  CA  GLY A  55     -41.149   6.604  42.244  1.00 80.60           C  
ANISOU  179  CA  GLY A  55     9457  11152  10013   1105   1425   1430       C  
ATOM    180  C   GLY A  55     -39.745   6.916  42.708  1.00 83.80           C  
ANISOU  180  C   GLY A  55    10153  11304  10384   1026   1340   1235       C  
ATOM    181  O   GLY A  55     -39.486   6.938  43.913  1.00 84.06           O  
ANISOU  181  O   GLY A  55    10428  11167  10342   1027   1407   1072       O  
ATOM    182  N   ASN A  56     -38.824   7.143  41.758  1.00 79.42           N  
ANISOU  182  N   ASN A  56     9568  10739   9871    948   1188   1255       N  
ATOM    183  CA  ASN A  56     -37.431   7.467  42.066  1.00 78.30           C  
ANISOU  183  CA  ASN A  56     9654  10380   9715    855   1089   1092       C  
ATOM    184  C   ASN A  56     -37.282   8.896  42.596  1.00 83.84           C  
ANISOU  184  C   ASN A  56    10542  10792  10520    986   1231   1057       C  
ATOM    185  O   ASN A  56     -36.360   9.164  43.364  1.00 83.59           O  
ANISOU  185  O   ASN A  56    10755  10556  10450    912   1193    874       O  
ATOM    186  CB  ASN A  56     -36.499   7.164  40.889  1.00 76.95           C  
ANISOU  186  CB  ASN A  56     9377  10307   9554    722    898   1128       C  
ATOM    187  CG  ASN A  56     -36.422   5.688  40.554  1.00 90.03           C  
ANISOU  187  CG  ASN A  56    10929  12186  11094    570    762   1094       C  
ATOM    188  OD1 ASN A  56     -35.774   4.889  41.250  1.00 81.69           O  
ANISOU  188  OD1 ASN A  56    10011  11084   9941    461    684    939       O  
ATOM    189  ND2 ASN A  56     -37.092   5.290  39.481  1.00 76.83           N  
ANISOU  189  ND2 ASN A  56     9014  10756   9423    559    731   1242       N  
ATOM    190  N   GLY A  57     -38.224   9.770  42.236  1.00 82.03           N  
ANISOU  190  N   GLY A  57    10201  10548  10419   1179   1397   1230       N  
ATOM    191  CA  GLY A  57     -38.279  11.141  42.728  1.00 84.18           C  
ANISOU  191  CA  GLY A  57    10651  10522  10810   1334   1579   1211       C  
ATOM    192  C   GLY A  57     -38.627  11.179  44.205  1.00 89.50           C  
ANISOU  192  C   GLY A  57    11561  11048  11398   1391   1735   1033       C  
ATOM    193  O   GLY A  57     -38.022  11.940  44.962  1.00 89.77           O  
ANISOU  193  O   GLY A  57    11873  10799  11437   1385   1791    863       O  
ATOM    194  N   LEU A  58     -39.586  10.329  44.629  1.00 86.83           N  
ANISOU  194  N   LEU A  58    11118  10906  10968   1428   1803   1064       N  
ATOM    195  CA  LEU A  58     -40.006  10.207  46.025  1.00 88.25           C  
ANISOU  195  CA  LEU A  58    11502  10995  11034   1479   1963    913       C  
ATOM    196  C   LEU A  58     -38.879   9.630  46.883  1.00 91.34           C  
ANISOU  196  C   LEU A  58    12153  11304  11248   1279   1807    668       C  
ATOM    197  O   LEU A  58     -38.611  10.165  47.956  1.00 92.83           O  
ANISOU  197  O   LEU A  58    12629  11277  11364   1300   1901    488       O  
ATOM    198  CB  LEU A  58     -41.271   9.340  46.163  1.00 88.70           C  
ANISOU  198  CB  LEU A  58    11346  11312  11043   1540   2062   1035       C  
ATOM    199  CG  LEU A  58     -42.606   9.958  45.744  1.00 96.07           C  
ANISOU  199  CG  LEU A  58    12044  12327  12132   1781   2277   1266       C  
ATOM    200  CD1 LEU A  58     -43.727   8.934  45.825  1.00 96.39           C  
ANISOU  200  CD1 LEU A  58    11841  12664  12117   1778   2327   1380       C  
ATOM    201  CD2 LEU A  58     -42.954  11.187  46.586  1.00102.30           C  
ANISOU  201  CD2 LEU A  58    13047  12828  12993   2005   2557   1206       C  
ATOM    202  N   VAL A  59     -38.205   8.563  46.396  1.00 85.33           N  
ANISOU  202  N   VAL A  59    11293  10714  10413   1090   1570    662       N  
ATOM    203  CA  VAL A  59     -37.095   7.899  47.092  1.00 84.24           C  
ANISOU  203  CA  VAL A  59    11353  10536  10117    908   1397    471       C  
ATOM    204  C   VAL A  59     -35.916   8.876  47.299  1.00 89.44           C  
ANISOU  204  C   VAL A  59    12229  10944  10810    846   1323    326       C  
ATOM    205  O   VAL A  59     -35.295   8.874  48.362  1.00 89.46           O  
ANISOU  205  O   VAL A  59    12483  10831  10676    768   1283    135       O  
ATOM    206  CB  VAL A  59     -36.700   6.551  46.413  1.00 85.83           C  
ANISOU  206  CB  VAL A  59    11380  10966  10266    751   1188    522       C  
ATOM    207  CG1 VAL A  59     -35.434   5.948  47.026  1.00 84.81           C  
ANISOU  207  CG1 VAL A  59    11431  10787  10006    587   1000    355       C  
ATOM    208  CG2 VAL A  59     -37.847   5.544  46.485  1.00 85.43           C  
ANISOU  208  CG2 VAL A  59    11172  11129  10161    774   1269    620       C  
ATOM    209  N   ILE A  60     -35.657   9.809  46.314  1.00 87.20           N  
ANISOU  209  N   ILE A  60    11856  10569  10709    882   1320    422       N  
ATOM    210  CA  ILE A  60     -34.642  10.868  46.436  1.00 88.65           C  
ANISOU  210  CA  ILE A  60    12229  10490  10962    819   1280    303       C  
ATOM    211  C   ILE A  60     -35.045  11.960  47.448  1.00 97.59           C  
ANISOU  211  C   ILE A  60    13630  11349  12102    937   1500    176       C  
ATOM    212  O   ILE A  60     -34.232  12.364  48.272  1.00 98.08           O  
ANISOU  212  O   ILE A  60    13954  11225  12088    827   1450    -35       O  
ATOM    213  CB  ILE A  60     -34.318  11.507  45.072  1.00 91.27           C  
ANISOU  213  CB  ILE A  60    12385  10804  11489    826   1236    469       C  
ATOM    214  CG1 ILE A  60     -33.685  10.469  44.140  1.00 88.75           C  
ANISOU  214  CG1 ILE A  60    11855  10729  11137    683   1014    544       C  
ATOM    215  CG2 ILE A  60     -33.356  12.696  45.236  1.00 93.54           C  
ANISOU  215  CG2 ILE A  60    12876  10790  11876    756   1229    355       C  
ATOM    216  CD1 ILE A  60     -33.526  10.906  42.708  1.00 94.46           C  
ANISOU  216  CD1 ILE A  60    12372  11507  12012    699    981    737       C  
ATOM    217  N   LEU A  61     -36.288  12.423  47.365  1.00 97.92           N  
ANISOU  217  N   LEU A  61    13598  11374  12233   1158   1741    304       N  
ATOM    218  CA  LEU A  61     -36.767  13.490  48.237  1.00101.87           C  
ANISOU  218  CA  LEU A  61    14345  11600  12760   1306   1994    196       C  
ATOM    219  C   LEU A  61     -36.950  13.021  49.678  1.00109.32           C  
ANISOU  219  C   LEU A  61    15525  12541  13470   1284   2060    -10       C  
ATOM    220  O   LEU A  61     -36.502  13.680  50.616  1.00111.28           O  
ANISOU  220  O   LEU A  61    16092  12550  13639   1243   2116   -235       O  
ATOM    221  CB  LEU A  61     -38.080  14.067  47.703  1.00103.47           C  
ANISOU  221  CB  LEU A  61    14368  11810  13138   1579   2246    423       C  
ATOM    222  CG  LEU A  61     -38.221  15.590  47.753  1.00111.10           C  
ANISOU  222  CG  LEU A  61    15504  12423  14287   1741   2469    413       C  
ATOM    223  CD1 LEU A  61     -39.654  15.987  48.073  1.00113.64           C  
ANISOU  223  CD1 LEU A  61    15776  12724  14679   2039   2792    527       C  
ATOM    224  CD2 LEU A  61     -37.256  16.186  48.766  1.00114.76           C  
ANISOU  224  CD2 LEU A  61    16363  12580  14661   1596   2454    100       C  
ATOM    225  N   VAL A  62     -37.613  11.882  49.845  1.00106.36           N  
ANISOU  225  N   VAL A  62    15001  12434  12977   1300   2056     69       N  
ATOM    226  CA  VAL A  62     -37.896  11.346  51.173  1.00107.99           C  
ANISOU  226  CA  VAL A  62    15408  12671  12952   1292   2137    -83       C  
ATOM    227  C   VAL A  62     -36.623  11.035  51.956  1.00114.10           C  
ANISOU  227  C   VAL A  62    16434  13390  13528   1069   1918   -313       C  
ATOM    228  O   VAL A  62     -36.423  11.542  53.060  1.00115.91           O  
ANISOU  228  O   VAL A  62    16977  13449  13615   1058   2000   -524       O  
ATOM    229  CB  VAL A  62     -38.759  10.072  51.093  1.00110.42           C  
ANISOU  229  CB  VAL A  62    15481  13286  13187   1315   2148     69       C  
ATOM    230  CG1 VAL A  62     -38.807   9.379  52.446  1.00110.90           C  
ANISOU  230  CG1 VAL A  62    15761  13390  12985   1262   2185    -80       C  
ATOM    231  CG2 VAL A  62     -40.161  10.412  50.611  1.00111.51           C  
ANISOU  231  CG2 VAL A  62    15387  13494  13486   1546   2396    280       C  
ATOM    232  N   MET A  63     -35.768  10.196  51.380  1.00110.44           N  
ANISOU  232  N   MET A  63    15830  13083  13050    896   1641   -270       N  
ATOM    233  CA  MET A  63     -34.552   9.774  52.042  1.00111.29           C  
ANISOU  233  CA  MET A  63    16116  13188  12982    693   1410   -445       C  
ATOM    234  C   MET A  63     -33.573  10.897  51.951  1.00119.18           C  
ANISOU  234  C   MET A  63    17267  13948  14068    599   1333   -578       C  
ATOM    235  O   MET A  63     -33.113  11.428  52.964  1.00121.41           O  
ANISOU  235  O   MET A  63    17845  14071  14215    528   1334   -796       O  
ATOM    236  CB  MET A  63     -33.944   8.560  51.359  1.00111.13           C  
ANISOU  236  CB  MET A  63    15877  13393  12955    562   1161   -339       C  
ATOM    237  CG  MET A  63     -34.705   7.296  51.579  1.00114.39           C  
ANISOU  237  CG  MET A  63    16179  14026  13257    596   1198   -239       C  
ATOM    238  SD  MET A  63     -33.522   5.975  51.795  1.00117.51           S  
ANISOU  238  SD  MET A  63    16578  14568  13503    403    900   -276       S  
ATOM    239  CE  MET A  63     -33.736   5.066  50.267  1.00111.68           C  
ANISOU  239  CE  MET A  63    15477  14024  12934    388    820    -65       C  
ATOM    240  N   GLY A  64     -33.269  11.271  50.713  1.00116.46           N  
ANISOU  240  N   GLY A  64    16720  13583  13947    589   1269   -445       N  
ATOM    241  CA  GLY A  64     -32.245  12.261  50.445  1.00118.15           C  
ANISOU  241  CA  GLY A  64    17031  13584  14277    470   1176   -537       C  
ATOM    242  C   GLY A  64     -32.235  13.314  51.516  1.00127.66           C  
ANISOU  242  C   GLY A  64    18582  14508  15416    474   1316   -764       C  
ATOM    243  O   GLY A  64     -31.183  13.647  52.053  1.00128.39           O  
ANISOU  243  O   GLY A  64    18864  14487  15430    284   1164   -956       O  
ATOM    244  N   TYR A  65     -33.404  13.806  51.864  1.00127.76           N  
ANISOU  244  N   TYR A  65    18678  14417  15448    684   1607   -750       N  
ATOM    245  CA  TYR A  65     -33.457  14.902  52.797  1.00131.81           C  
ANISOU  245  CA  TYR A  65    19537  14627  15917    709   1782   -974       C  
ATOM    246  C   TYR A  65     -33.959  14.697  54.213  1.00139.31           C  
ANISOU  246  C   TYR A  65    20759  15575  16596    756   1919  -1161       C  
ATOM    247  O   TYR A  65     -33.243  14.947  55.183  1.00140.68           O  
ANISOU  247  O   TYR A  65    21229  15643  16581    596   1833  -1416       O  
ATOM    248  CB  TYR A  65     -34.225  15.998  52.129  1.00134.80           C  
ANISOU  248  CB  TYR A  65    19871  14786  16559    920   2045   -848       C  
ATOM    249  CG  TYR A  65     -33.485  16.463  50.922  1.00136.03           C  
ANISOU  249  CG  TYR A  65    19860  14874  16953    830   1908   -720       C  
ATOM    250  CD1 TYR A  65     -33.212  15.616  49.888  1.00134.97           C  
ANISOU  250  CD1 TYR A  65    19399  15010  16872    774   1710   -515       C  
ATOM    251  CD2 TYR A  65     -33.009  17.736  50.844  1.00139.41           C  
ANISOU  251  CD2 TYR A  65    20474  14957  17537    786   1979   -816       C  
ATOM    252  CE1 TYR A  65     -32.521  16.045  48.826  1.00135.20           C  
ANISOU  252  CE1 TYR A  65    19291  14986  17095    692   1600   -402       C  
ATOM    253  CE2 TYR A  65     -32.327  18.153  49.790  1.00139.75           C  
ANISOU  253  CE2 TYR A  65    20372  14939  17788    697   1867   -691       C  
ATOM    254  CZ  TYR A  65     -32.086  17.329  48.791  1.00144.52           C  
ANISOU  254  CZ  TYR A  65    20653  15828  18432    655   1682   -483       C  
ATOM    255  OH  TYR A  65     -31.393  17.827  47.748  1.00145.99           O  
ANISOU  255  OH  TYR A  65    20711  15940  18817    570   1594   -358       O  
ATOM    256  N   GLN A  66     -35.179  14.251  54.359  1.00137.28           N  
ANISOU  256  N   GLN A  66    20404  15449  16307    963   2131  -1036       N  
ATOM    257  CA  GLN A  66     -35.674  14.086  55.682  1.00139.99           C  
ANISOU  257  CA  GLN A  66    21005  15794  16392   1015   2288  -1200       C  
ATOM    258  C   GLN A  66     -34.997  13.054  56.518  1.00144.36           C  
ANISOU  258  C   GLN A  66    21661  16547  16643    825   2056  -1312       C  
ATOM    259  O   GLN A  66     -34.756  13.297  57.672  1.00146.58           O  
ANISOU  259  O   GLN A  66    22267  16742  16685    760   2085  -1546       O  
ATOM    260  CB  GLN A  66     -37.127  13.715  55.625  1.00141.67           C  
ANISOU  260  CB  GLN A  66    21044  16142  16642   1268   2560  -1012       C  
ATOM    261  CG  GLN A  66     -37.974  14.744  54.978  1.00164.89           C  
ANISOU  261  CG  GLN A  66    23895  18899  19859   1507   2834   -886       C  
ATOM    262  CD  GLN A  66     -39.419  14.317  54.872  1.00188.55           C  
ANISOU  262  CD  GLN A  66    26660  22076  22904   1751   3083   -671       C  
ATOM    263  OE1 GLN A  66     -40.176  14.338  55.844  1.00187.24           O  
ANISOU  263  OE1 GLN A  66    26652  21896  22596   1882   3335   -751       O  
ATOM    264  NE2 GLN A  66     -39.805  13.930  53.687  1.00179.03           N  
ANISOU  264  NE2 GLN A  66    25074  21055  21893   1806   3015   -396       N  
ATOM    265  N   LYS A  67     -34.705  11.890  55.952  1.00138.35           N  
ANISOU  265  N   LYS A  67    20633  16053  15882    743   1833  -1144       N  
ATOM    266  CA  LYS A  67     -34.291  10.740  56.753  1.00137.73           C  
ANISOU  266  CA  LYS A  67    20619  16188  15523    617   1656  -1190       C  
ATOM    267  C   LYS A  67     -32.957  10.827  57.541  1.00142.86           C  
ANISOU  267  C   LYS A  67    21517  16799  15963    385   1396  -1416       C  
ATOM    268  O   LYS A  67     -31.902  11.044  56.981  1.00141.58           O  
ANISOU  268  O   LYS A  67    21285  16598  15911    228   1163  -1436       O  
ATOM    269  CB  LYS A  67     -34.330   9.465  55.903  1.00137.06           C  
ANISOU  269  CB  LYS A  67    20192  16369  15514    596   1503   -952       C  
ATOM    270  CG  LYS A  67     -35.575   8.652  56.003  1.00152.08           C  
ANISOU  270  CG  LYS A  67    21957  18445  17380    743   1694   -792       C  
ATOM    271  CD  LYS A  67     -35.306   7.189  55.672  1.00162.01           C  
ANISOU  271  CD  LYS A  67    23012  19951  18592    645   1491   -648       C  
ATOM    272  CE  LYS A  67     -36.491   6.494  54.886  1.00175.84           C  
ANISOU  272  CE  LYS A  67    24452  21871  20489    760   1630   -411       C  
ATOM    273  NZ  LYS A  67     -36.376   5.044  54.414  1.00183.92           N  
ANISOU  273  NZ  LYS A  67    25265  23112  21505    664   1467   -265       N  
ATOM    274  N   LYS A  68     -33.042  10.589  58.851  1.00141.27           N  
ANISOU  274  N   LYS A  68    21589  16640  15446    362   1435  -1567       N  
ATOM    275  CA  LYS A  68     -31.887  10.643  59.738  1.00142.40           C  
ANISOU  275  CA  LYS A  68    21979  16785  15341    146   1190  -1780       C  
ATOM    276  C   LYS A  68     -31.408   9.283  60.271  1.00144.22           C  
ANISOU  276  C   LYS A  68    22169  17299  15328     53    960  -1705       C  
ATOM    277  O   LYS A  68     -30.228   9.087  60.528  1.00143.95           O  
ANISOU  277  O   LYS A  68    22177  17333  15183   -138    659  -1780       O  
ATOM    278  CB  LYS A  68     -32.101  11.648  60.867  1.00148.93           C  
ANISOU  278  CB  LYS A  68    23212  17409  15965    150   1375  -2061       C  
ATOM    279  CG  LYS A  68     -30.969  12.643  61.055  1.00166.58           C  
ANISOU  279  CG  LYS A  68    25653  19448  18192    -69   1196  -2307       C  
ATOM    280  CD  LYS A  68     -31.001  13.735  60.029  1.00175.42           C  
ANISOU  280  CD  LYS A  68    26682  20296  19674    -31   1303  -2291       C  
ATOM    281  CE  LYS A  68     -29.850  14.685  60.216  1.00186.15           C  
ANISOU  281  CE  LYS A  68    28238  21453  21036   -280   1122  -2532       C  
ATOM    282  NZ  LYS A  68     -30.071  15.970  59.491  1.00195.03           N  
ANISOU  282  NZ  LYS A  68    29389  22234  22480   -218   1320  -2560       N  
ATOM    283  N   LEU A  69     -32.308   8.316  60.380  1.00138.77           N  
ANISOU  283  N   LEU A  69    21372  16776  14578    187   1095  -1533       N  
ATOM    284  CA  LEU A  69     -31.882   6.966  60.730  1.00136.74           C  
ANISOU  284  CA  LEU A  69    21048  16765  14143    115    891  -1418       C  
ATOM    285  C   LEU A  69     -31.841   6.103  59.473  1.00134.80           C  
ANISOU  285  C   LEU A  69    20427  16634  14158    132    788  -1174       C  
ATOM    286  O   LEU A  69     -32.851   5.499  59.110  1.00133.24           O  
ANISOU  286  O   LEU A  69    20066  16516  14045    258    964  -1005       O  
ATOM    287  CB  LEU A  69     -32.829   6.353  61.763  1.00138.27           C  
ANISOU  287  CB  LEU A  69    21394  17070  14073    224   1101  -1387       C  
ATOM    288  N   ARG A  70     -30.687   5.980  58.826  1.00127.56           N  
ANISOU  288  N   ARG A  70    19368  15741  13358     -3    505  -1154       N  
ATOM    289  CA  ARG A  70     -30.612   5.161  57.610  1.00122.90           C  
ANISOU  289  CA  ARG A  70    18441  15255  12999     12    419   -943       C  
ATOM    290  C   ARG A  70     -29.677   3.949  57.712  1.00121.59           C  
ANISOU  290  C   ARG A  70    18192  15265  12742    -84    150   -853       C  
ATOM    291  O   ARG A  70     -28.580   4.050  58.259  1.00122.46           O  
ANISOU  291  O   ARG A  70    18411  15398  12719   -211    -78   -951       O  
ATOM    292  CB  ARG A  70     -30.211   6.026  56.412  1.00122.79           C  
ANISOU  292  CB  ARG A  70    18261  15115  13278    -19    376   -941       C  
ATOM    293  CG  ARG A  70     -31.384   6.508  55.574  1.00133.42           C  
ANISOU  293  CG  ARG A  70    19465  16386  14843    138    637   -841       C  
ATOM    294  CD  ARG A  70     -30.970   6.745  54.130  1.00141.33           C  
ANISOU  294  CD  ARG A  70    20202  17369  16128    111    546   -733       C  
ATOM    295  NE  ARG A  70     -29.749   7.540  54.035  1.00149.45           N  
ANISOU  295  NE  ARG A  70    21299  18277  17209    -35    366   -857       N  
ATOM    296  CZ  ARG A  70     -29.650   8.679  53.358  1.00163.62           C  
ANISOU  296  CZ  ARG A  70    23068  19894  19206    -34    427   -878       C  
ATOM    297  NH1 ARG A  70     -30.702   9.162  52.711  1.00151.81           N  
ANISOU  297  NH1 ARG A  70    21476  18330  17873    127    657   -773       N  
ATOM    298  NH2 ARG A  70     -28.499   9.336  53.326  1.00149.21           N  
ANISOU  298  NH2 ARG A  70    21302  17964  17425   -195    256   -990       N  
ATOM    299  N   SER A  71     -30.112   2.808  57.172  1.00112.62           N  
ANISOU  299  N   SER A  71    16857  14249  11685    -25    178   -663       N  
ATOM    300  CA  SER A  71     -29.243   1.626  57.084  1.00109.80           C  
ANISOU  300  CA  SER A  71    16394  14027  11297    -90    -51   -555       C  
ATOM    301  C   SER A  71     -28.361   1.692  55.829  1.00107.89           C  
ANISOU  301  C   SER A  71    15910  13778  11307   -152   -219   -509       C  
ATOM    302  O   SER A  71     -28.733   2.357  54.865  1.00106.39           O  
ANISOU  302  O   SER A  71    15589  13507  11327   -123   -118   -501       O  
ATOM    303  CB  SER A  71     -30.072   0.346  57.090  1.00112.58           C  
ANISOU  303  CB  SER A  71    16669  14483  11624    -14     67   -384       C  
ATOM    304  OG  SER A  71     -30.975   0.294  55.997  1.00119.76           O  
ANISOU  304  OG  SER A  71    17363  15377  12761     50    230   -289       O  
ATOM    305  N   MET A  72     -27.188   1.030  55.847  1.00101.42           N  
ANISOU  305  N   MET A  72    15026  13046  10462   -228   -466   -468       N  
ATOM    306  CA  MET A  72     -26.244   1.027  54.717  1.00 98.35           C  
ANISOU  306  CA  MET A  72    14405  12666  10296   -286   -622   -421       C  
ATOM    307  C   MET A  72     -26.908   0.682  53.383  1.00 97.19           C  
ANISOU  307  C   MET A  72    14030  12519  10378   -218   -489   -302       C  
ATOM    308  O   MET A  72     -26.601   1.315  52.369  1.00 95.66           O  
ANISOU  308  O   MET A  72    13690  12278  10378   -246   -506   -305       O  
ATOM    309  CB  MET A  72     -25.032   0.118  54.992  1.00100.74           C  
ANISOU  309  CB  MET A  72    14653  13089  10534   -336   -872   -356       C  
ATOM    310  CG  MET A  72     -24.161   0.596  56.139  1.00106.42           C  
ANISOU  310  CG  MET A  72    15551  13840  11044   -436  -1063   -473       C  
ATOM    311  SD  MET A  72     -23.332   2.164  55.796  1.00111.21           S  
ANISOU  311  SD  MET A  72    16145  14336  11772   -585  -1171   -644       S  
ATOM    312  CE  MET A  72     -23.110   2.757  57.434  1.00111.26           C  
ANISOU  312  CE  MET A  72    16479  14352  11444   -683  -1267   -829       C  
ATOM    313  N   THR A  73     -27.863  -0.275  53.406  1.00 90.99           N  
ANISOU  313  N   THR A  73    13223  11789   9559   -142   -351   -199       N  
ATOM    314  CA  THR A  73     -28.647  -0.701  52.243  1.00 87.94           C  
ANISOU  314  CA  THR A  73    12635  11427   9351    -96   -223    -94       C  
ATOM    315  C   THR A  73     -29.425   0.496  51.694  1.00 88.64           C  
ANISOU  315  C   THR A  73    12684  11440   9558    -55    -65   -130       C  
ATOM    316  O   THR A  73     -29.392   0.721  50.485  1.00 86.88           O  
ANISOU  316  O   THR A  73    12270  11222   9517    -58    -65    -79       O  
ATOM    317  CB  THR A  73     -29.568  -1.883  52.599  1.00 97.95           C  
ANISOU  317  CB  THR A  73    13921  12758  10536    -50   -100      5       C  
ATOM    318  OG1 THR A  73     -28.868  -2.816  53.428  1.00 99.02           O  
ANISOU  318  OG1 THR A  73    14162  12937  10525    -68   -229     38       O  
ATOM    319  CG2 THR A  73     -30.113  -2.594  51.364  1.00 95.80           C  
ANISOU  319  CG2 THR A  73    13429  12536  10437    -47    -32    108       C  
ATOM    320  N   ASP A  74     -30.064   1.295  52.590  1.00 84.46           N  
ANISOU  320  N   ASP A  74    12340  10834   8916     -9     71   -216       N  
ATOM    321  CA  ASP A  74     -30.816   2.499  52.222  1.00 83.66           C  
ANISOU  321  CA  ASP A  74    12229  10632   8925     59    243   -246       C  
ATOM    322  C   ASP A  74     -29.937   3.532  51.521  1.00 85.54           C  
ANISOU  322  C   ASP A  74    12416  10769   9315      0    139   -301       C  
ATOM    323  O   ASP A  74     -30.430   4.221  50.628  1.00 84.91           O  
ANISOU  323  O   ASP A  74    12215  10642   9407     56    246   -247       O  
ATOM    324  CB  ASP A  74     -31.515   3.119  53.429  1.00 87.53           C  
ANISOU  324  CB  ASP A  74    12963  11042   9252    124    414   -348       C  
ATOM    325  CG  ASP A  74     -32.820   2.466  53.806  1.00 99.35           C  
ANISOU  325  CG  ASP A  74    14450  12620  10677    220    622   -258       C  
ATOM    326  OD1 ASP A  74     -33.747   2.354  53.002  1.00 98.87           O  
ANISOU  326  OD1 ASP A  74    14194  12610  10762    288    755   -140       O  
ATOM    327  OD2 ASP A  74     -33.053   2.045  54.973  1.00108.21           O  
ANISOU  327  OD2 ASP A  74    15760  13772  11581    231    676   -294       O  
ATOM    328  N   LYS A  75     -28.639   3.621  51.896  1.00 80.95           N  
ANISOU  328  N   LYS A  75    11911  10170   8677   -115    -73   -390       N  
ATOM    329  CA  LYS A  75     -27.689   4.545  51.271  1.00 80.14           C  
ANISOU  329  CA  LYS A  75    11751   9978   8722   -201   -185   -438       C  
ATOM    330  C   LYS A  75     -27.380   4.131  49.832  1.00 79.88           C  
ANISOU  330  C   LYS A  75    11440  10026   8884   -207   -240   -301       C  
ATOM    331  O   LYS A  75     -27.370   4.989  48.940  1.00 79.08           O  
ANISOU  331  O   LYS A  75    11242   9850   8954   -205   -191   -271       O  
ATOM    332  CB  LYS A  75     -26.396   4.684  52.098  1.00 84.44           C  
ANISOU  332  CB  LYS A  75    12424  10512   9146   -340   -408   -562       C  
ATOM    333  CG  LYS A  75     -26.493   5.654  53.290  1.00106.38           C  
ANISOU  333  CG  LYS A  75    15496  13157  11767   -378   -363   -750       C  
ATOM    334  CD  LYS A  75     -26.680   7.144  52.895  1.00119.95           C  
ANISOU  334  CD  LYS A  75    17273  14659  13644   -385   -237   -834       C  
ATOM    335  CE  LYS A  75     -25.407   7.855  52.494  1.00129.13           C  
ANISOU  335  CE  LYS A  75    18384  15747  14931   -552   -420   -895       C  
ATOM    336  NZ  LYS A  75     -25.696   9.196  51.916  1.00138.01           N  
ANISOU  336  NZ  LYS A  75    19539  16647  16251   -539   -266   -928       N  
ATOM    337  N   TYR A  76     -27.166   2.812  49.599  1.00 73.23           N  
ANISOU  337  N   TYR A  76    10483   9330   8012   -209   -324   -213       N  
ATOM    338  CA  TYR A  76     -26.908   2.281  48.256  1.00 70.17           C  
ANISOU  338  CA  TYR A  76     9853   9030   7778   -213   -360    -99       C  
ATOM    339  C   TYR A  76     -28.162   2.372  47.403  1.00 72.55           C  
ANISOU  339  C   TYR A  76    10039   9358   8169   -128   -177     -6       C  
ATOM    340  O   TYR A  76     -28.060   2.571  46.196  1.00 71.66           O  
ANISOU  340  O   TYR A  76     9750   9280   8196   -132   -175     68       O  
ATOM    341  CB  TYR A  76     -26.441   0.826  48.304  1.00 69.71           C  
ANISOU  341  CB  TYR A  76     9735   9089   7661   -225   -466    -45       C  
ATOM    342  CG  TYR A  76     -25.058   0.610  48.874  1.00 71.17           C  
ANISOU  342  CG  TYR A  76     9956   9293   7794   -298   -675    -88       C  
ATOM    343  CD1 TYR A  76     -23.923   1.008  48.174  1.00 72.71           C  
ANISOU  343  CD1 TYR A  76    10013   9492   8120   -367   -800    -85       C  
ATOM    344  CD2 TYR A  76     -24.877  -0.077  50.069  1.00 72.74           C  
ANISOU  344  CD2 TYR A  76    10299   9526   7811   -294   -749   -106       C  
ATOM    345  CE1 TYR A  76     -22.645   0.796  48.688  1.00 74.36           C  
ANISOU  345  CE1 TYR A  76    10217   9745   8292   -434  -1000   -107       C  
ATOM    346  CE2 TYR A  76     -23.604  -0.299  50.591  1.00 74.45           C  
ANISOU  346  CE2 TYR A  76    10523   9789   7975   -354   -959   -122       C  
ATOM    347  CZ  TYR A  76     -22.489   0.129  49.892  1.00 80.34           C  
ANISOU  347  CZ  TYR A  76    11113  10547   8865   -424  -1088   -122       C  
ATOM    348  OH  TYR A  76     -21.232  -0.101  50.397  1.00 81.61           O  
ANISOU  348  OH  TYR A  76    11245  10778   8985   -482  -1301   -122       O  
ATOM    349  N   ARG A  77     -29.348   2.244  48.036  1.00 68.79           N  
ANISOU  349  N   ARG A  77     9651   8883   7605    -51    -23     -1       N  
ATOM    350  CA  ARG A  77     -30.643   2.337  47.364  1.00 67.51           C  
ANISOU  350  CA  ARG A  77     9364   8770   7517     33    151     98       C  
ATOM    351  C   ARG A  77     -30.951   3.762  46.907  1.00 72.59           C  
ANISOU  351  C   ARG A  77     9988   9307   8286     93    251    110       C  
ATOM    352  O   ARG A  77     -31.755   3.931  45.992  1.00 72.64           O  
ANISOU  352  O   ARG A  77     9827   9379   8394    157    349    226       O  
ATOM    353  CB  ARG A  77     -31.768   1.721  48.206  1.00 65.87           C  
ANISOU  353  CB  ARG A  77     9232   8608   7188     92    290    114       C  
ATOM    354  CG  ARG A  77     -31.773   0.189  48.160  1.00 69.07           C  
ANISOU  354  CG  ARG A  77     9578   9132   7533     41    233    167       C  
ATOM    355  CD  ARG A  77     -32.814  -0.440  49.074  1.00 74.03           C  
ANISOU  355  CD  ARG A  77    10292   9797   8040     79    373    191       C  
ATOM    356  NE  ARG A  77     -34.083  -0.692  48.386  1.00 75.76           N  
ANISOU  356  NE  ARG A  77    10331  10117   8339    109    516    298       N  
ATOM    357  CZ  ARG A  77     -35.143  -1.277  48.938  1.00 88.89           C  
ANISOU  357  CZ  ARG A  77    12001  11837   9936    130    659    350       C  
ATOM    358  NH1 ARG A  77     -35.105  -1.683  50.201  1.00 79.54           N  
ANISOU  358  NH1 ARG A  77    11015  10614   8592    135    693    310       N  
ATOM    359  NH2 ARG A  77     -36.249  -1.460  48.232  1.00 75.27           N  
ANISOU  359  NH2 ARG A  77    10077  10225   8298    139    767    451       N  
ATOM    360  N   LEU A  78     -30.275   4.778  47.501  1.00 69.87           N  
ANISOU  360  N   LEU A  78     9810   8800   7939     64    220     -5       N  
ATOM    361  CA  LEU A  78     -30.405   6.183  47.106  1.00 70.68           C  
ANISOU  361  CA  LEU A  78     9926   8750   8179    111    315     -1       C  
ATOM    362  C   LEU A  78     -29.575   6.416  45.830  1.00 75.46           C  
ANISOU  362  C   LEU A  78    10352   9381   8939     44    205     79       C  
ATOM    363  O   LEU A  78     -30.080   7.016  44.877  1.00 75.45           O  
ANISOU  363  O   LEU A  78    10221   9375   9072    114    300    200       O  
ATOM    364  CB  LEU A  78     -29.965   7.136  48.238  1.00 72.48           C  
ANISOU  364  CB  LEU A  78    10423   8775   8340     76    325   -176       C  
ATOM    365  CG  LEU A  78     -29.875   8.635  47.892  1.00 77.95           C  
ANISOU  365  CG  LEU A  78    11171   9254   9192     96    414   -196       C  
ATOM    366  CD1 LEU A  78     -31.254   9.275  47.782  1.00 78.88           C  
ANISOU  366  CD1 LEU A  78    11286   9302   9383    284    673   -115       C  
ATOM    367  CD2 LEU A  78     -29.046   9.377  48.904  1.00 81.73           C  
ANISOU  367  CD2 LEU A  78    11907   9548   9599    -17    347   -401       C  
ATOM    368  N   HIS A  79     -28.309   5.921  45.811  1.00 71.92           N  
ANISOU  368  N   HIS A  79     9886   8974   8468    -84     10     29       N  
ATOM    369  CA  HIS A  79     -27.393   5.998  44.659  1.00 70.64           C  
ANISOU  369  CA  HIS A  79     9548   8857   8435   -156    -94    101       C  
ATOM    370  C   HIS A  79     -28.062   5.387  43.436  1.00 73.62           C  
ANISOU  370  C   HIS A  79     9711   9401   8861    -94    -37    253       C  
ATOM    371  O   HIS A  79     -28.060   5.989  42.361  1.00 73.65           O  
ANISOU  371  O   HIS A  79     9585   9411   8985    -79     -1    357       O  
ATOM    372  CB  HIS A  79     -26.095   5.230  44.952  1.00 70.60           C  
ANISOU  372  CB  HIS A  79     9533   8917   8374   -271   -294     38       C  
ATOM    373  CG  HIS A  79     -25.095   6.028  45.710  1.00 75.35           C  
ANISOU  373  CG  HIS A  79    10270   9386   8974   -381   -401    -86       C  
ATOM    374  ND1 HIS A  79     -24.217   6.867  45.063  1.00 77.71           N  
ANISOU  374  ND1 HIS A  79    10491   9613   9421   -471   -455    -71       N  
ATOM    375  CD2 HIS A  79     -24.873   6.103  47.041  1.00 78.58           C  
ANISOU  375  CD2 HIS A  79    10884   9732   9242   -428   -464   -225       C  
ATOM    376  CE1 HIS A  79     -23.477   7.411  46.010  1.00 78.78           C  
ANISOU  376  CE1 HIS A  79    10777   9642   9514   -584   -557   -209       C  
ATOM    377  NE2 HIS A  79     -23.833   6.982  47.216  1.00 79.77           N  
ANISOU  377  NE2 HIS A  79    11079   9776   9453   -562   -573   -310       N  
ATOM    378  N   LEU A  80     -28.684   4.207  43.642  1.00 69.01           N  
ANISOU  378  N   LEU A  80     9101   8948   8172    -66    -25    266       N  
ATOM    379  CA  LEU A  80     -29.404   3.433  42.648  1.00 67.75           C  
ANISOU  379  CA  LEU A  80     8760   8960   8022    -38     17    378       C  
ATOM    380  C   LEU A  80     -30.596   4.222  42.113  1.00 73.46           C  
ANISOU  380  C   LEU A  80     9401   9697   8815     65    169    490       C  
ATOM    381  O   LEU A  80     -30.889   4.127  40.926  1.00 72.81           O  
ANISOU  381  O   LEU A  80     9137   9744   8782     72    176    606       O  
ATOM    382  CB  LEU A  80     -29.846   2.101  43.281  1.00 66.98           C  
ANISOU  382  CB  LEU A  80     8702   8947   7799    -47     13    345       C  
ATOM    383  CG  LEU A  80     -30.500   1.044  42.394  1.00 69.94           C  
ANISOU  383  CG  LEU A  80     8917   9494   8164    -62     35    423       C  
ATOM    384  CD1 LEU A  80     -29.685   0.765  41.154  1.00 69.19           C  
ANISOU  384  CD1 LEU A  80     8682   9481   8127   -121    -54    455       C  
ATOM    385  CD2 LEU A  80     -30.699  -0.233  43.162  1.00 70.82           C  
ANISOU  385  CD2 LEU A  80     9107   9633   8169    -91     25    379       C  
ATOM    386  N   SER A  81     -31.247   5.028  42.976  1.00 71.63           N  
ANISOU  386  N   SER A  81     9301   9334   8581    150    291    460       N  
ATOM    387  CA  SER A  81     -32.386   5.864  42.598  1.00 72.55           C  
ANISOU  387  CA  SER A  81     9343   9442   8780    281    455    579       C  
ATOM    388  C   SER A  81     -31.936   7.064  41.758  1.00 76.81           C  
ANISOU  388  C   SER A  81     9835   9882   9468    303    464    659       C  
ATOM    389  O   SER A  81     -32.696   7.521  40.902  1.00 76.48           O  
ANISOU  389  O   SER A  81     9643   9910   9507    398    551    821       O  
ATOM    390  CB  SER A  81     -33.138   6.331  43.839  1.00 77.84           C  
ANISOU  390  CB  SER A  81    10188   9983   9405    379    605    510       C  
ATOM    391  OG  SER A  81     -34.390   6.897  43.496  1.00 87.93           O  
ANISOU  391  OG  SER A  81    11357  11291  10760    529    779    647       O  
ATOM    392  N   VAL A  82     -30.700   7.562  41.987  1.00 73.72           N  
ANISOU  392  N   VAL A  82     9559   9339   9112    208    372    560       N  
ATOM    393  CA  VAL A  82     -30.123   8.686  41.229  1.00 74.07           C  
ANISOU  393  CA  VAL A  82     9571   9265   9306    198    379    632       C  
ATOM    394  C   VAL A  82     -29.817   8.247  39.783  1.00 75.75           C  
ANISOU  394  C   VAL A  82     9554   9675   9552    159    304    776       C  
ATOM    395  O   VAL A  82     -30.122   8.992  38.847  1.00 75.28           O  
ANISOU  395  O   VAL A  82     9387   9622   9593    225    374    936       O  
ATOM    396  CB  VAL A  82     -28.904   9.339  41.946  1.00 78.54           C  
ANISOU  396  CB  VAL A  82    10320   9618   9905     79    300    477       C  
ATOM    397  CG1 VAL A  82     -28.301  10.470  41.119  1.00 79.10           C  
ANISOU  397  CG1 VAL A  82    10350   9559  10148     48    318    565       C  
ATOM    398  CG2 VAL A  82     -29.299   9.857  43.325  1.00 79.96           C  
ANISOU  398  CG2 VAL A  82    10748   9606  10028    120    392    326       C  
ATOM    399  N   ALA A  83     -29.260   7.024  39.614  1.00 70.83           N  
ANISOU  399  N   ALA A  83     8865   9212   8835     62    174    723       N  
ATOM    400  CA  ALA A  83     -28.940   6.429  38.314  1.00 69.93           C  
ANISOU  400  CA  ALA A  83     8560   9293   8716     16    110    820       C  
ATOM    401  C   ALA A  83     -30.215   6.233  37.483  1.00 75.76           C  
ANISOU  401  C   ALA A  83     9143  10216   9428    104    189    970       C  
ATOM    402  O   ALA A  83     -30.270   6.682  36.336  1.00 75.56           O  
ANISOU  402  O   ALA A  83     8982  10278   9450    126    206   1118       O  
ATOM    403  CB  ALA A  83     -28.229   5.099  38.510  1.00 69.20           C  
ANISOU  403  CB  ALA A  83     8464   9300   8528    -78    -12    712       C  
ATOM    404  N   ASP A  84     -31.252   5.618  38.098  1.00 73.93           N  
ANISOU  404  N   ASP A  84     8926  10047   9119    150    238    942       N  
ATOM    405  CA  ASP A  84     -32.562   5.332  37.512  1.00 74.73           C  
ANISOU  405  CA  ASP A  84     8867  10340   9187    216    303   1071       C  
ATOM    406  C   ASP A  84     -33.358   6.590  37.137  1.00 81.26           C  
ANISOU  406  C   ASP A  84     9624  11131  10118    362    424   1244       C  
ATOM    407  O   ASP A  84     -34.005   6.584  36.091  1.00 81.55           O  
ANISOU  407  O   ASP A  84     9471  11366  10149    396    429   1407       O  
ATOM    408  CB  ASP A  84     -33.380   4.409  38.435  1.00 76.74           C  
ANISOU  408  CB  ASP A  84     9166  10640   9350    216    337    992       C  
ATOM    409  CG  ASP A  84     -32.789   3.023  38.690  1.00 89.01           C  
ANISOU  409  CG  ASP A  84    10769  12248  10804     89    232    860       C  
ATOM    410  OD1 ASP A  84     -31.720   2.709  38.109  1.00 88.95           O  
ANISOU  410  OD1 ASP A  84    10747  12257  10795      7    131    823       O  
ATOM    411  OD2 ASP A  84     -33.380   2.262  39.496  1.00 95.98           O  
ANISOU  411  OD2 ASP A  84    11706  13146  11616     79    265    803       O  
ATOM    412  N   LEU A  85     -33.309   7.661  37.967  1.00 79.33           N  
ANISOU  412  N   LEU A  85     9538  10638   9967    447    522   1212       N  
ATOM    413  CA  LEU A  85     -34.010   8.919  37.671  1.00 81.07           C  
ANISOU  413  CA  LEU A  85     9717  10773  10314    609    663   1380       C  
ATOM    414  C   LEU A  85     -33.378   9.616  36.472  1.00 85.45           C  
ANISOU  414  C   LEU A  85    10181  11333  10953    596    627   1525       C  
ATOM    415  O   LEU A  85     -34.094  10.162  35.630  1.00 86.22           O  
ANISOU  415  O   LEU A  85    10127  11528  11106    712    691   1742       O  
ATOM    416  CB  LEU A  85     -34.049   9.870  38.885  1.00 82.60           C  
ANISOU  416  CB  LEU A  85    10138  10661  10583    695    794   1278       C  
ATOM    417  CG  LEU A  85     -34.879  11.161  38.708  1.00 89.69           C  
ANISOU  417  CG  LEU A  85    11016  11430  11630    897    980   1448       C  
ATOM    418  CD1 LEU A  85     -36.366  10.916  38.943  1.00 90.69           C  
ANISOU  418  CD1 LEU A  85    11022  11701  11736   1054   1106   1549       C  
ATOM    419  CD2 LEU A  85     -34.381  12.263  39.616  1.00 93.71           C  
ANISOU  419  CD2 LEU A  85    11793  11577  12237    924   1081   1318       C  
ATOM    420  N   LEU A  86     -32.035   9.580  36.391  1.00 81.56           N  
ANISOU  420  N   LEU A  86     9768  10752  10468    457    525   1422       N  
ATOM    421  CA  LEU A  86     -31.276  10.180  35.297  1.00 81.80           C  
ANISOU  421  CA  LEU A  86     9723  10784  10574    419    495   1550       C  
ATOM    422  C   LEU A  86     -31.566   9.477  33.986  1.00 84.82           C  
ANISOU  422  C   LEU A  86     9885  11487  10857    399    430   1691       C  
ATOM    423  O   LEU A  86     -31.655  10.139  32.960  1.00 85.17           O  
ANISOU  423  O   LEU A  86     9817  11594  10948    453    462   1893       O  
ATOM    424  CB  LEU A  86     -29.776  10.179  35.609  1.00 81.38           C  
ANISOU  424  CB  LEU A  86     9784  10588  10548    262    400   1396       C  
ATOM    425  CG  LEU A  86     -29.156  11.537  35.976  1.00 88.16           C  
ANISOU  425  CG  LEU A  86    10789  11135  11571    255    466   1387       C  
ATOM    426  CD1 LEU A  86     -29.771  12.130  37.264  1.00 89.55           C  
ANISOU  426  CD1 LEU A  86    11166  11073  11786    341    576   1275       C  
ATOM    427  CD2 LEU A  86     -27.654  11.415  36.130  1.00 90.41           C  
ANISOU  427  CD2 LEU A  86    11127  11348  11877     73    346   1257       C  
ATOM    428  N   PHE A  87     -31.776   8.152  34.023  1.00 80.25           N  
ANISOU  428  N   PHE A  87     9250  11107  10133    323    346   1590       N  
ATOM    429  CA  PHE A  87     -32.114   7.402  32.821  1.00 79.76           C  
ANISOU  429  CA  PHE A  87     9000  11353   9953    282    282   1687       C  
ATOM    430  C   PHE A  87     -33.540   7.731  32.352  1.00 84.22           C  
ANISOU  430  C   PHE A  87     9406  12084  10509    410    346   1888       C  
ATOM    431  O   PHE A  87     -33.718   8.084  31.186  1.00 84.45           O  
ANISOU  431  O   PHE A  87     9290  12282  10516    439    335   2079       O  
ATOM    432  CB  PHE A  87     -31.913   5.887  33.019  1.00 80.22           C  
ANISOU  432  CB  PHE A  87     9067  11538   9875    154    188   1508       C  
ATOM    433  CG  PHE A  87     -32.372   5.050  31.843  1.00 82.17           C  
ANISOU  433  CG  PHE A  87     9145  12093   9983     92    129   1571       C  
ATOM    434  CD1 PHE A  87     -33.562   4.332  31.901  1.00 85.89           C  
ANISOU  434  CD1 PHE A  87     9527  12738  10369     86    126   1577       C  
ATOM    435  CD2 PHE A  87     -31.638   5.017  30.664  1.00 84.65           C  
ANISOU  435  CD2 PHE A  87     9389  12531  10245     31     83   1626       C  
ATOM    436  CE1 PHE A  87     -34.001   3.584  30.803  1.00 87.22           C  
ANISOU  436  CE1 PHE A  87     9547  13197  10398      1     60   1620       C  
ATOM    437  CE2 PHE A  87     -32.084   4.277  29.566  1.00 87.94           C  
ANISOU  437  CE2 PHE A  87     9669  13238  10506    -36     31   1669       C  
ATOM    438  CZ  PHE A  87     -33.257   3.561  29.644  1.00 86.27           C  
ANISOU  438  CZ  PHE A  87     9379  13194  10207    -59     11   1657       C  
ATOM    439  N   VAL A  88     -34.544   7.629  33.263  1.00 80.78           N  
ANISOU  439  N   VAL A  88     8990  11616  10088    490    416   1859       N  
ATOM    440  CA  VAL A  88     -35.962   7.890  32.965  1.00 81.66           C  
ANISOU  440  CA  VAL A  88     8925  11896  10205    621    483   2051       C  
ATOM    441  C   VAL A  88     -36.233   9.264  32.348  1.00 86.77           C  
ANISOU  441  C   VAL A  88     9501  12491  10978    789    572   2304       C  
ATOM    442  O   VAL A  88     -37.050   9.358  31.437  1.00 87.62           O  
ANISOU  442  O   VAL A  88     9395  12847  11047    855    558   2520       O  
ATOM    443  CB  VAL A  88     -36.987   7.496  34.074  1.00 85.46           C  
ANISOU  443  CB  VAL A  88     9423  12362  10686    679    562   1981       C  
ATOM    444  CG1 VAL A  88     -36.862   6.025  34.459  1.00 83.50           C  
ANISOU  444  CG1 VAL A  88     9209  12215  10303    507    470   1784       C  
ATOM    445  CG2 VAL A  88     -36.889   8.394  35.302  1.00 85.81           C  
ANISOU  445  CG2 VAL A  88     9673  12075  10855    798    703   1908       C  
ATOM    446  N   ILE A  89     -35.493  10.309  32.792  1.00 83.44           N  
ANISOU  446  N   ILE A  89     9255  11748  10700    844    654   2282       N  
ATOM    447  CA  ILE A  89     -35.615  11.678  32.277  1.00 85.28           C  
ANISOU  447  CA  ILE A  89     9463  11857  11081   1001    760   2517       C  
ATOM    448  C   ILE A  89     -35.227  11.791  30.773  1.00 87.84           C  
ANISOU  448  C   ILE A  89     9635  12393  11349    958    677   2716       C  
ATOM    449  O   ILE A  89     -35.468  12.824  30.146  1.00 89.27           O  
ANISOU  449  O   ILE A  89     9752  12538  11629   1096    755   2967       O  
ATOM    450  CB  ILE A  89     -34.932  12.710  33.231  1.00 89.51           C  
ANISOU  450  CB  ILE A  89    10255  11968  11786   1038    875   2406       C  
ATOM    451  CG1 ILE A  89     -35.587  14.107  33.146  1.00 93.42           C  
ANISOU  451  CG1 ILE A  89    10752  12275  12466   1267   1056   2632       C  
ATOM    452  CG2 ILE A  89     -33.402  12.763  33.075  1.00 88.93           C  
ANISOU  452  CG2 ILE A  89    10304  11760  11726    858    787   2282       C  
ATOM    453  CD1 ILE A  89     -35.403  15.009  34.414  1.00105.13           C  
ANISOU  453  CD1 ILE A  89    12509  13332  14103   1336   1214   2479       C  
ATOM    454  N   THR A  90     -34.664  10.701  30.202  1.00 81.41           N  
ANISOU  454  N   THR A  90     8766  11799  10365    775    531   2608       N  
ATOM    455  CA  THR A  90     -34.280  10.606  28.790  1.00 80.71           C  
ANISOU  455  CA  THR A  90     8545  11949  10171    712    452   2757       C  
ATOM    456  C   THR A  90     -35.241   9.705  27.998  1.00 84.09           C  
ANISOU  456  C   THR A  90     8760  12785  10407    680    355   2835       C  
ATOM    457  O   THR A  90     -35.161   9.669  26.768  1.00 84.69           O  
ANISOU  457  O   THR A  90     8711  13106  10363    646    291   2986       O  
ATOM    458  CB  THR A  90     -32.791  10.236  28.598  1.00 80.37           C  
ANISOU  458  CB  THR A  90     8609  11832  10095    539    387   2594       C  
ATOM    459  OG1 THR A  90     -32.579   8.843  28.846  1.00 75.41           O  
ANISOU  459  OG1 THR A  90     7996  11334   9324    392    286   2360       O  
ATOM    460  CG2 THR A  90     -31.844  11.108  29.424  1.00 76.69           C  
ANISOU  460  CG2 THR A  90     8338  10982   9818    536    461   2507       C  
ATOM    461  N   LEU A  91     -36.172   9.009  28.695  1.00 79.09           N  
ANISOU  461  N   LEU A  91     8084  12229   9737    683    346   2739       N  
ATOM    462  CA  LEU A  91     -37.167   8.146  28.052  1.00 79.17           C  
ANISOU  462  CA  LEU A  91     7886  12617   9578    626    251   2798       C  
ATOM    463  C   LEU A  91     -38.120   8.865  27.087  1.00 85.68           C  
ANISOU  463  C   LEU A  91     8479  13688  10386    767    251   3135       C  
ATOM    464  O   LEU A  91     -38.467   8.242  26.086  1.00 85.29           O  
ANISOU  464  O   LEU A  91     8267  13991  10148    667    129   3198       O  
ATOM    465  CB  LEU A  91     -37.915   7.240  29.035  1.00 78.41           C  
ANISOU  465  CB  LEU A  91     7791  12539   9463    579    252   2629       C  
ATOM    466  CG  LEU A  91     -37.130   6.052  29.621  1.00 80.75           C  
ANISOU  466  CG  LEU A  91     8251  12744   9684    390    193   2318       C  
ATOM    467  CD1 LEU A  91     -37.882   5.431  30.761  1.00 80.55           C  
ANISOU  467  CD1 LEU A  91     8254  12671   9680    384    236   2194       C  
ATOM    468  CD2 LEU A  91     -36.833   4.979  28.565  1.00 82.40           C  
ANISOU  468  CD2 LEU A  91     8391  13223   9695    200     59   2244       C  
ATOM    469  N   PRO A  92     -38.513  10.161  27.278  1.00 85.05           N  
ANISOU  469  N   PRO A  92     8382  13444  10490    995    382   3362       N  
ATOM    470  CA  PRO A  92     -39.349  10.824  26.256  1.00 87.87           C  
ANISOU  470  CA  PRO A  92     8504  14058  10824   1142    371   3718       C  
ATOM    471  C   PRO A  92     -38.624  10.938  24.907  1.00 93.11           C  
ANISOU  471  C   PRO A  92     9132  14900  11346   1061    281   3845       C  
ATOM    472  O   PRO A  92     -39.267  10.836  23.864  1.00 94.23           O  
ANISOU  472  O   PRO A  92     9059  15412  11333   1068    184   4058       O  
ATOM    473  CB  PRO A  92     -39.621  12.211  26.859  1.00 91.19           C  
ANISOU  473  CB  PRO A  92     8987  14158  11503   1405    562   3895       C  
ATOM    474  CG  PRO A  92     -39.378  12.051  28.319  1.00 93.85           C  
ANISOU  474  CG  PRO A  92     9541  14160  11957   1388    660   3610       C  
ATOM    475  CD  PRO A  92     -38.239  11.089  28.396  1.00 86.71           C  
ANISOU  475  CD  PRO A  92     8788  13230  10928   1134    547   3312       C  
ATOM    476  N   PHE A  93     -37.274  11.104  24.936  1.00 89.34           N  
ANISOU  476  N   PHE A  93     8859  14180  10907    972    309   3709       N  
ATOM    477  CA  PHE A  93     -36.407  11.187  23.747  1.00 89.82           C  
ANISOU  477  CA  PHE A  93     8915  14373  10840    883    253   3799       C  
ATOM    478  C   PHE A  93     -36.394   9.855  23.010  1.00 92.22           C  
ANISOU  478  C   PHE A  93     9138  15042  10861    675     95   3654       C  
ATOM    479  O   PHE A  93     -36.474   9.848  21.783  1.00 93.18           O  
ANISOU  479  O   PHE A  93     9136  15471  10798    646     22   3828       O  
ATOM    480  CB  PHE A  93     -34.975  11.603  24.118  1.00 90.68           C  
ANISOU  480  CB  PHE A  93     9248  14126  11082    823    330   3661       C  
ATOM    481  CG  PHE A  93     -34.867  12.947  24.790  1.00 93.74           C  
ANISOU  481  CG  PHE A  93     9750  14123  11745    992    489   3778       C  
ATOM    482  CD1 PHE A  93     -34.752  14.111  24.039  1.00 99.19           C  
ANISOU  482  CD1 PHE A  93    10407  14758  12522   1118    570   4090       C  
ATOM    483  CD2 PHE A  93     -34.865  13.050  26.177  1.00 95.37           C  
ANISOU  483  CD2 PHE A  93    10113  14005  12116   1020    566   3571       C  
ATOM    484  CE1 PHE A  93     -34.648  15.358  24.663  1.00101.49           C  
ANISOU  484  CE1 PHE A  93    10829  14650  13083   1265    733   4185       C  
ATOM    485  CE2 PHE A  93     -34.759  14.297  26.801  1.00 99.60           C  
ANISOU  485  CE2 PHE A  93    10784  14162  12898   1163    722   3650       C  
ATOM    486  CZ  PHE A  93     -34.647  15.443  26.039  1.00 99.91           C  
ANISOU  486  CZ  PHE A  93    10795  14124  13042   1281    809   3950       C  
ATOM    487  N   TRP A  94     -36.312   8.734  23.770  1.00 86.15           N  
ANISOU  487  N   TRP A  94     8449  14231  10053    532     50   3337       N  
ATOM    488  CA  TRP A  94     -36.373   7.353  23.282  1.00 85.16           C  
ANISOU  488  CA  TRP A  94     8280  14390   9687    326    -80   3147       C  
ATOM    489  C   TRP A  94     -37.768   7.114  22.674  1.00 91.49           C  
ANISOU  489  C   TRP A  94     8837  15580  10344    335   -177   3319       C  
ATOM    490  O   TRP A  94     -37.879   6.502  21.606  1.00 92.29           O  
ANISOU  490  O   TRP A  94     8846  16021  10201    200   -294   3327       O  
ATOM    491  CB  TRP A  94     -36.209   6.378  24.461  1.00 81.60           C  
ANISOU  491  CB  TRP A  94     7964  13750   9288    221    -77   2823       C  
ATOM    492  CG  TRP A  94     -34.808   6.080  24.894  1.00 80.44           C  
ANISOU  492  CG  TRP A  94     8027  13341   9195    136    -44   2594       C  
ATOM    493  CD1 TRP A  94     -33.975   6.898  25.596  1.00 82.79           C  
ANISOU  493  CD1 TRP A  94     8469  13299   9690    215     48   2580       C  
ATOM    494  CD2 TRP A  94     -34.144   4.812  24.804  1.00 78.81           C  
ANISOU  494  CD2 TRP A  94     7907  13179   8860    -44   -104   2331       C  
ATOM    495  NE1 TRP A  94     -32.798   6.243  25.881  1.00 80.66           N  
ANISOU  495  NE1 TRP A  94     8340  12894   9412     94     33   2346       N  
ATOM    496  CE2 TRP A  94     -32.878   4.958  25.408  1.00 81.45           C  
ANISOU  496  CE2 TRP A  94     8410  13216   9321    -50    -49   2197       C  
ATOM    497  CE3 TRP A  94     -34.480   3.573  24.231  1.00 80.01           C  
ANISOU  497  CE3 TRP A  94     8010  13588   8802   -206   -194   2198       C  
ATOM    498  CZ2 TRP A  94     -31.948   3.913  25.455  1.00 79.37           C  
ANISOU  498  CZ2 TRP A  94     8249  12915   8991   -182    -76   1959       C  
ATOM    499  CZ3 TRP A  94     -33.557   2.542  24.274  1.00 79.97           C  
ANISOU  499  CZ3 TRP A  94     8137  13513   8734   -340   -205   1944       C  
ATOM    500  CH2 TRP A  94     -32.308   2.716  24.878  1.00 79.23           C  
ANISOU  500  CH2 TRP A  94     8194  13131   8779   -313   -144   1839       C  
ATOM    501  N   ALA A  95     -38.826   7.607  23.377  1.00 88.69           N  
ANISOU  501  N   ALA A  95     8377  15179  10140    491   -123   3452       N  
ATOM    502  CA  ALA A  95     -40.234   7.481  23.006  1.00 90.48           C  
ANISOU  502  CA  ALA A  95     8338  15756  10284    526   -202   3638       C  
ATOM    503  C   ALA A  95     -40.574   8.150  21.686  1.00 97.08           C  
ANISOU  503  C   ALA A  95     8985  16909  10993    607   -272   3978       C  
ATOM    504  O   ALA A  95     -41.252   7.531  20.871  1.00 98.86           O  
ANISOU  504  O   ALA A  95     9023  17545  10993    487   -423   4030       O  
ATOM    505  CB  ALA A  95     -41.129   8.015  24.114  1.00 91.58           C  
ANISOU  505  CB  ALA A  95     8422  15724  10652    717    -85   3721       C  
ATOM    506  N   VAL A  96     -40.123   9.403  21.472  1.00 93.71           N  
ANISOU  506  N   VAL A  96     8606  16298  10701    800   -165   4213       N  
ATOM    507  CA  VAL A  96     -40.390  10.150  20.233  1.00 96.00           C  
ANISOU  507  CA  VAL A  96     8730  16863  10881    906   -213   4581       C  
ATOM    508  C   VAL A  96     -39.669   9.486  19.051  1.00 98.91           C  
ANISOU  508  C   VAL A  96     9131  17503  10946    692   -337   4499       C  
ATOM    509  O   VAL A  96     -40.294   9.241  18.015  1.00100.38           O  
ANISOU  509  O   VAL A  96     9126  18128  10887    637   -480   4660       O  
ATOM    510  CB  VAL A  96     -40.069  11.671  20.366  1.00101.04           C  
ANISOU  510  CB  VAL A  96     9438  17184  11770   1167    -41   4856       C  
ATOM    511  CG1 VAL A  96     -40.174  12.396  19.023  1.00103.79           C  
ANISOU  511  CG1 VAL A  96     9644  17805  11987   1264    -86   5244       C  
ATOM    512  CG2 VAL A  96     -40.973  12.340  21.400  1.00101.66           C  
ANISOU  512  CG2 VAL A  96     9461  17048  12118   1401     89   4965       C  
ATOM    513  N   ASP A  97     -38.373   9.157  19.244  1.00 92.87           N  
ANISOU  513  N   ASP A  97     8605  16489  10193    569   -281   4238       N  
ATOM    514  CA  ASP A  97     -37.476   8.515  18.277  1.00 92.31           C  
ANISOU  514  CA  ASP A  97     8612  16592   9870    378   -346   4111       C  
ATOM    515  C   ASP A  97     -38.038   7.214  17.693  1.00 96.93           C  
ANISOU  515  C   ASP A  97     9103  17575  10151    158   -515   3940       C  
ATOM    516  O   ASP A  97     -37.784   6.913  16.527  1.00 97.77           O  
ANISOU  516  O   ASP A  97     9186  17983   9980     46   -595   3970       O  
ATOM    517  CB  ASP A  97     -36.094   8.302  18.913  1.00 91.29           C  
ANISOU  517  CB  ASP A  97     8733  16082   9870    303   -241   3831       C  
ATOM    518  CG  ASP A  97     -35.192   7.310  18.213  1.00101.05           C  
ANISOU  518  CG  ASP A  97    10066  17456  10873     94   -288   3599       C  
ATOM    519  OD1 ASP A  97     -35.160   6.136  18.644  1.00 99.60           O  
ANISOU  519  OD1 ASP A  97     9949  17268  10627    -61   -337   3286       O  
ATOM    520  OD2 ASP A  97     -34.503   7.710  17.247  1.00109.30           O  
ANISOU  520  OD2 ASP A  97    11126  18599  11803     92   -260   3734       O  
ATOM    521  N   ALA A  98     -38.803   6.473  18.488  1.00 92.97           N  
ANISOU  521  N   ALA A  98     8554  17072   9698     89   -562   3764       N  
ATOM    522  CA  ALA A  98     -39.463   5.269  18.000  1.00 93.61           C  
ANISOU  522  CA  ALA A  98     8536  17513   9519   -136   -722   3606       C  
ATOM    523  C   ALA A  98     -40.431   5.640  16.882  1.00101.24           C  
ANISOU  523  C   ALA A  98     9242  18952  10274   -109   -860   3925       C  
ATOM    524  O   ALA A  98     -40.339   5.124  15.769  1.00102.99           O  
ANISOU  524  O   ALA A  98     9440  19511  10181   -274   -979   3894       O  
ATOM    525  CB  ALA A  98     -40.196   4.569  19.131  1.00 93.08           C  
ANISOU  525  CB  ALA A  98     8445  17338   9585   -193   -726   3417       C  
ATOM    526  N   VAL A  99     -41.360   6.540  17.187  1.00 99.39           N  
ANISOU  526  N   VAL A  99     8813  18745  10206    108   -842   4234       N  
ATOM    527  CA  VAL A  99     -42.347   6.984  16.210  1.00103.06           C  
ANISOU  527  CA  VAL A  99     8995  19662  10500    173   -977   4589       C  
ATOM    528  C   VAL A  99     -42.128   8.080  15.172  1.00109.19           C  
ANISOU  528  C   VAL A  99     9706  20590  11189    343   -972   4975       C  
ATOM    529  O   VAL A  99     -42.556   7.957  14.024  1.00111.23           O  
ANISOU  529  O   VAL A  99     9805  21311  11145    266  -1134   5143       O  
ATOM    530  CB  VAL A  99     -43.553   7.657  16.891  1.00108.45           C  
ANISOU  530  CB  VAL A  99     9444  20343  11418    398   -944   4851       C  
ATOM    531  N   ALA A 100     -41.458   9.152  15.583  1.00105.49           N  
ANISOU  531  N   ALA A 100     9370  19732  10981    563   -786   5116       N  
ATOM    532  CA  ALA A 100     -41.181  10.271  14.691  1.00108.17           C  
ANISOU  532  CA  ALA A 100     9673  20142  11284    739   -746   5500       C  
ATOM    533  C   ALA A 100     -39.677  10.241  14.938  1.00111.47           C  
ANISOU  533  C   ALA A 100    10397  20174  11783    663   -604   5254       C  
ATOM    534  O   ALA A 100     -39.204   9.584  15.865  1.00109.78           O  
ANISOU  534  O   ALA A 100    10347  19675  11691    553   -550   4893       O  
ATOM    535  CB  ALA A 100     -41.399  11.648  15.299  1.00109.61           C  
ANISOU  535  CB  ALA A 100     9832  19995  11821   1066   -573   5812       C  
ATOM    536  N   ASN A 101     -38.930  10.958  14.104  1.00108.89           N  
ANISOU  536  N   ASN A 101    10134  19851  11389    725   -543   5467       N  
ATOM    537  CA  ASN A 101     -37.479  11.014  14.231  1.00106.69           C  
ANISOU  537  CA  ASN A 101    10108  19240  11188    655   -405   5280       C  
ATOM    538  C   ASN A 101     -36.692  12.007  15.079  1.00109.16           C  
ANISOU  538  C   ASN A 101    10587  19016  11874    804   -200   5314       C  
ATOM    539  O   ASN A 101     -37.267  12.760  15.864  1.00109.42           O  
ANISOU  539  O   ASN A 101    10583  18810  12181    996   -121   5453       O  
ATOM    540  CB  ASN A 101     -37.163  11.222  12.748  1.00109.31           C  
ANISOU  540  CB  ASN A 101    10396  19930  11207    620   -455   5514       C  
ATOM    541  CG  ASN A 101     -36.940  12.680  12.399  1.00123.30           C  
ANISOU  541  CG  ASN A 101    12157  21556  13138    852   -324   5945       C  
ATOM    542  OD1 ASN A 101     -37.527  13.574  13.011  1.00114.31           O  
ANISOU  542  OD1 ASN A 101    10952  20201  12281   1074   -251   6168       O  
ATOM    543  ND2 ASN A 101     -36.089  12.929  11.411  1.00114.48           N  
ANISOU  543  ND2 ASN A 101    11111  20543  11844    806   -278   6067       N  
ATOM    544  N   TRP A 102     -35.373  12.003  14.914  1.00103.90           N  
ANISOU  544  N   TRP A 102    10101  18162  11214    707   -109   5182       N  
ATOM    545  CA  TRP A 102     -34.504  12.902  15.664  1.00102.60           C  
ANISOU  545  CA  TRP A 102    10098  17499  11386    797     71   5190       C  
ATOM    546  C   TRP A 102     -34.798  14.361  15.331  1.00110.11           C  
ANISOU  546  C   TRP A 102    10990  18349  12496   1032    175   5639       C  
ATOM    547  O   TRP A 102     -34.758  14.762  14.168  1.00113.02           O  
ANISOU  547  O   TRP A 102    11281  18977  12683   1066    161   5938       O  
ATOM    548  CB  TRP A 102     -33.034  12.584  15.384  1.00 99.95           C  
ANISOU  548  CB  TRP A 102     9921  17056  11000    633    136   4996       C  
ATOM    549  CG  TRP A 102     -32.178  12.574  16.612  1.00 98.07           C  
ANISOU  549  CG  TRP A 102     9857  16357  11047    588    232   4715       C  
ATOM    550  CD1 TRP A 102     -30.983  13.210  16.784  1.00100.57           C  
ANISOU  550  CD1 TRP A 102    10302  16358  11552    568    364   4716       C  
ATOM    551  CD2 TRP A 102     -32.450  11.894  17.844  1.00 95.43           C  
ANISOU  551  CD2 TRP A 102     9583  15845  10832    546    196   4400       C  
ATOM    552  NE1 TRP A 102     -30.494  12.968  18.045  1.00 97.41           N  
ANISOU  552  NE1 TRP A 102    10031  15610  11370    513    395   4416       N  
ATOM    553  CE2 TRP A 102     -31.377  12.163  18.716  1.00 97.60           C  
ANISOU  553  CE2 TRP A 102    10024  15709  11349    507    297   4223       C  
ATOM    554  CE3 TRP A 102     -33.498  11.085  18.294  1.00 96.13           C  
ANISOU  554  CE3 TRP A 102     9593  16089  10842    528     87   4260       C  
ATOM    555  CZ2 TRP A 102     -31.320  11.652  20.011  1.00 94.56           C  
ANISOU  555  CZ2 TRP A 102     9741  15080  11109    463    288   3918       C  
ATOM    556  CZ3 TRP A 102     -33.440  10.578  19.580  1.00 95.13           C  
ANISOU  556  CZ3 TRP A 102     9571  15701  10872    486     98   3962       C  
ATOM    557  CH2 TRP A 102     -32.359  10.864  20.423  1.00 94.01           C  
ANISOU  557  CH2 TRP A 102     9605  15163  10950    460    194   3798       C  
ATOM    558  N   TYR A 103     -35.092  15.150  16.359  1.00106.48           N  
ANISOU  558  N   TYR A 103    10580  17505  12373   1196    288   5687       N  
ATOM    559  CA  TYR A 103     -35.393  16.577  16.176  1.00109.48           C  
ANISOU  559  CA  TYR A 103    10929  17710  12957   1442    417   6103       C  
ATOM    560  C   TYR A 103     -34.430  17.243  17.170  1.00112.03           C  
ANISOU  560  C   TYR A 103    11485  17459  13622   1439    594   5948       C  
ATOM    561  O   TYR A 103     -34.099  18.421  17.029  1.00113.29           O  
ANISOU  561  O   TYR A 103    11712  17349  13982   1562    742   6209       O  
ATOM    562  CB  TYR A 103     -36.821  17.119  16.415  1.00113.02           C  
ANISOU  562  CB  TYR A 103    11205  18225  13514   1695    416   6377       C  
ATOM    563  CG  TYR A 103     -37.909  16.427  15.618  1.00116.43           C  
ANISOU  563  CG  TYR A 103    11377  19232  13632   1686    216   6508       C  
ATOM    564  CD1 TYR A 103     -38.665  15.400  16.175  1.00116.60           C  
ANISOU  564  CD1 TYR A 103    11302  19430  13570   1595     92   6249       C  
ATOM    565  CD2 TYR A 103     -38.197  16.816  14.312  1.00120.89           C  
ANISOU  565  CD2 TYR A 103    11786  20169  13978   1760    148   6902       C  
ATOM    566  CE1 TYR A 103     -39.671  14.764  15.448  1.00118.86           C  
ANISOU  566  CE1 TYR A 103    11339  20249  13572   1555   -103   6361       C  
ATOM    567  CE2 TYR A 103     -39.201  16.187  13.575  1.00123.80           C  
ANISOU  567  CE2 TYR A 103    11907  21092  14039   1730    -58   7018       C  
ATOM    568  CZ  TYR A 103     -39.934  15.159  14.146  1.00129.41           C  
ANISOU  568  CZ  TYR A 103    12520  21968  14681   1617   -187   6738       C  
ATOM    569  OH  TYR A 103     -40.928  14.540  13.421  1.00132.45           O  
ANISOU  569  OH  TYR A 103    12652  22906  14768   1558   -400   6845       O  
ATOM    570  N   PHE A 104     -34.001  16.479  18.175  1.00106.15           N  
ANISOU  570  N   PHE A 104    10863  16532  12938   1290    573   5529       N  
ATOM    571  CA  PHE A 104     -33.174  16.876  19.321  1.00104.39           C  
ANISOU  571  CA  PHE A 104    10854  15804  13005   1250    695   5300       C  
ATOM    572  C   PHE A 104     -31.732  17.333  19.063  1.00108.83           C  
ANISOU  572  C   PHE A 104    11555  16139  13657   1124    786   5284       C  
ATOM    573  O   PHE A 104     -31.168  18.058  19.890  1.00108.71           O  
ANISOU  573  O   PHE A 104    11700  15683  13920   1128    906   5207       O  
ATOM    574  CB  PHE A 104     -33.270  15.818  20.438  1.00102.85           C  
ANISOU  574  CB  PHE A 104    10720  15554  12802   1135    619   4883       C  
ATOM    575  CG  PHE A 104     -34.630  15.161  20.501  1.00104.11           C  
ANISOU  575  CG  PHE A 104    10711  16021  12825   1205    513   4893       C  
ATOM    576  CD1 PHE A 104     -34.816  13.867  20.033  1.00105.75           C  
ANISOU  576  CD1 PHE A 104    10821  16615  12743   1043    352   4728       C  
ATOM    577  CD2 PHE A 104     -35.745  15.872  20.931  1.00107.82           C  
ANISOU  577  CD2 PHE A 104    11105  16409  13453   1436    584   5095       C  
ATOM    578  CE1 PHE A 104     -36.080  13.275  20.052  1.00107.11           C  
ANISOU  578  CE1 PHE A 104    10820  17082  12793   1079    248   4748       C  
ATOM    579  CE2 PHE A 104     -37.011  15.282  20.940  1.00111.08           C  
ANISOU  579  CE2 PHE A 104    11323  17136  13745   1494    486   5132       C  
ATOM    580  CZ  PHE A 104     -37.168  13.986  20.508  1.00107.91           C  
ANISOU  580  CZ  PHE A 104    10823  17117  13061   1302    311   4956       C  
ATOM    581  N   GLY A 105     -31.158  16.926  17.934  1.00105.52           N  
ANISOU  581  N   GLY A 105    11072  16020  12999   1009    735   5353       N  
ATOM    582  CA  GLY A 105     -29.800  17.306  17.562  1.00105.33           C  
ANISOU  582  CA  GLY A 105    11142  15840  13040    886    828   5367       C  
ATOM    583  C   GLY A 105     -28.729  16.286  17.887  1.00106.10           C  
ANISOU  583  C   GLY A 105    11309  15935  13070    661    776   4984       C  
ATOM    584  O   GLY A 105     -29.029  15.185  18.361  1.00102.95           O  
ANISOU  584  O   GLY A 105    10899  15665  12551    593    663   4696       O  
ATOM    585  N   ASN A 106     -27.460  16.671  17.635  1.00103.31           N  
ANISOU  585  N   ASN A 106    11020  15424  12808    549    871   4998       N  
ATOM    586  CA  ASN A 106     -26.265  15.847  17.828  1.00100.93           C  
ANISOU  586  CA  ASN A 106    10763  15114  12472    351    849   4693       C  
ATOM    587  C   ASN A 106     -25.740  15.773  19.264  1.00101.77           C  
ANISOU  587  C   ASN A 106    10995  14847  12828    273    844   4381       C  
ATOM    588  O   ASN A 106     -25.272  14.706  19.672  1.00 98.78           O  
ANISOU  588  O   ASN A 106    10629  14535  12369    156    764   4074       O  
ATOM    589  CB  ASN A 106     -25.163  16.259  16.860  1.00103.59           C  
ANISOU  589  CB  ASN A 106    11077  15498  12784    266    955   4868       C  
ATOM    590  CG  ASN A 106     -24.192  15.151  16.553  1.00130.51           C  
ANISOU  590  CG  ASN A 106    14463  19100  16023    102    925   4622       C  
ATOM    591  OD1 ASN A 106     -24.565  14.068  16.085  1.00124.70           O  
ANISOU  591  OD1 ASN A 106    13676  18704  15002     81    832   4496       O  
ATOM    592  ND2 ASN A 106     -22.915  15.407  16.788  1.00124.72           N  
ANISOU  592  ND2 ASN A 106    13764  18156  15469    -19   1009   4551       N  
ATOM    593  N   PHE A 107     -25.791  16.894  20.021  1.00 98.90           N  
ANISOU  593  N   PHE A 107    10731  14088  12757    335    932   4456       N  
ATOM    594  CA  PHE A 107     -25.333  16.935  21.414  1.00 97.04           C  
ANISOU  594  CA  PHE A 107    10632  13496  12742    255    923   4166       C  
ATOM    595  C   PHE A 107     -26.188  16.039  22.298  1.00 98.79           C  
ANISOU  595  C   PHE A 107    10873  13782  12880    300    813   3916       C  
ATOM    596  O   PHE A 107     -25.657  15.355  23.176  1.00 96.32           O  
ANISOU  596  O   PHE A 107    10626  13380  12590    187    745   3609       O  
ATOM    597  CB  PHE A 107     -25.314  18.373  21.967  1.00100.77           C  
ANISOU  597  CB  PHE A 107    11230  13532  13526    313   1054   4301       C  
ATOM    598  CG  PHE A 107     -24.927  18.465  23.428  1.00101.22           C  
ANISOU  598  CG  PHE A 107    11445  13231  13781    226   1038   3994       C  
ATOM    599  CD1 PHE A 107     -25.888  18.690  24.407  1.00104.02           C  
ANISOU  599  CD1 PHE A 107    11901  13400  14220    354   1049   3906       C  
ATOM    600  CD2 PHE A 107     -23.605  18.286  23.829  1.00102.85           C  
ANISOU  600  CD2 PHE A 107    11691  13314  14074     15   1008   3791       C  
ATOM    601  CE1 PHE A 107     -25.533  18.751  25.758  1.00104.21           C  
ANISOU  601  CE1 PHE A 107    12087  13118  14389    266   1031   3612       C  
ATOM    602  CE2 PHE A 107     -23.252  18.350  25.180  1.00104.89           C  
ANISOU  602  CE2 PHE A 107    12093  13277  14483    -77    970   3507       C  
ATOM    603  CZ  PHE A 107     -24.218  18.585  26.134  1.00102.83           C  
ANISOU  603  CZ  PHE A 107    11956  12834  14282     46    981   3415       C  
ATOM    604  N   LEU A 108     -27.509  16.053  22.064  1.00 95.88           N  
ANISOU  604  N   LEU A 108    10436  13577  12416    466    797   4067       N  
ATOM    605  CA  LEU A 108     -28.471  15.248  22.810  1.00 93.77           C  
ANISOU  605  CA  LEU A 108    10162  13398  12067    517    708   3877       C  
ATOM    606  C   LEU A 108     -28.421  13.776  22.408  1.00 94.31           C  
ANISOU  606  C   LEU A 108    10146  13824  11863    404    577   3690       C  
ATOM    607  O   LEU A 108     -28.766  12.925  23.221  1.00 91.87           O  
ANISOU  607  O   LEU A 108     9869  13522  11514    372    503   3444       O  
ATOM    608  CB  LEU A 108     -29.883  15.842  22.676  1.00 95.70           C  
ANISOU  608  CB  LEU A 108    10333  13698  12330    734    747   4130       C  
ATOM    609  CG  LEU A 108     -30.438  16.616  23.889  1.00101.14           C  
ANISOU  609  CG  LEU A 108    11146  14016  13266    864    843   4090       C  
ATOM    610  CD1 LEU A 108     -29.463  17.676  24.414  1.00102.18           C  
ANISOU  610  CD1 LEU A 108    11457  13702  13664    814    963   4066       C  
ATOM    611  CD2 LEU A 108     -31.738  17.291  23.539  1.00106.70           C  
ANISOU  611  CD2 LEU A 108    11744  14797  14002   1105    907   4404       C  
ATOM    612  N   CYS A 109     -27.939  13.476  21.180  1.00 90.67           N  
ANISOU  612  N   CYS A 109     9596  13638  11218    336    563   3798       N  
ATOM    613  CA  CYS A 109     -27.763  12.116  20.660  1.00 88.77           C  
ANISOU  613  CA  CYS A 109     9298  13719  10713    220    465   3616       C  
ATOM    614  C   CYS A 109     -26.722  11.370  21.500  1.00 89.95           C  
ANISOU  614  C   CYS A 109     9544  13698  10935     84    442   3286       C  
ATOM    615  O   CYS A 109     -26.956  10.229  21.907  1.00 88.25           O  
ANISOU  615  O   CYS A 109     9340  13580  10609     30    357   3047       O  
ATOM    616  CB  CYS A 109     -27.371  12.154  19.185  1.00 90.46           C  
ANISOU  616  CB  CYS A 109     9423  14221  10727    187    491   3815       C  
ATOM    617  SG  CYS A 109     -27.032  10.530  18.461  1.00 93.41           S  
ANISOU  617  SG  CYS A 109     9761  14959  10771     39    407   3572       S  
ATOM    618  N   LYS A 110     -25.581  12.043  21.762  1.00 85.54           N  
ANISOU  618  N   LYS A 110     9046  12883  10571     27    516   3290       N  
ATOM    619  CA  LYS A 110     -24.468  11.562  22.576  1.00 82.98           C  
ANISOU  619  CA  LYS A 110     8793  12383  10354    -95    494   3026       C  
ATOM    620  C   LYS A 110     -24.896  11.518  24.049  1.00 85.44           C  
ANISOU  620  C   LYS A 110     9216  12445  10802    -71    445   2833       C  
ATOM    621  O   LYS A 110     -24.586  10.548  24.747  1.00 83.22           O  
ANISOU  621  O   LYS A 110     8975  12157  10487   -138    371   2578       O  
ATOM    622  CB  LYS A 110     -23.251  12.494  22.415  1.00 85.75           C  
ANISOU  622  CB  LYS A 110     9152  12537  10892   -168    586   3132       C  
ATOM    623  CG  LYS A 110     -22.648  12.472  21.023  1.00 90.33           C  
ANISOU  623  CG  LYS A 110     9627  13359  11336   -206    654   3306       C  
ATOM    624  CD  LYS A 110     -21.639  13.590  20.794  1.00 92.43           C  
ANISOU  624  CD  LYS A 110     9888  13425  11806   -269    767   3479       C  
ATOM    625  CE  LYS A 110     -21.052  13.569  19.401  1.00 93.14           C  
ANISOU  625  CE  LYS A 110     9873  13771  11746   -301    855   3668       C  
ATOM    626  NZ  LYS A 110     -20.284  12.325  19.118  1.00 94.08           N  
ANISOU  626  NZ  LYS A 110     9936  14104  11708   -384    830   3458       N  
ATOM    627  N   ALA A 111     -25.628  12.570  24.506  1.00 82.65           N  
ANISOU  627  N   ALA A 111     8919  11888  10597     38    500   2965       N  
ATOM    628  CA  ALA A 111     -26.108  12.720  25.882  1.00 81.21           C  
ANISOU  628  CA  ALA A 111     8860  11456  10542     79    487   2807       C  
ATOM    629  C   ALA A 111     -26.991  11.561  26.327  1.00 81.92           C  
ANISOU  629  C   ALA A 111     8934  11718  10473    106    400   2640       C  
ATOM    630  O   ALA A 111     -26.789  11.062  27.431  1.00 79.89           O  
ANISOU  630  O   ALA A 111     8776  11327  10253     57    353   2405       O  
ATOM    631  CB  ALA A 111     -26.828  14.047  26.059  1.00 83.90           C  
ANISOU  631  CB  ALA A 111     9251  11578  11048    219    595   3010       C  
ATOM    632  N   VAL A 112     -27.931  11.105  25.468  1.00 78.00           N  
ANISOU  632  N   VAL A 112     8314  11530   9794    168    374   2763       N  
ATOM    633  CA  VAL A 112     -28.801   9.968  25.793  1.00 76.17           C  
ANISOU  633  CA  VAL A 112     8052  11478   9411    166    293   2614       C  
ATOM    634  C   VAL A 112     -28.038   8.638  25.787  1.00 78.98           C  
ANISOU  634  C   VAL A 112     8424  11944   9640     23    214   2372       C  
ATOM    635  O   VAL A 112     -28.389   7.736  26.543  1.00 77.09           O  
ANISOU  635  O   VAL A 112     8229  11704   9355     -6    160   2179       O  
ATOM    636  CB  VAL A 112     -30.137   9.900  25.005  1.00 80.60           C  
ANISOU  636  CB  VAL A 112     8466  12332   9827    258    273   2808       C  
ATOM    637  CG1 VAL A 112     -30.958  11.172  25.187  1.00 81.81           C  
ANISOU  637  CG1 VAL A 112     8602  12348  10135    436    364   3047       C  
ATOM    638  CG2 VAL A 112     -29.912   9.596  23.526  1.00 81.50           C  
ANISOU  638  CG2 VAL A 112     8462  12765   9738    202    239   2935       C  
ATOM    639  N   HIS A 113     -26.987   8.527  24.947  1.00 76.23           N  
ANISOU  639  N   HIS A 113     8041  11678   9243    -56    225   2393       N  
ATOM    640  CA  HIS A 113     -26.166   7.321  24.857  1.00 75.01           C  
ANISOU  640  CA  HIS A 113     7898  11614   8987   -167    180   2182       C  
ATOM    641  C   HIS A 113     -25.264   7.189  26.073  1.00 78.67           C  
ANISOU  641  C   HIS A 113     8468  11813   9612   -216    160   1989       C  
ATOM    642  O   HIS A 113     -25.124   6.085  26.592  1.00 77.14           O  
ANISOU  642  O   HIS A 113     8316  11635   9360   -261    104   1785       O  
ATOM    643  CB  HIS A 113     -25.354   7.294  23.557  1.00 76.66           C  
ANISOU  643  CB  HIS A 113     8029  12005   9092   -218    223   2279       C  
ATOM    644  CG  HIS A 113     -26.084   6.652  22.421  1.00 80.77           C  
ANISOU  644  CG  HIS A 113     8469  12867   9351   -226    198   2332       C  
ATOM    645  ND1 HIS A 113     -26.863   7.395  21.550  1.00 84.31           N  
ANISOU  645  ND1 HIS A 113     8831  13487   9717   -158    214   2593       N  
ATOM    646  CD2 HIS A 113     -26.145   5.349  22.059  1.00 81.95           C  
ANISOU  646  CD2 HIS A 113     8620  13209   9309   -300    156   2152       C  
ATOM    647  CE1 HIS A 113     -27.358   6.526  20.684  1.00 84.22           C  
ANISOU  647  CE1 HIS A 113     8764  13789   9445   -208    164   2557       C  
ATOM    648  NE2 HIS A 113     -26.953   5.283  20.947  1.00 83.23           N  
ANISOU  648  NE2 HIS A 113     8699  13675   9250   -301    134   2283       N  
ATOM    649  N   VAL A 114     -24.689   8.318  26.551  1.00 76.42           N  
ANISOU  649  N   VAL A 114     8230  11281   9526   -212    202   2056       N  
ATOM    650  CA  VAL A 114     -23.823   8.335  27.734  1.00 75.70           C  
ANISOU  650  CA  VAL A 114     8234  10947   9581   -275    164   1884       C  
ATOM    651  C   VAL A 114     -24.581   8.089  29.040  1.00 77.64           C  
ANISOU  651  C   VAL A 114     8596  11058   9845   -235    119   1738       C  
ATOM    652  O   VAL A 114     -24.071   7.361  29.887  1.00 75.76           O  
ANISOU  652  O   VAL A 114     8419  10758   9607   -288     51   1549       O  
ATOM    653  CB  VAL A 114     -22.809   9.509  27.817  1.00 81.46           C  
ANISOU  653  CB  VAL A 114     8978  11465  10508   -332    210   1967       C  
ATOM    654  CG1 VAL A 114     -21.858   9.504  26.630  1.00 82.19           C  
ANISOU  654  CG1 VAL A 114     8947  11706  10574   -392    257   2079       C  
ATOM    655  CG2 VAL A 114     -23.503  10.859  27.937  1.00 82.96           C  
ANISOU  655  CG2 VAL A 114     9226  11472  10824   -256    288   2132       C  
ATOM    656  N   ILE A 115     -25.804   8.660  29.188  1.00 74.76           N  
ANISOU  656  N   ILE A 115     8252  10664   9487   -130    165   1839       N  
ATOM    657  CA  ILE A 115     -26.660   8.469  30.373  1.00 74.11           C  
ANISOU  657  CA  ILE A 115     8273  10475   9412    -75    153   1722       C  
ATOM    658  C   ILE A 115     -27.136   7.009  30.458  1.00 76.71           C  
ANISOU  658  C   ILE A 115     8574  10998   9574   -100     87   1590       C  
ATOM    659  O   ILE A 115     -27.048   6.411  31.530  1.00 74.69           O  
ANISOU  659  O   ILE A 115     8417  10646   9314   -126     44   1415       O  
ATOM    660  CB  ILE A 115     -27.822   9.507  30.476  1.00 78.49           C  
ANISOU  660  CB  ILE A 115     8839  10945  10038     63    246   1883       C  
ATOM    661  CG1 ILE A 115     -27.269  10.944  30.708  1.00 80.53           C  
ANISOU  661  CG1 ILE A 115     9186  10915  10496     75    324   1964       C  
ATOM    662  CG2 ILE A 115     -28.808   9.121  31.594  1.00 78.12           C  
ANISOU  662  CG2 ILE A 115     8871  10846   9965    126    251   1765       C  
ATOM    663  CD1 ILE A 115     -28.288  12.128  30.544  1.00 88.16           C  
ANISOU  663  CD1 ILE A 115    10155  11778  11565    238    450   2177       C  
ATOM    664  N   TYR A 116     -27.599   6.435  29.323  1.00 74.36           N  
ANISOU  664  N   TYR A 116     8152  10970   9132   -104     78   1671       N  
ATOM    665  CA  TYR A 116     -28.044   5.038  29.229  1.00 73.89           C  
ANISOU  665  CA  TYR A 116     8067  11093   8913   -153     24   1545       C  
ATOM    666  C   TYR A 116     -26.920   4.087  29.646  1.00 77.62           C  
ANISOU  666  C   TYR A 116     8608  11503   9380   -239    -24   1350       C  
ATOM    667  O   TYR A 116     -27.181   3.148  30.399  1.00 76.45           O  
ANISOU  667  O   TYR A 116     8527  11332   9190   -260    -60   1203       O  
ATOM    668  CB  TYR A 116     -28.555   4.707  27.808  1.00 76.12           C  
ANISOU  668  CB  TYR A 116     8212  11677   9031   -171     18   1659       C  
ATOM    669  CG  TYR A 116     -28.629   3.229  27.467  1.00 77.80           C  
ANISOU  669  CG  TYR A 116     8417  12065   9077   -267    -32   1500       C  
ATOM    670  CD1 TYR A 116     -29.736   2.464  27.824  1.00 79.51           C  
ANISOU  670  CD1 TYR A 116     8627  12368   9215   -287    -63   1432       C  
ATOM    671  CD2 TYR A 116     -27.618   2.609  26.740  1.00 78.90           C  
ANISOU  671  CD2 TYR A 116     8554  12282   9144   -339    -32   1424       C  
ATOM    672  CE1 TYR A 116     -29.822   1.111  27.491  1.00 79.54           C  
ANISOU  672  CE1 TYR A 116     8640  12505   9077   -393    -99   1279       C  
ATOM    673  CE2 TYR A 116     -27.692   1.256  26.402  1.00 79.67           C  
ANISOU  673  CE2 TYR A 116     8667  12509   9094   -422    -57   1265       C  
ATOM    674  CZ  TYR A 116     -28.798   0.511  26.777  1.00 85.05           C  
ANISOU  674  CZ  TYR A 116     9358  13252   9704   -457    -94   1189       C  
ATOM    675  OH  TYR A 116     -28.874  -0.822  26.448  1.00 84.09           O  
ANISOU  675  OH  TYR A 116     9271  13229   9451   -558   -110   1024       O  
ATOM    676  N   THR A 117     -25.680   4.345  29.160  1.00 74.49           N  
ANISOU  676  N   THR A 117     8186  11083   9036   -279    -17   1368       N  
ATOM    677  CA  THR A 117     -24.475   3.560  29.447  1.00 73.53           C  
ANISOU  677  CA  THR A 117     8092  10914   8933   -340    -54   1221       C  
ATOM    678  C   THR A 117     -24.066   3.682  30.914  1.00 76.30           C  
ANISOU  678  C   THR A 117     8555  11036   9398   -344   -105   1108       C  
ATOM    679  O   THR A 117     -23.649   2.686  31.507  1.00 74.68           O  
ANISOU  679  O   THR A 117     8397  10809   9168   -365   -155    968       O  
ATOM    680  CB  THR A 117     -23.359   3.931  28.466  1.00 84.24           C  
ANISOU  680  CB  THR A 117     9358  12331  10320   -374    -14   1305       C  
ATOM    681  OG1 THR A 117     -23.866   3.814  27.134  1.00 85.37           O  
ANISOU  681  OG1 THR A 117     9415  12705  10315   -369     32   1411       O  
ATOM    682  CG2 THR A 117     -22.117   3.061  28.619  1.00 83.24           C  
ANISOU  682  CG2 THR A 117     9222  12191  10215   -416    -36   1176       C  
ATOM    683  N   VAL A 118     -24.192   4.894  31.495  1.00 73.59           N  
ANISOU  683  N   VAL A 118     8266  10523   9174   -321    -90   1170       N  
ATOM    684  CA  VAL A 118     -23.892   5.149  32.909  1.00 73.06           C  
ANISOU  684  CA  VAL A 118     8327  10244   9190   -336   -140   1056       C  
ATOM    685  C   VAL A 118     -24.853   4.325  33.785  1.00 76.82           C  
ANISOU  685  C   VAL A 118     8894  10725   9571   -295   -158    951       C  
ATOM    686  O   VAL A 118     -24.381   3.528  34.585  1.00 75.72           O  
ANISOU  686  O   VAL A 118     8819  10546   9405   -324   -224    823       O  
ATOM    687  CB  VAL A 118     -23.841   6.667  33.259  1.00 77.77           C  
ANISOU  687  CB  VAL A 118     8983  10638   9928   -332    -99   1129       C  
ATOM    688  CG1 VAL A 118     -24.084   6.924  34.744  1.00 77.66           C  
ANISOU  688  CG1 VAL A 118     9137  10428   9941   -326   -127   1000       C  
ATOM    689  CG2 VAL A 118     -22.512   7.278  32.828  1.00 78.48           C  
ANISOU  689  CG2 VAL A 118     9009  10674  10136   -421   -112   1175       C  
ATOM    690  N   ASN A 119     -26.184   4.444  33.560  1.00 74.54           N  
ANISOU  690  N   ASN A 119     8589  10507   9227   -228    -96   1025       N  
ATOM    691  CA  ASN A 119     -27.217   3.680  34.281  1.00 74.05           C  
ANISOU  691  CA  ASN A 119     8585  10472   9078   -197    -92    952       C  
ATOM    692  C   ASN A 119     -27.033   2.159  34.104  1.00 77.64           C  
ANISOU  692  C   ASN A 119     9022  11050   9427   -254   -140    850       C  
ATOM    693  O   ASN A 119     -27.332   1.395  35.019  1.00 77.06           O  
ANISOU  693  O   ASN A 119     9038  10932   9310   -257   -158    751       O  
ATOM    694  CB  ASN A 119     -28.632   4.113  33.841  1.00 74.36           C  
ANISOU  694  CB  ASN A 119     8552  10609   9092   -120    -16   1083       C  
ATOM    695  CG  ASN A 119     -29.770   3.310  34.445  1.00 95.20           C  
ANISOU  695  CG  ASN A 119    11211  13311  11648   -102      2   1031       C  
ATOM    696  OD1 ASN A 119     -30.508   2.612  33.743  1.00 89.38           O  
ANISOU  696  OD1 ASN A 119    10369  12772  10820   -127     -1   1067       O  
ATOM    697  ND2 ASN A 119     -29.931   3.375  35.763  1.00 88.22           N  
ANISOU  697  ND2 ASN A 119    10466  12267  10786    -73     20    941       N  
ATOM    698  N   LEU A 120     -26.519   1.740  32.935  1.00 74.30           N  
ANISOU  698  N   LEU A 120     8498  10769   8963   -295   -146    876       N  
ATOM    699  CA  LEU A 120     -26.265   0.349  32.568  1.00 73.54           C  
ANISOU  699  CA  LEU A 120     8392  10775   8777   -345   -167    777       C  
ATOM    700  C   LEU A 120     -25.249  -0.284  33.520  1.00 76.93           C  
ANISOU  700  C   LEU A 120     8910  11068   9251   -354   -221    658       C  
ATOM    701  O   LEU A 120     -25.607  -1.183  34.280  1.00 75.56           O  
ANISOU  701  O   LEU A 120     8822  10854   9034   -355   -235    572       O  
ATOM    702  CB  LEU A 120     -25.755   0.319  31.112  1.00 74.10           C  
ANISOU  702  CB  LEU A 120     8350  11005   8802   -375   -142    834       C  
ATOM    703  CG  LEU A 120     -25.957  -0.919  30.251  1.00 78.74           C  
ANISOU  703  CG  LEU A 120     8910  11755   9251   -428   -127    759       C  
ATOM    704  CD1 LEU A 120     -27.416  -1.383  30.246  1.00 78.94           C  
ANISOU  704  CD1 LEU A 120     8933  11884   9176   -457   -127    752       C  
ATOM    705  CD2 LEU A 120     -25.508  -0.636  28.820  1.00 81.64           C  
ANISOU  705  CD2 LEU A 120     9175  12288   9557   -447    -88    837       C  
ATOM    706  N   TYR A 121     -24.016   0.242  33.533  1.00 74.62           N  
ANISOU  706  N   TYR A 121     8591  10708   9052   -360   -251    671       N  
ATOM    707  CA  TYR A 121     -22.914  -0.253  34.360  1.00 74.55           C  
ANISOU  707  CA  TYR A 121     8628  10602   9096   -365   -321    589       C  
ATOM    708  C   TYR A 121     -22.985   0.098  35.859  1.00 76.10           C  
ANISOU  708  C   TYR A 121     8951  10644   9319   -357   -385    539       C  
ATOM    709  O   TYR A 121     -22.515  -0.689  36.676  1.00 75.31           O  
ANISOU  709  O   TYR A 121     8912  10497   9203   -349   -446    468       O  
ATOM    710  CB  TYR A 121     -21.554   0.149  33.752  1.00 77.32           C  
ANISOU  710  CB  TYR A 121     8868  10972   9537   -388   -332    631       C  
ATOM    711  CG  TYR A 121     -21.293  -0.414  32.368  1.00 81.05           C  
ANISOU  711  CG  TYR A 121     9236  11601   9959   -389   -259    656       C  
ATOM    712  CD1 TYR A 121     -21.121  -1.781  32.169  1.00 83.31           C  
ANISOU  712  CD1 TYR A 121     9537  11935  10182   -369   -237    567       C  
ATOM    713  CD2 TYR A 121     -21.181   0.423  31.263  1.00 83.17           C  
ANISOU  713  CD2 TYR A 121     9404  11959  10239   -408   -200    768       C  
ATOM    714  CE1 TYR A 121     -20.872  -2.305  30.900  1.00 85.39           C  
ANISOU  714  CE1 TYR A 121     9728  12333  10381   -373   -154    563       C  
ATOM    715  CE2 TYR A 121     -20.909  -0.087  29.992  1.00 84.98           C  
ANISOU  715  CE2 TYR A 121     9550  12346  10391   -411   -125    783       C  
ATOM    716  CZ  TYR A 121     -20.758  -1.453  29.814  1.00 93.33           C  
ANISOU  716  CZ  TYR A 121    10635  13451  11374   -395   -100    668       C  
ATOM    717  OH  TYR A 121     -20.496  -1.961  28.563  1.00 95.65           O  
ANISOU  717  OH  TYR A 121    10871  13894  11577   -401    -11    660       O  
ATOM    718  N   SER A 122     -23.555   1.264  36.219  1.00 71.82           N  
ANISOU  718  N   SER A 122     8456  10022   8810   -351   -365    579       N  
ATOM    719  CA  SER A 122     -23.644   1.702  37.615  1.00 71.20           C  
ANISOU  719  CA  SER A 122     8520   9796   8737   -349   -409    516       C  
ATOM    720  C   SER A 122     -24.671   0.933  38.441  1.00 74.58           C  
ANISOU  720  C   SER A 122     9058  10218   9059   -309   -385    462       C  
ATOM    721  O   SER A 122     -24.348   0.535  39.561  1.00 74.51           O  
ANISOU  721  O   SER A 122     9160  10141   9011   -313   -450    387       O  
ATOM    722  CB  SER A 122     -23.874   3.208  37.720  1.00 74.08           C  
ANISOU  722  CB  SER A 122     8920  10045   9181   -351   -369    562       C  
ATOM    723  OG  SER A 122     -25.153   3.577  37.231  1.00 79.67           O  
ANISOU  723  OG  SER A 122     9608  10793   9869   -287   -262    644       O  
ATOM    724  N   SER A 123     -25.899   0.727  37.902  1.00 70.35           N  
ANISOU  724  N   SER A 123     8484   9770   8474   -278   -296    510       N  
ATOM    725  CA  SER A 123     -26.984   0.016  38.595  1.00 69.57           C  
ANISOU  725  CA  SER A 123     8464   9681   8287   -253   -253    477       C  
ATOM    726  C   SER A 123     -26.568  -1.376  39.057  1.00 71.52           C  
ANISOU  726  C   SER A 123     8767   9932   8476   -276   -303    404       C  
ATOM    727  O   SER A 123     -26.750  -1.704  40.231  1.00 70.97           O  
ANISOU  727  O   SER A 123     8825   9788   8354   -261   -316    358       O  
ATOM    728  CB  SER A 123     -28.234  -0.068  37.725  1.00 73.58           C  
ANISOU  728  CB  SER A 123     8868  10324   8763   -241   -169    554       C  
ATOM    729  OG  SER A 123     -27.975  -0.786  36.528  1.00 83.22           O  
ANISOU  729  OG  SER A 123     9979  11683   9960   -289   -183    565       O  
ATOM    730  N   VAL A 124     -25.971  -2.172  38.146  1.00 67.06           N  
ANISOU  730  N   VAL A 124     8116   9446   7919   -304   -321    398       N  
ATOM    731  CA  VAL A 124     -25.511  -3.525  38.449  1.00 66.38           C  
ANISOU  731  CA  VAL A 124     8079   9341   7801   -308   -348    340       C  
ATOM    732  C   VAL A 124     -24.406  -3.559  39.519  1.00 70.19           C  
ANISOU  732  C   VAL A 124     8638   9723   8307   -282   -447    312       C  
ATOM    733  O   VAL A 124     -24.479  -4.392  40.428  1.00 70.43           O  
ANISOU  733  O   VAL A 124     8775   9701   8285   -262   -465    287       O  
ATOM    734  CB  VAL A 124     -25.225  -4.384  37.184  1.00 69.82           C  
ANISOU  734  CB  VAL A 124     8423   9871   8236   -334   -314    325       C  
ATOM    735  CG1 VAL A 124     -23.922  -3.987  36.484  1.00 69.75           C  
ANISOU  735  CG1 VAL A 124     8314   9887   8301   -324   -348    345       C  
ATOM    736  CG2 VAL A 124     -25.257  -5.873  37.504  1.00 69.63           C  
ANISOU  736  CG2 VAL A 124     8480   9802   8175   -337   -295    265       C  
ATOM    737  N   TRP A 125     -23.429  -2.628  39.449  1.00 65.94           N  
ANISOU  737  N   TRP A 125     8044   9167   7843   -292   -514    328       N  
ATOM    738  CA  TRP A 125     -22.350  -2.582  40.432  1.00 66.12           C  
ANISOU  738  CA  TRP A 125     8112   9127   7883   -289   -633    305       C  
ATOM    739  C   TRP A 125     -22.745  -2.028  41.793  1.00 69.10           C  
ANISOU  739  C   TRP A 125     8646   9419   8190   -294   -675    268       C  
ATOM    740  O   TRP A 125     -22.125  -2.404  42.787  1.00 68.75           O  
ANISOU  740  O   TRP A 125     8674   9346   8100   -287   -775    247       O  
ATOM    741  CB  TRP A 125     -21.051  -2.024  39.855  1.00 65.64           C  
ANISOU  741  CB  TRP A 125     7914   9093   7931   -318   -697    332       C  
ATOM    742  CG  TRP A 125     -20.415  -2.985  38.892  1.00 66.80           C  
ANISOU  742  CG  TRP A 125     7943   9318   8120   -285   -663    353       C  
ATOM    743  CD1 TRP A 125     -20.614  -3.043  37.544  1.00 69.63           C  
ANISOU  743  CD1 TRP A 125     8202   9759   8496   -290   -564    376       C  
ATOM    744  CD2 TRP A 125     -19.566  -4.096  39.220  1.00 67.36           C  
ANISOU  744  CD2 TRP A 125     7999   9389   8206   -228   -711    351       C  
ATOM    745  NE1 TRP A 125     -19.910  -4.096  37.004  1.00 69.51           N  
ANISOU  745  NE1 TRP A 125     8123   9785   8504   -247   -537    367       N  
ATOM    746  CE2 TRP A 125     -19.245  -4.750  38.009  1.00 71.52           C  
ANISOU  746  CE2 TRP A 125     8421   9981   8774   -198   -620    359       C  
ATOM    747  CE3 TRP A 125     -19.003  -4.574  40.415  1.00 69.43           C  
ANISOU  747  CE3 TRP A 125     8325   9609   8449   -192   -821    354       C  
ATOM    748  CZ2 TRP A 125     -18.392  -5.860  37.960  1.00 71.55           C  
ANISOU  748  CZ2 TRP A 125     8384   9983   8819   -120   -617    364       C  
ATOM    749  CZ3 TRP A 125     -18.166  -5.678  40.365  1.00 71.48           C  
ANISOU  749  CZ3 TRP A 125     8528   9880   8750   -111   -834    383       C  
ATOM    750  CH2 TRP A 125     -17.870  -6.310  39.150  1.00 72.20           C  
ANISOU  750  CH2 TRP A 125     8517  10012   8903    -69   -723    386       C  
ATOM    751  N   ILE A 126     -23.831  -1.212  41.856  1.00 65.15           N  
ANISOU  751  N   ILE A 126     8201   8887   7666   -295   -588    266       N  
ATOM    752  CA  ILE A 126     -24.407  -0.704  43.114  1.00 65.33           C  
ANISOU  752  CA  ILE A 126     8392   8824   7604   -286   -581    219       C  
ATOM    753  C   ILE A 126     -25.004  -1.918  43.847  1.00 68.50           C  
ANISOU  753  C   ILE A 126     8892   9241   7893   -249   -555    213       C  
ATOM    754  O   ILE A 126     -24.784  -2.080  45.046  1.00 68.09           O  
ANISOU  754  O   ILE A 126     8978   9147   7747   -244   -616    178       O  
ATOM    755  CB  ILE A 126     -25.435   0.448  42.878  1.00 68.51           C  
ANISOU  755  CB  ILE A 126     8811   9183   8035   -267   -463    234       C  
ATOM    756  CG1 ILE A 126     -24.709   1.796  42.689  1.00 69.82           C  
ANISOU  756  CG1 ILE A 126     8961   9266   8301   -312   -503    224       C  
ATOM    757  CG2 ILE A 126     -26.445   0.551  44.029  1.00 69.51           C  
ANISOU  757  CG2 ILE A 126     9104   9251   8054   -224   -387    194       C  
ATOM    758  CD1 ILE A 126     -25.443   2.831  41.833  1.00 77.45           C  
ANISOU  758  CD1 ILE A 126     9863  10209   9355   -280   -382    295       C  
ATOM    759  N   LEU A 127     -25.684  -2.805  43.092  1.00 65.10           N  
ANISOU  759  N   LEU A 127     8390   8875   7468   -238   -470    251       N  
ATOM    760  CA  LEU A 127     -26.244  -4.062  43.597  1.00 65.20           C  
ANISOU  760  CA  LEU A 127     8480   8890   7401   -223   -427    257       C  
ATOM    761  C   LEU A 127     -25.124  -4.995  44.092  1.00 69.85           C  
ANISOU  761  C   LEU A 127     9108   9453   7977   -204   -533    259       C  
ATOM    762  O   LEU A 127     -25.313  -5.679  45.101  1.00 70.15           O  
ANISOU  762  O   LEU A 127     9275   9454   7926   -181   -537    270       O  
ATOM    763  CB  LEU A 127     -27.089  -4.761  42.520  1.00 64.50           C  
ANISOU  763  CB  LEU A 127     8293   8876   7339   -249   -327    282       C  
ATOM    764  CG  LEU A 127     -28.343  -4.020  42.062  1.00 68.76           C  
ANISOU  764  CG  LEU A 127     8769   9474   7882   -257   -226    312       C  
ATOM    765  CD1 LEU A 127     -28.735  -4.455  40.706  1.00 68.32           C  
ANISOU  765  CD1 LEU A 127     8572   9529   7859   -303   -185    333       C  
ATOM    766  CD2 LEU A 127     -29.493  -4.234  43.014  1.00 71.72           C  
ANISOU  766  CD2 LEU A 127     9241   9832   8179   -243   -136    322       C  
ATOM    767  N   ALA A 128     -23.950  -4.990  43.397  1.00 65.96           N  
ANISOU  767  N   ALA A 128     8499   8986   7577   -205   -611    265       N  
ATOM    768  CA  ALA A 128     -22.761  -5.758  43.774  1.00 66.03           C  
ANISOU  768  CA  ALA A 128     8502   8984   7602   -165   -715    288       C  
ATOM    769  C   ALA A 128     -22.194  -5.204  45.091  1.00 71.59           C  
ANISOU  769  C   ALA A 128     9302   9667   8230   -167   -849    280       C  
ATOM    770  O   ALA A 128     -21.675  -5.969  45.907  1.00 71.99           O  
ANISOU  770  O   ALA A 128     9415   9711   8226   -122   -927    318       O  
ATOM    771  CB  ALA A 128     -21.716  -5.676  42.677  1.00 66.42           C  
ANISOU  771  CB  ALA A 128     8379   9083   7775   -164   -745    300       C  
ATOM    772  N   PHE A 129     -22.326  -3.874  45.301  1.00 68.27           N  
ANISOU  772  N   PHE A 129     8906   9233   7801   -221   -871    232       N  
ATOM    773  CA  PHE A 129     -21.903  -3.188  46.519  1.00 69.13           C  
ANISOU  773  CA  PHE A 129     9132   9318   7818   -255   -990    189       C  
ATOM    774  C   PHE A 129     -22.883  -3.475  47.655  1.00 73.92           C  
ANISOU  774  C   PHE A 129     9938   9891   8257   -227   -931    173       C  
ATOM    775  O   PHE A 129     -22.455  -3.542  48.808  1.00 75.32           O  
ANISOU  775  O   PHE A 129    10234  10075   8308   -230  -1040    161       O  
ATOM    776  CB  PHE A 129     -21.722  -1.682  46.271  1.00 71.30           C  
ANISOU  776  CB  PHE A 129     9380   9555   8155   -331  -1007    129       C  
ATOM    777  CG  PHE A 129     -20.287  -1.255  46.045  1.00 74.04           C  
ANISOU  777  CG  PHE A 129     9596   9937   8600   -394  -1160    133       C  
ATOM    778  CD1 PHE A 129     -19.603  -1.629  44.893  1.00 76.36           C  
ANISOU  778  CD1 PHE A 129     9690  10291   9035   -379  -1154    197       C  
ATOM    779  CD2 PHE A 129     -19.619  -0.477  46.985  1.00 78.03           C  
ANISOU  779  CD2 PHE A 129    10176  10423   9050   -479  -1304     68       C  
ATOM    780  CE1 PHE A 129     -18.277  -1.245  44.694  1.00 78.22           C  
ANISOU  780  CE1 PHE A 129     9780  10571   9371   -437  -1282    215       C  
ATOM    781  CE2 PHE A 129     -18.295  -0.083  46.778  1.00 81.68           C  
ANISOU  781  CE2 PHE A 129    10491  10931   9613   -560  -1452     78       C  
ATOM    782  CZ  PHE A 129     -17.636  -0.467  45.633  1.00 79.13           C  
ANISOU  782  CZ  PHE A 129     9948  10671   9445   -534  -1435    161       C  
ATOM    783  N   ILE A 130     -24.193  -3.682  47.327  1.00 69.35           N  
ANISOU  783  N   ILE A 130     9386   9294   7668   -202   -759    182       N  
ATOM    784  CA  ILE A 130     -25.241  -4.061  48.293  1.00 69.23           C  
ANISOU  784  CA  ILE A 130     9536   9258   7511   -173   -663    186       C  
ATOM    785  C   ILE A 130     -24.949  -5.508  48.722  1.00 74.74           C  
ANISOU  785  C   ILE A 130    10274   9967   8156   -133   -698    260       C  
ATOM    786  O   ILE A 130     -25.034  -5.830  49.906  1.00 76.28           O  
ANISOU  786  O   ILE A 130    10626  10157   8201   -112   -723    279       O  
ATOM    787  CB  ILE A 130     -26.695  -3.902  47.742  1.00 70.95           C  
ANISOU  787  CB  ILE A 130     9724   9475   7759   -165   -473    195       C  
ATOM    788  CG1 ILE A 130     -27.003  -2.444  47.352  1.00 70.90           C  
ANISOU  788  CG1 ILE A 130     9683   9441   7814   -175   -425    147       C  
ATOM    789  CG2 ILE A 130     -27.706  -4.372  48.777  1.00 72.23           C  
ANISOU  789  CG2 ILE A 130    10038   9626   7780   -137   -365    213       C  
ATOM    790  CD1 ILE A 130     -28.373  -2.174  46.666  1.00 74.66           C  
ANISOU  790  CD1 ILE A 130    10080   9944   8343   -150   -252    185       C  
ATOM    791  N   SER A 131     -24.565  -6.354  47.747  1.00 70.77           N  
ANISOU  791  N   SER A 131     9639   9475   7774   -119   -694    305       N  
ATOM    792  CA  SER A 131     -24.191  -7.754  47.932  1.00 71.36           C  
ANISOU  792  CA  SER A 131     9737   9527   7848    -68   -708    381       C  
ATOM    793  C   SER A 131     -22.934  -7.884  48.811  1.00 75.54           C  
ANISOU  793  C   SER A 131    10300  10080   8322    -24   -888    426       C  
ATOM    794  O   SER A 131     -22.830  -8.835  49.590  1.00 75.99           O  
ANISOU  794  O   SER A 131    10455  10116   8300     33   -907    509       O  
ATOM    795  CB  SER A 131     -23.961  -8.412  46.574  1.00 75.54           C  
ANISOU  795  CB  SER A 131    10120  10053   8530    -65   -655    387       C  
ATOM    796  OG  SER A 131     -23.673  -9.793  46.715  1.00 89.22           O  
ANISOU  796  OG  SER A 131    11893  11727  10279     -8   -637    454       O  
ATOM    797  N   LEU A 132     -21.990  -6.924  48.684  1.00 71.84           N  
ANISOU  797  N   LEU A 132     9740   9660   7895    -57  -1024    384       N  
ATOM    798  CA  LEU A 132     -20.753  -6.862  49.469  1.00 73.04           C  
ANISOU  798  CA  LEU A 132     9884   9869   7997    -43  -1224    421       C  
ATOM    799  C   LEU A 132     -21.039  -6.474  50.919  1.00 77.42           C  
ANISOU  799  C   LEU A 132    10641  10443   8334    -68  -1291    397       C  
ATOM    800  O   LEU A 132     -20.388  -6.999  51.825  1.00 78.42           O  
ANISOU  800  O   LEU A 132    10821  10622   8354    -27  -1425    474       O  
ATOM    801  CB  LEU A 132     -19.763  -5.851  48.855  1.00 73.21           C  
ANISOU  801  CB  LEU A 132     9740   9940   8136   -108  -1336    372       C  
ATOM    802  CG  LEU A 132     -18.380  -6.366  48.400  1.00 78.87           C  
ANISOU  802  CG  LEU A 132    10263  10721   8983    -58  -1452    454       C  
ATOM    803  CD1 LEU A 132     -17.608  -7.052  49.538  1.00 80.89           C  
ANISOU  803  CD1 LEU A 132    10560  11039   9137      7  -1616    553       C  
ATOM    804  CD2 LEU A 132     -18.475  -7.242  47.144  1.00 80.36           C  
ANISOU  804  CD2 LEU A 132    10336  10872   9323     13  -1305    492       C  
ATOM    805  N   ASP A 133     -22.015  -5.555  51.128  1.00 72.56           N  
ANISOU  805  N   ASP A 133    10136   9789   7646   -125  -1191    298       N  
ATOM    806  CA  ASP A 133     -22.448  -5.047  52.432  1.00 73.11           C  
ANISOU  806  CA  ASP A 133    10420   9863   7496   -152  -1207    242       C  
ATOM    807  C   ASP A 133     -23.028  -6.171  53.284  1.00 75.87           C  
ANISOU  807  C   ASP A 133    10916  10215   7695    -80  -1141    341       C  
ATOM    808  O   ASP A 133     -22.651  -6.299  54.448  1.00 76.44           O  
ANISOU  808  O   ASP A 133    11123  10344   7575    -73  -1256    368       O  
ATOM    809  CB  ASP A 133     -23.472  -3.910  52.250  1.00 74.28           C  
ANISOU  809  CB  ASP A 133    10632   9944   7646   -196  -1057    127       C  
ATOM    810  CG  ASP A 133     -23.716  -3.067  53.488  1.00 85.79           C  
ANISOU  810  CG  ASP A 133    12310  11392   8894   -236  -1075     24       C  
ATOM    811  OD1 ASP A 133     -24.829  -3.150  54.055  1.00 86.63           O  
ANISOU  811  OD1 ASP A 133    12564  11471   8879   -197   -912     16       O  
ATOM    812  OD2 ASP A 133     -22.811  -2.291  53.866  1.00 91.86           O  
ANISOU  812  OD2 ASP A 133    13101  12179   9621   -315  -1242    -57       O  
ATOM    813  N   ARG A 134     -23.903  -7.013  52.684  1.00 70.73           N  
ANISOU  813  N   ARG A 134    10234   9510   7131    -38   -963    401       N  
ATOM    814  CA  ARG A 134     -24.552  -8.162  53.342  1.00 70.86           C  
ANISOU  814  CA  ARG A 134    10376   9502   7044     15   -864    509       C  
ATOM    815  C   ARG A 134     -23.566  -9.208  53.834  1.00 75.59           C  
ANISOU  815  C   ARG A 134    10986  10125   7609     88  -1000    644       C  
ATOM    816  O   ARG A 134     -23.859  -9.918  54.791  1.00 75.76           O  
ANISOU  816  O   ARG A 134    11161  10146   7480    131   -972    743       O  
ATOM    817  CB  ARG A 134     -25.641  -8.798  52.452  1.00 68.05           C  
ANISOU  817  CB  ARG A 134     9957   9080   6818      9   -656    530       C  
ATOM    818  CG  ARG A 134     -26.873  -7.925  52.232  1.00 72.50           C  
ANISOU  818  CG  ARG A 134    10528   9641   7377    -37   -497    445       C  
ATOM    819  CD  ARG A 134     -27.692  -7.726  53.497  1.00 81.83           C  
ANISOU  819  CD  ARG A 134    11907  10833   8352    -26   -404    448       C  
ATOM    820  NE  ARG A 134     -27.274  -6.538  54.243  1.00 90.10           N  
ANISOU  820  NE  ARG A 134    13059  11909   9264    -37   -499    346       N  
ATOM    821  CZ  ARG A 134     -27.880  -6.086  55.335  1.00107.62           C  
ANISOU  821  CZ  ARG A 134    15467  14141  11283    -29   -420    307       C  
ATOM    822  NH1 ARG A 134     -27.437  -4.993  55.942  1.00 91.77           N  
ANISOU  822  NH1 ARG A 134    13568  12144   9156    -56   -510    188       N  
ATOM    823  NH2 ARG A 134     -28.941  -6.717  55.825  1.00101.52           N  
ANISOU  823  NH2 ARG A 134    14782  13366  10426     -2   -240    381       N  
ATOM    824  N   TYR A 135     -22.401  -9.293  53.183  1.00 72.82           N  
ANISOU  824  N   TYR A 135    10466   9798   7402    110  -1136    664       N  
ATOM    825  CA  TYR A 135     -21.322 -10.183  53.571  1.00 74.57           C  
ANISOU  825  CA  TYR A 135    10656  10054   7622    202  -1279    806       C  
ATOM    826  C   TYR A 135     -20.690  -9.587  54.842  1.00 80.74           C  
ANISOU  826  C   TYR A 135    11535  10960   8183    180  -1484    810       C  
ATOM    827  O   TYR A 135     -20.672 -10.237  55.887  1.00 81.69           O  
ANISOU  827  O   TYR A 135    11794  11115   8129    239  -1528    930       O  
ATOM    828  CB  TYR A 135     -20.298 -10.320  52.416  1.00 75.12           C  
ANISOU  828  CB  TYR A 135    10492  10127   7925    234  -1341    814       C  
ATOM    829  CG  TYR A 135     -19.033 -11.054  52.805  1.00 79.05           C  
ANISOU  829  CG  TYR A 135    10912  10682   8441    344  -1505    966       C  
ATOM    830  CD1 TYR A 135     -18.961 -12.441  52.740  1.00 82.09           C  
ANISOU  830  CD1 TYR A 135    11316  10978   8898    473  -1425   1113       C  
ATOM    831  CD2 TYR A 135     -17.910 -10.362  53.252  1.00 81.04           C  
ANISOU  831  CD2 TYR A 135    11071  11076   8646    319  -1741    970       C  
ATOM    832  CE1 TYR A 135     -17.812 -13.125  53.133  1.00 85.91           C  
ANISOU  832  CE1 TYR A 135    11723  11513   9408    604  -1567   1280       C  
ATOM    833  CE2 TYR A 135     -16.753 -11.034  53.640  1.00 84.10           C  
ANISOU  833  CE2 TYR A 135    11359  11544   9051    430  -1903   1133       C  
ATOM    834  CZ  TYR A 135     -16.708 -12.418  53.580  1.00 93.97           C  
ANISOU  834  CZ  TYR A 135    12623  12704  10376    588  -1812   1298       C  
ATOM    835  OH  TYR A 135     -15.572 -13.095  53.960  1.00 98.36           O  
ANISOU  835  OH  TYR A 135    13070  13337  10964    727  -1962   1485       O  
ATOM    836  N   LEU A 136     -20.214  -8.351  54.745  1.00 77.49           N  
ANISOU  836  N   LEU A 136    11061  10611   7769     83  -1604    680       N  
ATOM    837  CA  LEU A 136     -19.610  -7.668  55.884  1.00 79.37           C  
ANISOU  837  CA  LEU A 136    11395  10970   7793     23  -1811    644       C  
ATOM    838  C   LEU A 136     -20.532  -7.634  57.103  1.00 85.35           C  
ANISOU  838  C   LEU A 136    12426  11735   8270     14  -1737    627       C  
ATOM    839  O   LEU A 136     -20.121  -7.992  58.207  1.00 87.28           O  
ANISOU  839  O   LEU A 136    12783  12083   8298     42  -1876    716       O  
ATOM    840  CB  LEU A 136     -19.201  -6.245  55.498  1.00 78.69           C  
ANISOU  840  CB  LEU A 136    11230  10902   7769   -112  -1897    471       C  
ATOM    841  CG  LEU A 136     -18.052  -6.118  54.495  1.00 81.51           C  
ANISOU  841  CG  LEU A 136    11311  11294   8364   -125  -2012    495       C  
ATOM    842  CD1 LEU A 136     -17.976  -4.704  53.940  1.00 80.24           C  
ANISOU  842  CD1 LEU A 136    11093  11098   8294   -265  -2018    326       C  
ATOM    843  CD2 LEU A 136     -16.732  -6.518  55.138  1.00 85.56           C  
ANISOU  843  CD2 LEU A 136    11729  11961   8818   -100  -2273    614       C  
ATOM    844  N   ALA A 137     -21.773  -7.200  56.903  1.00 81.19           N  
ANISOU  844  N   ALA A 137    11997  11112   7739    -17  -1517    524       N  
ATOM    845  CA  ALA A 137     -22.702  -7.069  57.987  1.00 82.18           C  
ANISOU  845  CA  ALA A 137    12370  11243   7611    -22  -1410    496       C  
ATOM    846  C   ALA A 137     -22.985  -8.372  58.664  1.00 87.06           C  
ANISOU  846  C   ALA A 137    13093  11875   8110     74  -1357    685       C  
ATOM    847  O   ALA A 137     -23.193  -8.409  59.850  1.00 89.51           O  
ANISOU  847  O   ALA A 137    13606  12254   8150     79  -1374    712       O  
ATOM    848  CB  ALA A 137     -23.763  -6.067  57.630  1.00 81.64           C  
ANISOU  848  CB  ALA A 137    12350  11089   7582    -75  -1216    335       C  
ATOM    849  N   ILE A 138     -22.993  -9.454  57.915  1.00 81.37           N  
ANISOU  849  N   ILE A 138    12249  11081   7587    148  -1283    816       N  
ATOM    850  CA  ILE A 138     -23.080 -10.747  58.545  1.00 82.41           C  
ANISOU  850  CA  ILE A 138    12477  11202   7633    242  -1248   1018       C  
ATOM    851  C   ILE A 138     -21.912 -11.629  58.815  1.00 89.77           C  
ANISOU  851  C   ILE A 138    13348  12188   8574    342  -1433   1202       C  
ATOM    852  O   ILE A 138     -21.773 -12.189  59.878  1.00 91.86           O  
ANISOU  852  O   ILE A 138    13753  12517   8631    402  -1494   1350       O  
ATOM    853  CB  ILE A 138     -23.909 -11.453  57.521  1.00 83.01           C  
ANISOU  853  CB  ILE A 138    12472  11131   7938    256  -1022   1041       C  
ATOM    854  CG1 ILE A 138     -25.197 -10.697  57.256  1.00 81.98           C  
ANISOU  854  CG1 ILE A 138    12379  10961   7807    175   -821    898       C  
ATOM    855  CG2 ILE A 138     -24.262 -12.814  58.018  1.00 84.13           C  
ANISOU  855  CG2 ILE A 138    12723  11205   8037    333   -918   1238       C  
ATOM    856  CD1 ILE A 138     -26.324 -11.595  56.832  1.00 86.07           C  
ANISOU  856  CD1 ILE A 138    12901  11372   8429    173   -583    966       C  
ATOM    857  N   VAL A 139     -21.056 -11.765  57.835  1.00 86.46           N  
ANISOU  857  N   VAL A 139    12710  11748   8395    371  -1516   1209       N  
ATOM    858  CA  VAL A 139     -19.924 -12.617  58.022  1.00 88.44           C  
ANISOU  858  CA  VAL A 139    12871  12046   8685    491  -1676   1399       C  
ATOM    859  C   VAL A 139     -19.094 -12.017  59.118  1.00 95.62           C  
ANISOU  859  C   VAL A 139    13824  13157   9351    464  -1944   1417       C  
ATOM    860  O   VAL A 139     -18.425 -12.712  59.853  1.00 97.38           O  
ANISOU  860  O   VAL A 139    14064  13468   9467    565  -2085   1613       O  
ATOM    861  CB  VAL A 139     -19.403 -13.070  56.700  1.00 91.03           C  
ANISOU  861  CB  VAL A 139    12976  12281   9330    548  -1634   1410       C  
ATOM    862  CG1 VAL A 139     -18.303 -14.044  56.901  1.00 92.84           C  
ANISOU  862  CG1 VAL A 139    13115  12539   9621    705  -1760   1626       C  
ATOM    863  CG2 VAL A 139     -20.509 -13.681  55.911  1.00 89.10           C  
ANISOU  863  CG2 VAL A 139    12772  11852   9231    540  -1360   1377       C  
ATOM    864  N   HIS A 140     -19.124 -10.708  59.218  1.00 92.82           N  
ANISOU  864  N   HIS A 140    13487  12875   8907    323  -2019   1213       N  
ATOM    865  CA  HIS A 140     -18.316 -10.042  60.203  1.00 95.67           C  
ANISOU  865  CA  HIS A 140    13890  13429   9032    257  -2287   1189       C  
ATOM    866  C   HIS A 140     -19.100  -9.105  61.041  1.00101.10           C  
ANISOU  866  C   HIS A 140    14821  14146   9447    138  -2242   1017       C  
ATOM    867  O   HIS A 140     -18.809  -7.936  61.118  1.00100.97           O  
ANISOU  867  O   HIS A 140    14806  14183   9374      3  -2353    829       O  
ATOM    868  CB  HIS A 140     -17.483  -9.266  59.206  1.00 95.47           C  
ANISOU  868  CB  HIS A 140    13614  13418   9241    180  -2397   1071       C  
ATOM    869  CG  HIS A 140     -16.534 -10.121  58.442  1.00 98.93           C  
ANISOU  869  CG  HIS A 140    13800  13857   9932    305  -2458   1238       C  
ATOM    870  ND1 HIS A 140     -15.706 -11.029  59.053  1.00103.22           N  
ANISOU  870  ND1 HIS A 140    14293  14509  10416    436  -2617   1470       N  
ATOM    871  CD2 HIS A 140     -16.297 -10.228  57.118  1.00 98.77           C  
ANISOU  871  CD2 HIS A 140    13568  13740  10220    333  -2364   1214       C  
ATOM    872  CE1 HIS A 140     -14.992 -11.656  58.139  1.00102.21           C  
ANISOU  872  CE1 HIS A 140    13930  14339  10566    549  -2608   1577       C  
ATOM    873  NE2 HIS A 140     -15.331 -11.187  56.956  1.00 99.81           N  
ANISOU  873  NE2 HIS A 140    13531  13913  10479    484  -2453   1416       N  
ATOM    874  N   ALA A 141     -20.124  -9.643  61.665  1.00 99.07           N  
ANISOU  874  N   ALA A 141    14776  13839   9027    190  -2056   1083       N  
ATOM    875  CA  ALA A 141     -21.058  -8.845  62.418  1.00 99.97           C  
ANISOU  875  CA  ALA A 141    15134  13958   8892    104  -1942    924       C  
ATOM    876  C   ALA A 141     -20.699  -7.767  63.426  1.00107.11           C  
ANISOU  876  C   ALA A 141    16201  15007   9490    -18  -2120    763       C  
ATOM    877  O   ALA A 141     -21.238  -6.680  63.401  1.00106.47           O  
ANISOU  877  O   ALA A 141    16217  14868   9370   -118  -2025    538       O  
ATOM    878  CB  ALA A 141     -21.892  -9.739  63.279  1.00102.01           C  
ANISOU  878  CB  ALA A 141    15603  14211   8947    189  -1783   1081       C  
ATOM    879  N   THR A 142     -19.789  -8.087  64.325  1.00106.94           N  
ANISOU  879  N   THR A 142    16213  15174   9246     -8  -2379    883       N  
ATOM    880  CA  THR A 142     -19.414  -7.213  65.426  1.00109.96           C  
ANISOU  880  CA  THR A 142    16777  15724   9278   -136  -2574    743       C  
ATOM    881  C   THR A 142     -18.436  -6.191  64.875  1.00114.56           C  
ANISOU  881  C   THR A 142    17177  16341  10008   -283  -2792    569       C  
ATOM    882  O   THR A 142     -18.614  -4.988  65.029  1.00114.70           O  
ANISOU  882  O   THR A 142    17313  16328   9941   -434  -2788    310       O  
ATOM    883  CB  THR A 142     -18.641  -7.997  66.426  1.00119.13           C  
ANISOU  883  CB  THR A 142    17976  17104  10182    -74  -2815    968       C  
ATOM    884  OG1 THR A 142     -17.409  -8.371  65.820  1.00119.89           O  
ANISOU  884  OG1 THR A 142    17768  17273  10511    -35  -3047   1104       O  
ATOM    885  CG2 THR A 142     -19.397  -9.250  66.787  1.00115.88           C  
ANISOU  885  CG2 THR A 142    17683  16641   9705     94  -2613   1215       C  
ATOM    886  N   ASN A 143     -17.381  -6.688  64.257  1.00111.28           N  
ANISOU  886  N   ASN A 143    16476  15986   9819   -236  -2973    718       N  
ATOM    887  CA  ASN A 143     -16.255  -5.870  63.860  1.00111.94           C  
ANISOU  887  CA  ASN A 143    16354  16152  10024   -376  -3222    609       C  
ATOM    888  C   ASN A 143     -16.387  -5.160  62.537  1.00113.18           C  
ANISOU  888  C   ASN A 143    16343  16125  10534   -436  -3084    455       C  
ATOM    889  O   ASN A 143     -15.390  -4.781  61.949  1.00112.84           O  
ANISOU  889  O   ASN A 143    16060  16134  10680   -512  -3257    438       O  
ATOM    890  CB  ASN A 143     -15.032  -6.752  63.820  1.00114.52           C  
ANISOU  890  CB  ASN A 143    16427  16648  10436   -279  -3469    865       C  
ATOM    891  CG  ASN A 143     -15.306  -8.053  63.122  1.00138.17           C  
ANISOU  891  CG  ASN A 143    19306  19521  13673    -56  -3281   1100       C  
ATOM    892  OD1 ASN A 143     -14.487  -8.552  62.352  1.00133.62           O  
ANISOU  892  OD1 ASN A 143    18450  18954  13366     30  -3352   1236       O  
ATOM    893  ND2 ASN A 143     -16.477  -8.612  63.380  1.00128.31           N  
ANISOU  893  ND2 ASN A 143    18272  18146  12332     34  -3024   1144       N  
ATOM    894  N   SER A 144     -17.601  -4.985  62.049  1.00107.45           N  
ANISOU  894  N   SER A 144    15727  15201   9900   -402  -2774    361       N  
ATOM    895  CA  SER A 144     -17.761  -4.450  60.702  1.00104.49           C  
ANISOU  895  CA  SER A 144    15174  14662   9866   -431  -2635    263       C  
ATOM    896  C   SER A 144     -18.570  -3.166  60.553  1.00107.83           C  
ANISOU  896  C   SER A 144    15746  14940  10286   -545  -2470     10       C  
ATOM    897  O   SER A 144     -19.099  -2.875  59.481  1.00104.45           O  
ANISOU  897  O   SER A 144    15217  14358  10109   -525  -2280    -36       O  
ATOM    898  CB  SER A 144     -18.473  -5.604  59.993  1.00105.60           C  
ANISOU  898  CB  SER A 144    15246  14692  10186   -255  -2403    431       C  
ATOM    899  OG  SER A 144     -19.813  -5.263  59.682  1.00111.80           O  
ANISOU  899  OG  SER A 144    16159  15319  11003   -249  -2114    322       O  
ATOM    900  N   GLN A 145     -18.665  -2.405  61.639  1.00107.60           N  
ANISOU  900  N   GLN A 145    15963  14958   9961   -658  -2541   -150       N  
ATOM    901  CA  GLN A 145     -19.399  -1.146  61.631  1.00107.34           C  
ANISOU  901  CA  GLN A 145    16106  14771   9909   -755  -2376   -397       C  
ATOM    902  C   GLN A 145     -18.755  -0.133  60.693  1.00109.95           C  
ANISOU  902  C   GLN A 145    16257  15012  10506   -887  -2447   -521       C  
ATOM    903  O   GLN A 145     -19.404   0.807  60.236  1.00108.74           O  
ANISOU  903  O   GLN A 145    16171  14679  10466   -925  -2261   -675       O  
ATOM    904  CB  GLN A 145     -19.489  -0.572  63.046  1.00112.16           C  
ANISOU  904  CB  GLN A 145    17035  15456  10124   -858  -2453   -558       C  
ATOM    905  CG  GLN A 145     -18.305  -0.918  63.933  1.00131.70           C  
ANISOU  905  CG  GLN A 145    19498  18178  12364   -939  -2807   -489       C  
ATOM    906  CD  GLN A 145     -17.294   0.209  64.021  1.00153.52           C  
ANISOU  906  CD  GLN A 145    22227  20980  15122  -1175  -3057   -686       C  
ATOM    907  OE1 GLN A 145     -17.106   0.965  63.068  1.00146.74           O  
ANISOU  907  OE1 GLN A 145    21223  19977  14554  -1254  -3015   -785       O  
ATOM    908  NE2 GLN A 145     -16.637   0.326  65.169  1.00149.61           N  
ANISOU  908  NE2 GLN A 145    21867  20687  14289  -1300  -3323   -737       N  
ATOM    909  N   ARG A 146     -17.472  -0.331  60.409  1.00106.59           N  
ANISOU  909  N   ARG A 146    15594  14715  10189   -950  -2709   -437       N  
ATOM    910  CA  ARG A 146     -16.735   0.569  59.530  1.00105.72           C  
ANISOU  910  CA  ARG A 146    15289  14542  10336  -1089  -2790   -527       C  
ATOM    911  C   ARG A 146     -16.505   0.098  58.097  1.00105.27           C  
ANISOU  911  C   ARG A 146    14920  14440  10640   -992  -2710   -377       C  
ATOM    912  O   ARG A 146     -16.658   0.867  57.149  1.00103.83           O  
ANISOU  912  O   ARG A 146    14652  14113  10684  -1042  -2591   -456       O  
ATOM    913  CB  ARG A 146     -15.321   0.803  60.066  1.00110.26           C  
ANISOU  913  CB  ARG A 146    15760  15310  10825  -1258  -3149   -540       C  
ATOM    914  CG  ARG A 146     -14.959   2.268  60.245  1.00127.81           C  
ANISOU  914  CG  ARG A 146    18077  17452  13032  -1510  -3238   -795       C  
ATOM    915  CD  ARG A 146     -13.496   2.433  60.623  1.00147.51           C  
ANISOU  915  CD  ARG A 146    20402  20161  15486  -1698  -3609   -786       C  
ATOM    916  NE  ARG A 146     -13.210   3.772  61.129  1.00163.43           N  
ANISOU  916  NE  ARG A 146    22587  22113  17396  -1973  -3718  -1059       N  
ATOM    917  CZ  ARG A 146     -12.782   4.029  62.361  1.00183.61           C  
ANISOU  917  CZ  ARG A 146    25321  24825  19615  -2139  -3958  -1180       C  
ATOM    918  NH1 ARG A 146     -12.588   3.036  63.219  1.00172.11           N  
ANISOU  918  NH1 ARG A 146    23888  23616  17892  -2041  -4119  -1026       N  
ATOM    919  NH2 ARG A 146     -12.546   5.279  62.736  1.00174.90           N  
ANISOU  919  NH2 ARG A 146    24384  23630  18438  -2408  -4037  -1455       N  
ATOM    920  N   PRO A 147     -16.135  -1.170  57.949  1.00 99.79           N  
ANISOU  920  N   PRO A 147    14066  13862   9987   -848  -2767   -159       N  
ATOM    921  CA  PRO A 147     -15.875  -1.748  56.626  1.00 96.25           C  
ANISOU  921  CA  PRO A 147    13336  13380   9853   -745  -2685    -21       C  
ATOM    922  C   PRO A 147     -16.991  -1.330  55.674  1.00 94.07           C  
ANISOU  922  C   PRO A 147    13094  12907   9739   -709  -2392    -95       C  
ATOM    923  O   PRO A 147     -16.744  -1.136  54.484  1.00 91.31           O  
ANISOU  923  O   PRO A 147    12540  12506   9649   -710  -2331    -73       O  
ATOM    924  CB  PRO A 147     -15.984  -3.242  56.941  1.00 98.16           C  
ANISOU  924  CB  PRO A 147    13572  13700  10023   -557  -2671    188       C  
ATOM    925  CG  PRO A 147     -16.801  -3.302  58.183  1.00104.41           C  
ANISOU  925  CG  PRO A 147    14674  14502  10496   -549  -2630    141       C  
ATOM    926  CD  PRO A 147     -16.421  -2.088  58.979  1.00102.58           C  
ANISOU  926  CD  PRO A 147    14577  14318  10080   -746  -2797    -53       C  
ATOM    927  N   ARG A 148     -18.205  -1.194  56.199  1.00 88.70           N  
ANISOU  927  N   ARG A 148    12663  12138   8902   -672  -2212   -171       N  
ATOM    928  CA  ARG A 148     -19.351  -0.803  55.387  1.00 85.69           C  
ANISOU  928  CA  ARG A 148    12307  11594   8656   -626  -1939   -224       C  
ATOM    929  C   ARG A 148     -19.403   0.709  55.194  1.00 89.40           C  
ANISOU  929  C   ARG A 148    12836  11942   9188   -760  -1907   -406       C  
ATOM    930  O   ARG A 148     -19.469   1.199  54.067  1.00 87.64           O  
ANISOU  930  O   ARG A 148    12468  11631   9201   -770  -1811   -408       O  
ATOM    931  CB  ARG A 148     -20.652  -1.297  56.023  1.00 84.63           C  
ANISOU  931  CB  ARG A 148    12387  11422   8347   -522  -1742   -210       C  
ATOM    932  CG  ARG A 148     -20.757  -2.810  56.125  1.00 89.03           C  
ANISOU  932  CG  ARG A 148    12902  12053   8873   -390  -1726    -21       C  
ATOM    933  CD  ARG A 148     -21.704  -3.223  57.239  1.00 94.85           C  
ANISOU  933  CD  ARG A 148    13890  12799   9350   -334  -1613     -8       C  
ATOM    934  NE  ARG A 148     -23.074  -3.385  56.761  1.00 98.85           N  
ANISOU  934  NE  ARG A 148    14426  13202   9932   -262  -1330      1       N  
ATOM    935  CZ  ARG A 148     -24.139  -3.456  57.553  1.00115.87           C  
ANISOU  935  CZ  ARG A 148    16783  15337  11903   -223  -1162    -14       C  
ATOM    936  NH1 ARG A 148     -23.995  -3.381  58.869  1.00105.28           N  
ANISOU  936  NH1 ARG A 148    15661  14069  10270   -244  -1242    -48       N  
ATOM    937  NH2 ARG A 148     -25.348  -3.603  57.030  1.00104.78           N  
ANISOU  937  NH2 ARG A 148    15356  13859  10597   -166   -915      8       N  
ATOM    938  N   LYS A 149     -19.373   1.443  56.302  1.00 87.59           N  
ANISOU  938  N   LYS A 149    12836  11704   8739   -865  -1982   -560       N  
ATOM    939  CA  LYS A 149     -19.422   2.899  56.258  1.00 87.91           C  
ANISOU  939  CA  LYS A 149    12981  11596   8826  -1001  -1943   -752       C  
ATOM    940  C   LYS A 149     -18.534   3.451  55.147  1.00 89.94           C  
ANISOU  940  C   LYS A 149    12987  11819   9368  -1098  -2024   -734       C  
ATOM    941  O   LYS A 149     -19.018   4.092  54.214  1.00 88.82           O  
ANISOU  941  O   LYS A 149    12791  11530   9427  -1080  -1849   -748       O  
ATOM    942  CB  LYS A 149     -19.004   3.490  57.606  1.00 93.69           C  
ANISOU  942  CB  LYS A 149    13955  12366   9279  -1150  -2109   -924       C  
ATOM    943  CG  LYS A 149     -19.274   4.979  57.742  1.00107.42           C  
ANISOU  943  CG  LYS A 149    15883  13903  11028  -1280  -2018  -1156       C  
ATOM    944  CD  LYS A 149     -18.085   5.702  58.355  1.00119.31           C  
ANISOU  944  CD  LYS A 149    17433  15457  12442  -1526  -2295  -1306       C  
ATOM    945  CE  LYS A 149     -18.504   7.023  58.979  1.00130.34           C  
ANISOU  945  CE  LYS A 149    19144  16651  13727  -1653  -2196  -1577       C  
ATOM    946  NZ  LYS A 149     -17.330   7.875  59.317  1.00141.28           N  
ANISOU  946  NZ  LYS A 149    20543  18043  15093  -1934  -2454  -1739       N  
ATOM    947  N   LEU A 150     -17.234   3.199  55.254  1.00 86.04           N  
ANISOU  947  N   LEU A 150    12330  11474   8889  -1196  -2287   -685       N  
ATOM    948  CA  LEU A 150     -16.276   3.677  54.263  1.00 85.01           C  
ANISOU  948  CA  LEU A 150    11942  11338   9022  -1299  -2372   -653       C  
ATOM    949  C   LEU A 150     -16.600   3.202  52.850  1.00 84.74           C  
ANISOU  949  C   LEU A 150    11690  11268   9238  -1158  -2194   -504       C  
ATOM    950  O   LEU A 150     -16.497   3.997  51.921  1.00 83.31           O  
ANISOU  950  O   LEU A 150    11405  10982   9266  -1219  -2115   -522       O  
ATOM    951  CB  LEU A 150     -14.845   3.282  54.665  1.00 87.03           C  
ANISOU  951  CB  LEU A 150    12021  11803   9244  -1400  -2684   -589       C  
ATOM    952  CG  LEU A 150     -13.757   4.357  54.530  1.00 93.52           C  
ANISOU  952  CG  LEU A 150    12730  12618  10184  -1645  -2860   -685       C  
ATOM    953  CD1 LEU A 150     -13.955   5.502  55.532  1.00 96.26           C  
ANISOU  953  CD1 LEU A 150    13377  12854  10342  -1839  -2908   -933       C  
ATOM    954  CD2 LEU A 150     -12.402   3.752  54.747  1.00 96.86           C  
ANISOU  954  CD2 LEU A 150    12903  13288  10613  -1700  -3149   -564       C  
ATOM    955  N   LEU A 151     -17.006   1.929  52.687  1.00 79.75           N  
ANISOU  955  N   LEU A 151    11004  10718   8579   -980  -2125   -362       N  
ATOM    956  CA  LEU A 151     -17.367   1.342  51.387  1.00 76.82           C  
ANISOU  956  CA  LEU A 151    10451  10329   8409   -851  -1958   -236       C  
ATOM    957  C   LEU A 151     -18.589   2.028  50.755  1.00 78.83           C  
ANISOU  957  C   LEU A 151    10792  10423   8738   -814  -1708   -289       C  
ATOM    958  O   LEU A 151     -18.639   2.173  49.530  1.00 77.22           O  
ANISOU  958  O   LEU A 151    10422  10189   8731   -790  -1607   -227       O  
ATOM    959  CB  LEU A 151     -17.611  -0.172  51.520  1.00 76.13           C  
ANISOU  959  CB  LEU A 151    10341  10335   8252   -688  -1933    -99       C  
ATOM    960  CG  LEU A 151     -17.547  -0.993  50.233  1.00 79.72           C  
ANISOU  960  CG  LEU A 151    10577  10809   8904   -581  -1831     30       C  
ATOM    961  CD1 LEU A 151     -16.124  -1.429  49.924  1.00 81.21           C  
ANISOU  961  CD1 LEU A 151    10529  11121   9207   -587  -2002    126       C  
ATOM    962  CD2 LEU A 151     -18.436  -2.212  50.325  1.00 82.01           C  
ANISOU  962  CD2 LEU A 151    10946  11095   9120   -436  -1698    108       C  
ATOM    963  N   ALA A 152     -19.559   2.455  51.599  1.00 75.39           N  
ANISOU  963  N   ALA A 152    10609   9897   8137   -803  -1607   -394       N  
ATOM    964  CA  ALA A 152     -20.791   3.124  51.183  1.00 73.85           C  
ANISOU  964  CA  ALA A 152    10505   9558   7996   -746  -1367   -435       C  
ATOM    965  C   ALA A 152     -20.599   4.610  50.938  1.00 78.41           C  
ANISOU  965  C   ALA A 152    11124   9981   8686   -862  -1342   -545       C  
ATOM    966  O   ALA A 152     -21.184   5.142  49.994  1.00 77.03           O  
ANISOU  966  O   ALA A 152    10883   9711   8673   -814  -1176   -506       O  
ATOM    967  CB  ALA A 152     -21.884   2.906  52.219  1.00 75.01           C  
ANISOU  967  CB  ALA A 152    10894   9679   7926   -668  -1248   -488       C  
ATOM    968  N   GLU A 153     -19.805   5.280  51.791  1.00 77.13           N  
ANISOU  968  N   GLU A 153    11077   9793   8435  -1019  -1507   -678       N  
ATOM    969  CA  GLU A 153     -19.568   6.722  51.710  1.00 78.58           C  
ANISOU  969  CA  GLU A 153    11341   9797   8718  -1159  -1489   -808       C  
ATOM    970  C   GLU A 153     -18.414   7.145  50.801  1.00 83.91           C  
ANISOU  970  C   GLU A 153    11780  10482   9620  -1291  -1607   -755       C  
ATOM    971  O   GLU A 153     -18.446   8.265  50.292  1.00 84.64           O  
ANISOU  971  O   GLU A 153    11890  10401   9870  -1365  -1517   -799       O  
ATOM    972  CB  GLU A 153     -19.375   7.321  53.108  1.00 82.75           C  
ANISOU  972  CB  GLU A 153    12145  10271   9024  -1292  -1591  -1012       C  
ATOM    973  CG  GLU A 153     -20.637   7.337  53.955  1.00 94.20           C  
ANISOU  973  CG  GLU A 153    13873  11647  10272  -1172  -1404  -1098       C  
ATOM    974  CD  GLU A 153     -20.419   7.356  55.457  1.00122.42           C  
ANISOU  974  CD  GLU A 153    17707  15271  13537  -1266  -1534  -1261       C  
ATOM    975  OE1 GLU A 153     -19.384   7.896  55.912  1.00122.33           O  
ANISOU  975  OE1 GLU A 153    17732  15270  13478  -1472  -1749  -1382       O  
ATOM    976  OE2 GLU A 153     -21.304   6.851  56.186  1.00117.82           O  
ANISOU  976  OE2 GLU A 153    17294  14724  12748  -1142  -1418  -1267       O  
ATOM    977  N   LYS A 154     -17.389   6.284  50.617  1.00 80.25           N  
ANISOU  977  N   LYS A 154    11098  10215   9180  -1316  -1796   -651       N  
ATOM    978  CA  LYS A 154     -16.206   6.625  49.815  1.00 80.15           C  
ANISOU  978  CA  LYS A 154    10836  10240   9376  -1444  -1910   -590       C  
ATOM    979  C   LYS A 154     -15.988   5.745  48.569  1.00 81.20           C  
ANISOU  979  C   LYS A 154    10686  10496   9670  -1318  -1855   -396       C  
ATOM    980  O   LYS A 154     -15.963   6.269  47.457  1.00 79.92           O  
ANISOU  980  O   LYS A 154    10395  10267   9703  -1328  -1742   -332       O  
ATOM    981  CB  LYS A 154     -14.929   6.654  50.687  1.00 84.95           C  
ANISOU  981  CB  LYS A 154    11406  10972   9900  -1629  -2201   -654       C  
ATOM    982  CG  LYS A 154     -15.068   7.339  52.047  1.00100.62           C  
ANISOU  982  CG  LYS A 154    13690  12879  11664  -1766  -2290   -865       C  
ATOM    983  CD  LYS A 154     -14.580   8.781  52.036  1.00115.65           C  
ANISOU  983  CD  LYS A 154    15657  14604  13679  -2008  -2324  -1014       C  
ATOM    984  CE  LYS A 154     -14.547   9.360  53.431  1.00132.69           C  
ANISOU  984  CE  LYS A 154    18111  16712  15592  -2170  -2446  -1245       C  
ATOM    985  NZ  LYS A 154     -13.935  10.715  53.457  1.00145.59           N  
ANISOU  985  NZ  LYS A 154    19807  18170  17341  -2444  -2505  -1406       N  
ATOM    986  N   VAL A 155     -15.812   4.422  48.766  1.00 77.27           N  
ANISOU  986  N   VAL A 155    10105  10169   9084  -1201  -1927   -303       N  
ATOM    987  CA  VAL A 155     -15.531   3.410  47.729  1.00 75.81           C  
ANISOU  987  CA  VAL A 155     9679  10104   9022  -1076  -1882   -141       C  
ATOM    988  C   VAL A 155     -16.599   3.340  46.600  1.00 78.59           C  
ANISOU  988  C   VAL A 155    10014  10384   9461   -952  -1635    -81       C  
ATOM    989  O   VAL A 155     -16.246   2.996  45.470  1.00 77.52           O  
ANISOU  989  O   VAL A 155     9674  10312   9468   -909  -1581     23       O  
ATOM    990  CB  VAL A 155     -15.188   2.011  48.349  1.00 79.76           C  
ANISOU  990  CB  VAL A 155    10144  10763   9399   -968  -2000    -64       C  
ATOM    991  CG1 VAL A 155     -14.646   1.032  47.306  1.00 78.42           C  
ANISOU  991  CG1 VAL A 155     9721  10699   9375   -856  -1964     85       C  
ATOM    992  CG2 VAL A 155     -14.197   2.142  49.504  1.00 82.19           C  
ANISOU  992  CG2 VAL A 155    10467  11168   9593  -1091  -2261   -109       C  
ATOM    993  N   VAL A 156     -17.873   3.699  46.887  1.00 74.95           N  
ANISOU  993  N   VAL A 156     9759   9806   8914   -899  -1487   -144       N  
ATOM    994  CA  VAL A 156     -18.937   3.678  45.873  1.00 73.29           C  
ANISOU  994  CA  VAL A 156     9519   9554   8774   -790  -1273    -78       C  
ATOM    995  C   VAL A 156     -18.740   4.719  44.736  1.00 77.70           C  
ANISOU  995  C   VAL A 156     9957  10040   9525   -849  -1193    -34       C  
ATOM    996  O   VAL A 156     -19.204   4.502  43.617  1.00 75.82           O  
ANISOU  996  O   VAL A 156     9605   9840   9363   -768  -1064     64       O  
ATOM    997  CB  VAL A 156     -20.367   3.665  46.487  1.00 76.80           C  
ANISOU  997  CB  VAL A 156    10174   9924   9082   -699  -1132   -129       C  
ATOM    998  CG1 VAL A 156     -20.891   5.077  46.747  1.00 77.71           C  
ANISOU  998  CG1 VAL A 156    10444   9860   9221   -747  -1039   -219       C  
ATOM    999  CG2 VAL A 156     -21.338   2.871  45.614  1.00 74.56           C  
ANISOU  999  CG2 VAL A 156     9809   9702   8819   -568   -977    -29       C  
ATOM   1000  N   TYR A 157     -18.035   5.824  45.021  1.00 76.57           N  
ANISOU 1000  N   TYR A 157     9842   9798   9452   -999  -1271   -102       N  
ATOM   1001  CA  TYR A 157     -17.785   6.867  44.029  1.00 77.02           C  
ANISOU 1001  CA  TYR A 157     9801   9764   9699  -1069  -1193    -48       C  
ATOM   1002  C   TYR A 157     -16.608   6.507  43.135  1.00 81.85           C  
ANISOU 1002  C   TYR A 157    10145  10513  10442  -1118  -1266     60       C  
ATOM   1003  O   TYR A 157     -16.711   6.613  41.913  1.00 81.07           O  
ANISOU 1003  O   TYR A 157     9909  10439  10454  -1074  -1146    174       O  
ATOM   1004  CB  TYR A 157     -17.585   8.229  44.712  1.00 80.13           C  
ANISOU 1004  CB  TYR A 157    10360   9958  10127  -1224  -1222   -174       C  
ATOM   1005  CG  TYR A 157     -18.815   8.707  45.454  1.00 82.13           C  
ANISOU 1005  CG  TYR A 157    10881  10053  10270  -1151  -1095   -275       C  
ATOM   1006  CD1 TYR A 157     -18.969   8.465  46.816  1.00 85.13           C  
ANISOU 1006  CD1 TYR A 157    11463  10429  10452  -1170  -1179   -419       C  
ATOM   1007  CD2 TYR A 157     -19.840   9.375  44.789  1.00 82.47           C  
ANISOU 1007  CD2 TYR A 157    10968   9967  10400  -1049   -881   -213       C  
ATOM   1008  CE1 TYR A 157     -20.106   8.892  47.502  1.00 86.99           C  
ANISOU 1008  CE1 TYR A 157    11946  10525  10582  -1091  -1035   -513       C  
ATOM   1009  CE2 TYR A 157     -20.979   9.810  45.464  1.00 83.97           C  
ANISOU 1009  CE2 TYR A 157    11385  10017  10504   -960   -743   -295       C  
ATOM   1010  CZ  TYR A 157     -21.103   9.576  46.824  1.00 94.22           C  
ANISOU 1010  CZ  TYR A 157    12889  11303  11609   -983   -812   -452       C  
ATOM   1011  OH  TYR A 157     -22.223  10.008  47.492  1.00 97.46           O  
ANISOU 1011  OH  TYR A 157    13523  11578  11931   -885   -651   -534       O  
ATOM   1012  N   VAL A 158     -15.501   6.032  43.735  1.00 79.68           N  
ANISOU 1012  N   VAL A 158     9786  10347  10144  -1197  -1459     34       N  
ATOM   1013  CA  VAL A 158     -14.254   5.628  43.085  1.00 79.97           C  
ANISOU 1013  CA  VAL A 158     9552  10530  10303  -1237  -1543    133       C  
ATOM   1014  C   VAL A 158     -14.428   4.325  42.277  1.00 81.64           C  
ANISOU 1014  C   VAL A 158     9632  10887  10501  -1058  -1457    241       C  
ATOM   1015  O   VAL A 158     -13.939   4.241  41.151  1.00 80.76           O  
ANISOU 1015  O   VAL A 158     9324  10847  10513  -1044  -1386    342       O  
ATOM   1016  CB  VAL A 158     -13.115   5.517  44.145  1.00 86.27           C  
ANISOU 1016  CB  VAL A 158    10306  11411  11063  -1365  -1789     76       C  
ATOM   1017  CG1 VAL A 158     -12.941   4.087  44.655  1.00 85.76           C  
ANISOU 1017  CG1 VAL A 158    10202  11508  10875  -1228  -1882    116       C  
ATOM   1018  CG2 VAL A 158     -11.793   6.058  43.602  1.00 87.86           C  
ANISOU 1018  CG2 VAL A 158    10260  11669  11455  -1521  -1872    139       C  
ATOM   1019  N   GLY A 159     -15.128   3.347  42.879  1.00 77.44           N  
ANISOU 1019  N   GLY A 159     9224  10386   9814   -935  -1455    211       N  
ATOM   1020  CA  GLY A 159     -15.319   2.014  42.310  1.00 76.01           C  
ANISOU 1020  CA  GLY A 159     8961  10313   9606   -780  -1383    285       C  
ATOM   1021  C   GLY A 159     -16.529   1.761  41.432  1.00 78.39           C  
ANISOU 1021  C   GLY A 159     9310  10594   9882   -679  -1188    312       C  
ATOM   1022  O   GLY A 159     -16.542   0.763  40.701  1.00 76.90           O  
ANISOU 1022  O   GLY A 159     9030  10493   9697   -584  -1118    366       O  
ATOM   1023  N   VAL A 160     -17.570   2.621  41.514  1.00 74.59           N  
ANISOU 1023  N   VAL A 160     8972   9999   9369   -696  -1098    274       N  
ATOM   1024  CA  VAL A 160     -18.792   2.457  40.706  1.00 72.54           C  
ANISOU 1024  CA  VAL A 160     8737   9745   9081   -606   -929    314       C  
ATOM   1025  C   VAL A 160     -19.015   3.642  39.770  1.00 76.18           C  
ANISOU 1025  C   VAL A 160     9145  10152   9649   -645   -828    375       C  
ATOM   1026  O   VAL A 160     -19.138   3.434  38.563  1.00 75.09           O  
ANISOU 1026  O   VAL A 160     8883  10103   9547   -606   -736    462       O  
ATOM   1027  CB  VAL A 160     -20.072   2.115  41.534  1.00 75.48           C  
ANISOU 1027  CB  VAL A 160     9300  10068   9312   -538   -878    257       C  
ATOM   1028  CG1 VAL A 160     -21.248   1.740  40.635  1.00 73.75           C  
ANISOU 1028  CG1 VAL A 160     9053   9900   9067   -457   -726    313       C  
ATOM   1029  CG2 VAL A 160     -19.807   1.005  42.538  1.00 75.47           C  
ANISOU 1029  CG2 VAL A 160     9367  10106   9202   -504   -977    217       C  
ATOM   1030  N   TRP A 161     -19.079   4.870  40.320  1.00 73.71           N  
ANISOU 1030  N   TRP A 161     8938   9689   9378   -721   -838    331       N  
ATOM   1031  CA  TRP A 161     -19.346   6.084  39.550  1.00 74.32           C  
ANISOU 1031  CA  TRP A 161     8995   9673   9570   -748   -729    403       C  
ATOM   1032  C   TRP A 161     -18.253   6.500  38.577  1.00 79.90           C  
ANISOU 1032  C   TRP A 161     9514  10422  10421   -832   -738    495       C  
ATOM   1033  O   TRP A 161     -18.577   6.838  37.437  1.00 80.08           O  
ANISOU 1033  O   TRP A 161     9452  10478  10496   -795   -619    614       O  
ATOM   1034  CB  TRP A 161     -19.786   7.236  40.454  1.00 74.42           C  
ANISOU 1034  CB  TRP A 161     9206   9478   9594   -793   -710    318       C  
ATOM   1035  CG  TRP A 161     -21.109   6.981  41.107  1.00 74.64           C  
ANISOU 1035  CG  TRP A 161     9396   9471   9494   -679   -630    268       C  
ATOM   1036  CD1 TRP A 161     -21.324   6.589  42.394  1.00 77.83           C  
ANISOU 1036  CD1 TRP A 161     9963   9846   9763   -674   -693    144       C  
ATOM   1037  CD2 TRP A 161     -22.397   7.015  40.477  1.00 73.59           C  
ANISOU 1037  CD2 TRP A 161     9255   9360   9347   -550   -472    358       C  
ATOM   1038  NE1 TRP A 161     -22.666   6.400  42.613  1.00 76.43           N  
ANISOU 1038  NE1 TRP A 161     9881   9658   9499   -553   -566    149       N  
ATOM   1039  CE2 TRP A 161     -23.350   6.653  41.453  1.00 77.09           C  
ANISOU 1039  CE2 TRP A 161     9852   9778   9663   -476   -436    280       C  
ATOM   1040  CE3 TRP A 161     -22.840   7.327  39.179  1.00 74.53           C  
ANISOU 1040  CE3 TRP A 161     9242   9535   9541   -493   -362    509       C  
ATOM   1041  CZ2 TRP A 161     -24.720   6.595  41.178  1.00 75.80           C  
ANISOU 1041  CZ2 TRP A 161     9692   9643   9465   -351   -293    347       C  
ATOM   1042  CZ3 TRP A 161     -24.199   7.270  38.906  1.00 75.32           C  
ANISOU 1042  CZ3 TRP A 161     9350   9674   9592   -368   -239    578       C  
ATOM   1043  CH2 TRP A 161     -25.123   6.915  39.900  1.00 75.89           C  
ANISOU 1043  CH2 TRP A 161     9556   9720   9559   -300   -204    497       C  
ATOM   1044  N   ILE A 162     -16.970   6.468  39.009  1.00 76.81           N  
ANISOU 1044  N   ILE A 162     9047  10049  10087   -945   -878    455       N  
ATOM   1045  CA  ILE A 162     -15.816   6.792  38.160  1.00 77.18           C  
ANISOU 1045  CA  ILE A 162     8889  10155  10280  -1035   -887    548       C  
ATOM   1046  C   ILE A 162     -15.631   5.783  36.995  1.00 80.14           C  
ANISOU 1046  C   ILE A 162     9084  10725  10640   -934   -812    648       C  
ATOM   1047  O   ILE A 162     -15.585   6.241  35.852  1.00 79.60           O  
ANISOU 1047  O   ILE A 162     8914  10689  10642   -938   -698    763       O  
ATOM   1048  CB  ILE A 162     -14.530   7.131  38.983  1.00 81.97           C  
ANISOU 1048  CB  ILE A 162     9444  10738  10964  -1201  -1063    482       C  
ATOM   1049  CG1 ILE A 162     -14.349   8.650  39.128  1.00 84.65           C  
ANISOU 1049  CG1 ILE A 162     9856  10877  11429  -1365  -1052    463       C  
ATOM   1050  CG2 ILE A 162     -13.251   6.491  38.426  1.00 82.57           C  
ANISOU 1050  CG2 ILE A 162     9259  10993  11122  -1223  -1120    563       C  
ATOM   1051  CD1 ILE A 162     -15.279   9.332  40.142  1.00 94.59           C  
ANISOU 1051  CD1 ILE A 162    11396  11932  12612  -1375  -1041    331       C  
ATOM   1052  N   PRO A 163     -15.603   4.437  37.213  1.00 76.09           N  
ANISOU 1052  N   PRO A 163     8550  10332  10027   -838   -853    610       N  
ATOM   1053  CA  PRO A 163     -15.462   3.522  36.069  1.00 75.31           C  
ANISOU 1053  CA  PRO A 163     8312  10391   9912   -747   -758    681       C  
ATOM   1054  C   PRO A 163     -16.662   3.556  35.122  1.00 78.03           C  
ANISOU 1054  C   PRO A 163     8704  10765  10179   -674   -608    731       C  
ATOM   1055  O   PRO A 163     -16.483   3.335  33.921  1.00 78.23           O  
ANISOU 1055  O   PRO A 163     8609  10908  10207   -646   -510    810       O  
ATOM   1056  CB  PRO A 163     -15.273   2.149  36.728  1.00 76.72           C  
ANISOU 1056  CB  PRO A 163     8507  10633  10009   -663   -833    615       C  
ATOM   1057  CG  PRO A 163     -14.888   2.447  38.149  1.00 81.89           C  
ANISOU 1057  CG  PRO A 163     9246  11207  10663   -734  -1000    541       C  
ATOM   1058  CD  PRO A 163     -15.663   3.674  38.474  1.00 77.46           C  
ANISOU 1058  CD  PRO A 163     8834  10498  10098   -807   -976    507       C  
ATOM   1059  N   ALA A 164     -17.869   3.889  35.649  1.00 73.33           N  
ANISOU 1059  N   ALA A 164     8274  10075   9512   -645   -589    693       N  
ATOM   1060  CA  ALA A 164     -19.105   4.011  34.862  1.00 72.20           C  
ANISOU 1060  CA  ALA A 164     8162   9972   9299   -578   -467    755       C  
ATOM   1061  C   ALA A 164     -18.948   5.091  33.794  1.00 76.91           C  
ANISOU 1061  C   ALA A 164     8667  10573   9984   -613   -380    893       C  
ATOM   1062  O   ALA A 164     -19.357   4.879  32.653  1.00 76.26           O  
ANISOU 1062  O   ALA A 164     8509  10624   9841   -567   -289    980       O  
ATOM   1063  CB  ALA A 164     -20.285   4.334  35.765  1.00 72.44           C  
ANISOU 1063  CB  ALA A 164     8364   9889   9271   -542   -462    702       C  
ATOM   1064  N   LEU A 165     -18.298   6.215  34.157  1.00 74.56           N  
ANISOU 1064  N   LEU A 165     8376  10132   9823   -707   -410    913       N  
ATOM   1065  CA  LEU A 165     -18.015   7.334  33.265  1.00 75.34           C  
ANISOU 1065  CA  LEU A 165     8397  10193  10034   -758   -325   1056       C  
ATOM   1066  C   LEU A 165     -16.895   7.003  32.268  1.00 79.89           C  
ANISOU 1066  C   LEU A 165     8778  10923  10655   -797   -297   1137       C  
ATOM   1067  O   LEU A 165     -16.937   7.469  31.129  1.00 79.56           O  
ANISOU 1067  O   LEU A 165     8655  10948  10628   -790   -188   1283       O  
ATOM   1068  CB  LEU A 165     -17.657   8.573  34.085  1.00 76.71           C  
ANISOU 1068  CB  LEU A 165     8663  10135  10349   -869   -365   1026       C  
ATOM   1069  CG  LEU A 165     -18.773   9.583  34.259  1.00 81.80           C  
ANISOU 1069  CG  LEU A 165     9457  10606  11015   -819   -276   1064       C  
ATOM   1070  CD1 LEU A 165     -19.555   9.321  35.522  1.00 81.35           C  
ANISOU 1070  CD1 LEU A 165     9583  10458  10868   -769   -325    911       C  
ATOM   1071  CD2 LEU A 165     -18.217  10.980  34.309  1.00 87.00           C  
ANISOU 1071  CD2 LEU A 165    10149  11052  11854   -939   -245   1114       C  
ATOM   1072  N   LEU A 166     -15.899   6.198  32.695  1.00 77.30           N  
ANISOU 1072  N   LEU A 166     8370  10657  10341   -827   -388   1054       N  
ATOM   1073  CA  LEU A 166     -14.776   5.787  31.842  1.00 78.27           C  
ANISOU 1073  CA  LEU A 166     8296  10930  10514   -844   -349   1122       C  
ATOM   1074  C   LEU A 166     -15.255   4.913  30.685  1.00 82.14           C  
ANISOU 1074  C   LEU A 166     8744  11603  10862   -734   -232   1161       C  
ATOM   1075  O   LEU A 166     -14.706   4.995  29.582  1.00 82.67           O  
ANISOU 1075  O   LEU A 166     8677  11789  10945   -741   -129   1265       O  
ATOM   1076  CB  LEU A 166     -13.686   5.055  32.647  1.00 78.79           C  
ANISOU 1076  CB  LEU A 166     8281  11026  10630   -870   -475   1034       C  
ATOM   1077  CG  LEU A 166     -12.965   5.860  33.727  1.00 85.19           C  
ANISOU 1077  CG  LEU A 166     9096  11703  11570  -1013   -616    990       C  
ATOM   1078  CD1 LEU A 166     -12.244   4.951  34.695  1.00 85.83           C  
ANISOU 1078  CD1 LEU A 166     9133  11838  11640  -1001   -768    899       C  
ATOM   1079  CD2 LEU A 166     -12.003   6.874  33.129  1.00 89.72           C  
ANISOU 1079  CD2 LEU A 166     9512  12262  12316  -1151   -576   1107       C  
ATOM   1080  N   LEU A 167     -16.288   4.090  30.935  1.00 77.69           N  
ANISOU 1080  N   LEU A 167     8299  11065  10154   -646   -242   1073       N  
ATOM   1081  CA  LEU A 167     -16.879   3.220  29.917  1.00 77.35           C  
ANISOU 1081  CA  LEU A 167     8246  11189   9956   -568   -147   1078       C  
ATOM   1082  C   LEU A 167     -17.846   3.991  29.011  1.00 82.44           C  
ANISOU 1082  C   LEU A 167     8907  11885  10532   -559    -60   1203       C  
ATOM   1083  O   LEU A 167     -18.259   3.475  27.973  1.00 82.21           O  
ANISOU 1083  O   LEU A 167     8848  12024  10364   -521     18   1231       O  
ATOM   1084  CB  LEU A 167     -17.581   2.007  30.560  1.00 76.08           C  
ANISOU 1084  CB  LEU A 167     8197  11028   9680   -502   -194    937       C  
ATOM   1085  CG  LEU A 167     -16.705   1.029  31.357  1.00 80.76           C  
ANISOU 1085  CG  LEU A 167     8777  11592  10316   -477   -268    836       C  
ATOM   1086  CD1 LEU A 167     -17.552  -0.024  32.019  1.00 79.85           C  
ANISOU 1086  CD1 LEU A 167     8799  11446  10093   -421   -302    724       C  
ATOM   1087  CD2 LEU A 167     -15.642   0.361  30.482  1.00 84.02           C  
ANISOU 1087  CD2 LEU A 167     9046  12128  10751   -444   -189    854       C  
ATOM   1088  N   THR A 168     -18.184   5.233  29.398  1.00 80.12           N  
ANISOU 1088  N   THR A 168     8663  11445  10333   -593    -72   1280       N  
ATOM   1089  CA  THR A 168     -19.098   6.107  28.672  1.00 80.63           C  
ANISOU 1089  CA  THR A 168     8741  11529  10364   -564      6   1431       C  
ATOM   1090  C   THR A 168     -18.417   6.945  27.562  1.00 85.52           C  
ANISOU 1090  C   THR A 168     9244  12204  11048   -606    103   1615       C  
ATOM   1091  O   THR A 168     -19.114   7.565  26.762  1.00 85.88           O  
ANISOU 1091  O   THR A 168     9282  12307  11043   -568    176   1773       O  
ATOM   1092  CB  THR A 168     -20.036   6.823  29.666  1.00 93.29           C  
ANISOU 1092  CB  THR A 168    10482  12945  12018   -539    -29   1412       C  
ATOM   1093  OG1 THR A 168     -21.385   6.681  29.233  1.00 95.90           O  
ANISOU 1093  OG1 THR A 168    10839  13379  12220   -453     11   1469       O  
ATOM   1094  CG2 THR A 168     -19.701   8.292  29.885  1.00 94.06           C  
ANISOU 1094  CG2 THR A 168    10606  12838  12293   -595      0   1511       C  
ATOM   1095  N   ILE A 169     -17.064   6.938  27.500  1.00 82.45           N  
ANISOU 1095  N   ILE A 169     8750  11811  10767   -681    106   1611       N  
ATOM   1096  CA  ILE A 169     -16.268   7.642  26.479  1.00 83.59           C  
ANISOU 1096  CA  ILE A 169     8766  12014  10980   -735    211   1786       C  
ATOM   1097  C   ILE A 169     -16.558   7.101  25.052  1.00 88.84           C  
ANISOU 1097  C   ILE A 169     9367  12941  11449   -671    322   1874       C  
ATOM   1098  O   ILE A 169     -16.899   7.926  24.206  1.00 89.33           O  
ANISOU 1098  O   ILE A 169     9409  13046  11485   -665    407   2065       O  
ATOM   1099  CB  ILE A 169     -14.747   7.754  26.844  1.00 87.24           C  
ANISOU 1099  CB  ILE A 169     9107  12421  11621   -842    184   1761       C  
ATOM   1100  CG1 ILE A 169     -14.545   8.575  28.136  1.00 87.82           C  
ANISOU 1100  CG1 ILE A 169     9259  12238  11872   -940     72   1697       C  
ATOM   1101  CG2 ILE A 169     -13.926   8.371  25.706  1.00 89.32           C  
ANISOU 1101  CG2 ILE A 169     9220  12772  11947   -899    318   1952       C  
ATOM   1102  CD1 ILE A 169     -13.444   8.084  29.060  1.00 93.24           C  
ANISOU 1102  CD1 ILE A 169     9873  12899  12656  -1013    -50   1565       C  
ATOM   1103  N   PRO A 170     -16.536   5.763  24.754  1.00 85.81           N  
ANISOU 1103  N   PRO A 170     8969  12725  10908   -619    327   1744       N  
ATOM   1104  CA  PRO A 170     -16.870   5.308  23.384  1.00 86.80           C  
ANISOU 1104  CA  PRO A 170     9062  13099  10819   -577    432   1807       C  
ATOM   1105  C   PRO A 170     -18.300   5.640  22.922  1.00 92.95           C  
ANISOU 1105  C   PRO A 170     9912  13960  11445   -534    425   1900       C  
ATOM   1106  O   PRO A 170     -18.678   5.324  21.796  1.00 93.26           O  
ANISOU 1106  O   PRO A 170     9930  14226  11280   -513    489   1958       O  
ATOM   1107  CB  PRO A 170     -16.616   3.793  23.437  1.00 87.45           C  
ANISOU 1107  CB  PRO A 170     9157  13275  10795   -539    428   1604       C  
ATOM   1108  CG  PRO A 170     -15.724   3.597  24.601  1.00 91.14           C  
ANISOU 1108  CG  PRO A 170     9600  13574  11456   -558    349   1502       C  
ATOM   1109  CD  PRO A 170     -16.168   4.610  25.600  1.00 86.15           C  
ANISOU 1109  CD  PRO A 170     9037  12738  10959   -599    248   1539       C  
ATOM   1110  N   ASP A 171     -19.088   6.288  23.789  1.00 90.26           N  
ANISOU 1110  N   ASP A 171     9651  13447  11196   -519    349   1917       N  
ATOM   1111  CA  ASP A 171     -20.437   6.744  23.482  1.00 90.78           C  
ANISOU 1111  CA  ASP A 171     9758  13571  11162   -461    342   2034       C  
ATOM   1112  C   ASP A 171     -20.413   8.258  23.294  1.00 95.46           C  
ANISOU 1112  C   ASP A 171    10334  14036  11901   -458    401   2269       C  
ATOM   1113  O   ASP A 171     -21.316   8.802  22.661  1.00 95.78           O  
ANISOU 1113  O   ASP A 171    10365  14168  11860   -395    431   2448       O  
ATOM   1114  CB  ASP A 171     -21.425   6.325  24.581  1.00 91.97           C  
ANISOU 1114  CB  ASP A 171    10011  13622  11313   -424    245   1890       C  
ATOM   1115  CG  ASP A 171     -21.731   4.839  24.610  1.00107.71           C  
ANISOU 1115  CG  ASP A 171    12031  15752  13141   -426    201   1694       C  
ATOM   1116  OD1 ASP A 171     -22.929   4.483  24.662  1.00108.72           O  
ANISOU 1116  OD1 ASP A 171    12194  15961  13154   -397    161   1671       O  
ATOM   1117  OD2 ASP A 171     -20.769   4.028  24.607  1.00115.10           O  
ANISOU 1117  OD2 ASP A 171    12951  16704  14077   -457    212   1567       O  
ATOM   1118  N   PHE A 172     -19.368   8.910  23.778  1.00 92.40           N  
ANISOU 1118  N   PHE A 172     9933  13450  11725   -528    419   2278       N  
ATOM   1119  CA  PHE A 172     -19.235  10.334  23.566  1.00 93.72           C  
ANISOU 1119  CA  PHE A 172    10095  13465  12050   -546    492   2496       C  
ATOM   1120  C   PHE A 172     -18.883  10.555  22.126  1.00 97.36           C  
ANISOU 1120  C   PHE A 172    10450  14134  12408   -548    607   2707       C  
ATOM   1121  O   PHE A 172     -19.142  11.603  21.560  1.00 98.48           O  
ANISOU 1121  O   PHE A 172    10585  14240  12595   -524    686   2949       O  
ATOM   1122  CB  PHE A 172     -18.136  10.889  24.434  1.00 96.29           C  
ANISOU 1122  CB  PHE A 172    10428  13538  12621   -659    472   2429       C  
ATOM   1123  CG  PHE A 172     -18.596  11.293  25.775  1.00 97.76           C  
ANISOU 1123  CG  PHE A 172    10751  13460  12933   -659    392   2307       C  
ATOM   1124  CD1 PHE A 172     -17.927  10.879  26.897  1.00100.95           C  
ANISOU 1124  CD1 PHE A 172    11187  13747  13422   -738    289   2095       C  
ATOM   1125  CD2 PHE A 172     -19.696  12.085  25.918  1.00100.48           C  
ANISOU 1125  CD2 PHE A 172    11190  13684  13302   -572    425   2411       C  
ATOM   1126  CE1 PHE A 172     -18.347  11.253  28.136  1.00101.61           C  
ANISOU 1126  CE1 PHE A 172    11414  13601  13591   -744    221   1973       C  
ATOM   1127  CE2 PHE A 172     -20.120  12.457  27.150  1.00103.21           C  
ANISOU 1127  CE2 PHE A 172    11676  13786  13754   -565    375   2287       C  
ATOM   1128  CZ  PHE A 172     -19.445  12.041  28.263  1.00100.76           C  
ANISOU 1128  CZ  PHE A 172    11416  13365  13505   -657    273   2060       C  
ATOM   1129  N   ILE A 173     -18.291   9.534  21.538  1.00 92.31           N  
ANISOU 1129  N   ILE A 173     9737  13712  11623   -570    627   2615       N  
ATOM   1130  CA  ILE A 173     -17.873   9.566  20.160  1.00 93.16           C  
ANISOU 1130  CA  ILE A 173     9751  14052  11592   -575    748   2781       C  
ATOM   1131  C   ILE A 173     -18.598   9.012  18.961  1.00 96.47           C  
ANISOU 1131  C   ILE A 173    10159  14795  11701   -515    782   2847       C  
ATOM   1132  O   ILE A 173     -18.821   9.690  17.980  1.00 98.38           O  
ANISOU 1132  O   ILE A 173    10365  15163  11853   -492    861   3092       O  
ATOM   1133  CB  ILE A 173     -16.716   8.646  19.972  1.00 96.09           C  
ANISOU 1133  CB  ILE A 173    10044  14528  11940   -623    791   2638       C  
ATOM   1134  CG1 ILE A 173     -15.441   9.243  20.527  1.00 97.36           C  
ANISOU 1134  CG1 ILE A 173    10127  14491  12375   -720    815   2656       C  
ATOM   1135  CG2 ILE A 173     -16.576   8.324  18.532  1.00 97.89           C  
ANISOU 1135  CG2 ILE A 173    10210  15051  11931   -603    914   2745       C  
ATOM   1136  CD1 ILE A 173     -14.494   8.192  21.004  1.00104.72           C  
ANISOU 1136  CD1 ILE A 173    10996  15447  13346   -742    786   2443       C  
ATOM   1137  N   PHE A 174     -18.961   7.745  19.070  1.00 89.84           N  
ANISOU 1137  N   PHE A 174     9355  14086  10692   -499    717   2622       N  
ATOM   1138  CA  PHE A 174     -19.499   6.955  17.975  1.00 89.44           C  
ANISOU 1138  CA  PHE A 174     9304  14355  10325   -478    738   2606       C  
ATOM   1139  C   PHE A 174     -20.983   7.221  17.883  1.00 92.46           C  
ANISOU 1139  C   PHE A 174     9722  14824  10587   -424    650   2703       C  
ATOM   1140  O   PHE A 174     -21.660   6.645  17.046  1.00 93.28           O  
ANISOU 1140  O   PHE A 174     9825  15203  10416   -422    631   2698       O  
ATOM   1141  CB  PHE A 174     -19.295   5.471  18.188  1.00 89.72           C  
ANISOU 1141  CB  PHE A 174     9380  14457  10251   -496    711   2310       C  
ATOM   1142  CG  PHE A 174     -17.880   5.052  18.108  1.00 91.33           C  
ANISOU 1142  CG  PHE A 174     9527  14635  10538   -522    812   2225       C  
ATOM   1143  CD1 PHE A 174     -17.361   4.184  19.018  1.00 92.78           C  
ANISOU 1143  CD1 PHE A 174     9733  14683  10836   -522    770   1997       C  
ATOM   1144  CD2 PHE A 174     -17.066   5.533  17.116  1.00 94.65           C  
ANISOU 1144  CD2 PHE A 174     9860  15177  10923   -538    957   2393       C  
ATOM   1145  CE1 PHE A 174     -16.065   3.812  18.934  1.00 93.96           C  
ANISOU 1145  CE1 PHE A 174     9804  14823  11073   -527    865   1943       C  
ATOM   1146  CE2 PHE A 174     -15.779   5.153  17.031  1.00 97.47           C  
ANISOU 1146  CE2 PHE A 174    10141  15527  11367   -553   1063   2329       C  
ATOM   1147  CZ  PHE A 174     -15.278   4.298  17.938  1.00 94.30           C  
ANISOU 1147  CZ  PHE A 174     9747  14995  11090   -542   1015   2105       C  
ATOM   1148  N   ALA A 175     -21.506   8.073  18.738  1.00 86.96           N  
ANISOU 1148  N   ALA A 175     9051  13901  10087   -383    598   2785       N  
ATOM   1149  CA  ALA A 175     -22.914   8.355  18.682  1.00 86.28           C  
ANISOU 1149  CA  ALA A 175     8973  13898   9912   -311    528   2896       C  
ATOM   1150  C   ALA A 175     -23.110   9.596  17.866  1.00 91.93           C  
ANISOU 1150  C   ALA A 175     9635  14662  10632   -253    601   3241       C  
ATOM   1151  O   ALA A 175     -22.606  10.650  18.208  1.00 92.23           O  
ANISOU 1151  O   ALA A 175     9683  14453  10908   -244    668   3377       O  
ATOM   1152  CB  ALA A 175     -23.438   8.562  20.037  1.00 85.30           C  
ANISOU 1152  CB  ALA A 175     8915  13508   9986   -275    455   2799       C  
ATOM   1153  N   ASN A 176     -23.846   9.475  16.776  1.00 89.52           N  
ANISOU 1153  N   ASN A 176     9277  14678  10060   -222    586   3389       N  
ATOM   1154  CA  ASN A 176     -24.086  10.629  15.900  1.00 91.64           C  
ANISOU 1154  CA  ASN A 176     9488  15029  10303   -150    654   3759       C  
ATOM   1155  C   ASN A 176     -25.409  10.507  15.148  1.00 97.16           C  
ANISOU 1155  C   ASN A 176    10124  16058  10735    -84    566   3910       C  
ATOM   1156  O   ASN A 176     -25.892   9.397  14.927  1.00 95.97           O  
ANISOU 1156  O   ASN A 176     9967  16148  10348   -140    473   3718       O  
ATOM   1157  CB  ASN A 176     -22.945  10.786  14.876  1.00 92.87           C  
ANISOU 1157  CB  ASN A 176     9611  15304  10372   -210    786   3871       C  
ATOM   1158  CG  ASN A 176     -21.601  11.132  15.461  1.00110.02           C  
ANISOU 1158  CG  ASN A 176    11801  17180  12823   -279    882   3802       C  
ATOM   1159  OD1 ASN A 176     -21.388  12.220  16.006  1.00103.40           O  
ANISOU 1159  OD1 ASN A 176    10979  16047  12262   -262    927   3942       O  
ATOM   1160  ND2 ASN A 176     -20.661  10.208  15.359  1.00100.23           N  
ANISOU 1160  ND2 ASN A 176    10553  16010  11519   -362    918   3583       N  
ATOM   1161  N   VAL A 177     -25.973  11.650  14.722  1.00 96.43           N  
ANISOU 1161  N   VAL A 177     9979  15980  10681     30    597   4265       N  
ATOM   1162  CA  VAL A 177     -27.209  11.698  13.938  1.00 98.31           C  
ANISOU 1162  CA  VAL A 177    10123  16557  10674    108    508   4478       C  
ATOM   1163  C   VAL A 177     -26.817  11.534  12.466  1.00106.58           C  
ANISOU 1163  C   VAL A 177    11131  17970  11396     55    547   4623       C  
ATOM   1164  O   VAL A 177     -25.865  12.174  12.011  1.00106.95           O  
ANISOU 1164  O   VAL A 177    11195  17934  11507     47    685   4782       O  
ATOM   1165  CB  VAL A 177     -28.011  13.006  14.177  1.00103.23           C  
ANISOU 1165  CB  VAL A 177    10702  17023  11498    285    532   4818       C  
ATOM   1166  CG1 VAL A 177     -29.403  12.926  13.555  1.00104.62           C  
ANISOU 1166  CG1 VAL A 177    10749  17563  11439    375    409   5015       C  
ATOM   1167  CG2 VAL A 177     -28.115  13.324  15.663  1.00101.04           C  
ANISOU 1167  CG2 VAL A 177    10502  16319  11569    332    548   4665       C  
ATOM   1168  N   SER A 178     -27.536  10.665  11.735  1.00106.31           N  
ANISOU 1168  N   SER A 178    11048  18339  11004      4    428   4558       N  
ATOM   1169  CA  SER A 178     -27.286  10.401  10.316  1.00109.67           C  
ANISOU 1169  CA  SER A 178    11452  19160  11057    -56    450   4663       C  
ATOM   1170  C   SER A 178     -28.586  10.271   9.522  1.00117.53           C  
ANISOU 1170  C   SER A 178    12343  20585  11728    -31    293   4834       C  
ATOM   1171  O   SER A 178     -29.562   9.737  10.040  1.00115.86           O  
ANISOU 1171  O   SER A 178    12087  20430  11505    -42    148   4696       O  
ATOM   1172  CB  SER A 178     -26.438   9.144  10.142  1.00112.50           C  
ANISOU 1172  CB  SER A 178    11899  19594  11252   -211    486   4288       C  
ATOM   1173  OG  SER A 178     -27.236   7.975  10.045  1.00121.76           O  
ANISOU 1173  OG  SER A 178    13077  21017  12171   -302    339   4037       O  
ATOM   1174  N   GLU A 179     -28.633  10.801   8.325  1.00119.09           N  
ANISOU 1174  N   GLU A 179    12489  21082  11679      6    317   5152       N  
ATOM   1175  CA  GLU A 179     -29.879  10.741   7.583  1.00122.31           C  
ANISOU 1175  CA  GLU A 179    12775  21920  11776     32    146   5345       C  
ATOM   1176  C   GLU A 179     -30.066   9.347   7.059  1.00127.91           C  
ANISOU 1176  C   GLU A 179    13520  22979  12102   -158     32   5010       C  
ATOM   1177  O   GLU A 179     -29.110   8.608   6.882  1.00126.37           O  
ANISOU 1177  O   GLU A 179    13448  22754  11815   -280    128   4729       O  
ATOM   1178  CB  GLU A 179     -29.945  11.755   6.435  1.00127.54           C  
ANISOU 1178  CB  GLU A 179    13368  22829  12262    138    190   5824       C  
ATOM   1179  CG  GLU A 179     -30.796  13.009   6.767  1.00141.64           C  
ANISOU 1179  CG  GLU A 179    15035  24482  14300    360    171   6242       C  
ATOM   1180  CD  GLU A 179     -30.647  14.179   5.777  1.00170.74           C  
ANISOU 1180  CD  GLU A 179    18678  28289  17907    492    266   6754       C  
ATOM   1181  OE1 GLU A 179     -29.540  14.386   5.242  1.00167.63           O  
ANISOU 1181  OE1 GLU A 179    18375  27849  17466    437    429   6798       O  
ATOM   1182  OE2 GLU A 179     -31.639  14.909   5.548  1.00166.58           O  
ANISOU 1182  OE2 GLU A 179    18016  27898  17377    661    187   7131       O  
ATOM   1183  N   ALA A 180     -31.322   9.003   6.825  1.00127.13           N  
ANISOU 1183  N   ALA A 180    13306  23204  11791   -182   -169   5046       N  
ATOM   1184  CA  ALA A 180     -31.672   7.726   6.248  1.00128.15           C  
ANISOU 1184  CA  ALA A 180    13464  23698  11529   -383   -300   4749       C  
ATOM   1185  C   ALA A 180     -32.925   7.873   5.408  1.00136.51           C  
ANISOU 1185  C   ALA A 180    14353  25252  12260   -384   -507   5011       C  
ATOM   1186  O   ALA A 180     -33.380   8.971   5.122  1.00138.01           O  
ANISOU 1186  O   ALA A 180    14412  25528  12497   -210   -524   5451       O  
ATOM   1187  CB  ALA A 180     -31.889   6.708   7.328  1.00125.72           C  
ANISOU 1187  CB  ALA A 180    13209  23168  11391   -487   -357   4332       C  
ATOM   1188  N   ASP A 181     -33.485   6.745   5.020  1.00134.64           N  
ANISOU 1188  N   ASP A 181    14120  25343  11695   -584   -666   4739       N  
ATOM   1189  CA  ASP A 181     -34.690   6.735   4.229  1.00138.00           C  
ANISOU 1189  CA  ASP A 181    14372  26283  11779   -629   -895   4943       C  
ATOM   1190  C   ASP A 181     -35.885   7.273   4.996  1.00141.15           C  
ANISOU 1190  C   ASP A 181    14553  26635  12444   -489  -1025   5167       C  
ATOM   1191  O   ASP A 181     -36.640   6.511   5.586  1.00140.36           O  
ANISOU 1191  O   ASP A 181    14391  26554  12385   -602  -1156   4930       O  
ATOM   1192  CB  ASP A 181     -34.965   5.305   3.823  1.00140.71           C  
ANISOU 1192  CB  ASP A 181    14791  26913  11760   -913  -1027   4523       C  
ATOM   1193  CG  ASP A 181     -33.861   4.388   4.236  1.00148.96           C  
ANISOU 1193  CG  ASP A 181    16076  27630  12892  -1030   -856   4065       C  
ATOM   1194  OD1 ASP A 181     -32.695   4.706   3.926  1.00149.14           O  
ANISOU 1194  OD1 ASP A 181    16227  27506  12933   -967   -652   4094       O  
ATOM   1195  OD2 ASP A 181     -34.154   3.369   4.890  1.00153.05           O  
ANISOU 1195  OD2 ASP A 181    16644  28029  13477  -1176   -917   3695       O  
ATOM   1196  N   ASP A 182     -36.073   8.581   4.981  1.00137.26           N  
ANISOU 1196  N   ASP A 182    13940  26075  12136   -241   -976   5632       N  
ATOM   1197  CA  ASP A 182     -37.284   9.132   5.553  1.00136.67           C  
ANISOU 1197  CA  ASP A 182    13638  26015  12274    -84  -1091   5888       C  
ATOM   1198  C   ASP A 182     -37.194   9.627   6.980  1.00134.60           C  
ANISOU 1198  C   ASP A 182    13401  25192  12548     81   -952   5852       C  
ATOM   1199  O   ASP A 182     -38.216   9.922   7.580  1.00134.50           O  
ANISOU 1199  O   ASP A 182    13212  25167  12723    200  -1030   5994       O  
ATOM   1200  CB  ASP A 182     -38.321   8.062   5.798  1.00138.52           C  
ANISOU 1200  CB  ASP A 182    13758  26501  12373   -271  -1307   5625       C  
ATOM   1201  N   ARG A 183     -35.991   9.694   7.540  1.00125.83           N  
ANISOU 1201  N   ARG A 183    12501  23632  11676     84   -748   5655       N  
ATOM   1202  CA  ARG A 183     -35.868  10.084   8.939  1.00121.53           C  
ANISOU 1202  CA  ARG A 183    12005  22562  11611    209   -628   5572       C  
ATOM   1203  C   ARG A 183     -34.400  10.210   9.314  1.00121.53           C  
ANISOU 1203  C   ARG A 183    12226  22141  11808    188   -419   5393       C  
ATOM   1204  O   ARG A 183     -33.527   9.723   8.604  1.00120.71           O  
ANISOU 1204  O   ARG A 183    12237  22154  11475     52   -373   5251       O  
ATOM   1205  CB  ARG A 183     -36.653   9.432  10.067  1.00118.34           C  
ANISOU 1205  CB  ARG A 183    11547  22028  11387    168   -709   5315       C  
ATOM   1206  CG  ARG A 183     -36.347   7.973  10.307  1.00122.06           C  
ANISOU 1206  CG  ARG A 183    12144  22513  11721    -91   -760   4818       C  
ATOM   1207  N   TYR A 184     -34.134  10.850  10.445  1.00115.38           N  
ANISOU 1207  N   TYR A 184    11505  20882  11452    318   -293   5393       N  
ATOM   1208  CA  TYR A 184     -32.743  11.005  10.851  1.00112.54           C  
ANISOU 1208  CA  TYR A 184    11332  20133  11296    286   -113   5232       C  
ATOM   1209  C   TYR A 184     -32.582   9.786  11.753  1.00111.07           C  
ANISOU 1209  C   TYR A 184    11238  19802  11162    131   -153   4756       C  
ATOM   1210  O   TYR A 184     -33.557   9.278  12.307  1.00109.79           O  
ANISOU 1210  O   TYR A 184    11002  19702  11013    115   -270   4641       O  
ATOM   1211  CB  TYR A 184     -32.394  12.279  11.622  1.00113.50           C  
ANISOU 1211  CB  TYR A 184    11499  19791  11836    467     45   5434       C  
ATOM   1212  CG  TYR A 184     -32.095  13.468  10.737  1.00118.82           C  
ANISOU 1212  CG  TYR A 184    12145  20502  12500    593    148   5871       C  
ATOM   1213  CD1 TYR A 184     -30.807  13.710  10.278  1.00121.29           C  
ANISOU 1213  CD1 TYR A 184    12569  20705  12810    524    292   5882       C  
ATOM   1214  CD2 TYR A 184     -33.101  14.348  10.360  1.00122.55           C  
ANISOU 1214  CD2 TYR A 184    12471  21120  12975    787    109   6292       C  
ATOM   1215  CE1 TYR A 184     -30.529  14.795   9.468  1.00125.27           C  
ANISOU 1215  CE1 TYR A 184    13052  21233  13310    630    400   6297       C  
ATOM   1216  CE2 TYR A 184     -32.832  15.436   9.551  1.00126.46           C  
ANISOU 1216  CE2 TYR A 184    12949  21634  13466    912    212   6717       C  
ATOM   1217  CZ  TYR A 184     -31.545  15.654   9.108  1.00134.67           C  
ANISOU 1217  CZ  TYR A 184    14115  22554  14499    825    359   6716       C  
ATOM   1218  OH  TYR A 184     -31.273  16.736   8.302  1.00139.91           O  
ANISOU 1218  OH  TYR A 184    14767  23230  15164    939    475   7153       O  
ATOM   1219  N   ILE A 185     -31.345   9.320  11.896  1.00104.30           N  
ANISOU 1219  N   ILE A 185    10535  18754  10341     23    -49   4496       N  
ATOM   1220  CA  ILE A 185     -31.055   8.159  12.728  1.00100.57           C  
ANISOU 1220  CA  ILE A 185    10163  18123   9924   -110    -70   4062       C  
ATOM   1221  C   ILE A 185     -29.887   8.430  13.670  1.00101.81           C  
ANISOU 1221  C   ILE A 185    10450  17823  10412    -90     72   3923       C  
ATOM   1222  O   ILE A 185     -28.758   8.645  13.228  1.00102.28           O  
ANISOU 1222  O   ILE A 185    10570  17820  10471   -117    190   3943       O  
ATOM   1223  CB  ILE A 185     -30.737   6.918  11.874  1.00104.01           C  
ANISOU 1223  CB  ILE A 185    10657  18862  10002   -299   -113   3806       C  
ATOM   1224  CG1 ILE A 185     -32.027   6.287  11.347  1.00106.20           C  
ANISOU 1224  CG1 ILE A 185    10823  19546   9981   -383   -300   3798       C  
ATOM   1225  CG2 ILE A 185     -29.936   5.907  12.681  1.00101.75           C  
ANISOU 1225  CG2 ILE A 185    10513  18310   9836   -404    -59   3397       C  
ATOM   1226  CD1 ILE A 185     -31.823   5.392  10.145  1.00117.35           C  
ANISOU 1226  CD1 ILE A 185    12284  21335  10969   -556   -341   3652       C  
ATOM   1227  N   CYS A 186     -30.165   8.418  14.969  1.00 95.25           N  
ANISOU 1227  N   CYS A 186     9651  16688   9851    -49     60   3786       N  
ATOM   1228  CA  CYS A 186     -29.136   8.658  15.977  1.00 92.42           C  
ANISOU 1228  CA  CYS A 186     9410  15907   9797    -43    166   3640       C  
ATOM   1229  C   CYS A 186     -28.749   7.337  16.614  1.00 93.06           C  
ANISOU 1229  C   CYS A 186     9583  15917   9859   -171    130   3243       C  
ATOM   1230  O   CYS A 186     -29.598   6.685  17.228  1.00 91.91           O  
ANISOU 1230  O   CYS A 186     9429  15789   9703   -194     39   3092       O  
ATOM   1231  CB  CYS A 186     -29.600   9.678  17.019  1.00 92.02           C  
ANISOU 1231  CB  CYS A 186     9361  15537  10064    100    198   3773       C  
ATOM   1232  SG  CYS A 186     -28.788   9.525  18.640  1.00 92.90           S  
ANISOU 1232  SG  CYS A 186     9623  15176  10496     66    247   3469       S  
ATOM   1233  N   ASP A 187     -27.472   6.940  16.442  1.00 87.99           N  
ANISOU 1233  N   ASP A 187     9018  15199   9215   -249    212   3091       N  
ATOM   1234  CA  ASP A 187     -26.858   5.743  17.018  1.00 85.55           C  
ANISOU 1234  CA  ASP A 187     8802  14785   8919   -347    209   2739       C  
ATOM   1235  C   ASP A 187     -25.341   5.717  16.875  1.00 88.10           C  
ANISOU 1235  C   ASP A 187     9171  14982   9320   -381    329   2670       C  
ATOM   1236  O   ASP A 187     -24.770   6.570  16.195  1.00 88.99           O  
ANISOU 1236  O   ASP A 187     9243  15125   9444   -352    419   2890       O  
ATOM   1237  CB  ASP A 187     -27.547   4.420  16.601  1.00 87.80           C  
ANISOU 1237  CB  ASP A 187     9097  15337   8926   -454    118   2529       C  
ATOM   1238  CG  ASP A 187     -26.985   3.687  15.408  1.00102.68           C  
ANISOU 1238  CG  ASP A 187    11010  17479  10523   -549    164   2435       C  
ATOM   1239  OD1 ASP A 187     -27.389   4.009  14.270  1.00106.70           O  
ANISOU 1239  OD1 ASP A 187    11455  18298  10788   -556    146   2623       O  
ATOM   1240  OD2 ASP A 187     -26.221   2.721  15.617  1.00108.04           O  
ANISOU 1240  OD2 ASP A 187    11781  18065  11203   -613    215   2167       O  
ATOM   1241  N   ARG A 188     -24.689   4.764  17.559  1.00 82.58           N  
ANISOU 1241  N   ARG A 188     8547  14134   8694   -436    336   2383       N  
ATOM   1242  CA  ARG A 188     -23.238   4.600  17.564  1.00 81.54           C  
ANISOU 1242  CA  ARG A 188     8436  13883   8662   -461    443   2296       C  
ATOM   1243  C   ARG A 188     -22.781   3.911  16.291  1.00 86.01           C  
ANISOU 1243  C   ARG A 188     9001  14726   8954   -514    523   2245       C  
ATOM   1244  O   ARG A 188     -23.146   2.757  16.047  1.00 85.25           O  
ANISOU 1244  O   ARG A 188     8961  14768   8660   -571    490   2033       O  
ATOM   1245  CB  ARG A 188     -22.780   3.833  18.817  1.00 79.24           C  
ANISOU 1245  CB  ARG A 188     8215  13341   8552   -477    411   2032       C  
ATOM   1246  CG  ARG A 188     -23.161   4.523  20.126  1.00 89.71           C  
ANISOU 1246  CG  ARG A 188     9565  14392  10131   -431    342   2063       C  
ATOM   1247  CD  ARG A 188     -22.928   3.644  21.341  1.00101.84           C  
ANISOU 1247  CD  ARG A 188    11179  15733  11782   -449    289   1808       C  
ATOM   1248  NE  ARG A 188     -23.813   2.476  21.360  1.00112.53           N  
ANISOU 1248  NE  ARG A 188    12583  17209  12965   -482    226   1636       N  
ATOM   1249  CZ  ARG A 188     -23.714   1.468  22.222  1.00127.28           C  
ANISOU 1249  CZ  ARG A 188    14530  18952  14880   -502    190   1414       C  
ATOM   1250  NH1 ARG A 188     -24.562   0.451  22.160  1.00115.42           N  
ANISOU 1250  NH1 ARG A 188    13074  17556  13226   -550    145   1273       N  
ATOM   1251  NH2 ARG A 188     -22.764   1.467  23.148  1.00114.86           N  
ANISOU 1251  NH2 ARG A 188    12986  17153  13504   -482    196   1339       N  
ATOM   1252  N   PHE A 189     -22.017   4.639  15.459  1.00 83.99           N  
ANISOU 1252  N   PHE A 189     8689  14547   8678   -500    641   2443       N  
ATOM   1253  CA  PHE A 189     -21.482   4.127  14.203  1.00 85.50           C  
ANISOU 1253  CA  PHE A 189     8882  15004   8602   -539    751   2421       C  
ATOM   1254  C   PHE A 189     -20.021   3.766  14.390  1.00 89.44           C  
ANISOU 1254  C   PHE A 189     9375  15362   9246   -543    885   2297       C  
ATOM   1255  O   PHE A 189     -19.163   4.646  14.474  1.00 88.88           O  
ANISOU 1255  O   PHE A 189     9231  15166   9374   -525    970   2465       O  
ATOM   1256  CB  PHE A 189     -21.686   5.127  13.051  1.00 89.60           C  
ANISOU 1256  CB  PHE A 189     9335  15750   8957   -517    802   2749       C  
ATOM   1257  CG  PHE A 189     -23.129   5.479  12.782  1.00 91.48           C  
ANISOU 1257  CG  PHE A 189     9550  16169   9040   -496    665   2904       C  
ATOM   1258  CD1 PHE A 189     -23.988   4.560  12.189  1.00 95.45           C  
ANISOU 1258  CD1 PHE A 189    10084  16963   9218   -561    574   2769       C  
ATOM   1259  CD2 PHE A 189     -23.628   6.733  13.108  1.00 93.51           C  
ANISOU 1259  CD2 PHE A 189     9747  16305   9479   -413    630   3190       C  
ATOM   1260  CE1 PHE A 189     -25.327   4.883  11.947  1.00 97.36           C  
ANISOU 1260  CE1 PHE A 189    10269  17401   9322   -546    433   2928       C  
ATOM   1261  CE2 PHE A 189     -24.967   7.056  12.863  1.00 97.46           C  
ANISOU 1261  CE2 PHE A 189    10198  16984   9849   -370    509   3356       C  
ATOM   1262  CZ  PHE A 189     -25.809   6.126  12.292  1.00 96.39           C  
ANISOU 1262  CZ  PHE A 189    10066  17166   9394   -438    402   3231       C  
ATOM   1263  N   TYR A 190     -19.760   2.457  14.509  1.00 86.77           N  
ANISOU 1263  N   TYR A 190     9108  15032   8829   -568    904   2003       N  
ATOM   1264  CA  TYR A 190     -18.434   1.881  14.727  1.00 87.11           C  
ANISOU 1264  CA  TYR A 190     9138  14955   9003   -550   1030   1858       C  
ATOM   1265  C   TYR A 190     -17.680   1.591  13.410  1.00 94.29           C  
ANISOU 1265  C   TYR A 190    10036  16103   9688   -554   1220   1871       C  
ATOM   1266  O   TYR A 190     -18.325   1.330  12.393  1.00 95.37           O  
ANISOU 1266  O   TYR A 190    10231  16510   9497   -590   1229   1870       O  
ATOM   1267  CB  TYR A 190     -18.550   0.604  15.572  1.00 86.86           C  
ANISOU 1267  CB  TYR A 190     9200  14783   9020   -551    970   1551       C  
ATOM   1268  CG  TYR A 190     -19.104   0.820  16.963  1.00 87.07           C  
ANISOU 1268  CG  TYR A 190     9243  14563   9278   -542    810   1525       C  
ATOM   1269  CD1 TYR A 190     -20.314   0.251  17.348  1.00 88.35           C  
ANISOU 1269  CD1 TYR A 190     9490  14735   9344   -573    683   1403       C  
ATOM   1270  CD2 TYR A 190     -18.409   1.576  17.905  1.00 87.13           C  
ANISOU 1270  CD2 TYR A 190     9181  14334   9591   -513    791   1614       C  
ATOM   1271  CE1 TYR A 190     -20.829   0.441  18.629  1.00 87.48           C  
ANISOU 1271  CE1 TYR A 190     9399  14408   9431   -558    558   1382       C  
ATOM   1272  CE2 TYR A 190     -18.922   1.786  19.184  1.00 86.33           C  
ANISOU 1272  CE2 TYR A 190     9114  14015   9672   -506    653   1579       C  
ATOM   1273  CZ  TYR A 190     -20.129   1.207  19.545  1.00 93.91           C  
ANISOU 1273  CZ  TYR A 190    10164  14991  10528   -519    547   1465       C  
ATOM   1274  OH  TYR A 190     -20.634   1.389  20.809  1.00 94.80           O  
ANISOU 1274  OH  TYR A 190    10316  14899  10807   -505    433   1430       O  
ATOM   1275  N   PRO A 191     -16.321   1.611  13.419  1.00 92.01           N  
ANISOU 1275  N   PRO A 191     9666  15733   9560   -519   1373   1879       N  
ATOM   1276  CA  PRO A 191     -15.556   1.358  12.179  1.00 94.74           C  
ANISOU 1276  CA  PRO A 191     9995  16305   9699   -509   1586   1899       C  
ATOM   1277  C   PRO A 191     -15.926   0.099  11.386  1.00100.47           C  
ANISOU 1277  C   PRO A 191    10864  17232  10080   -525   1647   1649       C  
ATOM   1278  O   PRO A 191     -15.987   0.164  10.156  1.00102.39           O  
ANISOU 1278  O   PRO A 191    11137  17751  10017   -548   1754   1716       O  
ATOM   1279  CB  PRO A 191     -14.107   1.324  12.663  1.00 96.45           C  
ANISOU 1279  CB  PRO A 191    10090  16353  10205   -460   1713   1886       C  
ATOM   1280  CG  PRO A 191     -14.107   2.167  13.874  1.00 98.70           C  
ANISOU 1280  CG  PRO A 191    10300  16376  10826   -475   1564   1995       C  
ATOM   1281  CD  PRO A 191     -15.414   1.924  14.542  1.00 92.21           C  
ANISOU 1281  CD  PRO A 191     9597  15479   9959   -493   1360   1889       C  
ATOM   1282  N   ASN A 192     -16.171  -1.034  12.083  1.00 95.78           N  
ANISOU 1282  N   ASN A 192    10370  16494   9527   -520   1583   1362       N  
ATOM   1283  CA  ASN A 192     -16.570  -2.311  11.476  1.00 96.80           C  
ANISOU 1283  CA  ASN A 192    10664  16752   9362   -555   1633   1083       C  
ATOM   1284  C   ASN A 192     -17.311  -3.224  12.466  1.00 98.33           C  
ANISOU 1284  C   ASN A 192    10967  16755   9640   -582   1481    845       C  
ATOM   1285  O   ASN A 192     -17.609  -2.793  13.584  1.00 95.51           O  
ANISOU 1285  O   ASN A 192    10555  16197   9536   -570   1328    916       O  
ATOM   1286  CB  ASN A 192     -15.389  -3.018  10.788  1.00100.59           C  
ANISOU 1286  CB  ASN A 192    11162  17285   9771   -489   1896    956       C  
ATOM   1287  CG  ASN A 192     -14.292  -3.424  11.720  1.00126.38           C  
ANISOU 1287  CG  ASN A 192    14351  20283  13384   -382   1972    878       C  
ATOM   1288  OD1 ASN A 192     -14.335  -4.494  12.329  1.00122.35           O  
ANISOU 1288  OD1 ASN A 192    13938  19603  12945   -351   1957    637       O  
ATOM   1289  ND2 ASN A 192     -13.276  -2.585  11.838  1.00119.55           N  
ANISOU 1289  ND2 ASN A 192    13302  19379  12740   -329   2056   1093       N  
ATOM   1290  N   ASP A 193     -17.637  -4.468  12.037  1.00 96.04           N  
ANISOU 1290  N   ASP A 193    10842  16523   9126   -629   1530    563       N  
ATOM   1291  CA  ASP A 193     -18.370  -5.476  12.815  1.00 94.51           C  
ANISOU 1291  CA  ASP A 193    10775  16162   8973   -676   1415    322       C  
ATOM   1292  C   ASP A 193     -17.729  -5.806  14.172  1.00 95.16           C  
ANISOU 1292  C   ASP A 193    10824  15906   9428   -575   1402    267       C  
ATOM   1293  O   ASP A 193     -18.448  -5.908  15.171  1.00 91.87           O  
ANISOU 1293  O   ASP A 193    10430  15334   9144   -605   1236    237       O  
ATOM   1294  CB  ASP A 193     -18.583  -6.761  11.991  1.00 98.88           C  
ANISOU 1294  CB  ASP A 193    11524  16816   9229   -748   1522     20       C  
ATOM   1295  CG  ASP A 193     -19.372  -6.564  10.709  1.00113.45           C  
ANISOU 1295  CG  ASP A 193    13424  19021  10661   -879   1493     40       C  
ATOM   1296  OD1 ASP A 193     -18.746  -6.539   9.623  1.00117.78           O  
ANISOU 1296  OD1 ASP A 193    13996  19762  10993   -860   1674     43       O  
ATOM   1297  OD2 ASP A 193     -20.620  -6.472  10.785  1.00117.32           O  
ANISOU 1297  OD2 ASP A 193    13929  19615  11031  -1001   1292     52       O  
ATOM   1298  N   LEU A 194     -16.379  -5.954  14.202  1.00 92.22           N  
ANISOU 1298  N   LEU A 194    10383  15438   9217   -454   1579    268       N  
ATOM   1299  CA  LEU A 194     -15.586  -6.277  15.397  1.00 90.28           C  
ANISOU 1299  CA  LEU A 194    10079  14910   9311   -344   1577    238       C  
ATOM   1300  C   LEU A 194     -15.864  -5.377  16.597  1.00 90.38           C  
ANISOU 1300  C   LEU A 194     9988  14775   9576   -352   1373    408       C  
ATOM   1301  O   LEU A 194     -15.942  -5.879  17.716  1.00 88.66           O  
ANISOU 1301  O   LEU A 194     9808  14341   9540   -320   1281    320       O  
ATOM   1302  CB  LEU A 194     -14.084  -6.288  15.079  1.00 91.92           C  
ANISOU 1302  CB  LEU A 194    10167  15116   9644   -217   1792    288       C  
ATOM   1303  CG  LEU A 194     -13.484  -7.647  14.750  1.00 98.57           C  
ANISOU 1303  CG  LEU A 194    11122  15892  10439   -124   2000     45       C  
ATOM   1304  CD1 LEU A 194     -13.580  -7.949  13.254  1.00101.51           C  
ANISOU 1304  CD1 LEU A 194    11606  16511  10454   -167   2186    -56       C  
ATOM   1305  CD2 LEU A 194     -12.039  -7.721  15.207  1.00101.19           C  
ANISOU 1305  CD2 LEU A 194    11285  16101  11061     40   2130    115       C  
ATOM   1306  N   TRP A 195     -16.025  -4.058  16.361  1.00 85.34           N  
ANISOU 1306  N   TRP A 195     9235  14247   8942   -392   1311    651       N  
ATOM   1307  CA  TRP A 195     -16.315  -3.055  17.391  1.00 82.56           C  
ANISOU 1307  CA  TRP A 195     8801  13757   8810   -406   1138    816       C  
ATOM   1308  C   TRP A 195     -17.691  -3.274  18.016  1.00 83.66           C  
ANISOU 1308  C   TRP A 195     9049  13841   8897   -469    960    740       C  
ATOM   1309  O   TRP A 195     -17.863  -3.031  19.208  1.00 81.27           O  
ANISOU 1309  O   TRP A 195     8735  13344   8799   -455    836    760       O  
ATOM   1310  CB  TRP A 195     -16.223  -1.644  16.813  1.00 82.13           C  
ANISOU 1310  CB  TRP A 195     8627  13829   8750   -435   1149   1089       C  
ATOM   1311  CG  TRP A 195     -14.847  -1.227  16.402  1.00 84.78           C  
ANISOU 1311  CG  TRP A 195     8821  14191   9199   -389   1311   1207       C  
ATOM   1312  CD1 TRP A 195     -14.157  -1.644  15.302  1.00 89.93           C  
ANISOU 1312  CD1 TRP A 195     9459  15016   9693   -358   1516   1179       C  
ATOM   1313  CD2 TRP A 195     -14.017  -0.257  17.054  1.00 84.28           C  
ANISOU 1313  CD2 TRP A 195     8606  13990   9428   -383   1289   1380       C  
ATOM   1314  NE1 TRP A 195     -12.930  -1.027  15.250  1.00 90.59           N  
ANISOU 1314  NE1 TRP A 195     9371  15081   9968   -323   1629   1334       N  
ATOM   1315  CE2 TRP A 195     -12.820  -0.162  16.308  1.00 90.45           C  
ANISOU 1315  CE2 TRP A 195     9263  14875  10230   -350   1484   1460       C  
ATOM   1316  CE3 TRP A 195     -14.163   0.536  18.206  1.00 83.87           C  
ANISOU 1316  CE3 TRP A 195     8515  13735   9616   -411   1128   1465       C  
ATOM   1317  CZ2 TRP A 195     -11.774   0.695  16.674  1.00 90.13           C  
ANISOU 1317  CZ2 TRP A 195     9041  14748  10456   -362   1510   1629       C  
ATOM   1318  CZ3 TRP A 195     -13.128   1.385  18.567  1.00 85.83           C  
ANISOU 1318  CZ3 TRP A 195     8609  13889  10113   -428   1148   1613       C  
ATOM   1319  CH2 TRP A 195     -11.949   1.457  17.808  1.00 88.55           C  
ANISOU 1319  CH2 TRP A 195     8812  14345  10487   -411   1331   1698       C  
ATOM   1320  N   VAL A 196     -18.662  -3.741  17.213  1.00 80.54           N  
ANISOU 1320  N   VAL A 196     8754  13628   8220   -546    951    652       N  
ATOM   1321  CA  VAL A 196     -20.022  -4.043  17.675  1.00 78.69           C  
ANISOU 1321  CA  VAL A 196     8603  13381   7915   -622    794    577       C  
ATOM   1322  C   VAL A 196     -19.975  -5.326  18.527  1.00 80.43           C  
ANISOU 1322  C   VAL A 196     8941  13389   8231   -608    791    336       C  
ATOM   1323  O   VAL A 196     -20.607  -5.378  19.576  1.00 77.78           O  
ANISOU 1323  O   VAL A 196     8631  12904   8017   -620    666    321       O  
ATOM   1324  CB  VAL A 196     -21.040  -4.142  16.501  1.00 83.79           C  
ANISOU 1324  CB  VAL A 196     9295  14320   8221   -729    771    567       C  
ATOM   1325  CG1 VAL A 196     -22.477  -4.099  17.010  1.00 82.25           C  
ANISOU 1325  CG1 VAL A 196     9116  14141   7993   -806    592    573       C  
ATOM   1326  CG2 VAL A 196     -20.808  -3.035  15.473  1.00 85.10           C  
ANISOU 1326  CG2 VAL A 196     9356  14711   8266   -718    823    809       C  
ATOM   1327  N   VAL A 197     -19.180  -6.324  18.092  1.00 78.07           N  
ANISOU 1327  N   VAL A 197     8712  13064   7886   -570    947    164       N  
ATOM   1328  CA  VAL A 197     -18.973  -7.600  18.781  1.00 77.55           C  
ANISOU 1328  CA  VAL A 197     8766  12780   7919   -533    985    -52       C  
ATOM   1329  C   VAL A 197     -18.265  -7.373  20.119  1.00 79.52           C  
ANISOU 1329  C   VAL A 197     8937  12790   8485   -424    929     29       C  
ATOM   1330  O   VAL A 197     -18.761  -7.848  21.141  1.00 78.16           O  
ANISOU 1330  O   VAL A 197     8838  12447   8413   -430    831    -40       O  
ATOM   1331  CB  VAL A 197     -18.203  -8.614  17.891  1.00 83.96           C  
ANISOU 1331  CB  VAL A 197     9668  13619   8613   -490   1199   -235       C  
ATOM   1332  CG1 VAL A 197     -17.828  -9.878  18.665  1.00 83.79           C  
ANISOU 1332  CG1 VAL A 197     9761  13331   8746   -414   1260   -422       C  
ATOM   1333  CG2 VAL A 197     -18.999  -8.967  16.640  1.00 85.63           C  
ANISOU 1333  CG2 VAL A 197     9994  14066   8475   -627   1236   -359       C  
ATOM   1334  N   VAL A 198     -17.119  -6.651  20.113  1.00 76.19           N  
ANISOU 1334  N   VAL A 198     8366  12370   8213   -336    987    177       N  
ATOM   1335  CA  VAL A 198     -16.343  -6.376  21.331  1.00 74.98           C  
ANISOU 1335  CA  VAL A 198     8119  12023   8346   -251    920    257       C  
ATOM   1336  C   VAL A 198     -17.112  -5.620  22.413  1.00 77.55           C  
ANISOU 1336  C   VAL A 198     8440  12254   8774   -300    724    351       C  
ATOM   1337  O   VAL A 198     -17.057  -6.037  23.566  1.00 76.07           O  
ANISOU 1337  O   VAL A 198     8290  11883   8729   -261    644    302       O  
ATOM   1338  CB  VAL A 198     -14.890  -5.855  21.135  1.00 79.75           C  
ANISOU 1338  CB  VAL A 198     8546  12652   9105   -166   1022    385       C  
ATOM   1339  CG1 VAL A 198     -14.045  -6.823  20.312  1.00 81.53           C  
ANISOU 1339  CG1 VAL A 198     8784  12924   9270    -76   1240    268       C  
ATOM   1340  CG2 VAL A 198     -14.859  -4.450  20.544  1.00 79.88           C  
ANISOU 1340  CG2 VAL A 198     8439  12817   9096   -229   1011    593       C  
ATOM   1341  N   PHE A 199     -17.853  -4.546  22.045  1.00 74.48           N  
ANISOU 1341  N   PHE A 199     8012  11986   8302   -376    657    487       N  
ATOM   1342  CA  PHE A 199     -18.641  -3.772  23.006  1.00 73.30           C  
ANISOU 1342  CA  PHE A 199     7865  11744   8243   -409    499    575       C  
ATOM   1343  C   PHE A 199     -19.879  -4.527  23.496  1.00 77.61           C  
ANISOU 1343  C   PHE A 199     8543  12244   8700   -456    419    448       C  
ATOM   1344  O   PHE A 199     -20.379  -4.221  24.584  1.00 76.16           O  
ANISOU 1344  O   PHE A 199     8383  11931   8622   -456    309    475       O  
ATOM   1345  CB  PHE A 199     -18.968  -2.355  22.505  1.00 75.64           C  
ANISOU 1345  CB  PHE A 199     8072  12152   8516   -447    474    782       C  
ATOM   1346  CG  PHE A 199     -17.794  -1.399  22.461  1.00 78.46           C  
ANISOU 1346  CG  PHE A 199     8296  12477   9037   -420    519    935       C  
ATOM   1347  CD1 PHE A 199     -16.959  -1.241  23.562  1.00 81.61           C  
ANISOU 1347  CD1 PHE A 199     8649  12691   9668   -390    464    934       C  
ATOM   1348  CD2 PHE A 199     -17.552  -0.621  21.335  1.00 82.38           C  
ANISOU 1348  CD2 PHE A 199     8708  13138   9454   -440    610   1091       C  
ATOM   1349  CE1 PHE A 199     -15.870  -0.357  23.517  1.00 83.48           C  
ANISOU 1349  CE1 PHE A 199     8748  12906  10065   -396    497   1071       C  
ATOM   1350  CE2 PHE A 199     -16.471   0.270  21.296  1.00 86.06           C  
ANISOU 1350  CE2 PHE A 199     9045  13567  10088   -437    661   1240       C  
ATOM   1351  CZ  PHE A 199     -15.640   0.398  22.387  1.00 83.66           C  
ANISOU 1351  CZ  PHE A 199     8687  13076  10025   -424    601   1223       C  
ATOM   1352  N   GLN A 200     -20.356  -5.530  22.710  1.00 75.46           N  
ANISOU 1352  N   GLN A 200     8362  12076   8235   -506    484    300       N  
ATOM   1353  CA  GLN A 200     -21.464  -6.403  23.106  1.00 74.91           C  
ANISOU 1353  CA  GLN A 200     8415  11961   8087   -576    424    162       C  
ATOM   1354  C   GLN A 200     -20.889  -7.451  24.050  1.00 80.02           C  
ANISOU 1354  C   GLN A 200     9149  12376   8878   -509    450     31       C  
ATOM   1355  O   GLN A 200     -21.528  -7.764  25.056  1.00 78.47           O  
ANISOU 1355  O   GLN A 200     9021  12049   8745   -526    367     -2       O  
ATOM   1356  CB  GLN A 200     -22.158  -7.058  21.904  1.00 77.44           C  
ANISOU 1356  CB  GLN A 200     8803  12476   8144   -684    475     44       C  
ATOM   1357  CG  GLN A 200     -23.247  -6.171  21.293  1.00 86.90           C  
ANISOU 1357  CG  GLN A 200     9927  13904   9187   -767    387    180       C  
ATOM   1358  CD  GLN A 200     -23.965  -6.760  20.093  1.00105.02           C  
ANISOU 1358  CD  GLN A 200    12275  16435  11193   -896    405     72       C  
ATOM   1359  OE1 GLN A 200     -25.164  -6.530  19.890  1.00 98.04           O  
ANISOU 1359  OE1 GLN A 200    11358  15708  10184   -992    300    121       O  
ATOM   1360  NE2 GLN A 200     -23.254  -7.487  19.234  1.00100.02           N  
ANISOU 1360  NE2 GLN A 200    11717  15851  10436   -904    539    -72       N  
ATOM   1361  N   PHE A 201     -19.647  -7.932  23.767  1.00 78.73           N  
ANISOU 1361  N   PHE A 201     8971  12165   8777   -418    571    -17       N  
ATOM   1362  CA  PHE A 201     -18.917  -8.875  24.626  1.00 79.05           C  
ANISOU 1362  CA  PHE A 201     9069  11991   8977   -318    605   -100       C  
ATOM   1363  C   PHE A 201     -18.383  -8.189  25.896  1.00 82.97           C  
ANISOU 1363  C   PHE A 201     9477  12362   9687   -247    489     33       C  
ATOM   1364  O   PHE A 201     -18.137  -8.865  26.897  1.00 83.08           O  
ANISOU 1364  O   PHE A 201     9548  12203   9816   -181    457     -6       O  
ATOM   1365  CB  PHE A 201     -17.801  -9.623  23.866  1.00 82.66           C  
ANISOU 1365  CB  PHE A 201     9524  12449   9434   -225    787   -186       C  
ATOM   1366  CG  PHE A 201     -18.251 -10.806  23.031  1.00 85.96           C  
ANISOU 1366  CG  PHE A 201    10108  12878   9675   -280    913   -397       C  
ATOM   1367  CD1 PHE A 201     -19.487 -11.414  23.255  1.00 88.77           C  
ANISOU 1367  CD1 PHE A 201    10610  13187   9931   -403    848   -514       C  
ATOM   1368  CD2 PHE A 201     -17.426 -11.335  22.044  1.00 90.25           C  
ANISOU 1368  CD2 PHE A 201    10668  13470  10155   -215   1107   -487       C  
ATOM   1369  CE1 PHE A 201     -19.895 -12.512  22.490  1.00 91.29           C  
ANISOU 1369  CE1 PHE A 201    11094  13504  10089   -484    960   -728       C  
ATOM   1370  CE2 PHE A 201     -17.838 -12.434  21.279  1.00 94.71           C  
ANISOU 1370  CE2 PHE A 201    11415  14026  10545   -278   1232   -710       C  
ATOM   1371  CZ  PHE A 201     -19.072 -13.007  21.503  1.00 92.49           C  
ANISOU 1371  CZ  PHE A 201    11283  13694  10166   -424   1149   -834       C  
ATOM   1372  N   GLN A 202     -18.231  -6.853  25.858  1.00 78.86           N  
ANISOU 1372  N   GLN A 202     8829  11925   9209   -267    425    192       N  
ATOM   1373  CA  GLN A 202     -17.813  -6.041  26.995  1.00 77.90           C  
ANISOU 1373  CA  GLN A 202     8636  11698   9263   -237    305    304       C  
ATOM   1374  C   GLN A 202     -19.033  -5.878  27.909  1.00 81.13           C  
ANISOU 1374  C   GLN A 202     9146  12032   9649   -292    185    296       C  
ATOM   1375  O   GLN A 202     -18.905  -5.950  29.133  1.00 79.35           O  
ANISOU 1375  O   GLN A 202     8957  11665   9530   -259     96    298       O  
ATOM   1376  CB  GLN A 202     -17.332  -4.661  26.512  1.00 79.59           C  
ANISOU 1376  CB  GLN A 202     8704  12012   9524   -264    302    463       C  
ATOM   1377  CG  GLN A 202     -16.449  -3.912  27.503  1.00 97.26           C  
ANISOU 1377  CG  GLN A 202    10847  14145  11964   -242    208    558       C  
ATOM   1378  CD  GLN A 202     -16.498  -2.426  27.261  1.00116.81           C  
ANISOU 1378  CD  GLN A 202    13239  16665  14480   -310    177    706       C  
ATOM   1379  OE1 GLN A 202     -17.424  -1.729  27.698  1.00111.92           O  
ANISOU 1379  OE1 GLN A 202    12681  16000  13842   -355     98    743       O  
ATOM   1380  NE2 GLN A 202     -15.503  -1.906  26.558  1.00108.39           N  
ANISOU 1380  NE2 GLN A 202    12029  15678  13477   -312    254    802       N  
ATOM   1381  N   HIS A 203     -20.215  -5.675  27.295  1.00 79.20           N  
ANISOU 1381  N   HIS A 203     8938  11900   9253   -374    186    292       N  
ATOM   1382  CA  HIS A 203     -21.498  -5.488  27.969  1.00 78.77           C  
ANISOU 1382  CA  HIS A 203     8953  11814   9163   -426     99    298       C  
ATOM   1383  C   HIS A 203     -21.922  -6.730  28.754  1.00 82.47           C  
ANISOU 1383  C   HIS A 203     9554  12152   9629   -428     90    168       C  
ATOM   1384  O   HIS A 203     -22.376  -6.585  29.887  1.00 81.36           O  
ANISOU 1384  O   HIS A 203     9463  11902   9547   -421     13    188       O  
ATOM   1385  CB  HIS A 203     -22.569  -5.041  26.962  1.00 80.33           C  
ANISOU 1385  CB  HIS A 203     9119  12204   9200   -506    108    344       C  
ATOM   1386  CG  HIS A 203     -23.869  -4.600  27.562  1.00 83.51           C  
ANISOU 1386  CG  HIS A 203     9541  12605   9585   -543     29    394       C  
ATOM   1387  ND1 HIS A 203     -24.995  -4.420  26.773  1.00 86.10           N  
ANISOU 1387  ND1 HIS A 203     9832  13118   9765   -613     21    433       N  
ATOM   1388  CD2 HIS A 203     -24.191  -4.316  28.848  1.00 84.72           C  
ANISOU 1388  CD2 HIS A 203     9739  12609   9843   -513    -36    415       C  
ATOM   1389  CE1 HIS A 203     -25.956  -4.049  27.601  1.00 85.10           C  
ANISOU 1389  CE1 HIS A 203     9713  12942   9678   -613    -38    483       C  
ATOM   1390  NE2 HIS A 203     -25.524  -3.993  28.862  1.00 84.57           N  
ANISOU 1390  NE2 HIS A 203     9709  12669   9755   -554    -65    465       N  
ATOM   1391  N   ILE A 204     -21.742  -7.941  28.180  1.00 79.80           N  
ANISOU 1391  N   ILE A 204     9285  11810   9226   -435    181     36       N  
ATOM   1392  CA  ILE A 204     -22.054  -9.209  28.860  1.00 79.61           C  
ANISOU 1392  CA  ILE A 204     9401  11631   9217   -437    197    -83       C  
ATOM   1393  C   ILE A 204     -21.079  -9.393  30.043  1.00 83.03           C  
ANISOU 1393  C   ILE A 204     9843  11887   9818   -316    160    -43       C  
ATOM   1394  O   ILE A 204     -21.510  -9.734  31.139  1.00 81.58           O  
ANISOU 1394  O   ILE A 204     9744  11578   9673   -310    103    -44       O  
ATOM   1395  CB  ILE A 204     -22.014 -10.426  27.878  1.00 84.31           C  
ANISOU 1395  CB  ILE A 204    10085  12240   9711   -475    325   -245       C  
ATOM   1396  CG1 ILE A 204     -22.895 -10.227  26.611  1.00 85.84           C  
ANISOU 1396  CG1 ILE A 204    10260  12652   9701   -611    344   -288       C  
ATOM   1397  CG2 ILE A 204     -22.283 -11.771  28.580  1.00 84.94           C  
ANISOU 1397  CG2 ILE A 204    10325  12118   9831   -477    360   -362       C  
ATOM   1398  CD1 ILE A 204     -24.421 -10.451  26.731  1.00 94.30           C  
ANISOU 1398  CD1 ILE A 204    11383  13779  10669   -758    278   -328       C  
ATOM   1399  N   MET A 205     -19.777  -9.138  29.817  1.00 80.74           N  
ANISOU 1399  N   MET A 205     9451  11606   9620   -223    189      6       N  
ATOM   1400  CA  MET A 205     -18.736  -9.296  30.832  1.00 80.98           C  
ANISOU 1400  CA  MET A 205     9452  11511   9805   -109    139     59       C  
ATOM   1401  C   MET A 205     -18.870  -8.321  32.007  1.00 83.13           C  
ANISOU 1401  C   MET A 205     9700  11747  10138   -123    -13    158       C  
ATOM   1402  O   MET A 205     -19.118  -8.767  33.125  1.00 82.36           O  
ANISOU 1402  O   MET A 205     9699  11532  10063    -98    -76    153       O  
ATOM   1403  CB  MET A 205     -17.335  -9.246  30.198  1.00 84.80           C  
ANISOU 1403  CB  MET A 205     9798  12046  10375    -17    215     95       C  
ATOM   1404  CG  MET A 205     -16.295 -10.049  30.958  1.00 89.96           C  
ANISOU 1404  CG  MET A 205    10438  12575  11169    124    216    112       C  
ATOM   1405  SD  MET A 205     -16.565 -11.839  30.880  1.00 95.84           S  
ANISOU 1405  SD  MET A 205    11369  13156  11889    192    355    -28       S  
ATOM   1406  CE  MET A 205     -15.347 -12.404  32.085  1.00 93.69           C  
ANISOU 1406  CE  MET A 205    11041  12750  11806    380    300     76       C  
ATOM   1407  N   VAL A 206     -18.744  -7.004  31.746  1.00 78.72           N  
ANISOU 1407  N   VAL A 206     9032  11281   9595   -167    -59    245       N  
ATOM   1408  CA  VAL A 206     -18.815  -5.935  32.756  1.00 77.38           C  
ANISOU 1408  CA  VAL A 206     8851  11066   9483   -192   -187    322       C  
ATOM   1409  C   VAL A 206     -20.226  -5.757  33.371  1.00 79.28           C  
ANISOU 1409  C   VAL A 206     9214  11269   9641   -247   -226    303       C  
ATOM   1410  O   VAL A 206     -20.334  -5.492  34.571  1.00 78.51           O  
ANISOU 1410  O   VAL A 206     9180  11080   9571   -238   -315    317       O  
ATOM   1411  CB  VAL A 206     -18.202  -4.597  32.237  1.00 81.39           C  
ANISOU 1411  CB  VAL A 206     9216  11652  10055   -228   -201    419       C  
ATOM   1412  CG1 VAL A 206     -18.141  -3.537  33.336  1.00 80.81           C  
ANISOU 1412  CG1 VAL A 206     9153  11498  10054   -263   -327    471       C  
ATOM   1413  CG2 VAL A 206     -16.810  -4.819  31.649  1.00 82.35           C  
ANISOU 1413  CG2 VAL A 206     9196  11826  10266   -175   -147    448       C  
ATOM   1414  N   GLY A 207     -21.271  -5.919  32.562  1.00 74.89           N  
ANISOU 1414  N   GLY A 207     8682  10796   8976   -303   -159    272       N  
ATOM   1415  CA  GLY A 207     -22.650  -5.753  33.010  1.00 74.11           C  
ANISOU 1415  CA  GLY A 207     8659  10692   8805   -353   -179    270       C  
ATOM   1416  C   GLY A 207     -23.347  -6.961  33.612  1.00 78.26           C  
ANISOU 1416  C   GLY A 207     9313  11139   9285   -366   -161    189       C  
ATOM   1417  O   GLY A 207     -24.228  -6.789  34.460  1.00 77.62           O  
ANISOU 1417  O   GLY A 207     9296  11014   9181   -385   -191    204       O  
ATOM   1418  N   LEU A 208     -22.996  -8.192  33.170  1.00 74.95           N  
ANISOU 1418  N   LEU A 208     8936  10691   8851   -359    -94    103       N  
ATOM   1419  CA  LEU A 208     -23.656  -9.418  33.648  1.00 74.52           C  
ANISOU 1419  CA  LEU A 208     9014  10537   8763   -387    -58     25       C  
ATOM   1420  C   LEU A 208     -22.770 -10.456  34.380  1.00 77.81           C  
ANISOU 1420  C   LEU A 208     9516  10787   9261   -292    -45      2       C  
ATOM   1421  O   LEU A 208     -23.117 -10.848  35.495  1.00 77.08           O  
ANISOU 1421  O   LEU A 208     9524  10585   9180   -276    -77     22       O  
ATOM   1422  CB  LEU A 208     -24.489 -10.058  32.510  1.00 75.14           C  
ANISOU 1422  CB  LEU A 208     9108  10709   8732   -499     22    -68       C  
ATOM   1423  CG  LEU A 208     -24.967 -11.507  32.676  1.00 80.69           C  
ANISOU 1423  CG  LEU A 208     9952  11293   9413   -554     91   -178       C  
ATOM   1424  CD1 LEU A 208     -26.216 -11.589  33.533  1.00 80.53           C  
ANISOU 1424  CD1 LEU A 208     9986  11243   9366   -630     62   -154       C  
ATOM   1425  CD2 LEU A 208     -25.239 -12.132  31.338  1.00 84.28           C  
ANISOU 1425  CD2 LEU A 208    10417  11837   9767   -656    173   -301       C  
ATOM   1426  N   ILE A 209     -21.675 -10.931  33.736  1.00 74.54           N  
ANISOU 1426  N   ILE A 209     9061  10361   8900   -219     14    -27       N  
ATOM   1427  CA  ILE A 209     -20.772 -11.974  34.256  1.00 74.81           C  
ANISOU 1427  CA  ILE A 209     9154  10244   9026   -101     46    -33       C  
ATOM   1428  C   ILE A 209     -19.957 -11.535  35.481  1.00 78.14           C  
ANISOU 1428  C   ILE A 209     9536  10619   9536     -1    -77     82       C  
ATOM   1429  O   ILE A 209     -20.054 -12.181  36.525  1.00 77.75           O  
ANISOU 1429  O   ILE A 209     9592  10447   9502     45   -107    111       O  
ATOM   1430  CB  ILE A 209     -19.930 -12.660  33.121  1.00 78.90           C  
ANISOU 1430  CB  ILE A 209     9640  10764   9573    -41    178   -106       C  
ATOM   1431  CG1 ILE A 209     -20.851 -13.331  32.072  1.00 79.62           C  
ANISOU 1431  CG1 ILE A 209     9826  10879   9547   -163    294   -251       C  
ATOM   1432  CG2 ILE A 209     -18.914 -13.667  33.684  1.00 80.77           C  
ANISOU 1432  CG2 ILE A 209     9914  10840   9933    120    221    -81       C  
ATOM   1433  CD1 ILE A 209     -20.151 -13.905  30.845  1.00 88.50           C  
ANISOU 1433  CD1 ILE A 209    10943  12024  10658   -124    442   -351       C  
ATOM   1434  N   LEU A 210     -19.161 -10.453  35.351  1.00 74.82           N  
ANISOU 1434  N   LEU A 210     8966  10299   9164     18   -149    149       N  
ATOM   1435  CA  LEU A 210     -18.321  -9.915  36.432  1.00 75.07           C  
ANISOU 1435  CA  LEU A 210     8939  10315   9267     79   -287    245       C  
ATOM   1436  C   LEU A 210     -19.097  -9.520  37.712  1.00 78.50           C  
ANISOU 1436  C   LEU A 210     9486  10702   9637     34   -393    271       C  
ATOM   1437  O   LEU A 210     -18.676  -9.968  38.782  1.00 79.24           O  
ANISOU 1437  O   LEU A 210     9634  10726   9749    105   -468    321       O  
ATOM   1438  CB  LEU A 210     -17.366  -8.800  35.954  1.00 75.36           C  
ANISOU 1438  CB  LEU A 210     8790  10466   9375     71   -335    301       C  
ATOM   1439  CG  LEU A 210     -16.340  -9.191  34.878  1.00 81.60           C  
ANISOU 1439  CG  LEU A 210     9450  11312  10244    143   -229    301       C  
ATOM   1440  CD1 LEU A 210     -15.832  -7.971  34.136  1.00 81.81           C  
ANISOU 1440  CD1 LEU A 210     9311  11468  10306     84   -237    350       C  
ATOM   1441  CD2 LEU A 210     -15.187  -9.988  35.461  1.00 86.37           C  
ANISOU 1441  CD2 LEU A 210     9998  11859  10960    288   -252    359       C  
ATOM   1442  N   PRO A 211     -20.225  -8.750  37.672  1.00 73.15           N  
ANISOU 1442  N   PRO A 211     8851  10064   8880    -67   -392    248       N  
ATOM   1443  CA  PRO A 211     -20.958  -8.493  38.926  1.00 71.99           C  
ANISOU 1443  CA  PRO A 211     8824   9862   8667    -90   -460    266       C  
ATOM   1444  C   PRO A 211     -21.751  -9.730  39.377  1.00 75.31           C  
ANISOU 1444  C   PRO A 211     9392  10188   9034    -83   -391    241       C  
ATOM   1445  O   PRO A 211     -21.934  -9.932  40.580  1.00 75.65           O  
ANISOU 1445  O   PRO A 211     9543  10165   9035    -57   -443    278       O  
ATOM   1446  CB  PRO A 211     -21.861  -7.296  38.601  1.00 72.77           C  
ANISOU 1446  CB  PRO A 211     8898  10030   8721   -175   -449    259       C  
ATOM   1447  CG  PRO A 211     -21.763  -7.091  37.132  1.00 77.52           C  
ANISOU 1447  CG  PRO A 211     9380  10729   9346   -206   -377    245       C  
ATOM   1448  CD  PRO A 211     -20.921  -8.151  36.514  1.00 74.00           C  
ANISOU 1448  CD  PRO A 211     8900  10272   8944   -150   -321    217       C  
ATOM   1449  N   GLY A 212     -22.156 -10.569  38.415  1.00 70.70           N  
ANISOU 1449  N   GLY A 212     8819   9597   8448   -113   -274    179       N  
ATOM   1450  CA  GLY A 212     -22.863 -11.824  38.663  1.00 70.57           C  
ANISOU 1450  CA  GLY A 212     8940   9470   8403   -132   -189    145       C  
ATOM   1451  C   GLY A 212     -22.064 -12.775  39.533  1.00 73.99           C  
ANISOU 1451  C   GLY A 212     9454   9768   8890    -14   -207    201       C  
ATOM   1452  O   GLY A 212     -22.625 -13.385  40.449  1.00 73.26           O  
ANISOU 1452  O   GLY A 212     9496   9580   8761    -15   -195    234       O  
ATOM   1453  N   ILE A 213     -20.726 -12.862  39.276  1.00 70.52           N  
ANISOU 1453  N   ILE A 213     8919   9332   8542     97   -235    233       N  
ATOM   1454  CA  ILE A 213     -19.760 -13.663  40.046  1.00 71.06           C  
ANISOU 1454  CA  ILE A 213     9017   9301   8680    244   -269    320       C  
ATOM   1455  C   ILE A 213     -19.642 -13.056  41.454  1.00 71.57           C  
ANISOU 1455  C   ILE A 213     9110   9395   8687    263   -428    417       C  
ATOM   1456  O   ILE A 213     -19.840 -13.768  42.436  1.00 71.09           O  
ANISOU 1456  O   ILE A 213     9180   9240   8592    312   -438    483       O  
ATOM   1457  CB  ILE A 213     -18.376 -13.770  39.326  1.00 75.49           C  
ANISOU 1457  CB  ILE A 213     9425   9897   9362    359   -254    339       C  
ATOM   1458  CG1 ILE A 213     -18.476 -14.645  38.062  1.00 77.04           C  
ANISOU 1458  CG1 ILE A 213     9647  10029   9594    361    -68    231       C  
ATOM   1459  CG2 ILE A 213     -17.284 -14.314  40.269  1.00 77.91           C  
ANISOU 1459  CG2 ILE A 213     9708  10150   9746    526   -334    472       C  
ATOM   1460  CD1 ILE A 213     -17.331 -14.432  37.035  1.00 89.46           C  
ANISOU 1460  CD1 ILE A 213    11048  11687  11255    439    -18    221       C  
ATOM   1461  N   VAL A 214     -19.351 -11.737  41.531  1.00 66.26           N  
ANISOU 1461  N   VAL A 214     8331   8848   7997    214   -542    420       N  
ATOM   1462  CA  VAL A 214     -19.220 -10.942  42.758  1.00 66.16           C  
ANISOU 1462  CA  VAL A 214     8348   8878   7911    201   -697    474       C  
ATOM   1463  C   VAL A 214     -20.436 -11.156  43.683  1.00 71.06           C  
ANISOU 1463  C   VAL A 214     9157   9437   8405    156   -668    473       C  
ATOM   1464  O   VAL A 214     -20.249 -11.395  44.880  1.00 71.82           O  
ANISOU 1464  O   VAL A 214     9346   9510   8431    205   -752    546       O  
ATOM   1465  CB  VAL A 214     -18.970  -9.442  42.418  1.00 68.88           C  
ANISOU 1465  CB  VAL A 214     8571   9333   8267    117   -775    440       C  
ATOM   1466  CG1 VAL A 214     -19.205  -8.526  43.616  1.00 68.66           C  
ANISOU 1466  CG1 VAL A 214     8628   9324   8136     63   -899    445       C  
ATOM   1467  CG2 VAL A 214     -17.570  -9.233  41.859  1.00 69.43           C  
ANISOU 1467  CG2 VAL A 214     8448   9473   8460    166   -832    478       C  
ATOM   1468  N   ILE A 215     -21.668 -11.110  43.114  1.00 66.76           N  
ANISOU 1468  N   ILE A 215     8657   8882   7826     64   -546    401       N  
ATOM   1469  CA  ILE A 215     -22.923 -11.310  43.851  1.00 66.26           C  
ANISOU 1469  CA  ILE A 215     8743   8775   7659     11   -487    402       C  
ATOM   1470  C   ILE A 215     -23.057 -12.756  44.346  1.00 71.82           C  
ANISOU 1470  C   ILE A 215     9576   9351   8362     63   -419    458       C  
ATOM   1471  O   ILE A 215     -23.159 -12.961  45.555  1.00 71.47           O  
ANISOU 1471  O   ILE A 215     9651   9272   8233     99   -461    534       O  
ATOM   1472  CB  ILE A 215     -24.179 -10.783  43.080  1.00 67.90           C  
ANISOU 1472  CB  ILE A 215     8919   9038   7843   -102   -388    330       C  
ATOM   1473  CG1 ILE A 215     -24.114  -9.247  42.910  1.00 67.55           C  
ANISOU 1473  CG1 ILE A 215     8784   9091   7792   -132   -454    309       C  
ATOM   1474  CG2 ILE A 215     -25.484 -11.191  43.788  1.00 68.02           C  
ANISOU 1474  CG2 ILE A 215     9063   9011   7772   -153   -302    344       C  
ATOM   1475  CD1 ILE A 215     -24.870  -8.656  41.714  1.00 72.15           C  
ANISOU 1475  CD1 ILE A 215     9262   9757   8396   -207   -378    265       C  
ATOM   1476  N   LEU A 216     -23.043 -13.748  43.418  1.00 70.68           N  
ANISOU 1476  N   LEU A 216     9421   9128   8305     64   -307    420       N  
ATOM   1477  CA  LEU A 216     -23.173 -15.176  43.743  1.00 72.70           C  
ANISOU 1477  CA  LEU A 216     9812   9221   8591    106   -214    465       C  
ATOM   1478  C   LEU A 216     -22.196 -15.617  44.813  1.00 79.15           C  
ANISOU 1478  C   LEU A 216    10679   9982   9411    257   -305    603       C  
ATOM   1479  O   LEU A 216     -22.614 -16.268  45.772  1.00 80.68           O  
ANISOU 1479  O   LEU A 216    11021  10087   9547    277   -279    690       O  
ATOM   1480  CB  LEU A 216     -23.066 -16.088  42.504  1.00 73.50           C  
ANISOU 1480  CB  LEU A 216     9898   9234   8796     93    -83    379       C  
ATOM   1481  CG  LEU A 216     -24.304 -16.183  41.599  1.00 78.16           C  
ANISOU 1481  CG  LEU A 216    10497   9843   9357    -81     29    256       C  
ATOM   1482  CD1 LEU A 216     -23.985 -16.949  40.320  1.00 79.29           C  
ANISOU 1482  CD1 LEU A 216    10626   9920   9579    -95    138    146       C  
ATOM   1483  CD2 LEU A 216     -25.495 -16.823  42.324  1.00 80.63           C  
ANISOU 1483  CD2 LEU A 216    10954  10063   9619   -174    106    285       C  
ATOM   1484  N   SER A 217     -20.915 -15.209  44.682  1.00 75.42           N  
ANISOU 1484  N   SER A 217    10073   9583   8999    358   -419    638       N  
ATOM   1485  CA  SER A 217     -19.859 -15.525  45.642  1.00 76.39           C  
ANISOU 1485  CA  SER A 217    10196   9703   9127    506   -540    784       C  
ATOM   1486  C   SER A 217     -20.252 -15.121  47.074  1.00 80.02           C  
ANISOU 1486  C   SER A 217    10773  10212   9419    484   -648    861       C  
ATOM   1487  O   SER A 217     -20.200 -15.968  47.967  1.00 80.94           O  
ANISOU 1487  O   SER A 217    11012  10248   9494    570   -649    989       O  
ATOM   1488  CB  SER A 217     -18.533 -14.896  45.220  1.00 79.33           C  
ANISOU 1488  CB  SER A 217    10362  10195   9585    574   -658    797       C  
ATOM   1489  OG  SER A 217     -18.141 -15.385  43.946  1.00 86.01           O  
ANISOU 1489  OG  SER A 217    11117  10991  10573    615   -532    736       O  
ATOM   1490  N   CYS A 218     -20.726 -13.865  47.265  1.00 75.06           N  
ANISOU 1490  N   CYS A 218    10128   9702   8689    372   -715    783       N  
ATOM   1491  CA  CYS A 218     -21.176 -13.339  48.556  1.00 75.28           C  
ANISOU 1491  CA  CYS A 218    10282   9782   8537    338   -795    818       C  
ATOM   1492  C   CYS A 218     -22.294 -14.203  49.130  1.00 80.51           C  
ANISOU 1492  C   CYS A 218    11131  10338   9123    321   -656    867       C  
ATOM   1493  O   CYS A 218     -22.097 -14.833  50.167  1.00 81.51           O  
ANISOU 1493  O   CYS A 218    11375  10431   9165    398   -694    997       O  
ATOM   1494  CB  CYS A 218     -21.609 -11.879  48.439  1.00 74.30           C  
ANISOU 1494  CB  CYS A 218    10118   9761   8352    224   -834    700       C  
ATOM   1495  SG  CYS A 218     -20.266 -10.727  48.058  1.00 78.11           S  
ANISOU 1495  SG  CYS A 218    10406  10366   8906    216  -1015    662       S  
ATOM   1496  N   TYR A 219     -23.442 -14.278  48.428  1.00 76.79           N  
ANISOU 1496  N   TYR A 219    10673   9819   8683    216   -496    777       N  
ATOM   1497  CA  TYR A 219     -24.600 -15.055  48.870  1.00 77.31           C  
ANISOU 1497  CA  TYR A 219    10889   9790   8696    165   -348    815       C  
ATOM   1498  C   TYR A 219     -24.349 -16.515  49.109  1.00 83.32           C  
ANISOU 1498  C   TYR A 219    11752  10390   9517    244   -278    931       C  
ATOM   1499  O   TYR A 219     -24.892 -17.051  50.068  1.00 84.19           O  
ANISOU 1499  O   TYR A 219    12014  10440   9534    247   -223   1033       O  
ATOM   1500  CB  TYR A 219     -25.825 -14.811  48.003  1.00 77.27           C  
ANISOU 1500  CB  TYR A 219    10837   9797   8724     25   -212    701       C  
ATOM   1501  CG  TYR A 219     -26.363 -13.414  48.201  1.00 78.24           C  
ANISOU 1501  CG  TYR A 219    10917  10055   8755    -32   -249    637       C  
ATOM   1502  CD1 TYR A 219     -26.023 -12.386  47.328  1.00 78.73           C  
ANISOU 1502  CD1 TYR A 219    10830  10209   8875    -54   -311    546       C  
ATOM   1503  CD2 TYR A 219     -27.144 -13.097  49.310  1.00 79.70           C  
ANISOU 1503  CD2 TYR A 219    11222  10266   8792    -48   -213    676       C  
ATOM   1504  CE1 TYR A 219     -26.493 -11.090  47.520  1.00 78.19           C  
ANISOU 1504  CE1 TYR A 219    10737  10232   8740    -91   -330    495       C  
ATOM   1505  CE2 TYR A 219     -27.614 -11.801  49.516  1.00 79.98           C  
ANISOU 1505  CE2 TYR A 219    11235  10402   8752    -79   -225    611       C  
ATOM   1506  CZ  TYR A 219     -27.290 -10.803  48.613  1.00 85.20           C  
ANISOU 1506  CZ  TYR A 219    11752  11130   9492    -99   -284    521       C  
ATOM   1507  OH  TYR A 219     -27.738  -9.526  48.807  1.00 86.07           O  
ANISOU 1507  OH  TYR A 219    11852  11305   9546   -118   -281    464       O  
ATOM   1508  N   CYS A 220     -23.474 -17.140  48.304  1.00 80.72           N  
ANISOU 1508  N   CYS A 220    11346   9983   9341    322   -273    928       N  
ATOM   1509  CA  CYS A 220     -23.095 -18.537  48.488  1.00 82.99           C  
ANISOU 1509  CA  CYS A 220    11733  10085   9715    429   -196   1045       C  
ATOM   1510  C   CYS A 220     -22.342 -18.720  49.817  1.00 85.61           C  
ANISOU 1510  C   CYS A 220    12134  10442   9952    577   -326   1240       C  
ATOM   1511  O   CYS A 220     -22.503 -19.754  50.457  1.00 87.06           O  
ANISOU 1511  O   CYS A 220    12465  10483  10130    640   -250   1381       O  
ATOM   1512  CB  CYS A 220     -22.278 -19.043  47.306  1.00 84.82           C  
ANISOU 1512  CB  CYS A 220    11862  10237  10129    498   -148    984       C  
ATOM   1513  SG  CYS A 220     -22.026 -20.833  47.298  1.00 92.02           S  
ANISOU 1513  SG  CYS A 220    12921  10856  11185    616     15   1090       S  
ATOM   1514  N   ILE A 221     -21.556 -17.703  50.240  1.00 79.26           N  
ANISOU 1514  N   ILE A 221    11227   9824   9064    619   -525   1251       N  
ATOM   1515  CA  ILE A 221     -20.817 -17.699  51.504  1.00 79.79           C  
ANISOU 1515  CA  ILE A 221    11340   9973   9003    735   -692   1422       C  
ATOM   1516  C   ILE A 221     -21.789 -17.358  52.645  1.00 82.42           C  
ANISOU 1516  C   ILE A 221    11847  10359   9109    652   -684   1449       C  
ATOM   1517  O   ILE A 221     -21.783 -18.050  53.663  1.00 83.58           O  
ANISOU 1517  O   ILE A 221    12137  10469   9153    731   -690   1622       O  
ATOM   1518  CB  ILE A 221     -19.559 -16.774  51.436  1.00 82.74           C  
ANISOU 1518  CB  ILE A 221    11523  10530   9386    782   -912   1407       C  
ATOM   1519  CG1 ILE A 221     -18.472 -17.392  50.521  1.00 83.85           C  
ANISOU 1519  CG1 ILE A 221    11499  10610   9748    916   -900   1446       C  
ATOM   1520  CG2 ILE A 221     -18.982 -16.490  52.829  1.00 84.88           C  
ANISOU 1520  CG2 ILE A 221    11844  10944   9463    841  -1120   1547       C  
ATOM   1521  CD1 ILE A 221     -17.497 -16.403  49.877  1.00 87.90           C  
ANISOU 1521  CD1 ILE A 221    11777  11283  10338    903  -1037   1366       C  
ATOM   1522  N   ILE A 222     -22.634 -16.315  52.461  1.00 76.64           N  
ANISOU 1522  N   ILE A 222    11107   9711   8303    506   -654   1289       N  
ATOM   1523  CA  ILE A 222     -23.649 -15.881  53.437  1.00 76.32           C  
ANISOU 1523  CA  ILE A 222    11221   9723   8056    428   -610   1288       C  
ATOM   1524  C   ILE A 222     -24.600 -17.045  53.766  1.00 82.85           C  
ANISOU 1524  C   ILE A 222    12204  10398   8879    416   -414   1393       C  
ATOM   1525  O   ILE A 222     -24.814 -17.326  54.945  1.00 84.15           O  
ANISOU 1525  O   ILE A 222    12527  10577   8870    452   -414   1526       O  
ATOM   1526  CB  ILE A 222     -24.406 -14.586  53.000  1.00 76.77           C  
ANISOU 1526  CB  ILE A 222    11217   9869   8083    297   -578   1100       C  
ATOM   1527  CG1 ILE A 222     -23.461 -13.369  52.917  1.00 76.54           C  
ANISOU 1527  CG1 ILE A 222    11072   9977   8033    296   -774   1013       C  
ATOM   1528  CG2 ILE A 222     -25.593 -14.283  53.926  1.00 76.98           C  
ANISOU 1528  CG2 ILE A 222    11402   9925   7922    234   -472   1102       C  
ATOM   1529  CD1 ILE A 222     -23.890 -12.294  51.864  1.00 80.48           C  
ANISOU 1529  CD1 ILE A 222    11441  10510   8628    195   -728    840       C  
ATOM   1530  N   ILE A 223     -25.118 -17.753  52.740  1.00 80.02           N  
ANISOU 1530  N   ILE A 223    11806   9893   8703    358   -251   1339       N  
ATOM   1531  CA  ILE A 223     -26.005 -18.893  52.988  1.00 81.58           C  
ANISOU 1531  CA  ILE A 223    12147   9926   8924    316    -60   1431       C  
ATOM   1532  C   ILE A 223     -25.274 -20.236  53.245  1.00 89.24           C  
ANISOU 1532  C   ILE A 223    13206  10717   9982    455    -39   1613       C  
ATOM   1533  O   ILE A 223     -25.891 -21.301  53.179  1.00 90.87           O  
ANISOU 1533  O   ILE A 223    13522  10733  10272    413    136   1674       O  
ATOM   1534  CB  ILE A 223     -27.294 -18.968  52.116  1.00 83.14           C  
ANISOU 1534  CB  ILE A 223    12308  10070   9213    138    123   1298       C  
ATOM   1535  CG1 ILE A 223     -26.990 -19.199  50.628  1.00 82.34           C  
ANISOU 1535  CG1 ILE A 223    12071   9901   9315    100    148   1161       C  
ATOM   1536  CG2 ILE A 223     -28.185 -17.740  52.367  1.00 82.50           C  
ANISOU 1536  CG2 ILE A 223    12187  10162   8997     42    128   1204       C  
ATOM   1537  CD1 ILE A 223     -28.203 -19.187  49.679  1.00 90.31           C  
ANISOU 1537  CD1 ILE A 223    13017  10903  10394    -91    290   1020       C  
ATOM   1538  N   SER A 224     -23.965 -20.161  53.580  1.00 86.20           N  
ANISOU 1538  N   SER A 224    12771  10397   9584    620   -219   1710       N  
ATOM   1539  CA  SER A 224     -23.117 -21.292  53.961  1.00 88.24           C  
ANISOU 1539  CA  SER A 224    13092  10521   9913    800   -231   1920       C  
ATOM   1540  C   SER A 224     -22.726 -21.074  55.416  1.00 94.70           C  
ANISOU 1540  C   SER A 224    14002  11485  10494    895   -387   2108       C  
ATOM   1541  O   SER A 224     -22.864 -21.995  56.219  1.00 96.61           O  
ANISOU 1541  O   SER A 224    14404  11620  10683    972   -320   2317       O  
ATOM   1542  CB  SER A 224     -21.872 -21.378  53.079  1.00 91.09           C  
ANISOU 1542  CB  SER A 224    13279  10869  10461    925   -316   1891       C  
ATOM   1543  OG  SER A 224     -20.993 -22.416  53.493  1.00101.08           O  
ANISOU 1543  OG  SER A 224    14586  12018  11803   1132   -330   2115       O  
ATOM   1544  N   LYS A 225     -22.277 -19.841  55.762  1.00 90.87           N  
ANISOU 1544  N   LYS A 225    13428  11241   9856    875   -591   2031       N  
ATOM   1545  CA  LYS A 225     -21.919 -19.422  57.119  1.00 92.32           C  
ANISOU 1545  CA  LYS A 225    13699  11609   9771    927   -767   2158       C  
ATOM   1546  C   LYS A 225     -23.126 -19.651  58.022  1.00 97.88           C  
ANISOU 1546  C   LYS A 225    14624  12282  10284    852   -616   2222       C  
ATOM   1547  O   LYS A 225     -22.998 -20.329  59.034  1.00100.58           O  
ANISOU 1547  O   LYS A 225    15110  12617  10489    948   -630   2448       O  
ATOM   1548  CB  LYS A 225     -21.461 -17.940  57.134  1.00 93.46           C  
ANISOU 1548  CB  LYS A 225    13723  11985   9805    854   -971   1989       C  
ATOM   1549  CG  LYS A 225     -21.575 -17.196  58.482  1.00107.12           C  
ANISOU 1549  CG  LYS A 225    15590  13908  11204    816  -1104   2013       C  
ATOM   1550  CD  LYS A 225     -20.528 -17.612  59.532  1.00119.89           C  
ANISOU 1550  CD  LYS A 225    17241  15649  12664    959  -1317   2245       C  
ATOM   1551  CE  LYS A 225     -19.337 -16.683  59.571  1.00126.81           C  
ANISOU 1551  CE  LYS A 225    17948  16736  13499    955  -1604   2181       C  
ATOM   1552  NZ  LYS A 225     -18.429 -16.996  60.705  1.00135.46           N  
ANISOU 1552  NZ  LYS A 225    19076  17999  14393   1070  -1834   2407       N  
ATOM   1553  N   LEU A 226     -24.304 -19.166  57.593  1.00 93.11           N  
ANISOU 1553  N   LEU A 226    14032  11654   9690    689   -456   2045       N  
ATOM   1554  CA  LEU A 226     -25.601 -19.297  58.265  1.00 93.78           C  
ANISOU 1554  CA  LEU A 226    14287  11714   9631    596   -271   2077       C  
ATOM   1555  C   LEU A 226     -25.983 -20.755  58.523  1.00101.04           C  
ANISOU 1555  C   LEU A 226    15344  12423  10624    635    -94   2285       C  
ATOM   1556  O   LEU A 226     -26.605 -21.056  59.541  1.00101.94           O  
ANISOU 1556  O   LEU A 226    15632  12547  10556    626     -2   2426       O  
ATOM   1557  CB  LEU A 226     -26.681 -18.632  57.389  1.00 91.27           C  
ANISOU 1557  CB  LEU A 226    13880  11391   9406    430   -128   1852       C  
ATOM   1558  CG  LEU A 226     -27.123 -17.204  57.731  1.00 94.77           C  
ANISOU 1558  CG  LEU A 226    14316  12022   9672    355   -172   1695       C  
ATOM   1559  CD1 LEU A 226     -25.964 -16.318  58.086  1.00 94.95           C  
ANISOU 1559  CD1 LEU A 226    14297  12203   9579    421   -429   1652       C  
ATOM   1560  CD2 LEU A 226     -27.883 -16.588  56.581  1.00 94.90           C  
ANISOU 1560  CD2 LEU A 226    14183  12027   9848    233    -69   1496       C  
ATOM   1561  N   SER A 227     -25.614 -21.650  57.588  1.00 99.69           N  
ANISOU 1561  N   SER A 227    15105  12052  10720    676    -32   2300       N  
ATOM   1562  CA  SER A 227     -25.908 -23.081  57.632  1.00102.43           C  
ANISOU 1562  CA  SER A 227    15580  12141  11196    706    153   2473       C  
ATOM   1563  C   SER A 227     -25.052 -23.831  58.643  1.00113.02           C  
ANISOU 1563  C   SER A 227    17039  13454  12448    908     66   2769       C  
ATOM   1564  O   SER A 227     -25.611 -24.519  59.500  1.00114.84           O  
ANISOU 1564  O   SER A 227    17453  13602  12577    911    191   2964       O  
ATOM   1565  CB  SER A 227     -25.754 -23.698  56.248  1.00104.52           C  
ANISOU 1565  CB  SER A 227    15747  12198  11769    680    250   2354       C  
ATOM   1566  OG  SER A 227     -26.577 -23.043  55.296  1.00110.47           O  
ANISOU 1566  OG  SER A 227    16388  12996  12589    490    321   2100       O  
ATOM   1567  N   HIS A 228     -23.731 -23.693  58.547  1.00113.02           N  
ANISOU 1567  N   HIS A 228    16923  13535  12485   1074   -141   2819       N  
ATOM   1568  CA  HIS A 228     -22.801 -24.456  59.379  1.00117.52           C  
ANISOU 1568  CA  HIS A 228    17562  14087  13004   1293   -241   3122       C  
ATOM   1569  C   HIS A 228     -22.386 -23.757  60.676  1.00124.66           C  
ANISOU 1569  C   HIS A 228    18512  15285  13567   1349   -468   3243       C  
ATOM   1570  O   HIS A 228     -21.222 -23.809  61.073  1.00126.08           O  
ANISOU 1570  O   HIS A 228    18619  15584  13701   1520   -682   3401       O  
ATOM   1571  CB  HIS A 228     -21.556 -24.835  58.572  1.00119.14           C  
ANISOU 1571  CB  HIS A 228    17597  14215  13455   1464   -329   3145       C  
ATOM   1572  CG  HIS A 228     -20.551 -23.731  58.459  1.00122.02           C  
ANISOU 1572  CG  HIS A 228    17752  14857  13754   1502   -603   3045       C  
ATOM   1573  ND1 HIS A 228     -20.903 -22.399  58.476  1.00121.89           N  
ANISOU 1573  ND1 HIS A 228    17676  15062  13575   1336   -706   2822       N  
ATOM   1574  CD2 HIS A 228     -19.203 -23.762  58.326  1.00125.20           C  
ANISOU 1574  CD2 HIS A 228    17983  15345  14243   1683   -788   3144       C  
ATOM   1575  CE1 HIS A 228     -19.817 -21.656  58.360  1.00121.21           C  
ANISOU 1575  CE1 HIS A 228    17403  15174  13477   1393   -945   2780       C  
ATOM   1576  NE2 HIS A 228     -18.772 -22.459  58.267  1.00123.53           N  
ANISOU 1576  NE2 HIS A 228    17612  15404  13919   1599  -1004   2975       N  
ATOM   1577  N   SER A 229     -23.344 -23.114  61.333  1.00122.33           N  
ANISOU 1577  N   SER A 229    18336  15114  13029   1203   -419   3168       N  
ATOM   1578  CA  SER A 229     -23.131 -22.527  62.626  1.00124.78           C  
ANISOU 1578  CA  SER A 229    18747  15684  12981   1232   -592   3267       C  
ATOM   1579  C   SER A 229     -24.214 -22.961  63.593  1.00133.13           C  
ANISOU 1579  C   SER A 229    20046  16703  13832   1179   -398   3410       C  
ATOM   1580  O   SER A 229     -24.959 -23.891  63.318  1.00132.74           O  
ANISOU 1580  O   SER A 229    20079  16410  13947   1144   -150   3489       O  
ATOM   1581  CB  SER A 229     -23.138 -21.015  62.489  1.00125.52           C  
ANISOU 1581  CB  SER A 229    18741  16006  12944   1103   -735   2982       C  
ATOM   1582  OG  SER A 229     -24.430 -20.554  62.172  1.00129.72           O  
ANISOU 1582  OG  SER A 229    19318  16488  13482    929   -525   2786       O  
ATOM   1583  N   GLY A 900     -24.767 -22.457  64.634  1.00110.20           N  
ANISOU 1583  N   GLY A 900    14513  13626  13730    309   -102    -92       N  
ATOM   1584  CA  GLY A 900     -25.843 -22.833  65.533  1.00110.97           C  
ANISOU 1584  CA  GLY A 900    14611  13725  13828    309   -104    -93       C  
ATOM   1585  C   GLY A 900     -26.095 -23.336  66.940  1.00116.84           C  
ANISOU 1585  C   GLY A 900    15353  14468  14571    309   -105    -93       C  
ATOM   1586  O   GLY A 900     -26.645 -24.421  67.132  1.00117.06           O  
ANISOU 1586  O   GLY A 900    15382  14497  14599    310   -105    -94       O  
ATOM   1587  N   SER A 901     -25.677 -22.555  67.929  1.00113.63           N  
ANISOU 1587  N   SER A 901    14946  14061  14166    310   -105    -94       N  
ATOM   1588  CA  SER A 901     -25.848 -22.937  69.325  1.00113.38           C  
ANISOU 1588  CA  SER A 901    14915  14029  14134    311   -106    -95       C  
ATOM   1589  C   SER A 901     -26.066 -21.703  70.189  1.00116.68           C  
ANISOU 1589  C   SER A 901    15335  14447  14553    311   -107    -95       C  
ATOM   1590  O   SER A 901     -26.285 -21.805  71.396  1.00116.56           O  
ANISOU 1590  O   SER A 901    15320  14430  14536    313   -107    -96       O  
ATOM   1591  CB  SER A 901     -24.631 -23.719  69.821  1.00116.61           C  
ANISOU 1591  CB  SER A 901    15324  14439  14544    310   -106    -95       C  
ATOM   1592  OG  SER A 901     -24.849 -25.116  69.728  1.00124.47           O  
ANISOU 1592  OG  SER A 901    16319  15436  15539    311   -106    -96       O  
ATOM   1593  N   ASN A1002     -26.005 -20.536  69.558  1.00112.18           N  
ANISOU 1593  N   ASN A1002    14020  17044  11559    138  -2138   -547       N  
ATOM   1594  CA  ASN A1002     -26.197 -19.276  70.260  1.00110.57           C  
ANISOU 1594  CA  ASN A1002    13816  16829  11366    261  -2048   -370       C  
ATOM   1595  C   ASN A1002     -25.239 -19.119  71.434  1.00110.44           C  
ANISOU 1595  C   ASN A1002    13951  16559  11450    147  -1855   -218       C  
ATOM   1596  O   ASN A1002     -25.321 -18.145  72.183  1.00109.87           O  
ANISOU 1596  O   ASN A1002    13893  16444  11410    213  -1763    -98       O  
ATOM   1597  CB  ASN A1002     -27.628 -19.173  70.792  1.00112.63           C  
ANISOU 1597  CB  ASN A1002    13801  17249  11746    228  -2088   -470       C  
ATOM   1598  CG  ASN A1002     -28.531 -18.363  69.883  1.00134.63           C  
ANISOU 1598  CG  ASN A1002    16457  20310  14386    505  -2253   -505       C  
ATOM   1599  OD1 ASN A1002     -28.847 -18.782  68.769  1.00131.69           O  
ANISOU 1599  OD1 ASN A1002    16016  20129  13892    581  -2435   -654       O  
ATOM   1600  ND2 ASN A1002     -28.951 -17.195  70.354  1.00126.66           N  
ANISOU 1600  ND2 ASN A1002    15422  19327  13376    681  -2196   -376       N  
ATOM   1601  N   ILE A1003     -24.330 -20.077  71.595  1.00104.20           N  
ANISOU 1601  N   ILE A1003    13275  15613  10705     -6  -1804   -237       N  
ATOM   1602  CA  ILE A1003     -23.380 -20.014  72.679  1.00101.16           C  
ANISOU 1602  CA  ILE A1003    13018  15027  10392    -92  -1655   -113       C  
ATOM   1603  C   ILE A1003     -22.053 -20.185  72.024  1.00102.02           C  
ANISOU 1603  C   ILE A1003    13303  15051  10411    -44  -1640    -69       C  
ATOM   1604  O   ILE A1003     -21.035 -19.832  72.576  1.00 99.77           O  
ANISOU 1604  O   ILE A1003    13128  14641  10139    -48  -1540     38       O  
ATOM   1605  CB  ILE A1003     -23.551 -21.122  73.705  1.00104.07           C  
ANISOU 1605  CB  ILE A1003    13347  15283  10911   -311  -1586   -164       C  
ATOM   1606  N   PHE A1004     -22.069 -20.723  70.820  1.00 98.39           N  
ANISOU 1606  N   PHE A1004    12852  14678   9852      6  -1743   -172       N  
ATOM   1607  CA  PHE A1004     -20.816 -21.029  70.140  1.00 96.69           C  
ANISOU 1607  CA  PHE A1004    12794  14397   9548     52  -1714   -149       C  
ATOM   1608  C   PHE A1004     -20.075 -19.755  69.750  1.00 96.96           C  
ANISOU 1608  C   PHE A1004    12938  14433   9469    215  -1634     18       C  
ATOM   1609  O   PHE A1004     -18.990 -19.475  70.260  1.00 95.70           O  
ANISOU 1609  O   PHE A1004    12861  14143   9356    183  -1515    115       O  
ATOM   1610  CB  PHE A1004     -21.075 -21.888  68.901  1.00100.35           C  
ANISOU 1610  CB  PHE A1004    13249  14971   9908     84  -1843   -323       C  
ATOM   1611  CG  PHE A1004     -19.904 -22.737  68.496  1.00101.68           C  
ANISOU 1611  CG  PHE A1004    13553  15034  10047     66  -1801   -362       C  
ATOM   1612  CD1 PHE A1004     -19.342 -23.635  69.387  1.00103.86           C  
ANISOU 1612  CD1 PHE A1004    13867  15118  10476    -79  -1726   -371       C  
ATOM   1613  CD2 PHE A1004     -19.366 -22.637  67.224  1.00104.56           C  
ANISOU 1613  CD2 PHE A1004    14014  15499  10216    223  -1826   -381       C  
ATOM   1614  CE1 PHE A1004     -18.264 -24.418  69.017  1.00104.76           C  
ANISOU 1614  CE1 PHE A1004    14098  15139  10566    -60  -1689   -410       C  
ATOM   1615  CE2 PHE A1004     -18.288 -23.417  66.848  1.00107.21           C  
ANISOU 1615  CE2 PHE A1004    14461  15749  10525    224  -1774   -428       C  
ATOM   1616  CZ  PHE A1004     -17.737 -24.308  67.746  1.00104.43           C  
ANISOU 1616  CZ  PHE A1004    14131  15203  10346     87  -1710   -448       C  
ATOM   1617  N   GLU A1005     -20.667 -18.987  68.841  1.00 91.68           N  
ANISOU 1617  N   GLU A1005    12266  13912   8656    393  -1696     48       N  
ATOM   1618  CA  GLU A1005     -20.065 -17.742  68.381  1.00 90.59           C  
ANISOU 1618  CA  GLU A1005    12260  13748   8412    555  -1591    228       C  
ATOM   1619  C   GLU A1005     -20.190 -16.496  69.270  1.00 91.79           C  
ANISOU 1619  C   GLU A1005    12419  13796   8661    574  -1486    365       C  
ATOM   1620  O   GLU A1005     -19.916 -15.382  68.823  1.00 92.76           O  
ANISOU 1620  O   GLU A1005    12656  13880   8708    718  -1395    513       O  
ATOM   1621  CB  GLU A1005     -20.939 -17.090  67.307  1.00 94.03           C  
ANISOU 1621  CB  GLU A1005    12701  14372   8655    791  -1689    257       C  
ATOM   1622  CG  GLU A1005     -21.981 -18.019  66.707  1.00105.88           C  
ANISOU 1622  CG  GLU A1005    14060  16085  10085    805  -1900     47       C  
ATOM   1623  CD  GLU A1005     -21.405 -18.928  65.639  1.00122.56           C  
ANISOU 1623  CD  GLU A1005    16253  18267  12048    825  -1955    -65       C  
ATOM   1624  OE1 GLU A1005     -20.707 -18.420  64.736  1.00116.91           O  
ANISOU 1624  OE1 GLU A1005    15702  17577  11139    994  -1884     55       O  
ATOM   1625  OE2 GLU A1005     -21.649 -20.151  65.703  1.00108.87           O  
ANISOU 1625  OE2 GLU A1005    14427  16546  10392    671  -2050   -274       O  
ATOM   1626  N   MET A1006     -20.606 -16.686  70.522  1.00 84.82           N  
ANISOU 1626  N   MET A1006    11432  12857   7940    434  -1482    316       N  
ATOM   1627  CA  MET A1006     -20.777 -15.597  71.432  1.00 83.13           C  
ANISOU 1627  CA  MET A1006    11221  12551   7814    450  -1391    403       C  
ATOM   1628  C   MET A1006     -19.364 -15.730  71.866  1.00 84.36           C  
ANISOU 1628  C   MET A1006    11465  12555   8032    329  -1281    434       C  
ATOM   1629  O   MET A1006     -18.701 -14.756  72.120  1.00 83.87           O  
ANISOU 1629  O   MET A1006    11484  12375   8010    341  -1162    522       O  
ATOM   1630  CB  MET A1006     -21.670 -16.035  72.563  1.00 84.89           C  
ANISOU 1630  CB  MET A1006    11295  12802   8157    335  -1426    314       C  
ATOM   1631  CG  MET A1006     -20.992 -15.994  73.887  1.00 86.88           C  
ANISOU 1631  CG  MET A1006    11577  12909   8524    196  -1322    331       C  
ATOM   1632  SD  MET A1006     -22.068 -15.410  75.177  1.00 90.98           S  
ANISOU 1632  SD  MET A1006    11993  13444   9131    189  -1281    315       S  
ATOM   1633  CE  MET A1006     -22.095 -13.692  74.808  1.00 88.80           C  
ANISOU 1633  CE  MET A1006    11811  13105   8824    389  -1215    420       C  
ATOM   1634  N   LEU A1007     -18.873 -16.955  71.903  1.00 79.59           N  
ANISOU 1634  N   LEU A1007    10842  11954   7444    217  -1320    350       N  
ATOM   1635  CA  LEU A1007     -17.484 -17.151  72.294  1.00 78.08           C  
ANISOU 1635  CA  LEU A1007    10708  11653   7307    131  -1233    368       C  
ATOM   1636  C   LEU A1007     -16.539 -17.165  71.115  1.00 80.90           C  
ANISOU 1636  C   LEU A1007    11150  12021   7567    201  -1182    404       C  
ATOM   1637  O   LEU A1007     -15.364 -16.848  71.290  1.00 80.37           O  
ANISOU 1637  O   LEU A1007    11114  11874   7548    160  -1074    443       O  
ATOM   1638  CB  LEU A1007     -17.313 -18.360  73.219  1.00 77.40           C  
ANISOU 1638  CB  LEU A1007    10575  11531   7301      0  -1271    286       C  
ATOM   1639  CG  LEU A1007     -17.650 -18.042  74.669  1.00 81.44           C  
ANISOU 1639  CG  LEU A1007    11043  11997   7902    -73  -1242    294       C  
ATOM   1640  CD1 LEU A1007     -18.616 -19.033  75.257  1.00 81.70           C  
ANISOU 1640  CD1 LEU A1007    11011  12055   7976   -154  -1292    235       C  
ATOM   1641  CD2 LEU A1007     -16.404 -17.826  75.497  1.00 83.16           C  
ANISOU 1641  CD2 LEU A1007    11292  12138   8168   -120  -1179    308       C  
ATOM   1642  N   ARG A1008     -17.058 -17.468  69.902  1.00 76.97           N  
ANISOU 1642  N   ARG A1008    10679  11641   6924    314  -1256    381       N  
ATOM   1643  CA  ARG A1008     -16.278 -17.441  68.663  1.00 77.03           C  
ANISOU 1643  CA  ARG A1008    10786  11689   6791    415  -1195    424       C  
ATOM   1644  C   ARG A1008     -15.853 -15.993  68.391  1.00 81.12           C  
ANISOU 1644  C   ARG A1008    11398  12135   7288    495  -1034    596       C  
ATOM   1645  O   ARG A1008     -14.730 -15.764  67.950  1.00 80.89           O  
ANISOU 1645  O   ARG A1008    11434  12057   7244    490   -889    659       O  
ATOM   1646  CB  ARG A1008     -17.090 -18.003  67.486  1.00 77.97           C  
ANISOU 1646  CB  ARG A1008    10917  11981   6728    541  -1332    343       C  
ATOM   1647  CG  ARG A1008     -16.227 -18.364  66.283  1.00 89.50           C  
ANISOU 1647  CG  ARG A1008    12481  13502   8024    634  -1278    340       C  
ATOM   1648  CD  ARG A1008     -17.038 -18.688  65.042  1.00100.52           C  
ANISOU 1648  CD  ARG A1008    13907  15098   9189    798  -1420    258       C  
ATOM   1649  NE  ARG A1008     -16.202 -18.668  63.838  1.00110.04           N  
ANISOU 1649  NE  ARG A1008    15251  16373  10187    937  -1323    306       N  
ATOM   1650  CZ  ARG A1008     -16.561 -19.167  62.659  1.00124.78           C  
ANISOU 1650  CZ  ARG A1008    17170  18428  11813   1087  -1434    201       C  
ATOM   1651  NH1 ARG A1008     -17.746 -19.746  62.509  1.00114.88           N  
ANISOU 1651  NH1 ARG A1008    15819  17312  10519   1100  -1662     18       N  
ATOM   1652  NH2 ARG A1008     -15.735 -19.100  61.624  1.00109.83           N  
ANISOU 1652  NH2 ARG A1008    15415  16598   9716   1221  -1312    261       N  
ATOM   1653  N   ILE A1009     -16.744 -15.025  68.698  1.00 78.16           N  
ANISOU 1653  N   ILE A1009    11028  11738   6931    562  -1041    668       N  
ATOM   1654  CA  ILE A1009     -16.517 -13.583  68.558  1.00 78.83           C  
ANISOU 1654  CA  ILE A1009    11226  11699   7026    640   -878    835       C  
ATOM   1655  C   ILE A1009     -15.552 -13.078  69.652  1.00 82.25           C  
ANISOU 1655  C   ILE A1009    11635  11947   7671    457   -740    831       C  
ATOM   1656  O   ILE A1009     -14.584 -12.386  69.336  1.00 82.91           O  
ANISOU 1656  O   ILE A1009    11796  11914   7791    428   -557    920       O  
ATOM   1657  CB  ILE A1009     -17.878 -12.819  68.579  1.00 82.66           C  
ANISOU 1657  CB  ILE A1009    11715  12224   7466    803   -952    888       C  
ATOM   1658  N   ASP A1010     -15.837 -13.420  70.930  1.00 77.25           N  
ANISOU 1658  N   ASP A1010    10887  11297   7166    335   -823    720       N  
ATOM   1659  CA  ASP A1010     -15.098 -12.988  72.120  1.00 76.27           C  
ANISOU 1659  CA  ASP A1010    10721  11043   7216    180   -745    673       C  
ATOM   1660  C   ASP A1010     -13.709 -13.611  72.307  1.00 79.87           C  
ANISOU 1660  C   ASP A1010    11119  11494   7733     52   -704    607       C  
ATOM   1661  O   ASP A1010     -12.733 -12.876  72.463  1.00 79.52           O  
ANISOU 1661  O   ASP A1010    11075  11345   7792    -31   -566    617       O  
ATOM   1662  CB  ASP A1010     -15.967 -13.159  73.381  1.00 77.05           C  
ANISOU 1662  CB  ASP A1010    10736  11162   7379    135   -848    586       C  
ATOM   1663  CG  ASP A1010     -17.201 -12.269  73.430  1.00 87.85           C  
ANISOU 1663  CG  ASP A1010    12132  12515   8732    260   -853    638       C  
ATOM   1664  OD1 ASP A1010     -17.152 -11.144  72.871  1.00 90.78           O  
ANISOU 1664  OD1 ASP A1010    12615  12779   9099    357   -740    747       O  
ATOM   1665  OD2 ASP A1010     -18.198 -12.675  74.060  1.00 90.73           O  
ANISOU 1665  OD2 ASP A1010    12409  12966   9099    265   -951    575       O  
ATOM   1666  N   GLU A1011     -13.625 -14.954  72.317  1.00 76.65           N  
ANISOU 1666  N   GLU A1011    10652  11192   7277     37   -820    527       N  
ATOM   1667  CA  GLU A1011     -12.368 -15.687  72.477  1.00 76.68           C  
ANISOU 1667  CA  GLU A1011    10594  11214   7325    -35   -803    461       C  
ATOM   1668  C   GLU A1011     -11.672 -15.865  71.123  1.00 82.02           C  
ANISOU 1668  C   GLU A1011    11319  11933   7913     32   -711    508       C  
ATOM   1669  O   GLU A1011     -10.566 -15.359  70.928  1.00 82.90           O  
ANISOU 1669  O   GLU A1011    11405  12005   8088    -19   -565    529       O  
ATOM   1670  CB  GLU A1011     -12.602 -17.053  73.156  1.00 77.24           C  
ANISOU 1670  CB  GLU A1011    10614  11342   7390    -56   -947    370       C  
ATOM   1671  CG  GLU A1011     -12.718 -16.996  74.669  1.00 90.47           C  
ANISOU 1671  CG  GLU A1011    12236  12990   9149   -131   -996    322       C  
ATOM   1672  CD  GLU A1011     -11.549 -17.564  75.456  1.00117.75           C  
ANISOU 1672  CD  GLU A1011    15622  16463  12653   -170  -1018    253       C  
ATOM   1673  OE1 GLU A1011     -10.389 -17.433  74.998  1.00118.03           O  
ANISOU 1673  OE1 GLU A1011    15610  16515  12722   -176   -950    235       O  
ATOM   1674  OE2 GLU A1011     -11.795 -18.114  76.555  1.00110.02           O  
ANISOU 1674  OE2 GLU A1011    14632  15496  11674   -182  -1096    221       O  
ATOM   1675  N   GLY A1012     -12.335 -16.562  70.205  1.00 78.63           N  
ANISOU 1675  N   GLY A1012    10947  11592   7334    139   -790    509       N  
ATOM   1676  CA  GLY A1012     -11.804 -16.847  68.882  1.00 79.67           C  
ANISOU 1676  CA  GLY A1012    11144  11795   7333    232   -717    537       C  
ATOM   1677  C   GLY A1012     -11.640 -18.332  68.636  1.00 83.37           C  
ANISOU 1677  C   GLY A1012    11589  12339   7748    256   -824    412       C  
ATOM   1678  O   GLY A1012     -11.208 -19.072  69.528  1.00 82.21           O  
ANISOU 1678  O   GLY A1012    11366  12159   7710    181   -878    329       O  
ATOM   1679  N   LEU A1013     -11.985 -18.770  67.414  1.00 80.46           N  
ANISOU 1679  N   LEU A1013    11302  12070   7198    378   -856    393       N  
ATOM   1680  CA  LEU A1013     -11.892 -20.162  66.985  1.00 80.11           C  
ANISOU 1680  CA  LEU A1013    11265  12082   7092    413   -949    249       C  
ATOM   1681  C   LEU A1013     -10.595 -20.391  66.214  1.00 84.48           C  
ANISOU 1681  C   LEU A1013    11840  12675   7583    478   -805    248       C  
ATOM   1682  O   LEU A1013     -10.309 -19.657  65.266  1.00 85.66           O  
ANISOU 1682  O   LEU A1013    12061  12884   7602    563   -668    349       O  
ATOM   1683  CB  LEU A1013     -13.110 -20.510  66.113  1.00 81.13           C  
ANISOU 1683  CB  LEU A1013    11453  12320   7052    507  -1091    179       C  
ATOM   1684  CG  LEU A1013     -13.248 -21.957  65.659  1.00 86.45           C  
ANISOU 1684  CG  LEU A1013    12143  13028   7676    523  -1206    -13       C  
ATOM   1685  CD1 LEU A1013     -14.101 -22.757  66.630  1.00 85.85           C  
ANISOU 1685  CD1 LEU A1013    11997  12867   7755    390  -1344   -120       C  
ATOM   1686  CD2 LEU A1013     -13.859 -22.022  64.278  1.00 90.79           C  
ANISOU 1686  CD2 LEU A1013    12771  13746   7979    672  -1280    -80       C  
ATOM   1687  N   ARG A1014      -9.808 -21.396  66.636  1.00 80.12           N  
ANISOU 1687  N   ARG A1014    11230  12090   7122    452   -819    145       N  
ATOM   1688  CA  ARG A1014      -8.552 -21.787  65.987  1.00 80.78           C  
ANISOU 1688  CA  ARG A1014    11301  12226   7165    528   -688    111       C  
ATOM   1689  C   ARG A1014      -8.622 -23.282  65.685  1.00 85.14           C  
ANISOU 1689  C   ARG A1014    11901  12776   7670    601   -799    -57       C  
ATOM   1690  O   ARG A1014      -8.541 -24.108  66.599  1.00 84.07           O  
ANISOU 1690  O   ARG A1014    11727  12544   7670    557   -887   -127       O  
ATOM   1691  CB  ARG A1014      -7.320 -21.404  66.828  1.00 79.30           C  
ANISOU 1691  CB  ARG A1014    10968  12005   7158    449   -575    145       C  
ATOM   1692  CG  ARG A1014      -7.034 -19.902  66.818  1.00 90.45           C  
ANISOU 1692  CG  ARG A1014    12346  13403   8618    370   -408    286       C  
ATOM   1693  CD  ARG A1014      -5.747 -19.525  67.537  1.00106.65           C  
ANISOU 1693  CD  ARG A1014    14217  15446  10858    273   -295    270       C  
ATOM   1694  NE  ARG A1014      -4.547 -19.929  66.794  1.00121.46           N  
ANISOU 1694  NE  ARG A1014    16020  17420  12709    344   -144    229       N  
ATOM   1695  CZ  ARG A1014      -3.937 -19.183  65.876  1.00138.83           C  
ANISOU 1695  CZ  ARG A1014    18223  19661  14866    341    100    317       C  
ATOM   1696  NH1 ARG A1014      -2.857 -19.637  65.254  1.00127.33           N  
ANISOU 1696  NH1 ARG A1014    16679  18311  13388    411    245    265       N  
ATOM   1697  NH2 ARG A1014      -4.407 -17.979  65.567  1.00126.97           N  
ANISOU 1697  NH2 ARG A1014    16818  18086  13339    281    220    466       N  
ATOM   1698  N   LEU A1015      -8.847 -23.614  64.395  1.00 82.84           N  
ANISOU 1698  N   LEU A1015    11717  12584   7174    723   -795   -125       N  
ATOM   1699  CA  LEU A1015      -9.031 -24.974  63.867  1.00 83.52           C  
ANISOU 1699  CA  LEU A1015    11878  12665   7190    798   -896   -322       C  
ATOM   1700  C   LEU A1015      -7.755 -25.832  63.766  1.00 88.62           C  
ANISOU 1700  C   LEU A1015    12503  13290   7877    887   -801   -407       C  
ATOM   1701  O   LEU A1015      -7.835 -27.023  63.446  1.00 89.19           O  
ANISOU 1701  O   LEU A1015    12651  13311   7924    953   -875   -582       O  
ATOM   1702  CB  LEU A1015      -9.798 -24.929  62.537  1.00 85.17           C  
ANISOU 1702  CB  LEU A1015    12203  13019   7138    908   -950   -391       C  
ATOM   1703  CG  LEU A1015     -11.178 -24.289  62.610  1.00 89.04           C  
ANISOU 1703  CG  LEU A1015    12696  13552   7584    859  -1087   -348       C  
ATOM   1704  CD1 LEU A1015     -11.371 -23.279  61.505  1.00 90.64           C  
ANISOU 1704  CD1 LEU A1015    12983  13928   7528   1004  -1018   -231       C  
ATOM   1705  CD2 LEU A1015     -12.257 -25.326  62.601  1.00 91.31           C  
ANISOU 1705  CD2 LEU A1015    12991  13814   7888    808  -1298   -565       C  
ATOM   1706  N   LYS A1016      -6.592 -25.228  64.059  1.00 85.14           N  
ANISOU 1706  N   LYS A1016    11950  12884   7517    888   -638   -299       N  
ATOM   1707  CA  LYS A1016      -5.292 -25.893  64.090  1.00 85.96           C  
ANISOU 1707  CA  LYS A1016    11976  13000   7684    985   -540   -367       C  
ATOM   1708  C   LYS A1016      -4.707 -25.714  65.501  1.00 88.13           C  
ANISOU 1708  C   LYS A1016    12091  13206   8187    898   -561   -307       C  
ATOM   1709  O   LYS A1016      -5.077 -24.754  66.183  1.00 86.48           O  
ANISOU 1709  O   LYS A1016    11826  12977   8055    762   -577   -195       O  
ATOM   1710  CB  LYS A1016      -4.354 -25.308  63.023  1.00 90.54           C  
ANISOU 1710  CB  LYS A1016    12526  13741   8135   1076   -307   -319       C  
ATOM   1711  CG  LYS A1016      -3.217 -26.247  62.629  1.00109.48           C  
ANISOU 1711  CG  LYS A1016    14878  16192  10529   1235   -212   -446       C  
ATOM   1712  CD  LYS A1016      -2.000 -25.492  62.100  1.00122.09           C  
ANISOU 1712  CD  LYS A1016    16338  17941  12110   1265     62   -365       C  
ATOM   1713  CE  LYS A1016      -0.825 -26.402  61.826  1.00134.22           C  
ANISOU 1713  CE  LYS A1016    17781  19549  13667   1436    160   -498       C  
ATOM   1714  NZ  LYS A1016      -0.992 -27.167  60.561  1.00144.03           N  
ANISOU 1714  NZ  LYS A1016    19207  20854  14663   1620    196   -628       N  
ATOM   1715  N   ILE A1017      -3.828 -26.645  65.951  1.00 85.17           N  
ANISOU 1715  N   ILE A1017    11651  12802   7908   1000   -573   -391       N  
ATOM   1716  CA  ILE A1017      -3.194 -26.604  67.278  1.00 84.33           C  
ANISOU 1716  CA  ILE A1017    11390  12671   7980    972   -620   -355       C  
ATOM   1717  C   ILE A1017      -2.370 -25.329  67.442  1.00 87.96           C  
ANISOU 1717  C   ILE A1017    11646  13262   8513    880   -481   -275       C  
ATOM   1718  O   ILE A1017      -1.677 -24.929  66.506  1.00 88.89           O  
ANISOU 1718  O   ILE A1017    11702  13496   8576    913   -296   -273       O  
ATOM   1719  CB  ILE A1017      -2.358 -27.892  67.576  1.00 89.11           C  
ANISOU 1719  CB  ILE A1017    11977  13238   8642   1163   -657   -457       C  
ATOM   1720  CG1 ILE A1017      -3.275 -29.117  67.816  1.00 89.40           C  
ANISOU 1720  CG1 ILE A1017    12229  13064   8676   1201   -800   -518       C  
ATOM   1721  CG2 ILE A1017      -1.390 -27.693  68.769  1.00 90.65           C  
ANISOU 1721  CG2 ILE A1017    11961  13501   8982   1189   -688   -426       C  
ATOM   1722  CD1 ILE A1017      -2.551 -30.494  67.974  1.00 98.09           C  
ANISOU 1722  CD1 ILE A1017    13379  14066   9822   1423   -820   -613       C  
ATOM   1723  N   TYR A1018      -2.459 -24.698  68.630  1.00 83.43           N  
ANISOU 1723  N   TYR A1018    10973  12663   8064    755   -556   -220       N  
ATOM   1724  CA  TYR A1018      -1.725 -23.480  68.987  1.00 83.61           C  
ANISOU 1724  CA  TYR A1018    10792  12777   8199    629   -446   -181       C  
ATOM   1725  C   TYR A1018      -1.294 -23.493  70.466  1.00 86.22           C  
ANISOU 1725  C   TYR A1018    10967  13127   8667    606   -583   -220       C  
ATOM   1726  O   TYR A1018      -1.703 -24.378  71.217  1.00 84.82           O  
ANISOU 1726  O   TYR A1018    10879  12875   8473    691   -750   -232       O  
ATOM   1727  CB  TYR A1018      -2.554 -22.216  68.646  1.00 84.27           C  
ANISOU 1727  CB  TYR A1018    10960  12807   8250    467   -366    -66       C  
ATOM   1728  CG  TYR A1018      -3.739 -21.964  69.555  1.00 84.52           C  
ANISOU 1728  CG  TYR A1018    11089  12726   8299    375   -528    -20       C  
ATOM   1729  CD1 TYR A1018      -3.674 -21.016  70.572  1.00 85.89           C  
ANISOU 1729  CD1 TYR A1018    11155  12881   8598    237   -545     -1       C  
ATOM   1730  CD2 TYR A1018      -4.936 -22.653  69.382  1.00 84.57           C  
ANISOU 1730  CD2 TYR A1018    11281  12651   8202    419   -654    -16       C  
ATOM   1731  CE1 TYR A1018      -4.763 -20.776  71.410  1.00 84.80           C  
ANISOU 1731  CE1 TYR A1018    11104  12652   8462    169   -674     36       C  
ATOM   1732  CE2 TYR A1018      -6.032 -22.422  70.214  1.00 84.06           C  
ANISOU 1732  CE2 TYR A1018    11279  12500   8161    332   -778     24       C  
ATOM   1733  CZ  TYR A1018      -5.943 -21.477  71.222  1.00 89.49           C  
ANISOU 1733  CZ  TYR A1018    11869  13177   8954    218   -781     58       C  
ATOM   1734  OH  TYR A1018      -7.018 -21.249  72.043  1.00 87.84           O  
ANISOU 1734  OH  TYR A1018    11722  12896   8757    149   -884     92       O  
ATOM   1735  N   LYS A1019      -0.464 -22.513  70.871  1.00 83.20           N  
ANISOU 1735  N   LYS A1019    10356  12843   8412    490   -503   -245       N  
ATOM   1736  CA  LYS A1019       0.010 -22.342  72.246  1.00 82.62           C  
ANISOU 1736  CA  LYS A1019    10107  12835   8450    463   -640   -313       C  
ATOM   1737  C   LYS A1019      -0.709 -21.137  72.845  1.00 85.60           C  
ANISOU 1737  C   LYS A1019    10515  13132   8878    254   -651   -267       C  
ATOM   1738  O   LYS A1019      -0.746 -20.068  72.226  1.00 84.71           O  
ANISOU 1738  O   LYS A1019    10391  12983   8813    102   -477   -223       O  
ATOM   1739  CB  LYS A1019       1.536 -22.136  72.293  1.00 86.89           C  
ANISOU 1739  CB  LYS A1019    10322  13573   9120    479   -559   -435       C  
ATOM   1740  CG  LYS A1019       2.361 -23.384  72.002  1.00 98.31           C  
ANISOU 1740  CG  LYS A1019    11698  15125  10531    735   -584   -504       C  
ATOM   1741  CD  LYS A1019       3.847 -23.085  72.148  1.00111.67           C  
ANISOU 1741  CD  LYS A1019    13011  17050  12370    744   -514   -643       C  
ATOM   1742  CE  LYS A1019       4.728 -24.280  71.879  1.00125.79           C  
ANISOU 1742  CE  LYS A1019    14702  18962  14131   1032   -534   -720       C  
ATOM   1743  NZ  LYS A1019       6.149 -24.002  72.221  1.00137.02           N  
ANISOU 1743  NZ  LYS A1019    15702  20651  15707   1055   -510   -879       N  
ATOM   1744  N   ASP A1020      -1.295 -21.309  74.040  1.00 82.42           N  
ANISOU 1744  N   ASP A1020    10171  12689   8456    261   -838   -268       N  
ATOM   1745  CA  ASP A1020      -2.034 -20.245  74.718  1.00 81.80           C  
ANISOU 1745  CA  ASP A1020    10132  12535   8414     92   -861   -243       C  
ATOM   1746  C   ASP A1020      -1.107 -19.249  75.444  1.00 87.95           C  
ANISOU 1746  C   ASP A1020    10659  13417   9342    -40   -846   -371       C  
ATOM   1747  O   ASP A1020       0.116 -19.335  75.311  1.00 89.32           O  
ANISOU 1747  O   ASP A1020    10599  13737   9602    -17   -804   -477       O  
ATOM   1748  CB  ASP A1020      -3.065 -20.843  75.697  1.00 82.44           C  
ANISOU 1748  CB  ASP A1020    10381  12543   8401    155  -1039   -196       C  
ATOM   1749  CG  ASP A1020      -2.497 -21.620  76.875  1.00 98.33           C  
ANISOU 1749  CG  ASP A1020    12317  14659  10386    297  -1209   -258       C  
ATOM   1750  OD1 ASP A1020      -1.256 -21.761  76.957  1.00100.88           O  
ANISOU 1750  OD1 ASP A1020    12430  15136  10765    372  -1223   -361       O  
ATOM   1751  OD2 ASP A1020      -3.296 -22.089  77.715  1.00106.29           O  
ANISOU 1751  OD2 ASP A1020    13473  15604  11309    348  -1322   -200       O  
ATOM   1752  N   THR A1021      -1.699 -18.305  76.203  1.00 84.63           N  
ANISOU 1752  N   THR A1021    10272  12924   8959   -179   -880   -384       N  
ATOM   1753  CA  THR A1021      -0.990 -17.284  76.983  1.00 86.41           C  
ANISOU 1753  CA  THR A1021    10282  13218   9331   -333   -883   -542       C  
ATOM   1754  C   THR A1021       0.091 -17.881  77.895  1.00 91.85           C  
ANISOU 1754  C   THR A1021    10732  14137  10030   -221  -1057   -708       C  
ATOM   1755  O   THR A1021       1.202 -17.350  77.950  1.00 93.83           O  
ANISOU 1755  O   THR A1021    10702  14516  10434   -321  -1010   -871       O  
ATOM   1756  CB  THR A1021      -1.983 -16.424  77.783  1.00 96.18           C  
ANISOU 1756  CB  THR A1021    11649  14334  10562   -442   -930   -538       C  
ATOM   1757  OG1 THR A1021      -2.796 -17.273  78.603  1.00 95.02           O  
ANISOU 1757  OG1 THR A1021    11652  14201  10250   -293  -1115   -483       O  
ATOM   1758  CG2 THR A1021      -2.850 -15.537  76.890  1.00 94.05           C  
ANISOU 1758  CG2 THR A1021    11558  13855  10320   -555   -743   -401       C  
ATOM   1759  N   GLU A1022      -0.232 -18.994  78.585  1.00 87.20           N  
ANISOU 1759  N   GLU A1022    10252  13601   9281     -7  -1249   -664       N  
ATOM   1760  CA  GLU A1022       0.705 -19.688  79.475  1.00 88.54           C  
ANISOU 1760  CA  GLU A1022    10240  13994   9408    175  -1438   -785       C  
ATOM   1761  C   GLU A1022       1.740 -20.564  78.749  1.00 91.69           C  
ANISOU 1761  C   GLU A1022    10489  14514   9833    341  -1403   -807       C  
ATOM   1762  O   GLU A1022       2.790 -20.850  79.321  1.00 93.61           O  
ANISOU 1762  O   GLU A1022    10487  14986  10096    469  -1529   -949       O  
ATOM   1763  CB  GLU A1022       0.001 -20.432  80.635  1.00 89.42           C  
ANISOU 1763  CB  GLU A1022    10543  14105   9328    352  -1637   -713       C  
ATOM   1764  CG  GLU A1022      -1.337 -21.069  80.295  1.00100.11           C  
ANISOU 1764  CG  GLU A1022    12229  15236  10572    389  -1590   -504       C  
ATOM   1765  CD  GLU A1022      -2.556 -20.269  80.712  1.00123.69           C  
ANISOU 1765  CD  GLU A1022    15373  18089  13533    232  -1565   -453       C  
ATOM   1766  OE1 GLU A1022      -2.694 -19.985  81.925  1.00123.33           O  
ANISOU 1766  OE1 GLU A1022    15324  18122  13415    248  -1686   -513       O  
ATOM   1767  OE2 GLU A1022      -3.397 -19.963  79.835  1.00113.70           O  
ANISOU 1767  OE2 GLU A1022    14241  16658  12301    120  -1432   -355       O  
ATOM   1768  N   GLY A1023       1.414 -21.033  77.552  1.00 85.59           N  
ANISOU 1768  N   GLY A1023     9867  13611   9042    370  -1252   -679       N  
ATOM   1769  CA  GLY A1023       2.348 -21.816  76.766  1.00 85.96           C  
ANISOU 1769  CA  GLY A1023     9790  13761   9111    530  -1187   -708       C  
ATOM   1770  C   GLY A1023       1.900 -23.219  76.435  1.00 86.89           C  
ANISOU 1770  C   GLY A1023    10151  13773   9089    770  -1235   -590       C  
ATOM   1771  O   GLY A1023       2.544 -23.944  75.711  1.00 86.87           O  
ANISOU 1771  O   GLY A1023    10096  13821   9088    925  -1171   -610       O  
ATOM   1772  N   TYR A1024       0.749 -23.619  76.939  1.00 81.41           N  
ANISOU 1772  N   TYR A1024     9733  12916   8283    793  -1329   -474       N  
ATOM   1773  CA  TYR A1024       0.307 -24.978  76.703  1.00 81.05           C  
ANISOU 1773  CA  TYR A1024     9924  12737   8136    994  -1365   -379       C  
ATOM   1774  C   TYR A1024      -0.434 -25.123  75.421  1.00 83.42           C  
ANISOU 1774  C   TYR A1024    10406  12872   8417    915  -1220   -314       C  
ATOM   1775  O   TYR A1024      -0.957 -24.170  74.902  1.00 82.06           O  
ANISOU 1775  O   TYR A1024    10250  12659   8271    715  -1118   -290       O  
ATOM   1776  CB  TYR A1024      -0.597 -25.447  77.813  1.00 81.76           C  
ANISOU 1776  CB  TYR A1024    10226  12715   8123   1047  -1504   -281       C  
ATOM   1777  CG  TYR A1024       0.038 -25.346  79.151  1.00 85.80           C  
ANISOU 1777  CG  TYR A1024    10598  13407   8596   1161  -1669   -337       C  
ATOM   1778  CD1 TYR A1024      -0.449 -24.476  80.097  1.00 87.13           C  
ANISOU 1778  CD1 TYR A1024    10758  13611   8735   1022  -1737   -350       C  
ATOM   1779  CD2 TYR A1024       1.125 -26.116  79.472  1.00 89.04           C  
ANISOU 1779  CD2 TYR A1024    10883  13968   8981   1432  -1767   -390       C  
ATOM   1780  CE1 TYR A1024       0.126 -24.378  81.316  1.00 89.36           C  
ANISOU 1780  CE1 TYR A1024    10917  14086   8949   1141  -1904   -424       C  
ATOM   1781  CE2 TYR A1024       1.706 -26.020  80.689  1.00 91.70           C  
ANISOU 1781  CE2 TYR A1024    11084  14508   9250   1566  -1945   -452       C  
ATOM   1782  CZ  TYR A1024       1.202 -25.150  81.610  1.00 98.57           C  
ANISOU 1782  CZ  TYR A1024    11955  15422  10076   1415  -2018   -475       C  
ATOM   1783  OH  TYR A1024       1.776 -25.047  82.844  1.00102.21           O  
ANISOU 1783  OH  TYR A1024    12285  16113  10436   1564  -2213   -560       O  
ATOM   1784  N   TYR A1025      -0.491 -26.349  74.936  1.00 79.79           N  
ANISOU 1784  N   TYR A1025    10098  12315   7904   1094  -1220   -293       N  
ATOM   1785  CA  TYR A1025      -1.135 -26.673  73.665  1.00 78.50           C  
ANISOU 1785  CA  TYR A1025    10109  12019   7700   1057  -1108   -273       C  
ATOM   1786  C   TYR A1025      -2.659 -26.644  73.733  1.00 80.41           C  
ANISOU 1786  C   TYR A1025    10583  12078   7893    916  -1141   -190       C  
ATOM   1787  O   TYR A1025      -3.271 -27.337  74.543  1.00 79.17           O  
ANISOU 1787  O   TYR A1025    10571  11796   7714    958  -1239   -136       O  
ATOM   1788  CB  TYR A1025      -0.604 -27.989  73.084  1.00 81.22           C  
ANISOU 1788  CB  TYR A1025    10524  12318   8016   1296  -1092   -324       C  
ATOM   1789  CG  TYR A1025       0.824 -27.916  72.582  1.00 84.56           C  
ANISOU 1789  CG  TYR A1025    10697  12946   8486   1423  -1003   -423       C  
ATOM   1790  CD1 TYR A1025       1.835 -28.653  73.188  1.00 88.70           C  
ANISOU 1790  CD1 TYR A1025    11099  13566   9037   1674  -1085   -473       C  
ATOM   1791  CD2 TYR A1025       1.158 -27.133  71.479  1.00 85.18           C  
ANISOU 1791  CD2 TYR A1025    10661  13128   8575   1310   -822   -459       C  
ATOM   1792  CE1 TYR A1025       3.148 -28.601  72.722  1.00 91.87           C  
ANISOU 1792  CE1 TYR A1025    11229  14181   9495   1797   -998   -582       C  
ATOM   1793  CE2 TYR A1025       2.468 -27.070  71.006  1.00 88.02           C  
ANISOU 1793  CE2 TYR A1025    10770  13684   8991   1411   -705   -551       C  
ATOM   1794  CZ  TYR A1025       3.459 -27.815  71.624  1.00 97.25           C  
ANISOU 1794  CZ  TYR A1025    11781  14963  10205   1650   -796   -625       C  
ATOM   1795  OH  TYR A1025       4.750 -27.764  71.158  1.00100.46           O  
ANISOU 1795  OH  TYR A1025    11901  15590  10679   1756   -677   -732       O  
ATOM   1796  N   THR A1026      -3.257 -25.822  72.865  1.00 77.05           N  
ANISOU 1796  N   THR A1026    10182  11646   7447    758  -1048   -174       N  
ATOM   1797  CA  THR A1026      -4.690 -25.550  72.794  1.00 75.82           C  
ANISOU 1797  CA  THR A1026    10185  11372   7250    619  -1073   -113       C  
ATOM   1798  C   THR A1026      -5.221 -25.682  71.335  1.00 81.12           C  
ANISOU 1798  C   THR A1026    10968  12016   7838    612   -997   -139       C  
ATOM   1799  O   THR A1026      -4.429 -25.750  70.391  1.00 82.35           O  
ANISOU 1799  O   THR A1026    11076  12254   7960    695   -896   -188       O  
ATOM   1800  CB  THR A1026      -4.938 -24.145  73.411  1.00 84.29           C  
ANISOU 1800  CB  THR A1026    11161  12498   8366    455  -1063    -65       C  
ATOM   1801  OG1 THR A1026      -4.018 -23.895  74.480  1.00 85.97           O  
ANISOU 1801  OG1 THR A1026    11211  12810   8643    482  -1114    -99       O  
ATOM   1802  CG2 THR A1026      -6.335 -23.964  73.933  1.00 81.71           C  
ANISOU 1802  CG2 THR A1026    10960  12068   8017    352  -1128     -3       C  
ATOM   1803  N   ILE A1027      -6.565 -25.733  71.176  1.00 77.22           N  
ANISOU 1803  N   ILE A1027    10611  11429   7302    524  -1050   -118       N  
ATOM   1804  CA  ILE A1027      -7.320 -25.847  69.917  1.00 77.63           C  
ANISOU 1804  CA  ILE A1027    10769  11476   7248    518  -1032   -162       C  
ATOM   1805  C   ILE A1027      -8.790 -25.399  70.154  1.00 81.10           C  
ANISOU 1805  C   ILE A1027    11264  11872   7678    387  -1106   -121       C  
ATOM   1806  O   ILE A1027      -9.237 -25.377  71.302  1.00 79.13           O  
ANISOU 1806  O   ILE A1027    11002  11555   7507    313  -1164    -73       O  
ATOM   1807  CB  ILE A1027      -7.199 -27.285  69.303  1.00 82.28           C  
ANISOU 1807  CB  ILE A1027    11473  11985   7805    638  -1056   -285       C  
ATOM   1808  CG1 ILE A1027      -7.551 -27.305  67.798  1.00 83.66           C  
ANISOU 1808  CG1 ILE A1027    11726  12231   7831    677  -1021   -370       C  
ATOM   1809  CG2 ILE A1027      -7.976 -28.347  70.109  1.00 83.21           C  
ANISOU 1809  CG2 ILE A1027    11703  11912   8002    600  -1157   -308       C  
ATOM   1810  CD1 ILE A1027      -6.744 -28.244  66.974  1.00 90.97           C  
ANISOU 1810  CD1 ILE A1027    12702  13162   8700    839   -967   -494       C  
ATOM   1811  N   GLY A1028      -9.505 -25.051  69.079  1.00 79.30           N  
ANISOU 1811  N   GLY A1028    11087  11704   7339    383  -1103   -143       N  
ATOM   1812  CA  GLY A1028     -10.896 -24.607  69.125  1.00 79.08           C  
ANISOU 1812  CA  GLY A1028    11080  11676   7289    295  -1179   -123       C  
ATOM   1813  C   GLY A1028     -11.072 -23.349  69.951  1.00 83.30           C  
ANISOU 1813  C   GLY A1028    11540  12225   7883    218  -1148      2       C  
ATOM   1814  O   GLY A1028     -10.276 -22.410  69.825  1.00 83.19           O  
ANISOU 1814  O   GLY A1028    11479  12261   7869    232  -1043     74       O  
ATOM   1815  N   ILE A1029     -12.101 -23.329  70.822  1.00 79.43           N  
ANISOU 1815  N   ILE A1029    11039  11683   7457    127  -1223     16       N  
ATOM   1816  CA  ILE A1029     -12.338 -22.194  71.720  1.00 78.45           C  
ANISOU 1816  CA  ILE A1029    10857  11561   7391     64  -1198    110       C  
ATOM   1817  C   ILE A1029     -11.767 -22.535  73.113  1.00 82.29           C  
ANISOU 1817  C   ILE A1029    11309  11985   7974     27  -1207    123       C  
ATOM   1818  O   ILE A1029     -12.463 -23.094  73.976  1.00 81.53           O  
ANISOU 1818  O   ILE A1029    11235  11827   7917    -24  -1258    123       O  
ATOM   1819  CB  ILE A1029     -13.807 -21.656  71.723  1.00 81.36           C  
ANISOU 1819  CB  ILE A1029    11217  11956   7740     24  -1252    127       C  
ATOM   1820  CG1 ILE A1029     -14.268 -21.264  70.294  1.00 82.47           C  
ANISOU 1820  CG1 ILE A1029    11394  12197   7744    114  -1263    120       C  
ATOM   1821  CG2 ILE A1029     -13.959 -20.464  72.697  1.00 81.58           C  
ANISOU 1821  CG2 ILE A1029    11198  11967   7830    -22  -1209    210       C  
ATOM   1822  CD1 ILE A1029     -15.773 -20.995  70.125  1.00 88.83           C  
ANISOU 1822  CD1 ILE A1029    12165  13071   8514    115  -1356     98       C  
ATOM   1823  N   GLY A1030     -10.474 -22.249  73.263  1.00 79.28           N  
ANISOU 1823  N   GLY A1030    10870  11635   7618     63  -1151    129       N  
ATOM   1824  CA  GLY A1030      -9.702 -22.468  74.481  1.00 79.22           C  
ANISOU 1824  CA  GLY A1030    10808  11623   7670     72  -1177    125       C  
ATOM   1825  C   GLY A1030      -9.659 -23.884  75.025  1.00 83.88           C  
ANISOU 1825  C   GLY A1030    11469  12142   8262    136  -1242    110       C  
ATOM   1826  O   GLY A1030      -9.481 -24.062  76.233  1.00 84.68           O  
ANISOU 1826  O   GLY A1030    11564  12234   8376    153  -1283    138       O  
ATOM   1827  N   HIS A1031      -9.791 -24.902  74.157  1.00 80.17           N  
ANISOU 1827  N   HIS A1031    11081  11612   7769    186  -1246     63       N  
ATOM   1828  CA  HIS A1031      -9.747 -26.293  74.603  1.00 80.70           C  
ANISOU 1828  CA  HIS A1031    11249  11554   7858    251  -1281     52       C  
ATOM   1829  C   HIS A1031      -8.312 -26.766  74.773  1.00 83.83           C  
ANISOU 1829  C   HIS A1031    11608  11985   8258    410  -1279     36       C  
ATOM   1830  O   HIS A1031      -7.625 -27.023  73.782  1.00 84.45           O  
ANISOU 1830  O   HIS A1031    11668  12101   8320    492  -1240    -32       O  
ATOM   1831  CB  HIS A1031     -10.533 -27.225  73.662  1.00 82.53           C  
ANISOU 1831  CB  HIS A1031    11590  11680   8088    224  -1288    -28       C  
ATOM   1832  CG  HIS A1031     -10.545 -28.655  74.105  1.00 87.28           C  
ANISOU 1832  CG  HIS A1031    12325  12094   8744    271  -1294    -38       C  
ATOM   1833  ND1 HIS A1031     -11.558 -29.153  74.907  1.00 89.30           N  
ANISOU 1833  ND1 HIS A1031    12661  12210   9059    164  -1290      9       N  
ATOM   1834  CD2 HIS A1031      -9.660 -29.648  73.849  1.00 90.50           C  
ANISOU 1834  CD2 HIS A1031    12807  12418   9160    420  -1281    -82       C  
ATOM   1835  CE1 HIS A1031     -11.260 -30.426  75.110  1.00 90.39           C  
ANISOU 1835  CE1 HIS A1031    12941  12160   9244    241  -1267      6       C  
ATOM   1836  NE2 HIS A1031     -10.122 -30.767  74.503  1.00 91.45           N  
ANISOU 1836  NE2 HIS A1031    13079  12318   9348    410  -1271    -50       N  
ATOM   1837  N   LEU A1032      -7.867 -26.894  76.032  1.00 79.34           N  
ANISOU 1837  N   LEU A1032    11023  11427   7695    473  -1322     92       N  
ATOM   1838  CA  LEU A1032      -6.526 -27.370  76.376  1.00 79.82           C  
ANISOU 1838  CA  LEU A1032    11025  11553   7752    660  -1351     75       C  
ATOM   1839  C   LEU A1032      -6.432 -28.853  76.026  1.00 84.05           C  
ANISOU 1839  C   LEU A1032    11719  11921   8295    799  -1343     63       C  
ATOM   1840  O   LEU A1032      -7.366 -29.617  76.308  1.00 84.13           O  
ANISOU 1840  O   LEU A1032    11904  11742   8321    752  -1337    111       O  
ATOM   1841  CB  LEU A1032      -6.266 -27.166  77.882  1.00 80.14           C  
ANISOU 1841  CB  LEU A1032    11032  11660   7759    714  -1427    137       C  
ATOM   1842  CG  LEU A1032      -4.813 -27.127  78.349  1.00 85.99           C  
ANISOU 1842  CG  LEU A1032    11613  12574   8486    890  -1491     88       C  
ATOM   1843  CD1 LEU A1032      -4.652 -26.165  79.498  1.00 86.30           C  
ANISOU 1843  CD1 LEU A1032    11532  12767   8490    846  -1564     79       C  
ATOM   1844  CD2 LEU A1032      -4.332 -28.497  78.777  1.00 90.12           C  
ANISOU 1844  CD2 LEU A1032    12257  13015   8968   1137  -1537    139       C  
ATOM   1845  N   LEU A1033      -5.315 -29.252  75.399  1.00 80.28           N  
ANISOU 1845  N   LEU A1033    11178  11503   7821    962  -1325     -8       N  
ATOM   1846  CA  LEU A1033      -5.081 -30.644  75.022  1.00 80.79           C  
ANISOU 1846  CA  LEU A1033    11397  11400   7900   1128  -1309    -40       C  
ATOM   1847  C   LEU A1033      -4.197 -31.337  76.054  1.00 83.82           C  
ANISOU 1847  C   LEU A1033    11798  11780   8270   1373  -1368     25       C  
ATOM   1848  O   LEU A1033      -4.596 -32.356  76.616  1.00 84.37           O  
ANISOU 1848  O   LEU A1033    12080  11632   8345   1454  -1372    106       O  
ATOM   1849  CB  LEU A1033      -4.481 -30.752  73.608  1.00 81.43           C  
ANISOU 1849  CB  LEU A1033    11423  11542   7974   1191  -1240   -169       C  
ATOM   1850  CG  LEU A1033      -5.408 -30.408  72.448  1.00 85.10           C  
ANISOU 1850  CG  LEU A1033    11938  11986   8409   1018  -1192   -238       C  
ATOM   1851  CD1 LEU A1033      -4.615 -30.182  71.184  1.00 86.21           C  
ANISOU 1851  CD1 LEU A1033    11988  12269   8498   1097  -1108   -338       C  
ATOM   1852  CD2 LEU A1033      -6.457 -31.483  72.235  1.00 88.01           C  
ANISOU 1852  CD2 LEU A1033    12527  12106   8806    965  -1206   -283       C  
ATOM   1853  N   THR A1034      -3.012 -30.767  76.316  1.00 79.42           N  
ANISOU 1853  N   THR A1034    11012  11465   7697   1492  -1411    -10       N  
ATOM   1854  CA  THR A1034      -2.055 -31.280  77.290  1.00 80.72           C  
ANISOU 1854  CA  THR A1034    11137  11708   7825   1761  -1501     31       C  
ATOM   1855  C   THR A1034      -1.182 -30.168  77.876  1.00 82.71           C  
ANISOU 1855  C   THR A1034    11088  12275   8065   1758  -1579    -24       C  
ATOM   1856  O   THR A1034      -0.815 -29.218  77.170  1.00 81.39           O  
ANISOU 1856  O   THR A1034    10708  12261   7954   1613  -1520   -125       O  
ATOM   1857  CB  THR A1034      -1.244 -32.473  76.721  1.00 93.27           C  
ANISOU 1857  CB  THR A1034    12790  13215   9435   2042  -1473    -17       C  
ATOM   1858  OG1 THR A1034      -0.572 -33.135  77.791  1.00 97.62           O  
ANISOU 1858  OG1 THR A1034    13374  13789   9930   2340  -1572     65       O  
ATOM   1859  CG2 THR A1034      -0.239 -32.069  75.641  1.00 91.62           C  
ANISOU 1859  CG2 THR A1034    12336  13209   9265   2082  -1411   -168       C  
ATOM   1860  N   LYS A1035      -0.846 -30.296  79.171  1.00 78.90           N  
ANISOU 1860  N   LYS A1035    10592  11883   7502   1919  -1706     37       N  
ATOM   1861  CA  LYS A1035       0.050 -29.355  79.840  1.00 78.68           C  
ANISOU 1861  CA  LYS A1035    10265  12171   7460   1937  -1814    -58       C  
ATOM   1862  C   LYS A1035       1.518 -29.798  79.640  1.00 84.27           C  
ANISOU 1862  C   LYS A1035    10750  13078   8193   2218  -1866   -162       C  
ATOM   1863  O   LYS A1035       2.449 -29.071  79.993  1.00 84.92           O  
ANISOU 1863  O   LYS A1035    10515  13453   8299   2233  -1949   -293       O  
ATOM   1864  CB  LYS A1035      -0.336 -29.151  81.312  1.00 80.81           C  
ANISOU 1864  CB  LYS A1035    10609  12493   7601   1971  -1940     27       C
[truncated: 1,380,808 more chars]
