# Supplementary material for: Structural basis of dimerization of chemokine receptors CCR5 and CXCR4
Source: Nat Commun. 2023 Oct 13;14:6439. doi: 10.1038/s41467-023-42082-z (PMC10575954; doi:10.1038/s41467-023-42082-z)
Supplement: Supplementary file 6 — Source Data [file 41467_2023_42082_MOESM6_ESM.zip › Supplementary Figure 12/3oe9.pdb]

HEADER    SIGNALING PROTEIN, HYDROLASE            12-AUG-10   3OE9              
TITLE     CRYSTAL STRUCTURE OF THE CHEMOKINE CXCR4 RECEPTOR IN COMPLEX WITH A   
TITLE    2 SMALL MOLECULE ANTAGONIST IT1T IN P1 SPACEGROUP                      
COMPND    MOL_ID: 1;                                                            
COMPND   2 MOLECULE: C-X-C CHEMOKINE RECEPTOR TYPE 4, LYSOZYME CHIMERA;         
COMPND   3 CHAIN: A, B;                                                         
COMPND   4 FRAGMENT: CXCR4 RESIDUES 2-228, LYSOZYME RESIDUES 1002-1161, CXCR4   
COMPND   5 RESIDUES 231-319;                                                    
COMPND   6 SYNONYM: CXC-R4, CXCR-4, STROMAL CELL-DERIVED FACTOR 1 RECEPTOR, SDF-
COMPND   7 1 RECEPTOR, FUSIN, LEUKOCYTE-DERIVED SEVEN TRANSMEMBRANE DOMAIN      
COMPND   8 RECEPTOR, LESTR, LCR1, FB22, NPYRL, HM89, LYSIS PROTEIN, MURAMIDASE, 
COMPND   9 ENDOLYSIN;                                                           
COMPND  10 EC: 3.2.1.17;                                                        
COMPND  11 ENGINEERED: YES;                                                     
COMPND  12 MUTATION: YES                                                        
SOURCE    MOL_ID: 1;                                                            
SOURCE   2 ORGANISM_SCIENTIFIC: HOMO SAPIENS, ENTEROBACTERIA PHAGE T4;          
SOURCE   3 ORGANISM_TAXID: 9606, 10665;                                         
SOURCE   4 GENE: CXCR4, CXCR4_HUMAN,E;                                          
SOURCE   5 EXPRESSION_SYSTEM: SPODOPTERA FRUGIPERDA;                            
SOURCE   6 EXPRESSION_SYSTEM_TAXID: 7108;                                       
SOURCE   7 EXPRESSION_SYSTEM_STRAIN: SF9;                                       
SOURCE   8 EXPRESSION_SYSTEM_VECTOR_TYPE: BACMID;                               
SOURCE   9 EXPRESSION_SYSTEM_PLASMID: PFASTBAC                                  
KEYWDS    STRUCTURAL GENOMICS, PSI-2, PROTEIN STRUCTURE INITIATIVE, ACCELERATED 
KEYWDS   2 TECHNOLOGIES CENTER FOR GENE TO 3D STRUCTURE, ATCG3D, 7TM, G         
KEYWDS   3 PROTEIN-COUPLED RECEPTOR, GPCR, SIGNAL TRANSDUCTION, CHEMOTAXIS,     
KEYWDS   4 HYDROLASE, CANCER, HIV-1 CO-RECEPTOR, CHEMOKINE, CXCL12, SDF1,       
KEYWDS   5 ISOTHIOUREA, IT1T, CHIMERA, T4L FUSION, MEMBRANE PROTEIN,            
KEYWDS   6 TRANSMEMBRANE, SINGNALING PROTEIN, PSI-BIOLOGY, GPCR NETWORK,        
KEYWDS   7 SIGNALING PROTEIN                                                    
EXPDTA    X-RAY DIFFRACTION                                                     
AUTHOR    B.WU,C.D.MOL,G.W.HAN,V.KATRITCH,E.Y.T.CHIEN,W.LIU,V.CHEREZOV,         
AUTHOR   2 R.C.STEVENS,ACCELERATED TECHNOLOGIES CENTER FOR GENE TO 3D STRUCTURE 
AUTHOR   3 (ATCG3D),GPCR NETWORK (GPCR)                                         
REVDAT   6   06-OCT-21 3OE9    1       REMARK SEQADV LINK                       
REVDAT   5   26-JUL-17 3OE9    1       SOURCE REMARK                            
REVDAT   4   02-MAY-12 3OE9    1       REMARK VERSN                             
REVDAT   3   16-FEB-11 3OE9    1       HEADER                                   
REVDAT   2   05-JAN-11 3OE9    1       JRNL                                     
REVDAT   1   27-OCT-10 3OE9    0                                                
JRNL        AUTH   B.WU,E.Y.CHIEN,C.D.MOL,G.FENALTI,W.LIU,V.KATRITCH,R.ABAGYAN, 
JRNL        AUTH 2 A.BROOUN,P.WELLS,F.C.BI,D.J.HAMEL,P.KUHN,T.M.HANDEL,         
JRNL        AUTH 3 V.CHEREZOV,R.C.STEVENS                                       
JRNL        TITL   STRUCTURES OF THE CXCR4 CHEMOKINE GPCR WITH SMALL-MOLECULE   
JRNL        TITL 2 AND CYCLIC PEPTIDE ANTAGONISTS.                              
JRNL        REF    SCIENCE                       V. 330  1066 2010              
JRNL        REFN                   ISSN 0036-8075                               
JRNL        PMID   20929726                                                     
JRNL        DOI    10.1126/SCIENCE.1194396                                      
REMARK   2                                                                      
REMARK   2 RESOLUTION.    3.10 ANGSTROMS.                                       
REMARK   3                                                                      
REMARK   3 REFINEMENT.                                                          
REMARK   3   PROGRAM     : BUSTER 2.8.0                                         
REMARK   3   AUTHORS     : BRICOGNE,BLANC,BRANDL,FLENSBURG,KELLER,              
REMARK   3               : PACIOREK,ROVERSI,SHARFF,SMART,VONRHEIN,              
REMARK   3               : WOMACK,MATTHEWS,TEN EYCK,TRONRUD                     
REMARK   3                                                                      
REMARK   3  DATA USED IN REFINEMENT.                                            
REMARK   3   RESOLUTION RANGE HIGH (ANGSTROMS) : 3.10                           
REMARK   3   RESOLUTION RANGE LOW  (ANGSTROMS) : 19.92                          
REMARK   3   DATA CUTOFF            (SIGMA(F)) : 0.000                          
REMARK   3   COMPLETENESS FOR RANGE        (%) : NULL                           
REMARK   3   NUMBER OF REFLECTIONS             : 24209                          
REMARK   3                                                                      
REMARK   3  FIT TO DATA USED IN REFINEMENT.                                     
REMARK   3   CROSS-VALIDATION METHOD           : THROUGHOUT                     
REMARK   3   FREE R VALUE TEST SET SELECTION   : RANDOM                         
REMARK   3   R VALUE     (WORKING + TEST SET)  : 0.254                          
REMARK   3   R VALUE            (WORKING SET)  : 0.252                          
REMARK   3   FREE R VALUE                      : 0.284                          
REMARK   3   FREE R VALUE TEST SET SIZE   (%)  : 5.110                          
REMARK   3   FREE R VALUE TEST SET COUNT       : 1238                           
REMARK   3   ESTIMATED ERROR OF FREE R VALUE   : NULL                           
REMARK   3                                                                      
REMARK   3  FIT IN THE HIGHEST RESOLUTION BIN.                                  
REMARK   3   TOTAL NUMBER OF BINS USED               : 12                       
REMARK   3   BIN RESOLUTION RANGE HIGH   (ANGSTROMS) : 3.10                     
REMARK   3   BIN RESOLUTION RANGE LOW    (ANGSTROMS) : 3.24                     
REMARK   3   BIN COMPLETENESS (WORKING+TEST)     (%) : NULL                     
REMARK   3   REFLECTIONS IN BIN (WORKING + TEST SET) : 2854                     
REMARK   3   BIN R VALUE        (WORKING + TEST SET) : 0.2742                   
REMARK   3   REFLECTIONS IN BIN        (WORKING SET) : 2695                     
REMARK   3   BIN R VALUE               (WORKING SET) : 0.2729                   
REMARK   3   BIN FREE R VALUE                        : 0.2969                   
REMARK   3   BIN FREE R VALUE TEST SET SIZE      (%) : 5.57                     
REMARK   3   BIN FREE R VALUE TEST SET COUNT         : 159                      
REMARK   3   ESTIMATED ERROR OF BIN FREE R VALUE     : NULL                     
REMARK   3                                                                      
REMARK   3  NUMBER OF NON-HYDROGEN ATOMS USED IN REFINEMENT.                    
REMARK   3   PROTEIN ATOMS            : 6726                                    
REMARK   3   NUCLEIC ACID ATOMS       : 0                                       
REMARK   3   HETEROGEN ATOMS          : 54                                      
REMARK   3   SOLVENT ATOMS            : 0                                       
REMARK   3                                                                      
REMARK   3  B VALUES.                                                           
REMARK   3   FROM WILSON PLOT           (A**2) : 64.28                          
REMARK   3   MEAN B VALUE      (OVERALL, A**2) : 105.2                          
REMARK   3   OVERALL ANISOTROPIC B VALUE.                                       
REMARK   3    B11 (A**2) : -7.31230                                             
REMARK   3    B22 (A**2) : 10.84260                                             
REMARK   3    B33 (A**2) : -3.53030                                             
REMARK   3    B12 (A**2) : -0.72090                                             
REMARK   3    B13 (A**2) : 2.52740                                              
REMARK   3    B23 (A**2) : 3.47380                                              
REMARK   3                                                                      
REMARK   3  ESTIMATED COORDINATE ERROR.                                         
REMARK   3   ESD FROM LUZZATI PLOT                    (A) : 0.821               
REMARK   3   DPI (BLOW EQ-10) BASED ON R VALUE        (A) : NULL                
REMARK   3   DPI (BLOW EQ-9) BASED ON FREE R VALUE    (A) : NULL                
REMARK   3   DPI (CRUICKSHANK) BASED ON R VALUE       (A) : NULL                
REMARK   3   DPI (CRUICKSHANK) BASED ON FREE R VALUE  (A) : NULL                
REMARK   3                                                                      
REMARK   3   REFERENCES: BLOW, D. (2002) ACTA CRYST D58, 792-797                
REMARK   3               CRUICKSHANK, D.W.J. (1999) ACTA CRYST D55, 583-601     
REMARK   3                                                                      
REMARK   3 CORRELATION COEFFICIENTS.                                            
REMARK   3   CORRELATION COEFFICIENT FO-FC      : 0.894                         
REMARK   3   CORRELATION COEFFICIENT FO-FC FREE : 0.883                         
REMARK   3                                                                      
REMARK   3   NUMBER OF GEOMETRIC FUNCTION TERMS DEFINED : 15                    
REMARK   3   TERM                          COUNT    WEIGHT   FUNCTION.          
REMARK   3    BOND LENGTHS              : 6951   ; 2.000  ; HARMONIC            
REMARK   3    BOND ANGLES               : 9449   ; 2.000  ; HARMONIC            
REMARK   3    TORSION ANGLES            : 2323   ; 2.000  ; SINUSOIDAL          
REMARK   3    TRIGONAL CARBON PLANES    : 135    ; 2.000  ; HARMONIC            
REMARK   3    GENERAL PLANES            : 1011   ; 5.000  ; HARMONIC            
REMARK   3    ISOTROPIC THERMAL FACTORS : 6951   ; 20.000 ; HARMONIC            
REMARK   3    BAD NON-BONDED CONTACTS   : NULL   ; NULL   ; NULL                
REMARK   3    IMPROPER TORSIONS         : NULL   ; NULL   ; NULL                
REMARK   3    PSEUDOROTATION ANGLES     : NULL   ; NULL   ; NULL                
REMARK   3    CHIRAL IMPROPER TORSION   : 928    ; 5.000  ; SEMIHARMONIC        
REMARK   3    SUM OF OCCUPANCIES        : NULL   ; NULL   ; NULL                
REMARK   3    UTILITY DISTANCES         : NULL   ; NULL   ; NULL                
REMARK   3    UTILITY ANGLES            : NULL   ; NULL   ; NULL                
REMARK   3    UTILITY TORSION           : NULL   ; NULL   ; NULL                
REMARK   3    IDEAL-DIST CONTACT TERM   : 7932   ; 4.000  ; SEMIHARMONIC        
REMARK   3                                                                      
REMARK   3   RMS DEVIATIONS FROM IDEAL VALUES.                                  
REMARK   3    BOND LENGTHS                       (A) : 0.009                    
REMARK   3    BOND ANGLES                  (DEGREES) : 1.40                     
REMARK   3    PEPTIDE OMEGA TORSION ANGLES (DEGREES) : 2.41                     
REMARK   3    OTHER TORSION ANGLES         (DEGREES) : 23.70                    
REMARK   3                                                                      
REMARK   3  TLS DETAILS                                                         
REMARK   3   NUMBER OF TLS GROUPS  : 6                                          
REMARK   3                                                                      
REMARK   3   TLS GROUP : 1                                                      
REMARK   3    SELECTION: { A|28 - A|228 }                                       
REMARK   3    ORIGIN FOR THE GROUP (A):   16.4734    6.8035   12.9796           
REMARK   3    T TENSOR                                                          
REMARK   3     T11:   -0.3510 T22:    0.1647                                    
REMARK   3     T33:   -0.2206 T12:    0.0846                                    
REMARK   3     T13:   -0.0302 T23:   -0.0687                                    
REMARK   3    L TENSOR                                                          
REMARK   3     L11:    4.3063 L22:    1.5910                                    
REMARK   3     L33:    3.9389 L12:   -0.1305                                    
REMARK   3     L13:   -0.1757 L23:    1.8772                                    
REMARK   3    S TENSOR                                                          
REMARK   3     S11:    0.2796 S12:   -0.1275 S13:    0.4144                     
REMARK   3     S21:   -0.2893 S22:   -0.4561 S23:   -0.0326                     
REMARK   3     S31:   -0.1982 S32:   -0.2736 S33:    0.1765                     
REMARK   3                                                                      
REMARK   3   TLS GROUP : 2                                                      
REMARK   3    SELECTION: { A|1002 - A|1161 }                                    
REMARK   3    ORIGIN FOR THE GROUP (A):   14.4287  -21.2173  -21.6157           
REMARK   3    T TENSOR                                                          
REMARK   3     T11:   -0.1727 T22:    0.3080                                    
REMARK   3     T33:   -0.3235 T12:    0.0424                                    
REMARK   3     T13:   -0.0699 T23:   -0.0603                                    
REMARK   3    L TENSOR                                                          
REMARK   3     L11:    3.9397 L22:    4.0947                                    
REMARK   3     L33:    1.2030 L12:    1.3475                                    
REMARK   3     L13:    1.2099 L23:    1.4315                                    
REMARK   3    S TENSOR                                                          
REMARK   3     S11:   -0.0232 S12:   -0.3173 S13:    0.0325                     
REMARK   3     S21:    0.0768 S22:   -0.1125 S23:   -0.0353                     
REMARK   3     S31:    0.0199 S32:   -0.2459 S33:    0.1358                     
REMARK   3                                                                      
REMARK   3   TLS GROUP : 3                                                      
REMARK   3    SELECTION: { A|236 - A|303 }                                      
REMARK   3    ORIGIN FOR THE GROUP (A):   17.7056   -6.2519   18.1897           
REMARK   3    T TENSOR                                                          
REMARK   3     T11:   -0.2310 T22:    0.1231                                    
REMARK   3     T33:   -0.0374 T12:   -0.0638                                    
REMARK   3     T13:   -0.0266 T23:    0.0010                                    
REMARK   3    L TENSOR                                                          
REMARK   3     L11:    2.4927 L22:    1.1248                                    
REMARK   3     L33:    3.1549 L12:   -0.9749                                    
REMARK   3     L13:    0.3319 L23:    0.0596                                    
REMARK   3    S TENSOR                                                          
REMARK   3     S11:   -0.0140 S12:   -0.1143 S13:   -0.2250                     
REMARK   3     S21:    0.0661 S22:    0.0546 S23:   -0.1501                     
REMARK   3     S31:    0.1270 S32:   -0.0103 S33:   -0.0405                     
REMARK   3                                                                      
REMARK   3   TLS GROUP : 4                                                      
REMARK   3    SELECTION: { B|35 - B|228 }                                       
REMARK   3    ORIGIN FOR THE GROUP (A):  -16.6707   -7.3315   12.0396           
REMARK   3    T TENSOR                                                          
REMARK   3     T11:   -0.0962 T22:   -0.2256                                    
REMARK   3     T33:   -0.1974 T12:    0.0192                                    
REMARK   3     T13:    0.0158 T23:    0.0237                                    
REMARK   3    L TENSOR                                                          
REMARK   3     L11:    4.2595 L22:    2.1451                                    
REMARK   3     L33:    6.1044 L12:   -0.1748                                    
REMARK   3     L13:   -1.7488 L23:   -1.9412                                    
REMARK   3    S TENSOR                                                          
REMARK   3     S11:    0.3254 S12:    0.1598 S13:   -0.2068                     
REMARK   3     S21:   -0.2293 S22:   -0.5696 S23:   -0.1584                     
REMARK   3     S31:    0.5544 S32:    0.3182 S33:    0.2442                     
REMARK   3                                                                      
REMARK   3   TLS GROUP : 5                                                      
REMARK   3    SELECTION: { B|1002 - B|1161 }                                    
REMARK   3    ORIGIN FOR THE GROUP (A):  -12.7978   20.4696  -21.8853           
REMARK   3    T TENSOR                                                          
REMARK   3     T11:   -0.2114 T22:   -0.0252                                    
REMARK   3     T33:   -0.2151 T12:    0.0340                                    
REMARK   3     T13:    0.0710 T23:    0.1198                                    
REMARK   3    L TENSOR                                                          
REMARK   3     L11:    3.1694 L22:    4.4694                                    
REMARK   3     L33:    3.2848 L12:   -0.7910                                    
REMARK   3     L13:   -0.9940 L23:   -0.9892                                    
REMARK   3    S TENSOR                                                          
REMARK   3     S11:   -0.2185 S12:   -0.2826 S13:    0.0888                     
REMARK   3     S21:    0.1749 S22:    0.4085 S23:   -0.0891                     
REMARK   3     S31:   -0.0059 S32:   -0.3252 S33:   -0.1900                     
REMARK   3                                                                      
REMARK   3   TLS GROUP : 6                                                      
REMARK   3    SELECTION: { B|236 - B|303 }                                      
REMARK   3    ORIGIN FOR THE GROUP (A):  -18.5824    6.1483   16.8941           
REMARK   3    T TENSOR                                                          
REMARK   3     T11:   -0.0247 T22:   -0.1118                                    
REMARK   3     T33:   -0.0226 T12:   -0.0516                                    
REMARK   3     T13:    0.1077 T23:    0.0248                                    
REMARK   3    L TENSOR                                                          
REMARK   3     L11:    2.4242 L22:    1.5655                                    
REMARK   3     L33:    3.0671 L12:   -0.6137                                    
REMARK   3     L13:   -1.3253 L23:   -2.6801                                    
REMARK   3    S TENSOR                                                          
REMARK   3     S11:    0.0484 S12:   -0.0597 S13:    0.1125                     
REMARK   3     S21:    0.1702 S22:    0.0339 S23:    0.1186                     
REMARK   3     S31:   -0.2133 S32:    0.0370 S33:   -0.0822                     
REMARK   3                                                                      
REMARK   3  OTHER REFINEMENT REMARKS: NULL                                      
REMARK   4                                                                      
REMARK   4 3OE9 COMPLIES WITH FORMAT V. 3.30, 13-JUL-11                         
REMARK 100                                                                      
REMARK 100 THIS ENTRY HAS BEEN PROCESSED BY RCSB ON 08-OCT-10.                  
REMARK 100 THE DEPOSITION ID IS D_1000061005.                                   
REMARK 200                                                                      
REMARK 200 EXPERIMENTAL DETAILS                                                 
REMARK 200  EXPERIMENT TYPE                : X-RAY DIFFRACTION                  
REMARK 200  DATE OF DATA COLLECTION        : 15-APR-10                          
REMARK 200  TEMPERATURE           (KELVIN) : 100                                
REMARK 200  PH                             : 6.0                                
REMARK 200  NUMBER OF CRYSTALS USED        : 9                                  
REMARK 200                                                                      
REMARK 200  SYNCHROTRON              (Y/N) : Y                                  
REMARK 200  RADIATION SOURCE               : APS                                
REMARK 200  BEAMLINE                       : 23-ID-D                            
REMARK 200  X-RAY GENERATOR MODEL          : NULL                               
REMARK 200  MONOCHROMATIC OR LAUE    (M/L) : M                                  
REMARK 200  WAVELENGTH OR RANGE        (A) : 1.0330                             
REMARK 200  MONOCHROMATOR                  : DOUBLE CRYSTAL                     
REMARK 200  OPTICS                         : MIRRORS                            
REMARK 200                                                                      
REMARK 200  DETECTOR TYPE                  : CCD                                
REMARK 200  DETECTOR MANUFACTURER          : MARMOSAIC 300 MM CCD               
REMARK 200  INTENSITY-INTEGRATION SOFTWARE : HKL-2000                           
REMARK 200  DATA SCALING SOFTWARE          : HKL-2000                           
REMARK 200                                                                      
REMARK 200  NUMBER OF UNIQUE REFLECTIONS   : 24209                              
REMARK 200  RESOLUTION RANGE HIGH      (A) : 3.100                              
REMARK 200  RESOLUTION RANGE LOW       (A) : 50.000                             
REMARK 200  REJECTION CRITERIA  (SIGMA(I)) : NULL                               
REMARK 200                                                                      
REMARK 200 OVERALL.                                                             
REMARK 200  COMPLETENESS FOR RANGE     (%) : 96.9                               
REMARK 200  DATA REDUNDANCY                : 3.200                              
REMARK 200  R MERGE                    (I) : 0.12000                            
REMARK 200  R SYM                      (I) : NULL                               
REMARK 200  <I/SIGMA(I)> FOR THE DATA SET  : 11.2000                            
REMARK 200                                                                      
REMARK 200 IN THE HIGHEST RESOLUTION SHELL.                                     
REMARK 200  HIGHEST RESOLUTION SHELL, RANGE HIGH (A) : 3.10                     
REMARK 200  HIGHEST RESOLUTION SHELL, RANGE LOW  (A) : 3.27                     
REMARK 200  COMPLETENESS FOR SHELL     (%) : 87.7                               
REMARK 200  DATA REDUNDANCY IN SHELL       : 2.50                               
REMARK 200  R MERGE FOR SHELL          (I) : 0.51000                            
REMARK 200  R SYM FOR SHELL            (I) : NULL                               
REMARK 200  <I/SIGMA(I)> FOR SHELL         : 1.500                              
REMARK 200                                                                      
REMARK 200 DIFFRACTION PROTOCOL: SINGLE WAVELENGTH                              
REMARK 200 METHOD USED TO DETERMINE THE STRUCTURE: MOLECULAR REPLACEMENT        
REMARK 200 SOFTWARE USED: PHASER                                                
REMARK 200 STARTING MODEL: NULL                                                 
REMARK 200                                                                      
REMARK 200 REMARK: NULL                                                         
REMARK 280                                                                      
REMARK 280 CRYSTAL                                                              
REMARK 280 SOLVENT CONTENT, VS   (%): 60.26                                     
REMARK 280 MATTHEWS COEFFICIENT, VM (ANGSTROMS**3/DA): 3.10                     
REMARK 280                                                                      
REMARK 280 CRYSTALLIZATION CONDITIONS: LIPIDIC CUBIC PHASE MADE OF MONOOLEIN    
REMARK 280  AND CHOLESTEROL, 27-35% PEG400, 0.27-0.33M SODIUM MALONATE, 5MM     
REMARK 280  HEXAMINE COBALT CHLORIDE, 0.1M MES PH 6.0, LIPIDIC CUBIC PHASE,     
REMARK 280  TEMPERATURE 293K                                                    
REMARK 290                                                                      
REMARK 290 CRYSTALLOGRAPHIC SYMMETRY                                            
REMARK 290 SYMMETRY OPERATORS FOR SPACE GROUP: P 1                              
REMARK 290                                                                      
REMARK 290      SYMOP   SYMMETRY                                                
REMARK 290     NNNMMM   OPERATOR                                                
REMARK 290       1555   X,Y,Z                                                   
REMARK 290                                                                      
REMARK 290     WHERE NNN -> OPERATOR NUMBER                                     
REMARK 290           MMM -> TRANSLATION VECTOR                                  
REMARK 290                                                                      
REMARK 290 CRYSTALLOGRAPHIC SYMMETRY TRANSFORMATIONS                            
REMARK 290 THE FOLLOWING TRANSFORMATIONS OPERATE ON THE ATOM/HETATM             
REMARK 290 RECORDS IN THIS ENTRY TO PRODUCE CRYSTALLOGRAPHICALLY                
REMARK 290 RELATED MOLECULES.                                                   
REMARK 290   SMTRY1   1  1.000000  0.000000  0.000000        0.00000            
REMARK 290   SMTRY2   1  0.000000  1.000000  0.000000        0.00000            
REMARK 290   SMTRY3   1  0.000000  0.000000  1.000000        0.00000            
REMARK 290                                                                      
REMARK 290 REMARK: NULL                                                         
REMARK 300                                                                      
REMARK 300 BIOMOLECULE: 1                                                       
REMARK 300 SEE REMARK 350 FOR THE AUTHOR PROVIDED AND/OR PROGRAM                
REMARK 300 GENERATED ASSEMBLY INFORMATION FOR THE STRUCTURE IN                  
REMARK 300 THIS ENTRY. THE REMARK MAY ALSO PROVIDE INFORMATION ON               
REMARK 300 BURIED SURFACE AREA.                                                 
REMARK 350                                                                      
REMARK 350 COORDINATES FOR A COMPLETE MULTIMER REPRESENTING THE KNOWN           
REMARK 350 BIOLOGICALLY SIGNIFICANT OLIGOMERIZATION STATE OF THE                
REMARK 350 MOLECULE CAN BE GENERATED BY APPLYING BIOMT TRANSFORMATIONS          
REMARK 350 GIVEN BELOW.  BOTH NON-CRYSTALLOGRAPHIC AND                          
REMARK 350 CRYSTALLOGRAPHIC OPERATIONS ARE GIVEN.                               
REMARK 350                                                                      
REMARK 350 BIOMOLECULE: 1                                                       
REMARK 350 AUTHOR DETERMINED BIOLOGICAL UNIT: DIMERIC                           
REMARK 350 SOFTWARE DETERMINED QUATERNARY STRUCTURE: DIMERIC                    
REMARK 350 SOFTWARE USED: PISA                                                  
REMARK 350 TOTAL BURIED SURFACE AREA: 1910 ANGSTROM**2                          
REMARK 350 SURFACE AREA OF THE COMPLEX: 43680 ANGSTROM**2                       
REMARK 350 CHANGE IN SOLVENT FREE ENERGY: -17.0 KCAL/MOL                        
REMARK 350 APPLY THE FOLLOWING TO CHAINS: A, B                                  
REMARK 350   BIOMT1   1  1.000000  0.000000  0.000000        0.00000            
REMARK 350   BIOMT2   1  0.000000  1.000000  0.000000        0.00000            
REMARK 350   BIOMT3   1  0.000000  0.000000  1.000000        0.00000            
REMARK 465                                                                      
REMARK 465 MISSING RESIDUES                                                     
REMARK 465 THE FOLLOWING RESIDUES WERE NOT LOCATED IN THE                       
REMARK 465 EXPERIMENT. (M=MODEL NUMBER; RES=RESIDUE NAME; C=CHAIN               
REMARK 465 IDENTIFIER; SSSEQ=SEQUENCE NUMBER; I=INSERTION CODE.)                
REMARK 465                                                                      
REMARK 465   M RES C SSSEQI                                                     
REMARK 465     ASP A    -9                                                      
REMARK 465     TYR A    -8                                                      
REMARK 465     LYS A    -7                                                      
REMARK 465     ASP A    -6                                                      
REMARK 465     ASP A    -5                                                      
REMARK 465     ASP A    -4                                                      
REMARK 465     ASP A    -3                                                      
REMARK 465     ALA A    -2                                                      
REMARK 465     GLY A    -1                                                      
REMARK 465     ALA A     0                                                      
REMARK 465     PRO A     1                                                      
REMARK 465     GLU A     2                                                      
REMARK 465     GLY A     3                                                      
REMARK 465     ILE A     4                                                      
REMARK 465     SER A     5                                                      
REMARK 465     ILE A     6                                                      
REMARK 465     TYR A     7                                                      
REMARK 465     THR A     8                                                      
REMARK 465     SER A     9                                                      
REMARK 465     ASP A    10                                                      
REMARK 465     ASN A    11                                                      
REMARK 465     TYR A    12                                                      
REMARK 465     THR A    13                                                      
REMARK 465     GLU A    14                                                      
REMARK 465     GLU A    15                                                      
REMARK 465     MET A    16                                                      
REMARK 465     GLY A    17                                                      
REMARK 465     SER A    18                                                      
REMARK 465     GLY A    19                                                      
REMARK 465     ASP A    20                                                      
REMARK 465     TYR A    21                                                      
REMARK 465     ASP A    22                                                      
REMARK 465     SER A    23                                                      
REMARK 465     MET A    24                                                      
REMARK 465     LYS A    25                                                      
REMARK 465     GLU A    26                                                      
REMARK 465     PRO A    27                                                      
REMARK 465     GLU A    31                                                      
REMARK 465     GLU A    32                                                      
REMARK 465     ASN A    33                                                      
REMARK 465     ALA A    34                                                      
REMARK 465     ASP A  1020                                                      
REMARK 465     THR A  1021                                                      
REMARK 465     GLU A  1022                                                      
REMARK 465     SER A  1200                                                      
REMARK 465     GLY A  1201                                                      
REMARK 465     SER A  1202                                                      
REMARK 465     GLY A   231                                                      
REMARK 465     HIS A   232                                                      
REMARK 465     GLN A   233                                                      
REMARK 465     LYS A   234                                                      
REMARK 465     ARG A   235                                                      
REMARK 465     GLN A   272                                                      
REMARK 465     GLY A   273                                                      
REMARK 465     PHE A   304                                                      
REMARK 465     LEU A   305                                                      
REMARK 465     GLY A   306                                                      
REMARK 465     ALA A   307                                                      
REMARK 465     LYS A   308                                                      
REMARK 465     PHE A   309                                                      
REMARK 465     LYS A   310                                                      
REMARK 465     THR A   311                                                      
REMARK 465     SER A   312                                                      
REMARK 465     ALA A   313                                                      
REMARK 465     GLN A   314                                                      
REMARK 465     HIS A   315                                                      
REMARK 465     ALA A   316                                                      
REMARK 465     LEU A   317                                                      
REMARK 465     THR A   318                                                      
REMARK 465     SER A   319                                                      
REMARK 465     GLY A   320                                                      
REMARK 465     ARG A   321                                                      
REMARK 465     PRO A   322                                                      
REMARK 465     LEU A   323                                                      
REMARK 465     GLU A   324                                                      
REMARK 465     VAL A   325                                                      
REMARK 465     LEU A   326                                                      
REMARK 465     PHE A   327                                                      
REMARK 465     GLN A   328                                                      
REMARK 465     ASP B    -9                                                      
REMARK 465     TYR B    -8                                                      
REMARK 465     LYS B    -7                                                      
REMARK 465     ASP B    -6                                                      
REMARK 465     ASP B    -5                                                      
REMARK 465     ASP B    -4                                                      
REMARK 465     ASP B    -3                                                      
REMARK 465     ALA B    -2                                                      
REMARK 465     GLY B    -1                                                      
REMARK 465     ALA B     0                                                      
REMARK 465     PRO B     1                                                      
REMARK 465     GLU B     2                                                      
REMARK 465     GLY B     3                                                      
REMARK 465     ILE B     4                                                      
REMARK 465     SER B     5                                                      
REMARK 465     ILE B     6                                                      
REMARK 465     TYR B     7                                                      
REMARK 465     THR B     8                                                      
REMARK 465     SER B     9                                                      
REMARK 465     ASP B    10                                                      
REMARK 465     ASN B    11                                                      
REMARK 465     TYR B    12                                                      
REMARK 465     THR B    13                                                      
REMARK 465     GLU B    14                                                      
REMARK 465     GLU B    15                                                      
REMARK 465     MET B    16                                                      
REMARK 465     GLY B    17                                                      
REMARK 465     SER B    18                                                      
REMARK 465     GLY B    19                                                      
REMARK 465     ASP B    20                                                      
REMARK 465     TYR B    21                                                      
REMARK 465     ASP B    22                                                      
REMARK 465     SER B    23                                                      
REMARK 465     MET B    24                                                      
REMARK 465     LYS B    25                                                      
REMARK 465     GLU B    26                                                      
REMARK 465     PRO B    27                                                      
REMARK 465     CYS B    28                                                      
REMARK 465     PHE B    29                                                      
REMARK 465     ARG B    30                                                      
REMARK 465     GLU B    31                                                      
REMARK 465     GLU B    32                                                      
REMARK 465     ASN B    33                                                      
REMARK 465     ALA B    34                                                      
REMARK 465     GLN B    66                                                      
REMARK 465     LYS B    67                                                      
REMARK 465     LYS B    68                                                      
REMARK 465     LEU B    69                                                      
REMARK 465     THR B  1021                                                      
REMARK 465     GLU B  1022                                                      
REMARK 465     GLY B  1023                                                      
REMARK 465     SER B  1200                                                      
REMARK 465     GLY B  1201                                                      
REMARK 465     SER B  1202                                                      
REMARK 465     GLY B   231                                                      
REMARK 465     HIS B   232                                                      
REMARK 465     GLN B   233                                                      
REMARK 465     LYS B   234                                                      
REMARK 465     ARG B   235                                                      
REMARK 465     PHE B   304                                                      
REMARK 465     LEU B   305                                                      
REMARK 465     GLY B   306                                                      
REMARK 465     ALA B   307                                                      
REMARK 465     LYS B   308                                                      
REMARK 465     PHE B   309                                                      
REMARK 465     LYS B   310                                                      
REMARK 465     THR B   311                                                      
REMARK 465     SER B   312                                                      
REMARK 465     ALA B   313                                                      
REMARK 465     GLN B   314                                                      
REMARK 465     HIS B   315                                                      
REMARK 465     ALA B   316                                                      
REMARK 465     LEU B   317                                                      
REMARK 465     THR B   318                                                      
REMARK 465     SER B   319                                                      
REMARK 465     GLY B   320                                                      
REMARK 465     ARG B   321                                                      
REMARK 465     PRO B   322                                                      
REMARK 465     LEU B   323                                                      
REMARK 465     GLU B   324                                                      
REMARK 465     VAL B   325                                                      
REMARK 465     LEU B   326                                                      
REMARK 465     PHE B   327                                                      
REMARK 465     GLN B   328                                                      
REMARK 470                                                                      
REMARK 470 MISSING ATOM                                                         
REMARK 470 THE FOLLOWING RESIDUES HAVE MISSING ATOMS (M=MODEL NUMBER;           
REMARK 470 RES=RESIDUE NAME; C=CHAIN IDENTIFIER; SSEQ=SEQUENCE NUMBER;          
REMARK 470 I=INSERTION CODE):                                                   
REMARK 470   M RES CSSEQI  ATOMS                                                
REMARK 470     SER A 144    OG                                                  
REMARK 470     LYS A 236    CG   CD   CE   NZ                                   
REMARK 470     LEU A 238    CD1  CD2                                            
REMARK 470     ILE A 300    CG1  CG2  CD1                                       
REMARK 470     LYS B 236    CG   CD   CE   NZ                                   
REMARK 500                                                                      
REMARK 500 GEOMETRY AND STEREOCHEMISTRY                                         
REMARK 500 SUBTOPIC: CLOSE CONTACTS IN SAME ASYMMETRIC UNIT                     
REMARK 500                                                                      
REMARK 500 THE FOLLOWING ATOMS ARE IN CLOSE CONTACT.                            
REMARK 500                                                                      
REMARK 500  ATM1  RES C  SSEQI   ATM2  RES C  SSEQI           DISTANCE          
REMARK 500   NH1  ARG B  1014     CG2  THR B  1026              2.04            
REMARK 500                                                                      
REMARK 500 REMARK: NULL                                                         
REMARK 500                                                                      
REMARK 500 GEOMETRY AND STEREOCHEMISTRY                                         
REMARK 500 SUBTOPIC: COVALENT BOND LENGTHS                                      
REMARK 500                                                                      
REMARK 500 THE STEREOCHEMICAL PARAMETERS OF THE FOLLOWING RESIDUES              
REMARK 500 HAVE VALUES WHICH DEVIATE FROM EXPECTED VALUES BY MORE               
REMARK 500 THAN 6*RMSD (M=MODEL NUMBER; RES=RESIDUE NAME; C=CHAIN               
REMARK 500 IDENTIFIER; SSEQ=SEQUENCE NUMBER; I=INSERTION CODE).                 
REMARK 500                                                                      
REMARK 500 STANDARD TABLE:                                                      
REMARK 500 FORMAT: (10X,I3,1X,2(A3,1X,A1,I4,A1,1X,A4,3X),1X,F6.3)               
REMARK 500                                                                      
REMARK 500 EXPECTED VALUES PROTEIN: ENGH AND HUBER, 1999                        
REMARK 500 EXPECTED VALUES NUCLEIC ACID: CLOWNEY ET AL 1996                     
REMARK 500                                                                      
REMARK 500  M RES CSSEQI ATM1   RES CSSEQI ATM2   DEVIATION                     
REMARK 500    PRO A 147   CD    PRO A 147   N       0.086                       
REMARK 500    HIS B 228   C     ASN B1002   N       0.214                       
REMARK 500                                                                      
REMARK 500 REMARK: NULL                                                         
REMARK 500                                                                      
REMARK 500 GEOMETRY AND STEREOCHEMISTRY                                         
REMARK 500 SUBTOPIC: COVALENT BOND ANGLES                                       
REMARK 500                                                                      
REMARK 500 THE STEREOCHEMICAL PARAMETERS OF THE FOLLOWING RESIDUES              
REMARK 500 HAVE VALUES WHICH DEVIATE FROM EXPECTED VALUES BY MORE               
REMARK 500 THAN 6*RMSD (M=MODEL NUMBER; RES=RESIDUE NAME; C=CHAIN               
REMARK 500 IDENTIFIER; SSEQ=SEQUENCE NUMBER; I=INSERTION CODE).                 
REMARK 500                                                                      
REMARK 500 STANDARD TABLE:                                                      
REMARK 500 FORMAT: (10X,I3,1X,A3,1X,A1,I4,A1,3(1X,A4,2X),12X,F5.1)              
REMARK 500                                                                      
REMARK 500 EXPECTED VALUES PROTEIN: ENGH AND HUBER, 1999                        
REMARK 500 EXPECTED VALUES NUCLEIC ACID: CLOWNEY ET AL 1996                     
REMARK 500                                                                      
REMARK 500  M RES CSSEQI ATM1   ATM2   ATM3                                     
REMARK 500    GLN A  66   CB  -  CA  -  C   ANGL. DEV. = -16.9 DEGREES          
REMARK 500    LYS A  67   N   -  CA  -  CB  ANGL. DEV. = -12.2 DEGREES          
REMARK 500    LYS A  68   CB  -  CA  -  C   ANGL. DEV. = -16.8 DEGREES          
REMARK 500    LYS A  68   N   -  CA  -  C   ANGL. DEV. =  35.1 DEGREES          
REMARK 500    LEU A  69   N   -  CA  -  CB  ANGL. DEV. =  13.6 DEGREES          
REMARK 500    ASP A  74   CB  -  CG  -  OD2 ANGL. DEV. =  -6.3 DEGREES          
REMARK 500    ALA A 100   N   -  CA  -  C   ANGL. DEV. =  17.9 DEGREES          
REMARK 500    ARG A 146   CB  -  CA  -  C   ANGL. DEV. =  17.3 DEGREES          
REMARK 500    ARG A 146   N   -  CA  -  CB  ANGL. DEV. = -12.8 DEGREES          
REMARK 500    PRO A 147   C   -  N   -  CD  ANGL. DEV. = -19.7 DEGREES          
REMARK 500    PRO A 147   N   -  CA  -  C   ANGL. DEV. = -18.4 DEGREES          
REMARK 500    PRO A 191   CB  -  CA  -  C   ANGL. DEV. = -19.2 DEGREES          
REMARK 500    PRO A 191   N   -  CA  -  C   ANGL. DEV. =  23.0 DEGREES          
REMARK 500    ASN A 192   N   -  CA  -  C   ANGL. DEV. = -27.3 DEGREES          
REMARK 500    ASP A 193   N   -  CA  -  CB  ANGL. DEV. = -16.0 DEGREES          
REMARK 500    ALA B 100   CB  -  CA  -  C   ANGL. DEV. = -20.0 DEGREES          
REMARK 500    ALA B 100   N   -  CA  -  C   ANGL. DEV. =  29.9 DEGREES          
REMARK 500    TRP B 102   N   -  CA  -  C   ANGL. DEV. = -21.5 DEGREES          
REMARK 500    GLU B 153   CB  -  CA  -  C   ANGL. DEV. =  17.2 DEGREES          
REMARK 500    LYS B 154   N   -  CA  -  CB  ANGL. DEV. = -12.6 DEGREES          
REMARK 500    VAL B 158   CB  -  CA  -  C   ANGL. DEV. =  14.6 DEGREES          
REMARK 500    ASN B1002   C   -  N   -  CA  ANGL. DEV. =  23.6 DEGREES          
REMARK 500    LYS B1019   CB  -  CA  -  C   ANGL. DEV. =  18.6 DEGREES          
REMARK 500    ALA B 237   CB  -  CA  -  C   ANGL. DEV. =  -9.0 DEGREES          
REMARK 500    GLU B 268   N   -  CA  -  C   ANGL. DEV. =  20.0 DEGREES          
REMARK 500    GLN B 272   CB  -  CA  -  C   ANGL. DEV. =  15.7 DEGREES          
REMARK 500                                                                      
REMARK 500 REMARK: NULL                                                         
REMARK 500                                                                      
REMARK 500 GEOMETRY AND STEREOCHEMISTRY                                         
REMARK 500 SUBTOPIC: TORSION ANGLES                                             
REMARK 500                                                                      
REMARK 500 TORSION ANGLES OUTSIDE THE EXPECTED RAMACHANDRAN REGIONS:            
REMARK 500 (M=MODEL NUMBER; RES=RESIDUE NAME; C=CHAIN IDENTIFIER;               
REMARK 500 SSEQ=SEQUENCE NUMBER; I=INSERTION CODE).                             
REMARK 500                                                                      
REMARK 500 STANDARD TABLE:                                                      
REMARK 500 FORMAT:(10X,I3,1X,A3,1X,A1,I4,A1,4X,F7.2,3X,F7.2)                    
REMARK 500                                                                      
REMARK 500 EXPECTED VALUES: GJ KLEYWEGT AND TA JONES (1996). PHI/PSI-           
REMARK 500 CHOLOGY: RAMACHANDRAN REVISITED. STRUCTURE 4, 1395 - 1400            
REMARK 500                                                                      
REMARK 500  M RES CSSEQI        PSI       PHI                                   
REMARK 500    CYS A 296       52.21    -91.12                                   
REMARK 500    LEU A 297      -36.95   -130.84                                   
REMARK 500    MET B  72      -13.25     78.15                                   
REMARK 500                                                                      
REMARK 500 REMARK: NULL                                                         
REMARK 500                                                                      
REMARK 500 GEOMETRY AND STEREOCHEMISTRY                                         
REMARK 500 SUBTOPIC: MAIN CHAIN PLANARITY                                       
REMARK 500                                                                      
REMARK 500 THE FOLLOWING RESIDUES HAVE A PSEUDO PLANARITY                       
REMARK 500 TORSION ANGLE, C(I) - CA(I) - N(I+1) - O(I), GREATER                 
REMARK 500 10.0 DEGREES. (M=MODEL NUMBER; RES=RESIDUE NAME;                     
REMARK 500 C=CHAIN IDENTIFIER; SSEQ=SEQUENCE NUMBER;                            
REMARK 500 I=INSERTION CODE).                                                   
REMARK 500                                                                      
REMARK 500  M RES CSSEQI        ANGLE                                           
REMARK 500    HIS B 228        -18.71                                           
REMARK 500                                                                      
REMARK 500 REMARK: NULL                                                         
REMARK 800                                                                      
REMARK 800 SITE                                                                 
REMARK 800 SITE_IDENTIFIER: AC1                                                 
REMARK 800 EVIDENCE_CODE: SOFTWARE                                              
REMARK 800 SITE_DESCRIPTION: BINDING SITE FOR RESIDUE ITD A 1500                
REMARK 800                                                                      
REMARK 800 SITE_IDENTIFIER: AC2                                                 
REMARK 800 EVIDENCE_CODE: SOFTWARE                                              
REMARK 800 SITE_DESCRIPTION: BINDING SITE FOR RESIDUE ITD B 1500                
REMARK 900                                                                      
REMARK 900 RELATED ENTRIES                                                      
REMARK 900 RELATED ID: ATCG3D_11   RELATED DB: TARGETDB                         
REMARK 900 RELATED ID: 3ODU   RELATED DB: PDB                                   
REMARK 900 SAME PROTEIN AT 2.5 A IN P21 SPACEGROUP                              
REMARK 900 RELATED ID: 3OE0   RELATED DB: PDB                                   
REMARK 900 SAME PROTEIN IN COMPLEX WITH A CYCLIC PEPTIDE CVX15                  
REMARK 900 RELATED ID: 3OE6   RELATED DB: PDB                                   
REMARK 900 SAME PROTEIN IN I222 SPACEGROUP                                      
REMARK 900 RELATED ID: 3OE8   RELATED DB: PDB                                   
REMARK 900 SAME PROTEIN IN P1 SPACEGROUP WITH 3 MOLECULES PER ASYMMETRIC UNIT   
REMARK 900 RELATED ID: GPCR-34   RELATED DB: TARGETTRACK                        
REMARK 999                                                                      
REMARK 999 SEQUENCE                                                             
REMARK 999 THE PROTEIN IS A FUSION PROTEIN WITH RESIDUES ASN1002-TYR1161 OF T4  
REMARK 999 LYSOZYME INSERTED BETWEEN HIS228 AND GLY231 OF CXCR4, AS INDICATED   
REMARK 999 AS CXCR4-3 IN THE PUBLICATION.                                       
DBREF  3OE9 A    2   228  UNP    P61073   CXCR4_HUMAN      2    228             
DBREF  3OE9 A 1002  1161  UNP    P00720   LYS_BPT4      1002   1161             
DBREF  3OE9 A  231   319  UNP    P61073   CXCR4_HUMAN    231    319             
DBREF  3OE9 B    2   228  UNP    P61073   CXCR4_HUMAN      2    228             
DBREF  3OE9 B 1002  1161  UNP    P00720   LYS_BPT4      1002   1161             
DBREF  3OE9 B  231   319  UNP    P61073   CXCR4_HUMAN    231    319             
SEQADV 3OE9 ASP A   -9  UNP  P61073              EXPRESSION TAG                 
SEQADV 3OE9 TYR A   -8  UNP  P61073              EXPRESSION TAG                 
SEQADV 3OE9 LYS A   -7  UNP  P61073              EXPRESSION TAG                 
SEQADV 3OE9 ASP A   -6  UNP  P61073              EXPRESSION TAG                 
SEQADV 3OE9 ASP A   -5  UNP  P61073              EXPRESSION TAG                 
SEQADV 3OE9 ASP A   -4  UNP  P61073              EXPRESSION TAG                 
SEQADV 3OE9 ASP A   -3  UNP  P61073              EXPRESSION TAG                 
SEQADV 3OE9 ALA A   -2  UNP  P61073              EXPRESSION TAG                 
SEQADV 3OE9 GLY A   -1  UNP  P61073              EXPRESSION TAG                 
SEQADV 3OE9 ALA A    0  UNP  P61073              EXPRESSION TAG                 
SEQADV 3OE9 PRO A    1  UNP  P61073              EXPRESSION TAG                 
SEQADV 3OE9 TRP A  125  UNP  P61073    LEU   125 ENGINEERED MUTATION            
SEQADV 3OE9 THR A 1054  UNP  P00720    CYS  1054 ENGINEERED MUTATION            
SEQADV 3OE9 ALA A 1097  UNP  P00720    CYS  1097 ENGINEERED MUTATION            
SEQADV 3OE9 SER A 1200  UNP  P61073              LINKER                         
SEQADV 3OE9 GLY A 1201  UNP  P61073              LINKER                         
SEQADV 3OE9 SER A 1202  UNP  P61073              LINKER                         
SEQADV 3OE9 PRO A  240  UNP  P61073    THR   240 ENGINEERED MUTATION            
SEQADV 3OE9 GLY A  320  UNP  P61073              EXPRESSION TAG                 
SEQADV 3OE9 ARG A  321  UNP  P61073              EXPRESSION TAG                 
SEQADV 3OE9 PRO A  322  UNP  P61073              EXPRESSION TAG                 
SEQADV 3OE9 LEU A  323  UNP  P61073              EXPRESSION TAG                 
SEQADV 3OE9 GLU A  324  UNP  P61073              EXPRESSION TAG                 
SEQADV 3OE9 VAL A  325  UNP  P61073              EXPRESSION TAG                 
SEQADV 3OE9 LEU A  326  UNP  P61073              EXPRESSION TAG                 
SEQADV 3OE9 PHE A  327  UNP  P61073              EXPRESSION TAG                 
SEQADV 3OE9 GLN A  328  UNP  P61073              EXPRESSION TAG                 
SEQADV 3OE9 ASP B   -9  UNP  P61073              EXPRESSION TAG                 
SEQADV 3OE9 TYR B   -8  UNP  P61073              EXPRESSION TAG                 
SEQADV 3OE9 LYS B   -7  UNP  P61073              EXPRESSION TAG                 
SEQADV 3OE9 ASP B   -6  UNP  P61073              EXPRESSION TAG                 
SEQADV 3OE9 ASP B   -5  UNP  P61073              EXPRESSION TAG                 
SEQADV 3OE9 ASP B   -4  UNP  P61073              EXPRESSION TAG                 
SEQADV 3OE9 ASP B   -3  UNP  P61073              EXPRESSION TAG                 
SEQADV 3OE9 ALA B   -2  UNP  P61073              EXPRESSION TAG                 
SEQADV 3OE9 GLY B   -1  UNP  P61073              EXPRESSION TAG                 
SEQADV 3OE9 ALA B    0  UNP  P61073              EXPRESSION TAG                 
SEQADV 3OE9 PRO B    1  UNP  P61073              EXPRESSION TAG                 
SEQADV 3OE9 TRP B  125  UNP  P61073    LEU   125 ENGINEERED MUTATION            
SEQADV 3OE9 THR B 1054  UNP  P00720    CYS  1054 ENGINEERED MUTATION            
SEQADV 3OE9 ALA B 1097  UNP  P00720    CYS  1097 ENGINEERED MUTATION            
SEQADV 3OE9 SER B 1200  UNP  P61073              LINKER                         
SEQADV 3OE9 GLY B 1201  UNP  P61073              LINKER                         
SEQADV 3OE9 SER B 1202  UNP  P61073              LINKER                         
SEQADV 3OE9 PRO B  240  UNP  P61073    THR   240 ENGINEERED MUTATION            
SEQADV 3OE9 GLY B  320  UNP  P61073              EXPRESSION TAG                 
SEQADV 3OE9 ARG B  321  UNP  P61073              EXPRESSION TAG                 
SEQADV 3OE9 PRO B  322  UNP  P61073              EXPRESSION TAG                 
SEQADV 3OE9 LEU B  323  UNP  P61073              EXPRESSION TAG                 
SEQADV 3OE9 GLU B  324  UNP  P61073              EXPRESSION TAG                 
SEQADV 3OE9 VAL B  325  UNP  P61073              EXPRESSION TAG                 
SEQADV 3OE9 LEU B  326  UNP  P61073              EXPRESSION TAG                 
SEQADV 3OE9 PHE B  327  UNP  P61073              EXPRESSION TAG                 
SEQADV 3OE9 GLN B  328  UNP  P61073              EXPRESSION TAG                 
SEQRES   1 A  499  ASP TYR LYS ASP ASP ASP ASP ALA GLY ALA PRO GLU GLY          
SEQRES   2 A  499  ILE SER ILE TYR THR SER ASP ASN TYR THR GLU GLU MET          
SEQRES   3 A  499  GLY SER GLY ASP TYR ASP SER MET LYS GLU PRO CYS PHE          
SEQRES   4 A  499  ARG GLU GLU ASN ALA ASN PHE ASN LYS ILE PHE LEU PRO          
SEQRES   5 A  499  THR ILE TYR SER ILE ILE PHE LEU THR GLY ILE VAL GLY          
SEQRES   6 A  499  ASN GLY LEU VAL ILE LEU VAL MET GLY TYR GLN LYS LYS          
SEQRES   7 A  499  LEU ARG SER MET THR ASP LYS TYR ARG LEU HIS LEU SER          
SEQRES   8 A  499  VAL ALA ASP LEU LEU PHE VAL ILE THR LEU PRO PHE TRP          
SEQRES   9 A  499  ALA VAL ASP ALA VAL ALA ASN TRP TYR PHE GLY ASN PHE          
SEQRES  10 A  499  LEU CYS LYS ALA VAL HIS VAL ILE TYR THR VAL ASN LEU          
SEQRES  11 A  499  TYR SER SER VAL TRP ILE LEU ALA PHE ILE SER LEU ASP          
SEQRES  12 A  499  ARG TYR LEU ALA ILE VAL HIS ALA THR ASN SER GLN ARG          
SEQRES  13 A  499  PRO ARG LYS LEU LEU ALA GLU LYS VAL VAL TYR VAL GLY          
SEQRES  14 A  499  VAL TRP ILE PRO ALA LEU LEU LEU THR ILE PRO ASP PHE          
SEQRES  15 A  499  ILE PHE ALA ASN VAL SER GLU ALA ASP ASP ARG TYR ILE          
SEQRES  16 A  499  CYS ASP ARG PHE TYR PRO ASN ASP LEU TRP VAL VAL VAL          
SEQRES  17 A  499  PHE GLN PHE GLN HIS ILE MET VAL GLY LEU ILE LEU PRO          
SEQRES  18 A  499  GLY ILE VAL ILE LEU SER CYS TYR CYS ILE ILE ILE SER          
SEQRES  19 A  499  LYS LEU SER HIS ASN ILE PHE GLU MET LEU ARG ILE ASP          
SEQRES  20 A  499  GLU GLY LEU ARG LEU LYS ILE TYR LYS ASP THR GLU GLY          
SEQRES  21 A  499  TYR TYR THR ILE GLY ILE GLY HIS LEU LEU THR LYS SER          
SEQRES  22 A  499  PRO SER LEU ASN ALA ALA LYS SER GLU LEU ASP LYS ALA          
SEQRES  23 A  499  ILE GLY ARG ASN THR ASN GLY VAL ILE THR LYS ASP GLU          
SEQRES  24 A  499  ALA GLU LYS LEU PHE ASN GLN ASP VAL ASP ALA ALA VAL          
SEQRES  25 A  499  ARG GLY ILE LEU ARG ASN ALA LYS LEU LYS PRO VAL TYR          
SEQRES  26 A  499  ASP SER LEU ASP ALA VAL ARG ARG ALA ALA LEU ILE ASN          
SEQRES  27 A  499  MET VAL PHE GLN MET GLY GLU THR GLY VAL ALA GLY PHE          
SEQRES  28 A  499  THR ASN SER LEU ARG MET LEU GLN GLN LYS ARG TRP ASP          
SEQRES  29 A  499  GLU ALA ALA VAL ASN LEU ALA LYS SER ARG TRP TYR ASN          
SEQRES  30 A  499  GLN THR PRO ASN ARG ALA LYS ARG VAL ILE THR THR PHE          
SEQRES  31 A  499  ARG THR GLY THR TRP ASP ALA TYR SER GLY SER GLY HIS          
SEQRES  32 A  499  GLN LYS ARG LYS ALA LEU LYS PRO THR VAL ILE LEU ILE          
SEQRES  33 A  499  LEU ALA PHE PHE ALA CYS TRP LEU PRO TYR TYR ILE GLY          
SEQRES  34 A  499  ILE SER ILE ASP SER PHE ILE LEU LEU GLU ILE ILE LYS          
SEQRES  35 A  499  GLN GLY CYS GLU PHE GLU ASN THR VAL HIS LYS TRP ILE          
SEQRES  36 A  499  SER ILE THR GLU ALA LEU ALA PHE PHE HIS CYS CYS LEU          
SEQRES  37 A  499  ASN PRO ILE LEU TYR ALA PHE LEU GLY ALA LYS PHE LYS          
SEQRES  38 A  499  THR SER ALA GLN HIS ALA LEU THR SER GLY ARG PRO LEU          
SEQRES  39 A  499  GLU VAL LEU PHE GLN                                          
SEQRES   1 B  499  ASP TYR LYS ASP ASP ASP ASP ALA GLY ALA PRO GLU GLY          
SEQRES   2 B  499  ILE SER ILE TYR THR SER ASP ASN TYR THR GLU GLU MET          
SEQRES   3 B  499  GLY SER GLY ASP TYR ASP SER MET LYS GLU PRO CYS PHE          
SEQRES   4 B  499  ARG GLU GLU ASN ALA ASN PHE ASN LYS ILE PHE LEU PRO          
SEQRES   5 B  499  THR ILE TYR SER ILE ILE PHE LEU THR GLY ILE VAL GLY          
SEQRES   6 B  499  ASN GLY LEU VAL ILE LEU VAL MET GLY TYR GLN LYS LYS          
SEQRES   7 B  499  LEU ARG SER MET THR ASP LYS TYR ARG LEU HIS LEU SER          
SEQRES   8 B  499  VAL ALA ASP LEU LEU PHE VAL ILE THR LEU PRO PHE TRP          
SEQRES   9 B  499  ALA VAL ASP ALA VAL ALA ASN TRP TYR PHE GLY ASN PHE          
SEQRES  10 B  499  LEU CYS LYS ALA VAL HIS VAL ILE TYR THR VAL ASN LEU          
SEQRES  11 B  499  TYR SER SER VAL TRP ILE LEU ALA PHE ILE SER LEU ASP          
SEQRES  12 B  499  ARG TYR LEU ALA ILE VAL HIS ALA THR ASN SER GLN ARG          
SEQRES  13 B  499  PRO ARG LYS LEU LEU ALA GLU LYS VAL VAL TYR VAL GLY          
SEQRES  14 B  499  VAL TRP ILE PRO ALA LEU LEU LEU THR ILE PRO ASP PHE          
SEQRES  15 B  499  ILE PHE ALA ASN VAL SER GLU ALA ASP ASP ARG TYR ILE          
SEQRES  16 B  499  CYS ASP ARG PHE TYR PRO ASN ASP LEU TRP VAL VAL VAL          
SEQRES  17 B  499  PHE GLN PHE GLN HIS ILE MET VAL GLY LEU ILE LEU PRO          
SEQRES  18 B  499  GLY ILE VAL ILE LEU SER CYS TYR CYS ILE ILE ILE SER          
SEQRES  19 B  499  LYS LEU SER HIS ASN ILE PHE GLU MET LEU ARG ILE ASP          
SEQRES  20 B  499  GLU GLY LEU ARG LEU LYS ILE TYR LYS ASP THR GLU GLY          
SEQRES  21 B  499  TYR TYR THR ILE GLY ILE GLY HIS LEU LEU THR LYS SER          
SEQRES  22 B  499  PRO SER LEU ASN ALA ALA LYS SER GLU LEU ASP LYS ALA          
SEQRES  23 B  499  ILE GLY ARG ASN THR ASN GLY VAL ILE THR LYS ASP GLU          
SEQRES  24 B  499  ALA GLU LYS LEU PHE ASN GLN ASP VAL ASP ALA ALA VAL          
SEQRES  25 B  499  ARG GLY ILE LEU ARG ASN ALA LYS LEU LYS PRO VAL TYR          
SEQRES  26 B  499  ASP SER LEU ASP ALA VAL ARG ARG ALA ALA LEU ILE ASN          
SEQRES  27 B  499  MET VAL PHE GLN MET GLY GLU THR GLY VAL ALA GLY PHE          
SEQRES  28 B  499  THR ASN SER LEU ARG MET LEU GLN GLN LYS ARG TRP ASP          
SEQRES  29 B  499  GLU ALA ALA VAL ASN LEU ALA LYS SER ARG TRP TYR ASN          
SEQRES  30 B  499  GLN THR PRO ASN ARG ALA LYS ARG VAL ILE THR THR PHE          
SEQRES  31 B  499  ARG THR GLY THR TRP ASP ALA TYR SER GLY SER GLY HIS          
SEQRES  32 B  499  GLN LYS ARG LYS ALA LEU LYS PRO THR VAL ILE LEU ILE          
SEQRES  33 B  499  LEU ALA PHE PHE ALA CYS TRP LEU PRO TYR TYR ILE GLY          
SEQRES  34 B  499  ILE SER ILE ASP SER PHE ILE LEU LEU GLU ILE ILE LYS          
SEQRES  35 B  499  GLN GLY CYS GLU PHE GLU ASN THR VAL HIS LYS TRP ILE          
SEQRES  36 B  499  SER ILE THR GLU ALA LEU ALA PHE PHE HIS CYS CYS LEU          
SEQRES  37 B  499  ASN PRO ILE LEU TYR ALA PHE LEU GLY ALA LYS PHE LYS          
SEQRES  38 B  499  THR SER ALA GLN HIS ALA LEU THR SER GLY ARG PRO LEU          
SEQRES  39 B  499  GLU VAL LEU PHE GLN                                          
HET    ITD  A1500      27                                                       
HET    ITD  B1500      27                                                       
HETNAM     ITD (6,6-DIMETHYL-5,6-DIHYDROIMIDAZO[2,1-B][1,3]THIAZOL-3-           
HETNAM   2 ITD  YL)METHYL N,N'-DICYCLOHEXYLIMIDOTHIOCARBAMATE                   
FORMUL   3  ITD    2(C21 H34 N4 S2)                                             
HELIX    1   1 PHE A   40  TYR A   65  1                                  26    
HELIX    2   2 SER A   71  ILE A   89  1                                  19    
HELIX    3   3 THR A   90  ALA A  100  1                                  11    
HELIX    4   4 GLY A  105  VAL A  139  1                                  35    
HELIX    5   5 PRO A  147  LYS A  154  1                                   8    
HELIX    6   6 LYS A  154  VAL A  160  1                                   7    
HELIX    7   7 VAL A  160  LEU A  167  1                                   8    
HELIX    8   8 ILE A  169  PHE A  174  1                                   6    
HELIX    9   9 ASP A  193  VAL A  198  1                                   6    
HELIX   10  10 VAL A  198  LEU A  208  1                                  11    
HELIX   11  11 LEU A  208  SER A  227  1                                  20    
HELIX   12  12 HIS A  228  GLU A 1011  1                                  11    
HELIX   13  13 SER A 1038  GLY A 1051  1                                  14    
HELIX   14  14 THR A 1059  LEU A 1079  1                                  21    
HELIX   15  15 LYS A 1083  LEU A 1091  1                                   9    
HELIX   16  16 ASP A 1092  PHE A 1104  1                                  13    
HELIX   17  17 GLY A 1107  GLY A 1113  1                                   7    
HELIX   18  18 PHE A 1114  GLN A 1123  1                                  10    
HELIX   19  19 ARG A 1125  LYS A 1135  1                                  11    
HELIX   20  20 THR A 1142  GLY A 1156  1                                  15    
HELIX   21  21 LEU A  238  LEU A  267  1                                  30    
HELIX   22  22 CYS A  274  PHE A  292  1                                  19    
HELIX   23  23 PHE A  293  TYR A  302  5                                  10    
HELIX   24  24 PHE B   36  MET B   63  1                                  28    
HELIX   25  25 ASP B   74  ALA B  100  1                                  27    
HELIX   26  26 PHE B  104  VAL B  139  1                                  36    
HELIX   27  27 PRO B  147  ALA B  152  1                                   6    
HELIX   28  28 LYS B  154  VAL B  160  1                                   7    
HELIX   29  29 VAL B  160  LEU B  166  1                                   7    
HELIX   30  30 THR B  168  PHE B  174  1                                   7    
HELIX   31  31 ASN B  192  LEU B  208  1                                  17    
HELIX   32  32 LEU B  208  GLU B 1011  1                                  31    
HELIX   33  33 SER B 1038  ILE B 1050  1                                  13    
HELIX   34  34 THR B 1059  LEU B 1079  1                                  21    
HELIX   35  35 LEU B 1084  LEU B 1091  1                                   8    
HELIX   36  36 ASP B 1092  MET B 1106  1                                  15    
HELIX   37  37 GLY B 1107  ALA B 1112  1                                   6    
HELIX   38  38 PHE B 1114  GLN B 1122  1                                   9    
HELIX   39  39 ARG B 1125  ALA B 1134  1                                  10    
HELIX   40  40 SER B 1136  THR B 1142  1                                   7    
HELIX   41  41 THR B 1142  GLY B 1156  1                                  15    
HELIX   42  42 LEU B  238  LEU B  267  1                                  30    
HELIX   43  43 GLY B  273  ALA B  291  1                                  19    
HELIX   44  44 PHE B  292  CYS B  296  5                                   5    
SHEET    1   A 2 ALA A 175  SER A 178  0                                        
SHEET    2   A 2 ILE A 185  ARG A 188 -1  O  ILE A 185   N  SER A 178           
SHEET    1   B 3 LEU A1013  TYR A1018  0                                        
SHEET    2   B 3 TYR A1025  ILE A1029 -1  O  THR A1026   N  TYR A1018           
SHEET    3   B 3 HIS A1031  THR A1034 -1  O  HIS A1031   N  ILE A1027           
SHEET    1   C 2 ALA B 175  SER B 178  0                                        
SHEET    2   C 2 ILE B 185  ARG B 188 -1  O  ILE B 185   N  SER B 178           
SHEET    1   D 3 LEU B1013  ARG B1014  0                                        
SHEET    2   D 3 TYR B1025  ILE B1029 -1  O  GLY B1028   N  ARG B1014           
SHEET    3   D 3 HIS B1031  THR B1034 -1  O  LEU B1033   N  TYR B1025           
SSBOND   1 CYS A   28    CYS A  274                          1555   1555  2.04  
SSBOND   2 CYS A  109    CYS A  186                          1555   1555  2.04  
SSBOND   3 CYS B  109    CYS B  186                          1555   1555  2.03  
LINK         C   HIS A 228                 N   ASN A1002     1555   1555  1.33  
LINK         C   HIS B 228                 N   ASN B1002     1555   1555  1.55  
SITE     1 AC1 10 LYS A  38  TRP A  94  ASP A  97  VAL A 112                    
SITE     2 AC1 10 HIS A 113  ARG A 183  CYS A 186  ASP A 187                    
SITE     3 AC1 10 ARG A 188  GLU A 288                                          
SITE     1 AC2 10 TRP B  94  ASP B  97  VAL B 112  TYR B 116                    
SITE     2 AC2 10 ARG B 183  ILE B 185  CYS B 186  ASP B 187                    
SITE     3 AC2 10 ARG B 188  GLU B 288                                          
CRYST1   72.497   72.739   84.273  64.66  73.93  61.31 P 1           2          
ORIGX1      1.000000  0.000000  0.000000        0.00000                         
ORIGX2      0.000000  1.000000  0.000000        0.00000                         
ORIGX3      0.000000  0.000000  1.000000        0.00000                         
SCALE1      0.013794 -0.007549 -0.001421        0.00000                         
SCALE2      0.000000  0.015672 -0.005857        0.00000                         
SCALE3      0.000000  0.000000  0.013183        0.00000                         
ATOM      1  N   CYS A  28      11.149  -6.211  42.367  1.00161.33           N  
ANISOU    1  N   CYS A  28    18165  29916  13216  -4543    426   1769       N  
ATOM      2  CA  CYS A  28      12.481  -6.322  41.770  1.00158.89           C  
ANISOU    2  CA  CYS A  28    18017  29188  13165  -4094    196   1965       C  
ATOM      3  C   CYS A  28      13.252  -4.991  41.797  1.00160.62           C  
ANISOU    3  C   CYS A  28    17869  29680  13480  -3781     36   1551       C  
ATOM      4  O   CYS A  28      12.675  -3.949  42.123  1.00159.58           O  
ANISOU    4  O   CYS A  28    17365  29978  13289  -3896    104   1075       O  
ATOM      5  CB  CYS A  28      12.399  -6.895  40.356  1.00156.08           C  
ANISOU    5  CB  CYS A  28    17896  28111  13298  -3991    200   2026       C  
ATOM      6  SG  CYS A  28      11.923  -8.643  40.283  1.00163.77           S  
ANISOU    6  SG  CYS A  28    19388  28617  14219  -4272    335   2605       S  
ATOM      7  N   PHE A  29      14.557  -5.036  41.457  1.00156.10           N  
ANISOU    7  N   PHE A  29    17394  28852  13064  -3391   -170   1716       N  
ATOM      8  CA  PHE A  29      15.443  -3.872  41.423  1.00153.54           C  
ANISOU    8  CA  PHE A  29    16755  28721  12862  -3096   -321   1362       C  
ATOM      9  C   PHE A  29      16.318  -3.829  40.171  1.00153.59           C  
ANISOU    9  C   PHE A  29    16854  28166  13338  -2743   -450   1359       C  
ATOM     10  O   PHE A  29      16.639  -4.876  39.608  1.00153.28           O  
ANISOU   10  O   PHE A  29    17156  27656  13427  -2640   -491   1744       O  
ATOM     11  CB  PHE A  29      16.310  -3.827  42.690  1.00158.83           C  
ANISOU   11  CB  PHE A  29    17351  29910  13088  -2999   -451   1526       C  
ATOM     12  CG  PHE A  29      15.817  -2.848  43.724  1.00162.10           C  
ANISOU   12  CG  PHE A  29    17377  31028  13187  -3197   -381   1126       C  
ATOM     13  CD1 PHE A  29      16.350  -1.568  43.802  1.00163.47           C  
ANISOU   13  CD1 PHE A  29    17170  31465  13477  -3025   -469    642       C  
ATOM     14  CD2 PHE A  29      14.804  -3.198  44.611  1.00167.92           C  
ANISOU   14  CD2 PHE A  29    18121  32166  13516  -3571   -215   1209       C  
ATOM     15  CE1 PHE A  29      15.884  -0.656  44.753  1.00166.08           C  
ANISOU   15  CE1 PHE A  29    17129  32438  13536  -3201   -406    228       C  
ATOM     16  CE2 PHE A  29      14.335  -2.284  45.557  1.00172.34           C  
ANISOU   16  CE2 PHE A  29    18296  33407  13780  -3748   -148    797       C  
ATOM     17  CZ  PHE A  29      14.879  -1.019  45.623  1.00168.51           C  
ANISOU   17  CZ  PHE A  29    17432  33166  13430  -3551   -251    299       C  
ATOM     18  N   ARG A  30      16.706  -2.610  39.746  1.00147.20           N  
ANISOU   18  N   ARG A  30    15740  27409  12783  -2567   -507    915       N  
ATOM     19  CA  ARG A  30      17.555  -2.378  38.574  1.00143.65           C  
ANISOU   19  CA  ARG A  30    15323  26499  12760  -2252   -610    855       C  
ATOM     20  C   ARG A  30      19.037  -2.267  38.960  1.00147.39           C  
ANISOU   20  C   ARG A  30    15739  27110  13150  -1957   -801    958       C  
ATOM     21  O   ARG A  30      19.393  -1.537  39.885  1.00147.87           O  
ANISOU   21  O   ARG A  30    15531  27674  12981  -1959   -851    751       O  
ATOM     22  CB  ARG A  30      17.097  -1.125  37.803  1.00141.52           C  
ANISOU   22  CB  ARG A  30    14783  26154  12833  -2243   -545    338       C  
ATOM     23  CG  ARG A  30      16.027  -1.403  36.756  1.00151.56           C  
ANISOU   23  CG  ARG A  30    16182  27036  14370  -2359   -421    287       C  
ATOM     24  CD  ARG A  30      15.260  -0.145  36.390  1.00161.08           C  
ANISOU   24  CD  ARG A  30    17094  28335  15775  -2408   -345   -228       C  
ATOM     25  NE  ARG A  30      13.991  -0.053  37.113  1.00171.27           N  
ANISOU   25  NE  ARG A  30    18250  30001  16826  -2721   -209   -404       N  
ATOM     26  CZ  ARG A  30      13.807   0.639  38.235  1.00185.46           C  
ANISOU   26  CZ  ARG A  30    19775  32340  18352  -2844   -188   -652       C  
ATOM     27  NH1 ARG A  30      14.810   1.318  38.778  1.00172.41           N  
ANISOU   27  NH1 ARG A  30    17954  30916  16640  -2685   -298   -762       N  
ATOM     28  NH2 ARG A  30      12.617   0.661  38.818  1.00172.20           N  
ANISOU   28  NH2 ARG A  30    17969  31004  16457  -3135    -52   -822       N  
ATOM     29  N   ASN A  35      24.373  -4.353  36.780  1.00144.21           N  
ANISOU   29  N   ASN A  35    15836  25578  13380   -516  -1482   1810       N  
ATOM     30  CA  ASN A  35      25.370  -3.480  36.170  1.00141.55           C  
ANISOU   30  CA  ASN A  35    15234  25249  13300   -311  -1541   1489       C  
ATOM     31  C   ASN A  35      26.730  -4.174  35.993  1.00145.77           C  
ANISOU   31  C   ASN A  35    15841  25687  13856     59  -1735   1704       C  
ATOM     32  O   ASN A  35      27.766  -3.668  36.445  1.00146.56           O  
ANISOU   32  O   ASN A  35    15683  26142  13862    227  -1857   1547       O  
ATOM     33  CB  ASN A  35      25.478  -2.143  36.933  1.00143.58           C  
ANISOU   33  CB  ASN A  35    15092  26032  13429   -425  -1522   1078       C  
ATOM     34  CG  ASN A  35      24.411  -1.116  36.602  1.00167.16           C  
ANISOU   34  CG  ASN A  35    17928  28993  16592   -691  -1338    710       C  
ATOM     35  OD1 ASN A  35      23.471  -1.355  35.828  1.00158.19           O  
ANISOU   35  OD1 ASN A  35    16967  27491  15647   -813  -1217    747       O  
ATOM     36  ND2 ASN A  35      24.556   0.075  37.165  1.00160.45           N  
ANISOU   36  ND2 ASN A  35    16736  28532  15694   -770  -1322    318       N  
ATOM     37  N   PHE A  36      26.715  -5.339  35.319  1.00141.72           N  
ANISOU   37  N   PHE A  36    15668  24697  13481    188  -1763   2032       N  
ATOM     38  CA  PHE A  36      27.905  -6.136  35.006  1.00142.75           C  
ANISOU   38  CA  PHE A  36    15906  24654  13680    565  -1946   2240       C  
ATOM     39  C   PHE A  36      28.447  -5.673  33.645  1.00142.33           C  
ANISOU   39  C   PHE A  36    15725  24310  14042    698  -1907   1962       C  
ATOM     40  O   PHE A  36      29.661  -5.519  33.479  1.00142.13           O  
ANISOU   40  O   PHE A  36    15526  24399  14077    967  -2032   1859       O  
ATOM     41  CB  PHE A  36      27.564  -7.644  35.014  1.00147.06           C  
ANISOU   41  CB  PHE A  36    16897  24808  14170    627  -1989   2726       C  
ATOM     42  CG  PHE A  36      28.634  -8.592  34.516  1.00150.10           C  
ANISOU   42  CG  PHE A  36    17445  24894  14693   1031  -2168   2940       C  
ATOM     43  CD1 PHE A  36      29.801  -8.797  35.243  1.00156.29           C  
ANISOU   43  CD1 PHE A  36    18135  25994  15255   1356  -2395   3055       C  
ATOM     44  CD2 PHE A  36      28.445  -9.327  33.351  1.00150.79           C  
ANISOU   44  CD2 PHE A  36    17775  24402  15117   1099  -2120   3018       C  
ATOM     45  CE1 PHE A  36      30.782  -9.684  34.788  1.00159.02           C  
ANISOU   45  CE1 PHE A  36    18616  26071  15732   1760  -2573   3230       C  
ATOM     46  CE2 PHE A  36      29.425 -10.220  32.900  1.00155.40           C  
ANISOU   46  CE2 PHE A  36    18499  24710  15837   1488  -2289   3186       C  
ATOM     47  CZ  PHE A  36      30.585 -10.392  33.622  1.00156.72           C  
ANISOU   47  CZ  PHE A  36    18566  25186  15795   1823  -2516   3292       C  
ATOM     48  N   ASN A  37      27.552  -5.366  32.704  1.00134.98           N  
ANISOU   48  N   ASN A  37    14850  23063  13375    500  -1729   1812       N  
ATOM     49  CA  ASN A  37      27.949  -4.928  31.355  1.00131.22           C  
ANISOU   49  CA  ASN A  37    14281  22309  13269    600  -1670   1575       C  
ATOM     50  C   ASN A  37      27.997  -3.405  31.099  1.00131.57           C  
ANISOU   50  C   ASN A  37    13991  22556  13445    469  -1562   1149       C  
ATOM     51  O   ASN A  37      27.964  -2.959  29.952  1.00128.61           O  
ANISOU   51  O   ASN A  37    13582  21924  13360    468  -1463    972       O  
ATOM     52  CB  ASN A  37      27.066  -5.601  30.300  1.00129.49           C  
ANISOU   52  CB  ASN A  37    14339  21583  13276    523  -1561   1680       C  
ATOM     53  CG  ASN A  37      27.244  -7.106  30.265  1.00152.39           C  
ANISOU   53  CG  ASN A  37    17574  24171  16157    700  -1666   2058       C  
ATOM     54  OD1 ASN A  37      26.499  -7.846  30.907  1.00148.08           O  
ANISOU   54  OD1 ASN A  37    17264  23563  15435    556  -1653   2327       O  
ATOM     55  ND2 ASN A  37      28.236  -7.567  29.512  1.00144.55           N  
ANISOU   55  ND2 ASN A  37    16602  22969  15350   1006  -1764   2074       N  
ATOM     56  N   LYS A  38      28.079  -2.629  32.174  1.00128.33           N  
ANISOU   56  N   LYS A  38    13344  22602  12815    360  -1581    991       N  
ATOM     57  CA  LYS A  38      28.217  -1.168  32.146  1.00125.95           C  
ANISOU   57  CA  LYS A  38    12715  22515  12624    236  -1493    577       C  
ATOM     58  C   LYS A  38      29.544  -0.428  31.960  1.00128.32           C  
ANISOU   58  C   LYS A  38    12723  22991  13042    381  -1540    320       C  
ATOM     59  O   LYS A  38      29.543   0.797  31.827  1.00126.57           O  
ANISOU   59  O   LYS A  38    12269  22860  12961    240  -1435    -21       O  
ATOM     60  CB  LYS A  38      27.514  -0.748  33.450  1.00130.11           C  
ANISOU   60  CB  LYS A  38    13133  23455  12849     17  -1477    505       C  
ATOM     61  CG  LYS A  38      25.988  -0.860  33.390  1.00144.05           C  
ANISOU   61  CG  LYS A  38    15068  25063  14602   -235  -1340    554       C  
ATOM     62  CD  LYS A  38      25.322   0.224  32.523  1.00150.56           C  
ANISOU   62  CD  LYS A  38    15787  25692  15728   -375  -1181    224       C  
ATOM     63  CE  LYS A  38      23.866  -0.064  32.233  1.00160.34           C  
ANISOU   63  CE  LYS A  38    17206  26729  16988   -568  -1064    282       C  
ATOM     64  NZ  LYS A  38      23.686  -1.231  31.322  1.00167.58           N  
ANISOU   64  NZ  LYS A  38    18433  27214  18027   -478  -1066    575       N  
ATOM     65  N   ILE A  39      30.670  -1.175  31.940  1.00125.36           N  
ANISOU   65  N   ILE A  39    12357  22655  12620    662  -1694    472       N  
ATOM     66  CA  ILE A  39      32.030  -0.668  31.697  1.00125.09           C  
ANISOU   66  CA  ILE A  39    12040  22796  12693    822  -1747    240       C  
ATOM     67  C   ILE A  39      32.584  -1.362  30.415  1.00125.80           C  
ANISOU   67  C   ILE A  39    12274  22495  13031   1042  -1756    354       C  
ATOM     68  O   ILE A  39      33.626  -0.972  29.882  1.00125.47           O  
ANISOU   68  O   ILE A  39    12021  22512  13140   1153  -1755    155       O  
ATOM     69  CB  ILE A  39      32.949  -0.757  32.962  1.00132.11           C  
ANISOU   69  CB  ILE A  39    12709  24222  13265    966  -1937    220       C  
ATOM     70  CG1 ILE A  39      32.278  -0.115  34.197  1.00133.57           C  
ANISOU   70  CG1 ILE A  39    12763  24803  13184    732  -1915    100       C  
ATOM     71  CG2 ILE A  39      34.327  -0.115  32.735  1.00133.92           C  
ANISOU   71  CG2 ILE A  39    12587  24685  13612   1089  -1973    -95       C  
ATOM     72  CD1 ILE A  39      31.698  -1.084  35.177  1.00142.69           C  
ANISOU   72  CD1 ILE A  39    14146  26093  13976    756  -2023    465       C  
ATOM     73  N   PHE A  40      31.809  -2.336  29.888  1.00119.77           N  
ANISOU   73  N   PHE A  40    11854  21333  12319   1069  -1740    641       N  
ATOM     74  CA  PHE A  40      32.050  -3.084  28.652  1.00117.70           C  
ANISOU   74  CA  PHE A  40    11771  20663  12288   1247  -1732    750       C  
ATOM     75  C   PHE A  40      31.139  -2.504  27.548  1.00114.53           C  
ANISOU   75  C   PHE A  40    11444  19939  12135   1040  -1527    622       C  
ATOM     76  O   PHE A  40      31.536  -2.451  26.386  1.00113.11           O  
ANISOU   76  O   PHE A  40    11255  19543  12180   1127  -1464    537       O  
ATOM     77  CB  PHE A  40      31.770  -4.590  28.876  1.00121.92           C  
ANISOU   77  CB  PHE A  40    12644  20970  12711   1411  -1858   1140       C  
ATOM     78  CG  PHE A  40      31.241  -5.359  27.685  1.00122.47           C  
ANISOU   78  CG  PHE A  40    12988  20533  13013   1445  -1788   1259       C  
ATOM     79  CD1 PHE A  40      29.874  -5.550  27.510  1.00124.28           C  
ANISOU   79  CD1 PHE A  40    13442  20514  13267   1207  -1667   1355       C  
ATOM     80  CD2 PHE A  40      32.110  -5.905  26.747  1.00125.50           C  
ANISOU   80  CD2 PHE A  40    13381  20720  13582   1715  -1843   1244       C  
ATOM     81  CE1 PHE A  40      29.384  -6.258  26.407  1.00124.26           C  
ANISOU   81  CE1 PHE A  40    13668  20073  13473   1232  -1605   1427       C  
ATOM     82  CE2 PHE A  40      31.619  -6.614  25.643  1.00127.38           C  
ANISOU   82  CE2 PHE A  40    13855  20517  14028   1745  -1778   1317       C  
ATOM     83  CZ  PHE A  40      30.259  -6.788  25.483  1.00124.00           C  
ANISOU   83  CZ  PHE A  40    13647  19845  13622   1502  -1662   1407       C  
ATOM     84  N   LEU A  41      29.903  -2.119  27.928  1.00106.78           N  
ANISOU   84  N   LEU A  41    10535  18949  11088    782  -1432    616       N  
ATOM     85  CA  LEU A  41      28.868  -1.517  27.087  1.00102.13           C  
ANISOU   85  CA  LEU A  41    10008  18113  10683    588  -1259    493       C  
ATOM     86  C   LEU A  41      29.299  -0.146  26.497  1.00100.34           C  
ANISOU   86  C   LEU A  41     9539  17936  10650    519  -1143    176       C  
ATOM     87  O   LEU A  41      29.055   0.050  25.304  1.00 97.48           O  
ANISOU   87  O   LEU A  41     9252  17290  10497    517  -1038    131       O  
ATOM     88  CB  LEU A  41      27.559  -1.407  27.899  1.00102.29           C  
ANISOU   88  CB  LEU A  41    10104  18224  10539    347  -1212    527       C  
ATOM     89  CG  LEU A  41      26.265  -0.979  27.202  1.00104.47           C  
ANISOU   89  CG  LEU A  41    10465  18274  10955    160  -1062    427       C  
ATOM     90  CD1 LEU A  41      25.796  -2.025  26.234  1.00103.96           C  
ANISOU   90  CD1 LEU A  41    10668  17828  11003    227  -1046    613       C  
ATOM     91  CD2 LEU A  41      25.163  -0.773  28.215  1.00106.74           C  
ANISOU   91  CD2 LEU A  41    10743  18769  11045    -71  -1027    404       C  
ATOM     92  N   PRO A  42      29.975   0.782  27.248  1.00 95.47           N  
ANISOU   92  N   PRO A  42     8641  17660   9974    464  -1154    -43       N  
ATOM     93  CA  PRO A  42      30.410   2.057  26.643  1.00 93.12           C  
ANISOU   93  CA  PRO A  42     8140  17349   9892    375  -1024   -331       C  
ATOM     94  C   PRO A  42      31.448   1.906  25.535  1.00 93.14           C  
ANISOU   94  C   PRO A  42     8110  17207  10071    533   -998   -344       C  
ATOM     95  O   PRO A  42      31.584   2.814  24.716  1.00 91.58           O  
ANISOU   95  O   PRO A  42     7842  16881  10075    443   -854   -509       O  
ATOM     96  CB  PRO A  42      31.003   2.820  27.827  1.00 96.95           C  
ANISOU   96  CB  PRO A  42     8331  18257  10249    294  -1069   -554       C  
ATOM     97  CG  PRO A  42      31.438   1.765  28.767  1.00104.02           C  
ANISOU   97  CG  PRO A  42     9246  19407  10870    458  -1257   -355       C  
ATOM     98  CD  PRO A  42      30.357   0.743  28.673  1.00 99.17           C  
ANISOU   98  CD  PRO A  42     8958  18547  10174    466  -1279    -51       C  
ATOM     99  N   THR A  43      32.186   0.779  25.517  1.00 88.26           N  
ANISOU   99  N   THR A  43     7545  16616   9375    770  -1135   -174       N  
ATOM    100  CA  THR A  43      33.170   0.509  24.467  1.00 86.99           C  
ANISOU  100  CA  THR A  43     7339  16348   9363    942  -1118   -200       C  
ATOM    101  C   THR A  43      32.428   0.258  23.146  1.00 87.22           C  
ANISOU  101  C   THR A  43     7604  15976   9558    934  -1006   -107       C  
ATOM    102  O   THR A  43      32.897   0.697  22.097  1.00 85.66           O  
ANISOU  102  O   THR A  43     7343  15680   9523    938   -891   -215       O  
ATOM    103  CB  THR A  43      34.201  -0.583  24.857  1.00 92.00           C  
ANISOU  103  CB  THR A  43     7936  17144   9876   1234  -1312    -84       C  
ATOM    104  OG1 THR A  43      33.879  -1.831  24.242  1.00 89.17           O  
ANISOU  104  OG1 THR A  43     7856  16474   9549   1413  -1373    158       O  
ATOM    105  CG2 THR A  43      34.386  -0.742  26.371  1.00 91.04           C  
ANISOU  105  CG2 THR A  43     7715  17383   9492   1266  -1474    -42       C  
ATOM    106  N   ILE A  44      31.237  -0.392  23.218  1.00 82.53           N  
ANISOU  106  N   ILE A  44     7267  15182   8909    898  -1027     79       N  
ATOM    107  CA  ILE A  44      30.370  -0.669  22.064  1.00 80.28           C  
ANISOU  107  CA  ILE A  44     7198  14555   8752    879   -935    148       C  
ATOM    108  C   ILE A  44      29.852   0.632  21.422  1.00 80.94           C  
ANISOU  108  C   ILE A  44     7223  14563   8969    698   -764    -24       C  
ATOM    109  O   ILE A  44      29.908   0.740  20.199  1.00 79.55           O  
ANISOU  109  O   ILE A  44     7099  14202   8925    741   -672    -44       O  
ATOM    110  CB  ILE A  44      29.279  -1.758  22.342  1.00 83.61           C  
ANISOU  110  CB  ILE A  44     7887  14800   9083    871   -999    365       C  
ATOM    111  CG1 ILE A  44      29.930  -3.160  22.491  1.00 86.46           C  
ANISOU  111  CG1 ILE A  44     8366  15094   9392   1111  -1152    561       C  
ATOM    112  CG2 ILE A  44      28.207  -1.787  21.244  1.00 81.90           C  
ANISOU  112  CG2 ILE A  44     7837  14294   8987    798   -889    361       C  
ATOM    113  CD1 ILE A  44      29.010  -4.309  23.018  1.00 96.22           C  
ANISOU  113  CD1 ILE A  44     9876  16161  10522   1084  -1222    807       C  
ATOM    114  N   TYR A  45      29.424   1.637  22.228  1.00 76.63           N  
ANISOU  114  N   TYR A  45     6563  14167   8386    511   -723   -155       N  
ATOM    115  CA  TYR A  45      28.988   2.928  21.670  1.00 75.15           C  
ANISOU  115  CA  TYR A  45     6329  13878   8347    364   -572   -319       C  
ATOM    116  C   TYR A  45      30.172   3.623  20.984  1.00 79.11           C  
ANISOU  116  C   TYR A  45     6675  14395   8988    382   -478   -442       C  
ATOM    117  O   TYR A  45      29.987   4.237  19.937  1.00 78.60           O  
ANISOU  117  O   TYR A  45     6669  14134   9062    346   -348   -470       O  
ATOM    118  CB  TYR A  45      28.412   3.888  22.734  1.00 76.85           C  
ANISOU  118  CB  TYR A  45     6426  14258   8516    178   -554   -479       C  
ATOM    119  CG  TYR A  45      27.391   3.321  23.697  1.00 79.29           C  
ANISOU  119  CG  TYR A  45     6818  14666   8643    117   -637   -398       C  
ATOM    120  CD1 TYR A  45      26.215   2.733  23.231  1.00 79.72           C  
ANISOU  120  CD1 TYR A  45     7083  14522   8686    110   -627   -276       C  
ATOM    121  CD2 TYR A  45      27.539   3.476  25.070  1.00 82.12           C  
ANISOU  121  CD2 TYR A  45     7026  15344   8833     39   -709   -472       C  
ATOM    122  CE1 TYR A  45      25.261   2.230  24.114  1.00 80.70           C  
ANISOU  122  CE1 TYR A  45     7273  14750   8638     13   -676   -212       C  
ATOM    123  CE2 TYR A  45      26.589   2.988  25.963  1.00 83.73           C  
ANISOU  123  CE2 TYR A  45     7303  15668   8843    -45   -763   -391       C  
ATOM    124  CZ  TYR A  45      25.447   2.369  25.480  1.00 90.54           C  
ANISOU  124  CZ  TYR A  45     8381  16315   9704    -70   -738   -259       C  
ATOM    125  OH  TYR A  45      24.506   1.898  26.362  1.00 93.73           O  
ANISOU  125  OH  TYR A  45     8847  16854   9913   -190   -768   -189       O  
ATOM    126  N   SER A  46      31.382   3.507  21.571  1.00 75.87           N  
ANISOU  126  N   SER A  46     6065  14237   8526    437   -542   -513       N  
ATOM    127  CA  SER A  46      32.615   4.100  21.062  1.00 76.06           C  
ANISOU  127  CA  SER A  46     5894  14341   8663    428   -450   -661       C  
ATOM    128  C   SER A  46      33.064   3.478  19.741  1.00 77.75           C  
ANISOU  128  C   SER A  46     6199  14396   8947    579   -407   -564       C  
ATOM    129  O   SER A  46      33.505   4.217  18.859  1.00 77.49           O  
ANISOU  129  O   SER A  46     6109  14293   9042    502   -249   -650       O  
ATOM    130  CB  SER A  46      33.723   4.021  22.105  1.00 81.98           C  
ANISOU  130  CB  SER A  46     6382  15455   9312    468   -556   -786       C  
ATOM    131  OG  SER A  46      33.349   4.711  23.287  1.00 90.98           O  
ANISOU  131  OG  SER A  46     7407  16779  10381    311   -580   -919       O  
ATOM    132  N   ILE A  47      32.946   2.133  19.597  1.00 72.49           N  
ANISOU  132  N   ILE A  47     5677  13667   8197    784   -536   -391       N  
ATOM    133  CA  ILE A  47      33.300   1.417  18.361  1.00 71.29           C  
ANISOU  133  CA  ILE A  47     5611  13371   8104    948   -510   -325       C  
ATOM    134  C   ILE A  47      32.417   1.957  17.235  1.00 73.06           C  
ANISOU  134  C   ILE A  47     5998  13341   8420    850   -358   -295       C  
ATOM    135  O   ILE A  47      32.925   2.360  16.192  1.00 71.54           O  
ANISOU  135  O   ILE A  47     5763  13113   8306    844   -227   -346       O  
ATOM    136  CB  ILE A  47      33.199  -0.135  18.507  1.00 74.47           C  
ANISOU  136  CB  ILE A  47     6167  13703   8426   1181   -684   -157       C  
ATOM    137  CG1 ILE A  47      34.251  -0.685  19.488  1.00 77.18           C  
ANISOU  137  CG1 ILE A  47     6347  14307   8671   1340   -848   -171       C  
ATOM    138  CG2 ILE A  47      33.331  -0.838  17.145  1.00 74.37           C  
ANISOU  138  CG2 ILE A  47     6260  13505   8491   1335   -645   -124       C  
ATOM    139  CD1 ILE A  47      33.854  -1.976  20.204  1.00 85.75           C  
ANISOU  139  CD1 ILE A  47     7622  15318   9641   1502  -1038     41       C  
ATOM    140  N   ILE A  48      31.104   2.027  17.499  1.00 70.09           N  
ANISOU  140  N   ILE A  48     5790  12825   8017    768   -374   -222       N  
ATOM    141  CA  ILE A  48      30.082   2.526  16.582  1.00 69.28           C  
ANISOU  141  CA  ILE A  48     5842  12506   7975    701   -267   -195       C  
ATOM    142  C   ILE A  48      30.229   4.025  16.298  1.00 75.17           C  
ANISOU  142  C   ILE A  48     6503  13234   8826    541   -108   -305       C  
ATOM    143  O   ILE A  48      29.995   4.433  15.162  1.00 74.84           O  
ANISOU  143  O   ILE A  48     6555  13041   8839    543      5   -272       O  
ATOM    144  CB  ILE A  48      28.654   2.063  16.991  1.00 71.26           C  
ANISOU  144  CB  ILE A  48     6266  12650   8159    672   -342   -114       C  
ATOM    145  CG1 ILE A  48      28.598   0.519  16.994  1.00 72.12           C  
ANISOU  145  CG1 ILE A  48     6499  12704   8201    824   -466     13       C  
ATOM    146  CG2 ILE A  48      27.572   2.631  16.044  1.00 70.74           C  
ANISOU  146  CG2 ILE A  48     6332  12401   8145    631   -249   -116       C  
ATOM    147  CD1 ILE A  48      27.662  -0.076  17.925  1.00 80.00           C  
ANISOU  147  CD1 ILE A  48     7601  13692   9103    764   -558     93       C  
ATOM    148  N   PHE A  49      30.671   4.828  17.292  1.00 73.27           N  
ANISOU  148  N   PHE A  49     6086  13144   8609    406    -97   -438       N  
ATOM    149  CA  PHE A  49      30.906   6.262  17.100  1.00 73.84           C  
ANISOU  149  CA  PHE A  49     6076  13166   8815    234     62   -561       C  
ATOM    150  C   PHE A  49      32.100   6.451  16.160  1.00 78.62           C  
ANISOU  150  C   PHE A  49     6591  13796   9485    236    191   -582       C  
ATOM    151  O   PHE A  49      31.971   7.143  15.157  1.00 78.26           O  
ANISOU  151  O   PHE A  49     6640  13575   9520    178    341   -540       O  
ATOM    152  CB  PHE A  49      31.118   6.983  18.446  1.00 76.81           C  
ANISOU  152  CB  PHE A  49     6261  13719   9204     84     37   -742       C  
ATOM    153  CG  PHE A  49      31.766   8.348  18.363  1.00 79.93           C  
ANISOU  153  CG  PHE A  49     6517  14090   9764   -106    202   -914       C  
ATOM    154  CD1 PHE A  49      33.088   8.534  18.754  1.00 84.74           C  
ANISOU  154  CD1 PHE A  49     6871  14931  10394   -176    233  -1072       C  
ATOM    155  CD2 PHE A  49      31.057   9.446  17.893  1.00 81.88           C  
ANISOU  155  CD2 PHE A  49     6885  14074  10151   -213    326   -927       C  
ATOM    156  CE1 PHE A  49      33.685   9.797  18.680  1.00 87.28           C  
ANISOU  156  CE1 PHE A  49     7062  15213  10887   -391    406  -1250       C  
ATOM    157  CE2 PHE A  49      31.655  10.708  17.819  1.00 86.48           C  
ANISOU  157  CE2 PHE A  49     7367  14579  10911   -406    491  -1075       C  
ATOM    158  CZ  PHE A  49      32.965  10.874  18.210  1.00 86.36           C  
ANISOU  158  CZ  PHE A  49     7099  14787  10927   -514    541  -1240       C  
ATOM    159  N   LEU A  50      33.228   5.783  16.453  1.00 76.24           N  
ANISOU  159  N   LEU A  50     6113  13723   9130    317    128   -638       N  
ATOM    160  CA  LEU A  50      34.448   5.843  15.648  1.00 77.64           C  
ANISOU  160  CA  LEU A  50     6154  13996   9349    322    244   -698       C  
ATOM    161  C   LEU A  50      34.240   5.316  14.226  1.00 81.75           C  
ANISOU  161  C   LEU A  50     6846  14366   9848    446    305   -558       C  
ATOM    162  O   LEU A  50      34.688   5.956  13.275  1.00 82.23           O  
ANISOU  162  O   LEU A  50     6893  14388   9963    354    487   -566       O  
ATOM    163  CB  LEU A  50      35.603   5.108  16.355  1.00 79.05           C  
ANISOU  163  CB  LEU A  50     6092  14485   9457    436    120   -807       C  
ATOM    164  CG  LEU A  50      36.819   5.955  16.739  1.00 85.59           C  
ANISOU  164  CG  LEU A  50     6613  15553  10353    271    221  -1040       C  
ATOM    165  CD1 LEU A  50      36.532   6.847  17.932  1.00 85.93           C  
ANISOU  165  CD1 LEU A  50     6560  15658  10430     86    207  -1175       C  
ATOM    166  CD2 LEU A  50      37.984   5.079  17.085  1.00 90.10           C  
ANISOU  166  CD2 LEU A  50     6954  16442  10840    453     94  -1139       C  
ATOM    167  N   THR A  51      33.534   4.185  14.076  1.00 77.82           N  
ANISOU  167  N   THR A  51     6513  13788   9268    636    165   -435       N  
ATOM    168  CA  THR A  51      33.255   3.601  12.762  1.00 77.64           C  
ANISOU  168  CA  THR A  51     6641  13645   9213    765    205   -337       C  
ATOM    169  C   THR A  51      32.167   4.399  12.028  1.00 81.64           C  
ANISOU  169  C   THR A  51     7345  13934   9741    678    312   -244       C  
ATOM    170  O   THR A  51      32.308   4.663  10.834  1.00 82.33           O  
ANISOU  170  O   THR A  51     7488  13976   9817    684    443   -198       O  
ATOM    171  CB  THR A  51      32.919   2.105  12.880  1.00 87.44           C  
ANISOU  171  CB  THR A  51     7979  14859  10384    984     22   -270       C  
ATOM    172  OG1 THR A  51      33.778   1.506  13.849  1.00 89.92           O  
ANISOU  172  OG1 THR A  51     8134  15357  10676   1072   -108   -330       O  
ATOM    173  CG2 THR A  51      33.064   1.367  11.561  1.00 87.74           C  
ANISOU  173  CG2 THR A  51     8085  14854  10397   1139     57   -249       C  
ATOM    174  N   GLY A  52      31.113   4.775  12.753  1.00 76.69           N  
ANISOU  174  N   GLY A  52     6810  13200   9129    609    251   -224       N  
ATOM    175  CA  GLY A  52      29.977   5.528  12.232  1.00 75.22           C  
ANISOU  175  CA  GLY A  52     6798  12818   8964    563    312   -156       C  
ATOM    176  C   GLY A  52      30.288   6.938  11.784  1.00 79.52           C  
ANISOU  176  C   GLY A  52     7337  13273   9605    413    496   -162       C  
ATOM    177  O   GLY A  52      29.773   7.366  10.754  1.00 79.28           O  
ANISOU  177  O   GLY A  52     7463  13100   9561    443    580    -58       O  
ATOM    178  N   ILE A  53      31.122   7.676  12.540  1.00 77.13           N  
ANISOU  178  N   ILE A  53     6859  13049   9397    248    561   -284       N  
ATOM    179  CA  ILE A  53      31.487   9.046  12.173  1.00 78.47           C  
ANISOU  179  CA  ILE A  53     7029  13095   9692     66    756   -300       C  
ATOM    180  C   ILE A  53      32.424   9.068  10.957  1.00 83.27           C  
ANISOU  180  C   ILE A  53     7624  13745  10271     49    923   -231       C  
ATOM    181  O   ILE A  53      32.174   9.826  10.023  1.00 83.21           O  
ANISOU  181  O   ILE A  53     7773  13560  10283      1   1067   -106       O  
ATOM    182  CB  ILE A  53      31.946   9.918  13.390  1.00 82.79           C  
ANISOU  182  CB  ILE A  53     7392  13694  10371   -135    783   -492       C  
ATOM    183  CG1 ILE A  53      31.461  11.391  13.310  1.00 84.34           C  
ANISOU  183  CG1 ILE A  53     7695  13618  10733   -293    916   -502       C  
ATOM    184  CG2 ILE A  53      33.428   9.753  13.795  1.00 85.26           C  
ANISOU  184  CG2 ILE A  53     7427  14272  10696   -226    825   -647       C  
ATOM    185  CD1 ILE A  53      32.146  12.358  12.266  1.00 95.20           C  
ANISOU  185  CD1 ILE A  53     9134  14830  12209   -445   1164   -424       C  
ATOM    186  N   VAL A  54      33.459   8.199  10.952  1.00 80.61           N  
ANISOU  186  N   VAL A  54     7105  13652   9870    108    897   -308       N  
ATOM    187  CA  VAL A  54      34.429   8.066   9.862  1.00 82.02           C  
ANISOU  187  CA  VAL A  54     7219  13945   9998    100   1049   -289       C  
ATOM    188  C   VAL A  54      33.757   7.499   8.604  1.00 86.13           C  
ANISOU  188  C   VAL A  54     7947  14389  10388    276   1045   -122       C  
ATOM    189  O   VAL A  54      33.974   8.026   7.514  1.00 87.57           O  
ANISOU  189  O   VAL A  54     8206  14537  10531    213   1224    -24       O  
ATOM    190  CB  VAL A  54      35.686   7.273  10.318  1.00 86.42           C  
ANISOU  190  CB  VAL A  54     7494  14812  10530    149    992   -463       C  
ATOM    191  CG1 VAL A  54      36.397   6.587   9.155  1.00 87.24           C  
ANISOU  191  CG1 VAL A  54     7545  15069  10532    260   1066   -454       C  
ATOM    192  CG2 VAL A  54      36.649   8.177  11.081  1.00 88.08           C  
ANISOU  192  CG2 VAL A  54     7464  15144  10859    -91   1099   -646       C  
ATOM    193  N   GLY A  55      32.922   6.477   8.788  1.00 81.09           N  
ANISOU  193  N   GLY A  55     7400  13731   9680    477    850    -95       N  
ATOM    194  CA  GLY A  55      32.186   5.807   7.724  1.00 80.48           C  
ANISOU  194  CA  GLY A  55     7494  13605   9482    654    813     11       C  
ATOM    195  C   GLY A  55      31.218   6.715   6.999  1.00 85.32           C  
ANISOU  195  C   GLY A  55     8323  14024  10069    626    895    161       C  
ATOM    196  O   GLY A  55      31.375   6.941   5.796  1.00 86.34           O  
ANISOU  196  O   GLY A  55     8529  14173  10104    644   1025    259       O  
ATOM    197  N   ASN A  56      30.217   7.248   7.726  1.00 81.40           N  
ANISOU  197  N   ASN A  56     7923  13360   9646    593    816    176       N  
ATOM    198  CA  ASN A  56      29.196   8.153   7.186  1.00 81.67           C  
ANISOU  198  CA  ASN A  56     8161  13196   9674    605    857    304       C  
ATOM    199  C   ASN A  56      29.775   9.503   6.761  1.00 89.54           C  
ANISOU  199  C   ASN A  56     9201  14071  10747    434   1071    393       C  
ATOM    200  O   ASN A  56      29.260  10.116   5.827  1.00 90.05           O  
ANISOU  200  O   ASN A  56     9456  14007  10753    483   1145    558       O  
ATOM    201  CB  ASN A  56      28.043   8.341   8.169  1.00 79.36           C  
ANISOU  201  CB  ASN A  56     7916  12787   9451    619    713    248       C  
ATOM    202  CG  ASN A  56      27.243   7.086   8.412  1.00 98.19           C  
ANISOU  202  CG  ASN A  56    10311  15251  11746    765    530    198       C  
ATOM    203  OD1 ASN A  56      26.407   6.679   7.594  1.00 94.23           O  
ANISOU  203  OD1 ASN A  56     9930  14737  11138    909    480    251       O  
ATOM    204  ND2 ASN A  56      27.459   6.461   9.561  1.00 86.43           N  
ANISOU  204  ND2 ASN A  56     8697  13848  10294    724    426     92       N  
ATOM    205  N   GLY A  57      30.840   9.934   7.439  1.00 88.82           N  
ANISOU  205  N   GLY A  57     8938  14029  10782    237   1167    285       N  
ATOM    206  CA  GLY A  57      31.547  11.178   7.155  1.00 92.16           C  
ANISOU  206  CA  GLY A  57     9373  14333  11310     16   1394    336       C  
ATOM    207  C   GLY A  57      32.150  11.210   5.764  1.00100.10           C  
ANISOU  207  C   GLY A  57    10443  15410  12181      3   1576    487       C  
ATOM    208  O   GLY A  57      32.021  12.215   5.061  1.00101.58           O  
ANISOU  208  O   GLY A  57    10813  15404  12380    -82   1736    666       O  
ATOM    209  N   LEU A  58      32.793  10.104   5.341  1.00 98.09           N  
ANISOU  209  N   LEU A  58    10048  15432  11790     98   1553    422       N  
ATOM    210  CA  LEU A  58      33.355  10.033   3.994  1.00100.69           C  
ANISOU  210  CA  LEU A  58    10410  15892  11956     97   1724    537       C  
ATOM    211  C   LEU A  58      32.309   9.744   2.909  1.00106.27           C  
ANISOU  211  C   LEU A  58    11348  16559  12469    318   1664    717       C  
ATOM    212  O   LEU A  58      32.573  10.011   1.738  1.00108.41           O  
ANISOU  212  O   LEU A  58    11709  16896  12587    301   1825    867       O  
ATOM    213  CB  LEU A  58      34.638   9.182   3.868  1.00101.54           C  
ANISOU  213  CB  LEU A  58    10245  16330  12005     82   1771    365       C  
ATOM    214  CG  LEU A  58      34.614   7.736   4.349  1.00104.30           C  
ANISOU  214  CG  LEU A  58    10455  16854  12320    308   1539    196       C  
ATOM    215  CD1 LEU A  58      34.226   6.782   3.230  1.00104.32           C  
ANISOU  215  CD1 LEU A  58    10539  16969  12128    536   1486    243       C  
ATOM    216  CD2 LEU A  58      35.972   7.342   4.882  1.00107.69           C  
ANISOU  216  CD2 LEU A  58    10574  17535  12807    237   1566    -20       C  
ATOM    217  N   VAL A  59      31.118   9.232   3.296  1.00101.58           N  
ANISOU  217  N   VAL A  59    10844  15882  11870    512   1440    696       N  
ATOM    218  CA  VAL A  59      30.006   8.982   2.370  1.00101.68           C  
ANISOU  218  CA  VAL A  59    11051  15875  11708    727   1357    823       C  
ATOM    219  C   VAL A  59      29.397  10.336   2.005  1.00109.22           C  
ANISOU  219  C   VAL A  59    12240  16577  12682    687   1447   1040       C  
ATOM    220  O   VAL A  59      29.269  10.639   0.818  1.00110.49           O  
ANISOU  220  O   VAL A  59    12553  16764  12663    754   1544   1231       O  
ATOM    221  CB  VAL A  59      28.974   7.958   2.922  1.00102.60           C  
ANISOU  221  CB  VAL A  59    11156  16004  11821    915   1105    696       C  
ATOM    222  CG1 VAL A  59      27.652   8.008   2.157  1.00102.05           C  
ANISOU  222  CG1 VAL A  59    11280  15884  11610   1107   1015    800       C  
ATOM    223  CG2 VAL A  59      29.550   6.548   2.891  1.00101.61           C  
ANISOU  223  CG2 VAL A  59    10864  16102  11641   1002   1031    535       C  
ATOM    224  N   ILE A  60      29.095  11.174   3.028  1.00107.15           N  
ANISOU  224  N   ILE A  60    12003  16073  12635    579   1423   1009       N  
ATOM    225  CA  ILE A  60      28.586  12.537   2.846  1.00109.61           C  
ANISOU  225  CA  ILE A  60    12536  16084  13028    539   1503   1190       C  
ATOM    226  C   ILE A  60      29.656  13.404   2.133  1.00119.16           C  
ANISOU  226  C   ILE A  60    13806  17233  14234    322   1787   1362       C  
ATOM    227  O   ILE A  60      29.300  14.325   1.395  1.00121.03           O  
ANISOU  227  O   ILE A  60    14290  17266  14428    342   1884   1609       O  
ATOM    228  CB  ILE A  60      28.016  13.147   4.165  1.00111.47           C  
ANISOU  228  CB  ILE A  60    12751  16094  13508    483   1401   1057       C  
ATOM    229  CG1 ILE A  60      27.044  14.341   3.916  1.00113.47           C  
ANISOU  229  CG1 ILE A  60    13262  16024  13829    570   1397   1220       C  
ATOM    230  CG2 ILE A  60      29.087  13.422   5.229  1.00112.21           C  
ANISOU  230  CG2 ILE A  60    12635  16191  13809    212   1493    876       C  
ATOM    231  CD1 ILE A  60      27.653  15.813   3.809  1.00124.17           C  
ANISOU  231  CD1 ILE A  60    14757  17056  15367    351   1626   1366       C  
ATOM    232  N   LEU A  61      30.956  13.058   2.307  1.00117.92           N  
ANISOU  232  N   LEU A  61    13425  17274  14105    125   1917   1234       N  
ATOM    233  CA  LEU A  61      32.074  13.726   1.636  1.00121.92           C  
ANISOU  233  CA  LEU A  61    13936  17795  14591   -120   2207   1353       C  
ATOM    234  C   LEU A  61      32.027  13.388   0.138  1.00129.09           C  
ANISOU  234  C   LEU A  61    14973  18886  15190     12   2286   1563       C  
ATOM    235  O   LEU A  61      32.140  14.295  -0.676  1.00131.87           O  
ANISOU  235  O   LEU A  61    15531  19102  15472    -87   2480   1824       O  
ATOM    236  CB  LEU A  61      33.425  13.292   2.247  1.00121.99           C  
ANISOU  236  CB  LEU A  61    13615  18047  14690   -329   2293   1100       C  
ATOM    237  CG  LEU A  61      34.619  14.235   2.071  1.00130.25           C  
ANISOU  237  CG  LEU A  61    14601  19057  15832   -685   2603   1127       C  
ATOM    238  CD1 LEU A  61      35.483  14.242   3.316  1.00130.07           C  
ANISOU  238  CD1 LEU A  61    14272  19118  16029   -886   2604    819       C  
ATOM    239  CD2 LEU A  61      35.465  13.850   0.859  1.00134.81           C  
ANISOU  239  CD2 LEU A  61    15118  19934  16167   -735   2794   1207       C  
ATOM    240  N   VAL A  62      31.834  12.099  -0.216  1.00125.02           N  
ANISOU  240  N   VAL A  62    14345  18668  14488    234   2134   1450       N  
ATOM    241  CA  VAL A  62      31.774  11.636  -1.607  1.00126.83           C  
ANISOU  241  CA  VAL A  62    14652  19135  14404    380   2186   1585       C  
ATOM    242  C   VAL A  62      30.453  12.034  -2.288  1.00133.25           C  
ANISOU  242  C   VAL A  62    15760  19801  15069    611   2084   1820       C  
ATOM    243  O   VAL A  62      30.484  12.759  -3.281  1.00135.82           O  
ANISOU  243  O   VAL A  62    16287  20093  15226    587   2244   2097       O  
ATOM    244  CB  VAL A  62      32.112  10.118  -1.751  1.00128.79           C  
ANISOU  244  CB  VAL A  62    14659  19742  14533    529   2069   1337       C  
ATOM    245  CG1 VAL A  62      31.801   9.594  -3.154  1.00129.77           C  
ANISOU  245  CG1 VAL A  62    14863  20114  14328    722   2079   1433       C  
ATOM    246  CG2 VAL A  62      33.570   9.838  -1.394  1.00129.36           C  
ANISOU  246  CG2 VAL A  62    14447  20013  14691    324   2208   1143       C  
ATOM    247  N   MET A  63      29.310  11.561  -1.757  1.00129.03           N  
ANISOU  247  N   MET A  63    15243  19199  14583    832   1822   1710       N  
ATOM    248  CA  MET A  63      27.978  11.804  -2.311  1.00130.03           C  
ANISOU  248  CA  MET A  63    15595  19242  14571   1089   1681   1863       C  
ATOM    249  C   MET A  63      27.527  13.270  -2.329  1.00138.21           C  
ANISOU  249  C   MET A  63    16900  19916  15699   1060   1750   2126       C  
ATOM    250  O   MET A  63      27.122  13.764  -3.386  1.00140.39           O  
ANISOU  250  O   MET A  63    17399  20182  15759   1194   1794   2393       O  
ATOM    251  CB  MET A  63      26.929  10.899  -1.640  1.00129.22           C  
ANISOU  251  CB  MET A  63    15401  19179  14519   1287   1402   1632       C  
ATOM    252  CG  MET A  63      26.820   9.527  -2.268  1.00131.90           C  
ANISOU  252  CG  MET A  63    15615  19852  14651   1451   1303   1478       C  
ATOM    253  SD  MET A  63      28.207   8.422  -1.906  1.00135.24           S  
ANISOU  253  SD  MET A  63    15748  20498  15141   1304   1371   1237       S  
ATOM    254  CE  MET A  63      27.825   7.080  -2.997  1.00131.79           C  
ANISOU  254  CE  MET A  63    15251  20392  14431   1548   1266   1107       C  
ATOM    255  N   GLY A  64      27.606  13.931  -1.173  1.00135.50           N  
ANISOU  255  N   GLY A  64    16532  19286  15668    900   1754   2042       N  
ATOM    256  CA  GLY A  64      27.193  15.318  -0.963  1.00138.06           C  
ANISOU  256  CA  GLY A  64    17090  19205  16161    864   1804   2226       C  
ATOM    257  C   GLY A  64      27.774  16.354  -1.905  1.00147.59           C  
ANISOU  257  C   GLY A  64    18534  20250  17292    731   2063   2568       C  
ATOM    258  O   GLY A  64      27.050  17.257  -2.332  1.00149.62           O  
ANISOU  258  O   GLY A  64    19078  20240  17531    872   2047   2821       O  
ATOM    259  N   TYR A  65      29.076  16.240  -2.236  1.00146.54           N  
ANISOU  259  N   TYR A  65    18287  20279  17110    461   2305   2583       N  
ATOM    260  CA  TYR A  65      29.745  17.196  -3.125  1.00151.50           C  
ANISOU  260  CA  TYR A  65    19130  20777  17656    267   2596   2911       C  
ATOM    261  C   TYR A  65      29.939  16.735  -4.591  1.00158.80           C  
ANISOU  261  C   TYR A  65    20126  22050  18162    370   2690   3124       C  
ATOM    262  O   TYR A  65      30.554  17.446  -5.394  1.00162.47           O  
ANISOU  262  O   TYR A  65    20761  22463  18508    189   2954   3414       O  
ATOM    263  CB  TYR A  65      30.989  17.833  -2.440  1.00154.21           C  
ANISOU  263  CB  TYR A  65    19349  20964  18281   -164   2850   2815       C  
ATOM    264  CG  TYR A  65      32.375  17.354  -2.841  1.00157.09           C  
ANISOU  264  CG  TYR A  65    19482  21679  18527   -431   3086   2732       C  
ATOM    265  CD1 TYR A  65      33.427  18.258  -2.983  1.00163.02           C  
ANISOU  265  CD1 TYR A  65    20266  22290  19383   -821   3416   2843       C  
ATOM    266  CD2 TYR A  65      32.658  16.001  -2.991  1.00155.10           C  
ANISOU  266  CD2 TYR A  65    18954  21886  18090   -307   2979   2502       C  
ATOM    267  CE1 TYR A  65      34.713  17.825  -3.304  1.00165.12           C  
ANISOU  267  CE1 TYR A  65    20276  22917  19546  -1076   3636   2722       C  
ATOM    268  CE2 TYR A  65      33.938  15.557  -3.318  1.00157.10           C  
ANISOU  268  CE2 TYR A  65    18964  22477  18248   -527   3182   2384       C  
ATOM    269  CZ  TYR A  65      34.964  16.474  -3.472  1.00168.57           C  
ANISOU  269  CZ  TYR A  65    20431  23833  19786   -911   3510   2486       C  
ATOM    270  OH  TYR A  65      36.227  16.042  -3.794  1.00170.77           O  
ANISOU  270  OH  TYR A  65    20436  24485  19964  -1131   3714   2337       O  
ATOM    271  N   GLN A  66      29.351  15.567  -4.941  1.00153.84           N  
ANISOU  271  N   GLN A  66    19376  21771  17305    659   2475   2979       N  
ATOM    272  CA  GLN A  66      29.418  14.960  -6.276  1.00155.64           C  
ANISOU  272  CA  GLN A  66    19622  22393  17122    800   2518   3098       C  
ATOM    273  C   GLN A  66      28.173  15.065  -7.189  1.00161.80           C  
ANISOU  273  C   GLN A  66    20650  23213  17613   1168   2351   3325       C  
ATOM    274  O   GLN A  66      27.042  15.112  -6.692  1.00159.79           O  
ANISOU  274  O   GLN A  66    20457  22789  17466   1403   2105   3259       O  
ATOM    275  CB  GLN A  66      29.332  13.428  -6.174  1.00153.36           C  
ANISOU  275  CB  GLN A  66    19035  22496  16740    961   2330   2742       C  
ATOM    276  CG  GLN A  66      30.298  12.697  -7.103  1.00168.43           C  
ANISOU  276  CG  GLN A  66    20775  24844  18375    887   2494   2687       C  
ATOM    277  CD  GLN A  66      29.854  11.282  -7.367  1.00183.56           C  
ANISOU  277  CD  GLN A  66    22503  27110  20132   1148   2279   2410       C  
ATOM    278  OE1 GLN A  66      30.448  10.319  -6.873  1.00176.70           O  
ANISOU  278  OE1 GLN A  66    21357  26407  19372   1099   2240   2096       O  
ATOM    279  NE2 GLN A  66      28.794  11.121  -8.150  1.00175.66           N  
ANISOU  279  NE2 GLN A  66    21646  26222  18874   1439   2130   2509       N  
ATOM    280  N   LYS A  67      28.396  15.134  -8.525  1.00162.29           N  
ANISOU  280  N   LYS A  67    20841  23528  17293   1215   2491   3585       N  
ATOM    281  CA  LYS A  67      27.367  15.273  -9.557  1.00164.41           C  
ANISOU  281  CA  LYS A  67    21341  23911  17216   1561   2361   3831       C  
ATOM    282  C   LYS A  67      27.047  14.088 -10.497  1.00168.71           C  
ANISOU  282  C   LYS A  67    21732  25001  17371   1810   2237   3678       C  
ATOM    283  O   LYS A  67      25.923  13.996 -10.992  1.00168.67           O  
ANISOU  283  O   LYS A  67    21835  25094  17157   2151   2024   3735       O  
ATOM    284  CB  LYS A  67      28.013  16.417 -10.368  1.00171.99           C  
ANISOU  284  CB  LYS A  67    22594  24729  18026   1370   2666   4292       C  
ATOM    285  CG  LYS A  67      27.029  17.263 -11.160  1.00186.77           C  
ANISOU  285  CG  LYS A  67    24851  26448  19666   1666   2582   4709       C  
ATOM    286  CD  LYS A  67      27.757  18.234 -12.074  1.00200.23           C  
ANISOU  286  CD  LYS A  67    26849  28066  21163   1458   2908   5188       C  
ATOM    287  CE  LYS A  67      26.802  19.140 -12.804  1.00212.31           C  
ANISOU  287  CE  LYS A  67    28798  29394  22476   1772   2816   5644       C  
ATOM    288  NZ  LYS A  67      27.516  20.043 -13.743  1.00225.89           N  
ANISOU  288  NZ  LYS A  67    30833  31035  23960   1560   3147   6153       N  
ATOM    289  N   LYS A  68      28.049  13.207 -10.745  1.00165.23           N  
ANISOU  289  N   LYS A  68    21024  24921  16836   1644   2370   3461       N  
ATOM    290  CA  LYS A  68      28.046  12.060 -11.672  1.00165.09           C  
ANISOU  290  CA  LYS A  68    20822  25438  16467   1813   2314   3272       C  
ATOM    291  C   LYS A  68      27.341  10.737 -12.086  1.00166.95           C  
ANISOU  291  C   LYS A  68    20860  26069  16504   2109   2072   2942       C  
ATOM    292  O   LYS A  68      27.113  10.515 -13.278  1.00168.99           O  
ANISOU  292  O   LYS A  68    21156  26702  16349   2283   2078   3025       O  
ATOM    293  CB  LYS A  68      29.462  11.467 -11.823  1.00167.86           C  
ANISOU  293  CB  LYS A  68    20909  26078  16794   1543   2544   3085       C  
ATOM    294  CG  LYS A  68      30.419  12.352 -12.611  1.00183.76           C  
ANISOU  294  CG  LYS A  68    23063  28156  18601   1283   2893   3431       C  
ATOM    295  CD  LYS A  68      31.585  11.557 -13.194  1.00192.82           C  
ANISOU  295  CD  LYS A  68    23920  29786  19558   1127   3085   3214       C  
ATOM    296  CE  LYS A  68      32.620  12.444 -13.846  1.00205.95           C  
ANISOU  296  CE  LYS A  68    25689  31515  21047    800   3465   3528       C  
ATOM    297  NZ  LYS A  68      32.100  13.114 -15.071  1.00218.93           N  
ANISOU  297  NZ  LYS A  68    27659  33272  22253    927   3540   3974       N  
ATOM    298  N   LEU A  69      27.086   9.828 -11.106  1.00159.40           N  
ANISOU  298  N   LEU A  69    19681  25044  15839   2140   1882   2555       N  
ATOM    299  CA  LEU A  69      26.489   8.504 -11.320  1.00157.31           C  
ANISOU  299  CA  LEU A  69    19213  25081  15475   2363   1668   2195       C  
ATOM    300  C   LEU A  69      25.589   8.446 -10.098  1.00157.23           C  
ANISOU  300  C   LEU A  69    19203  24729  15807   2423   1441   2050       C  
ATOM    301  O   LEU A  69      26.060   8.204  -8.982  1.00154.03           O  
ANISOU  301  O   LEU A  69    18671  24111  15741   2245   1443   1883       O  
ATOM    302  CB  LEU A  69      27.299   7.192 -11.389  1.00156.26           C  
ANISOU  302  CB  LEU A  69    18771  25247  15352   2302   1697   1819       C  
ATOM    303  CG  LEU A  69      26.609   5.990 -12.055  1.00160.75           C  
ANISOU  303  CG  LEU A  69    19195  26168  15713   2558   1513   1511       C  
ATOM    304  CD1 LEU A  69      27.601   5.175 -12.870  1.00162.57           C  
ANISOU  304  CD1 LEU A  69    19213  26813  15742   2519   1653   1311       C  
ATOM    305  CD2 LEU A  69      25.903   5.101 -11.026  1.00159.43           C  
ANISOU  305  CD2 LEU A  69    18905  25810  15860   2627   1271   1182       C  
ATOM    306  N   ARG A  70      24.291   8.702 -10.313  1.00153.82           N  
ANISOU  306  N   ARG A  70    18905  24272  15266   2678   1247   2114       N  
ATOM    307  CA  ARG A  70      23.311   8.711  -9.236  1.00150.53           C  
ANISOU  307  CA  ARG A  70    18485  23577  15132   2748   1034   1974       C  
ATOM    308  C   ARG A  70      21.981   8.023  -9.518  1.00152.36           C  
ANISOU  308  C   ARG A  70    18652  24011  15226   3030    777   1753       C  
ATOM    309  O   ARG A  70      21.057   8.618 -10.086  1.00153.97           O  
ANISOU  309  O   ARG A  70    19008  24267  15227   3266    672   1913       O  
ATOM    310  CB  ARG A  70      23.139  10.147  -8.692  1.00152.33           C  
ANISOU  310  CB  ARG A  70    18953  23389  15537   2691   1081   2284       C  
ATOM    311  CG  ARG A  70      22.997  11.236  -9.761  1.00167.03           C  
ANISOU  311  CG  ARG A  70    21099  25259  17108   2817   1172   2702       C  
ATOM    312  CD  ARG A  70      21.846  12.185  -9.474  1.00178.44           C  
ANISOU  312  CD  ARG A  70    22755  26417  18629   3030   1008   2863       C  
ATOM    313  NE  ARG A  70      21.949  12.806  -8.151  1.00185.32           N  
ANISOU  313  NE  ARG A  70    23647  26837  19930   2847   1021   2833       N  
ATOM    314  CZ  ARG A  70      22.602  13.935  -7.896  1.00201.67           C  
ANISOU  314  CZ  ARG A  70    25906  28552  22169   2653   1211   3106       C  
ATOM    315  NH1 ARG A  70      23.218  14.590  -8.874  1.00193.32           N  
ANISOU  315  NH1 ARG A  70    25053  27513  20885   2599   1418   3467       N  
ATOM    316  NH2 ARG A  70      22.643  14.419  -6.664  1.00186.73           N  
ANISOU  316  NH2 ARG A  70    23995  26290  20666   2496   1205   3013       N  
ATOM    317  N   SER A  71      21.898   6.743  -9.120  1.00145.12           N  
ANISOU  317  N   SER A  71    17504  23212  14424   3006    675   1374       N  
ATOM    318  CA  SER A  71      20.669   5.959  -9.205  1.00143.36           C  
ANISOU  318  CA  SER A  71    17178  23153  14138   3206    445   1092       C  
ATOM    319  C   SER A  71      19.950   6.522  -7.981  1.00143.15           C  
ANISOU  319  C   SER A  71    17209  22771  14411   3171    333   1102       C  
ATOM    320  O   SER A  71      20.615   6.849  -6.996  1.00141.04           O  
ANISOU  320  O   SER A  71    16951  22210  14428   2954    424   1161       O  
ATOM    321  CB  SER A  71      20.971   4.461  -9.204  1.00145.41           C  
ANISOU  321  CB  SER A  71    17204  23600  14447   3152    415    714       C  
ATOM    322  OG  SER A  71      21.629   4.043  -8.020  1.00151.22           O  
ANISOU  322  OG  SER A  71    17849  24072  15535   2929    453    601       O  
ATOM    323  N   MET A  72      18.621   6.709  -8.077  1.00138.48           N  
ANISOU  323  N   MET A  72    16644  22236  13735   3391    142   1041       N  
ATOM    324  CA  MET A  72      17.740   7.302  -7.058  1.00136.14           C  
ANISOU  324  CA  MET A  72    16387  21669  13668   3412     16   1022       C  
ATOM    325  C   MET A  72      17.980   6.849  -5.610  1.00134.19           C  
ANISOU  325  C   MET A  72    16020  21172  13795   3161     17    832       C  
ATOM    326  O   MET A  72      17.859   7.676  -4.709  1.00132.95           O  
ANISOU  326  O   MET A  72    15936  20726  13854   3090     17    926       O  
ATOM    327  CB  MET A  72      16.263   7.196  -7.460  1.00139.63           C  
ANISOU  327  CB  MET A  72    16786  22330  13938   3693   -207    862       C  
ATOM    328  CG  MET A  72      15.889   8.064  -8.655  1.00147.25           C  
ANISOU  328  CG  MET A  72    17927  23464  14558   3987   -239   1136       C  
ATOM    329  SD  MET A  72      15.915   9.843  -8.320  1.00153.43           S  
ANISOU  329  SD  MET A  72    19010  23828  15457   4050   -191   1568       S  
ATOM    330  CE  MET A  72      15.702  10.471  -9.964  1.00155.09           C  
ANISOU  330  CE  MET A  72    19425  24320  15182   4384   -205   1900       C  
ATOM    331  N   THR A  73      18.352   5.564  -5.396  1.00127.23           N  
ANISOU  331  N   THR A  73    14965  20395  12982   3035     21    573       N  
ATOM    332  CA  THR A  73      18.670   4.983  -4.081  1.00123.24           C  
ANISOU  332  CA  THR A  73    14352  19684  12789   2807     22    412       C  
ATOM    333  C   THR A  73      19.874   5.614  -3.373  1.00124.30           C  
ANISOU  333  C   THR A  73    14538  19570  13121   2598    181    600       C  
ATOM    334  O   THR A  73      19.939   5.553  -2.149  1.00121.83           O  
ANISOU  334  O   THR A  73    14171  19061  13056   2443    159    524       O  
ATOM    335  CB  THR A  73      18.952   3.476  -4.176  1.00129.70           C  
ANISOU  335  CB  THR A  73    15011  20648  13622   2747      3    139       C  
ATOM    336  OG1 THR A  73      19.870   3.225  -5.241  1.00130.62           O  
ANISOU  336  OG1 THR A  73    15120  20959  13549   2787    120    195       O  
ATOM    337  CG2 THR A  73      17.684   2.652  -4.354  1.00128.15           C  
ANISOU  337  CG2 THR A  73    14715  20618  13359   2854   -163   -149       C  
ATOM    338  N   ASP A  74      20.808   6.231  -4.138  1.00121.27           N  
ANISOU  338  N   ASP A  74    14248  19218  12611   2584    346    837       N  
ATOM    339  CA  ASP A  74      21.998   6.916  -3.617  1.00120.36           C  
ANISOU  339  CA  ASP A  74    14169  18901  12661   2371    522   1007       C  
ATOM    340  C   ASP A  74      21.563   8.206  -2.916  1.00122.60           C  
ANISOU  340  C   ASP A  74    14589  18886  13106   2343    514   1166       C  
ATOM    341  O   ASP A  74      22.166   8.584  -1.912  1.00121.16           O  
ANISOU  341  O   ASP A  74    14377  18492  13167   2143    584   1170       O  
ATOM    342  CB  ASP A  74      22.987   7.234  -4.739  1.00124.90           C  
ANISOU  342  CB  ASP A  74    14805  19625  13026   2352    714   1206       C  
ATOM    343  CG  ASP A  74      23.710   6.031  -5.290  1.00135.72           C  
ANISOU  343  CG  ASP A  74    16009  21272  14286   2342    757   1021       C  
ATOM    344  OD1 ASP A  74      24.471   5.350  -4.591  1.00134.51           O  
ANISOU  344  OD1 ASP A  74    15707  21082  14317   2202    781    860       O  
ATOM    345  OD2 ASP A  74      23.410   5.810  -6.450  1.00143.92           O  
ANISOU  345  OD2 ASP A  74    17073  22574  15039   2506    748   1035       O  
ATOM    346  N   LYS A  75      20.509   8.865  -3.440  1.00119.52           N  
ANISOU  346  N   LYS A  75    14338  18494  12582   2560    417   1273       N  
ATOM    347  CA  LYS A  75      19.936  10.086  -2.872  1.00119.42           C  
ANISOU  347  CA  LYS A  75    14461  18193  12718   2597    380   1398       C  
ATOM    348  C   LYS A  75      19.293   9.758  -1.514  1.00119.36           C  
ANISOU  348  C   LYS A  75    14314  18083  12956   2524    244   1135       C  
ATOM    349  O   LYS A  75      19.504  10.499  -0.553  1.00118.45           O  
ANISOU  349  O   LYS A  75    14219  17707  13079   2387    285   1158       O  
ATOM    350  CB  LYS A  75      18.924  10.721  -3.848  1.00124.39           C  
ANISOU  350  CB  LYS A  75    15257  18892  13113   2907    277   1555       C  
ATOM    351  CG  LYS A  75      18.666  12.208  -3.600  1.00138.61           C  
ANISOU  351  CG  LYS A  75    17271  20350  15042   2965    296   1790       C  
ATOM    352  CD  LYS A  75      17.724  12.812  -4.632  1.00150.01           C  
ANISOU  352  CD  LYS A  75    18895  21872  16229   3316    181   1975       C  
ATOM    353  CE  LYS A  75      18.446  13.475  -5.785  1.00161.12           C  
ANISOU  353  CE  LYS A  75    20537  23268  17414   3344    353   2367       C  
ATOM    354  NZ  LYS A  75      17.491  14.019  -6.791  1.00174.42           N  
ANISOU  354  NZ  LYS A  75    22405  25056  18812   3723    216   2564       N  
ATOM    355  N   TYR A  76      18.556   8.621  -1.432  1.00113.42           N  
ANISOU  355  N   TYR A  76    13410  17544  12141   2592     97    873       N  
ATOM    356  CA  TYR A  76      17.927   8.127  -0.200  1.00110.40           C  
ANISOU  356  CA  TYR A  76    12884  17115  11946   2498    -18    620       C  
ATOM    357  C   TYR A  76      19.007   7.705   0.804  1.00110.45           C  
ANISOU  357  C   TYR A  76    12796  17012  12158   2226     79    571       C  
ATOM    358  O   TYR A  76      18.838   7.912   2.007  1.00108.74           O  
ANISOU  358  O   TYR A  76    12521  16661  12136   2101     46    479       O  
ATOM    359  CB  TYR A  76      17.040   6.905  -0.476  1.00111.21           C  
ANISOU  359  CB  TYR A  76    12857  17473  11925   2588   -157    365       C  
ATOM    360  CG  TYR A  76      15.785   7.148  -1.284  1.00115.50           C  
ANISOU  360  CG  TYR A  76    13427  18192  12268   2861   -296    319       C  
ATOM    361  CD1 TYR A  76      14.667   7.747  -0.708  1.00117.85           C  
ANISOU  361  CD1 TYR A  76    13705  18435  12637   2955   -422    224       C  
ATOM    362  CD2 TYR A  76      15.662   6.653  -2.579  1.00118.01           C  
ANISOU  362  CD2 TYR A  76    13745  18777  12315   3031   -318    312       C  
ATOM    363  CE1 TYR A  76      13.488   7.924  -1.431  1.00120.66           C  
ANISOU  363  CE1 TYR A  76    14052  18991  12802   3231   -571    146       C  
ATOM    364  CE2 TYR A  76      14.486   6.817  -3.309  1.00120.85           C  
ANISOU  364  CE2 TYR A  76    14099  19349  12468   3299   -466    239       C  
ATOM    365  CZ  TYR A  76      13.401   7.452  -2.730  1.00129.18           C  
ANISOU  365  CZ  TYR A  76    15138  20342  13601   3405   -597    157       C  
ATOM    366  OH  TYR A  76      12.241   7.617  -3.446  1.00133.27           O  
ANISOU  366  OH  TYR A  76    15626  21101  13909   3694   -758     62       O  
ATOM    367  N   ARG A  77      20.108   7.097   0.303  1.00105.35           N  
ANISOU  367  N   ARG A  77    12120  16460  11451   2152    190    615       N  
ATOM    368  CA  ARG A  77      21.245   6.646   1.108  1.00102.86           C  
ANISOU  368  CA  ARG A  77    11701  16085  11297   1939    273    570       C  
ATOM    369  C   ARG A  77      21.955   7.825   1.768  1.00106.55           C  
ANISOU  369  C   ARG A  77    12213  16335  11935   1783    392    706       C  
ATOM    370  O   ARG A  77      22.472   7.664   2.873  1.00105.27           O  
ANISOU  370  O   ARG A  77    11946  16103  11947   1615    401    617       O  
ATOM    371  CB  ARG A  77      22.221   5.790   0.284  1.00102.06           C  
ANISOU  371  CB  ARG A  77    11543  16160  11076   1939    358    563       C  
ATOM    372  CG  ARG A  77      21.717   4.373   0.018  1.00107.39           C  
ANISOU  372  CG  ARG A  77    12127  17002  11674   2028    240    347       C  
ATOM    373  CD  ARG A  77      22.734   3.532  -0.725  1.00114.78           C  
ANISOU  373  CD  ARG A  77    12991  18099  12523   2039    320    301       C  
ATOM    374  NE  ARG A  77      23.498   2.682   0.188  1.00120.24           N  
ANISOU  374  NE  ARG A  77    13567  18725  13393   1920    310    183       N  
ATOM    375  CZ  ARG A  77      24.423   1.804  -0.191  1.00132.76           C  
ANISOU  375  CZ  ARG A  77    15059  20421  14962   1936    352     92       C  
ATOM    376  NH1 ARG A  77      24.722   1.655  -1.475  1.00121.79           N  
ANISOU  376  NH1 ARG A  77    13663  19235  13376   2043    424     89       N  
ATOM    377  NH2 ARG A  77      25.062   1.076   0.714  1.00115.93           N  
ANISOU  377  NH2 ARG A  77    12838  18213  12998   1861    318      1       N  
ATOM    378  N   LEU A  78      21.951   9.012   1.110  1.00104.36           N  
ANISOU  378  N   LEU A  78    12096  15947  11608   1840    479    919       N  
ATOM    379  CA  LEU A  78      22.523  10.254   1.639  1.00104.73           C  
ANISOU  379  CA  LEU A  78    12212  15742  11837   1688    604   1044       C  
ATOM    380  C   LEU A  78      21.683  10.710   2.832  1.00106.90           C  
ANISOU  380  C   LEU A  78    12458  15855  12304   1672    486    910       C  
ATOM    381  O   LEU A  78      22.240  11.150   3.837  1.00105.83           O  
ANISOU  381  O   LEU A  78    12255  15583  12372   1481    544    853       O  
ATOM    382  CB  LEU A  78      22.577  11.350   0.557  1.00107.79           C  
ANISOU  382  CB  LEU A  78    12820  16021  12114   1773    719   1327       C  
ATOM    383  CG  LEU A  78      23.174  12.700   0.980  1.00114.16           C  
ANISOU  383  CG  LEU A  78    13733  16514  13128   1599    873   1472       C  
ATOM    384  CD1 LEU A  78      24.682  12.733   0.779  1.00115.30           C  
ANISOU  384  CD1 LEU A  78    13823  16694  13292   1354   1100   1547       C  
ATOM    385  CD2 LEU A  78      22.518  13.840   0.240  1.00119.46           C  
ANISOU  385  CD2 LEU A  78    14666  16984  13738   1771    881   1720       C  
ATOM    386  N   HIS A  79      20.345  10.560   2.731  1.00103.23           N  
ANISOU  386  N   HIS A  79    12015  15448  11762   1869    318    825       N  
ATOM    387  CA  HIS A  79      19.401  10.896   3.800  1.00102.50           C  
ANISOU  387  CA  HIS A  79    11865  15264  11816   1876    195    657       C  
ATOM    388  C   HIS A  79      19.623   9.967   4.996  1.00103.08           C  
ANISOU  388  C   HIS A  79    11746  15432  11988   1689    154    447       C  
ATOM    389  O   HIS A  79      19.551  10.415   6.140  1.00101.88           O  
ANISOU  389  O   HIS A  79    11524  15182  12006   1569    140    339       O  
ATOM    390  CB  HIS A  79      17.951  10.807   3.293  1.00104.12           C  
ANISOU  390  CB  HIS A  79    12100  15581  11880   2136     27    586       C  
ATOM    391  CG  HIS A  79      17.509  11.985   2.478  1.00110.60           C  
ANISOU  391  CG  HIS A  79    13117  16258  12647   2353     23    780       C  
ATOM    392  ND1 HIS A  79      18.174  12.359   1.320  1.00114.60           N  
ANISOU  392  ND1 HIS A  79    13793  16734  13015   2412    143   1056       N  
ATOM    393  CD2 HIS A  79      16.450  12.810   2.658  1.00113.83           C  
ANISOU  393  CD2 HIS A  79    13579  16561  13109   2538    -94    736       C  
ATOM    394  CE1 HIS A  79      17.517  13.408   0.854  1.00116.68           C  
ANISOU  394  CE1 HIS A  79    14233  16846  13255   2629     95   1204       C  
ATOM    395  NE2 HIS A  79      16.472  13.715   1.622  1.00116.65           N  
ANISOU  395  NE2 HIS A  79    14164  16786  13373   2729    -56   1010       N  
ATOM    396  N   LEU A  80      19.946   8.689   4.715  1.00 97.96           N  
ANISOU  396  N   LEU A  80    11020  14971  11230   1671    139    395       N  
ATOM    397  CA  LEU A  80      20.237   7.669   5.716  1.00 95.59           C  
ANISOU  397  CA  LEU A  80    10573  14750  10997   1519     99    245       C  
ATOM    398  C   LEU A  80      21.576   7.957   6.400  1.00 98.23           C  
ANISOU  398  C   LEU A  80    10846  15010  11467   1329    214    287       C  
ATOM    399  O   LEU A  80      21.647   7.909   7.627  1.00 96.96           O  
ANISOU  399  O   LEU A  80    10584  14838  11419   1195    180    179       O  
ATOM    400  CB  LEU A  80      20.226   6.269   5.065  1.00 95.13           C  
ANISOU  400  CB  LEU A  80    10480  14865  10799   1584     54    188       C  
ATOM    401  CG  LEU A  80      20.617   5.052   5.920  1.00 98.44           C  
ANISOU  401  CG  LEU A  80    10790  15337  11277   1459     13     75       C  
ATOM    402  CD1 LEU A  80      19.618   4.804   7.042  1.00 97.79           C  
ANISOU  402  CD1 LEU A  80    10648  15258  11250   1381    -93    -68       C  
ATOM    403  CD2 LEU A  80      20.707   3.812   5.063  1.00100.62           C  
ANISOU  403  CD2 LEU A  80    11061  15730  11442   1546    -11     26       C  
ATOM    404  N   SER A  81      22.616   8.284   5.609  1.00 95.34           N  
ANISOU  404  N   SER A  81    10527  14625  11072   1311    354    432       N  
ATOM    405  CA  SER A  81      23.960   8.599   6.098  1.00 95.34           C  
ANISOU  405  CA  SER A  81    10445  14591  11190   1127    481    452       C  
ATOM    406  C   SER A  81      23.998   9.862   6.969  1.00100.49           C  
ANISOU  406  C   SER A  81    11097  15056  12028    994    531    433       C  
ATOM    407  O   SER A  81      24.709   9.870   7.973  1.00 99.68           O  
ANISOU  407  O   SER A  81    10857  14975  12042    830    553    332       O  
ATOM    408  CB  SER A  81      24.940   8.720   4.937  1.00 99.57           C  
ANISOU  408  CB  SER A  81    11026  15173  11633   1128    637    597       C  
ATOM    409  OG  SER A  81      26.273   8.777   5.412  1.00107.17           O  
ANISOU  409  OG  SER A  81    11856  16169  12693    948    750    564       O  
ATOM    410  N   VAL A  82      23.236  10.916   6.597  1.00 98.73           N  
ANISOU  410  N   VAL A  82    11022  14657  11834   1078    538    515       N  
ATOM    411  CA  VAL A  82      23.154  12.172   7.359  1.00 99.57           C  
ANISOU  411  CA  VAL A  82    11146  14542  12143    977    579    474       C  
ATOM    412  C   VAL A  82      22.438  11.927   8.699  1.00101.58           C  
ANISOU  412  C   VAL A  82    11263  14858  12475    941    437    245       C  
ATOM    413  O   VAL A  82      22.870  12.456   9.724  1.00101.51           O  
ANISOU  413  O   VAL A  82    11150  14794  12626    774    474    125       O  
ATOM    414  CB  VAL A  82      22.541  13.339   6.526  1.00105.83           C  
ANISOU  414  CB  VAL A  82    12162  15098  12950   1117    615    641       C  
ATOM    415  CG1 VAL A  82      22.195  14.546   7.399  1.00106.82           C  
ANISOU  415  CG1 VAL A  82    12305  14971  13311   1056    616    544       C  
ATOM    416  CG2 VAL A  82      23.484  13.760   5.403  1.00107.79           C  
ANISOU  416  CG2 VAL A  82    12544  15272  13138   1071    804    885       C  
ATOM    417  N   ALA A  83      21.377  11.091   8.684  1.00 96.52           N  
ANISOU  417  N   ALA A  83    10606  14360  11709   1078    287    171       N  
ATOM    418  CA  ALA A  83      20.597  10.715   9.868  1.00 94.96           C  
ANISOU  418  CA  ALA A  83    10279  14266  11537   1034    162    -35       C  
ATOM    419  C   ALA A  83      21.465   9.946  10.865  1.00 98.63           C  
ANISOU  419  C   ALA A  83    10586  14871  12017    852    168   -113       C  
ATOM    420  O   ALA A  83      21.367  10.182  12.070  1.00 97.92           O  
ANISOU  420  O   ALA A  83    10380  14821  12006    733    135   -260       O  
ATOM    421  CB  ALA A  83      19.402   9.868   9.459  1.00 94.76           C  
ANISOU  421  CB  ALA A  83    10268  14380  11357   1188     32    -86       C  
ATOM    422  N   ASP A  84      22.331   9.044  10.353  1.00 95.50           N  
ANISOU  422  N   ASP A  84    10182  14567  11538    849    204    -20       N  
ATOM    423  CA  ASP A  84      23.252   8.244  11.159  1.00 94.73           C  
ANISOU  423  CA  ASP A  84     9948  14604  11441    730    195    -68       C  
ATOM    424  C   ASP A  84      24.359   9.125  11.730  1.00 99.59           C  
ANISOU  424  C   ASP A  84    10468  15180  12192    571    302   -101       C  
ATOM    425  O   ASP A  84      24.634   9.036  12.924  1.00 98.79           O  
ANISOU  425  O   ASP A  84    10227  15180  12128    457    260   -221       O  
ATOM    426  CB  ASP A  84      23.838   7.071  10.342  1.00 96.38           C  
ANISOU  426  CB  ASP A  84    10175  14905  11539    812    196     16       C  
ATOM    427  CG  ASP A  84      22.847   5.981   9.950  1.00107.74           C  
ANISOU  427  CG  ASP A  84    11675  16402  12861    931     86     -1       C  
ATOM    428  OD1 ASP A  84      21.836   5.799  10.674  1.00108.08           O  
ANISOU  428  OD1 ASP A  84    11701  16470  12895    904     -7    -93       O  
ATOM    429  OD2 ASP A  84      23.114   5.265   8.954  1.00113.63           O  
ANISOU  429  OD2 ASP A  84    12465  17186  13523   1033     99     54       O  
ATOM    430  N   LEU A  85      24.952  10.010  10.887  1.00 97.74           N  
ANISOU  430  N   LEU A  85    10307  14808  12022    553    446     -2       N  
ATOM    431  CA  LEU A  85      26.022  10.949  11.251  1.00 99.01           C  
ANISOU  431  CA  LEU A  85    10384  14904  12331    372    583    -42       C  
ATOM    432  C   LEU A  85      25.609  11.851  12.414  1.00102.94           C  
ANISOU  432  C   LEU A  85    10811  15324  12978    263    557   -212       C  
ATOM    433  O   LEU A  85      26.395  12.043  13.342  1.00103.13           O  
ANISOU  433  O   LEU A  85    10662  15440  13081    103    585   -352       O  
ATOM    434  CB  LEU A  85      26.446  11.790  10.032  1.00101.05           C  
ANISOU  434  CB  LEU A  85    10787  14985  12622    365    754    125       C  
ATOM    435  CG  LEU A  85      27.665  12.697  10.197  1.00108.06           C  
ANISOU  435  CG  LEU A  85    11595  15800  13663    141    939     95       C  
ATOM    436  CD1 LEU A  85      28.969  11.929   9.969  1.00108.49           C  
ANISOU  436  CD1 LEU A  85    11496  16083  13642     74   1007     86       C  
ATOM    437  CD2 LEU A  85      27.591  13.867   9.238  1.00113.12           C  
ANISOU  437  CD2 LEU A  85    12444  16160  14377    119   1096    268       C  
ATOM    438  N   LEU A  86      24.370  12.379  12.365  1.00 98.99           N  
ANISOU  438  N   LEU A  86    10422  14683  12505    364    494   -228       N  
ATOM    439  CA  LEU A  86      23.793  13.240  13.395  1.00 99.19           C  
ANISOU  439  CA  LEU A  86    10381  14635  12670    298    457   -420       C  
ATOM    440  C   LEU A  86      23.671  12.445  14.702  1.00101.51           C  
ANISOU  440  C   LEU A  86    10483  15201  12884    225    339   -593       C  
ATOM    441  O   LEU A  86      24.060  12.946  15.760  1.00101.78           O  
ANISOU  441  O   LEU A  86    10364  15295  13014     76    354   -774       O  
ATOM    442  CB  LEU A  86      22.413  13.748  12.928  1.00 99.54           C  
ANISOU  442  CB  LEU A  86    10578  14520  12722    483    387   -401       C  
ATOM    443  CG  LEU A  86      21.735  14.813  13.789  1.00105.13           C  
ANISOU  443  CG  LEU A  86    11239  15104  13600    459    356   -611       C  
ATOM    444  CD1 LEU A  86      21.998  16.203  13.242  1.00107.92           C  
ANISOU  444  CD1 LEU A  86    11744  15098  14163    454    481   -541       C  
ATOM    445  CD2 LEU A  86      20.248  14.574  13.852  1.00106.32           C  
ANISOU  445  CD2 LEU A  86    11407  15327  13663    639    205   -694       C  
ATOM    446  N   PHE A  87      23.186  11.188  14.606  1.00 96.09           N  
ANISOU  446  N   PHE A  87     9809  14683  12016    321    230   -533       N  
ATOM    447  CA  PHE A  87      23.006  10.294  15.747  1.00 94.50           C  
ANISOU  447  CA  PHE A  87     9473  14727  11706    259    121   -634       C  
ATOM    448  C   PHE A  87      24.314   9.783  16.344  1.00 97.85           C  
ANISOU  448  C   PHE A  87     9759  15318  12103    155    135   -637       C  
ATOM    449  O   PHE A  87      24.405   9.708  17.562  1.00 97.58           O  
ANISOU  449  O   PHE A  87     9578  15462  12037     55     80   -769       O  
ATOM    450  CB  PHE A  87      22.028   9.147  15.423  1.00 94.90           C  
ANISOU  450  CB  PHE A  87     9603  14857  11596    373     16   -567       C  
ATOM    451  CG  PHE A  87      21.990   8.020  16.432  1.00 95.77           C  
ANISOU  451  CG  PHE A  87     9624  15187  11576    301    -76   -595       C  
ATOM    452  CD1 PHE A  87      22.474   6.759  16.107  1.00 98.51           C  
ANISOU  452  CD1 PHE A  87    10015  15588  11825    350   -110   -461       C  
ATOM    453  CD2 PHE A  87      21.501   8.228  17.718  1.00 98.23           C  
ANISOU  453  CD2 PHE A  87     9814  15649  11860    188   -125   -753       C  
ATOM    454  CE1 PHE A  87      22.458   5.721  17.046  1.00 99.26           C  
ANISOU  454  CE1 PHE A  87    10065  15845  11805    291   -195   -450       C  
ATOM    455  CE2 PHE A  87      21.505   7.195  18.662  1.00100.76           C  
ANISOU  455  CE2 PHE A  87    10075  16176  12033    113   -201   -738       C  
ATOM    456  CZ  PHE A  87      21.967   5.945  18.314  1.00 98.45           C  
ANISOU  456  CZ  PHE A  87     9859  15895  11653    168   -237   -569       C  
ATOM    457  N   VAL A  88      25.313   9.424  15.514  1.00 94.09           N  
ANISOU  457  N   VAL A  88     9311  14819  11619    190    202   -508       N  
ATOM    458  CA  VAL A  88      26.597   8.918  16.019  1.00 94.13           C  
ANISOU  458  CA  VAL A  88     9163  15008  11596    126    203   -530       C  
ATOM    459  C   VAL A  88      27.355   9.944  16.873  1.00 99.31           C  
ANISOU  459  C   VAL A  88     9639  15719  12375    -48    273   -710       C  
ATOM    460  O   VAL A  88      28.024   9.561  17.831  1.00 99.45           O  
ANISOU  460  O   VAL A  88     9482  15968  12335   -104    213   -802       O  
ATOM    461  CB  VAL A  88      27.482   8.155  14.997  1.00 98.03           C  
ANISOU  461  CB  VAL A  88     9691  15517  12038    220    244   -393       C  
ATOM    462  CG1 VAL A  88      26.770   6.914  14.467  1.00 96.43           C  
ANISOU  462  CG1 VAL A  88     9621  15312  11707    379    144   -276       C  
ATOM    463  CG2 VAL A  88      27.945   9.057  13.859  1.00 98.95           C  
ANISOU  463  CG2 VAL A  88     9876  15468  12253    191    414   -331       C  
ATOM    464  N   ILE A  89      27.168  11.249  16.574  1.00 96.48           N  
ANISOU  464  N   ILE A  89     9328  15145  12186   -127    388   -770       N  
ATOM    465  CA  ILE A  89      27.711  12.390  17.321  1.00 97.73           C  
ANISOU  465  CA  ILE A  89     9335  15290  12509   -313    471   -978       C  
ATOM    466  C   ILE A  89      27.177  12.344  18.781  1.00100.34           C  
ANISOU  466  C   ILE A  89     9513  15828  12784   -364    347  -1182       C  
ATOM    467  O   ILE A  89      27.863  12.781  19.703  1.00101.36           O  
ANISOU  467  O   ILE A  89     9436  16113  12963   -508    364  -1385       O  
ATOM    468  CB  ILE A  89      27.356  13.712  16.557  1.00102.28           C  
ANISOU  468  CB  ILE A  89    10068  15507  13286   -347    609   -955       C  
ATOM    469  CG1 ILE A  89      28.316  13.925  15.357  1.00103.83           C  
ANISOU  469  CG1 ILE A  89    10347  15570  13533   -386    777   -791       C  
ATOM    470  CG2 ILE A  89      27.305  14.958  17.475  1.00104.87           C  
ANISOU  470  CG2 ILE A  89    10284  15745  13816   -509    657  -1216       C  
ATOM    471  CD1 ILE A  89      27.844  14.937  14.277  1.00112.79           C  
ANISOU  471  CD1 ILE A  89    11729  16334  14794   -355    900   -640       C  
ATOM    472  N   THR A  90      25.973  11.772  18.971  1.00 94.55           N  
ANISOU  472  N   THR A  90     8866  15129  11927   -257    229  -1137       N  
ATOM    473  CA  THR A  90      25.305  11.603  20.260  1.00 93.65           C  
ANISOU  473  CA  THR A  90     8631  15238  11713   -303    118  -1298       C  
ATOM    474  C   THR A  90      25.892  10.438  21.114  1.00 95.59           C  
ANISOU  474  C   THR A  90     8754  15817  11750   -312     13  -1260       C  
ATOM    475  O   THR A  90      25.701  10.425  22.329  1.00 95.69           O  
ANISOU  475  O   THR A  90     8621  16074  11665   -391    -57  -1409       O  
ATOM    476  CB  THR A  90      23.769  11.639  20.049  1.00101.40           C  
ANISOU  476  CB  THR A  90     9743  16115  12669   -210     64  -1293       C  
ATOM    477  OG1 THR A  90      23.230  12.832  20.613  1.00103.42           O  
ANISOU  477  OG1 THR A  90     9923  16304  13068   -275     89  -1535       O  
ATOM    478  CG2 THR A  90      23.030  10.402  20.575  1.00 98.77           C  
ANISOU  478  CG2 THR A  90     9416  16006  12108   -174    -59  -1230       C  
ATOM    479  N   LEU A  91      26.615   9.483  20.484  1.00 90.78           N  
ANISOU  479  N   LEU A  91     8203  15223  11067   -219     -2  -1067       N  
ATOM    480  CA  LEU A  91      27.220   8.325  21.165  1.00 90.47           C  
ANISOU  480  CA  LEU A  91     8084  15449  10844   -177   -115   -994       C  
ATOM    481  C   LEU A  91      28.209   8.587  22.329  1.00 95.55           C  
ANISOU  481  C   LEU A  91     8472  16391  11443   -273   -147  -1169       C  
ATOM    482  O   LEU A  91      28.071   7.893  23.340  1.00 95.45           O  
ANISOU  482  O   LEU A  91     8402  16628  11238   -261   -269  -1152       O  
ATOM    483  CB  LEU A  91      27.731   7.251  20.201  1.00 89.88           C  
ANISOU  483  CB  LEU A  91     8126  15301  10724    -25   -133   -779       C  
ATOM    484  CG  LEU A  91      26.678   6.468  19.408  1.00 93.13           C  
ANISOU  484  CG  LEU A  91     8762  15538  11083     86   -166   -609       C  
ATOM    485  CD1 LEU A  91      27.337   5.635  18.339  1.00 93.05           C  
ANISOU  485  CD1 LEU A  91     8838  15446  11071    227   -156   -458       C  
ATOM    486  CD2 LEU A  91      25.820   5.576  20.321  1.00 95.04           C  
ANISOU  486  CD2 LEU A  91     9045  15909  11156     78   -287   -561       C  
ATOM    487  N   PRO A  92      29.171   9.563  22.278  1.00 93.20           N  
ANISOU  487  N   PRO A  92     8013  16098  11301   -380    -42  -1344       N  
ATOM    488  CA  PRO A  92      30.026   9.810  23.457  1.00 94.64           C  
ANISOU  488  CA  PRO A  92     7920  16615  11424   -474    -86  -1557       C  
ATOM    489  C   PRO A  92      29.202  10.159  24.698  1.00 98.33           C  
ANISOU  489  C   PRO A  92     8297  17265  11798   -564   -153  -1729       C  
ATOM    490  O   PRO A  92      29.597   9.773  25.797  1.00 99.27           O  
ANISOU  490  O   PRO A  92     8244  17742  11730   -572   -261  -1803       O  
ATOM    491  CB  PRO A  92      30.922  10.978  23.022  1.00 97.89           C  
ANISOU  491  CB  PRO A  92     8205  16919  12072   -620     80  -1745       C  
ATOM    492  CG  PRO A  92      30.216  11.608  21.881  1.00101.48           C  
ANISOU  492  CG  PRO A  92     8889  16961  12709   -627    208  -1646       C  
ATOM    493  CD  PRO A  92      29.538  10.475  21.176  1.00 95.06           C  
ANISOU  493  CD  PRO A  92     8304  16053  11760   -435    128  -1358       C  
ATOM    494  N   PHE A  93      28.037  10.840  24.517  1.00 93.66           N  
ANISOU  494  N   PHE A  93     7817  16455  11313   -612   -100  -1788       N  
ATOM    495  CA  PHE A  93      27.107  11.176  25.600  1.00 94.03           C  
ANISOU  495  CA  PHE A  93     7779  16674  11274   -690   -154  -1972       C  
ATOM    496  C   PHE A  93      26.603   9.886  26.268  1.00 95.66           C  
ANISOU  496  C   PHE A  93     8035  17135  11174   -620   -295  -1793       C  
ATOM    497  O   PHE A  93      26.672   9.786  27.492  1.00 96.57           O  
ANISOU  497  O   PHE A  93     7981  17606  11104   -686   -371  -1915       O  
ATOM    498  CB  PHE A  93      25.918  12.018  25.095  1.00 95.73           C  
ANISOU  498  CB  PHE A  93     8123  16583  11665   -699    -83  -2048       C  
ATOM    499  CG  PHE A  93      26.250  13.368  24.501  1.00 98.82           C  
ANISOU  499  CG  PHE A  93     8510  16668  12368   -771     59  -2205       C  
ATOM    500  CD1 PHE A  93      26.427  14.479  25.315  1.00104.00           C  
ANISOU  500  CD1 PHE A  93     8966  17391  13160   -920    105  -2550       C  
ATOM    501  CD2 PHE A  93      26.324  13.541  23.124  1.00100.70           C  
ANISOU  501  CD2 PHE A  93     8956  16542  12762   -696    152  -2010       C  
ATOM    502  CE1 PHE A  93      26.716  15.730  24.764  1.00106.46           C  
ANISOU  502  CE1 PHE A  93     9302  17362  13787  -1003    248  -2684       C  
ATOM    503  CE2 PHE A  93      26.603  14.797  22.572  1.00105.04           C  
ANISOU  503  CE2 PHE A  93     9539  16778  13595   -774    295  -2115       C  
ATOM    504  CZ  PHE A  93      26.796  15.882  23.397  1.00105.24           C  
ANISOU  504  CZ  PHE A  93     9382  16825  13779   -932    345  -2446       C  
ATOM    505  N   TRP A  94      26.153   8.888  25.458  1.00 89.17           N  
ANISOU  505  N   TRP A  94     7447  16138  10296   -495   -324  -1503       N  
ATOM    506  CA  TRP A  94      25.698   7.565  25.911  1.00 88.17           C  
ANISOU  506  CA  TRP A  94     7422  16164   9915   -438   -437  -1288       C  
ATOM    507  C   TRP A  94      26.811   6.870  26.703  1.00 94.17           C  
ANISOU  507  C   TRP A  94     8063  17227  10491   -393   -541  -1220       C  
ATOM    508  O   TRP A  94      26.534   6.267  27.738  1.00 94.61           O  
ANISOU  508  O   TRP A  94     8093  17555  10302   -418   -634  -1163       O  
ATOM    509  CB  TRP A  94      25.344   6.666  24.711  1.00 84.99           C  
ANISOU  509  CB  TRP A  94     7273  15474   9547   -308   -434  -1023       C  
ATOM    510  CG  TRP A  94      24.009   6.891  24.063  1.00 84.34           C  
ANISOU  510  CG  TRP A  94     7332  15174   9539   -315   -384  -1030       C  
ATOM    511  CD1 TRP A  94      23.663   7.918  23.234  1.00 86.87           C  
ANISOU  511  CD1 TRP A  94     7685  15254  10069   -305   -292  -1139       C  
ATOM    512  CD2 TRP A  94      22.911   5.969  24.038  1.00 83.45           C  
ANISOU  512  CD2 TRP A  94     7366  15046   9296   -311   -426   -899       C  
ATOM    513  NE1 TRP A  94      22.386   7.729  22.754  1.00 85.28           N  
ANISOU  513  NE1 TRP A  94     7614  14930   9858   -271   -294  -1107       N  
ATOM    514  CE2 TRP A  94      21.905   6.535  23.224  1.00 86.47           C  
ANISOU  514  CE2 TRP A  94     7826  15223   9808   -291   -367   -977       C  
ATOM    515  CE3 TRP A  94      22.668   4.726  24.647  1.00 84.99           C  
ANISOU  515  CE3 TRP A  94     7637  15379   9277   -330   -505   -724       C  
ATOM    516  CZ2 TRP A  94      20.673   5.903  23.007  1.00 85.20           C  
ANISOU  516  CZ2 TRP A  94     7776  15029   9565   -299   -384   -926       C  
ATOM    517  CZ3 TRP A  94      21.450   4.102  24.432  1.00 85.98           C  
ANISOU  517  CZ3 TRP A  94     7897  15434   9338   -369   -501   -657       C  
ATOM    518  CH2 TRP A  94      20.462   4.696  23.635  1.00 85.67           C  
ANISOU  518  CH2 TRP A  94     7893  15231   9428   -359   -441   -780       C  
ATOM    519  N   ALA A  95      28.066   6.959  26.201  1.00 92.00           N  
ANISOU  519  N   ALA A  95     7712  16921  10324   -322   -522  -1224       N  
ATOM    520  CA  ALA A  95      29.258   6.365  26.806  1.00 93.71           C  
ANISOU  520  CA  ALA A  95     7787  17425  10392   -235   -629  -1188       C  
ATOM    521  C   ALA A  95      29.632   7.027  28.133  1.00100.79           C  
ANISOU  521  C   ALA A  95     8403  18721  11171   -350   -670  -1451       C  
ATOM    522  O   ALA A  95      30.020   6.319  29.062  1.00102.18           O  
ANISOU  522  O   ALA A  95     8505  19225  11093   -279   -808  -1374       O  
ATOM    523  CB  ALA A  95      30.427   6.426  25.837  1.00 94.39           C  
ANISOU  523  CB  ALA A  95     7830  17389  10645   -148   -575  -1186       C  
ATOM    524  N   VAL A  96      29.515   8.371  28.224  1.00 98.34           N  
ANISOU  524  N   VAL A  96     7942  18382  11042   -516   -556  -1761       N  
ATOM    525  CA  VAL A  96      29.811   9.145  29.438  1.00100.89           C  
ANISOU  525  CA  VAL A  96     7973  19074  11288   -649   -577  -2084       C  
ATOM    526  C   VAL A  96      28.773   8.838  30.534  1.00106.17           C  
ANISOU  526  C   VAL A  96     8649  19998  11691   -698   -659  -2077       C  
ATOM    527  O   VAL A  96      29.141   8.663  31.702  1.00107.81           O  
ANISOU  527  O   VAL A  96     8669  20646  11647   -713   -762  -2165       O  
ATOM    528  CB  VAL A  96      29.983  10.662  29.134  1.00105.52           C  
ANISOU  528  CB  VAL A  96     8419  19485  12190   -818   -418  -2426       C  
ATOM    529  CG1 VAL A  96      29.866  11.520  30.395  1.00107.55           C  
ANISOU  529  CG1 VAL A  96     8404  20073  12389   -976   -429  -2803       C  
ATOM    530  CG2 VAL A  96      31.315  10.925  28.433  1.00106.08           C  
ANISOU  530  CG2 VAL A  96     8389  19480  12439   -816   -344  -2477       C  
ATOM    531  N   ASP A  97      27.490   8.722  30.131  1.00101.33           N  
ANISOU  531  N   ASP A  97     8248  19139  11114   -719   -614  -1966       N  
ATOM    532  CA  ASP A  97      26.357   8.384  30.994  1.00101.67           C  
ANISOU  532  CA  ASP A  97     8322  19390  10919   -789   -660  -1945       C  
ATOM    533  C   ASP A  97      26.514   6.961  31.551  1.00105.73           C  
ANISOU  533  C   ASP A  97     8944  20128  11101   -695   -793  -1615       C  
ATOM    534  O   ASP A  97      26.194   6.728  32.718  1.00107.14           O  
ANISOU  534  O   ASP A  97     9035  20685  10989   -766   -858  -1637       O  
ATOM    535  CB  ASP A  97      25.042   8.547  30.206  1.00102.06           C  
ANISOU  535  CB  ASP A  97     8568  19093  11117   -812   -576  -1907       C  
ATOM    536  CG  ASP A  97      23.821   7.876  30.802  1.00115.66           C  
ANISOU  536  CG  ASP A  97    10379  20973  12595   -875   -609  -1805       C  
ATOM    537  OD1 ASP A  97      23.401   6.828  30.263  1.00115.49           O  
ANISOU  537  OD1 ASP A  97    10591  20779  12511   -810   -629  -1501       O  
ATOM    538  OD2 ASP A  97      23.269   8.413  31.789  1.00123.61           O  
ANISOU  538  OD2 ASP A  97    11210  22276  13480  -1003   -604  -2051       O  
ATOM    539  N   ALA A  98      27.041   6.034  30.728  1.00101.15           N  
ANISOU  539  N   ALA A  98     8552  19318  10563   -532   -833  -1317       N  
ATOM    540  CA  ALA A  98      27.282   4.638  31.098  1.00102.18           C  
ANISOU  540  CA  ALA A  98     8828  19560  10434   -405   -963   -975       C  
ATOM    541  C   ALA A  98      28.481   4.460  32.047  1.00109.47           C  
ANISOU  541  C   ALA A  98     9548  20900  11146   -314  -1096  -1003       C  
ATOM    542  O   ALA A  98      28.438   3.584  32.915  1.00110.38           O  
ANISOU  542  O   ALA A  98     9725  21264  10949   -263  -1214   -787       O  
ATOM    543  CB  ALA A  98      27.476   3.791  29.850  1.00101.25           C  
ANISOU  543  CB  ALA A  98     8956  19041  10472   -245   -960   -707       C  
ATOM    544  N   VAL A  99      29.547   5.275  31.877  1.00107.53           N  
ANISOU  544  N   VAL A  99     9062  20736  11061   -296  -1075  -1263       N  
ATOM    545  CA  VAL A  99      30.753   5.182  32.709  1.00110.53           C  
ANISOU  545  CA  VAL A  99     9197  21544  11254   -198  -1206  -1348       C  
ATOM    546  C   VAL A  99      30.450   5.756  34.085  1.00117.83           C  
ANISOU  546  C   VAL A  99     9896  22939  11936   -346  -1239  -1584       C  
ATOM    547  O   VAL A  99      30.414   4.999  35.055  1.00119.72           O  
ANISOU  547  O   VAL A  99    10154  23514  11818   -280  -1373  -1402       O  
ATOM    548  CB  VAL A  99      32.090   5.567  32.011  1.00114.62           C  
ANISOU  548  CB  VAL A  99     9542  22015  11996   -109  -1184  -1506       C  
ATOM    549  CG1 VAL A  99      32.410   4.624  30.861  1.00113.09           C  
ANISOU  549  CG1 VAL A  99     9583  21465  11922     89  -1200  -1208       C  
ATOM    550  CG2 VAL A  99      32.110   7.024  31.549  1.00113.57           C  
ANISOU  550  CG2 VAL A  99     9240  21733  12177   -315  -1003  -1878       C  
ATOM    551  N   ALA A 100      30.254   7.087  34.181  1.00115.02           N  
ANISOU  551  N   ALA A 100     9327  22611  11764   -540  -1117  -1989       N  
ATOM    552  CA  ALA A 100      30.005   7.737  35.466  1.00117.34           C  
ANISOU  552  CA  ALA A 100     9363  23370  11850   -686  -1140  -2291       C  
ATOM    553  C   ALA A 100      28.875   8.696  35.857  1.00121.67           C  
ANISOU  553  C   ALA A 100     9834  23935  12459   -904  -1028  -2588       C  
ATOM    554  O   ALA A 100      28.411   8.620  36.994  1.00123.26           O  
ANISOU  554  O   ALA A 100     9929  24560  12346   -979  -1084  -2659       O  
ATOM    555  CB  ALA A 100      31.248   8.577  35.736  1.00120.01           C  
ANISOU  555  CB  ALA A 100     9347  23967  12285   -710  -1147  -2667       C  
ATOM    556  N   ASN A 101      28.450   9.613  34.947  1.00116.73           N  
ANISOU  556  N   ASN A 101     9254  22875  12223   -995   -874  -2769       N  
ATOM    557  CA  ASN A 101      27.434  10.627  35.263  1.00116.97           C  
ANISOU  557  CA  ASN A 101     9193  22890  12360  -1166   -776  -3098       C  
ATOM    558  C   ASN A 101      26.835  11.305  34.015  1.00119.72           C  
ANISOU  558  C   ASN A 101     9715  22653  13119  -1186   -633  -3133       C  
ATOM    559  O   ASN A 101      27.127  10.901  32.887  1.00117.55           O  
ANISOU  559  O   ASN A 101     9650  22001  13011  -1080   -605  -2869       O  
ATOM    560  CB  ASN A 101      27.740  11.571  36.447  1.00119.87           C  
ANISOU  560  CB  ASN A 101     9185  23719  12640  -1303   -787  -3574       C  
ATOM    561  CG  ASN A 101      26.566  11.882  37.345  1.00139.66           C  
ANISOU  561  CG  ASN A 101    11604  26493  14968  -1428   -773  -3779       C  
ATOM    562  OD1 ASN A 101      25.495  11.277  37.249  1.00133.03           O  
ANISOU  562  OD1 ASN A 101    10970  25572  14001  -1425   -766  -3544       O  
ATOM    563  ND2 ASN A 101      26.750  12.834  38.252  1.00132.18           N  
ANISOU  563  ND2 ASN A 101    10325  25895  14002  -1553   -763  -4254       N  
ATOM    564  N   TRP A 102      25.988  12.339  34.239  1.00117.46           N  
ANISOU  564  N   TRP A 102     9335  22313  12982  -1307   -552  -3468       N  
ATOM    565  CA  TRP A 102      25.338  13.150  33.209  1.00116.11           C  
ANISOU  565  CA  TRP A 102     9305  21624  13187  -1311   -432  -3548       C  
ATOM    566  C   TRP A 102      25.605  14.619  33.584  1.00122.77           C  
ANISOU  566  C   TRP A 102     9897  22461  14289  -1440   -352  -4046       C  
ATOM    567  O   TRP A 102      24.841  15.223  34.348  1.00123.89           O  
ANISOU  567  O   TRP A 102     9887  22786  14398  -1523   -346  -4366       O  
ATOM    568  CB  TRP A 102      23.832  12.888  33.031  1.00113.58           C  
ANISOU  568  CB  TRP A 102     9154  21189  12812  -1291   -422  -3453       C  
ATOM    569  CG  TRP A 102      23.241  13.688  31.910  1.00113.32           C  
ANISOU  569  CG  TRP A 102     9272  20633  13150  -1244   -325  -3510       C  
ATOM    570  CD1 TRP A 102      22.686  14.931  31.990  1.00117.41           C  
ANISOU  570  CD1 TRP A 102     9689  21009  13913  -1291   -259  -3879       C  
ATOM    571  CD2 TRP A 102      23.243  13.337  30.522  1.00111.05           C  
ANISOU  571  CD2 TRP A 102     9264  19896  13034  -1119   -287  -3191       C  
ATOM    572  NE1 TRP A 102      22.302  15.360  30.742  1.00115.49           N  
ANISOU  572  NE1 TRP A 102     9665  20246  13970  -1190   -192  -3775       N  
ATOM    573  CE2 TRP A 102      22.629  14.399  29.821  1.00114.87           C  
ANISOU  573  CE2 TRP A 102     9816  19993  13838  -1090   -205  -3356       C  
ATOM    574  CE3 TRP A 102      23.682  12.213  29.802  1.00110.69           C  
ANISOU  574  CE3 TRP A 102     9417  19743  12895  -1015   -321  -2789       C  
ATOM    575  CZ2 TRP A 102      22.453  14.375  28.434  1.00112.56           C  
ANISOU  575  CZ2 TRP A 102     9782  19247  13740   -966   -156  -3114       C  
ATOM    576  CZ3 TRP A 102      23.503  12.188  28.428  1.00110.44           C  
ANISOU  576  CZ3 TRP A 102     9622  19270  13069   -906   -265  -2586       C  
ATOM    577  CH2 TRP A 102      22.891  13.257  27.758  1.00111.10           C  
ANISOU  577  CH2 TRP A 102     9768  19009  13436   -884   -184  -2738       C  
ATOM    578  N   TYR A 103      26.684  15.185  33.025  1.00119.91           N  
ANISOU  578  N   TYR A 103     9489  21879  14192  -1467   -281  -4124       N  
ATOM    579  CA  TYR A 103      27.128  16.562  33.275  1.00122.07           C  
ANISOU  579  CA  TYR A 103     9541  22081  14760  -1616   -185  -4585       C  
ATOM    580  C   TYR A 103      26.560  17.554  32.249  1.00125.98           C  
ANISOU  580  C   TYR A 103    10225  21961  15680  -1616    -51  -4641       C  
ATOM    581  O   TYR A 103      26.670  18.768  32.440  1.00127.84           O  
ANISOU  581  O   TYR A 103    10324  22049  16201  -1737     38  -5028       O  
ATOM    582  CB  TYR A 103      28.672  16.636  33.271  1.00124.37           C  
ANISOU  582  CB  TYR A 103     9656  22498  15101  -1679   -165  -4658       C  
ATOM    583  CG  TYR A 103      29.368  15.443  33.894  1.00125.84           C  
ANISOU  583  CG  TYR A 103     9744  23187  14883  -1590   -316  -4457       C  
ATOM    584  CD1 TYR A 103      29.834  14.393  33.107  1.00125.78           C  
ANISOU  584  CD1 TYR A 103     9939  23060  14794  -1438   -358  -4023       C  
ATOM    585  CD2 TYR A 103      29.565  15.366  35.270  1.00128.84           C  
ANISOU  585  CD2 TYR A 103     9829  24168  14956  -1641   -423  -4704       C  
ATOM    586  CE1 TYR A 103      30.463  13.286  33.676  1.00126.67           C  
ANISOU  586  CE1 TYR A 103     9982  23597  14550  -1320   -512  -3827       C  
ATOM    587  CE2 TYR A 103      30.200  14.268  35.849  1.00130.17           C  
ANISOU  587  CE2 TYR A 103     9929  24793  14737  -1526   -578  -4488       C  
ATOM    588  CZ  TYR A 103      30.648  13.230  35.048  1.00134.45           C  
ANISOU  588  CZ  TYR A 103    10694  25164  15227  -1357   -625  -4044       C  
ATOM    589  OH  TYR A 103      31.275  12.146  35.614  1.00135.10           O  
ANISOU  589  OH  TYR A 103    10727  25659  14945  -1211   -791  -3824       O  
ATOM    590  N   PHE A 104      25.949  17.030  31.172  1.00120.23           N  
ANISOU  590  N   PHE A 104     9814  20878  14988  -1474    -42  -4259       N  
ATOM    591  CA  PHE A 104      25.407  17.779  30.035  1.00119.55           C  
ANISOU  591  CA  PHE A 104     9962  20211  15249  -1418     62  -4204       C  
ATOM    592  C   PHE A 104      24.255  18.744  30.289  1.00124.71           C  
ANISOU  592  C   PHE A 104    10599  20707  16079  -1411     80  -4507       C  
ATOM    593  O   PHE A 104      24.218  19.807  29.666  1.00125.40           O  
ANISOU  593  O   PHE A 104    10779  20339  16530  -1418    182  -4623       O  
ATOM    594  CB  PHE A 104      25.177  16.866  28.823  1.00118.56           C  
ANISOU  594  CB  PHE A 104    10151  19827  15071  -1256     52  -3722       C  
ATOM    595  CG  PHE A 104      26.349  15.942  28.583  1.00119.46           C  
ANISOU  595  CG  PHE A 104    10264  20093  15034  -1244     30  -3467       C  
ATOM    596  CD1 PHE A 104      26.272  14.596  28.919  1.00121.38           C  
ANISOU  596  CD1 PHE A 104    10536  20650  14932  -1156    -94  -3213       C  
ATOM    597  CD2 PHE A 104      27.564  16.437  28.119  1.00122.85           C  
ANISOU  597  CD2 PHE A 104    10636  20376  15664  -1330    135  -3513       C  
ATOM    598  CE1 PHE A 104      27.372  13.750  28.743  1.00122.13           C  
ANISOU  598  CE1 PHE A 104    10619  20886  14901  -1109   -133  -3003       C  
ATOM    599  CE2 PHE A 104      28.663  15.591  27.944  1.00125.41           C  
ANISOU  599  CE2 PHE A 104    10917  20887  15844  -1301    104  -3324       C  
ATOM    600  CZ  PHE A 104      28.558  14.253  28.253  1.00122.17           C  
ANISOU  600  CZ  PHE A 104    10545  20770  15103  -1170    -40  -3073       C  
ATOM    601  N   GLY A 105      23.350  18.391  31.198  1.00121.47           N  
ANISOU  601  N   GLY A 105    10069  20669  15414  -1398    -13  -4636       N  
ATOM    602  CA  GLY A 105      22.239  19.257  31.573  1.00122.76           C  
ANISOU  602  CA  GLY A 105    10160  20770  15711  -1381    -10  -4981       C  
ATOM    603  C   GLY A 105      20.896  18.977  30.933  1.00125.13           C  
ANISOU  603  C   GLY A 105    10669  20880  15996  -1211    -46  -4808       C  
ATOM    604  O   GLY A 105      20.712  17.946  30.284  1.00122.03           O  
ANISOU  604  O   GLY A 105    10474  20459  15432  -1122    -81  -4406       O  
ATOM    605  N   ASN A 106      19.958  19.927  31.121  1.00123.88           N  
ANISOU  605  N   ASN A 106    10446  20594  16028  -1161    -40  -5149       N  
ATOM    606  CA  ASN A 106      18.560  19.915  30.671  1.00123.12           C  
ANISOU  606  CA  ASN A 106    10470  20366  15945   -988    -84  -5126       C  
ATOM    607  C   ASN A 106      18.354  19.849  29.150  1.00124.88           C  
ANISOU  607  C   ASN A 106    11032  20068  16347   -802    -64  -4752       C  
ATOM    608  O   ASN A 106      17.681  18.930  28.673  1.00122.17           O  
ANISOU  608  O   ASN A 106    10820  19793  15804   -703   -117  -4479       O  
ATOM    609  CB  ASN A 106      17.803  21.108  31.294  1.00127.74           C  
ANISOU  609  CB  ASN A 106    10865  20933  16737   -964    -85  -5650       C  
ATOM    610  CG  ASN A 106      16.332  21.193  30.958  1.00152.45           C  
ANISOU  610  CG  ASN A 106    14053  23990  19880   -770   -143  -5715       C  
ATOM    611  OD1 ASN A 106      15.905  22.001  30.125  1.00147.92           O  
ANISOU  611  OD1 ASN A 106    13644  22932  19628   -585   -136  -5740       O  
ATOM    612  ND2 ASN A 106      15.521  20.386  31.625  1.00144.00           N  
ANISOU  612  ND2 ASN A 106    12843  23415  18457   -810   -201  -5757       N  
ATOM    613  N   PHE A 107      18.897  20.837  28.404  1.00122.46           N  
ANISOU  613  N   PHE A 107    10865  19255  16412   -764     18  -4754       N  
ATOM    614  CA  PHE A 107      18.752  20.946  26.948  1.00121.11           C  
ANISOU  614  CA  PHE A 107    11020  18583  16416   -584     47  -4412       C  
ATOM    615  C   PHE A 107      19.342  19.773  26.184  1.00120.88           C  
ANISOU  615  C   PHE A 107    11160  18589  16180   -581     53  -3943       C  
ATOM    616  O   PHE A 107      18.701  19.269  25.260  1.00118.83           O  
ANISOU  616  O   PHE A 107    11103  18194  15853   -411     14  -3669       O  
ATOM    617  CB  PHE A 107      19.315  22.282  26.426  1.00125.55           C  
ANISOU  617  CB  PHE A 107    11695  18605  17404   -588    156  -4506       C  
ATOM    618  CG  PHE A 107      18.936  22.604  24.997  1.00127.06           C  
ANISOU  618  CG  PHE A 107    12225  18278  17775   -369    176  -4194       C  
ATOM    619  CD1 PHE A 107      19.786  22.282  23.945  1.00129.01           C  
ANISOU  619  CD1 PHE A 107    12695  18292  18033   -388    260  -3790       C  
ATOM    620  CD2 PHE A 107      17.734  23.239  24.705  1.00130.55           C  
ANISOU  620  CD2 PHE A 107    12752  18493  18359   -131    106  -4316       C  
ATOM    621  CE1 PHE A 107      19.436  22.580  22.625  1.00130.07           C  
ANISOU  621  CE1 PHE A 107    13141  17987  18292   -183    279  -3492       C  
ATOM    622  CE2 PHE A 107      17.386  23.539  23.383  1.00133.57           C  
ANISOU  622  CE2 PHE A 107    13452  18423  18876     99    109  -4012       C  
ATOM    623  CZ  PHE A 107      18.240  23.208  22.354  1.00130.50           C  
ANISOU  623  CZ  PHE A 107    13291  17820  18472     65    198  -3593       C  
ATOM    624  N   LEU A 108      20.557  19.350  26.563  1.00116.13           N  
ANISOU  624  N   LEU A 108    10461  18182  15482   -755     94  -3879       N  
ATOM    625  CA  LEU A 108      21.251  18.241  25.922  1.00113.27           C  
ANISOU  625  CA  LEU A 108    10228  17870  14938   -749     96  -3477       C  
ATOM    626  C   LEU A 108      20.629  16.877  26.219  1.00114.45           C  
ANISOU  626  C   LEU A 108    10372  18385  14727   -706    -12  -3303       C  
ATOM    627  O   LEU A 108      20.767  15.979  25.392  1.00112.08           O  
ANISOU  627  O   LEU A 108    10250  18013  14320   -625    -24  -2957       O  
ATOM    628  CB  LEU A 108      22.756  18.285  26.216  1.00114.09           C  
ANISOU  628  CB  LEU A 108    10209  18066  15073   -924    167  -3498       C  
ATOM    629  CG  LEU A 108      23.663  18.796  25.081  1.00119.20           C  
ANISOU  629  CG  LEU A 108    11030  18290  15973   -940    299  -3316       C  
ATOM    630  CD1 LEU A 108      23.297  20.216  24.634  1.00121.64           C  
ANISOU  630  CD1 LEU A 108    11450  18119  16650   -919    390  -3473       C  
ATOM    631  CD2 LEU A 108      25.097  18.795  25.513  1.00122.64           C  
ANISOU  631  CD2 LEU A 108    11278  18906  16412  -1129    363  -3404       C  
ATOM    632  N   CYS A 109      19.895  16.737  27.354  1.00111.11           N  
ANISOU  632  N   CYS A 109     9754  18339  14124   -764    -80  -3548       N  
ATOM    633  CA  CYS A 109      19.180  15.504  27.718  1.00109.21           C  
ANISOU  633  CA  CYS A 109     9512  18438  13544   -761   -161  -3401       C  
ATOM    634  C   CYS A 109      18.012  15.322  26.763  1.00110.64           C  
ANISOU  634  C   CYS A 109     9879  18400  13761   -593   -185  -3273       C  
ATOM    635  O   CYS A 109      17.734  14.201  26.336  1.00108.60           O  
ANISOU  635  O   CYS A 109     9747  18201  13314   -557   -219  -2996       O  
ATOM    636  CB  CYS A 109      18.711  15.540  29.170  1.00111.24           C  
ANISOU  636  CB  CYS A 109     9502  19165  13598   -892   -203  -3715       C  
ATOM    637  SG  CYS A 109      17.869  14.030  29.723  1.00114.18           S  
ANISOU  637  SG  CYS A 109     9880  19965  13537   -948   -272  -3518       S  
ATOM    638  N   LYS A 110      17.343  16.443  26.425  1.00107.28           N  
ANISOU  638  N   LYS A 110     9465  17713  13585   -481   -171  -3492       N  
ATOM    639  CA  LYS A 110      16.223  16.518  25.491  1.00105.96           C  
ANISOU  639  CA  LYS A 110     9449  17328  13482   -279   -207  -3428       C  
ATOM    640  C   LYS A 110      16.739  16.246  24.074  1.00106.84           C  
ANISOU  640  C   LYS A 110     9836  17079  13680   -157   -175  -3048       C  
ATOM    641  O   LYS A 110      16.208  15.367  23.392  1.00104.40           O  
ANISOU  641  O   LYS A 110     9652  16791  13226    -66   -216  -2828       O  
ATOM    642  CB  LYS A 110      15.558  17.905  25.564  1.00110.81           C  
ANISOU  642  CB  LYS A 110    10001  17735  14367   -164   -211  -3773       C  
ATOM    643  CG  LYS A 110      14.836  18.182  26.875  1.00126.90           C  
ANISOU  643  CG  LYS A 110    11749  20156  16312   -252   -248  -4197       C  
ATOM    644  CD  LYS A 110      14.500  19.661  27.016  1.00139.02           C  
ANISOU  644  CD  LYS A 110    13211  21436  18173   -146   -244  -4572       C  
ATOM    645  CE  LYS A 110      13.831  19.991  28.328  1.00150.49           C  
ANISOU  645  CE  LYS A 110    14346  23293  19539   -232   -275  -5043       C  
ATOM    646  NZ  LYS A 110      12.436  19.475  28.395  1.00158.19           N  
ANISOU  646  NZ  LYS A 110    15240  24551  20312   -141   -348  -5134       N  
ATOM    647  N   ALA A 111      17.811  16.965  23.663  1.00103.53           N  
ANISOU  647  N   ALA A 111     9495  16359  13484   -181    -91  -2986       N  
ATOM    648  CA  ALA A 111      18.455  16.856  22.351  1.00102.28           C  
ANISOU  648  CA  ALA A 111     9578  15872  13410    -94    -33  -2646       C  
ATOM    649  C   ALA A 111      18.908  15.434  22.015  1.00103.53           C  
ANISOU  649  C   ALA A 111     9803  16213  13323   -122    -52  -2341       C  
ATOM    650  O   ALA A 111      18.604  14.959  20.922  1.00101.90           O  
ANISOU  650  O   ALA A 111     9781  15863  13072     21    -65  -2100       O  
ATOM    651  CB  ALA A 111      19.621  17.828  22.244  1.00104.66           C  
ANISOU  651  CB  ALA A 111     9894  15906  13965   -196     85  -2682       C  
ATOM    652  N   VAL A 112      19.600  14.750  22.955  1.00 99.58           N  
ANISOU  652  N   VAL A 112     9148  16030  12656   -286    -64  -2362       N  
ATOM    653  CA  VAL A 112      20.067  13.365  22.781  1.00 97.58           C  
ANISOU  653  CA  VAL A 112     8951  15943  12180   -301    -96  -2090       C  
ATOM    654  C   VAL A 112      18.865  12.430  22.555  1.00100.22           C  
ANISOU  654  C   VAL A 112     9364  16384  12332   -220   -173  -1997       C  
ATOM    655  O   VAL A 112      18.895  11.600  21.643  1.00 98.57           O  
ANISOU  655  O   VAL A 112     9314  16082  12058   -133   -182  -1747       O  
ATOM    656  CB  VAL A 112      20.996  12.916  23.948  1.00101.93           C  
ANISOU  656  CB  VAL A 112     9316  16827  12587   -463   -115  -2148       C  
ATOM    657  CG1 VAL A 112      21.122  11.396  24.038  1.00100.45           C  
ANISOU  657  CG1 VAL A 112     9184  16842  12138   -456   -183  -1898       C  
ATOM    658  CG2 VAL A 112      22.376  13.558  23.828  1.00102.75           C  
ANISOU  658  CG2 VAL A 112     9363  16818  12858   -533    -31  -2178       C  
ATOM    659  N   HIS A 113      17.793  12.619  23.342  1.00 97.27           N  
ANISOU  659  N   HIS A 113     8863  16207  11889   -256   -218  -2231       N  
ATOM    660  CA  HIS A 113      16.566  11.838  23.232  1.00 96.18           C  
ANISOU  660  CA  HIS A 113     8755  16203  11585   -219   -274  -2209       C  
ATOM    661  C   HIS A 113      15.814  12.101  21.924  1.00100.63           C  
ANISOU  661  C   HIS A 113     9476  16497  12261    -12   -286  -2145       C  
ATOM    662  O   HIS A 113      15.286  11.154  21.338  1.00 99.17           O  
ANISOU  662  O   HIS A 113     9385  16344  11949     35   -317  -1998       O  
ATOM    663  CB  HIS A 113      15.676  12.053  24.460  1.00 97.88           C  
ANISOU  663  CB  HIS A 113     8757  16744  11688   -332   -301  -2511       C  
ATOM    664  CG  HIS A 113      16.061  11.184  25.616  1.00101.26           C  
ANISOU  664  CG  HIS A 113     9079  17531  11865   -527   -312  -2468       C  
ATOM    665  ND1 HIS A 113      17.143  11.488  26.421  1.00103.74           N  
ANISOU  665  ND1 HIS A 113     9277  17968  12173   -627   -299  -2524       N  
ATOM    666  CD2 HIS A 113      15.507  10.027  26.049  1.00102.61           C  
ANISOU  666  CD2 HIS A 113     9256  17951  11780   -634   -335  -2362       C  
ATOM    667  CE1 HIS A 113      17.203  10.518  27.319  1.00103.28           C  
ANISOU  667  CE1 HIS A 113     9164  18242  11837   -762   -328  -2434       C  
ATOM    668  NE2 HIS A 113      16.239   9.619  27.137  1.00103.01           N  
ANISOU  668  NE2 HIS A 113     9214  18274  11650   -782   -343  -2321       N  
ATOM    669  N   VAL A 114      15.802  13.367  21.445  1.00 98.85           N  
ANISOU  669  N   VAL A 114     9289  15998  12270    115   -262  -2247       N  
ATOM    670  CA  VAL A 114      15.120  13.712  20.190  1.00 98.75           C  
ANISOU  670  CA  VAL A 114     9438  15734  12349    348   -287  -2167       C  
ATOM    671  C   VAL A 114      15.873  13.249  18.950  1.00100.81           C  
ANISOU  671  C   VAL A 114     9910  15784  12609    428   -248  -1832       C  
ATOM    672  O   VAL A 114      15.242  12.877  17.960  1.00100.31           O  
ANISOU  672  O   VAL A 114     9965  15664  12485    588   -288  -1718       O  
ATOM    673  CB  VAL A 114      14.574  15.164  20.080  1.00104.98           C  
ANISOU  673  CB  VAL A 114    10220  16299  13368    501   -299  -2382       C  
ATOM    674  CG1 VAL A 114      13.643  15.502  21.241  1.00106.05           C  
ANISOU  674  CG1 VAL A 114    10120  16697  13477    449   -350  -2757       C  
ATOM    675  CG2 VAL A 114      15.687  16.196  19.943  1.00106.07           C  
ANISOU  675  CG2 VAL A 114    10433  16121  13749    470   -206  -2342       C  
ATOM    676  N   ILE A 115      17.218  13.264  19.010  1.00 96.42           N  
ANISOU  676  N   ILE A 115     9377  15150  12108    316   -169  -1704       N  
ATOM    677  CA  ILE A 115      18.089  12.831  17.917  1.00 95.27           C  
ANISOU  677  CA  ILE A 115     9397  14847  11956    367   -115  -1414       C  
ATOM    678  C   ILE A 115      18.022  11.301  17.759  1.00 97.31           C  
ANISOU  678  C   ILE A 115     9678  15300  11996    350   -163  -1265       C  
ATOM    679  O   ILE A 115      18.037  10.799  16.635  1.00 96.24           O  
ANISOU  679  O   ILE A 115     9684  15069  11813    469   -161  -1079       O  
ATOM    680  CB  ILE A 115      19.518  13.436  18.072  1.00 99.18           C  
ANISOU  680  CB  ILE A 115     9871  15220  12595    243     -7  -1380       C  
ATOM    681  CG1 ILE A 115      19.518  14.919  17.616  1.00101.53           C  
ANISOU  681  CG1 ILE A 115    10256  15180  13140    306     65  -1433       C  
ATOM    682  CG2 ILE A 115      20.596  12.625  17.336  1.00 99.20           C  
ANISOU  682  CG2 ILE A 115     9956  15214  12523    231     45  -1127       C  
ATOM    683  CD1 ILE A 115      20.724  15.769  18.052  1.00110.07           C  
ANISOU  683  CD1 ILE A 115    11266  16144  14411    128    184  -1513       C  
ATOM    684  N   TYR A 116      17.877  10.575  18.881  1.00 93.36           N  
ANISOU  684  N   TYR A 116     9043  15069  11359    206   -208  -1353       N  
ATOM    685  CA  TYR A 116      17.742   9.119  18.886  1.00 91.80           C  
ANISOU  685  CA  TYR A 116     8882  15025  10975    169   -252  -1219       C  
ATOM    686  C   TYR A 116      16.405   8.694  18.269  1.00 95.68           C  
ANISOU  686  C   TYR A 116     9429  15534  11392    265   -302  -1251       C  
ATOM    687  O   TYR A 116      16.378   7.725  17.514  1.00 94.17           O  
ANISOU  687  O   TYR A 116     9344  15314  11124    316   -315  -1101       O  
ATOM    688  CB  TYR A 116      17.910   8.559  20.313  1.00 92.83           C  
ANISOU  688  CB  TYR A 116     8873  15430  10968    -17   -279  -1284       C  
ATOM    689  CG  TYR A 116      17.723   7.061  20.444  1.00 93.35           C  
ANISOU  689  CG  TYR A 116     9000  15616  10851    -72   -320  -1133       C  
ATOM    690  CD1 TYR A 116      18.443   6.174  19.649  1.00 94.38           C  
ANISOU  690  CD1 TYR A 116     9265  15624  10972      2   -320   -910       C  
ATOM    691  CD2 TYR A 116      16.873   6.527  21.407  1.00 94.54           C  
ANISOU  691  CD2 TYR A 116     9075  16004  10843   -213   -350  -1218       C  
ATOM    692  CE1 TYR A 116      18.295   4.796  19.783  1.00 94.41           C  
ANISOU  692  CE1 TYR A 116     9343  15687  10841    -46   -358   -776       C  
ATOM    693  CE2 TYR A 116      16.716   5.149  21.550  1.00 95.22           C  
ANISOU  693  CE2 TYR A 116     9246  16157  10778   -288   -373  -1059       C  
ATOM    694  CZ  TYR A 116      17.438   4.286  20.742  1.00100.54           C  
ANISOU  694  CZ  TYR A 116    10071  16657  11473   -198   -381   -837       C  
ATOM    695  OH  TYR A 116      17.289   2.927  20.878  1.00100.80           O  
ANISOU  695  OH  TYR A 116    10207  16703  11390   -265   -404   -685       O  
ATOM    696  N   THR A 117      15.310   9.424  18.574  1.00 93.95           N  
ANISOU  696  N   THR A 117     9120  15374  11201    297   -333  -1475       N  
ATOM    697  CA  THR A 117      13.979   9.126  18.032  1.00 94.39           C  
ANISOU  697  CA  THR A 117     9183  15494  11186    396   -388  -1561       C  
ATOM    698  C   THR A 117      13.857   9.387  16.538  1.00 99.09           C  
ANISOU  698  C   THR A 117     9931  15879  11839    631   -401  -1444       C  
ATOM    699  O   THR A 117      13.259   8.566  15.838  1.00 98.42           O  
ANISOU  699  O   THR A 117     9893  15853  11649    691   -437  -1407       O  
ATOM    700  CB  THR A 117      12.841   9.727  18.862  1.00104.38           C  
ANISOU  700  CB  THR A 117    10271  16944  12442    366   -425  -1866       C  
ATOM    701  OG1 THR A 117      13.295  10.893  19.552  1.00105.29           O  
ANISOU  701  OG1 THR A 117    10304  17001  12699    347   -401  -2000       O  
ATOM    702  CG2 THR A 117      12.256   8.722  19.841  1.00103.56           C  
ANISOU  702  CG2 THR A 117    10048  17151  12148    146   -428  -1951       C  
ATOM    703  N   VAL A 118      14.440  10.505  16.042  1.00 96.52           N  
ANISOU  703  N   VAL A 118     9688  15315  11671    753   -365  -1382       N  
ATOM    704  CA  VAL A 118      14.422  10.829  14.613  1.00 96.78           C  
ANISOU  704  CA  VAL A 118     9889  15151  11733    977   -367  -1226       C  
ATOM    705  C   VAL A 118      15.171   9.753  13.798  1.00 99.71           C  
ANISOU  705  C   VAL A 118    10369  15513  12003    966   -332   -995       C  
ATOM    706  O   VAL A 118      14.618   9.254  12.820  1.00 99.28           O  
ANISOU  706  O   VAL A 118    10383  15490  11850   1105   -374   -947       O  
ATOM    707  CB  VAL A 118      14.793  12.308  14.266  1.00102.21           C  
ANISOU  707  CB  VAL A 118    10669  15555  12612   1098   -324  -1192       C  
ATOM    708  CG1 VAL A 118      16.268  12.618  14.512  1.00101.82           C  
ANISOU  708  CG1 VAL A 118    10650  15364  12673    943   -207  -1067       C  
ATOM    709  CG2 VAL A 118      14.394  12.665  12.836  1.00103.08           C  
ANISOU  709  CG2 VAL A 118    10952  15512  12701   1365   -353  -1044       C  
ATOM    710  N   ASN A 119      16.364   9.325  14.274  1.00 95.54           N  
ANISOU  710  N   ASN A 119     9828  14984  11488    806   -268   -892       N  
ATOM    711  CA  ASN A 119      17.180   8.281  13.645  1.00 94.43           C  
ANISOU  711  CA  ASN A 119     9765  14844  11271    797   -239   -707       C  
ATOM    712  C   ASN A 119      16.497   6.910  13.720  1.00 98.02           C  
ANISOU  712  C   ASN A 119    10200  15460  11585    756   -303   -742       C  
ATOM    713  O   ASN A 119      16.710   6.081  12.837  1.00 97.89           O  
ANISOU  713  O   ASN A 119    10265  15424  11504    824   -302   -636       O  
ATOM    714  CB  ASN A 119      18.577   8.225  14.273  1.00 93.35           C  
ANISOU  714  CB  ASN A 119     9584  14697  11189    655   -173   -632       C  
ATOM    715  CG  ASN A 119      19.477   7.145  13.712  1.00109.17           C  
ANISOU  715  CG  ASN A 119    11643  16712  13125    665   -153   -473       C  
ATOM    716  OD1 ASN A 119      19.593   6.051  14.272  1.00 99.47           O  
ANISOU  716  OD1 ASN A 119    10380  15596  11820    589   -197   -463       O  
ATOM    717  ND2 ASN A 119      20.107   7.415  12.578  1.00101.45           N  
ANISOU  717  ND2 ASN A 119    10758  15618  12172    767    -85   -344       N  
ATOM    718  N   LEU A 120      15.681   6.679  14.762  1.00 94.01           N  
ANISOU  718  N   LEU A 120     9580  15110  11031    631   -347   -901       N  
ATOM    719  CA  LEU A 120      14.965   5.419  14.953  1.00 93.32           C  
ANISOU  719  CA  LEU A 120     9475  15161  10822    540   -385   -943       C  
ATOM    720  C   LEU A 120      13.870   5.227  13.902  1.00 97.52           C  
ANISOU  720  C   LEU A 120    10033  15722  11300    681   -430  -1027       C  
ATOM    721  O   LEU A 120      13.762   4.141  13.329  1.00 96.81           O  
ANISOU  721  O   LEU A 120     9998  15642  11144    677   -438   -986       O  
ATOM    722  CB  LEU A 120      14.384   5.350  16.376  1.00 93.72           C  
ANISOU  722  CB  LEU A 120     9391  15400  10818    343   -398  -1090       C  
ATOM    723  CG  LEU A 120      14.482   4.004  17.100  1.00 98.33           C  
ANISOU  723  CG  LEU A 120     9987  16081  11292    152   -396  -1014       C  
ATOM    724  CD1 LEU A 120      15.926   3.567  17.278  1.00 97.98           C  
ANISOU  724  CD1 LEU A 120    10016  15944  11269    139   -379   -806       C  
ATOM    725  CD2 LEU A 120      13.834   4.082  18.463  1.00101.57           C  
ANISOU  725  CD2 LEU A 120    10262  16715  11616    -45   -394  -1157       C  
ATOM    726  N   TYR A 121      13.097   6.296  13.619  1.00 95.00           N  
ANISOU  726  N   TYR A 121     9672  15410  11015    824   -464  -1156       N  
ATOM    727  CA  TYR A 121      11.998   6.282  12.652  1.00 95.50           C  
ANISOU  727  CA  TYR A 121     9730  15544  11011    999   -529  -1265       C  
ATOM    728  C   TYR A 121      12.411   6.570  11.211  1.00 97.71           C  
ANISOU  728  C   TYR A 121    10151  15690  11283   1234   -530  -1106       C  
ATOM    729  O   TYR A 121      11.950   5.869  10.314  1.00 97.20           O  
ANISOU  729  O   TYR A 121    10107  15708  11118   1320   -566  -1130       O  
ATOM    730  CB  TYR A 121      10.854   7.216  13.087  1.00 98.65           C  
ANISOU  730  CB  TYR A 121     9997  16054  11431   1071   -589  -1504       C  
ATOM    731  CG  TYR A 121      10.192   6.837  14.397  1.00101.80           C  
ANISOU  731  CG  TYR A 121    10226  16667  11786    836   -584  -1707       C  
ATOM    732  CD1 TYR A 121       9.593   5.592  14.567  1.00103.99           C  
ANISOU  732  CD1 TYR A 121    10449  17115  11947    662   -578  -1781       C  
ATOM    733  CD2 TYR A 121      10.111   7.748  15.448  1.00103.43           C  
ANISOU  733  CD2 TYR A 121    10321  16914  12062    778   -579  -1842       C  
ATOM    734  CE1 TYR A 121       8.974   5.243  15.766  1.00105.82           C  
ANISOU  734  CE1 TYR A 121    10535  17559  12114    419   -553  -1945       C  
ATOM    735  CE2 TYR A 121       9.485   7.414  16.648  1.00104.90           C  
ANISOU  735  CE2 TYR A 121    10338  17345  12173    555   -565  -2034       C  
ATOM    736  CZ  TYR A 121       8.919   6.160  16.803  1.00112.95           C  
ANISOU  736  CZ  TYR A 121    11319  18540  13056    370   -547  -2069       C  
ATOM    737  OH  TYR A 121       8.299   5.827  17.981  1.00115.15           O  
ANISOU  737  OH  TYR A 121    11441  19072  13238    123   -514  -2236       O  
ATOM    738  N   SER A 122      13.256   7.599  10.982  1.00 93.56           N  
ANISOU  738  N   SER A 122     9719  14976  10856   1322   -483   -955       N  
ATOM    739  CA  SER A 122      13.706   7.982   9.640  1.00 93.54           C  
ANISOU  739  CA  SER A 122     9865  14851  10826   1526   -462   -772       C  
ATOM    740  C   SER A 122      14.433   6.857   8.901  1.00 95.72           C  
ANISOU  740  C   SER A 122    10203  15152  11013   1499   -421   -643       C  
ATOM    741  O   SER A 122      14.102   6.601   7.744  1.00 96.18           O  
ANISOU  741  O   SER A 122    10316  15271  10957   1667   -453   -617       O  
ATOM    742  CB  SER A 122      14.571   9.238   9.682  1.00 97.57           C  
ANISOU  742  CB  SER A 122    10465  15132  11474   1552   -386   -628       C  
ATOM    743  OG  SER A 122      15.770   9.008  10.403  1.00104.10           O  
ANISOU  743  OG  SER A 122    11269  15905  12380   1342   -296   -556       O  
ATOM    744  N   SER A 123      15.395   6.173   9.577  1.00 89.78           N  
ANISOU  744  N   SER A 123     9431  14373  10307   1307   -363   -583       N  
ATOM    745  CA  SER A 123      16.199   5.078   9.016  1.00 88.29           C  
ANISOU  745  CA  SER A 123     9289  14190  10066   1286   -328   -483       C  
ATOM    746  C   SER A 123      15.348   3.985   8.373  1.00 90.91           C  
ANISOU  746  C   SER A 123     9609  14648  10286   1335   -391   -597       C  
ATOM    747  O   SER A 123      15.466   3.752   7.172  1.00 91.16           O  
ANISOU  747  O   SER A 123     9699  14707  10232   1482   -387   -553       O  
ATOM    748  CB  SER A 123      17.132   4.484  10.069  1.00 90.41           C  
ANISOU  748  CB  SER A 123     9517  14434  10402   1094   -293   -442       C  
ATOM    749  OG  SER A 123      16.404   3.909  11.143  1.00 97.66           O  
ANISOU  749  OG  SER A 123    10356  15441  11310    943   -344   -568       O  
ATOM    750  N   VAL A 124      14.466   3.356   9.162  1.00 86.11           N  
ANISOU  750  N   VAL A 124     8915  14132   9669   1201   -440   -759       N  
ATOM    751  CA  VAL A 124      13.568   2.296   8.708  1.00 85.89           C  
ANISOU  751  CA  VAL A 124     8854  14220   9559   1191   -487   -912       C  
ATOM    752  C   VAL A 124      12.598   2.796   7.616  1.00 89.81           C  
ANISOU  752  C   VAL A 124     9327  14845   9953   1410   -551  -1023       C  
ATOM    753  O   VAL A 124      12.298   2.049   6.683  1.00 90.11           O  
ANISOU  753  O   VAL A 124     9365  14970   9902   1484   -576  -1101       O  
ATOM    754  CB  VAL A 124      12.882   1.573   9.905  1.00 89.77           C  
ANISOU  754  CB  VAL A 124     9264  14779  10068    949   -497  -1044       C  
ATOM    755  CG1 VAL A 124      12.006   2.520  10.729  1.00 89.77           C  
ANISOU  755  CG1 VAL A 124     9151  14886  10072    910   -525  -1177       C  
ATOM    756  CG2 VAL A 124      12.114   0.327   9.461  1.00 90.37           C  
ANISOU  756  CG2 VAL A 124     9317  14931  10090    882   -518  -1199       C  
ATOM    757  N   TRP A 125      12.170   4.074   7.704  1.00 85.92           N  
ANISOU  757  N   TRP A 125     8817  14358   9470   1535   -583  -1030       N  
ATOM    758  CA  TRP A 125      11.275   4.683   6.722  1.00 86.63           C  
ANISOU  758  CA  TRP A 125     8896  14566   9455   1791   -664  -1109       C  
ATOM    759  C   TRP A 125      11.984   5.071   5.431  1.00 90.45           C  
ANISOU  759  C   TRP A 125     9519  14990   9860   2005   -640   -903       C  
ATOM    760  O   TRP A 125      11.340   5.158   4.384  1.00 91.53           O  
ANISOU  760  O   TRP A 125     9657  15271   9851   2222   -711   -954       O  
ATOM    761  CB  TRP A 125      10.478   5.839   7.327  1.00 86.01           C  
ANISOU  761  CB  TRP A 125     8748  14505   9428   1868   -722  -1213       C  
ATOM    762  CG  TRP A 125       9.186   5.388   7.935  1.00 87.34           C  
ANISOU  762  CG  TRP A 125     8731  14892   9562   1772   -787  -1513       C  
ATOM    763  CD1 TRP A 125       8.919   5.217   9.260  1.00 89.56           C  
ANISOU  763  CD1 TRP A 125     8900  15214   9913   1529   -759  -1638       C  
ATOM    764  CD2 TRP A 125       8.021   4.943   7.229  1.00 88.45           C  
ANISOU  764  CD2 TRP A 125     8759  15279   9570   1885   -877  -1740       C  
ATOM    765  NE1 TRP A 125       7.642   4.737   9.427  1.00 89.98           N  
ANISOU  765  NE1 TRP A 125     8782  15515   9891   1471   -813  -1924       N  
ATOM    766  CE2 TRP A 125       7.065   4.565   8.196  1.00 92.62           C  
ANISOU  766  CE2 TRP A 125     9102  15978  10110   1687   -889  -2006       C  
ATOM    767  CE3 TRP A 125       7.682   4.848   5.867  1.00 91.00           C  
ANISOU  767  CE3 TRP A 125     9103  15726   9748   2135   -948  -1759       C  
ATOM    768  CZ2 TRP A 125       5.793   4.096   7.847  1.00 93.44           C  
ANISOU  768  CZ2 TRP A 125     9032  16365  10107   1715   -962  -2307       C  
ATOM    769  CZ3 TRP A 125       6.428   4.368   5.521  1.00 93.95           C  
ANISOU  769  CZ3 TRP A 125     9301  16389  10007   2183  -1037  -2061       C  
ATOM    770  CH2 TRP A 125       5.499   4.001   6.504  1.00 94.84           C  
ANISOU  770  CH2 TRP A 125     9221  16659  10156   1968  -1041  -2340       C  
ATOM    771  N   ILE A 126      13.315   5.262   5.495  1.00 85.70           N  
ANISOU  771  N   ILE A 126     9021  14209   9332   1936   -536   -681       N  
ATOM    772  CA  ILE A 126      14.146   5.537   4.326  1.00 86.16           C  
ANISOU  772  CA  ILE A 126     9206  14226   9307   2081   -477   -475       C  
ATOM    773  C   ILE A 126      14.266   4.218   3.544  1.00 89.48           C  
ANISOU  773  C   ILE A 126     9598  14788   9612   2084   -480   -550       C  
ATOM    774  O   ILE A 126      14.192   4.229   2.313  1.00 90.68           O  
ANISOU  774  O   ILE A 126     9795  15060   9601   2271   -494   -513       O  
ATOM    775  CB  ILE A 126      15.503   6.201   4.724  1.00 88.83           C  
ANISOU  775  CB  ILE A 126     9626  14352   9772   1975   -352   -258       C  
ATOM    776  CG1 ILE A 126      15.347   7.740   4.777  1.00 90.46           C  
ANISOU  776  CG1 ILE A 126     9919  14408  10045   2080   -342   -149       C  
ATOM    777  CG2 ILE A 126      16.664   5.794   3.791  1.00 89.63           C  
ANISOU  777  CG2 ILE A 126     9798  14461   9798   1993   -254   -100       C  
ATOM    778  CD1 ILE A 126      16.296   8.465   5.723  1.00 98.17           C  
ANISOU  778  CD1 ILE A 126    10909  15178  11213   1902   -241    -61       C  
ATOM    779  N   LEU A 127      14.361   3.085   4.273  1.00 83.98           N  
ANISOU  779  N   LEU A 127     8829  14083   8995   1884   -475   -670       N  
ATOM    780  CA  LEU A 127      14.412   1.742   3.695  1.00 83.77           C  
ANISOU  780  CA  LEU A 127     8774  14142   8912   1862   -482   -785       C  
ATOM    781  C   LEU A 127      13.061   1.388   3.062  1.00 89.42           C  
ANISOU  781  C   LEU A 127     9404  15071   9501   1962   -579  -1021       C  
ATOM    782  O   LEU A 127      13.032   0.675   2.058  1.00 90.31           O  
ANISOU  782  O   LEU A 127     9502  15307   9505   2049   -592  -1113       O  
ATOM    783  CB  LEU A 127      14.817   0.684   4.739  1.00 82.51           C  
ANISOU  783  CB  LEU A 127     8591  13867   8893   1626   -457   -826       C  
ATOM    784  CG  LEU A 127      16.142   0.879   5.493  1.00 85.77           C  
ANISOU  784  CG  LEU A 127     9050  14113   9424   1526   -382   -635       C  
ATOM    785  CD1 LEU A 127      16.310  -0.179   6.551  1.00 85.10           C  
ANISOU  785  CD1 LEU A 127     8949  13941   9444   1329   -389   -675       C  
ATOM    786  CD2 LEU A 127      17.334   0.858   4.562  1.00 88.21           C  
ANISOU  786  CD2 LEU A 127     9412  14409   9695   1635   -312   -506       C  
ATOM    787  N   ALA A 128      11.952   1.911   3.632  1.00 86.38           N  
ANISOU  787  N   ALA A 128     8940  14757   9123   1956   -649  -1147       N  
ATOM    788  CA  ALA A 128      10.597   1.734   3.102  1.00 87.82           C  
ANISOU  788  CA  ALA A 128     9003  15183   9180   2063   -750  -1402       C  
ATOM    789  C   ALA A 128      10.472   2.516   1.790  1.00 94.00           C  
ANISOU  789  C   ALA A 128     9836  16102   9776   2386   -806  -1321       C  
ATOM    790  O   ALA A 128       9.917   2.000   0.818  1.00 94.83           O  
ANISOU  790  O   ALA A 128     9874  16436   9723   2511   -867  -1485       O  
ATOM    791  CB  ALA A 128       9.565   2.217   4.109  1.00 88.52           C  
ANISOU  791  CB  ALA A 128     8980  15326   9328   1985   -803  -1554       C  
ATOM    792  N   PHE A 129      11.047   3.736   1.751  1.00 91.32           N  
ANISOU  792  N   PHE A 129     9625  15622   9452   2510   -776  -1059       N  
ATOM    793  CA  PHE A 129      11.071   4.600   0.572  1.00 93.38           C  
ANISOU  793  CA  PHE A 129     9988  15957   9534   2809   -809   -896       C  
ATOM    794  C   PHE A 129      12.022   4.048  -0.490  1.00 96.67           C  
ANISOU  794  C   PHE A 129    10479  16428   9824   2847   -731   -774       C  
ATOM    795  O   PHE A 129      11.805   4.282  -1.680  1.00 98.07           O  
ANISOU  795  O   PHE A 129    10692  16795   9775   3086   -775   -729       O  
ATOM    796  CB  PHE A 129      11.413   6.046   0.967  1.00 95.94           C  
ANISOU  796  CB  PHE A 129    10445  16053   9954   2882   -778   -652       C  
ATOM    797  CG  PHE A 129      10.209   6.948   1.134  1.00 99.49           C  
ANISOU  797  CG  PHE A 129    10850  16563  10387   3083   -912   -756       C  
ATOM    798  CD1 PHE A 129       9.165   6.596   1.984  1.00102.43           C  
ANISOU  798  CD1 PHE A 129    11034  17056  10829   2990   -994  -1062       C  
ATOM    799  CD2 PHE A 129      10.132   8.163   0.462  1.00104.10           C  
ANISOU  799  CD2 PHE A 129    11584  17078  10890   3367   -952   -546       C  
ATOM    800  CE1 PHE A 129       8.052   7.430   2.135  1.00105.15           C  
ANISOU  800  CE1 PHE A 129    11307  17486  11160   3196  -1124  -1197       C  
ATOM    801  CE2 PHE A 129       9.024   9.002   0.624  1.00108.73           C  
ANISOU  801  CE2 PHE A 129    12129  17706  11478   3594  -1094   -654       C  
ATOM    802  CZ  PHE A 129       7.993   8.631   1.461  1.00106.41           C  
ANISOU  802  CZ  PHE A 129    11615  17564  11254   3515  -1183   -997       C  
ATOM    803  N   ILE A 130      13.057   3.292  -0.054  1.00 90.81           N  
ANISOU  803  N   ILE A 130     9747  15545   9211   2624   -622   -735       N  
ATOM    804  CA  ILE A 130      14.023   2.606  -0.915  1.00 90.48           C  
ANISOU  804  CA  ILE A 130     9738  15558   9082   2632   -542   -678       C  
ATOM    805  C   ILE A 130      13.305   1.412  -1.561  1.00 94.31           C  
ANISOU  805  C   ILE A 130    10096  16280   9456   2666   -617   -979       C  
ATOM    806  O   ILE A 130      13.451   1.193  -2.761  1.00 95.01           O  
ANISOU  806  O   ILE A 130    10185  16571   9344   2824   -618   -996       O  
ATOM    807  CB  ILE A 130      15.314   2.230  -0.119  1.00 91.83           C  
ANISOU  807  CB  ILE A 130     9938  15502   9449   2410   -424   -568       C  
ATOM    808  CG1 ILE A 130      16.339   3.383  -0.180  1.00 92.28           C  
ANISOU  808  CG1 ILE A 130    10119  15420   9523   2427   -313   -266       C  
ATOM    809  CG2 ILE A 130      15.952   0.915  -0.597  1.00 92.93           C  
ANISOU  809  CG2 ILE A 130    10030  15702   9576   2361   -387   -687       C  
ATOM    810  CD1 ILE A 130      17.408   3.397   0.929  1.00 96.08           C  
ANISOU  810  CD1 ILE A 130    10602  15682  10223   2209   -221   -174       C  
ATOM    811  N   SER A 131      12.497   0.680  -0.766  1.00 90.28           N  
ANISOU  811  N   SER A 131     9475  15760   9069   2507   -673  -1225       N  
ATOM    812  CA  SER A 131      11.700  -0.453  -1.236  1.00 91.34           C  
ANISOU  812  CA  SER A 131     9476  16089   9140   2488   -736  -1554       C  
ATOM    813  C   SER A 131      10.616   0.012  -2.205  1.00 96.94           C  
ANISOU  813  C   SER A 131    10105  17122   9608   2742   -853  -1690       C  
ATOM    814  O   SER A 131      10.371  -0.677  -3.196  1.00 98.33           O  
ANISOU  814  O   SER A 131    10199  17532   9631   2834   -888  -1889       O  
ATOM    815  CB  SER A 131      11.086  -1.214  -0.064  1.00 94.73           C  
ANISOU  815  CB  SER A 131     9823  16407   9762   2220   -744  -1749       C  
ATOM    816  OG  SER A 131      11.977  -2.212   0.411  1.00103.36           O  
ANISOU  816  OG  SER A 131    10969  17280  11023   2024   -663  -1720       O  
ATOM    817  N   LEU A 132       9.993   1.190  -1.938  1.00 93.21           N  
ANISOU  817  N   LEU A 132     9649  16670   9096   2878   -922  -1595       N  
ATOM    818  CA  LEU A 132       8.973   1.818  -2.794  1.00 94.91           C  
ANISOU  818  CA  LEU A 132     9801  17185   9075   3178  -1058  -1684       C  
ATOM    819  C   LEU A 132       9.588   2.116  -4.163  1.00 99.79           C  
ANISOU  819  C   LEU A 132    10525  17951   9441   3424  -1044  -1493       C  
ATOM    820  O   LEU A 132       9.017   1.741  -5.185  1.00101.23           O  
ANISOU  820  O   LEU A 132    10606  18468   9390   3599  -1129  -1682       O  
ATOM    821  CB  LEU A 132       8.463   3.125  -2.160  1.00 94.94           C  
ANISOU  821  CB  LEU A 132     9849  17093   9131   3293  -1120  -1556       C  
ATOM    822  CG  LEU A 132       7.186   3.045  -1.337  1.00 99.33           C  
ANISOU  822  CG  LEU A 132    10216  17756   9769   3221  -1215  -1864       C  
ATOM    823  CD1 LEU A 132       7.259   3.979  -0.148  1.00 98.02           C  
ANISOU  823  CD1 LEU A 132    10110  17334   9800   3144  -1191  -1726       C  
ATOM    824  CD2 LEU A 132       5.973   3.377  -2.187  1.00104.80           C  
ANISOU  824  CD2 LEU A 132    10776  18816  10226   3536  -1388  -2068       C  
ATOM    825  N   ASP A 133      10.789   2.734  -4.161  1.00 95.62           N  
ANISOU  825  N   ASP A 133    10185  17194   8953   3409   -923  -1136       N  
ATOM    826  CA  ASP A 133      11.606   3.079  -5.328  1.00 97.11           C  
ANISOU  826  CA  ASP A 133    10499  17481   8918   3577   -858   -893       C  
ATOM    827  C   ASP A 133      11.827   1.854  -6.232  1.00101.44           C  
ANISOU  827  C   ASP A 133    10936  18285   9322   3568   -842  -1119       C  
ATOM    828  O   ASP A 133      11.749   1.980  -7.454  1.00103.27           O  
ANISOU  828  O   ASP A 133    11173  18815   9252   3795   -875  -1095       O  
ATOM    829  CB  ASP A 133      12.949   3.680  -4.858  1.00 97.77           C  
ANISOU  829  CB  ASP A 133    10754  17237   9156   3434   -693   -550       C  
ATOM    830  CG  ASP A 133      14.030   3.805  -5.913  1.00109.78           C  
ANISOU  830  CG  ASP A 133    12381  18843  10486   3502   -571   -323       C  
ATOM    831  OD1 ASP A 133      14.794   2.834  -6.095  1.00110.03           O  
ANISOU  831  OD1 ASP A 133    12346  18917  10544   3372   -488   -430       O  
ATOM    832  OD2 ASP A 133      14.156   4.893  -6.504  1.00117.26           O  
ANISOU  832  OD2 ASP A 133    13485  19796  11271   3674   -549    -31       O  
ATOM    833  N   ARG A 134      12.094   0.678  -5.619  1.00 96.07           N  
ANISOU  833  N   ARG A 134    10160  17484   8857   3314   -794  -1340       N  
ATOM    834  CA  ARG A 134      12.309  -0.599  -6.309  1.00 96.19           C  
ANISOU  834  CA  ARG A 134    10064  17671   8814   3275   -776  -1608       C  
ATOM    835  C   ARG A 134      11.024  -1.091  -6.965  1.00101.11           C  
ANISOU  835  C   ARG A 134    10509  18647   9262   3398   -915  -1972       C  
ATOM    836  O   ARG A 134      11.076  -1.599  -8.082  1.00102.58           O  
ANISOU  836  O   ARG A 134    10619  19125   9231   3524   -930  -2130       O  
ATOM    837  CB  ARG A 134      12.867  -1.675  -5.350  1.00 93.85           C  
ANISOU  837  CB  ARG A 134     9742  17084   8831   2982   -701  -1727       C  
ATOM    838  CG  ARG A 134      14.208  -1.349  -4.673  1.00100.20           C  
ANISOU  838  CG  ARG A 134    10680  17580   9810   2856   -572  -1422       C  
ATOM    839  CD  ARG A 134      15.401  -1.334  -5.617  1.00106.28           C  
ANISOU  839  CD  ARG A 134    11497  18446  10438   2949   -468  -1284       C  
ATOM    840  NE  ARG A 134      15.604  -0.018  -6.227  1.00110.25           N  
ANISOU  840  NE  ARG A 134    12114  19050  10725   3118   -433   -975       N  
ATOM    841  CZ  ARG A 134      16.486   0.233  -7.188  1.00123.76           C  
ANISOU  841  CZ  ARG A 134    13874  20911  12238   3212   -333   -819       C  
ATOM    842  NH1 ARG A 134      16.601   1.458  -7.684  1.00109.57           N  
ANISOU  842  NH1 ARG A 134    12212  19169  10252   3344   -294   -507       N  
ATOM    843  NH2 ARG A 134      17.257  -0.736  -7.663  1.00112.93           N  
ANISOU  843  NH2 ARG A 134    12419  19632  10856   3175   -267   -975       N  
ATOM    844  N   TYR A 135       9.875  -0.931  -6.275  1.00 96.99           N  
ANISOU  844  N   TYR A 135     9898  18129   8824   3360  -1016  -2131       N  
ATOM    845  CA  TYR A 135       8.556  -1.318  -6.778  1.00 98.91           C  
ANISOU  845  CA  TYR A 135     9937  18730   8915   3462  -1154  -2512       C  
ATOM    846  C   TYR A 135       8.231  -0.532  -8.055  1.00104.85           C  
ANISOU  846  C   TYR A 135    10692  19863   9282   3842  -1257  -2427       C  
ATOM    847  O   TYR A 135       7.764  -1.116  -9.035  1.00106.57           O  
ANISOU  847  O   TYR A 135    10756  20456   9278   3965  -1329  -2714       O  
ATOM    848  CB  TYR A 135       7.480  -1.136  -5.685  1.00 99.47           C  
ANISOU  848  CB  TYR A 135     9910  18730   9153   3338  -1223  -2665       C  
ATOM    849  CG  TYR A 135       6.058  -1.022  -6.196  1.00104.16           C  
ANISOU  849  CG  TYR A 135    10294  19735   9545   3526  -1388  -2988       C  
ATOM    850  CD1 TYR A 135       5.352  -2.147  -6.612  1.00107.77           C  
ANISOU  850  CD1 TYR A 135    10529  20453   9966   3430  -1426  -3446       C  
ATOM    851  CD2 TYR A 135       5.407   0.209  -6.233  1.00106.29           C  
ANISOU  851  CD2 TYR A 135    10577  20129   9678   3801  -1510  -2859       C  
ATOM    852  CE1 TYR A 135       4.042  -2.047  -7.082  1.00111.61           C  
ANISOU  852  CE1 TYR A 135    10785  21364  10258   3601  -1583  -3783       C  
ATOM    853  CE2 TYR A 135       4.096   0.320  -6.698  1.00110.08           C  
ANISOU  853  CE2 TYR A 135    10840  21022   9963   4007  -1681  -3176       C  
ATOM    854  CZ  TYR A 135       3.413  -0.812  -7.114  1.00119.59           C  
ANISOU  854  CZ  TYR A 135    11798  22527  11113   3901  -1717  -3647       C  
ATOM    855  OH  TYR A 135       2.116  -0.707  -7.561  1.00123.19           O  
ANISOU  855  OH  TYR A 135    12005  23431  11372   4100  -1889  -3997       O  
ATOM    856  N   LEU A 136       8.530   0.781  -8.047  1.00100.54           N  
ANISOU  856  N   LEU A 136    10331  19210   8657   4023  -1258  -2023       N  
ATOM    857  CA  LEU A 136       8.319   1.670  -9.186  1.00102.61           C  
ANISOU  857  CA  LEU A 136    10663  19770   8554   4396  -1347  -1837       C  
ATOM    858  C   LEU A 136       9.321   1.366 -10.292  1.00107.61           C  
ANISOU  858  C   LEU A 136    11365  20560   8962   4455  -1247  -1712       C  
ATOM    859  O   LEU A 136       8.981   1.515 -11.459  1.00110.38           O  
ANISOU  859  O   LEU A 136    11678  21313   8948   4731  -1333  -1740       O  
ATOM    860  CB  LEU A 136       8.413   3.154  -8.773  1.00102.33           C  
ANISOU  860  CB  LEU A 136    10842  19486   8551   4540  -1357  -1421       C  
ATOM    861  CG  LEU A 136       7.533   3.638  -7.606  1.00105.38           C  
ANISOU  861  CG  LEU A 136    11174  19695   9172   4495  -1444  -1515       C  
ATOM    862  CD1 LEU A 136       7.880   5.058  -7.229  1.00105.39           C  
ANISOU  862  CD1 LEU A 136    11413  19388   9244   4612  -1420  -1098       C  
ATOM    863  CD2 LEU A 136       6.049   3.538  -7.926  1.00109.55           C  
ANISOU  863  CD2 LEU A 136    11475  20617   9532   4711  -1651  -1875       C  
ATOM    864  N   ALA A 137      10.542   0.928  -9.932  1.00102.05           N  
ANISOU  864  N   ALA A 137    10744  19575   8455   4209  -1071  -1594       N  
ATOM    865  CA  ALA A 137      11.599   0.609 -10.896  1.00102.95           C  
ANISOU  865  CA  ALA A 137    10901  19834   8382   4236   -953  -1499       C  
ATOM    866  C   ALA A 137      11.363  -0.704 -11.649  1.00108.41           C  
ANISOU  866  C   ALA A 137    11373  20858   8960   4229   -989  -1948       C  
ATOM    867  O   ALA A 137      11.685  -0.777 -12.835  1.00110.44           O  
ANISOU  867  O   ALA A 137    11609  21460   8892   4397   -972  -1947       O  
ATOM    868  CB  ALA A 137      12.957   0.585 -10.210  1.00101.21           C  
ANISOU  868  CB  ALA A 137    10807  19225   8423   3990   -766  -1266       C  
ATOM    869  N   ILE A 138      10.811  -1.733 -10.969  1.00103.87           N  
ANISOU  869  N   ILE A 138    10638  20179   8648   4024  -1028  -2335       N  
ATOM    870  CA  ILE A 138      10.567  -3.055 -11.565  1.00105.08           C  
ANISOU  870  CA  ILE A 138    10583  20573   8769   3972  -1052  -2807       C  
ATOM    871  C   ILE A 138       9.165  -3.186 -12.169  1.00113.19           C  
ANISOU  871  C   ILE A 138    11404  22036   9568   4144  -1227  -3166       C  
ATOM    872  O   ILE A 138       9.042  -3.578 -13.331  1.00115.19           O  
ANISOU  872  O   ILE A 138    11528  22714   9526   4308  -1271  -3392       O  
ATOM    873  CB  ILE A 138      10.936  -4.232 -10.595  1.00105.39           C  
ANISOU  873  CB  ILE A 138    10587  20225   9230   3633   -967  -3021       C  
ATOM    874  CG1 ILE A 138      12.340  -4.076  -9.924  1.00102.96           C  
ANISOU  874  CG1 ILE A 138    10463  19510   9145   3488   -813  -2673       C  
ATOM    875  CG2 ILE A 138      10.761  -5.613 -11.241  1.00107.50           C  
ANISOU  875  CG2 ILE A 138    10662  20682   9502   3574   -978  -3514       C  
ATOM    876  CD1 ILE A 138      13.588  -3.867 -10.848  1.00109.90           C  
ANISOU  876  CD1 ILE A 138    11412  20527   9820   3610   -701  -2472       C  
ATOM    877  N   VAL A 139       8.122  -2.866 -11.382  1.00111.15           N  
ANISOU  877  N   VAL A 139    11091  21706   9435   4106  -1327  -3245       N  
ATOM    878  CA  VAL A 139       6.723  -2.980 -11.813  1.00114.37           C  
ANISOU  878  CA  VAL A 139    11266  22533   9656   4253  -1500  -3626       C  
ATOM    879  C   VAL A 139       6.290  -1.871 -12.785  1.00123.45           C  
ANISOU  879  C   VAL A 139    12443  24093  10371   4678  -1640  -3431       C  
ATOM    880  O   VAL A 139       5.790  -2.191 -13.865  1.00126.36           O  
ANISOU  880  O   VAL A 139    12635  24957  10417   4878  -1743  -3711       O  
ATOM    881  CB  VAL A 139       5.711  -3.195 -10.646  1.00116.82           C  
ANISOU  881  CB  VAL A 139    11457  22677  10253   4034  -1548  -3864       C  
ATOM    882  CG1 VAL A 139       4.366  -3.701 -11.169  1.00119.46           C  
ANISOU  882  CG1 VAL A 139    11482  23481  10427   4107  -1696  -4394       C  
ATOM    883  CG2 VAL A 139       6.265  -4.160  -9.594  1.00113.91           C  
ANISOU  883  CG2 VAL A 139    11135  21841  10305   3620  -1397  -3932       C  
ATOM    884  N   HIS A 140       6.474  -0.584 -12.414  1.00121.13           N  
ANISOU  884  N   HIS A 140    12369  23593  10062   4822  -1649  -2963       N  
ATOM    885  CA  HIS A 140       6.067   0.548 -13.259  1.00125.13           C  
ANISOU  885  CA  HIS A 140    12953  24413  10178   5243  -1786  -2715       C  
ATOM    886  C   HIS A 140       7.149   1.289 -14.066  1.00132.43           C  
ANISOU  886  C   HIS A 140    14137  25335  10844   5415  -1689  -2219       C  
ATOM    887  O   HIS A 140       7.058   2.504 -14.275  1.00133.42           O  
ANISOU  887  O   HIS A 140    14454  25443  10797   5681  -1748  -1828       O  
ATOM    888  CB  HIS A 140       5.112   1.495 -12.497  1.00125.94           C  
ANISOU  888  CB  HIS A 140    13068  24407  10376   5375  -1923  -2640       C  
ATOM    889  CG  HIS A 140       4.060   0.788 -11.695  1.00128.68           C  
ANISOU  889  CG  HIS A 140    13145  24790  10956   5175  -1993  -3129       C  
ATOM    890  ND1 HIS A 140       3.185  -0.114 -12.278  1.00132.79           N  
ANISOU  890  ND1 HIS A 140    13359  25768  11328   5196  -2098  -3658       N  
ATOM    891  CD2 HIS A 140       3.772   0.884 -10.376  1.00128.01           C  
ANISOU  891  CD2 HIS A 140    13053  24361  11226   4939  -1961  -3163       C  
ATOM    892  CE1 HIS A 140       2.413  -0.546 -11.298  1.00131.02           C  
ANISOU  892  CE1 HIS A 140    12959  25440  11382   4950  -2111  -3982       C  
ATOM    893  NE2 HIS A 140       2.720   0.032 -10.140  1.00128.48           N  
ANISOU  893  NE2 HIS A 140    12808  24655  11352   4797  -2033  -3695       N  
ATOM    894  N   ALA A 141       8.179   0.535 -14.506  1.00130.59           N  
ANISOU  894  N   ALA A 141    13909  25111  10599   5252  -1532  -2248       N  
ATOM    895  CA  ALA A 141       9.331   1.034 -15.264  1.00132.63           C  
ANISOU  895  CA  ALA A 141    14374  25393  10624   5334  -1394  -1836       C  
ATOM    896  C   ALA A 141       9.017   2.052 -16.367  1.00143.67           C  
ANISOU  896  C   ALA A 141    15890  27166  11531   5740  -1498  -1535       C  
ATOM    897  O   ALA A 141       9.563   3.159 -16.358  1.00143.54           O  
ANISOU  897  O   ALA A 141    16153  26927  11459   5821  -1423  -1017       O  
ATOM    898  CB  ALA A 141      10.132  -0.135 -15.821  1.00133.39           C  
ANISOU  898  CB  ALA A 141    14344  25643  10693   5172  -1270  -2097       C  
ATOM    899  N   THR A 142       8.112   1.683 -17.291  1.00146.22           N  
ANISOU  899  N   THR A 142    16002  28055  11502   5993  -1673  -1864       N  
ATOM    900  CA  THR A 142       7.649   2.515 -18.404  1.00151.91           C  
ANISOU  900  CA  THR A 142    16796  29223  11701   6426  -1815  -1637       C  
ATOM    901  C   THR A 142       6.124   2.657 -18.304  1.00160.54           C  
ANISOU  901  C   THR A 142    17695  30580  12722   6680  -2087  -1941       C  
ATOM    902  O   THR A 142       5.582   3.690 -18.704  1.00163.29           O  
ANISOU  902  O   THR A 142    18170  31081  12792   7056  -2240  -1657       O  
ATOM    903  CB  THR A 142       8.101   1.902 -19.747  1.00164.10           C  
ANISOU  903  CB  THR A 142    18233  31307  12810   6519  -1771  -1771       C  
ATOM    904  OG1 THR A 142       9.520   1.722 -19.734  1.00163.17           O  
ANISOU  904  OG1 THR A 142    18258  30938  12802   6259  -1511  -1542       O  
ATOM    905  CG2 THR A 142       7.711   2.752 -20.955  1.00167.61           C  
ANISOU  905  CG2 THR A 142    18775  32251  12657   6973  -1908  -1490       C  
ATOM    906  N   ASN A 143       5.456   1.635 -17.779  1.00157.46           N  
ANISOU  906  N   ASN A 143    17005  30239  12584   6476  -2142  -2509       N  
ATOM    907  CA  ASN A 143       4.006   1.662 -17.632  1.00159.62           C  
ANISOU  907  CA  ASN A 143    17039  30796  12815   6665  -2381  -2875       C  
ATOM    908  C   ASN A 143       3.516   2.967 -17.013  1.00164.37           C  
ANISOU  908  C   ASN A 143    17827  31134  13492   6885  -2491  -2514       C  
ATOM    909  O   ASN A 143       2.558   3.572 -17.494  1.00167.20           O  
ANISOU  909  O   ASN A 143    18119  31855  13556   7289  -2721  -2539       O  
ATOM    910  CB  ASN A 143       3.530   0.473 -16.796  1.00159.48           C  
ANISOU  910  CB  ASN A 143    16737  30667  13191   6288  -2352  -3450       C  
ATOM    911  CG  ASN A 143       4.130  -0.841 -17.256  1.00187.17           C  
ANISOU  911  CG  ASN A 143    20098  34295  16723   6033  -2220  -3795       C  
ATOM    912  OD1 ASN A 143       3.564  -1.533 -18.102  1.00187.84           O  
ANISOU  912  OD1 ASN A 143    19965  34784  16623   6061  -2304  -4200       O  
ATOM    913  ND2 ASN A 143       5.284  -1.191 -16.700  1.00174.11           N  
ANISOU  913  ND2 ASN A 143    18611  32162  15381   5712  -2000  -3607       N  
ATOM    914  N   SER A 144       4.180   3.396 -15.945  1.00158.29           N  
ANISOU  914  N   SER A 144    17281  29742  13119   6634  -2336  -2198       N  
ATOM    915  CA  SER A 144       3.815   4.629 -15.259  1.00158.45           C  
ANISOU  915  CA  SER A 144    17488  29442  13273   6805  -2416  -1873       C  
ATOM    916  C   SER A 144       5.042   5.496 -14.995  1.00161.10           C  
ANISOU  916  C   SER A 144    18213  29263  13736   6713  -2221  -1259       C  
ATOM    917  O   SER A 144       5.990   5.063 -14.340  1.00157.31           O  
ANISOU  917  O   SER A 144    17797  28407  13568   6324  -2008  -1206       O  
ATOM    918  CB  SER A 144       3.097   4.320 -13.944  1.00159.64           C  
ANISOU  918  CB  SER A 144    17450  29359  13848   6561  -2447  -2223       C  
ATOM    919  N   GLN A 145       5.016   6.722 -15.508  1.00160.65           N  
ANISOU  919  N   GLN A 145    18415  29190  13436   7074  -2297   -801       N  
ATOM    920  CA  GLN A 145       6.126   7.650 -15.330  1.00159.87           C  
ANISOU  920  CA  GLN A 145    18695  28607  13441   6992  -2108   -211       C  
ATOM    921  C   GLN A 145       6.531   7.776 -13.865  1.00159.39           C  
ANISOU  921  C   GLN A 145    18690  27946  13925   6627  -1971   -189       C  
ATOM    922  O   GLN A 145       5.708   7.595 -12.967  1.00157.69           O  
ANISOU  922  O   GLN A 145    18288  27659  13967   6567  -2077   -517       O  
ATOM    923  CB  GLN A 145       5.757   9.035 -15.865  1.00165.40           C  
ANISOU  923  CB  GLN A 145    19669  29293  13882   7448  -2245    244       C  
ATOM    924  CG  GLN A 145       6.681   9.545 -16.959  1.00181.85           C  
ANISOU  924  CG  GLN A 145    22051  31447  15597   7560  -2114    762       C  
ATOM    925  CD  GLN A 145       6.123  10.760 -17.673  1.00200.21           C  
ANISOU  925  CD  GLN A 145    24695  33520  17857   7714  -2291   1178       C  
ATOM    926  OE1 GLN A 145       5.724  11.738 -17.040  1.00197.10           O  
ANISOU  926  OE1 GLN A 145    24407  33049  17431   8198  -2380   1370       O  
ATOM    927  NE2 GLN A 145       6.092  10.705 -19.000  1.00195.08           N  
ANISOU  927  NE2 GLN A 145    24077  33392  16654   8005  -2356   1304       N  
ATOM    928  N   ARG A 146       7.802   8.086 -13.632  1.00153.59           N  
ANISOU  928  N   ARG A 146    18195  26816  13345   6378  -1733    183       N  
ATOM    929  CA  ARG A 146       8.316   8.237 -12.281  1.00149.03           C  
ANISOU  929  CA  ARG A 146    17675  25695  13253   6033  -1594    226       C  
ATOM    930  C   ARG A 146       7.584   9.140 -11.277  1.00151.73           C  
ANISOU  930  C   ARG A 146    18067  25715  13870   6127  -1709    251       C  
ATOM    931  O   ARG A 146       7.334  10.316 -11.575  1.00154.01           O  
ANISOU  931  O   ARG A 146    18578  25888  14049   6438  -1791    583       O  
ATOM    932  CB  ARG A 146       9.827   8.235 -12.628  1.00148.52           C  
ANISOU  932  CB  ARG A 146    17803  25462  13165   5801  -1329    565       C  
ATOM    933  CG  ARG A 146      10.278   9.356 -13.567  1.00164.11           C  
ANISOU  933  CG  ARG A 146    20099  27421  14835   6038  -1275   1104       C  
ATOM    934  CD  ARG A 146      11.486   8.951 -14.385  1.00176.85           C  
ANISOU  934  CD  ARG A 146    21773  29187  16235   5874  -1056   1274       C  
ATOM    935  NE  ARG A 146      11.101   8.484 -15.717  1.00190.47           N  
ANISOU  935  NE  ARG A 146    23396  31512  17462   6141  -1158   1169       N  
ATOM    936  CZ  ARG A 146      10.944   7.209 -16.057  1.00204.10           C  
ANISOU  936  CZ  ARG A 146    24825  33633  19090   6072  -1195    710       C  
ATOM    937  NH1 ARG A 146      11.146   6.246 -15.164  1.00187.55           N  
ANISOU  937  NH1 ARG A 146    22528  31366  17368   5747  -1136    343       N  
ATOM    938  NH2 ARG A 146      10.591   6.886 -17.291  1.00194.02           N  
ANISOU  938  NH2 ARG A 146    23456  32921  17341   6331  -1290    615       N  
ATOM    939  N   PRO A 147       7.334   8.648 -10.025  1.00144.46           N  
ANISOU  939  N   PRO A 147    16964  24598  13326   5843  -1696    -69       N  
ATOM    940  CA  PRO A 147       6.829   9.540  -8.965  1.00143.54           C  
ANISOU  940  CA  PRO A 147    16898  24143  13500   5879  -1763    -40       C  
ATOM    941  C   PRO A 147       8.090   9.385  -8.096  1.00143.70           C  
ANISOU  941  C   PRO A 147    17018  23735  13849   5442  -1513    107       C  
ATOM    942  O   PRO A 147       8.233  10.035  -7.067  1.00141.68           O  
ANISOU  942  O   PRO A 147    16839  23093  13900   5319  -1467    191       O  
ATOM    943  CB  PRO A 147       5.622   8.847  -8.313  1.00144.16           C  
ANISOU  943  CB  PRO A 147    16637  24454  13685   5845  -1919   -573       C  
ATOM    944  CG  PRO A 147       5.121   7.851  -9.315  1.00150.09           C  
ANISOU  944  CG  PRO A 147    17170  25744  14113   5952  -2014   -876       C  
ATOM    945  CD  PRO A 147       6.295   7.490 -10.142  1.00145.72           C  
ANISOU  945  CD  PRO A 147    16763  25211  13393   5851  -1846   -628       C  
ATOM    946  N   ARG A 148       9.023   8.513  -8.561  1.00139.23           N  
ANISOU  946  N   ARG A 148    16434  23270  13199   5227  -1359    119       N  
ATOM    947  CA  ARG A 148      10.357   8.160  -8.067  1.00136.25           C  
ANISOU  947  CA  ARG A 148    16123  22610  13038   4853  -1125    243       C  
ATOM    948  C   ARG A 148      11.223   9.422  -7.899  1.00140.65           C  
ANISOU  948  C   ARG A 148    16976  22762  13702   4829   -985    708       C  
ATOM    949  O   ARG A 148      12.053   9.487  -6.986  1.00137.77           O  
ANISOU  949  O   ARG A 148    16647  22062  13636   4526   -833    771       O  
ATOM    950  CB  ARG A 148      11.020   7.212  -9.087  1.00137.04           C  
ANISOU  950  CB  ARG A 148    16166  23013  12890   4802  -1036    199       C  
ATOM    951  CG  ARG A 148      11.649   5.975  -8.473  1.00144.89           C  
ANISOU  951  CG  ARG A 148    16999  23945  14109   4446   -924    -59       C  
ATOM    952  CD  ARG A 148      12.094   4.965  -9.518  1.00155.55           C  
ANISOU  952  CD  ARG A 148    18251  25634  15218   4445   -874   -198       C  
ATOM    953  NE  ARG A 148      13.265   5.413 -10.279  1.00165.96           N  
ANISOU  953  NE  ARG A 148    19747  26947  16364   4449   -704    157       N  
ATOM    954  CZ  ARG A 148      14.506   4.965 -10.099  1.00179.79           C  
ANISOU  954  CZ  ARG A 148    21503  28563  18245   4196   -517    207       C  
ATOM    955  NH1 ARG A 148      14.760   4.042  -9.178  1.00163.54           N  
ANISOU  955  NH1 ARG A 148    19307  26340  16493   3942   -489    -49       N  
ATOM    956  NH2 ARG A 148      15.498   5.427 -10.846  1.00169.96           N  
ANISOU  956  NH2 ARG A 148    20400  27363  16815   4199   -357    513       N  
ATOM    957  N   LYS A 149      11.014  10.421  -8.787  1.00140.65           N  
ANISOU  957  N   LYS A 149    17190  22798  13454   5150  -1039   1030       N  
ATOM    958  CA  LYS A 149      11.699  11.714  -8.756  1.00141.85           C  
ANISOU  958  CA  LYS A 149    17657  22550  13691   5157   -912   1489       C  
ATOM    959  C   LYS A 149      11.164  12.523  -7.571  1.00143.64           C  
ANISOU  959  C   LYS A 149    17910  22400  14268   5161   -988   1439       C  
ATOM    960  O   LYS A 149      11.949  13.056  -6.789  1.00141.98           O  
ANISOU  960  O   LYS A 149    17811  21782  14352   4913   -830   1588       O  
ATOM    961  CB  LYS A 149      11.465  12.483 -10.071  1.00149.30           C  
ANISOU  961  CB  LYS A 149    18831  23655  14242   5534   -974   1844       C  
ATOM    962  CG  LYS A 149      12.183  11.904 -11.286  1.00164.69           C  
ANISOU  962  CG  LYS A 149    20798  25956  15819   5513   -855   1969       C  
ATOM    963  CD  LYS A 149      13.320  12.810 -11.739  1.00175.49           C  
ANISOU  963  CD  LYS A 149    22489  27061  17129   5412   -620   2489       C  
ATOM    964  CE  LYS A 149      14.042  12.280 -12.953  1.00186.22           C  
ANISOU  964  CE  LYS A 149    23853  28808  18093   5386   -488   2609       C  
ATOM    965  NZ  LYS A 149      15.212  13.131 -13.301  1.00196.73           N  
ANISOU  965  NZ  LYS A 149    25479  29881  19390   5216   -221   3097       N  
ATOM    966  N   LEU A 150       9.823  12.567  -7.425  1.00139.84           N  
ANISOU  966  N   LEU A 150    17291  22092  13752   5436  -1230   1182       N  
ATOM    967  CA  LEU A 150       9.101  13.290  -6.379  1.00138.85           C  
ANISOU  967  CA  LEU A 150    17140  21700  13916   5503  -1340   1060       C  
ATOM    968  C   LEU A 150       9.398  12.776  -4.973  1.00137.19           C  
ANISOU  968  C   LEU A 150    16749  21305  14072   5101  -1245    789       C  
ATOM    969  O   LEU A 150       9.560  13.589  -4.061  1.00136.28           O  
ANISOU  969  O   LEU A 150    16717  20812  14250   5012  -1200    853       O  
ATOM    970  CB  LEU A 150       7.591  13.258  -6.657  1.00141.01           C  
ANISOU  970  CB  LEU A 150    17244  22319  14016   5890  -1623    781       C  
ATOM    971  CG  LEU A 150       6.793  14.487  -6.238  1.00148.40           C  
ANISOU  971  CG  LEU A 150    18278  23013  15094   6198  -1779    830       C  
ATOM    972  CD1 LEU A 150       6.793  15.544  -7.337  1.00153.57           C  
ANISOU  972  CD1 LEU A 150    19261  23584  15505   6607  -1843   1279       C  
ATOM    973  CD2 LEU A 150       5.365  14.108  -5.912  1.00151.12           C  
ANISOU  973  CD2 LEU A 150    18302  23705  15409   6395  -2021    355       C  
ATOM    974  N   LEU A 151       9.487  11.439  -4.798  1.00130.07           N  
ANISOU  974  N   LEU A 151    15610  20660  13150   4861  -1213    494       N  
ATOM    975  CA  LEU A 151       9.785  10.824  -3.497  1.00125.60           C  
ANISOU  975  CA  LEU A 151    14881  19950  12889   4482  -1126    260       C  
ATOM    976  C   LEU A 151      11.228  11.088  -3.062  1.00127.58           C  
ANISOU  976  C   LEU A 151    15285  19855  13335   4182   -897    521       C  
ATOM    977  O   LEU A 151      11.465  11.329  -1.882  1.00125.11           O  
ANISOU  977  O   LEU A 151    14936  19289  13311   3966   -841    455       O  
ATOM    978  CB  LEU A 151       9.489   9.308  -3.462  1.00123.40           C  
ANISOU  978  CB  LEU A 151    14343  19999  12544   4315  -1153   -100       C  
ATOM    979  CG  LEU A 151       8.134   8.782  -3.960  1.00129.35           C  
ANISOU  979  CG  LEU A 151    14888  21169  13091   4543  -1354   -432       C  
ATOM    980  CD1 LEU A 151       8.126   7.274  -3.967  1.00127.63           C  
ANISOU  980  CD1 LEU A 151    14461  21186  12846   4308  -1323   -742       C  
ATOM    981  CD2 LEU A 151       6.980   9.270  -3.105  1.00132.10           C  
ANISOU  981  CD2 LEU A 151    15102  21513  13577   4636  -1500   -670       C  
ATOM    982  N   ALA A 152      12.178  11.065  -4.018  1.00125.24           N  
ANISOU  982  N   ALA A 152    15139  19581  12866   4172   -765    798       N  
ATOM    983  CA  ALA A 152      13.604  11.299  -3.775  1.00124.17           C  
ANISOU  983  CA  ALA A 152    15126  19177  12875   3894   -536   1036       C  
ATOM    984  C   ALA A 152      13.950  12.784  -3.623  1.00130.56           C  
ANISOU  984  C   ALA A 152    16188  19594  13826   3935   -458   1359       C  
ATOM    985  O   ALA A 152      14.802  13.119  -2.798  1.00128.70           O  
ANISOU  985  O   ALA A 152    15980  19067  13853   3662   -310   1415       O  
ATOM    986  CB  ALA A 152      14.435  10.679  -4.888  1.00125.57           C  
ANISOU  986  CB  ALA A 152    15336  19578  12797   3864   -419   1168       C  
ATOM    987  N   GLU A 153      13.303  13.664  -4.423  1.00130.97           N  
ANISOU  987  N   GLU A 153    16425  19633  13705   4279   -558   1567       N  
ATOM    988  CA  GLU A 153      13.537  15.114  -4.412  1.00133.68           C  
ANISOU  988  CA  GLU A 153    17054  19564  14176   4361   -494   1901       C  
ATOM    989  C   GLU A 153      12.733  15.870  -3.346  1.00137.63           C  
ANISOU  989  C   GLU A 153    17525  19796  14971   4447   -621   1734       C  
ATOM    990  O   GLU A 153      13.289  16.767  -2.711  1.00137.69           O  
ANISOU  990  O   GLU A 153    17668  19389  15257   4295   -502   1864       O  
ATOM    991  CB  GLU A 153      13.256  15.740  -5.793  1.00139.53           C  
ANISOU  991  CB  GLU A 153    18046  20388  14583   4716   -544   2249       C  
ATOM    992  CG  GLU A 153      14.281  15.438  -6.874  1.00151.59           C  
ANISOU  992  CG  GLU A 153    19687  22077  15834   4609   -355   2529       C  
ATOM    993  CD  GLU A 153      13.833  15.788  -8.284  1.00177.87           C  
ANISOU  993  CD  GLU A 153    23208  25632  18742   4985   -441   2816       C  
ATOM    994  OE1 GLU A 153      13.343  16.921  -8.498  1.00175.25           O  
ANISOU  994  OE1 GLU A 153    23129  25052  18408   5260   -521   3080       O  
ATOM    995  OE2 GLU A 153      13.984  14.929  -9.182  1.00171.23           O  
ANISOU  995  OE2 GLU A 153    22269  25221  17568   5016   -431   2776       O  
ATOM    996  N   LYS A 154      11.426  15.559  -3.185  1.00134.11           N  
ANISOU  996  N   LYS A 154    16898  19595  14462   4691   -858   1432       N  
ATOM    997  CA  LYS A 154      10.573  16.295  -2.247  1.00134.50           C  
ANISOU  997  CA  LYS A 154    16897  19444  14762   4814   -992   1242       C  
ATOM    998  C   LYS A 154       9.768  15.603  -1.140  1.00135.89           C  
ANISOU  998  C   LYS A 154    16741  19815  15077   4707  -1107    764       C  
ATOM    999  O   LYS A 154       9.719  16.135  -0.033  1.00134.76           O  
ANISOU  999  O   LYS A 154    16551  19423  15228   4588  -1092    631       O  
ATOM   1000  CB  LYS A 154       9.563  17.186  -2.997  1.00141.37           C  
ANISOU 1000  CB  LYS A 154    17924  20311  15481   5315  -1195   1372       C  
ATOM   1001  CG  LYS A 154      10.191  18.380  -3.714  1.00159.44           C  
ANISOU 1001  CG  LYS A 154    20612  22212  17755   5447  -1091   1875       C  
ATOM   1002  CD  LYS A 154       9.168  19.167  -4.533  1.00173.95           C  
ANISOU 1002  CD  LYS A 154    22619  24075  19400   5992  -1317   2030       C  
ATOM   1003  CE  LYS A 154       9.802  20.291  -5.322  1.00188.73           C  
ANISOU 1003  CE  LYS A 154    24927  25555  21226   6115  -1202   2583       C  
ATOM   1004  NZ  LYS A 154      10.199  21.437  -4.457  1.00198.28           N  
ANISOU 1004  NZ  LYS A 154    26323  26147  22866   5986  -1095   2683       N  
ATOM   1005  N   VAL A 155       9.108  14.459  -1.447  1.00131.54           N  
ANISOU 1005  N   VAL A 155    15958  19710  14312   4746  -1216    499       N  
ATOM   1006  CA  VAL A 155       8.225  13.693  -0.546  1.00129.41           C  
ANISOU 1006  CA  VAL A 155    15369  19683  14118   4640  -1320     46       C  
ATOM   1007  C   VAL A 155       8.950  13.222   0.721  1.00131.52           C  
ANISOU 1007  C   VAL A 155    15526  19800  14645   4196  -1166    -77       C  
ATOM   1008  O   VAL A 155       8.399  13.395   1.805  1.00130.36           O  
ANISOU 1008  O   VAL A 155    15227  19621  14683   4119  -1216   -331       O  
ATOM   1009  CB  VAL A 155       7.432  12.557  -1.253  1.00132.96           C  
ANISOU 1009  CB  VAL A 155    15612  20624  14284   4746  -1444   -201       C  
ATOM   1010  CG1 VAL A 155       6.572  11.760  -0.269  1.00130.73           C  
ANISOU 1010  CG1 VAL A 155    15009  20564  14099   4571  -1514   -658       C  
ATOM   1011  CG2 VAL A 155       6.571  13.107  -2.387  1.00136.64           C  
ANISOU 1011  CG2 VAL A 155    16148  21287  14481   5228  -1635   -127       C  
ATOM   1012  N   VAL A 156      10.183  12.674   0.589  1.00127.81           N  
ANISOU 1012  N   VAL A 156    15127  19259  14176   3924   -985    100       N  
ATOM   1013  CA  VAL A 156      11.021  12.181   1.699  1.00125.37           C  
ANISOU 1013  CA  VAL A 156    14728  18827  14079   3527   -842     24       C  
ATOM   1014  C   VAL A 156      11.141  13.175   2.886  1.00130.91           C  
ANISOU 1014  C   VAL A 156    15444  19220  15076   3422   -807    -10       C  
ATOM   1015  O   VAL A 156      11.157  12.748   4.042  1.00128.78           O  
ANISOU 1015  O   VAL A 156    15004  18976  14950   3173   -783   -227       O  
ATOM   1016  CB  VAL A 156      12.392  11.618   1.211  1.00128.38           C  
ANISOU 1016  CB  VAL A 156    15200  19173  14405   3325   -664    245       C  
ATOM   1017  CG1 VAL A 156      13.290  12.706   0.614  1.00130.22           C  
ANISOU 1017  CG1 VAL A 156    15696  19125  14658   3377   -536    618       C  
ATOM   1018  CG2 VAL A 156      13.115  10.837   2.308  1.00125.26           C  
ANISOU 1018  CG2 VAL A 156    14670  18744  14180   2961   -563    117       C  
ATOM   1019  N   TYR A 157      11.169  14.488   2.585  1.00130.92           N  
ANISOU 1019  N   TYR A 157    15649  18937  15156   3622   -809    195       N  
ATOM   1020  CA  TYR A 157      11.251  15.574   3.560  1.00131.73           C  
ANISOU 1020  CA  TYR A 157    15788  18713  15550   3566   -780    155       C  
ATOM   1021  C   TYR A 157       9.986  15.667   4.421  1.00135.92           C  
ANISOU 1021  C   TYR A 157    16103  19381  16161   3670   -947   -219       C  
ATOM   1022  O   TYR A 157      10.090  15.685   5.643  1.00133.99           O  
ANISOU 1022  O   TYR A 157    15713  19090  16108   3438   -905   -426       O  
ATOM   1023  CB  TYR A 157      11.507  16.912   2.837  1.00136.74           C  
ANISOU 1023  CB  TYR A 157    16729  18988  16239   3790   -749    484       C  
ATOM   1024  CG  TYR A 157      12.963  17.206   2.536  1.00139.07           C  
ANISOU 1024  CG  TYR A 157    17221  19022  16596   3555   -518    809       C  
ATOM   1025  CD1 TYR A 157      13.606  18.299   3.107  1.00142.56           C  
ANISOU 1025  CD1 TYR A 157    17793  19044  17327   3419   -393    902       C  
ATOM   1026  CD2 TYR A 157      13.692  16.403   1.660  1.00138.99           C  
ANISOU 1026  CD2 TYR A 157    17250  19200  16360   3464   -418    994       C  
ATOM   1027  CE1 TYR A 157      14.944  18.577   2.832  1.00143.95           C  
ANISOU 1027  CE1 TYR A 157    18126  19006  17564   3174   -166   1173       C  
ATOM   1028  CE2 TYR A 157      15.033  16.667   1.384  1.00140.31           C  
ANISOU 1028  CE2 TYR A 157    17566  19171  16575   3237   -196   1262       C  
ATOM   1029  CZ  TYR A 157      15.655  17.755   1.973  1.00149.05           C  
ANISOU 1029  CZ  TYR A 157    18794  19872  17968   3083    -66   1353       C  
ATOM   1030  OH  TYR A 157      16.974  18.025   1.698  1.00149.94           O  
ANISOU 1030  OH  TYR A 157    19030  19812  18129   2832    167   1593       O  
ATOM   1031  N   VAL A 158       8.799  15.699   3.790  1.00134.75           N  
ANISOU 1031  N   VAL A 158    15910  19444  15846   4017  -1134   -324       N  
ATOM   1032  CA  VAL A 158       7.515  15.841   4.489  1.00135.46           C  
ANISOU 1032  CA  VAL A 158    15773  19708  15989   4154  -1300   -703       C  
ATOM   1033  C   VAL A 158       6.779  14.505   4.779  1.00137.36           C  
ANISOU 1033  C   VAL A 158    15713  20405  16074   4014  -1361  -1037       C  
ATOM   1034  O   VAL A 158       5.805  14.487   5.536  1.00137.15           O  
ANISOU 1034  O   VAL A 158    15454  20562  16095   4029  -1459  -1386       O  
ATOM   1035  CB  VAL A 158       6.590  16.909   3.832  1.00143.67           C  
ANISOU 1035  CB  VAL A 158    16920  20670  16997   4644  -1485   -670       C  
ATOM   1036  CG1 VAL A 158       5.811  17.683   4.894  1.00144.79           C  
ANISOU 1036  CG1 VAL A 158    16914  20731  17370   4731  -1581   -990       C  
ATOM   1037  CG2 VAL A 158       7.383  17.875   2.949  1.00146.03           C  
ANISOU 1037  CG2 VAL A 158    17593  20574  17317   4806  -1412   -210       C  
ATOM   1038  N   GLY A 159       7.271  13.409   4.210  1.00132.40           N  
ANISOU 1038  N   GLY A 159    15087  19943  15275   3859  -1290   -940       N  
ATOM   1039  CA  GLY A 159       6.680  12.086   4.390  1.00130.70           C  
ANISOU 1039  CA  GLY A 159    14627  20102  14930   3696  -1323  -1224       C  
ATOM   1040  C   GLY A 159       7.401  11.197   5.380  1.00131.65           C  
ANISOU 1040  C   GLY A 159    14663  20202  15155   3259  -1176  -1276       C  
ATOM   1041  O   GLY A 159       6.788  10.295   5.958  1.00130.27           O  
ANISOU 1041  O   GLY A 159    14276  20274  14946   3077  -1195  -1550       O  
ATOM   1042  N   VAL A 160       8.714  11.435   5.568  1.00126.88           N  
ANISOU 1042  N   VAL A 160    14225  19313  14670   3088  -1027  -1009       N  
ATOM   1043  CA  VAL A 160       9.571  10.663   6.473  1.00124.06           C  
ANISOU 1043  CA  VAL A 160    13813  18919  14406   2712   -896  -1011       C  
ATOM   1044  C   VAL A 160      10.362  11.487   7.489  1.00127.48           C  
ANISOU 1044  C   VAL A 160    14289  19083  15065   2548   -799   -944       C  
ATOM   1045  O   VAL A 160      10.459  11.082   8.652  1.00125.91           O  
ANISOU 1045  O   VAL A 160    13951  18942  14945   2290   -760  -1094       O  
ATOM   1046  CB  VAL A 160      10.609   9.793   5.694  1.00126.85           C  
ANISOU 1046  CB  VAL A 160    14274  19266  14658   2615   -796   -793       C  
ATOM   1047  CG1 VAL A 160      11.702   9.237   6.609  1.00124.43           C  
ANISOU 1047  CG1 VAL A 160    13948  18858  14472   2283   -667   -740       C  
ATOM   1048  CG2 VAL A 160       9.924   8.665   4.933  1.00126.70           C  
ANISOU 1048  CG2 VAL A 160    14163  19540  14438   2677   -870   -933       C  
ATOM   1049  N   TRP A 161      10.924  12.635   7.047  1.00125.07           N  
ANISOU 1049  N   TRP A 161    14177  18490  14854   2688   -756   -719       N  
ATOM   1050  CA  TRP A 161      11.751  13.532   7.850  1.00124.65           C  
ANISOU 1050  CA  TRP A 161    14180  18150  15032   2539   -651   -655       C  
ATOM   1051  C   TRP A 161      10.884  14.331   8.817  1.00128.58           C  
ANISOU 1051  C   TRP A 161    14552  18622  15680   2595   -735   -925       C  
ATOM   1052  O   TRP A 161      11.040  14.161  10.026  1.00127.23           O  
ANISOU 1052  O   TRP A 161    14227  18509  15607   2352   -695  -1106       O  
ATOM   1053  CB  TRP A 161      12.617  14.450   6.978  1.00125.25           C  
ANISOU 1053  CB  TRP A 161    14515  17913  15161   2641   -556   -326       C  
ATOM   1054  CG  TRP A 161      13.952  13.878   6.619  1.00124.92           C  
ANISOU 1054  CG  TRP A 161    14546  17842  15075   2434   -400   -106       C  
ATOM   1055  CD1 TRP A 161      14.201  12.819   5.795  1.00126.80           C  
ANISOU 1055  CD1 TRP A 161    14790  18281  15107   2436   -388    -14       C  
ATOM   1056  CD2 TRP A 161      15.228  14.365   7.045  1.00124.78           C  
ANISOU 1056  CD2 TRP A 161    14587  17595  15228   2206   -236     18       C  
ATOM   1057  NE1 TRP A 161      15.554  12.601   5.703  1.00125.50           N  
ANISOU 1057  NE1 TRP A 161    14678  18033  14973   2235   -230    157       N  
ATOM   1058  CE2 TRP A 161      16.210  13.542   6.451  1.00127.58           C  
ANISOU 1058  CE2 TRP A 161    14970  18043  15460   2087   -133    183       C  
ATOM   1059  CE3 TRP A 161      15.639  15.417   7.881  1.00127.09           C  
ANISOU 1059  CE3 TRP A 161    14891  17625  15773   2086   -164    -28       C  
ATOM   1060  CZ2 TRP A 161      17.579  13.734   6.671  1.00126.89           C  
ANISOU 1060  CZ2 TRP A 161    14907  17821  15483   1857     36    302       C  
ATOM   1061  CZ3 TRP A 161      16.995  15.611   8.094  1.00128.56           C  
ANISOU 1061  CZ3 TRP A 161    15106  17668  16071   1839      8     89       C  
ATOM   1062  CH2 TRP A 161      17.949  14.775   7.496  1.00128.08           C  
ANISOU 1062  CH2 TRP A 161    15060  17731  15874   1728    105    253       C  
ATOM   1063  N   ILE A 162       9.970  15.179   8.296  1.00126.42           N  
ANISOU 1063  N   ILE A 162    14337  18285  15411   2930   -859   -963       N  
ATOM   1064  CA  ILE A 162       9.053  16.010   9.087  1.00127.24           C  
ANISOU 1064  CA  ILE A 162    14315  18368  15661   3053   -959  -1250       C  
ATOM   1065  C   ILE A 162       8.153  15.207  10.059  1.00128.13           C  
ANISOU 1065  C   ILE A 162    14118  18862  15703   2905  -1024  -1628       C  
ATOM   1066  O   ILE A 162       8.143  15.566  11.239  1.00127.53           O  
ANISOU 1066  O   ILE A 162    13904  18775  15775   2745   -995  -1840       O  
ATOM   1067  CB  ILE A 162       8.332  17.115   8.247  1.00133.90           C  
ANISOU 1067  CB  ILE A 162    15312  19033  16531   3491  -1091  -1183       C  
ATOM   1068  CG1 ILE A 162       9.355  18.184   7.784  1.00136.01           C  
ANISOU 1068  CG1 ILE A 162    15889  18823  16965   3529   -976   -836       C  
ATOM   1069  CG2 ILE A 162       7.181  17.782   9.022  1.00136.68           C  
ANISOU 1069  CG2 ILE A 162    15478  19449  17005   3664  -1230  -1555       C  
ATOM   1070  CD1 ILE A 162       9.084  18.844   6.423  1.00144.80           C  
ANISOU 1070  CD1 ILE A 162    17270  19766  17981   3923  -1055   -545       C  
ATOM   1071  N   PRO A 163       7.467  14.097   9.657  1.00122.55           N  
ANISOU 1071  N   PRO A 163    13289  18499  14775   2910  -1089  -1727       N  
ATOM   1072  CA  PRO A 163       6.659  13.350  10.638  1.00121.12           C  
ANISOU 1072  CA  PRO A 163    12824  18661  14536   2712  -1116  -2072       C  
ATOM   1073  C   PRO A 163       7.477  12.886  11.844  1.00122.81           C  
ANISOU 1073  C   PRO A 163    12970  18870  14821   2313   -980  -2081       C  
ATOM   1074  O   PRO A 163       7.055  13.126  12.973  1.00122.77           O  
ANISOU 1074  O   PRO A 163    12781  18984  14882   2190   -983  -2342       O  
ATOM   1075  CB  PRO A 163       6.101  12.177   9.825  1.00122.24           C  
ANISOU 1075  CB  PRO A 163    12907  19091  14447   2736  -1166  -2100       C  
ATOM   1076  CG  PRO A 163       6.109  12.660   8.427  1.00128.33           C  
ANISOU 1076  CG  PRO A 163    13871  19744  15144   3090  -1240  -1884       C  
ATOM   1077  CD  PRO A 163       7.353  13.483   8.319  1.00123.97           C  
ANISOU 1077  CD  PRO A 163    13568  18788  14746   3079  -1133  -1558       C  
ATOM   1078  N   ALA A 164       8.679  12.315  11.601  1.00117.59           N  
ANISOU 1078  N   ALA A 164    12455  18079  14145   2138   -867  -1800       N  
ATOM   1079  CA  ALA A 164       9.599  11.856  12.648  1.00115.64           C  
ANISOU 1079  CA  ALA A 164    12164  17825  13948   1799   -751  -1765       C  
ATOM   1080  C   ALA A 164      10.139  13.030  13.478  1.00120.09           C  
ANISOU 1080  C   ALA A 164    12728  18182  14721   1753   -703  -1809       C  
ATOM   1081  O   ALA A 164      10.352  12.872  14.680  1.00119.22           O  
ANISOU 1081  O   ALA A 164    12477  18185  14638   1511   -658  -1947       O  
ATOM   1082  CB  ALA A 164      10.746  11.071  12.033  1.00114.81           C  
ANISOU 1082  CB  ALA A 164    12212  17625  13786   1697   -663  -1470       C  
ATOM   1083  N   LEU A 165      10.308  14.213  12.844  1.00117.87           N  
ANISOU 1083  N   LEU A 165    12603  17603  14580   1984   -714  -1703       N  
ATOM   1084  CA  LEU A 165      10.765  15.444  13.496  1.00118.67           C  
ANISOU 1084  CA  LEU A 165    12723  17448  14918   1963   -667  -1765       C  
ATOM   1085  C   LEU A 165       9.651  16.031  14.379  1.00123.12           C  
ANISOU 1085  C   LEU A 165    13081  18145  15554   2038   -761  -2145       C  
ATOM   1086  O   LEU A 165       9.933  16.841  15.264  1.00123.60           O  
ANISOU 1086  O   LEU A 165    13076  18089  15799   1951   -722  -2303       O  
ATOM   1087  CB  LEU A 165      11.217  16.470  12.446  1.00120.65           C  
ANISOU 1087  CB  LEU A 165    13238  17308  15296   2187   -642  -1509       C  
ATOM   1088  CG  LEU A 165      12.334  17.413  12.870  1.00126.22           C  
ANISOU 1088  CG  LEU A 165    14036  17680  16243   2041   -512  -1432       C  
ATOM   1089  CD1 LEU A 165      13.696  16.878  12.439  1.00124.91           C  
ANISOU 1089  CD1 LEU A 165    13985  17448  16028   1840   -368  -1137       C  
ATOM   1090  CD2 LEU A 165      12.117  18.800  12.287  1.00131.99           C  
ANISOU 1090  CD2 LEU A 165    14964  18019  17168   2308   -535  -1358       C  
ATOM   1091  N   LEU A 166       8.387  15.632  14.125  1.00119.33           N  
ANISOU 1091  N   LEU A 166    12479  17930  14930   2199   -883  -2324       N  
ATOM   1092  CA  LEU A 166       7.226  16.053  14.912  1.00120.43           C  
ANISOU 1092  CA  LEU A 166    12380  18278  15101   2276   -977  -2725       C  
ATOM   1093  C   LEU A 166       6.838  14.965  15.924  1.00122.31           C  
ANISOU 1093  C   LEU A 166    12366  18938  15169   1963   -944  -2939       C  
ATOM   1094  O   LEU A 166       6.226  15.269  16.947  1.00123.02           O  
ANISOU 1094  O   LEU A 166    12229  19227  15284   1892   -963  -3273       O  
ATOM   1095  CB  LEU A 166       6.028  16.461  14.027  1.00122.70           C  
ANISOU 1095  CB  LEU A 166    12666  18608  15349   2677  -1139  -2830       C  
ATOM   1096  CG  LEU A 166       6.223  17.644  13.055  1.00129.65           C  
ANISOU 1096  CG  LEU A 166    13810  19066  16385   3037  -1194  -2618       C  
ATOM   1097  CD1 LEU A 166       4.974  17.885  12.240  1.00132.11           C  
ANISOU 1097  CD1 LEU A 166    14089  19503  16605   3451  -1379  -2734       C  
ATOM   1098  CD2 LEU A 166       6.620  18.927  13.780  1.00133.78           C  
ANISOU 1098  CD2 LEU A 166    14369  19255  17205   3047  -1156  -2719       C  
ATOM   1099  N   LEU A 167       7.236  13.701  15.656  1.00116.17           N  
ANISOU 1099  N   LEU A 167    11636  18284  14218   1768   -885  -2741       N  
ATOM   1100  CA  LEU A 167       7.016  12.550  16.542  1.00114.43           C  
ANISOU 1100  CA  LEU A 167    11243  18404  13833   1444   -834  -2855       C  
ATOM   1101  C   LEU A 167       8.003  12.622  17.714  1.00117.48           C  
ANISOU 1101  C   LEU A 167    11598  18763  14276   1166   -732  -2824       C  
ATOM   1102  O   LEU A 167       7.902  11.853  18.673  1.00116.40           O  
ANISOU 1102  O   LEU A 167    11322  18897  14007    891   -685  -2913       O  
ATOM   1103  CB  LEU A 167       7.246  11.236  15.770  1.00112.63           C  
ANISOU 1103  CB  LEU A 167    11123  18225  13445   1359   -807  -2624       C  
ATOM   1104  CG  LEU A 167       6.038  10.617  15.084  1.00117.55           C  
ANISOU 1104  CG  LEU A 167    11653  19087  13922   1469   -888  -2775       C  
ATOM   1105  CD1 LEU A 167       6.456   9.872  13.835  1.00116.40           C  
ANISOU 1105  CD1 LEU A 167    11692  18836  13699   1548   -887  -2512       C  
ATOM   1106  CD2 LEU A 167       5.303   9.672  16.023  1.00119.61           C  
ANISOU 1106  CD2 LEU A 167    11699  19706  14043   1168   -849  -3002       C  
ATOM   1107  N   THR A 168       8.968  13.545  17.607  1.00114.47           N  
ANISOU 1107  N   THR A 168    11352  18060  14083   1234   -695  -2691       N  
ATOM   1108  CA  THR A 168      10.030  13.802  18.565  1.00114.09           C  
ANISOU 1108  CA  THR A 168    11278  17956  14117   1013   -606  -2670       C  
ATOM   1109  C   THR A 168       9.582  14.761  19.695  1.00120.50           C  
ANISOU 1109  C   THR A 168    11882  18868  15036    985   -621  -3036       C  
ATOM   1110  O   THR A 168      10.275  14.876  20.708  1.00119.61           O  
ANISOU 1110  O   THR A 168    11676  18826  14943    771   -557  -3103       O  
ATOM   1111  CB  THR A 168      11.292  14.195  17.782  1.00122.08           C  
ANISOU 1111  CB  THR A 168    12522  18598  15265   1069   -541  -2360       C  
ATOM   1112  OG1 THR A 168      12.402  13.431  18.246  1.00120.98           O  
ANISOU 1112  OG1 THR A 168    12391  18522  15054    821   -459  -2195       O  
ATOM   1113  CG2 THR A 168      11.584  15.694  17.798  1.00122.58           C  
ANISOU 1113  CG2 THR A 168    12639  18344  15592   1195   -525  -2440       C  
ATOM   1114  N   ILE A 169       8.415  15.438  19.507  1.00120.10           N  
ANISOU 1114  N   ILE A 169    11741  18845  15045   1220   -716  -3294       N  
ATOM   1115  CA  ILE A 169       7.781  16.371  20.460  1.00122.39           C  
ANISOU 1115  CA  ILE A 169    11812  19246  15445   1253   -751  -3702       C  
ATOM   1116  C   ILE A 169       7.499  15.715  21.846  1.00127.23           C  
ANISOU 1116  C   ILE A 169    12155  20325  15863    937   -705  -3941       C  
ATOM   1117  O   ILE A 169       7.936  16.295  22.844  1.00127.67           O  
ANISOU 1117  O   ILE A 169    12090  20420  15998    808   -662  -4123       O  
ATOM   1118  CB  ILE A 169       6.580  17.169  19.839  1.00127.62           C  
ANISOU 1118  CB  ILE A 169    12442  19840  16207   1626   -882  -3917       C  
ATOM   1119  CG1 ILE A 169       7.059  18.057  18.655  1.00128.85           C  
ANISOU 1119  CG1 ILE A 169    12897  19484  16578   1925   -911  -3655       C  
ATOM   1120  CG2 ILE A 169       5.850  18.020  20.901  1.00130.63           C  
ANISOU 1120  CG2 ILE A 169    12553  20391  16688   1658   -923  -4397       C  
ATOM   1121  CD1 ILE A 169       5.965  18.522  17.643  1.00137.12           C  
ANISOU 1121  CD1 ILE A 169    13997  20456  17648   2347  -1063  -3709       C  
ATOM   1122  N   PRO A 170       6.884  14.496  21.957  1.00123.74           N  
ANISOU 1122  N   PRO A 170    11626  20230  15161    781   -699  -3925       N  
ATOM   1123  CA  PRO A 170       6.707  13.885  23.294  1.00124.13           C  
ANISOU 1123  CA  PRO A 170    11454  20705  15006    455   -635  -4096       C  
ATOM   1124  C   PRO A 170       8.018  13.633  24.051  1.00128.48           C  
ANISOU 1124  C   PRO A 170    12057  21237  15522    209   -550  -3906       C  
ATOM   1125  O   PRO A 170       7.994  13.479  25.265  1.00128.66           O  
ANISOU 1125  O   PRO A 170    11892  21588  15404    -20   -507  -4076       O  
ATOM   1126  CB  PRO A 170       5.976  12.570  22.996  1.00124.91           C  
ANISOU 1126  CB  PRO A 170    11537  21056  14866    333   -627  -4013       C  
ATOM   1127  CG  PRO A 170       6.238  12.293  21.561  1.00127.77           C  
ANISOU 1127  CG  PRO A 170    12148  21101  15296    537   -667  -3712       C  
ATOM   1128  CD  PRO A 170       6.293  13.636  20.911  1.00124.38           C  
ANISOU 1128  CD  PRO A 170    11798  20345  15117    875   -741  -3771       C  
ATOM   1129  N   ASP A 171       9.155  13.610  23.340  1.00124.93           N  
ANISOU 1129  N   ASP A 171    11845  20437  15184    263   -528  -3571       N  
ATOM   1130  CA  ASP A 171      10.475  13.422  23.939  1.00124.48           C  
ANISOU 1130  CA  ASP A 171    11830  20356  15112     72   -461  -3400       C  
ATOM   1131  C   ASP A 171      11.159  14.772  24.191  1.00130.20           C  
ANISOU 1131  C   ASP A 171    12529  20849  16093    141   -445  -3550       C  
ATOM   1132  O   ASP A 171      12.213  14.812  24.827  1.00129.59           O  
ANISOU 1132  O   ASP A 171    12423  20797  16017    -19   -394  -3503       O  
ATOM   1133  CB  ASP A 171      11.346  12.493  23.073  1.00124.55           C  
ANISOU 1133  CB  ASP A 171    12077  20170  15075     63   -437  -2978       C  
ATOM   1134  CG  ASP A 171      10.696  11.158  22.759  1.00136.99           C  
ANISOU 1134  CG  ASP A 171    13696  21917  16437     -8   -447  -2843       C  
ATOM   1135  OD1 ASP A 171      10.428  10.389  23.707  1.00138.13           O  
ANISOU 1135  OD1 ASP A 171    13728  22381  16373   -236   -421  -2887       O  
ATOM   1136  OD2 ASP A 171      10.430  10.895  21.569  1.00143.76           O  
ANISOU 1136  OD2 ASP A 171    14699  22594  17331    158   -477  -2703       O  
ATOM   1137  N   PHE A 172      10.555  15.876  23.707  1.00129.12           N  
ANISOU 1137  N   PHE A 172    12398  20483  16178    382   -492  -3742       N  
ATOM   1138  CA  PHE A 172      11.087  17.224  23.911  1.00131.14           C  
ANISOU 1138  CA  PHE A 172    12646  20460  16720    450   -471  -3911       C  
ATOM   1139  C   PHE A 172      10.770  17.747  25.317  1.00137.07           C  
ANISOU 1139  C   PHE A 172    13100  21521  17459    317   -468  -4349       C  
ATOM   1140  O   PHE A 172      11.538  18.553  25.845  1.00137.99           O  
ANISOU 1140  O   PHE A 172    13164  21517  17751    244   -423  -4490       O  
ATOM   1141  CB  PHE A 172      10.564  18.206  22.845  1.00134.62           C  
ANISOU 1141  CB  PHE A 172    13241  20497  17411    782   -529  -3923       C  
ATOM   1142  CG  PHE A 172      11.614  18.736  21.896  1.00136.42           C  
ANISOU 1142  CG  PHE A 172    13742  20238  17851    862   -471  -3617       C  
ATOM   1143  CD1 PHE A 172      11.593  18.393  20.549  1.00138.82           C  
ANISOU 1143  CD1 PHE A 172    14292  20327  18126   1040   -490  -3274       C  
ATOM   1144  CD2 PHE A 172      12.615  19.591  22.345  1.00140.00           C  
ANISOU 1144  CD2 PHE A 172    14195  20472  18527    744   -387  -3691       C  
ATOM   1145  CE1 PHE A 172      12.570  18.879  19.670  1.00140.08           C  
ANISOU 1145  CE1 PHE A 172    14701  20068  18454   1090   -416  -2982       C  
ATOM   1146  CE2 PHE A 172      13.590  20.076  21.467  1.00143.22           C  
ANISOU 1146  CE2 PHE A 172    14849  20442  19126    778   -307  -3410       C  
ATOM   1147  CZ  PHE A 172      13.560  19.718  20.136  1.00140.40           C  
ANISOU 1147  CZ  PHE A 172    14743  19885  18718    948   -319  -3047       C  
ATOM   1148  N   ILE A 173       9.648  17.289  25.919  1.00133.98           N  
ANISOU 1148  N   ILE A 173    12501  21548  16857    269   -507  -4583       N  
ATOM   1149  CA  ILE A 173       9.218  17.722  27.250  1.00135.85           C  
ANISOU 1149  CA  ILE A 173    12427  22155  17035    142   -502  -5025       C  
ATOM   1150  C   ILE A 173       9.193  16.611  28.323  1.00138.67           C  
ANISOU 1150  C   ILE A 173    12618  23055  17017   -173   -455  -5014       C  
ATOM   1151  O   ILE A 173       9.516  16.894  29.478  1.00139.82           O  
ANISOU 1151  O   ILE A 173    12560  23476  17090   -345   -422  -5251       O  
ATOM   1152  CB  ILE A 173       7.931  18.603  27.173  1.00141.59           C  
ANISOU 1152  CB  ILE A 173    13007  22886  17906    389   -582  -5432       C  
ATOM   1153  CG1 ILE A 173       7.992  19.902  28.042  1.00145.15           C  
ANISOU 1153  CG1 ILE A 173    13257  23311  18584    418   -582  -5894       C  
ATOM   1154  CG2 ILE A 173       6.597  17.826  27.228  1.00142.20           C  
ANISOU 1154  CG2 ILE A 173    12928  23377  17725    383   -621  -5558       C  
ATOM   1155  CD1 ILE A 173       7.939  19.787  29.612  1.00153.55           C  
ANISOU 1155  CD1 ILE A 173    13980  24931  19429    138   -535  -6255       C  
ATOM   1156  N   PHE A 174       8.843  15.360  27.948  1.00132.87           N  
ANISOU 1156  N   PHE A 174    11977  22465  16043   -252   -450  -4736       N  
ATOM   1157  CA  PHE A 174       8.798  14.242  28.901  1.00132.15           C  
ANISOU 1157  CA  PHE A 174    11781  22836  15595   -554   -397  -4663       C  
ATOM   1158  C   PHE A 174      10.182  13.707  29.314  1.00133.89           C  
ANISOU 1158  C   PHE A 174    12106  23052  15716   -725   -358  -4359       C  
ATOM   1159  O   PHE A 174      10.283  13.007  30.325  1.00134.24           O  
ANISOU 1159  O   PHE A 174    12045  23491  15470   -962   -323  -4331       O  
ATOM   1160  CB  PHE A 174       7.868  13.120  28.419  1.00133.24           C  
ANISOU 1160  CB  PHE A 174    11973  23116  15536   -602   -395  -4516       C  
ATOM   1161  CG  PHE A 174       6.393  13.444  28.475  1.00136.79           C  
ANISOU 1161  CG  PHE A 174    12206  23807  15963   -527   -422  -4902       C  
ATOM   1162  CD1 PHE A 174       5.760  14.070  27.408  1.00140.25           C  
ANISOU 1162  CD1 PHE A 174    12694  23970  16625   -212   -503  -5004       C  
ATOM   1163  CD2 PHE A 174       5.632  13.105  29.587  1.00140.85           C  
ANISOU 1163  CD2 PHE A 174    12457  24849  16210   -767   -368  -5163       C  
ATOM   1164  CE1 PHE A 174       4.392  14.357  27.454  1.00143.15           C  
ANISOU 1164  CE1 PHE A 174    12833  24591  16966   -114   -545  -5387       C  
ATOM   1165  CE2 PHE A 174       4.264  13.392  29.632  1.00145.61           C  
ANISOU 1165  CE2 PHE A 174    12825  25713  16787   -701   -389  -5554       C  
ATOM   1166  CZ  PHE A 174       3.653  14.016  28.565  1.00143.89           C  
ANISOU 1166  CZ  PHE A 174    12642  25221  16808   -364   -485  -5676       C  
ATOM   1167  N   ALA A 175      11.243  14.058  28.555  1.00128.11           N  
ANISOU 1167  N   ALA A 175    11568  21897  15211   -601   -363  -4139       N  
ATOM   1168  CA  ALA A 175      12.623  13.672  28.854  1.00126.56           C  
ANISOU 1168  CA  ALA A 175    11446  21683  14957   -721   -336  -3890       C  
ATOM   1169  C   ALA A 175      13.288  14.786  29.654  1.00130.74           C  
ANISOU 1169  C   ALA A 175    11797  22254  15626   -763   -320  -4192       C  
ATOM   1170  O   ALA A 175      13.415  15.911  29.160  1.00131.20           O  
ANISOU 1170  O   ALA A 175    11879  21967  16002   -614   -318  -4350       O  
ATOM   1171  CB  ALA A 175      13.395  13.410  27.569  1.00125.31           C  
ANISOU 1171  CB  ALA A 175    11567  21088  14957   -585   -335  -3519       C  
ATOM   1172  N   ASN A 176      13.674  14.487  30.904  1.00127.13           N  
ANISOU 1172  N   ASN A 176    11157  22223  14924   -966   -310  -4284       N  
ATOM   1173  CA  ASN A 176      14.301  15.459  31.800  1.00128.37           C  
ANISOU 1173  CA  ASN A 176    11097  22508  15168  -1036   -297  -4619       C  
ATOM   1174  C   ASN A 176      15.420  14.846  32.644  1.00130.75           C  
ANISOU 1174  C   ASN A 176    11334  23119  15225  -1206   -298  -4473       C  
ATOM   1175  O   ASN A 176      15.537  13.621  32.740  1.00128.67           O  
ANISOU 1175  O   ASN A 176    11178  23031  14681  -1279   -314  -4133       O  
ATOM   1176  CB  ASN A 176      13.245  16.128  32.702  1.00132.01           C  
ANISOU 1176  CB  ASN A 176    11276  23301  15581  -1076   -299  -5109       C  
ATOM   1177  CG  ASN A 176      12.261  17.022  31.980  1.00157.94           C  
ANISOU 1177  CG  ASN A 176    14576  26274  19161   -861   -318  -5348       C  
ATOM   1178  OD1 ASN A 176      12.632  17.947  31.246  1.00154.20           O  
ANISOU 1178  OD1 ASN A 176    14215  25326  19048   -698   -318  -5385       O  
ATOM   1179  ND2 ASN A 176      10.976  16.784  32.197  1.00150.40           N  
ANISOU 1179  ND2 ASN A 176    13501  25591  18054   -856   -334  -5524       N  
ATOM   1180  N   VAL A 177      16.238  15.716  33.262  1.00128.50           N  
ANISOU 1180  N   VAL A 177    10871  22898  15055  -1260   -287  -4747       N  
ATOM   1181  CA  VAL A 177      17.356  15.347  34.135  1.00128.87           C  
ANISOU 1181  CA  VAL A 177    10800  23282  14884  -1395   -304  -4697       C  
ATOM   1182  C   VAL A 177      16.908  15.122  35.588  1.00133.93           C  
ANISOU 1182  C   VAL A 177    11174  24564  15148  -1559   -323  -4934       C  
ATOM   1183  O   VAL A 177      16.286  16.005  36.190  1.00135.23           O  
ANISOU 1183  O   VAL A 177    11108  24902  15373  -1593   -306  -5391       O  
ATOM   1184  CB  VAL A 177      18.566  16.321  34.038  1.00133.79           C  
ANISOU 1184  CB  VAL A 177    11348  23684  15802  -1394   -275  -4874       C  
ATOM   1185  CG1 VAL A 177      19.416  16.012  32.817  1.00131.50           C  
ANISOU 1185  CG1 VAL A 177    11323  22941  15699  -1296   -255  -4486       C  
ATOM   1186  CG2 VAL A 177      18.130  17.789  34.047  1.00135.47           C  
ANISOU 1186  CG2 VAL A 177    11429  23674  16368  -1358   -233  -5348       C  
ATOM   1187  N   SER A 178      17.214  13.929  36.138  1.00129.74           N  
ANISOU 1187  N   SER A 178    10684  24386  14225  -1653   -359  -4617       N  
ATOM   1188  CA  SER A 178      16.891  13.565  37.519  1.00131.55           C  
ANISOU 1188  CA  SER A 178    10696  25259  14027  -1821   -373  -4750       C  
ATOM   1189  C   SER A 178      18.129  13.712  38.388  1.00136.80           C  
ANISOU 1189  C   SER A 178    11181  26252  14546  -1878   -421  -4837       C  
ATOM   1190  O   SER A 178      19.218  13.295  37.992  1.00135.29           O  
ANISOU 1190  O   SER A 178    11119  25894  14392  -1810   -461  -4548       O  
ATOM   1191  CB  SER A 178      16.353  12.137  37.602  1.00134.03           C  
ANISOU 1191  CB  SER A 178    11195  25749  13981  -1895   -378  -4322       C  
ATOM   1192  OG  SER A 178      16.285  11.679  38.945  1.00143.82           O  
ANISOU 1192  OG  SER A 178    12266  27616  14764  -2065   -390  -4353       O  
ATOM   1193  N   GLU A 179      17.957  14.307  39.570  1.00136.02           N  
ANISOU 1193  N   GLU A 179    10762  26650  14272  -1995   -420  -5265       N  
ATOM   1194  CA  GLU A 179      19.042  14.518  40.524  1.00137.97           C  
ANISOU 1194  CA  GLU A 179    10775  27307  14339  -2056   -472  -5432       C  
ATOM   1195  C   GLU A 179      18.789  13.651  41.771  1.00144.26           C  
ANISOU 1195  C   GLU A 179    11465  28800  14548  -2189   -511  -5318       C  
ATOM   1196  O   GLU A 179      18.930  14.117  42.906  1.00146.64           O  
ANISOU 1196  O   GLU A 179    11451  29642  14623  -2289   -528  -5688       O  
ATOM   1197  CB  GLU A 179      19.192  16.021  40.848  1.00141.29           C  
ANISOU 1197  CB  GLU A 179    10896  27723  15066  -2082   -437  -6064       C  
ATOM   1198  CG  GLU A 179      19.439  16.881  39.613  1.00149.45           C  
ANISOU 1198  CG  GLU A 179    12074  28035  16674  -1964   -386  -6129       C  
ATOM   1199  CD  GLU A 179      19.919  18.311  39.801  1.00171.52           C  
ANISOU 1199  CD  GLU A 179    14634  30701  19835  -1994   -346  -6678       C  
ATOM   1200  OE1 GLU A 179      19.951  18.800  40.954  1.00170.67           O  
ANISOU 1200  OE1 GLU A 179    14191  31090  19564  -2106   -359  -7126       O  
ATOM   1201  OE2 GLU A 179      20.258  18.949  38.778  1.00160.29           O  
ANISOU 1201  OE2 GLU A 179    13367  28671  18865  -1914   -295  -6661       O  
ATOM   1202  N   ALA A 180      18.413  12.368  41.525  1.00139.97           N  
ANISOU 1202  N   ALA A 180    11199  28228  13756  -2195   -519  -4795       N  
ATOM   1203  CA  ALA A 180      18.073  11.334  42.514  1.00141.90           C  
ANISOU 1203  CA  ALA A 180    11452  29020  13443  -2327   -537  -4540       C  
ATOM   1204  C   ALA A 180      19.080  11.062  43.648  1.00148.17           C  
ANISOU 1204  C   ALA A 180    12083  30381  13832  -2351   -634  -4502       C  
ATOM   1205  O   ALA A 180      18.724  11.216  44.818  1.00150.87           O  
ANISOU 1205  O   ALA A 180    12178  31342  13804  -2491   -626  -4746       O  
ATOM   1206  CB  ALA A 180      17.819  10.000  41.815  1.00140.66           C  
ANISOU 1206  CB  ALA A 180    11683  28558  13204  -2299   -535  -3933       C  
ATOM   1207  N   ASP A 181      20.332  10.686  43.299  1.00143.33           N  
ANISOU 1207  N   ASP A 181    11586  29590  13281  -2203   -729  -4225       N  
ATOM   1208  CA  ASP A 181      21.436  10.459  44.238  1.00145.43           C  
ANISOU 1208  CA  ASP A 181    11691  30360  13204  -2168   -849  -4193       C  
ATOM   1209  C   ASP A 181      22.433  11.459  43.649  1.00147.34           C  
ANISOU 1209  C   ASP A 181    11789  30292  13902  -2066   -864  -4515       C  
ATOM   1210  O   ASP A 181      22.104  12.173  42.699  1.00144.42           O  
ANISOU 1210  O   ASP A 181    11476  29392  14005  -2048   -776  -4692       O  
ATOM   1211  CB  ASP A 181      22.136   9.100  43.992  1.00146.70           C  
ANISOU 1211  CB  ASP A 181    12164  30413  13162  -2030   -953  -3551       C  
ATOM   1212  CG  ASP A 181      21.364   7.869  44.408  1.00157.78           C  
ANISOU 1212  CG  ASP A 181    13813  31993  14144  -2117   -942  -3084       C  
ATOM   1213  OD1 ASP A 181      21.057   7.039  43.526  1.00156.30           O  
ANISOU 1213  OD1 ASP A 181    13972  31321  14093  -2069   -915  -2667       O  
ATOM   1214  OD2 ASP A 181      21.142   7.689  45.626  1.00166.47           O  
ANISOU 1214  OD2 ASP A 181    14765  33726  14761  -2235   -962  -3120       O  
ATOM   1215  N   ASP A 182      23.664  11.490  44.187  1.00145.48           N  
ANISOU 1215  N   ASP A 182    11372  30384  13518  -1998   -973  -4576       N  
ATOM   1216  CA  ASP A 182      24.760  12.279  43.639  1.00144.35           C  
ANISOU 1216  CA  ASP A 182    11098  29977  13773  -1924   -982  -4832       C  
ATOM   1217  C   ASP A 182      25.022  11.951  42.159  1.00143.41           C  
ANISOU 1217  C   ASP A 182    11309  29125  14055  -1794   -946  -4480       C  
ATOM   1218  O   ASP A 182      25.662  12.727  41.445  1.00141.81           O  
ANISOU 1218  O   ASP A 182    11049  28562  14272  -1769   -898  -4691       O  
ATOM   1219  CB  ASP A 182      26.022  12.126  44.505  1.00149.24           C  
ANISOU 1219  CB  ASP A 182    11470  31150  14085  -1861  -1123  -4901       C  
ATOM   1220  CG  ASP A 182      25.865  12.607  45.941  1.00163.47           C  
ANISOU 1220  CG  ASP A 182    12897  33711  15505  -1988  -1157  -5330       C  
ATOM   1221  OD1 ASP A 182      26.560  12.070  46.824  1.00167.25           O  
ANISOU 1221  OD1 ASP A 182    13247  34767  15534  -1922  -1297  -5223       O  
ATOM   1222  OD2 ASP A 182      25.084  13.557  46.172  1.00169.50           O  
ANISOU 1222  OD2 ASP A 182    13479  34501  16424  -2137  -1051  -5797       O  
ATOM   1223  N   ARG A 183      24.481  10.794  41.713  1.00137.50           N  
ANISOU 1223  N   ARG A 183    10907  28169  13169  -1731   -958  -3950       N  
ATOM   1224  CA  ARG A 183      24.505  10.300  40.346  1.00133.77           C  
ANISOU 1224  CA  ARG A 183    10770  27051  13006  -1612   -925  -3584       C  
ATOM   1225  C   ARG A 183      23.199  10.743  39.668  1.00134.99           C  
ANISOU 1225  C   ARG A 183    11048  26815  13428  -1690   -795  -3686       C  
ATOM   1226  O   ARG A 183      22.101  10.417  40.138  1.00135.21           O  
ANISOU 1226  O   ARG A 183    11109  27040  13224  -1793   -763  -3651       O  
ATOM   1227  CB  ARG A 183      24.654   8.765  40.309  1.00133.93           C  
ANISOU 1227  CB  ARG A 183    11082  27086  12721  -1498  -1020  -2988       C  
ATOM   1228  CG  ARG A 183      24.984   8.225  38.918  1.00140.08           C  
ANISOU 1228  CG  ARG A 183    12162  27250  13813  -1346  -1008  -2648       C  
ATOM   1229  CD  ARG A 183      24.742   6.735  38.791  1.00147.70           C  
ANISOU 1229  CD  ARG A 183    13457  28124  14538  -1264  -1069  -2092       C  
ATOM   1230  NE  ARG A 183      25.075   6.255  37.446  1.00152.41           N  
ANISOU 1230  NE  ARG A 183    14313  28153  15444  -1114  -1058  -1823       N  
ATOM   1231  CZ  ARG A 183      25.110   4.976  37.088  1.00165.28           C  
ANISOU 1231  CZ  ARG A 183    16240  29588  16970  -1001  -1116  -1360       C  
ATOM   1232  NH1 ARG A 183      25.429   4.639  35.847  1.00150.23           N  
ANISOU 1232  NH1 ARG A 183    14529  27192  15359   -865  -1100  -1185       N  
ATOM   1233  NH2 ARG A 183      24.836   4.023  37.970  1.00153.20           N  
ANISOU 1233  NH2 ARG A 183    14820  28347  15040  -1025  -1186  -1069       N  
ATOM   1234  N   TYR A 184      23.339  11.507  38.579  1.00128.61           N  
ANISOU 1234  N   TYR A 184    10293  25479  13095  -1640   -719  -3822       N  
ATOM   1235  CA  TYR A 184      22.238  12.058  37.802  1.00126.05           C  
ANISOU 1235  CA  TYR A 184    10079  24742  13073  -1660   -614  -3937       C  
ATOM   1236  C   TYR A 184      21.845  11.108  36.684  1.00126.19           C  
ANISOU 1236  C   TYR A 184    10457  24327  13163  -1558   -603  -3471       C  
ATOM   1237  O   TYR A 184      22.715  10.598  35.972  1.00124.55           O  
ANISOU 1237  O   TYR A 184    10406  23869  13049  -1441   -636  -3183       O  
ATOM   1238  CB  TYR A 184      22.602  13.458  37.262  1.00127.08           C  
ANISOU 1238  CB  TYR A 184    10084  24533  13667  -1656   -539  -4331       C  
ATOM   1239  CG  TYR A 184      22.709  14.560  38.306  1.00131.91           C  
ANISOU 1239  CG  TYR A 184    10331  25507  14281  -1779   -526  -4891       C  
ATOM   1240  CD1 TYR A 184      22.899  15.886  37.931  1.00134.51           C  
ANISOU 1240  CD1 TYR A 184    10549  25513  15044  -1803   -445  -5289       C  
ATOM   1241  CD2 TYR A 184      22.629  14.274  39.669  1.00135.29           C  
ANISOU 1241  CD2 TYR A 184    10531  26600  14275  -1873   -591  -5027       C  
ATOM   1242  CE1 TYR A 184      23.016  16.900  38.883  1.00138.54           C  
ANISOU 1242  CE1 TYR A 184    10718  26333  15587  -1921   -430  -5842       C  
ATOM   1243  CE2 TYR A 184      22.744  15.279  40.629  1.00139.18           C  
ANISOU 1243  CE2 TYR A 184    10664  27458  14759  -1984   -581  -5580       C  
ATOM   1244  CZ  TYR A 184      22.931  16.592  40.232  1.00147.25           C  
ANISOU 1244  CZ  TYR A 184    11569  28131  16249  -2009   -501  -6005       C  
ATOM   1245  OH  TYR A 184      23.020  17.585  41.177  1.00151.61           O  
ANISOU 1245  OH  TYR A 184    11763  29022  16820  -2124   -487  -6588       O  
ATOM   1246  N   ILE A 185      20.524  10.855  36.551  1.00121.29           N  
ANISOU 1246  N   ILE A 185     9943  23653  12490  -1608   -556  -3429       N  
ATOM   1247  CA  ILE A 185      19.925   9.953  35.561  1.00118.29           C  
ANISOU 1247  CA  ILE A 185     9876  22910  12157  -1542   -538  -3048       C  
ATOM   1248  C   ILE A 185      19.106  10.744  34.522  1.00119.28           C  
ANISOU 1248  C   ILE A 185    10067  22601  12654  -1484   -461  -3224       C  
ATOM   1249  O   ILE A 185      18.066  11.312  34.862  1.00119.49           O  
ANISOU 1249  O   ILE A 185     9964  22753  12684  -1553   -421  -3521       O  
ATOM   1250  CB  ILE A 185      19.094   8.817  36.259  1.00122.31           C  
ANISOU 1250  CB  ILE A 185    10470  23742  12258  -1662   -547  -2808       C  
ATOM   1251  CG1 ILE A 185      19.828   8.165  37.476  1.00125.28           C  
ANISOU 1251  CG1 ILE A 185    10765  24618  12217  -1714   -631  -2656       C  
ATOM   1252  CG2 ILE A 185      18.565   7.769  35.267  1.00120.83           C  
ANISOU 1252  CG2 ILE A 185    10605  23184  12119  -1614   -528  -2417       C  
ATOM   1253  CD1 ILE A 185      21.234   7.470  37.222  1.00131.46           C  
ANISOU 1253  CD1 ILE A 185    11675  25294  12981  -1553   -734  -2319       C  
ATOM   1254  N   CYS A 186      19.588  10.785  33.262  1.00112.98           N  
ANISOU 1254  N   CYS A 186     9460  21315  12152  -1343   -447  -3046       N  
ATOM   1255  CA  CYS A 186      18.899  11.468  32.165  1.00111.05           C  
ANISOU 1255  CA  CYS A 186     9316  20638  12239  -1250   -389  -3143       C  
ATOM   1256  C   CYS A 186      18.094  10.461  31.346  1.00111.51           C  
ANISOU 1256  C   CYS A 186     9623  20506  12242  -1196   -388  -2830       C  
ATOM   1257  O   CYS A 186      18.676   9.592  30.690  1.00109.30           O  
ANISOU 1257  O   CYS A 186     9541  20037  11950  -1123   -410  -2482       O  
ATOM   1258  CB  CYS A 186      19.870  12.275  31.298  1.00110.92           C  
ANISOU 1258  CB  CYS A 186     9343  20230  12572  -1150   -355  -3175       C  
ATOM   1259  SG  CYS A 186      19.298  12.586  29.599  1.00112.77           S  
ANISOU 1259  SG  CYS A 186     9837  19871  13138   -978   -304  -3040       S  
ATOM   1260  N   ASP A 187      16.748  10.557  31.437  1.00107.51           N  
ANISOU 1260  N   ASP A 187     9077  20081  11690  -1239   -364  -2987       N  
ATOM   1261  CA  ASP A 187      15.768   9.754  30.698  1.00105.51           C  
ANISOU 1261  CA  ASP A 187     9004  19685  11399  -1213   -352  -2795       C  
ATOM   1262  C   ASP A 187      14.355  10.323  30.733  1.00109.18           C  
ANISOU 1262  C   ASP A 187     9348  20233  11903  -1226   -325  -3110       C  
ATOM   1263  O   ASP A 187      14.116  11.352  31.369  1.00109.85           O  
ANISOU 1263  O   ASP A 187     9210  20479  12047  -1246   -317  -3485       O  
ATOM   1264  CB  ASP A 187      15.823   8.240  31.016  1.00107.12           C  
ANISOU 1264  CB  ASP A 187     9350  20049  11300  -1319   -369  -2433       C  
ATOM   1265  CG  ASP A 187      15.154   7.761  32.280  1.00117.31           C  
ANISOU 1265  CG  ASP A 187    10516  21816  12240  -1533   -351  -2492       C  
ATOM   1266  OD1 ASP A 187      15.464   8.306  33.356  1.00119.79           O  
ANISOU 1266  OD1 ASP A 187    10615  22476  12422  -1614   -361  -2705       O  
ATOM   1267  OD2 ASP A 187      14.410   6.763  32.209  1.00122.68           O  
ANISOU 1267  OD2 ASP A 187    11320  22533  12759  -1634   -323  -2304       O  
ATOM   1268  N   ARG A 188      13.426   9.668  30.013  1.00104.68           N  
ANISOU 1268  N   ARG A 188     8908  19552  11313  -1202   -314  -2988       N  
ATOM   1269  CA  ARG A 188      12.030  10.082  29.899  1.00104.86           C  
ANISOU 1269  CA  ARG A 188     8814  19660  11367  -1187   -298  -3278       C  
ATOM   1270  C   ARG A 188      11.225   9.674  31.124  1.00110.30           C  
ANISOU 1270  C   ARG A 188     9312  20860  11736  -1426   -259  -3438       C  
ATOM   1271  O   ARG A 188      11.143   8.485  31.448  1.00109.60           O  
ANISOU 1271  O   ARG A 188     9318  20933  11390  -1597   -230  -3175       O  
ATOM   1272  CB  ARG A 188      11.400   9.521  28.615  1.00102.91           C  
ANISOU 1272  CB  ARG A 188     8758  19130  11212  -1070   -305  -3105       C  
ATOM   1273  CG  ARG A 188      12.149   9.888  27.335  1.00110.10           C  
ANISOU 1273  CG  ARG A 188     9866  19566  12401   -837   -334  -2928       C  
ATOM   1274  CD  ARG A 188      11.956   8.872  26.221  1.00116.81           C  
ANISOU 1274  CD  ARG A 188    10938  20203  13243   -774   -340  -2637       C  
ATOM   1275  NE  ARG A 188      12.476   7.548  26.573  1.00122.92           N  
ANISOU 1275  NE  ARG A 188    11828  21064  13811   -932   -325  -2330       N  
ATOM   1276  CZ  ARG A 188      12.285   6.447  25.855  1.00134.97           C  
ANISOU 1276  CZ  ARG A 188    13532  22457  15292   -937   -321  -2093       C  
ATOM   1277  NH1 ARG A 188      12.790   5.290  26.259  1.00122.57           N  
ANISOU 1277  NH1 ARG A 188    12078  20936  13555  -1069   -312  -1818       N  
ATOM   1278  NH2 ARG A 188      11.583   6.492  24.728  1.00120.63           N  
ANISOU 1278  NH2 ARG A 188    11780  20459  13597   -798   -332  -2137       N  
ATOM   1279  N   PHE A 189      10.656  10.673  31.815  1.00109.13           N  
ANISOU 1279  N   PHE A 189     8897  20960  11606  -1441   -251  -3872       N  
ATOM   1280  CA  PHE A 189       9.824  10.479  32.997  1.00111.54           C  
ANISOU 1280  CA  PHE A 189     8971  21803  11607  -1667   -202  -4103       C  
ATOM   1281  C   PHE A 189       8.370  10.822  32.668  1.00118.03           C  
ANISOU 1281  C   PHE A 189     9651  22703  12491  -1620   -186  -4428       C  
ATOM   1282  O   PHE A 189       7.966  11.986  32.737  1.00118.66           O  
ANISOU 1282  O   PHE A 189     9538  22790  12757  -1481   -214  -4838       O  
ATOM   1283  CB  PHE A 189      10.356  11.286  34.197  1.00114.96           C  
ANISOU 1283  CB  PHE A 189     9160  22558  11963  -1738   -205  -4393       C  
ATOM   1284  CG  PHE A 189      11.658  10.765  34.757  1.00116.00           C  
ANISOU 1284  CG  PHE A 189     9375  22773  11925  -1823   -224  -4095       C  
ATOM   1285  CD1 PHE A 189      11.676   9.682  35.628  1.00119.90           C  
ANISOU 1285  CD1 PHE A 189     9891  23651  12014  -2045   -195  -3856       C  
ATOM   1286  CD2 PHE A 189      12.867  11.363  34.421  1.00116.92           C  
ANISOU 1286  CD2 PHE A 189     9546  22596  12282  -1679   -271  -4055       C  
ATOM   1287  CE1 PHE A 189      12.883   9.193  36.137  1.00120.99           C  
ANISOU 1287  CE1 PHE A 189    10108  23877  11985  -2078   -237  -3574       C  
ATOM   1288  CE2 PHE A 189      14.075  10.875  34.934  1.00119.69           C  
ANISOU 1288  CE2 PHE A 189     9943  23065  12469  -1736   -302  -3810       C  
ATOM   1289  CZ  PHE A 189      14.073   9.798  35.794  1.00118.93           C  
ANISOU 1289  CZ  PHE A 189     9867  23355  11965  -1914   -297  -3573       C  
ATOM   1290  N   TYR A 190       7.578   9.817  32.299  1.00115.98           N  
ANISOU 1290  N   TYR A 190     9479  22498  12090  -1727   -145  -4268       N  
ATOM   1291  CA  TYR A 190       6.162  10.032  31.987  1.00117.85           C  
ANISOU 1291  CA  TYR A 190     9554  22869  12355  -1694   -132  -4590       C  
ATOM   1292  C   TYR A 190       5.323   9.921  33.257  1.00126.64           C  
ANISOU 1292  C   TYR A 190    10376  24590  13152  -1969    -47  -4886       C  
ATOM   1293  O   TYR A 190       5.862   9.611  34.320  1.00127.59           O  
ANISOU 1293  O   TYR A 190    10458  25005  13017  -2181     -1  -4789       O  
ATOM   1294  CB  TYR A 190       5.681   9.020  30.946  1.00117.93           C  
ANISOU 1294  CB  TYR A 190     9766  22671  12371  -1696   -119  -4326       C  
ATOM   1295  CG  TYR A 190       6.491   9.022  29.669  1.00117.21           C  
ANISOU 1295  CG  TYR A 190     9958  22029  12546  -1442   -192  -4024       C  
ATOM   1296  CD1 TYR A 190       7.544   8.134  29.491  1.00117.47           C  
ANISOU 1296  CD1 TYR A 190    10250  21854  12529  -1505   -184  -3576       C  
ATOM   1297  CD2 TYR A 190       6.204   9.911  28.642  1.00117.49           C  
ANISOU 1297  CD2 TYR A 190    10003  21768  12871  -1127   -270  -4184       C  
ATOM   1298  CE1 TYR A 190       8.288   8.132  28.327  1.00115.97           C  
ANISOU 1298  CE1 TYR A 190    10295  21204  12565  -1283   -239  -3326       C  
ATOM   1299  CE2 TYR A 190       6.942   9.916  27.474  1.00116.29           C  
ANISOU 1299  CE2 TYR A 190    10109  21149  12928   -911   -322  -3898       C  
ATOM   1300  CZ  TYR A 190       7.983   9.025  27.322  1.00121.69           C  
ANISOU 1300  CZ  TYR A 190    11021  21663  13551  -1001   -300  -3483       C  
ATOM   1301  OH  TYR A 190       8.720   9.026  26.160  1.00120.17           O  
ANISOU 1301  OH  TYR A 190    11060  21046  13551   -796   -340  -3224       O  
ATOM   1302  N   PRO A 191       4.015  10.167  33.171  1.00125.97           N  
ANISOU 1302  N   PRO A 191    10072  24730  13060  -1965    -26  -5254       N  
ATOM   1303  CA  PRO A 191       3.194  10.065  34.405  1.00129.41           C  
ANISOU 1303  CA  PRO A 191    10201  25798  13170  -2252     74  -5565       C  
ATOM   1304  C   PRO A 191       2.379   8.943  35.090  1.00137.36           C  
ANISOU 1304  C   PRO A 191    11128  27280  13782  -2654    221  -5507       C  
ATOM   1305  O   PRO A 191       2.022   9.095  36.261  1.00139.93           O  
ANISOU 1305  O   PRO A 191    11196  28138  13834  -2874    300  -5761       O  
ATOM   1306  CB  PRO A 191       1.945  10.878  34.102  1.00132.52           C  
ANISOU 1306  CB  PRO A 191    10313  26328  13709  -2082     42  -6092       C  
ATOM   1307  CG  PRO A 191       2.206  11.568  32.804  1.00134.65           C  
ANISOU 1307  CG  PRO A 191    10750  26023  14387  -1674    -92  -6057       C  
ATOM   1308  CD  PRO A 191       3.206  10.741  32.077  1.00127.20           C  
ANISOU 1308  CD  PRO A 191    10189  24651  13489  -1676   -102  -5486       C  
ATOM   1309  N   ASN A 192       2.205   7.859  34.374  1.00134.01           N  
ANISOU 1309  N   ASN A 192    10938  26644  13336  -2752    260  -5165       N  
ATOM   1310  CA  ASN A 192       1.339   6.812  34.788  1.00136.34           C  
ANISOU 1310  CA  ASN A 192    11185  27291  13327  -3127    409  -5117       C  
ATOM   1311  C   ASN A 192       2.336   5.938  34.098  1.00138.67           C  
ANISOU 1311  C   ASN A 192    11894  27083  13713  -3085    374  -4548       C  
ATOM   1312  O   ASN A 192       3.356   6.408  33.640  1.00136.03           O  
ANISOU 1312  O   ASN A 192    11715  26368  13603  -2810    258  -4393       O  
ATOM   1313  CB  ASN A 192       0.139   6.836  33.860  1.00136.81           C  
ANISOU 1313  CB  ASN A 192    11120  27323  13537  -3039    405  -5401       C  
ATOM   1314  CG  ASN A 192      -0.180   8.251  33.368  1.00155.53           C  
ANISOU 1314  CG  ASN A 192    13278  29607  16211  -2629    265  -5858       C  
ATOM   1315  OD1 ASN A 192       0.718   9.045  33.097  1.00151.02           O  
ANISOU 1315  OD1 ASN A 192    12815  28691  15875  -2337    148  -5798       O  
ATOM   1316  ND2 ASN A 192      -1.459   8.572  33.267  1.00145.35           N  
ANISOU 1316  ND2 ASN A 192    11682  28627  14916  -2609    279  -6322       N  
ATOM   1317  N   ASP A 193       2.014   4.672  33.993  1.00136.23           N  
ANISOU 1317  N   ASP A 193    11753  26764  13244  -3361    480  -4260       N  
ATOM   1318  CA  ASP A 193       2.660   3.739  33.078  1.00133.85           C  
ANISOU 1318  CA  ASP A 193    11826  25955  13078  -3305    449  -3794       C  
ATOM   1319  C   ASP A 193       1.780   3.743  31.831  1.00136.34           C  
ANISOU 1319  C   ASP A 193    12102  26078  13622  -3164    422  -3997       C  
ATOM   1320  O   ASP A 193       2.275   3.596  30.713  1.00133.39           O  
ANISOU 1320  O   ASP A 193    11950  25242  13492  -2924    332  -3797       O  
ATOM   1321  CB  ASP A 193       2.358   2.503  33.928  1.00138.50           C  
ANISOU 1321  CB  ASP A 193    12503  26806  13315  -3757    615  -3538       C  
ATOM   1322  CG  ASP A 193       3.545   1.565  34.034  1.00148.13           C  
ANISOU 1322  CG  ASP A 193    14100  27708  14473  -3794    597  -2958       C  
ATOM   1323  OD1 ASP A 193       4.532   1.927  34.709  1.00148.87           O  
ANISOU 1323  OD1 ASP A 193    14222  27860  14480  -3702    530  -2823       O  
ATOM   1324  OD2 ASP A 193       3.490   0.466  33.443  1.00152.77           O  
ANISOU 1324  OD2 ASP A 193    14946  27995  15105  -3906    644  -2661       O  
ATOM   1325  N   LEU A 194       0.475   3.908  32.025  1.00134.86           N  
ANISOU 1325  N   LEU A 194    11616  26286  13340  -3309    498  -4411       N  
ATOM   1326  CA  LEU A 194      -0.469   3.875  30.907  1.00134.35           C  
ANISOU 1326  CA  LEU A 194    11468  26128  13450  -3186    470  -4648       C  
ATOM   1327  C   LEU A 194      -0.068   4.858  29.786  1.00135.45           C  
ANISOU 1327  C   LEU A 194    11655  25874  13934  -2679    279  -4729       C  
ATOM   1328  O   LEU A 194      -0.611   4.777  28.684  1.00134.66           O  
ANISOU 1328  O   LEU A 194    11559  25615  13989  -2511    223  -4828       O  
ATOM   1329  CB  LEU A 194      -1.931   4.031  31.394  1.00137.62           C  
ANISOU 1329  CB  LEU A 194    11488  27104  13697  -3402    573  -5150       C  
ATOM   1330  CG  LEU A 194      -2.403   3.084  32.524  1.00145.33           C  
ANISOU 1330  CG  LEU A 194    12406  28509  14303  -3949    793  -5077       C  
ATOM   1331  CD1 LEU A 194      -3.752   3.511  33.071  1.00148.80           C  
ANISOU 1331  CD1 LEU A 194    12394  29559  14583  -4118    886  -5646       C  
ATOM   1332  CD2 LEU A 194      -2.448   1.627  32.066  1.00147.44           C  
ANISOU 1332  CD2 LEU A 194    12959  28529  14532  -4240    905  -4702       C  
ATOM   1333  N   TRP A 195       0.898   5.761  30.062  1.00130.22           N  
ANISOU 1333  N   TRP A 195    11036  25061  13381  -2449    186  -4676       N  
ATOM   1334  CA  TRP A 195       1.467   6.710  29.094  1.00127.52           C  
ANISOU 1334  CA  TRP A 195    10789  24304  13359  -2004     28  -4680       C  
ATOM   1335  C   TRP A 195       2.679   6.075  28.407  1.00127.35           C  
ANISOU 1335  C   TRP A 195    11143  23801  13441  -1929     -5  -4172       C  
ATOM   1336  O   TRP A 195       3.060   6.479  27.309  1.00124.69           O  
ANISOU 1336  O   TRP A 195    10945  23087  13346  -1612   -108  -4091       O  
ATOM   1337  CB  TRP A 195       1.918   7.997  29.808  1.00126.91           C  
ANISOU 1337  CB  TRP A 195    10557  24305  13357  -1845    -30  -4907       C  
ATOM   1338  CG  TRP A 195       0.958   9.147  29.711  1.00129.61           C  
ANISOU 1338  CG  TRP A 195    10598  24818  13828  -1611   -100  -5431       C  
ATOM   1339  CD1 TRP A 195       0.043   9.530  30.646  1.00135.50           C  
ANISOU 1339  CD1 TRP A 195    10992  26072  14418  -1748    -47  -5876       C  
ATOM   1340  CD2 TRP A 195       0.878  10.112  28.654  1.00128.70           C  
ANISOU 1340  CD2 TRP A 195    10513  24362  14025  -1178   -244  -5563       C  
ATOM   1341  NE1 TRP A 195      -0.632  10.649  30.221  1.00136.02           N  
ANISOU 1341  NE1 TRP A 195    10858  26126  14699  -1407   -159  -6299       N  
ATOM   1342  CE2 TRP A 195      -0.138  11.031  29.002  1.00135.27           C  
ANISOU 1342  CE2 TRP A 195    11007  25498  14891  -1048   -284  -6098       C  
ATOM   1343  CE3 TRP A 195       1.543  10.273  27.427  1.00127.58           C  
ANISOU 1343  CE3 TRP A 195    10654  23698  14123   -882   -339  -5277       C  
ATOM   1344  CZ2 TRP A 195      -0.495  12.101  28.176  1.00134.95           C  
ANISOU 1344  CZ2 TRP A 195    10925  25220  15128   -612   -431  -6330       C  
ATOM   1345  CZ3 TRP A 195       1.187  11.334  26.608  1.00129.41           C  
ANISOU 1345  CZ3 TRP A 195    10850  23714  14605   -478   -469  -5488       C  
ATOM   1346  CH2 TRP A 195       0.179  12.232  26.983  1.00132.75           C  
ANISOU 1346  CH2 TRP A 195    10958  24413  15069   -335   -521  -5998       C  
ATOM   1347  N   VAL A 196       3.287   5.087  29.084  1.00123.58           N  
ANISOU 1347  N   VAL A 196    10828  23359  12770  -2215     81  -3829       N  
ATOM   1348  CA  VAL A 196       4.471   4.348  28.650  1.00121.12           C  
ANISOU 1348  CA  VAL A 196    10852  22651  12515  -2179     58  -3351       C  
ATOM   1349  C   VAL A 196       4.133   3.384  27.505  1.00123.41           C  
ANISOU 1349  C   VAL A 196    11322  22680  12888  -2176     67  -3195       C  
ATOM   1350  O   VAL A 196       4.773   3.457  26.453  1.00120.62           O  
ANISOU 1350  O   VAL A 196    11149  21941  12740  -1914    -17  -3029       O  
ATOM   1351  CB  VAL A 196       5.165   3.647  29.860  1.00126.12           C  
ANISOU 1351  CB  VAL A 196    11579  23449  12890  -2459    130  -3062       C  
ATOM   1352  CG1 VAL A 196       6.293   2.717  29.415  1.00124.37           C  
ANISOU 1352  CG1 VAL A 196    11702  22835  12718  -2420    102  -2577       C  
ATOM   1353  CG2 VAL A 196       5.682   4.670  30.870  1.00126.51           C  
ANISOU 1353  CG2 VAL A 196    11452  23738  12879  -2412     98  -3226       C  
ATOM   1354  N   VAL A 197       3.139   2.491  27.717  1.00121.73           N  
ANISOU 1354  N   VAL A 197    11049  22691  12512  -2484    180  -3265       N  
ATOM   1355  CA  VAL A 197       2.709   1.477  26.742  1.00121.34           C  
ANISOU 1355  CA  VAL A 197    11139  22440  12526  -2548    211  -3170       C  
ATOM   1356  C   VAL A 197       2.116   2.102  25.467  1.00123.34           C  
ANISOU 1356  C   VAL A 197    11287  22592  12984  -2227    108  -3445       C  
ATOM   1357  O   VAL A 197       2.338   1.557  24.386  1.00121.41           O  
ANISOU 1357  O   VAL A 197    11224  22040  12866  -2108     69  -3290       O  
ATOM   1358  CB  VAL A 197       1.795   0.373  27.352  1.00128.39           C  
ANISOU 1358  CB  VAL A 197    11988  23598  13198  -3006    381  -3191       C  
ATOM   1359  CG1 VAL A 197       1.770  -0.873  26.466  1.00128.21           C  
ANISOU 1359  CG1 VAL A 197    12202  23252  13259  -3104    420  -2975       C  
ATOM   1360  CG2 VAL A 197       2.237   0.002  28.765  1.00129.90           C  
ANISOU 1360  CG2 VAL A 197    12235  23988  13133  -3303    478  -2963       C  
ATOM   1361  N   VAL A 198       1.413   3.257  25.584  1.00120.26           N  
ANISOU 1361  N   VAL A 198    10612  22456  12624  -2060     52  -3847       N  
ATOM   1362  CA  VAL A 198       0.815   3.968  24.436  1.00119.45           C  
ANISOU 1362  CA  VAL A 198    10403  22286  12697  -1707    -68  -4110       C  
ATOM   1363  C   VAL A 198       1.862   4.548  23.472  1.00120.29           C  
ANISOU 1363  C   VAL A 198    10735  21947  13025  -1319   -196  -3877       C  
ATOM   1364  O   VAL A 198       1.564   4.764  22.296  1.00119.15           O  
ANISOU 1364  O   VAL A 198    10612  21659  13002  -1046   -287  -3945       O  
ATOM   1365  CB  VAL A 198      -0.284   4.999  24.810  1.00125.49           C  
ANISOU 1365  CB  VAL A 198    10803  23438  13440  -1609   -103  -4616       C  
ATOM   1366  CG1 VAL A 198      -1.409   4.354  25.614  1.00128.03           C  
ANISOU 1366  CG1 VAL A 198    10876  24238  13531  -2012     41  -4878       C  
ATOM   1367  CG2 VAL A 198       0.295   6.206  25.537  1.00125.20           C  
ANISOU 1367  CG2 VAL A 198    10697  23405  13467  -1446   -158  -4691       C  
ATOM   1368  N   PHE A 199       3.079   4.811  23.980  1.00115.55           N  
ANISOU 1368  N   PHE A 199    10288  21160  12458  -1301   -199  -3612       N  
ATOM   1369  CA  PHE A 199       4.198   5.309  23.188  1.00112.98           C  
ANISOU 1369  CA  PHE A 199    10175  20427  12325   -998   -287  -3369       C  
ATOM   1370  C   PHE A 199       5.082   4.149  22.768  1.00115.56           C  
ANISOU 1370  C   PHE A 199    10782  20483  12643  -1092   -253  -2967       C  
ATOM   1371  O   PHE A 199       5.662   4.194  21.685  1.00113.36           O  
ANISOU 1371  O   PHE A 199    10672  19896  12505   -857   -314  -2801       O  
ATOM   1372  CB  PHE A 199       4.997   6.368  23.956  1.00114.39           C  
ANISOU 1372  CB  PHE A 199    10315  20580  12568   -917   -310  -3382       C  
ATOM   1373  CG  PHE A 199       4.400   7.758  23.953  1.00116.86           C  
ANISOU 1373  CG  PHE A 199    10422  20975  13003   -677   -384  -3748       C  
ATOM   1374  CD1 PHE A 199       3.656   8.214  22.869  1.00120.17           C  
ANISOU 1374  CD1 PHE A 199    10808  21311  13541   -389   -473  -3912       C  
ATOM   1375  CD2 PHE A 199       4.629   8.631  25.009  1.00119.79           C  
ANISOU 1375  CD2 PHE A 199    10642  21493  13380   -711   -375  -3928       C  
ATOM   1376  CE1 PHE A 199       3.118   9.502  22.863  1.00122.42           C  
ANISOU 1376  CE1 PHE A 199    10925  21633  13954   -130   -557  -4235       C  
ATOM   1377  CE2 PHE A 199       4.107   9.927  24.992  1.00123.87           C  
ANISOU 1377  CE2 PHE A 199    10984  22035  14047   -468   -449  -4278       C  
ATOM   1378  CZ  PHE A 199       3.344  10.349  23.925  1.00122.43           C  
ANISOU 1378  CZ  PHE A 199    10785  21742  13989   -172   -541  -4420       C  
ATOM   1379  N   GLN A 200       5.160   3.091  23.606  1.00113.75           N  
ANISOU 1379  N   GLN A 200    10606  20371  12245  -1430   -154  -2812       N  
ATOM   1380  CA  GLN A 200       5.928   1.886  23.290  1.00113.42           C  
ANISOU 1380  CA  GLN A 200    10833  20064  12199  -1522   -125  -2443       C  
ATOM   1381  C   GLN A 200       5.168   0.949  22.330  1.00118.64           C  
ANISOU 1381  C   GLN A 200    11544  20652  12882  -1577   -100  -2488       C  
ATOM   1382  O   GLN A 200       5.675  -0.113  21.969  1.00117.86           O  
ANISOU 1382  O   GLN A 200    11662  20315  12804  -1651    -75  -2229       O  
ATOM   1383  CB  GLN A 200       6.448   1.174  24.556  1.00116.04           C  
ANISOU 1383  CB  GLN A 200    11244  20497  12351  -1815    -47  -2210       C  
ATOM   1384  CG  GLN A 200       7.759   1.774  25.089  1.00136.77           C  
ANISOU 1384  CG  GLN A 200    13928  23038  15000  -1686   -101  -2030       C  
ATOM   1385  CD  GLN A 200       9.039   1.160  24.536  1.00157.88           C  
ANISOU 1385  CD  GLN A 200    16866  25352  17770  -1557   -145  -1667       C  
ATOM   1386  OE1 GLN A 200       9.927   0.754  25.295  1.00154.85           O  
ANISOU 1386  OE1 GLN A 200    16581  24965  17290  -1634   -145  -1423       O  
ATOM   1387  NE2 GLN A 200       9.214   1.138  23.215  1.00147.38           N  
ANISOU 1387  NE2 GLN A 200    15639  23741  16619  -1333   -193  -1636       N  
ATOM   1388  N   PHE A 201       3.959   1.375  21.907  1.00117.14           N  
ANISOU 1388  N   PHE A 201    11137  20675  12696  -1523   -117  -2846       N  
ATOM   1389  CA  PHE A 201       3.087   0.723  20.930  1.00118.16           C  
ANISOU 1389  CA  PHE A 201    11236  20811  12847  -1536   -112  -2997       C  
ATOM   1390  C   PHE A 201       3.195   1.555  19.649  1.00120.95           C  
ANISOU 1390  C   PHE A 201    11595  21011  13350  -1108   -248  -3070       C  
ATOM   1391  O   PHE A 201       3.203   0.993  18.553  1.00120.36           O  
ANISOU 1391  O   PHE A 201    11623  20775  13332  -1006   -278  -3021       O  
ATOM   1392  CB  PHE A 201       1.631   0.701  21.424  1.00122.72           C  
ANISOU 1392  CB  PHE A 201    11522  21810  13295  -1764    -43  -3384       C  
ATOM   1393  CG  PHE A 201       0.767  -0.385  20.829  1.00126.02           C  
ANISOU 1393  CG  PHE A 201    11913  22282  13688  -1967     25  -3511       C  
ATOM   1394  CD1 PHE A 201       0.652  -1.624  21.450  1.00130.79           C  
ANISOU 1394  CD1 PHE A 201    12616  22884  14193  -2396    178  -3373       C  
ATOM   1395  CD2 PHE A 201       0.037  -0.158  19.669  1.00128.40           C  
ANISOU 1395  CD2 PHE A 201    12084  22645  14056  -1735    -63  -3783       C  
ATOM   1396  CE1 PHE A 201      -0.164  -2.624  20.908  1.00133.49           C  
ANISOU 1396  CE1 PHE A 201    12926  23257  14536  -2618    257  -3522       C  
ATOM   1397  CE2 PHE A 201      -0.778  -1.158  19.129  1.00132.91           C  
ANISOU 1397  CE2 PHE A 201    12598  23298  14605  -1940      2  -3951       C  
ATOM   1398  CZ  PHE A 201      -0.873  -2.383  19.752  1.00132.63           C  
ANISOU 1398  CZ  PHE A 201    12659  23233  14501  -2394    169  -3831       C  
ATOM   1399  N   GLN A 202       3.316   2.903  19.807  1.00116.95           N  
ANISOU 1399  N   GLN A 202    10988  20544  12903   -858   -327  -3180       N  
ATOM   1400  CA  GLN A 202       3.519   3.902  18.750  1.00115.73           C  
ANISOU 1400  CA  GLN A 202    10867  20218  12887   -441   -452  -3201       C  
ATOM   1401  C   GLN A 202       4.881   3.627  18.088  1.00117.38           C  
ANISOU 1401  C   GLN A 202    11362  20047  13190   -322   -464  -2818       C  
ATOM   1402  O   GLN A 202       5.027   3.813  16.879  1.00116.19           O  
ANISOU 1402  O   GLN A 202    11301  19735  13108    -55   -534  -2764       O  
ATOM   1403  CB  GLN A 202       3.498   5.321  19.358  1.00117.44           C  
ANISOU 1403  CB  GLN A 202    10948  20508  13165   -277   -504  -3365       C  
ATOM   1404  CG  GLN A 202       3.524   6.463  18.343  1.00131.29           C  
ANISOU 1404  CG  GLN A 202    12735  22086  15063    152   -629  -3407       C  
ATOM   1405  CD  GLN A 202       3.933   7.769  18.978  1.00150.03           C  
ANISOU 1405  CD  GLN A 202    15067  24386  17552    282   -658  -3466       C  
ATOM   1406  OE1 GLN A 202       5.121   8.100  19.070  1.00144.22           O  
ANISOU 1406  OE1 GLN A 202    14499  23386  16912    311   -637  -3215       O  
ATOM   1407  NE2 GLN A 202       2.957   8.544  19.430  1.00143.77           N  
ANISOU 1407  NE2 GLN A 202    14031  23832  16761    363   -704  -3830       N  
ATOM   1408  N   HIS A 203       5.858   3.159  18.898  1.00113.22           N  
ANISOU 1408  N   HIS A 203    10961  19414  12642   -518   -395  -2564       N  
ATOM   1409  CA  HIS A 203       7.205   2.777  18.481  1.00111.26           C  
ANISOU 1409  CA  HIS A 203    10954  18854  12468   -447   -395  -2219       C  
ATOM   1410  C   HIS A 203       7.169   1.496  17.640  1.00114.15           C  
ANISOU 1410  C   HIS A 203    11453  19095  12823   -502   -376  -2113       C  
ATOM   1411  O   HIS A 203       7.903   1.409  16.659  1.00112.59           O  
ANISOU 1411  O   HIS A 203    11403  18670  12706   -306   -412  -1952       O  
ATOM   1412  CB  HIS A 203       8.135   2.636  19.708  1.00111.84           C  
ANISOU 1412  CB  HIS A 203    11078  18918  12496   -633   -345  -2028       C  
ATOM   1413  CG  HIS A 203       9.401   1.871  19.447  1.00114.15           C  
ANISOU 1413  CG  HIS A 203    11594  18949  12828   -621   -337  -1694       C  
ATOM   1414  ND1 HIS A 203      10.397   2.376  18.630  1.00114.53           N  
ANISOU 1414  ND1 HIS A 203    11750  18765  13003   -373   -380  -1552       N  
ATOM   1415  CD2 HIS A 203       9.787   0.657  19.909  1.00116.31           C  
ANISOU 1415  CD2 HIS A 203    11995  19168  13031   -822   -293  -1491       C  
ATOM   1416  CE1 HIS A 203      11.345   1.453  18.613  1.00113.53           C  
ANISOU 1416  CE1 HIS A 203    11783  18478  12876   -421   -365  -1300       C  
ATOM   1417  NE2 HIS A 203      11.024   0.404  19.370  1.00114.94           N  
ANISOU 1417  NE2 HIS A 203    11989  18737  12945   -671   -322  -1247       N  
ATOM   1418  N   ILE A 204       6.327   0.512  18.020  1.00111.39           N  
ANISOU 1418  N   ILE A 204    11048  18896  12379   -782   -309  -2219       N  
ATOM   1419  CA  ILE A 204       6.187  -0.754  17.291  1.00111.20           C  
ANISOU 1419  CA  ILE A 204    11138  18746  12366   -874   -278  -2168       C  
ATOM   1420  C   ILE A 204       5.407  -0.511  15.987  1.00114.30           C  
ANISOU 1420  C   ILE A 204    11435  19207  12787   -652   -348  -2406       C  
ATOM   1421  O   ILE A 204       5.738  -1.102  14.959  1.00113.20           O  
ANISOU 1421  O   ILE A 204    11416  18896  12699   -544   -369  -2331       O  
ATOM   1422  CB  ILE A 204       5.582  -1.889  18.188  1.00116.20           C  
ANISOU 1422  CB  ILE A 204    11766  19485  12901  -1286   -163  -2186       C  
ATOM   1423  CG1 ILE A 204       6.328  -2.042  19.545  1.00116.96           C  
ANISOU 1423  CG1 ILE A 204    11953  19563  12921  -1478   -109  -1934       C  
ATOM   1424  CG2 ILE A 204       5.479  -3.242  17.464  1.00117.58           C  
ANISOU 1424  CG2 ILE A 204    12079  19471  13126  -1404   -121  -2142       C  
ATOM   1425  CD1 ILE A 204       7.886  -2.390  19.525  1.00124.13           C  
ANISOU 1425  CD1 ILE A 204    13109  20152  13902  -1356   -145  -1557       C  
ATOM   1426  N   MET A 205       4.410   0.397  16.029  1.00111.30           N  
ANISOU 1426  N   MET A 205    10829  19093  12365   -557   -393  -2700       N  
ATOM   1427  CA  MET A 205       3.562   0.754  14.890  1.00111.72           C  
ANISOU 1427  CA  MET A 205    10758  19277  12412   -312   -483  -2950       C  
ATOM   1428  C   MET A 205       4.332   1.525  13.807  1.00112.88           C  
ANISOU 1428  C   MET A 205    11038  19220  12633     84   -583  -2786       C  
ATOM   1429  O   MET A 205       4.545   0.997  12.715  1.00112.44           O  
ANISOU 1429  O   MET A 205    11079  19063  12582    202   -609  -2728       O  
ATOM   1430  CB  MET A 205       2.312   1.533  15.365  1.00115.80           C  
ANISOU 1430  CB  MET A 205    10987  20148  12864   -301   -515  -3315       C  
ATOM   1431  CG  MET A 205       1.197   1.612  14.334  1.00121.21           C  
ANISOU 1431  CG  MET A 205    11494  21056  13504   -112   -603  -3633       C  
ATOM   1432  SD  MET A 205       0.501  -0.001  13.893  1.00127.23           S  
ANISOU 1432  SD  MET A 205    12210  21922  14210   -427   -516  -3795       S  
ATOM   1433  CE  MET A 205      -0.570   0.468  12.528  1.00125.68           C  
ANISOU 1433  CE  MET A 205    11798  22001  13954    -62   -673  -4155       C  
ATOM   1434  N   VAL A 206       4.754   2.759  14.124  1.00107.31           N  
ANISOU 1434  N   VAL A 206    10337  18455  11980    269   -626  -2719       N  
ATOM   1435  CA  VAL A 206       5.472   3.662  13.222  1.00105.53           C  
ANISOU 1435  CA  VAL A 206    10244  18027  11826    616   -699  -2549       C  
ATOM   1436  C   VAL A 206       6.924   3.202  12.939  1.00105.84           C  
ANISOU 1436  C   VAL A 206    10519  17772  11924    599   -647  -2201       C  
ATOM   1437  O   VAL A 206       7.443   3.460  11.852  1.00105.02           O  
ANISOU 1437  O   VAL A 206    10535  17530  11838    838   -684  -2064       O  
ATOM   1438  CB  VAL A 206       5.343   5.137  13.719  1.00109.93           C  
ANISOU 1438  CB  VAL A 206    10721  18599  12449    788   -750  -2632       C  
ATOM   1439  CG1 VAL A 206       6.276   6.094  12.980  1.00109.21           C  
ANISOU 1439  CG1 VAL A 206    10809  18231  12454   1078   -788  -2396       C  
ATOM   1440  CG2 VAL A 206       3.896   5.621  13.616  1.00111.68           C  
ANISOU 1440  CG2 VAL A 206    10709  19109  12615    920   -837  -2995       C  
ATOM   1441  N   GLY A 207       7.540   2.509  13.896  1.00100.37           N  
ANISOU 1441  N   GLY A 207     9882  17012  11242    328   -565  -2066       N  
ATOM   1442  CA  GLY A 207       8.913   2.025  13.785  1.00 98.00           C  
ANISOU 1442  CA  GLY A 207     9773  16467  10996    310   -524  -1767       C  
ATOM   1443  C   GLY A 207       9.093   0.683  13.104  1.00 99.86           C  
ANISOU 1443  C   GLY A 207    10113  16611  11217    247   -502  -1700       C  
ATOM   1444  O   GLY A 207      10.088   0.489  12.406  1.00 98.85           O  
ANISOU 1444  O   GLY A 207    10123  16302  11134    375   -502  -1514       O  
ATOM   1445  N   LEU A 208       8.163  -0.265  13.313  1.00 95.82           N  
ANISOU 1445  N   LEU A 208     9533  16222  10653     34   -473  -1866       N  
ATOM   1446  CA  LEU A 208       8.282  -1.594  12.709  1.00 95.27           C  
ANISOU 1446  CA  LEU A 208     9566  16034  10600    -50   -445  -1837       C  
ATOM   1447  C   LEU A 208       7.121  -2.132  11.870  1.00100.39           C  
ANISOU 1447  C   LEU A 208    10104  16837  11202    -62   -462  -2120       C  
ATOM   1448  O   LEU A 208       7.380  -2.825  10.887  1.00100.57           O  
ANISOU 1448  O   LEU A 208    10204  16758  11250     19   -472  -2117       O  
ATOM   1449  CB  LEU A 208       8.494  -2.686  13.780  1.00 95.58           C  
ANISOU 1449  CB  LEU A 208     9691  15978  10648   -374   -365  -1718       C  
ATOM   1450  CG  LEU A 208       9.493  -3.816  13.477  1.00 99.60           C  
ANISOU 1450  CG  LEU A 208    10404  16204  11237   -389   -345  -1505       C  
ATOM   1451  CD1 LEU A 208       9.721  -4.656  14.700  1.00100.44           C  
ANISOU 1451  CD1 LEU A 208    10611  16214  11336   -671   -282  -1341       C  
ATOM   1452  CD2 LEU A 208       8.998  -4.749  12.373  1.00102.77           C  
ANISOU 1452  CD2 LEU A 208    10819  16558  11672   -383   -343  -1671       C  
ATOM   1453  N   ILE A 209       5.856  -1.857  12.279  1.00 97.11           N  
ANISOU 1453  N   ILE A 209     9489  16691  10718   -174   -462  -2393       N  
ATOM   1454  CA  ILE A 209       4.630  -2.355  11.636  1.00 98.05           C  
ANISOU 1454  CA  ILE A 209     9448  17024  10783   -225   -474  -2722       C  
ATOM   1455  C   ILE A 209       4.427  -1.628  10.302  1.00 99.53           C  
ANISOU 1455  C   ILE A 209     9576  17317  10923    161   -593  -2829       C  
ATOM   1456  O   ILE A 209       4.499  -2.271   9.255  1.00 99.14           O  
ANISOU 1456  O   ILE A 209     9567  17235  10866    244   -612  -2877       O  
ATOM   1457  CB  ILE A 209       3.371  -2.338  12.567  1.00103.06           C  
ANISOU 1457  CB  ILE A 209     9861  17949  11348   -492   -423  -2998       C  
ATOM   1458  CG1 ILE A 209       3.541  -3.311  13.764  1.00104.15           C  
ANISOU 1458  CG1 ILE A 209    10091  17980  11499   -913   -286  -2865       C  
ATOM   1459  CG2 ILE A 209       2.069  -2.641  11.782  1.00105.90           C  
ANISOU 1459  CG2 ILE A 209    10001  18592  11643   -492   -454  -3396       C  
ATOM   1460  CD1 ILE A 209       2.679  -2.988  14.983  1.00113.10           C  
ANISOU 1460  CD1 ILE A 209    11038  19393  12541  -1168   -220  -3030       C  
ATOM   1461  N   LEU A 210       4.195  -0.301  10.346  1.00 94.57           N  
ANISOU 1461  N   LEU A 210     8862  16809  10261    401   -673  -2862       N  
ATOM   1462  CA  LEU A 210       3.958   0.541   9.171  1.00 94.26           C  
ANISOU 1462  CA  LEU A 210     8787  16871  10159    795   -796  -2924       C  
ATOM   1463  C   LEU A 210       5.089   0.528   8.110  1.00 96.13           C  
ANISOU 1463  C   LEU A 210     9232  16889  10405   1019   -813  -2655       C  
ATOM   1464  O   LEU A 210       4.766   0.259   6.950  1.00 96.58           O  
ANISOU 1464  O   LEU A 210     9257  17066  10373   1191   -873  -2769       O  
ATOM   1465  CB  LEU A 210       3.514   1.967   9.558  1.00 94.57           C  
ANISOU 1465  CB  LEU A 210     8722  17021  10190   1000   -874  -2992       C  
ATOM   1466  CG  LEU A 210       2.134   2.120  10.221  1.00100.78           C  
ANISOU 1466  CG  LEU A 210     9231  18137  10925    890   -895  -3364       C  
ATOM   1467  CD1 LEU A 210       2.072   3.386  11.054  1.00100.69           C  
ANISOU 1467  CD1 LEU A 210     9161  18134  10964    995   -929  -3372       C  
ATOM   1468  CD2 LEU A 210       0.999   2.093   9.188  1.00105.23           C  
ANISOU 1468  CD2 LEU A 210     9605  19007  11372   1101  -1009  -3683       C  
ATOM   1469  N   PRO A 211       6.395   0.749   8.433  1.00 90.21           N  
ANISOU 1469  N   PRO A 211     8672  15863   9742   1013   -758  -2329       N  
ATOM   1470  CA  PRO A 211       7.421   0.660   7.376  1.00 89.13           C  
ANISOU 1470  CA  PRO A 211     8699  15569   9596   1203   -759  -2115       C  
ATOM   1471  C   PRO A 211       7.758  -0.780   6.959  1.00 92.49           C  
ANISOU 1471  C   PRO A 211     9182  15920  10038   1056   -708  -2135       C  
ATOM   1472  O   PRO A 211       8.069  -1.011   5.787  1.00 92.34           O  
ANISOU 1472  O   PRO A 211     9211  15915   9958   1236   -733  -2122       O  
ATOM   1473  CB  PRO A 211       8.627   1.392   7.970  1.00 89.29           C  
ANISOU 1473  CB  PRO A 211     8858  15357   9712   1214   -709  -1817       C  
ATOM   1474  CG  PRO A 211       8.434   1.354   9.418  1.00 93.28           C  
ANISOU 1474  CG  PRO A 211     9300  15860  10283    954   -665  -1855       C  
ATOM   1475  CD  PRO A 211       7.001   1.067   9.743  1.00 90.30           C  
ANISOU 1475  CD  PRO A 211     8731  15733   9844    833   -692  -2169       C  
ATOM   1476  N   GLY A 212       7.669  -1.723   7.906  1.00 88.48           N  
ANISOU 1476  N   GLY A 212     8674  15337   9609    737   -636  -2171       N  
ATOM   1477  CA  GLY A 212       7.922  -3.146   7.688  1.00 88.74           C  
ANISOU 1477  CA  GLY A 212     8778  15242   9698    567   -583  -2200       C  
ATOM   1478  C   GLY A 212       6.998  -3.789   6.674  1.00 94.83           C  
ANISOU 1478  C   GLY A 212     9431  16196  10403    596   -617  -2509       C  
ATOM   1479  O   GLY A 212       7.445  -4.631   5.884  1.00 94.71           O  
ANISOU 1479  O   GLY A 212     9486  16086  10415    628   -605  -2528       O  
ATOM   1480  N   ILE A 213       5.700  -3.378   6.678  1.00 92.82           N  
ANISOU 1480  N   ILE A 213     8976  16233  10060    596   -665  -2786       N  
ATOM   1481  CA  ILE A 213       4.675  -3.853   5.737  1.00 94.59           C  
ANISOU 1481  CA  ILE A 213     9031  16714  10195    635   -713  -3139       C  
ATOM   1482  C   ILE A 213       5.049  -3.423   4.315  1.00 98.26           C  
ANISOU 1482  C   ILE A 213     9522  17269  10542   1013   -804  -3105       C  
ATOM   1483  O   ILE A 213       5.117  -4.275   3.428  1.00 99.12           O  
ANISOU 1483  O   ILE A 213     9628  17402  10633   1027   -803  -3240       O  
ATOM   1484  CB  ILE A 213       3.241  -3.422   6.165  1.00 99.28           C  
ANISOU 1484  CB  ILE A 213     9374  17635  10713    564   -750  -3452       C  
ATOM   1485  CG1 ILE A 213       2.746  -4.309   7.331  1.00100.58           C  
ANISOU 1485  CG1 ILE A 213     9494  17753  10969    108   -625  -3561       C  
ATOM   1486  CG2 ILE A 213       2.249  -3.471   4.986  1.00102.33           C  
ANISOU 1486  CG2 ILE A 213     9554  18368  10958    752   -851  -3809       C  
ATOM   1487  CD1 ILE A 213       1.610  -3.734   8.170  1.00106.77           C  
ANISOU 1487  CD1 ILE A 213    10051  18823  11692    -13   -626  -3787       C  
ATOM   1488  N   VAL A 214       5.352  -2.119   4.128  1.00 93.53           N  
ANISOU 1488  N   VAL A 214     8968  16702   9869   1303   -872  -2912       N  
ATOM   1489  CA  VAL A 214       5.765  -1.504   2.862  1.00 93.74           C  
ANISOU 1489  CA  VAL A 214     9054  16808   9756   1667   -947  -2802       C  
ATOM   1490  C   VAL A 214       6.899  -2.307   2.201  1.00 98.26           C  
ANISOU 1490  C   VAL A 214     9772  17204  10357   1664   -884  -2662       C  
ATOM   1491  O   VAL A 214       6.741  -2.738   1.059  1.00 99.21           O  
ANISOU 1491  O   VAL A 214     9841  17498  10357   1803   -925  -2817       O  
ATOM   1492  CB  VAL A 214       6.105   0.005   3.048  1.00 96.56           C  
ANISOU 1492  CB  VAL A 214     9497  17103  10090   1902   -989  -2542       C  
ATOM   1493  CG1 VAL A 214       6.781   0.595   1.815  1.00 96.69           C  
ANISOU 1493  CG1 VAL A 214     9638  17130   9970   2228  -1027  -2334       C  
ATOM   1494  CG2 VAL A 214       4.857   0.805   3.407  1.00 97.61           C  
ANISOU 1494  CG2 VAL A 214     9454  17464  10169   1997  -1086  -2750       C  
ATOM   1495  N   ILE A 215       8.002  -2.552   2.948  1.00 93.94           N  
ANISOU 1495  N   ILE A 215     9382  16344   9965   1506   -790  -2407       N  
ATOM   1496  CA  ILE A 215       9.186  -3.317   2.513  1.00 93.50           C  
ANISOU 1496  CA  ILE A 215     9458  16096   9970   1497   -727  -2273       C  
ATOM   1497  C   ILE A 215       8.818  -4.757   2.088  1.00 99.87           C  
ANISOU 1497  C   ILE A 215    10206  16920  10820   1353   -711  -2555       C  
ATOM   1498  O   ILE A 215       9.272  -5.214   1.036  1.00100.20           O  
ANISOU 1498  O   ILE A 215    10263  17004  10803   1489   -715  -2611       O  
ATOM   1499  CB  ILE A 215      10.302  -3.276   3.609  1.00 94.43           C  
ANISOU 1499  CB  ILE A 215     9721  15908  10250   1351   -649  -1980       C  
ATOM   1500  CG1 ILE A 215      10.939  -1.870   3.705  1.00 93.63           C  
ANISOU 1500  CG1 ILE A 215     9689  15776  10112   1523   -650  -1711       C  
ATOM   1501  CG2 ILE A 215      11.376  -4.353   3.384  1.00 94.50           C  
ANISOU 1501  CG2 ILE A 215     9836  15712  10359   1299   -593  -1911       C  
ATOM   1502  CD1 ILE A 215      11.433  -1.446   5.111  1.00 98.78           C  
ANISOU 1502  CD1 ILE A 215    10392  16242  10896   1355   -604  -1526       C  
ATOM   1503  N   LEU A 216       8.007  -5.462   2.908  1.00 97.62           N  
ANISOU 1503  N   LEU A 216     9853  16600  10638   1063   -681  -2741       N  
ATOM   1504  CA  LEU A 216       7.608  -6.839   2.620  1.00 99.36           C  
ANISOU 1504  CA  LEU A 216    10031  16783  10940    873   -646  -3018       C  
ATOM   1505  C   LEU A 216       6.601  -6.947   1.480  1.00105.36           C  
ANISOU 1505  C   LEU A 216    10592  17895  11544    996   -718  -3389       C  
ATOM   1506  O   LEU A 216       6.560  -7.982   0.805  1.00106.50           O  
ANISOU 1506  O   LEU A 216    10705  18030  11728    941   -700  -3622       O  
ATOM   1507  CB  LEU A 216       7.131  -7.580   3.878  1.00 99.86           C  
ANISOU 1507  CB  LEU A 216    10111  16670  11162    488   -565  -3063       C  
ATOM   1508  CG  LEU A 216       7.803  -8.938   4.115  1.00105.27           C  
ANISOU 1508  CG  LEU A 216    10956  16998  12044    291   -487  -3017       C  
ATOM   1509  CD1 LEU A 216       8.043  -9.173   5.584  1.00104.71           C  
ANISOU 1509  CD1 LEU A 216    11018  16670  12097     24   -415  -2781       C  
ATOM   1510  CD2 LEU A 216       6.990 -10.083   3.510  1.00110.60           C  
ANISOU 1510  CD2 LEU A 216    11534  17712  12776    126   -461  -3407       C  
ATOM   1511  N   SER A 217       5.808  -5.873   1.249  1.00102.18           N  
ANISOU 1511  N   SER A 217    10051  17806  10965   1185   -808  -3458       N  
ATOM   1512  CA  SER A 217       4.831  -5.804   0.160  1.00104.16           C  
ANISOU 1512  CA  SER A 217    10095  18458  11024   1364   -907  -3798       C  
ATOM   1513  C   SER A 217       5.577  -5.728  -1.169  1.00108.46           C  
ANISOU 1513  C   SER A 217    10697  19092  11420   1670   -950  -3727       C  
ATOM   1514  O   SER A 217       5.314  -6.539  -2.057  1.00109.64           O  
ANISOU 1514  O   SER A 217    10742  19402  11513   1682   -966  -4025       O  
ATOM   1515  CB  SER A 217       3.912  -4.597   0.328  1.00107.76           C  
ANISOU 1515  CB  SER A 217    10414  19196  11335   1538  -1008  -3840       C  
ATOM   1516  OG  SER A 217       3.147  -4.697   1.518  1.00116.10           O  
ANISOU 1516  OG  SER A 217    11375  20234  12503   1246   -962  -3961       O  
ATOM   1517  N   CYS A 218       6.559  -4.798  -1.269  1.00103.87           N  
ANISOU 1517  N   CYS A 218    10282  18401  10783   1885   -951  -3341       N  
ATOM   1518  CA  CYS A 218       7.421  -4.601  -2.440  1.00104.22           C  
ANISOU 1518  CA  CYS A 218    10405  18522  10672   2155   -963  -3204       C  
ATOM   1519  C   CYS A 218       8.181  -5.887  -2.764  1.00108.25           C  
ANISOU 1519  C   CYS A 218    10961  18865  11304   2024   -883  -3304       C  
ATOM   1520  O   CYS A 218       8.165  -6.318  -3.911  1.00109.49           O  
ANISOU 1520  O   CYS A 218    11039  19246  11318   2165   -914  -3507       O  
ATOM   1521  CB  CYS A 218       8.379  -3.430  -2.224  1.00102.86           C  
ANISOU 1521  CB  CYS A 218    10413  18191  10477   2309   -937  -2762       C  
ATOM   1522  SG  CYS A 218       7.563  -1.832  -1.971  1.00106.91           S  
ANISOU 1522  SG  CYS A 218    10901  18857  10865   2520  -1039  -2639       S  
ATOM   1523  N   TYR A 219       8.778  -6.533  -1.741  1.00103.62           N  
ANISOU 1523  N   TYR A 219    10492  17901  10978   1764   -791  -3189       N  
ATOM   1524  CA  TYR A 219       9.538  -7.777  -1.873  1.00104.08           C  
ANISOU 1524  CA  TYR A 219    10619  17724  11203   1645   -723  -3265       C  
ATOM   1525  C   TYR A 219       8.719  -8.966  -2.368  1.00109.80           C  
ANISOU 1525  C   TYR A 219    11204  18541  11973   1510   -730  -3714       C  
ATOM   1526  O   TYR A 219       9.300  -9.926  -2.867  1.00110.66           O  
ANISOU 1526  O   TYR A 219    11344  18527  12176   1499   -695  -3842       O  
ATOM   1527  CB  TYR A 219      10.280  -8.122  -0.573  1.00104.16           C  
ANISOU 1527  CB  TYR A 219    10795  17314  11465   1424   -645  -3014       C  
ATOM   1528  CG  TYR A 219      11.515  -7.287  -0.290  1.00105.05           C  
ANISOU 1528  CG  TYR A 219    11045  17298  11571   1557   -618  -2618       C  
ATOM   1529  CD1 TYR A 219      12.197  -7.404   0.917  1.00105.84           C  
ANISOU 1529  CD1 TYR A 219    11274  17083  11856   1397   -567  -2376       C  
ATOM   1530  CD2 TYR A 219      12.011  -6.390  -1.235  1.00106.01           C  
ANISOU 1530  CD2 TYR A 219    11164  17626  11489   1832   -636  -2489       C  
ATOM   1531  CE1 TYR A 219      13.334  -6.644   1.184  1.00105.45           C  
ANISOU 1531  CE1 TYR A 219    11319  16943  11804   1503   -539  -2056       C  
ATOM   1532  CE2 TYR A 219      13.138  -5.614  -0.974  1.00105.60           C  
ANISOU 1532  CE2 TYR A 219    11225  17455  11443   1915   -589  -2147       C  
ATOM   1533  CZ  TYR A 219      13.798  -5.748   0.237  1.00113.37           C  
ANISOU 1533  CZ  TYR A 219    12309  18140  12628   1747   -543  -1952       C  
ATOM   1534  OH  TYR A 219      14.927  -5.012   0.492  1.00115.41           O  
ANISOU 1534  OH  TYR A 219    12649  18306  12897   1814   -494  -1658       O  
ATOM   1535  N   CYS A 220       7.380  -8.902  -2.242  1.00106.97           N  
ANISOU 1535  N   CYS A 220    10679  18407  11558   1408   -774  -3981       N  
ATOM   1536  CA  CYS A 220       6.500  -9.967  -2.722  1.00109.11           C  
ANISOU 1536  CA  CYS A 220    10783  18806  11869   1253   -774  -4454       C  
ATOM   1537  C   CYS A 220       5.866  -9.644  -4.074  1.00112.83           C  
ANISOU 1537  C   CYS A 220    11042  19780  12047   1524   -882  -4747       C  
ATOM   1538  O   CYS A 220       5.670 -10.554  -4.884  1.00114.89           O  
ANISOU 1538  O   CYS A 220    11189  20157  12307   1500   -883  -5114       O  
ATOM   1539  CB  CYS A 220       5.461 -10.359  -1.677  1.00110.27           C  
ANISOU 1539  CB  CYS A 220    10860  18871  12167    896   -727  -4620       C  
ATOM   1540  SG  CYS A 220       5.248 -12.151  -1.503  1.00116.90           S  
ANISOU 1540  SG  CYS A 220    11715  19398  13303    503   -615  -4957       S  
ATOM   1541  N   ILE A 221       5.565  -8.352  -4.326  1.00106.60           N  
ANISOU 1541  N   ILE A 221    10207  19288  11009   1797   -978  -4587       N  
ATOM   1542  CA  ILE A 221       4.988  -7.858  -5.580  1.00107.38           C  
ANISOU 1542  CA  ILE A 221    10130  19891  10779   2117  -1103  -4785       C  
ATOM   1543  C   ILE A 221       6.041  -7.926  -6.699  1.00109.33           C  
ANISOU 1543  C   ILE A 221    10457  20207  10874   2360  -1097  -4677       C  
ATOM   1544  O   ILE A 221       5.712  -8.353  -7.810  1.00111.22           O  
ANISOU 1544  O   ILE A 221    10535  20795  10930   2490  -1153  -5006       O  
ATOM   1545  CB  ILE A 221       4.342  -6.447  -5.389  1.00109.92           C  
ANISOU 1545  CB  ILE A 221    10412  20444  10909   2342  -1212  -4612       C  
ATOM   1546  CG1 ILE A 221       3.033  -6.553  -4.567  1.00110.96           C  
ANISOU 1546  CG1 ILE A 221    10355  20673  11132   2118  -1235  -4902       C  
ATOM   1547  CG2 ILE A 221       4.079  -5.736  -6.734  1.00112.58           C  
ANISOU 1547  CG2 ILE A 221    10655  21254  10868   2763  -1351  -4652       C  
ATOM   1548  CD1 ILE A 221       2.617  -5.289  -3.786  1.00115.15           C  
ANISOU 1548  CD1 ILE A 221    10902  21222  11627   2222  -1294  -4675       C  
ATOM   1549  N   ILE A 222       7.302  -7.538  -6.388  1.00102.40           N  
ANISOU 1549  N   ILE A 222     9808  19027  10071   2404  -1022  -4246       N  
ATOM   1550  CA  ILE A 222       8.417  -7.569  -7.335  1.00102.13           C  
ANISOU 1550  CA  ILE A 222     9853  19046   9906   2602   -988  -4116       C  
ATOM   1551  C   ILE A 222       8.687  -9.000  -7.792  1.00107.94           C  
ANISOU 1551  C   ILE A 222    10518  19717  10777   2473   -938  -4476       C  
ATOM   1552  O   ILE A 222       8.385  -9.300  -8.944  1.00110.01           O  
ANISOU 1552  O   ILE A 222    10622  20352  10824   2626   -991  -4782       O  
ATOM   1553  CB  ILE A 222       9.691  -6.801  -6.858  1.00102.48           C  
ANISOU 1553  CB  ILE A 222    10127  18804  10007   2653   -909  -3605       C  
ATOM   1554  CG1 ILE A 222       9.438  -5.276  -6.814  1.00102.36           C  
ANISOU 1554  CG1 ILE A 222    10173  18925   9793   2859   -968  -3284       C  
ATOM   1555  CG2 ILE A 222      10.908  -7.113  -7.744  1.00103.40           C  
ANISOU 1555  CG2 ILE A 222    10296  18954  10039   2782   -842  -3541       C  
ATOM   1556  CD1 ILE A 222      10.333  -4.495  -5.806  1.00106.95           C  
ANISOU 1556  CD1 ILE A 222    10957  19140  10539   2786   -887  -2838       C  
ATOM   1557  N   ILE A 223       9.142  -9.904  -6.884  1.00104.03           N  
ANISOU 1557  N   ILE A 223    10128  18762  10636   2195   -847  -4472       N  
ATOM   1558  CA  ILE A 223       9.455 -11.310  -7.224  1.00106.07           C  
ANISOU 1558  CA  ILE A 223    10355  18863  11086   2071   -797  -4804       C  
ATOM   1559  C   ILE A 223       8.349 -12.072  -7.992  1.00113.58           C  
ANISOU 1559  C   ILE A 223    11066  20118  11972   2016   -848  -5367       C  
ATOM   1560  O   ILE A 223       8.643 -13.053  -8.677  1.00115.35           O  
ANISOU 1560  O   ILE A 223    11226  20338  12263   2011   -824  -5686       O  
ATOM   1561  CB  ILE A 223      10.187 -12.147  -6.116  1.00108.13           C  
ANISOU 1561  CB  ILE A 223    10805  18543  11738   1819   -704  -4663       C  
ATOM   1562  CG1 ILE A 223       9.304 -13.181  -5.353  1.00110.09           C  
ANISOU 1562  CG1 ILE A 223    11034  18526  12268   1464   -669  -4937       C  
ATOM   1563  CG2 ILE A 223      11.132 -11.325  -5.230  1.00105.53           C  
ANISOU 1563  CG2 ILE A 223    10671  17965  11459   1853   -667  -4140       C  
ATOM   1564  CD1 ILE A 223       8.186 -12.680  -4.455  1.00117.69           C  
ANISOU 1564  CD1 ILE A 223    11952  19535  13228   1269   -680  -4900       C  
ATOM   1565  N   SER A 224       7.098 -11.587  -7.891  1.00111.26           N  
ANISOU 1565  N   SER A 224    10622  20109  11544   1991   -921  -5511       N  
ATOM   1566  CA  SER A 224       5.940 -12.123  -8.597  1.00114.70           C  
ANISOU 1566  CA  SER A 224    10788  20919  11876   1952   -983  -6057       C  
ATOM   1567  C   SER A 224       5.890 -11.510 -10.002  1.00121.24           C  
ANISOU 1567  C   SER A 224    11469  22322  12275   2339  -1093  -6148       C  
ATOM   1568  O   SER A 224       5.811 -12.251 -10.989  1.00123.99           O  
ANISOU 1568  O   SER A 224    11656  22918  12538   2391  -1111  -6558       O  
ATOM   1569  CB  SER A 224       4.654 -11.820  -7.827  1.00118.39           C  
ANISOU 1569  CB  SER A 224    11137  21474  12373   1768  -1017  -6170       C  
ATOM   1570  OG  SER A 224       3.507 -12.346  -8.477  1.00131.07           O  
ANISOU 1570  OG  SER A 224    12448  23468  13883   1711  -1074  -6736       O  
ATOM   1571  N   LYS A 225       5.994 -10.183 -10.118  1.00116.52           N  
ANISOU 1571  N   LYS A 225    10939  21926  11407   2614  -1162  -5762       N  
ATOM   1572  CA  LYS A 225       5.918  -9.491 -11.426  1.00118.31           C  
ANISOU 1572  CA  LYS A 225    11061  22705  11186   3001  -1270  -5773       C  
ATOM   1573  C   LYS A 225       7.260  -9.333 -12.175  1.00121.37           C  
ANISOU 1573  C   LYS A 225    11589  23101  11427   3201  -1209  -5508       C  
ATOM   1574  O   LYS A 225       7.368  -8.597 -13.157  1.00122.20           O  
ANISOU 1574  O   LYS A 225    11672  23619  11142   3517  -1274  -5383       O  
ATOM   1575  CB  LYS A 225       5.250  -8.123 -11.264  1.00120.55           C  
ANISOU 1575  CB  LYS A 225    11351  23215  11236   3221  -1384  -5506       C  
ATOM   1576  CG  LYS A 225       3.736  -8.153 -11.394  1.00134.66           C  
ANISOU 1576  CG  LYS A 225    12859  25399  12906   3233  -1516  -5933       C  
ATOM   1577  CD  LYS A 225       3.307  -8.801 -12.701  1.00145.45           C  
ANISOU 1577  CD  LYS A 225    13967  27283  14013   3371  -1594  -6429       C  
ATOM   1578  CE  LYS A 225       2.253  -9.871 -12.466  1.00154.39           C  
ANISOU 1578  CE  LYS A 225    14833  28486  15342   3064  -1593  -7039       C  
ATOM   1579  NZ  LYS A 225       2.828 -11.242 -12.544  1.00160.92           N  
ANISOU 1579  NZ  LYS A 225    15670  29021  16452   2784  -1459  -7323       N  
ATOM   1580  N   LEU A 226       8.259 -10.046 -11.678  1.00116.45           N  
ANISOU 1580  N   LEU A 226    11106  22026  11114   3009  -1083  -5426       N  
ATOM   1581  CA  LEU A 226       9.638 -10.147 -12.174  1.00115.95           C  
ANISOU 1581  CA  LEU A 226    11156  21886  11013   3120   -995  -5236       C  
ATOM   1582  C   LEU A 226       9.830 -11.545 -12.778  1.00122.64           C  
ANISOU 1582  C   LEU A 226    11866  22745  11986   3034   -961  -5735       C  
ATOM   1583  O   LEU A 226      10.564 -11.704 -13.752  1.00124.13           O  
ANISOU 1583  O   LEU A 226    12010  23170  11985   3210   -935  -5805       O  
ATOM   1584  CB  LEU A 226      10.572  -9.902 -10.967  1.00112.39           C  
ANISOU 1584  CB  LEU A 226    10953  20884  10866   2967   -895  -4791       C  
ATOM   1585  CG  LEU A 226      12.085 -10.021 -11.129  1.00115.96           C  
ANISOU 1585  CG  LEU A 226    11531  21158  11372   3024   -789  -4566       C  
ATOM   1586  CD1 LEU A 226      12.659  -8.850 -11.899  1.00116.27           C  
ANISOU 1586  CD1 LEU A 226    11624  21518  11037   3290   -777  -4222       C  
ATOM   1587  CD2 LEU A 226      12.749 -10.128  -9.781  1.00114.60           C  
ANISOU 1587  CD2 LEU A 226    11547  20430  11567   2817   -715  -4277       C  
ATOM   1588  N   SER A 227       9.128 -12.548 -12.201  1.00119.73           N  
ANISOU 1588  N   SER A 227    11427  22130  11937   2753   -954  -6097       N  
ATOM   1589  CA  SER A 227       9.104 -13.940 -12.659  1.00122.35           C  
ANISOU 1589  CA  SER A 227    11628  22404  12456   2626   -924  -6629       C  
ATOM   1590  C   SER A 227       8.001 -14.089 -13.721  1.00130.39           C  
ANISOU 1590  C   SER A 227    12345  24015  13182   2725  -1026  -7139       C  
ATOM   1591  O   SER A 227       7.564 -15.195 -14.025  1.00132.67           O  
ANISOU 1591  O   SER A 227    12474  24304  13632   2568  -1016  -7675       O  
ATOM   1592  CB  SER A 227       8.875 -14.880 -11.477  1.00125.09           C  
ANISOU 1592  CB  SER A 227    12075  22162  13290   2254   -854  -6723       C  
ATOM   1593  OG  SER A 227       7.617 -14.621 -10.878  1.00133.63           O  
ANISOU 1593  OG  SER A 227    13078  23306  14387   2078   -895  -6802       O  
ATOM   1594  N   HIS A 228       7.544 -12.950 -14.229  1.00127.74           N  
ANISOU 1594  N   HIS A 228    11943  24165  12429   2986  -1127  -6963       N  
ATOM   1595  CA  HIS A 228       6.567 -12.904 -15.303  1.00131.32           C  
ANISOU 1595  CA  HIS A 228    12108  25268  12519   3159  -1251  -7386       C  
ATOM   1596  C   HIS A 228       7.277 -12.317 -16.508  1.00136.66           C  
ANISOU 1596  C   HIS A 228    12776  26403  12748   3523  -1280  -7226       C  
ATOM   1597  O   HIS A 228       6.989 -12.669 -17.652  1.00139.87           O  
ANISOU 1597  O   HIS A 228    12951  27328  12866   3677  -1343  -7639       O  
ATOM   1598  CB  HIS A 228       5.373 -12.034 -14.912  1.00131.87           C  
ANISOU 1598  CB  HIS A 228    12103  25561  12442   3202  -1366  -7308       C  
ATOM   1599  CG  HIS A 228       4.361 -11.871 -16.002  1.00139.19           C  
ANISOU 1599  CG  HIS A 228    12726  27204  12957   3433  -1521  -7712       C  
ATOM   1600  ND1 HIS A 228       4.393 -10.824 -16.898  1.00142.15           N  
ANISOU 1600  ND1 HIS A 228    13090  28089  12830   3841  -1634  -7469       N  
ATOM   1601  CD2 HIS A 228       3.287 -12.624 -16.341  1.00144.31           C  
ANISOU 1601  CD2 HIS A 228    13065  28156  13609   3314  -1584  -8348       C  
ATOM   1602  CE1 HIS A 228       3.383 -10.939 -17.742  1.00145.32           C  
ANISOU 1602  CE1 HIS A 228    13186  29101  12927   3994  -1776  -7930       C  
ATOM   1603  NE2 HIS A 228       2.696 -12.022 -17.426  1.00146.97           N  
ANISOU 1603  NE2 HIS A 228    13193  29212  13438   3673  -1748  -8490       N  
ATOM   1604  N   ASN A1002       8.221 -11.422 -16.234  1.00101.48           N  
ANISOU 1604  N   ASN A1002    10629  16971  10958    892   -906  -2607       N  
ATOM   1605  CA  ASN A1002       9.088 -10.888 -17.269  1.00 99.71           C  
ANISOU 1605  CA  ASN A1002    10521  16491  10874    970  -1100  -2393       C  
ATOM   1606  C   ASN A1002       9.803 -12.048 -17.940  1.00101.82           C  
ANISOU 1606  C   ASN A1002    10993  16753  10939    894  -1058  -2056       C  
ATOM   1607  O   ASN A1002      10.146 -11.983 -19.121  1.00 99.81           O  
ANISOU 1607  O   ASN A1002    10839  16319  10767    925  -1172  -1861       O  
ATOM   1608  CB  ASN A1002      10.102  -9.911 -16.674  1.00 98.06           C  
ANISOU 1608  CB  ASN A1002    10319  16224  10715   1009  -1173  -2465       C  
ATOM   1609  CG  ASN A1002       9.441  -8.760 -15.941  1.00115.23           C  
ANISOU 1609  CG  ASN A1002    12272  18403  13107   1086  -1212  -2844       C  
ATOM   1610  OD1 ASN A1002       8.291  -8.860 -15.513  1.00114.42           O  
ANISOU 1610  OD1 ASN A1002    12003  18430  13040   1078  -1114  -3091       O  
ATOM   1611  ND2 ASN A1002      10.166  -7.658 -15.792  1.00103.28           N  
ANISOU 1611  ND2 ASN A1002    10736  16740  11766   1156  -1350  -2914       N  
ATOM   1612  N   ILE A1003      10.017 -13.117 -17.178  1.00 99.32           N  
ANISOU 1612  N   ILE A1003    10742  16636  10360    785   -898  -1997       N  
ATOM   1613  CA  ILE A1003      10.592 -14.345 -17.737  1.00 98.05           C  
ANISOU 1613  CA  ILE A1003    10741  16467  10045    714   -856  -1715       C  
ATOM   1614  C   ILE A1003       9.603 -14.960 -18.756  1.00102.29           C  
ANISOU 1614  C   ILE A1003    11258  16959  10647    714   -856  -1660       C  
ATOM   1615  O   ILE A1003      10.040 -15.515 -19.765  1.00101.04           O  
ANISOU 1615  O   ILE A1003    11217  16698  10476    706   -894  -1456       O  
ATOM   1616  CB  ILE A1003      11.044 -15.339 -16.619  1.00101.47           C  
ANISOU 1616  CB  ILE A1003    11250  17092  10212    592   -730  -1649       C  
ATOM   1617  CG1 ILE A1003      12.176 -16.248 -17.106  1.00100.15           C  
ANISOU 1617  CG1 ILE A1003    11237  16840   9974    555   -755  -1376       C  
ATOM   1618  CG2 ILE A1003       9.876 -16.152 -16.025  1.00103.98           C  
ANISOU 1618  CG2 ILE A1003    11502  17607  10399    488   -574  -1733       C  
ATOM   1619  CD1 ILE A1003      12.999 -16.827 -15.997  1.00107.52           C  
ANISOU 1619  CD1 ILE A1003    12253  17882  10716    469   -733  -1301       C  
ATOM   1620  N   PHE A1004       8.276 -14.831 -18.497  1.00100.24           N  
ANISOU 1620  N   PHE A1004    10837  16778  10473    722   -813  -1869       N  
ATOM   1621  CA  PHE A1004       7.216 -15.319 -19.384  1.00100.25           C  
ANISOU 1621  CA  PHE A1004    10783  16733  10575    731   -838  -1863       C  
ATOM   1622  C   PHE A1004       7.251 -14.513 -20.675  1.00102.87           C  
ANISOU 1622  C   PHE A1004    11151  16829  11108    839  -1060  -1796       C  
ATOM   1623  O   PHE A1004       7.371 -15.097 -21.753  1.00101.14           O  
ANISOU 1623  O   PHE A1004    11050  16525  10851    824  -1115  -1610       O  
ATOM   1624  CB  PHE A1004       5.835 -15.235 -18.693  1.00104.45           C  
ANISOU 1624  CB  PHE A1004    11092  17397  11196    714   -739  -2148       C  
ATOM   1625  CG  PHE A1004       4.652 -15.703 -19.512  1.00106.90           C  
ANISOU 1625  CG  PHE A1004    11306  17657  11655    727   -777  -2184       C  
ATOM   1626  CD1 PHE A1004       4.305 -17.049 -19.559  1.00109.89           C  
ANISOU 1626  CD1 PHE A1004    11719  18136  11899    614   -644  -2075       C  
ATOM   1627  CD2 PHE A1004       3.866 -14.793 -20.213  1.00110.34           C  
ANISOU 1627  CD2 PHE A1004    11605  17926  12394    851   -970  -2330       C  
ATOM   1628  CE1 PHE A1004       3.204 -17.479 -20.309  1.00111.44           C  
ANISOU 1628  CE1 PHE A1004    11812  18279  12252    626   -691  -2127       C  
ATOM   1629  CE2 PHE A1004       2.774 -15.226 -20.971  1.00113.90           C  
ANISOU 1629  CE2 PHE A1004    11961  18320  12997    867  -1040  -2371       C  
ATOM   1630  CZ  PHE A1004       2.448 -16.565 -21.011  1.00111.54           C  
ANISOU 1630  CZ  PHE A1004    11692  18135  12553    754   -892  -2278       C  
ATOM   1631  N   GLU A1005       7.207 -13.169 -20.547  1.00100.36           N  
ANISOU 1631  N   GLU A1005    10742  16400  10992    934  -1192  -1945       N  
ATOM   1632  CA  GLU A1005       7.248 -12.213 -21.653  1.00100.47           C  
ANISOU 1632  CA  GLU A1005    10796  16166  11212   1023  -1438  -1871       C  
ATOM   1633  C   GLU A1005       8.523 -12.318 -22.503  1.00102.26           C  
ANISOU 1633  C   GLU A1005    11256  16287  11309    983  -1480  -1577       C  
ATOM   1634  O   GLU A1005       8.456 -12.107 -23.715  1.00102.17           O  
ANISOU 1634  O   GLU A1005    11348  16120  11351    993  -1637  -1430       O  
ATOM   1635  CB  GLU A1005       7.020 -10.782 -21.144  1.00103.67           C  
ANISOU 1635  CB  GLU A1005    11039  16465  11885   1124  -1567  -2103       C  
ATOM   1636  CG  GLU A1005       5.561 -10.469 -20.852  1.00117.68           C  
ANISOU 1636  CG  GLU A1005    12557  18251  13906   1191  -1606  -2408       C  
ATOM   1637  CD  GLU A1005       4.667 -10.337 -22.070  1.00142.34           C  
ANISOU 1637  CD  GLU A1005    15658  21181  17243   1254  -1842  -2356       C  
ATOM   1638  OE1 GLU A1005       3.928 -11.302 -22.374  1.00139.28           O  
ANISOU 1638  OE1 GLU A1005    15249  20882  16790   1211  -1775  -2345       O  
ATOM   1639  OE2 GLU A1005       4.700  -9.264 -22.715  1.00138.35           O  
ANISOU 1639  OE2 GLU A1005    15162  20425  16979   1340  -2114  -2320       O  
ATOM   1640  N   MET A1006       9.667 -12.668 -21.874  1.00 96.82           N  
ANISOU 1640  N   MET A1006    10648  15689  10451    925  -1342  -1499       N  
ATOM   1641  CA  MET A1006      10.957 -12.848 -22.546  1.00 94.98           C  
ANISOU 1641  CA  MET A1006    10596  15377  10117    874  -1336  -1265       C  
ATOM   1642  C   MET A1006      10.905 -14.111 -23.401  1.00 98.18           C  
ANISOU 1642  C   MET A1006    11112  15824  10370    804  -1264  -1108       C  
ATOM   1643  O   MET A1006      11.297 -14.086 -24.571  1.00 97.65           O  
ANISOU 1643  O   MET A1006    11177  15648  10276    774  -1323   -951       O  
ATOM   1644  CB  MET A1006      12.092 -12.970 -21.513  1.00 96.44           C  
ANISOU 1644  CB  MET A1006    10792  15646  10204    841  -1225  -1268       C  
ATOM   1645  CG  MET A1006      13.472 -13.008 -22.135  1.00 98.95           C  
ANISOU 1645  CG  MET A1006    11245  15864  10487    795  -1217  -1076       C  
ATOM   1646  SD  MET A1006      14.616 -14.129 -21.303  1.00101.78           S  
ANISOU 1646  SD  MET A1006    11643  16345  10685    727  -1071  -1011       S  
ATOM   1647  CE  MET A1006      16.096 -13.759 -22.196  1.00 98.12           C  
ANISOU 1647  CE  MET A1006    11274  15716  10292    692  -1081   -859       C  
ATOM   1648  N   LEU A1007      10.420 -15.210 -22.808  1.00 94.52           N  
ANISOU 1648  N   LEU A1007    10596  15517   9799    764  -1131  -1156       N  
ATOM   1649  CA  LEU A1007      10.318 -16.501 -23.471  1.00 93.75           C  
ANISOU 1649  CA  LEU A1007    10575  15458   9588    699  -1061  -1041       C  
ATOM   1650  C   LEU A1007       9.167 -16.633 -24.468  1.00 98.42           C  
ANISOU 1650  C   LEU A1007    11152  16000  10243    719  -1161  -1060       C  
ATOM   1651  O   LEU A1007       9.223 -17.514 -25.328  1.00 97.71           O  
ANISOU 1651  O   LEU A1007    11155  15903  10068    671  -1141   -958       O  
ATOM   1652  CB  LEU A1007      10.329 -17.628 -22.447  1.00 93.48           C  
ANISOU 1652  CB  LEU A1007    10503  15581   9435    632   -905  -1053       C  
ATOM   1653  CG  LEU A1007      11.702 -18.201 -22.189  1.00 97.53           C  
ANISOU 1653  CG  LEU A1007    11109  16091   9855    582   -838   -921       C  
ATOM   1654  CD1 LEU A1007      12.375 -17.530 -21.002  1.00 98.16           C  
ANISOU 1654  CD1 LEU A1007    11160  16215   9920    595   -835   -979       C  
ATOM   1655  CD2 LEU A1007      11.617 -19.662 -21.974  1.00 99.84           C  
ANISOU 1655  CD2 LEU A1007    11418  16456  10062    505   -745   -849       C  
ATOM   1656  N   ARG A1008       8.142 -15.756 -24.377  1.00 95.99           N  
ANISOU 1656  N   ARG A1008    10720  15646  10105    795  -1287  -1209       N  
ATOM   1657  CA  ARG A1008       7.028 -15.747 -25.327  1.00 96.72           C  
ANISOU 1657  CA  ARG A1008    10786  15660  10303    828  -1441  -1238       C  
ATOM   1658  C   ARG A1008       7.542 -15.214 -26.677  1.00100.63           C  
ANISOU 1658  C   ARG A1008    11471  15994  10770    823  -1614  -1057       C  
ATOM   1659  O   ARG A1008       7.174 -15.735 -27.731  1.00100.85           O  
ANISOU 1659  O   ARG A1008    11593  15993  10734    792  -1691   -978       O  
ATOM   1660  CB  ARG A1008       5.843 -14.908 -24.802  1.00 98.90           C  
ANISOU 1660  CB  ARG A1008    10844  15908  10825    917  -1546  -1474       C  
ATOM   1661  CG  ARG A1008       4.664 -14.885 -25.775  1.00111.48           C  
ANISOU 1661  CG  ARG A1008    12390  17395  12574    963  -1750  -1514       C  
ATOM   1662  CD  ARG A1008       3.339 -14.484 -25.170  1.00122.92           C  
ANISOU 1662  CD  ARG A1008    13562  18849  14294   1036  -1797  -1799       C  
ATOM   1663  NE  ARG A1008       2.286 -14.552 -26.186  1.00132.09           N  
ANISOU 1663  NE  ARG A1008    14682  19888  15617   1080  -2027  -1821       N  
ATOM   1664  CZ  ARG A1008       1.064 -14.050 -26.049  1.00148.47           C  
ANISOU 1664  CZ  ARG A1008    16513  21889  18011   1166  -2167  -2062       C  
ATOM   1665  NH1 ARG A1008       0.719 -13.426 -24.927  1.00135.68           N  
ANISOU 1665  NH1 ARG A1008    14657  20319  16577   1212  -2072  -2328       N  
ATOM   1666  NH2 ARG A1008       0.181 -14.158 -27.029  1.00137.98           N  
ANISOU 1666  NH2 ARG A1008    15163  20434  16828   1206  -2411  -2062       N  
ATOM   1667  N   ILE A1009       8.420 -14.198 -26.623  1.00 96.57           N  
ANISOU 1667  N   ILE A1009    11020  15383  10288    836  -1667   -992       N  
ATOM   1668  CA  ILE A1009       9.050 -13.578 -27.787  1.00 96.73           C  
ANISOU 1668  CA  ILE A1009    11234  15256  10263    795  -1802   -800       C  
ATOM   1669  C   ILE A1009      10.033 -14.565 -28.448  1.00100.39           C  
ANISOU 1669  C   ILE A1009    11868  15794  10481    680  -1634   -647       C  
ATOM   1670  O   ILE A1009      10.079 -14.652 -29.676  1.00100.68           O  
ANISOU 1670  O   ILE A1009    12070  15781  10403    612  -1711   -518       O  
ATOM   1671  CB  ILE A1009       9.704 -12.220 -27.377  1.00100.14           C  
ANISOU 1671  CB  ILE A1009    11651  15560  10840    831  -1885   -794       C  
ATOM   1672  CG1 ILE A1009       8.608 -11.186 -27.002  1.00101.95           C  
ANISOU 1672  CG1 ILE A1009    11706  15670  11362    951  -2104   -966       C  
ATOM   1673  CG2 ILE A1009      10.638 -11.670 -28.469  1.00101.66           C  
ANISOU 1673  CG2 ILE A1009    12061  15619  10944    740  -1957   -562       C  
ATOM   1674  CD1 ILE A1009       9.060  -9.937 -26.244  1.00108.53           C  
ANISOU 1674  CD1 ILE A1009    12446  16394  12397   1012  -2168  -1055       C  
ATOM   1675  N   ASP A1010      10.782 -15.325 -27.630  1.00 96.45           N  
ANISOU 1675  N   ASP A1010    11322  15413   9910    654  -1417   -675       N  
ATOM   1676  CA  ASP A1010      11.789 -16.274 -28.107  1.00 95.71           C  
ANISOU 1676  CA  ASP A1010    11338  15372   9654    560  -1253   -578       C  
ATOM   1677  C   ASP A1010      11.262 -17.678 -28.475  1.00 99.66           C  
ANISOU 1677  C   ASP A1010    11839  15964  10064    525  -1178   -602       C  
ATOM   1678  O   ASP A1010      11.455 -18.108 -29.615  1.00 99.48           O  
ANISOU 1678  O   ASP A1010    11944  15931   9922    455  -1171   -536       O  
ATOM   1679  CB  ASP A1010      12.993 -16.341 -27.139  1.00 96.57           C  
ANISOU 1679  CB  ASP A1010    11401  15514   9778    550  -1108   -583       C  
ATOM   1680  CG  ASP A1010      13.716 -15.020 -26.883  1.00106.77           C  
ANISOU 1680  CG  ASP A1010    12698  16703  11168    568  -1170   -559       C  
ATOM   1681  OD1 ASP A1010      13.628 -14.112 -27.740  1.00108.53           O  
ANISOU 1681  OD1 ASP A1010    13012  16807  11416    550  -1298   -478       O  
ATOM   1682  OD2 ASP A1010      14.394 -14.907 -25.838  1.00111.76           O  
ANISOU 1682  OD2 ASP A1010    13251  17363  11850    591  -1106   -611       O  
ATOM   1683  N   GLU A1011      10.614 -18.388 -27.527  1.00 96.27           N  
ANISOU 1683  N   GLU A1011    11271  15625   9681    557  -1116   -702       N  
ATOM   1684  CA  GLU A1011      10.108 -19.747 -27.756  1.00 96.10           C  
ANISOU 1684  CA  GLU A1011    11229  15671   9613    519  -1047   -725       C  
ATOM   1685  C   GLU A1011       8.745 -19.817 -28.447  1.00101.22           C  
ANISOU 1685  C   GLU A1011    11853  16304  10303    543  -1185   -784       C  
ATOM   1686  O   GLU A1011       8.491 -20.774 -29.180  1.00101.02           O  
ANISOU 1686  O   GLU A1011    11869  16295  10218    499  -1171   -781       O  
ATOM   1687  CB  GLU A1011      10.130 -20.583 -26.465  1.00 96.89           C  
ANISOU 1687  CB  GLU A1011    11216  15864   9733    505   -915   -765       C  
ATOM   1688  CG  GLU A1011      10.439 -22.054 -26.704  1.00108.11           C  
ANISOU 1688  CG  GLU A1011    12658  17306  11113    439   -814   -726       C  
ATOM   1689  CD  GLU A1011      11.619 -22.611 -25.930  1.00129.98           C  
ANISOU 1689  CD  GLU A1011    15428  20081  13878    406   -712   -666       C  
ATOM   1690  OE1 GLU A1011      12.683 -22.836 -26.552  1.00122.06           O  
ANISOU 1690  OE1 GLU A1011    14492  19020  12867    382   -672   -625       O  
ATOM   1691  OE2 GLU A1011      11.470 -22.851 -24.710  1.00125.74           O  
ANISOU 1691  OE2 GLU A1011    14822  19606  13346    394   -677   -667       O  
ATOM   1692  N   GLY A1012       7.887 -18.825 -28.203  1.00 98.58           N  
ANISOU 1692  N   GLY A1012    11434  15927  10096    616  -1328   -860       N  
ATOM   1693  CA  GLY A1012       6.554 -18.757 -28.796  1.00 99.50           C  
ANISOU 1693  CA  GLY A1012    11493  16000  10311    655  -1502   -938       C  
ATOM   1694  C   GLY A1012       5.466 -19.428 -27.982  1.00103.36           C  
ANISOU 1694  C   GLY A1012    11777  16576  10917    668  -1429  -1093       C  
ATOM   1695  O   GLY A1012       5.681 -20.506 -27.418  1.00101.99           O  
ANISOU 1695  O   GLY A1012    11572  16501  10679    606  -1244  -1088       O  
ATOM   1696  N   LEU A1013       4.282 -18.790 -27.927  1.00101.45           N  
ANISOU 1696  N   LEU A1013    11388  16284  10873    741  -1582  -1235       N  
ATOM   1697  CA  LEU A1013       3.110 -19.293 -27.204  1.00102.01           C  
ANISOU 1697  CA  LEU A1013    11231  16436  11093    742  -1508  -1419       C  
ATOM   1698  C   LEU A1013       2.058 -19.854 -28.169  1.00106.47           C  
ANISOU 1698  C   LEU A1013    11759  16946  11748    748  -1658  -1467       C  
ATOM   1699  O   LEU A1013       1.506 -19.117 -28.989  1.00107.33           O  
ANISOU 1699  O   LEU A1013    11880  16925  11978    819  -1925  -1489       O  
ATOM   1700  CB  LEU A1013       2.510 -18.197 -26.297  1.00103.32           C  
ANISOU 1700  CB  LEU A1013    11194  16595  11466    819  -1538  -1614       C  
ATOM   1701  CG  LEU A1013       1.198 -18.530 -25.584  1.00109.44           C  
ANISOU 1701  CG  LEU A1013    11698  17454  12428    811  -1452  -1854       C  
ATOM   1702  CD1 LEU A1013       1.322 -18.342 -24.091  1.00109.72           C  
ANISOU 1702  CD1 LEU A1013    11605  17645  12437    769  -1216  -1986       C  
ATOM   1703  CD2 LEU A1013       0.059 -17.686 -26.121  1.00114.27           C  
ANISOU 1703  CD2 LEU A1013    12147  17920  13351    922  -1716  -2027       C  
ATOM   1704  N   ARG A1014       1.786 -21.161 -28.048  1.00102.15           N  
ANISOU 1704  N   ARG A1014    11168  16485  11158    669  -1510  -1479       N  
ATOM   1705  CA  ARG A1014       0.791 -21.892 -28.832  1.00102.67           C  
ANISOU 1705  CA  ARG A1014    11175  16515  11321    660  -1622  -1548       C  
ATOM   1706  C   ARG A1014      -0.207 -22.546 -27.876  1.00106.47           C  
ANISOU 1706  C   ARG A1014    11401  17087  11966    612  -1457  -1715       C  
ATOM   1707  O   ARG A1014       0.159 -23.416 -27.083  1.00104.50           O  
ANISOU 1707  O   ARG A1014    11142  16945  11619    512  -1217  -1665       O  
ATOM   1708  CB  ARG A1014       1.438 -22.892 -29.822  1.00102.07           C  
ANISOU 1708  CB  ARG A1014    11300  16432  11050    595  -1616  -1410       C  
ATOM   1709  CG  ARG A1014       2.612 -23.699 -29.266  1.00112.40           C  
ANISOU 1709  CG  ARG A1014    12696  17820  12190    512  -1369  -1292       C  
ATOM   1710  CD  ARG A1014       3.509 -24.229 -30.368  1.00124.14           C  
ANISOU 1710  CD  ARG A1014    14394  19276  13498    472  -1389  -1183       C  
ATOM   1711  NE  ARG A1014       4.751 -24.792 -29.836  1.00134.26           N  
ANISOU 1711  NE  ARG A1014    15741  20598  14672    416  -1187  -1085       N  
ATOM   1712  CZ  ARG A1014       5.880 -24.106 -29.677  1.00150.76           C  
ANISOU 1712  CZ  ARG A1014    17939  22685  16659    425  -1141   -992       C  
ATOM   1713  NH1 ARG A1014       6.958 -24.697 -29.182  1.00139.24           N  
ANISOU 1713  NH1 ARG A1014    16511  21246  15149    380   -984   -923       N  
ATOM   1714  NH2 ARG A1014       5.938 -22.822 -30.010  1.00138.36           N  
ANISOU 1714  NH2 ARG A1014    16435  21070  15066    478  -1272   -968       N  
ATOM   1715  N   LEU A1015      -1.457 -22.064 -27.907  1.00105.13           N  
ANISOU 1715  N   LEU A1015    11017  16867  12062    675  -1592  -1914       N  
ATOM   1716  CA  LEU A1015      -2.539 -22.522 -27.029  1.00106.19           C  
ANISOU 1716  CA  LEU A1015    10869  17089  12392    619  -1428  -2117       C  
ATOM   1717  C   LEU A1015      -3.147 -23.881 -27.406  1.00109.72           C  
ANISOU 1717  C   LEU A1015    11258  17545  12884    531  -1381  -2126       C  
ATOM   1718  O   LEU A1015      -3.869 -24.477 -26.603  1.00110.19           O  
ANISOU 1718  O   LEU A1015    11112  17695  13059    436  -1183  -2248       O  
ATOM   1719  CB  LEU A1015      -3.610 -21.424 -26.864  1.00108.48           C  
ANISOU 1719  CB  LEU A1015    10904  17309  13005    725  -1579  -2373       C  
ATOM   1720  CG  LEU A1015      -3.141 -20.102 -26.221  1.00113.21           C  
ANISOU 1720  CG  LEU A1015    11491  17903  13622    802  -1586  -2425       C  
ATOM   1721  CD1 LEU A1015      -4.282 -19.115 -26.113  1.00115.99           C  
ANISOU 1721  CD1 LEU A1015    11551  18156  14363    913  -1755  -2718       C  
ATOM   1722  CD2 LEU A1015      -2.507 -20.328 -24.848  1.00114.52           C  
ANISOU 1722  CD2 LEU A1015    11654  18265  13592    694  -1240  -2415       C  
ATOM   1723  N   LYS A1016      -2.826 -24.375 -28.613  1.00105.04           N  
ANISOU 1723  N   LYS A1016    10852  16865  12192    545  -1551  -2003       N  
ATOM   1724  CA  LYS A1016      -3.257 -25.674 -29.133  1.00104.89           C  
ANISOU 1724  CA  LYS A1016    10810  16833  12211    471  -1542  -2010       C  
ATOM   1725  C   LYS A1016      -2.016 -26.556 -29.339  1.00106.36           C  
ANISOU 1725  C   LYS A1016    11231  17046  12134    398  -1420  -1806       C  
ATOM   1726  O   LYS A1016      -0.911 -26.022 -29.465  1.00104.20           O  
ANISOU 1726  O   LYS A1016    11154  16776  11662    428  -1422  -1670       O  
ATOM   1727  CB  LYS A1016      -4.038 -25.509 -30.451  1.00108.70           C  
ANISOU 1727  CB  LYS A1016    11291  17185  12826    554  -1879  -2096       C  
ATOM   1728  CG  LYS A1016      -5.464 -25.014 -30.264  1.00122.44           C  
ANISOU 1728  CG  LYS A1016    12726  18869  14924    614  -2008  -2341       C  
ATOM   1729  CD  LYS A1016      -6.249 -25.025 -31.570  1.00132.50           C  
ANISOU 1729  CD  LYS A1016    14003  20004  16339    686  -2376  -2416       C  
ATOM   1730  CE  LYS A1016      -7.719 -24.752 -31.354  1.00142.33           C  
ANISOU 1730  CE  LYS A1016    14895  21179  18007    739  -2497  -2690       C  
ATOM   1731  NZ  LYS A1016      -8.509 -24.976 -32.595  1.00150.81           N  
ANISOU 1731  NZ  LYS A1016    15962  22114  19226    794  -2867  -2765       N  
ATOM   1732  N   ILE A1017      -2.191 -27.896 -29.352  1.00103.05           N  
ANISOU 1732  N   ILE A1017    10771  16632  11753    299  -1315  -1797       N  
ATOM   1733  CA  ILE A1017      -1.091 -28.852 -29.546  1.00101.44           C  
ANISOU 1733  CA  ILE A1017    10742  16423  11377    234  -1215  -1643       C  
ATOM   1734  C   ILE A1017      -0.480 -28.729 -30.959  1.00105.87           C  
ANISOU 1734  C   ILE A1017    11518  16921  11786    293  -1402  -1607       C  
ATOM   1735  O   ILE A1017      -1.178 -28.924 -31.956  1.00106.68           O  
ANISOU 1735  O   ILE A1017    11612  16968  11955    318  -1592  -1707       O  
ATOM   1736  CB  ILE A1017      -1.485 -30.321 -29.170  1.00104.90           C  
ANISOU 1736  CB  ILE A1017    11063  16850  11943    109  -1077  -1648       C  
ATOM   1737  CG1 ILE A1017      -1.770 -30.463 -27.649  1.00105.50           C  
ANISOU 1737  CG1 ILE A1017    10996  17021  12069     -1   -840  -1619       C  
ATOM   1738  CG2 ILE A1017      -0.407 -31.321 -29.626  1.00104.66           C  
ANISOU 1738  CG2 ILE A1017    11196  16766  11806     68  -1043  -1532       C  
ATOM   1739  CD1 ILE A1017      -2.260 -31.868 -27.147  1.00112.01           C  
ANISOU 1739  CD1 ILE A1017    11700  17826  13032   -162   -698  -1593       C  
ATOM   1740  N   TYR A1018       0.818 -28.380 -31.025  1.00101.78           N  
ANISOU 1740  N   TYR A1018    11193  16422  11059    302  -1344  -1475       N  
ATOM   1741  CA  TYR A1018       1.591 -28.252 -32.262  1.00101.93           C  
ANISOU 1741  CA  TYR A1018    11431  16412  10887    320  -1452  -1433       C  
ATOM   1742  C   TYR A1018       2.829 -29.154 -32.195  1.00104.94           C  
ANISOU 1742  C   TYR A1018    11901  16799  11172    256  -1274  -1358       C  
ATOM   1743  O   TYR A1018       2.964 -29.913 -31.235  1.00104.35           O  
ANISOU 1743  O   TYR A1018    11724  16725  11200    205  -1121  -1321       O  
ATOM   1744  CB  TYR A1018       1.979 -26.781 -32.521  1.00103.56           C  
ANISOU 1744  CB  TYR A1018    11767  16616  10964    386  -1567  -1364       C  
ATOM   1745  CG  TYR A1018       0.891 -25.973 -33.202  1.00108.07           C  
ANISOU 1745  CG  TYR A1018    12316  17130  11617    454  -1847  -1440       C  
ATOM   1746  CD1 TYR A1018       0.008 -25.192 -32.462  1.00110.73           C  
ANISOU 1746  CD1 TYR A1018    12466  17445  12162    521  -1910  -1517       C  
ATOM   1747  CD2 TYR A1018       0.745 -25.989 -34.587  1.00110.43           C  
ANISOU 1747  CD2 TYR A1018    12776  17391  11790    446  -2062  -1448       C  
ATOM   1748  CE1 TYR A1018      -1.003 -24.458 -33.082  1.00113.44           C  
ANISOU 1748  CE1 TYR A1018    12760  17699  12641    596  -2206  -1601       C  
ATOM   1749  CE2 TYR A1018      -0.264 -25.263 -35.217  1.00113.29           C  
ANISOU 1749  CE2 TYR A1018    13127  17677  12242    509  -2373  -1501       C  
ATOM   1750  CZ  TYR A1018      -1.132 -24.493 -34.460  1.00121.65           C  
ANISOU 1750  CZ  TYR A1018    13977  18683  13561    592  -2457  -1576       C  
ATOM   1751  OH  TYR A1018      -2.122 -23.766 -35.077  1.00125.40           O  
ANISOU 1751  OH  TYR A1018    14416  19048  14182    667  -2801  -1639       O  
ATOM   1752  N   LYS A1019       3.711 -29.103 -33.217  1.00101.27           N  
ANISOU 1752  N   LYS A1019    11622  16332  10525    247  -1301  -1342       N  
ATOM   1753  CA  LYS A1019       4.937 -29.905 -33.271  1.00100.14           C  
ANISOU 1753  CA  LYS A1019    11538  16178  10331    196  -1141  -1317       C  
ATOM   1754  C   LYS A1019       6.188 -29.009 -33.300  1.00103.06           C  
ANISOU 1754  C   LYS A1019    12051  16577  10529    203  -1071  -1219       C  
ATOM   1755  O   LYS A1019       7.210 -29.340 -33.903  1.00102.80           O  
ANISOU 1755  O   LYS A1019    12113  16546  10402    162   -985  -1241       O  
ATOM   1756  CB  LYS A1019       4.890 -30.905 -34.443  1.00103.48           C  
ANISOU 1756  CB  LYS A1019    12004  16580  10735    153  -1182  -1453       C  
ATOM   1757  CG  LYS A1019       4.075 -32.157 -34.135  1.00113.57           C  
ANISOU 1757  CG  LYS A1019    13106  17794  12250    125  -1181  -1537       C  
ATOM   1758  CD  LYS A1019       3.690 -32.907 -35.399  1.00123.07           C  
ANISOU 1758  CD  LYS A1019    14342  18979  13440     99  -1286  -1709       C  
ATOM   1759  CE  LYS A1019       2.208 -33.182 -35.475  1.00136.01           C  
ANISOU 1759  CE  LYS A1019    15846  20586  15246    110  -1439  -1799       C  
ATOM   1760  NZ  LYS A1019       1.415 -31.944 -35.717  1.00147.42           N  
ANISOU 1760  NZ  LYS A1019    17332  22070  16610    168  -1623  -1779       N  
ATOM   1761  N   GLY A1023      10.772 -32.224 -33.942  1.00105.27           N  
ANISOU 1761  N   GLY A1023    12297  16692  11007     57   -545  -1435       N  
ATOM   1762  CA  GLY A1023       9.387 -31.790 -34.071  1.00105.14           C  
ANISOU 1762  CA  GLY A1023    12312  16729  10907     74   -683  -1403       C  
ATOM   1763  C   GLY A1023       8.390 -32.730 -33.421  1.00108.54           C  
ANISOU 1763  C   GLY A1023    12595  17092  11554     78   -742  -1402       C  
ATOM   1764  O   GLY A1023       7.695 -33.478 -34.118  1.00108.89           O  
ANISOU 1764  O   GLY A1023    12606  17114  11654     57   -806  -1533       O  
ATOM   1765  N   TYR A1024       8.308 -32.684 -32.074  1.00103.89           N  
ANISOU 1765  N   TYR A1024    11921  16474  11077     89   -719  -1255       N  
ATOM   1766  CA  TYR A1024       7.419 -33.526 -31.257  1.00103.81           C  
ANISOU 1766  CA  TYR A1024    11776  16408  11258     56   -742  -1214       C  
ATOM   1767  C   TYR A1024       6.248 -32.712 -30.686  1.00106.25           C  
ANISOU 1767  C   TYR A1024    12049  16802  11520     69   -789  -1162       C  
ATOM   1768  O   TYR A1024       6.341 -31.486 -30.651  1.00105.42           O  
ANISOU 1768  O   TYR A1024    12016  16773  11267    117   -807  -1126       O  
ATOM   1769  CB  TYR A1024       8.212 -34.198 -30.116  1.00104.96           C  
ANISOU 1769  CB  TYR A1024    11862  16463  11553     23   -678  -1084       C  
ATOM   1770  CG  TYR A1024       9.567 -34.745 -30.521  1.00107.39           C  
ANISOU 1770  CG  TYR A1024    12182  16676  11947     32   -636  -1143       C  
ATOM   1771  CD1 TYR A1024      10.743 -34.185 -30.028  1.00108.69           C  
ANISOU 1771  CD1 TYR A1024    12388  16839  12071     58   -588  -1062       C  
ATOM   1772  CD2 TYR A1024       9.674 -35.824 -31.396  1.00109.57           C  
ANISOU 1772  CD2 TYR A1024    12403  16855  12375     15   -646  -1311       C  
ATOM   1773  CE1 TYR A1024      11.993 -34.686 -30.394  1.00110.19           C  
ANISOU 1773  CE1 TYR A1024    12549  16930  12387     67   -545  -1149       C  
ATOM   1774  CE2 TYR A1024      10.918 -36.326 -31.779  1.00111.20           C  
ANISOU 1774  CE2 TYR A1024    12582  16969  12699     25   -595  -1416       C  
ATOM   1775  CZ  TYR A1024      12.075 -35.757 -31.270  1.00118.10           C  
ANISOU 1775  CZ  TYR A1024    13483  17839  13550     51   -541  -1335       C  
ATOM   1776  OH  TYR A1024      13.303 -36.252 -31.634  1.00119.66           O  
ANISOU 1776  OH  TYR A1024    13617  17935  13912     61   -486  -1467       O  
ATOM   1777  N   TYR A1025       5.157 -33.385 -30.234  1.00102.45           N  
ANISOU 1777  N   TYR A1025    11438  16296  11192     21   -804  -1172       N  
ATOM   1778  CA  TYR A1025       3.957 -32.743 -29.666  1.00102.17           C  
ANISOU 1778  CA  TYR A1025    11314  16337  11167     20   -823  -1174       C  
ATOM   1779  C   TYR A1025       4.283 -31.730 -28.554  1.00104.23           C  
ANISOU 1779  C   TYR A1025    11596  16685  11321     33   -749  -1064       C  
ATOM   1780  O   TYR A1025       4.884 -32.096 -27.543  1.00103.57           O  
ANISOU 1780  O   TYR A1025    11513  16596  11242    -24   -657   -937       O  
ATOM   1781  CB  TYR A1025       2.917 -33.785 -29.210  1.00104.66           C  
ANISOU 1781  CB  TYR A1025    11470  16608  11688    -71   -799  -1194       C  
ATOM   1782  CG  TYR A1025       2.291 -34.578 -30.340  1.00107.67           C  
ANISOU 1782  CG  TYR A1025    11803  16913  12196    -71   -905  -1349       C  
ATOM   1783  CD1 TYR A1025       2.470 -35.955 -30.436  1.00110.49           C  
ANISOU 1783  CD1 TYR A1025    12106  17145  12728   -139   -889  -1356       C  
ATOM   1784  CD2 TYR A1025       1.504 -33.955 -31.305  1.00109.05           C  
ANISOU 1784  CD2 TYR A1025    11981  17122  12330     -4  -1048  -1492       C  
ATOM   1785  CE1 TYR A1025       1.886 -36.692 -31.468  1.00112.50           C  
ANISOU 1785  CE1 TYR A1025    12307  17328  13109   -139   -992  -1527       C  
ATOM   1786  CE2 TYR A1025       0.926 -34.679 -32.348  1.00111.29           C  
ANISOU 1786  CE2 TYR A1025    12230  17344  12713     -8  -1168  -1646       C  
ATOM   1787  CZ  TYR A1025       1.109 -36.050 -32.420  1.00119.10           C  
ANISOU 1787  CZ  TYR A1025    13158  18225  13870    -75  -1128  -1676       C  
ATOM   1788  OH  TYR A1025       0.531 -36.766 -33.443  1.00120.62           O  
ANISOU 1788  OH  TYR A1025    13306  18354  14169    -79  -1252  -1855       O  
ATOM   1789  N   THR A1026       3.939 -30.445 -28.785  1.00 99.83           N  
ANISOU 1789  N   THR A1026    11063  16194  10672    110   -816  -1114       N  
ATOM   1790  CA  THR A1026       4.244 -29.316 -27.893  1.00 98.61           C  
ANISOU 1790  CA  THR A1026    10924  16116  10426    141   -770  -1057       C  
ATOM   1791  C   THR A1026       3.003 -28.430 -27.590  1.00102.99           C  
ANISOU 1791  C   THR A1026    11352  16732  11047    176   -815  -1168       C  
ATOM   1792  O   THR A1026       2.077 -28.355 -28.398  1.00103.16           O  
ANISOU 1792  O   THR A1026    11316  16720  11159    213   -943  -1282       O  
ATOM   1793  CB  THR A1026       5.454 -28.528 -28.461  1.00102.80           C  
ANISOU 1793  CB  THR A1026    11617  16630  10811    206   -805  -1006       C  
ATOM   1794  OG1 THR A1026       6.427 -29.446 -28.967  1.00101.71           O  
ANISOU 1794  OG1 THR A1026    11551  16426  10667    174   -766   -974       O  
ATOM   1795  CG2 THR A1026       6.120 -27.641 -27.436  1.00 99.15           C  
ANISOU 1795  CG2 THR A1026    11177  16220  10275    224   -742   -929       C  
ATOM   1796  N   ILE A1027       2.998 -27.779 -26.412  1.00 99.75           N  
ANISOU 1796  N   ILE A1027    10887  16408  10607    163   -720  -1154       N  
ATOM   1797  CA  ILE A1027       1.936 -26.886 -25.928  1.00100.81           C  
ANISOU 1797  CA  ILE A1027    10867  16607  10831    194   -729  -1298       C  
ATOM   1798  C   ILE A1027       2.559 -25.661 -25.208  1.00104.97           C  
ANISOU 1798  C   ILE A1027    11433  17190  11260    247   -703  -1288       C  
ATOM   1799  O   ILE A1027       3.674 -25.764 -24.692  1.00103.62           O  
ANISOU 1799  O   ILE A1027    11377  17040  10953    217   -628  -1156       O  
ATOM   1800  CB  ILE A1027       0.912 -27.681 -25.041  1.00105.28           C  
ANISOU 1800  CB  ILE A1027    11249  17247  11505     68   -577  -1362       C  
ATOM   1801  CG1 ILE A1027      -0.411 -26.913 -24.819  1.00107.10           C  
ANISOU 1801  CG1 ILE A1027    11261  17526  11906    101   -591  -1585       C  
ATOM   1802  CG2 ILE A1027       1.516 -28.156 -23.708  1.00105.92           C  
ANISOU 1802  CG2 ILE A1027    11371  17423  11451    -61   -384  -1227       C  
ATOM   1803  CD1 ILE A1027      -1.535 -27.221 -25.781  1.00113.81           C  
ANISOU 1803  CD1 ILE A1027    11981  18289  12971    136   -734  -1724       C  
ATOM   1804  N   GLY A1028       1.845 -24.528 -25.212  1.00102.95           N  
ANISOU 1804  N   GLY A1028    11070  16937  11110    330   -790  -1439       N  
ATOM   1805  CA  GLY A1028       2.242 -23.278 -24.561  1.00102.99           C  
ANISOU 1805  CA  GLY A1028    11073  16978  11082    391   -789  -1481       C  
ATOM   1806  C   GLY A1028       3.640 -22.782 -24.869  1.00106.12           C  
ANISOU 1806  C   GLY A1028    11670  17318  11333    437   -843  -1328       C  
ATOM   1807  O   GLY A1028       4.085 -22.846 -26.020  1.00105.31           O  
ANISOU 1807  O   GLY A1028    11703  17117  11194    471   -963  -1240       O  
ATOM   1808  N   ILE A1029       4.354 -22.299 -23.832  1.00102.68           N  
ANISOU 1808  N   ILE A1029    11253  16953  10806    423   -745  -1307       N  
ATOM   1809  CA  ILE A1029       5.729 -21.805 -23.980  1.00101.48           C  
ANISOU 1809  CA  ILE A1029    11262  16748  10547    459   -781  -1178       C  
ATOM   1810  C   ILE A1029       6.703 -23.000 -24.056  1.00103.85           C  
ANISOU 1810  C   ILE A1029    11684  17041  10735    382   -700  -1010       C  
ATOM   1811  O   ILE A1029       7.402 -23.314 -23.085  1.00103.64           O  
ANISOU 1811  O   ILE A1029    11685  17072  10622    326   -605   -939       O  
ATOM   1812  CB  ILE A1029       6.140 -20.734 -22.913  1.00105.03           C  
ANISOU 1812  CB  ILE A1029    11676  17255  10974    489   -748  -1245       C  
ATOM   1813  CG1 ILE A1029       5.006 -19.714 -22.592  1.00107.02           C  
ANISOU 1813  CG1 ILE A1029    11745  17526  11392    554   -799  -1473       C  
ATOM   1814  CG2 ILE A1029       7.483 -20.048 -23.269  1.00104.96           C  
ANISOU 1814  CG2 ILE A1029    11812  17154  10913    538   -819  -1130       C  
ATOM   1815  CD1 ILE A1029       4.951 -18.406 -23.448  1.00115.25           C  
ANISOU 1815  CD1 ILE A1029    12795  18407  12588    681  -1021  -1516       C  
ATOM   1816  N   GLY A1030       6.696 -23.664 -25.209  1.00 99.17           N  
ANISOU 1816  N   GLY A1030    11153  16369  10157    380   -755   -965       N  
ATOM   1817  CA  GLY A1030       7.549 -24.808 -25.510  1.00 97.97           C  
ANISOU 1817  CA  GLY A1030    11087  16177   9961    323   -699   -854       C  
ATOM   1818  C   GLY A1030       7.520 -25.957 -24.522  1.00101.05           C  
ANISOU 1818  C   GLY A1030    11427  16612  10354    226   -591   -794       C  
ATOM   1819  O   GLY A1030       8.582 -26.418 -24.096  1.00 99.99           O  
ANISOU 1819  O   GLY A1030    11356  16450  10185    193   -556   -687       O  
ATOM   1820  N   HIS A1031       6.315 -26.434 -24.150  1.00 98.37           N  
ANISOU 1820  N   HIS A1031    10973  16330  10073    169   -547   -857       N  
ATOM   1821  CA  HIS A1031       6.191 -27.563 -23.227  1.00 98.96           C  
ANISOU 1821  CA  HIS A1031    11015  16442  10142     42   -446   -771       C  
ATOM   1822  C   HIS A1031       6.102 -28.884 -23.988  1.00102.72           C  
ANISOU 1822  C   HIS A1031    11493  16812  10725     -1   -470   -730       C  
ATOM   1823  O   HIS A1031       5.065 -29.205 -24.576  1.00102.57           O  
ANISOU 1823  O   HIS A1031    11387  16779  10805     -7   -491   -827       O  
ATOM   1824  CB  HIS A1031       5.030 -27.386 -22.225  1.00101.24           C  
ANISOU 1824  CB  HIS A1031    11173  16868  10424    -39   -341   -859       C  
ATOM   1825  CG  HIS A1031       4.949 -28.479 -21.196  1.00105.79           C  
ANISOU 1825  CG  HIS A1031    11751  17496  10948   -208   -230   -732       C  
ATOM   1826  ND1 HIS A1031       5.639 -28.398 -19.997  1.00107.89           N  
ANISOU 1826  ND1 HIS A1031    12099  17844  11049   -287   -177   -619       N  
ATOM   1827  CD2 HIS A1031       4.269 -29.651 -21.229  1.00108.47           C  
ANISOU 1827  CD2 HIS A1031    12031  17802  11379   -323   -184   -690       C  
ATOM   1828  CE1 HIS A1031       5.366 -29.521 -19.351  1.00108.55           C  
ANISOU 1828  CE1 HIS A1031    12191  17942  11111   -455   -108   -488       C  
ATOM   1829  NE2 HIS A1031       4.542 -30.302 -20.048  1.00109.35           N  
ANISOU 1829  NE2 HIS A1031    12201  17970  11377   -484   -101   -525       N  
ATOM   1830  N   LEU A1032       7.211 -29.637 -23.979  1.00 99.25           N  
ANISOU 1830  N   LEU A1032    11135  16282  10293    -23   -481   -608       N  
ATOM   1831  CA  LEU A1032       7.327 -30.946 -24.619  1.00 99.59           C  
ANISOU 1831  CA  LEU A1032    11171  16199  10471    -61   -509   -584       C  
ATOM   1832  C   LEU A1032       6.516 -31.961 -23.812  1.00104.50           C  
ANISOU 1832  C   LEU A1032    11717  16826  11164   -199   -456   -510       C  
ATOM   1833  O   LEU A1032       6.826 -32.227 -22.647  1.00104.61           O  
ANISOU 1833  O   LEU A1032    11763  16868  11117   -294   -418   -365       O  
ATOM   1834  CB  LEU A1032       8.805 -31.387 -24.775  1.00 99.36           C  
ANISOU 1834  CB  LEU A1032    11218  16054  10482    -37   -543   -506       C  
ATOM   1835  CG  LEU A1032       9.881 -30.606 -23.987  1.00104.05           C  
ANISOU 1835  CG  LEU A1032    11881  16679  10974     -8   -544   -423       C  
ATOM   1836  CD1 LEU A1032       9.985 -31.079 -22.532  1.00105.00           C  
ANISOU 1836  CD1 LEU A1032    12013  16821  11060   -113   -541   -261       C  
ATOM   1837  CD2 LEU A1032      11.236 -30.710 -24.663  1.00107.19           C  
ANISOU 1837  CD2 LEU A1032    12319  16962  11445     53   -576   -439       C  
ATOM   1838  N   LEU A1033       5.433 -32.469 -24.414  1.00101.52           N  
ANISOU 1838  N   LEU A1033    11243  16427  10903   -224   -459   -608       N  
ATOM   1839  CA  LEU A1033       4.529 -33.421 -23.768  1.00102.74           C  
ANISOU 1839  CA  LEU A1033    11304  16579  11152   -372   -394   -554       C  
ATOM   1840  C   LEU A1033       5.064 -34.841 -23.861  1.00106.59           C  
ANISOU 1840  C   LEU A1033    11812  16890  11796   -442   -446   -435       C  
ATOM   1841  O   LEU A1033       5.325 -35.472 -22.835  1.00107.22           O  
ANISOU 1841  O   LEU A1033    11925  16941  11872   -569   -424   -248       O  
ATOM   1842  CB  LEU A1033       3.123 -33.342 -24.384  1.00103.51           C  
ANISOU 1842  CB  LEU A1033    11261  16710  11357   -366   -390   -733       C  
ATOM   1843  CG  LEU A1033       2.396 -32.024 -24.211  1.00108.07           C  
ANISOU 1843  CG  LEU A1033    11771  17432  11858   -306   -359   -872       C  
ATOM   1844  CD1 LEU A1033       2.182 -31.353 -25.538  1.00107.65           C  
ANISOU 1844  CD1 LEU A1033    11720  17338  11843   -154   -502  -1027       C  
ATOM   1845  CD2 LEU A1033       1.090 -32.234 -23.536  1.00112.03           C  
ANISOU 1845  CD2 LEU A1033    12103  18019  12443   -429   -242   -943       C  
ATOM   1846  N   THR A1034       5.219 -35.340 -25.097  1.00102.50           N  
ANISOU 1846  N   THR A1034    11276  16250  11420   -365   -528   -549       N  
ATOM   1847  CA  THR A1034       5.705 -36.686 -25.379  1.00103.01           C  
ANISOU 1847  CA  THR A1034    11326  16120  11695   -406   -593   -502       C  
ATOM   1848  C   THR A1034       6.445 -36.774 -26.727  1.00105.86           C  
ANISOU 1848  C   THR A1034    11711  16394  12117   -283   -661   -666       C  
ATOM   1849  O   THR A1034       6.109 -36.053 -27.670  1.00104.64           O  
ANISOU 1849  O   THR A1034    11572  16324  11863   -199   -671   -826       O  
ATOM   1850  CB  THR A1034       4.565 -37.725 -25.191  1.00111.19           C  
ANISOU 1850  CB  THR A1034    12244  17090  12912   -541   -578   -484       C  
ATOM   1851  OG1 THR A1034       5.116 -39.035 -25.103  1.00112.19           O  
ANISOU 1851  OG1 THR A1034    12361  17003  13262   -606   -654   -379       O  
ATOM   1852  CG2 THR A1034       3.487 -37.655 -26.280  1.00108.83           C  
ANISOU 1852  CG2 THR A1034    11844  16816  12692   -490   -601   -710       C  
ATOM   1853  N   LYS A1035       7.457 -37.657 -26.801  1.00102.70           N  
ANISOU 1853  N   LYS A1035    11315  15823  11885   -283   -714   -630       N  
ATOM   1854  CA  LYS A1035       8.233 -37.936 -28.011  1.00102.35           C  
ANISOU 1854  CA  LYS A1035    11267  15691  11929   -196   -746   -816       C  
ATOM   1855  C   LYS A1035       7.497 -39.019 -28.808  1.00108.47           C  
ANISOU 1855  C   LYS A1035    11942  16357  12915   -227   -794   -964       C  
ATOM   1856  O   LYS A1035       7.875 -39.321 -29.943  1.00108.37           O  
ANISOU 1856  O   LYS A1035    11915  16297  12962   -172   -810  -1173       O  
ATOM   1857  CB  LYS A1035       9.644 -38.428 -27.645  1.00104.70           C  
ANISOU 1857  CB  LYS A1035    11569  15835  12379   -180   -786   -747       C  
ATOM   1858  CG  LYS A1035      10.760 -37.627 -28.299  1.00112.98           C  
ANISOU 1858  CG  LYS A1035    12673  16937  13316    -82   -739   -868       C  
ATOM   1859  CD  LYS A1035      12.077 -38.402 -28.372  1.00120.73           C  
ANISOU 1859  CD  LYS A1035    13588  17723  14560    -54   -782   -918       C  
ATOM   1860  CE  LYS A1035      12.276 -39.066 -29.719  1.00128.23           C  
ANISOU 1860  CE  LYS A1035    14462  18601  15658    -24   -755  -1205       C  
ATOM   1861  NZ  LYS A1035      13.687 -39.489 -29.930  1.00132.22           N  
ANISOU 1861  NZ  LYS A1035    14885  18957  16398     20   -755  -1327       N  
ATOM   1862  N   SER A1036       6.440 -39.599 -28.191  1.00106.94           N  
ANISOU 1862  N   SER A1036    11674  16130  12830   -331   -805   -866       N  
ATOM   1863  CA  SER A1036       5.593 -40.668 -28.721  1.00108.80           C  
ANISOU 1863  CA  SER A1036    11792  16244  13301   -384   -857   -977       C  
ATOM   1864  C   SER A1036       4.846 -40.256 -29.990  1.00113.87           C  
ANISOU 1864  C   SER A1036    12420  16989  13855   -315   -877  -1229       C  
ATOM   1865  O   SER A1036       4.256 -39.174 -30.021  1.00112.45           O  
ANISOU 1865  O   SER A1036    12282  16983  13460   -281   -851  -1240       O  
ATOM   1866  CB  SER A1036       4.597 -41.136 -27.661  1.00113.20           C  
ANISOU 1866  CB  SER A1036    12281  16782  13949   -535   -832   -793       C  
ATOM   1867  OG  SER A1036       5.252 -41.553 -26.474  1.00121.64           O  
ANISOU 1867  OG  SER A1036    13396  17757  15066   -627   -842   -529       O  
ATOM   1868  N   PRO A1037       4.826 -41.109 -31.040  1.00112.87           N  
ANISOU 1868  N   PRO A1037    12233  16749  13902   -295   -945  -1441       N  
ATOM   1869  CA  PRO A1037       4.109 -40.735 -32.268  1.00113.45           C  
ANISOU 1869  CA  PRO A1037    12319  16927  13861   -242   -996  -1675       C  
ATOM   1870  C   PRO A1037       2.613 -41.072 -32.216  1.00119.48           C  
ANISOU 1870  C   PRO A1037    12958  17678  14760   -303  -1052  -1711       C  
ATOM   1871  O   PRO A1037       2.122 -41.866 -33.020  1.00120.31           O  
ANISOU 1871  O   PRO A1037    12980  17694  15037   -312  -1138  -1902       O  
ATOM   1872  CB  PRO A1037       4.877 -41.478 -33.374  1.00116.20           C  
ANISOU 1872  CB  PRO A1037    12664  17178  14307   -204  -1028  -1911       C  
ATOM   1873  CG  PRO A1037       5.702 -42.537 -32.661  1.00121.24           C  
ANISOU 1873  CG  PRO A1037    13217  17597  15251   -243  -1022  -1815       C  
ATOM   1874  CD  PRO A1037       5.462 -42.432 -31.181  1.00116.05           C  
ANISOU 1874  CD  PRO A1037    12552  16919  14624   -319   -997  -1495       C  
ATOM   1875  N   SER A1038       1.890 -40.458 -31.253  1.00116.71           N  
ANISOU 1875  N   SER A1038    12578  17421  14347   -350   -996  -1552       N  
ATOM   1876  CA  SER A1038       0.443 -40.626 -31.057  1.00118.39           C  
ANISOU 1876  CA  SER A1038    12643  17643  14698   -420  -1014  -1590       C  
ATOM   1877  C   SER A1038      -0.156 -39.398 -30.362  1.00122.38           C  
ANISOU 1877  C   SER A1038    13148  18326  15026   -414   -945  -1514       C  
ATOM   1878  O   SER A1038       0.292 -39.024 -29.273  1.00121.25           O  
ANISOU 1878  O   SER A1038    13052  18240  14776   -458   -829  -1322       O  
ATOM   1879  CB  SER A1038       0.138 -41.901 -30.267  1.00123.91           C  
ANISOU 1879  CB  SER A1038    13213  18172  15696   -570   -975  -1469       C  
ATOM   1880  OG  SER A1038      -1.159 -42.388 -30.575  1.00134.57           O  
ANISOU 1880  OG  SER A1038    14395  19476  17258   -630  -1023  -1602       O  
ATOM   1881  N   LEU A1039      -1.148 -38.754 -31.016  1.00119.86           N  
ANISOU 1881  N   LEU A1039    12772  18085  14686   -354  -1037  -1682       N  
ATOM   1882  CA  LEU A1039      -1.829 -37.547 -30.533  1.00119.54           C  
ANISOU 1882  CA  LEU A1039    12691  18188  14541   -325  -1008  -1679       C  
ATOM   1883  C   LEU A1039      -2.641 -37.791 -29.258  1.00125.30           C  
ANISOU 1883  C   LEU A1039    13251  18944  15412   -468   -849  -1594       C  
ATOM   1884  O   LEU A1039      -2.643 -36.932 -28.375  1.00123.92           O  
ANISOU 1884  O   LEU A1039    13083  18896  15105   -480   -736  -1518       O  
ATOM   1885  CB  LEU A1039      -2.706 -36.936 -31.648  1.00120.28           C  
ANISOU 1885  CB  LEU A1039    12750  18309  14643   -223  -1204  -1893       C  
ATOM   1886  CG  LEU A1039      -3.457 -35.627 -31.340  1.00124.86           C  
ANISOU 1886  CG  LEU A1039    13264  18997  15180   -163  -1235  -1938       C  
ATOM   1887  CD1 LEU A1039      -2.510 -34.438 -31.262  1.00123.12           C  
ANISOU 1887  CD1 LEU A1039    13232  18867  14681    -72  -1227  -1836       C  
ATOM   1888  CD2 LEU A1039      -4.523 -35.361 -32.379  1.00128.91           C  
ANISOU 1888  CD2 LEU A1039    13693  19478  15810    -88  -1474  -2148       C  
ATOM   1889  N   ASN A1040      -3.325 -38.952 -29.161  1.00124.85           N  
ANISOU 1889  N   ASN A1040    13043  18774  15620   -591   -830  -1618       N  
ATOM   1890  CA  ASN A1040      -4.124 -39.302 -27.982  1.00126.74           C  
ANISOU 1890  CA  ASN A1040    13124  19041  15991   -774   -652  -1531       C  
ATOM   1891  C   ASN A1040      -3.249 -39.551 -26.751  1.00131.31           C  
ANISOU 1891  C   ASN A1040    13822  19642  16429   -897   -493  -1250       C  
ATOM   1892  O   ASN A1040      -3.701 -39.325 -25.626  1.00131.93           O  
ANISOU 1892  O   ASN A1040    13839  19833  16454  -1038   -314  -1160       O  
ATOM   1893  CB  ASN A1040      -5.051 -40.476 -28.259  1.00130.19           C  
ANISOU 1893  CB  ASN A1040    13372  19333  16760   -887   -682  -1619       C  
ATOM   1894  CG  ASN A1040      -6.380 -40.318 -27.573  1.00158.45           C  
ANISOU 1894  CG  ASN A1040    16719  22992  20493  -1017   -544  -1693       C  
ATOM   1895  OD1 ASN A1040      -6.544 -40.655 -26.396  1.00154.22           O  
ANISOU 1895  OD1 ASN A1040    16139  22498  19959  -1216   -333  -1528       O  
ATOM   1896  ND2 ASN A1040      -7.345 -39.746 -28.279  1.00151.87           N  
ANISOU 1896  ND2 ASN A1040    15733  22188  19783   -916   -660  -1949       N  
ATOM   1897  N   ALA A1041      -1.988 -39.981 -26.974  1.00127.42           N  
ANISOU 1897  N   ALA A1041    13496  19045  15872   -847   -564  -1131       N  
ATOM   1898  CA  ALA A1041      -0.985 -40.202 -25.933  1.00127.16           C  
ANISOU 1898  CA  ALA A1041    13598  19000  15716   -933   -485   -863       C  
ATOM   1899  C   ALA A1041      -0.512 -38.842 -25.403  1.00129.86           C  
ANISOU 1899  C   ALA A1041    14051  19539  15753   -856   -414   -825       C  
ATOM   1900  O   ALA A1041      -0.206 -38.725 -24.214  1.00129.96           O  
ANISOU 1900  O   ALA A1041    14128  19627  15625   -971   -301   -633       O  
ATOM   1901  CB  ALA A1041       0.188 -40.985 -26.499  1.00127.43           C  
ANISOU 1901  CB  ALA A1041    13734  18846  15840   -868   -613   -818       C  
ATOM   1902  N   ALA A1042      -0.484 -37.809 -26.286  1.00125.06           N  
ANISOU 1902  N   ALA A1042    13470  19009  15041   -674   -496  -1006       N  
ATOM   1903  CA  ALA A1042      -0.120 -36.432 -25.940  1.00123.45           C  
ANISOU 1903  CA  ALA A1042    13348  18964  14591   -583   -457  -1005       C  
ATOM   1904  C   ALA A1042      -1.233 -35.783 -25.114  1.00128.50           C  
ANISOU 1904  C   ALA A1042    13847  19760  15220   -660   -324  -1071       C  
ATOM   1905  O   ALA A1042      -0.942 -34.942 -24.264  1.00127.53           O  
ANISOU 1905  O   ALA A1042    13773  19771  14910   -667   -228  -1016       O  
ATOM   1906  CB  ALA A1042       0.152 -35.621 -27.197  1.00122.82           C  
ANISOU 1906  CB  ALA A1042    13339  18889  14437   -394   -605  -1161       C  
ATOM   1907  N   LYS A1043      -2.500 -36.196 -25.349  1.00127.09           N  
ANISOU 1907  N   LYS A1043    13471  19558  15257   -724   -313  -1213       N  
ATOM   1908  CA  LYS A1043      -3.680 -35.723 -24.619  1.00128.69           C  
ANISOU 1908  CA  LYS A1043    13480  19895  15519   -816   -164  -1329       C  
ATOM   1909  C   LYS A1043      -3.634 -36.257 -23.181  1.00134.63           C  
ANISOU 1909  C   LYS A1043    14244  20729  16180  -1055     65  -1132       C  
ATOM   1910  O   LYS A1043      -3.858 -35.491 -22.243  1.00134.82           O  
ANISOU 1910  O   LYS A1043    14236  20933  16057  -1117    227  -1158       O  
ATOM   1911  CB  LYS A1043      -4.977 -36.173 -25.324  1.00132.93           C  
ANISOU 1911  CB  LYS A1043    13791  20357  16361   -829   -229  -1538       C  
ATOM   1912  CG  LYS A1043      -6.235 -35.440 -24.855  1.00149.68           C  
ANISOU 1912  CG  LYS A1043    15667  22604  18601   -866   -117  -1750       C  
ATOM   1913  CD  LYS A1043      -7.393 -36.396 -24.550  1.00160.36           C  
ANISOU 1913  CD  LYS A1043    16781  23923  20226  -1063     13  -1819       C  
ATOM   1914  CE  LYS A1043      -8.720 -35.692 -24.355  1.00169.46           C  
ANISOU 1914  CE  LYS A1043    17635  25170  21582  -1071     91  -2107       C  
ATOM   1915  NZ  LYS A1043      -8.773 -34.895 -23.098  1.00177.78           N  
ANISOU 1915  NZ  LYS A1043    18649  26438  22462  -1167    350  -2123       N  
ATOM   1916  N   SER A1044      -3.330 -37.569 -23.019  1.00132.38           N  
ANISOU 1916  N   SER A1044    14014  20306  15979  -1196     66   -937       N  
ATOM   1917  CA  SER A1044      -3.226 -38.252 -21.726  1.00134.05           C  
ANISOU 1917  CA  SER A1044    14279  20556  16099  -1453    237   -690       C  
ATOM   1918  C   SER A1044      -2.143 -37.611 -20.863  1.00136.89           C  
ANISOU 1918  C   SER A1044    14846  21031  16134  -1446    273   -517       C  
ATOM   1919  O   SER A1044      -2.354 -37.435 -19.666  1.00137.92           O  
ANISOU 1919  O   SER A1044    14996  21327  16080  -1633    460   -423       O  
ATOM   1920  CB  SER A1044      -2.946 -39.741 -21.925  1.00138.61           C  
ANISOU 1920  CB  SER A1044    14894  20897  16873  -1562    145   -505       C  
ATOM   1921  OG  SER A1044      -2.907 -40.438 -20.689  1.00149.09           O  
ANISOU 1921  OG  SER A1044    16289  22239  18117  -1836    280   -230       O  
ATOM   1922  N   GLU A1045      -1.003 -37.230 -21.482  1.00131.25           N  
ANISOU 1922  N   GLU A1045    14281  20243  15346  -1241    101   -496       N  
ATOM   1923  CA  GLU A1045       0.112 -36.561 -20.810  1.00129.91           C  
ANISOU 1923  CA  GLU A1045    14294  20157  14907  -1200     97   -362       C  
ATOM   1924  C   GLU A1045      -0.247 -35.115 -20.452  1.00133.24           C  
ANISOU 1924  C   GLU A1045    14667  20801  15157  -1128    201   -540       C  
ATOM   1925  O   GLU A1045       0.281 -34.585 -19.470  1.00132.68           O  
ANISOU 1925  O   GLU A1045    14703  20863  14845  -1182    276   -444       O  
ATOM   1926  CB  GLU A1045       1.385 -36.614 -21.669  1.00129.08           C  
ANISOU 1926  CB  GLU A1045    14322  19895  14829  -1011   -100   -324       C  
ATOM   1927  CG  GLU A1045       2.410 -37.626 -21.186  1.00140.43           C  
ANISOU 1927  CG  GLU A1045    15894  21175  16290  -1100   -182    -57       C  
ATOM   1928  CD  GLU A1045       3.255 -37.183 -20.008  1.00161.63           C  
ANISOU 1928  CD  GLU A1045    18737  23958  18717  -1162   -159    135       C  
ATOM   1929  OE1 GLU A1045       2.812 -37.374 -18.852  1.00157.51           O  
ANISOU 1929  OE1 GLU A1045    18242  23548  18055  -1376    -38    280       O  
ATOM   1930  OE2 GLU A1045       4.364 -36.652 -20.241  1.00154.05           O  
ANISOU 1930  OE2 GLU A1045    17875  22969  17689  -1010   -259    136       O  
ATOM   1931  N   LEU A1046      -1.154 -34.488 -21.239  1.00129.59           N  
ANISOU 1931  N   LEU A1046    14037  20365  14837  -1008    181   -807       N  
ATOM   1932  CA  LEU A1046      -1.627 -33.122 -21.008  1.00129.27           C  
ANISOU 1932  CA  LEU A1046    13903  20491  14722   -923    246  -1016       C  
ATOM   1933  C   LEU A1046      -2.557 -33.112 -19.798  1.00136.73           C  
ANISOU 1933  C   LEU A1046    14711  21623  15617  -1142    504  -1072       C  
ATOM   1934  O   LEU A1046      -2.257 -32.424 -18.824  1.00136.61           O  
ANISOU 1934  O   LEU A1046    14754  21777  15374  -1194    624  -1062       O  
ATOM   1935  CB  LEU A1046      -2.312 -32.542 -22.270  1.00128.48           C  
ANISOU 1935  CB  LEU A1046    13668  20319  14831   -731     92  -1265       C  
ATOM   1936  CG  LEU A1046      -2.775 -31.073 -22.256  1.00132.82           C  
ANISOU 1936  CG  LEU A1046    14108  20972  15384   -600     79  -1496       C  
ATOM   1937  CD1 LEU A1046      -1.617 -30.104 -22.063  1.00131.17           C  
ANISOU 1937  CD1 LEU A1046    14081  20802  14955   -483     23  -1419       C  
ATOM   1938  CD2 LEU A1046      -3.481 -30.725 -23.546  1.00134.57           C  
ANISOU 1938  CD2 LEU A1046    14215  21080  15834   -437   -129  -1691       C  
ATOM   1939  N   ASP A1047      -3.629 -33.938 -19.831  1.00136.26           N  
ANISOU 1939  N   ASP A1047    14478  21537  15759  -1291    599  -1127       N  
ATOM   1940  CA  ASP A1047      -4.621 -34.077 -18.756  1.00139.61           C  
ANISOU 1940  CA  ASP A1047    14745  22140  16161  -1543    883  -1195       C  
ATOM   1941  C   ASP A1047      -4.011 -34.539 -17.421  1.00145.35           C  
ANISOU 1941  C   ASP A1047    15667  22987  16572  -1793   1045   -913       C  
ATOM   1942  O   ASP A1047      -4.522 -34.162 -16.363  1.00147.00           O  
ANISOU 1942  O   ASP A1047    15811  23426  16617  -1976   1297   -992       O  
ATOM   1943  CB  ASP A1047      -5.764 -35.027 -19.176  1.00143.59           C  
ANISOU 1943  CB  ASP A1047    15034  22546  16977  -1662    929  -1276       C  
ATOM   1944  CG  ASP A1047      -6.398 -34.754 -20.533  1.00153.46           C  
ANISOU 1944  CG  ASP A1047    16106  23654  18545  -1436    725  -1531       C  
ATOM   1945  OD1 ASP A1047      -7.067 -35.663 -21.069  1.00155.19           O  
ANISOU 1945  OD1 ASP A1047    16197  23742  19026  -1498    686  -1562       O  
ATOM   1946  OD2 ASP A1047      -6.190 -33.647 -21.079  1.00157.72           O  
ANISOU 1946  OD2 ASP A1047    16652  24203  19073  -1202    578  -1686       O  
ATOM   1947  N   LYS A1048      -2.919 -35.342 -17.478  1.00141.24           N  
ANISOU 1947  N   LYS A1048    15381  22310  15972  -1803    889   -599       N  
ATOM   1948  CA  LYS A1048      -2.209 -35.873 -16.309  1.00142.52           C  
ANISOU 1948  CA  LYS A1048    15765  22531  15853  -2026    952   -280       C  
ATOM   1949  C   LYS A1048      -1.570 -34.784 -15.447  1.00146.22           C  
ANISOU 1949  C   LYS A1048    16363  23211  15984  -2000   1010   -297       C  
ATOM   1950  O   LYS A1048      -1.540 -34.925 -14.223  1.00148.37           O  
ANISOU 1950  O   LYS A1048    16744  23655  15975  -2250   1169   -152       O  
ATOM   1951  CB  LYS A1048      -1.149 -36.899 -16.730  1.00143.92           C  
ANISOU 1951  CB  LYS A1048    16127  22443  16114  -1986    709     12       C  
ATOM   1952  CG  LYS A1048      -1.326 -38.254 -16.062  1.00160.83           C  
ANISOU 1952  CG  LYS A1048    18336  24495  18275  -2289    755    309       C  
ATOM   1953  CD  LYS A1048      -0.165 -39.195 -16.362  1.00169.61           C  
ANISOU 1953  CD  LYS A1048    19624  25325  19495  -2237    485    587       C  
ATOM   1954  CE  LYS A1048       0.005 -40.268 -15.309  1.00183.07           C  
ANISOU 1954  CE  LYS A1048    21488  26967  21104  -2551    486    965       C  
ATOM   1955  NZ  LYS A1048      -1.038 -41.328 -15.395  1.00194.03           N  
ANISOU 1955  NZ  LYS A1048    22738  28251  22733  -2769    581   1015       N  
ATOM   1956  N   ALA A1049      -1.062 -33.708 -16.077  1.00140.00           N  
ANISOU 1956  N   ALA A1049    15571  22409  15214  -1716    876   -469       N  
ATOM   1957  CA  ALA A1049      -0.411 -32.608 -15.368  1.00139.30           C  
ANISOU 1957  CA  ALA A1049    15586  22489  14852  -1660    901   -515       C  
ATOM   1958  C   ALA A1049      -1.101 -31.228 -15.352  1.00143.28           C  
ANISOU 1958  C   ALA A1049    15898  23163  15378  -1543   1013   -883       C  
ATOM   1959  O   ALA A1049      -0.519 -30.245 -14.884  1.00142.21           O  
ANISOU 1959  O   ALA A1049    15835  23139  15060  -1463   1004   -950       O  
ATOM   1960  CB  ALA A1049       1.082 -32.599 -15.677  1.00137.62           C  
ANISOU 1960  CB  ALA A1049    15592  22121  14577  -1499    656   -316       C  
ATOM   1961  N   ILE A1050      -2.354 -31.168 -15.846  1.00140.91           N  
ANISOU 1961  N   ILE A1050    15337  22867  15336  -1533   1102  -1133       N  
ATOM   1962  CA  ILE A1050      -3.153 -29.936 -15.875  1.00141.34           C  
ANISOU 1962  CA  ILE A1050    15158  23042  15502  -1422   1185  -1512       C  
ATOM   1963  C   ILE A1050      -4.470 -29.871 -15.082  1.00148.74           C  
ANISOU 1963  C   ILE A1050    15843  24193  16479  -1636   1500  -1763       C  
ATOM   1964  O   ILE A1050      -4.838 -28.797 -14.602  1.00149.46           O  
ANISOU 1964  O   ILE A1050    15791  24447  16551  -1600   1619  -2055       O  
ATOM   1965  CB  ILE A1050      -3.302 -29.594 -17.389  1.00142.24           C  
ANISOU 1965  CB  ILE A1050    15176  22932  15938  -1138    924  -1638       C  
ATOM   1966  CG1 ILE A1050      -3.242 -28.076 -17.648  1.00141.68           C  
ANISOU 1966  CG1 ILE A1050    15026  22880  15926   -908    822  -1888       C  
ATOM   1967  CG2 ILE A1050      -4.530 -30.254 -18.034  1.00144.41           C  
ANISOU 1967  CG2 ILE A1050    15218  23121  16529  -1181    944  -1771       C  
ATOM   1968  CD1 ILE A1050      -2.602 -27.681 -18.998  1.00145.54           C  
ANISOU 1968  CD1 ILE A1050    15614  23146  16537   -641    506  -1837       C  
ATOM   1969  N   GLY A1051      -5.146 -31.017 -14.949  1.00147.22           N  
ANISOU 1969  N   GLY A1051    15586  23989  16359  -1863   1637  -1662       N  
ATOM   1970  CA  GLY A1051      -6.407 -31.140 -14.225  1.00150.73           C  
ANISOU 1970  CA  GLY A1051    15783  24630  16855  -2113   1969  -1882       C  
ATOM   1971  C   GLY A1051      -7.532 -31.764 -15.024  1.00155.36           C  
ANISOU 1971  C   GLY A1051    16104  25077  17848  -2122   1968  -2018       C  
ATOM   1972  O   GLY A1051      -7.798 -32.962 -14.896  1.00156.44           O  
ANISOU 1972  O   GLY A1051    16269  25163  18009  -2346   2053  -1812       O  
ATOM   1973  N   ARG A1052      -8.209 -30.942 -15.841  1.00151.13           N  
ANISOU 1973  N   ARG A1052    15306  24463  17653  -1882   1851  -2364       N  
ATOM   1974  CA  ARG A1052      -9.354 -31.343 -16.670  1.00151.94           C  
ANISOU 1974  CA  ARG A1052    15117  24426  18188  -1850   1804  -2562       C  
ATOM   1975  C   ARG A1052      -8.952 -31.984 -18.004  1.00153.03           C  
ANISOU 1975  C   ARG A1052    15374  24272  18500  -1663   1455  -2377       C  
ATOM   1976  O   ARG A1052      -7.790 -31.895 -18.411  1.00149.49           O  
ANISOU 1976  O   ARG A1052    15202  23725  17873  -1509   1238  -2153       O  
ATOM   1977  CB  ARG A1052     -10.336 -30.167 -16.924  1.00153.27           C  
ANISOU 1977  CB  ARG A1052    14927  24626  18681  -1683   1801  -3038       C  
ATOM   1978  CG  ARG A1052     -10.054 -28.839 -16.195  1.00162.37           C  
ANISOU 1978  CG  ARG A1052    16062  25961  19669  -1608   1893  -3248       C  
ATOM   1979  CD  ARG A1052      -9.055 -27.942 -16.916  1.00164.64           C  
ANISOU 1979  CD  ARG A1052    16547  26101  19908  -1286   1543  -3172       C  
ATOM   1980  NE  ARG A1052      -9.479 -27.612 -18.279  1.00169.78           N  
ANISOU 1980  NE  ARG A1052    17064  26501  20944  -1018   1202  -3304       N  
ATOM   1981  CZ  ARG A1052      -8.738 -26.935 -19.149  1.00179.85           C  
ANISOU 1981  CZ  ARG A1052    18504  27610  22220   -752    867  -3222       C  
ATOM   1982  NH1 ARG A1052      -7.528 -26.507 -18.811  1.00164.85           N  
ANISOU 1982  NH1 ARG A1052    16881  25757  19996   -704    836  -3027       N  
ATOM   1983  NH2 ARG A1052      -9.201 -26.682 -20.365  1.00164.92           N  
ANISOU 1983  NH2 ARG A1052    16509  25506  20649   -545    556  -3330       N  
ATOM   1984  N   ASN A1053      -9.932 -32.613 -18.691  1.00151.05           N  
ANISOU 1984  N   ASN A1053    14895  23890  18608  -1681   1410  -2502       N  
ATOM   1985  CA  ASN A1053      -9.749 -33.239 -20.002  1.00149.06           C  
ANISOU 1985  CA  ASN A1053    14710  23375  18549  -1518   1091  -2400       C  
ATOM   1986  C   ASN A1053      -9.890 -32.151 -21.086  1.00151.75           C  
ANISOU 1986  C   ASN A1053    14969  23606  19082  -1191    783  -2637       C  
ATOM   1987  O   ASN A1053     -10.901 -32.077 -21.792  1.00152.60           O  
ANISOU 1987  O   ASN A1053    14820  23614  19549  -1109    660  -2887       O  
ATOM   1988  CB  ASN A1053     -10.738 -34.407 -20.206  1.00152.22           C  
ANISOU 1988  CB  ASN A1053    14906  23683  19246  -1699   1169  -2432       C  
ATOM   1989  CG  ASN A1053     -10.723 -35.467 -19.125  1.00177.48           C  
ANISOU 1989  CG  ASN A1053    18175  26976  22284  -2056   1469  -2187       C  
ATOM   1990  OD1 ASN A1053     -11.774 -35.877 -18.621  1.00175.24           O  
ANISOU 1990  OD1 ASN A1053    17644  26770  22171  -2291   1722  -2317       O  
ATOM   1991  ND2 ASN A1053      -9.544 -35.953 -18.754  1.00166.95           N  
ANISOU 1991  ND2 ASN A1053    17176  25624  20634  -2119   1437  -1822       N  
ATOM   1992  N   THR A1054      -8.861 -31.286 -21.167  1.00146.19           N  
ANISOU 1992  N   THR A1054    14488  22916  18140  -1018    651  -2547       N  
ATOM   1993  CA  THR A1054      -8.722 -30.127 -22.064  1.00144.56           C  
ANISOU 1993  CA  THR A1054    14286  22613  18027   -728    356  -2693       C  
ATOM   1994  C   THR A1054      -8.969 -30.402 -23.543  1.00147.38           C  
ANISOU 1994  C   THR A1054    14643  22751  18605   -562     18  -2720       C  
ATOM   1995  O   THR A1054      -9.555 -29.556 -24.223  1.00147.41           O  
ANISOU 1995  O   THR A1054    14504  22672  18835   -384   -205  -2941       O  
ATOM   1996  CB  THR A1054      -7.384 -29.398 -21.817  1.00151.08           C  
ANISOU 1996  CB  THR A1054    15399  23486  18519   -628    305  -2513       C  
ATOM   1997  OG1 THR A1054      -6.904 -28.831 -23.037  1.00149.20           O  
ANISOU 1997  OG1 THR A1054    15292  23084  18315   -386    -32  -2489       O  
ATOM   1998  CG2 THR A1054      -6.318 -30.305 -21.247  1.00148.76           C  
ANISOU 1998  CG2 THR A1054    15376  23234  17914   -781    429  -2174       C  
ATOM   1999  N   ASN A1055      -8.498 -31.564 -24.036  1.00142.73           N  
ANISOU 1999  N   ASN A1055    14219  22060  17950   -621    -39  -2501       N  
ATOM   2000  CA  ASN A1055      -8.597 -31.998 -25.431  1.00141.85           C  
ANISOU 2000  CA  ASN A1055    14151  21762  17985   -494   -340  -2512       C  
ATOM   2001  C   ASN A1055      -7.787 -31.356 -26.579  1.00143.06           C  
ANISOU 2001  C   ASN A1055    14541  21815  18002   -271   -654  -2450       C  
ATOM   2002  O   ASN A1055      -8.242 -31.300 -27.724  1.00143.27           O  
ANISOU 2002  O   ASN A1055    14536  21717  18181   -152   -930  -2562       O  
ATOM   2003  CB  ASN A1055     -10.059 -32.312 -25.845  1.00145.51           C  
ANISOU 2003  CB  ASN A1055    14288  22149  18850   -515   -405  -2778       C  
ATOM   2004  CG  ASN A1055     -10.207 -33.287 -26.995  1.00168.63           C  
ANISOU 2004  CG  ASN A1055    17252  24905  21913   -487   -627  -2758       C  
ATOM   2005  OD1 ASN A1055      -9.648 -33.114 -28.087  1.00161.68           O  
ANISOU 2005  OD1 ASN A1055    16572  23929  20931   -327   -906  -2708       O  
ATOM   2006  ND2 ASN A1055     -11.022 -34.312 -26.793  1.00161.65           N  
ANISOU 2006  ND2 ASN A1055    16165  23984  21271   -652   -506  -2821       N  
ATOM   2007  N   GLY A1056      -6.628 -30.808 -26.218  1.00136.95           N  
ANISOU 2007  N   GLY A1056    13995  21105  16935   -230   -608  -2280       N  
ATOM   2008  CA  GLY A1056      -5.663 -30.212 -27.138  1.00134.51           C  
ANISOU 2008  CA  GLY A1056    13937  20727  16443    -66   -836  -2179       C  
ATOM   2009  C   GLY A1056      -5.669 -28.696 -27.141  1.00137.52           C  
ANISOU 2009  C   GLY A1056    14309  21128  16814     80   -954  -2276       C  
ATOM   2010  O   GLY A1056      -4.911 -28.100 -27.907  1.00135.62           O  
ANISOU 2010  O   GLY A1056    14278  20829  16425    200  -1144  -2185       O  
ATOM   2011  N   VAL A1057      -6.537 -28.054 -26.337  1.00135.42           N  
ANISOU 2011  N   VAL A1057    13791  20936  16725     65   -848  -2476       N  
ATOM   2012  CA  VAL A1057      -6.653 -26.589 -26.317  1.00135.42           C  
ANISOU 2012  CA  VAL A1057    13736  20923  16794    213   -983  -2610       C  
ATOM   2013  C   VAL A1057      -6.560 -26.077 -24.861  1.00139.46           C  
ANISOU 2013  C   VAL A1057    14146  21607  17237    132   -690  -2680       C  
ATOM   2014  O   VAL A1057      -7.330 -26.503 -23.999  1.00141.11           O  
ANISOU 2014  O   VAL A1057    14133  21929  17556    -13   -442  -2819       O  
ATOM   2015  CB  VAL A1057      -7.778 -25.909 -27.160  1.00141.26           C  
ANISOU 2015  CB  VAL A1057    14274  21521  17877    357  -1292  -2847       C  
ATOM   2016  CG1 VAL A1057      -9.178 -26.280 -26.667  1.00143.85           C  
ANISOU 2016  CG1 VAL A1057    14223  21878  18555    275  -1166  -3124       C  
ATOM   2017  CG2 VAL A1057      -7.602 -24.393 -27.235  1.00141.13           C  
ANISOU 2017  CG2 VAL A1057    14271  21445  17908    519  -1483  -2915       C  
ATOM   2018  N   ILE A1058      -5.613 -25.151 -24.609  1.00134.03           N  
ANISOU 2018  N   ILE A1058    13623  20944  16359    212   -716  -2593       N  
ATOM   2019  CA  ILE A1058      -5.403 -24.484 -23.315  1.00134.04           C  
ANISOU 2019  CA  ILE A1058    13559  21104  16267    160   -486  -2677       C  
ATOM   2020  C   ILE A1058      -5.546 -22.955 -23.493  1.00138.12           C  
ANISOU 2020  C   ILE A1058    13986  21540  16952    343   -685  -2859       C  
ATOM   2021  O   ILE A1058      -5.722 -22.502 -24.626  1.00137.60           O  
ANISOU 2021  O   ILE A1058    13951  21291  17038    493  -1008  -2861       O  
ATOM   2022  CB  ILE A1058      -4.081 -24.916 -22.604  1.00135.23           C  
ANISOU 2022  CB  ILE A1058    13975  21365  16042     55   -307  -2405       C  
ATOM   2023  CG1 ILE A1058      -2.817 -24.472 -23.376  1.00133.25           C  
ANISOU 2023  CG1 ILE A1058    14007  21000  15622    187   -516  -2195       C  
ATOM   2024  CG2 ILE A1058      -4.071 -26.425 -22.298  1.00135.89           C  
ANISOU 2024  CG2 ILE A1058    14107  21502  16023   -140   -125  -2241       C  
ATOM   2025  CD1 ILE A1058      -1.606 -24.137 -22.501  1.00138.70           C  
ANISOU 2025  CD1 ILE A1058    14870  21788  16041    154   -391  -2053       C  
ATOM   2026  N   THR A1059      -5.509 -22.170 -22.394  1.00135.27           N  
ANISOU 2026  N   THR A1059    13515  21307  16573    325   -511  -3019       N  
ATOM   2027  CA  THR A1059      -5.638 -20.704 -22.465  1.00135.78           C  
ANISOU 2027  CA  THR A1059    13470  21278  16843    497   -699  -3215       C  
ATOM   2028  C   THR A1059      -4.447 -19.936 -21.878  1.00138.25           C  
ANISOU 2028  C   THR A1059    13971  21646  16913    527   -654  -3109       C
[truncated: 770,959 more chars]
